# Supplementary material for: The Quantitative Biotinylproteomics Studies Reveal a WInd-Related Kinase 1 (Raf-Like Kinase 36) Functioning as an Early Signaling Component in Wind-Induced Thigmomorphogenesis and Gravitropism
Source: Mol Cell Proteomics. 2024 Feb 15;23(3):100738. doi: 10.1016/j.mcpro.2024.100738 (PMC10951710; doi:10.1016/j.mcpro.2024.100738)
Supplement: Supplemental Table S1 [file mmc1.xlsx]

## Sheet: Table S1a
Supplemental Table S1a. A table contains all PSMs with q-value <= 0.01 from TurboID (ID) in Experiment 1 (E1) Experimental Replicate m1.
run_nameI	batch_typeII	experiment_typeIII	scan_numIV	spectrum_mzV	spectrum_massVI	theo_massVII	rtVIII	chargeIX	PeptideX	Modification Free PeptideXI	Label Free PeptideXII	Leading ProteinXIII	Protein GroupXIV	Protein AnnotationXV	Label TypeXVI	Label CountXVII	ScoreXVIII	Delta ScoreXIX	GenotypeXX	q-ValueXXI	Type of peptidesXXII	UPSPXXIII	MS1 precursor IntensityXXIV
ID-m1-H	m1	f1	11551	473.249	944.484	944.488	2595	2	nFLHVVYRc	nFLHVVYRc	nFLHVVYRc	AT1G11840.1	AT1G11840.1;AT1G11840.2;AT1G11840.3;AT1G11840.4;AT1G11840.5;AT1G11840.6	| Symbols: ATGLX1, GLX1 | glyoxalase I homolog | chr1:3996045-3997518 FORWARD LENGTH=283	heavy	12	29.68	29.68	ID	0.000396	Non biotinylated peptides		1.93421e+06
ID-m1-H	m1	f1	14849	857.336	1712.66	1712.66	3009	2	nLIAEGFGEDDDDADSKc	nLIAEGFGEDDDDADSKc	nLIAEGFGEDDDDADSKc	AT1G31730.1	AT1G31730.1	| Symbols: | Adaptin family protein | chr1:11359907-11363916 FORWARD LENGTH=938	heavy	17	136.33	136.33	ID	5.6e-05	Non biotinylated peptides		1.29558e+06
ID-m1-H	m1	f1	31208	1232.83	3695.45	3695.46	4759	3	nEVDPSTGEAEDDGVEDEYQLEDLEVVAGDYM(15.995)VKc	nEVDPSTGEAEDDGVEDEYQLEDLEVVAGDYMVKc	nEVDPSTGEAEDDGVEDEYQLEDLEVVAGDYM(15.995)VKc	AT4G34450.1	AT4G34450.1	| Symbols: | coatomer gamma-2 subunit, putative / gamma-2 coat protein, putative / gamma-2 COP, putative | chr4:16471956-16476795 FORWARD LENGTH=886	heavy	35	99.28	99.28	ID	5.6e-05	Non biotinylated peptides		3.22701e+06
ID-m1-H	m1	f1	18534	664.007	1989	1989.01	3439	3	nIAPEEHPVLLTEAPLNPKc	nIAPEEHPVLLTEAPLNPKc	nIAPEEHPVLLTEAPLNPKc	AT1G49240.1	AT1G49240.1;AT3G18780.1;AT3G18780.2	| Symbols: ACT8 | actin 8 | chr1:18216539-18217947 FORWARD LENGTH=377	heavy	22	26.97	26.97	ID	0.000641	Non biotinylated peptides		1.73863e+06
ID-m1-H	m1	f1	25343	954.101	2859.28	2859.29	4163	3	nETSIEEPEVEVEVENVERPVDLYKc	nETSIEEPEVEVEVENVERPVDLYKc	nETSIEEPEVEVEVENVERPVDLYKc	AT5G23080.1	AT5G23080.1;AT5G23080.2	| Symbols: TGH | SWAP (Suppressor-of-White-APricot)/surp domain-containing protein | chr5:7743226-7748889 REVERSE LENGTH=930	heavy	29	25.64	25.64	ID	5.6e-05	Non biotinylated peptides		1.92601e+06
ID-m1-H	m1	f1	21557	708.351	1414.69	1414.69	3772	2	nSIITGELPAGWEKc	nSIITGELPAGWEKc	nSIITGELPAGWEKc	AT3G60750.1	AT3G60750.1;AT3G60750.2	| Symbols: | Transketolase | chr3:22454004-22456824 FORWARD LENGTH=741	heavy	15	56.7	56.7	ID	5.6e-05	Non biotinylated peptides		8.60226e+06
ID-m1-H	m1	f1	7118	472.592	1414.75	1414.76	2004	3	nIKPTKGPSNVMVKc	nIKPTKGPSNVMVKc	nIKPTKGPSNVMVKc	AT5G43310.1	AT5G43310.1;AT5G43310.2;AT5G43310.3;AT5G43310.4	| Symbols: | COP1-interacting protein-related | chr5:17379735-17385387 REVERSE LENGTH=1237	heavy	17	33.88	33.88	ID	5.6e-05	Non biotinylated peptides		2.09085e+06
ID-m1-H	m1	f1	7650	378.525	1132.55	1132.55	2076	3	nSTTTGHLIYKc	nSTTTGHLIYKc	nSTTTGHLIYKc	AT1G07920.1	AT1G07920.1;AT1G07930.1;AT1G07930.2;AT1G07940.1;AT1G07940.2;AT5G60390.1;AT5G60390.2;AT5G60390.3	| Symbols: | GTP binding Elongation factor Tu family protein | chr1:2455559-2457001 FORWARD LENGTH=449	heavy	13	32.06	32.06	ID	5.6e-05	Non biotinylated peptides		3.55684e+06
ID-m1-H	m1	f1	7676	567.283	1132.55	1132.55	2079	2	nSTTTGHLIYKc	nSTTTGHLIYKc	nSTTTGHLIYKc	AT1G07920.1	AT1G07920.1;AT1G07930.1;AT1G07930.2;AT1G07940.1;AT1G07940.2;AT5G60390.1;AT5G60390.2;AT5G60390.3	| Symbols: | GTP binding Elongation factor Tu family protein | chr1:2455559-2457001 FORWARD LENGTH=449	heavy	13	47.29	47.29	ID	5.6e-05	Non biotinylated peptides		4.56922e+06
ID-m1-H	m1	f1	34296	1271.54	2541.06	2541.06	5101	2	nGLDNLETEVEDVDWESTFYVRc	nGLDNLETEVEDVDWESTFYVRc	nGLDNLETEVEDVDWESTFYVRc	AT1G62380.1	AT1G62380.1	| Symbols: ACO2, ATACO2 | ACC oxidase 2 | chr1:23082340-23084068 FORWARD LENGTH=320	heavy	26	128.7	128.7	ID	5.6e-05	Non biotinylated peptides		1.16808e+06
ID-m1-H	m1	f1	8049	603.286	1204.56	1204.56	2129	2	nKYPEEASELKc	nKYPEEASELKc	nKYPEEASELKc	AT3G60750.1	AT3G60750.1;AT3G60750.2	| Symbols: | Transketolase | chr3:22454004-22456824 FORWARD LENGTH=741	heavy	12	30.48	30.48	ID	0.000209	Non biotinylated peptides		1.17403e+06
ID-m1-H	m1	f1	29176	724.658	2170.95	2170.96	4549	3	nTSYGFDVLLSSTSGPAFNAGRc	nTSYGFDVLLSSTSGPAFNAGRc	nTSYGFDVLLSSTSGPAFNAGRc	ATCG00340.1	ATCG00340.1	| Symbols: PSAB | Photosystem I, PsaA/PsaB protein | chrC:37375-39579 REVERSE LENGTH=734	heavy	25	58.24	58.24	ID	5.6e-05	Non biotinylated peptides		2.73522e+06
ID-m1-H	m1	f1	30894	1236.06	4940.2	4940.19	4726	4	nSINEPEKVFTPSEDEQVSAAEEALVTETVNEAPIEVQKVGESDSRc	nSINEPEKVFTPSEDEQVSAAEEALVTETVNEAPIEVQKVGESDSRc	nSINEPEKVFTPSEDEQVSAAEEALVTETVNEAPIEVQKVGESDSRc	AT3G25150.1	AT3G25150.1;AT3G25150.2	| Symbols: | Nuclear transport factor 2 (NTF2) family protein with RNA binding (RRM-RBD-RNP motifs) domain | chr3:9157161-9159362 REVERSE LENGTH=488	heavy	54	45.53	45.53	ID	5.6e-05	Non biotinylated peptides		1.72905e+06
ID-m1-H	m1	f1	28708	1052.41	4205.62	4205.63	4501	4	nIYGNDDNEEDHNALDRDDDDVYFDDESAEVVISSLRc	nIYGNDDNEEDHNALDRDDDDVYFDDESAEVVISSLRc	nIYGNDDNEEDHNALDRDDDDVYFDDESAEVVISSLRc	AT1G07990.1	AT1G07990.1	| Symbols: | SIT4 phosphatase-associated family protein | chr1:2477413-2482898 FORWARD LENGTH=802	heavy	47	57.07	57.07	ID	5.6e-05	Non biotinylated peptides		3.09144e+06
ID-m1-H	m1	f1	17855	834.392	1666.77	1666.77	3361	2	nALLK(242.073)GPGNYSFNKc	nALLKGPGNYSFNKc	nALLK(242.073)GPGNYSFNKc	AT1G68060.1	AT1G68060.1	| Symbols: ATMAP70-1, MAP70-1 | microtubule-associated proteins 70-1 | chr1:25511392-25514226 REVERSE LENGTH=622	heavy	17	23.01	12.34	ID	0.00081	Biotinylated peptides	AT1G68060.1-K469	1.18101e+06
ID-m1-H	m1	f1	7815	745.768	2979.04	2979.05	2098	4	nKDSGM(15.995)SSNTESSRLEDDGPDDDDDGQRc	nKDSGMSSNTESSRLEDDGPDDDDDGQRc	nKDSGM(15.995)SSNTESSRLEDDGPDDDDDGQRc	AT5G42920.1	AT5G42920.1;AT5G42920.2	| Symbols: THO5, AtTHO5 | THO complex, subunit 5 | chr5:17206310-17209106 REVERSE LENGTH=702	heavy	36	34.2	34.2	ID	5.6e-05	Non biotinylated peptides		416980
ID-m1-H	m1	f1	12120	808.657	2422.95	2422.96	2668	3	nRVDGEVEDEDEFADETAGEKRc	nRVDGEVEDEDEFADETAGEKRc	nRVDGEVEDEDEFADETAGEKRc	AT4G05410.1	AT4G05410.1	| Symbols: YAO | Transducin/WD40 repeat-like superfamily protein | chr4:2743229-2745521 REVERSE LENGTH=504	heavy	28	48.27	48.27	ID	5.6e-05	Non biotinylated peptides		733862
ID-m1-H	m1	f1	15099	529.26	1056.51	1056.51	3038	2	nSLLEEDAIRc	nSLLEEDAIRc	nSLLEEDAIRc	AT4G35090.1	AT4G35090.1;AT4G35090.2	| Symbols: CAT2 | catalase 2 | chr4:16700937-16703215 REVERSE LENGTH=492	heavy	12	42.63	42.63	ID	5.6e-05	Non biotinylated peptides		2.11229e+06
ID-m1-H	m1	f1	34315	1201.52	2401.02	2401.03	5104	2	nVEVNAEDEETTVEMILEEAARc	nVEVNAEDEETTVEMILEEAARc	nVEVNAEDEETTVEMILEEAARc	AT1G36160.1	AT1G36160.1;AT1G36160.2	| Symbols: ACC1, AT-ACC1, EMB22, GK, PAS3 | acetyl-CoA carboxylase 1 | chr1:13534196-13543773 FORWARD LENGTH=2254	heavy	25	130.48	130.48	ID	5.6e-05	Non biotinylated peptides		1.57672e+06
ID-m1-H	m1	f1	11622	784.637	2350.89	2350.9	2604	3	nTQEEEEEDEEVM(15.995)M(15.995)GPPPPPKc	nTQEEEEEDEEVMMGPPPPPKc	nTQEEEEEDEEVM(15.995)M(15.995)GPPPPPKc	AT2G20330.1	AT2G20330.1	| Symbols: | Transducin/WD40 repeat-like superfamily protein | chr2:8772888-8775518 REVERSE LENGTH=648	heavy	22	86.2	86.2	ID	5.6e-05	Non biotinylated peptides		1.7587e+06
ID-m1-H	m1	f1	34063	619.332	1854.98	1854.98	5074	3	nRIDLIQIIIYM(15.995)GFPKc	nRIDLIQIIIYMGFPKc	nRIDLIQIIIYM(15.995)GFPKc	ATCG00800.1	ATCG00800.1	| Symbols: | structural constituent of ribosome | chrC:82826-83482 REVERSE LENGTH=218	heavy	20	39.85	39.85	ID	5.6e-05	Non biotinylated peptides		642787
ID-m1-H	m1	f1	27673	680.35	2717.37	2717.37	4396	4	nINFAVFPALQGGPHNHQIGALAVALKc	nINFAVFPALQGGPHNHQIGALAVALKc	nINFAVFPALQGGPHNHQIGALAVALKc	AT4G13930.1	AT4G13930.1	| Symbols: SHM4 | serine hydroxymethyltransferase 4 | chr4:8048013-8050021 REVERSE LENGTH=471	heavy	35	6.63	6.63	ID	0.003686	Non biotinylated peptides		1.86084e+06
ID-m1-H	m1	f1	11243	766.315	1530.62	1530.62	2555	2	nTIEYQYSNDPERc	nTIEYQYSNDPERc	nTIEYQYSNDPERc	AT1G11310.1	AT1G11310.1;AT1G11310.2	| Symbols: MLO2, ATMLO2, PMR2 | Seven transmembrane MLO family protein | chr1:3800899-3803870 REVERSE LENGTH=573	heavy	17	33.09	33.09	ID	5.6e-05	Non biotinylated peptides		682162
ID-m1-H	m1	f1	27883	1025.47	3073.38	3073.39	4418	3	nYAAISQDSGLVPIVEPEIM(15.995)LDGEHGIDRc	nYAAISQDSGLVPIVEPEIMLDGEHGIDRc	nYAAISQDSGLVPIVEPEIM(15.995)LDGEHGIDRc	AT2G21330.1	AT2G21330.1;AT2G21330.2;AT2G21330.3	| Symbols: FBA1 | fructose-bisphosphate aldolase 1 | chr2:9128416-9130152 REVERSE LENGTH=399	heavy	34	50.82	50.82	ID	5.6e-05	Non biotinylated peptides		3.92279e+06
ID-m1-H	m1	f1	10728	717.332	1432.65	1432.65	2489	2	nTNPTTSNPEVSIRc	nTNPTTSNPEVSIRc	nTNPTTSNPEVSIRc	ATCG00480.1	ATCG00480.1	| Symbols: ATPB, PB | ATP synthase subunit beta | chrC:52660-54156 REVERSE LENGTH=498	heavy	18	50.74	50.74	ID	5.6e-05	Non biotinylated peptides		2.93741e+06
ID-m1-H	m1	f1	32160	862.884	3447.51	3447.52	4863	4	nLDGLEESHPIEVEVNHAAEIDEIFDAISYRc	nLDGLEESHPIEVEVNHAAEIDEIFDAISYRc	nLDGLEESHPIEVEVNHAAEIDEIFDAISYRc	AT4G33090.1	AT4G33090.1	| Symbols: APM1, ATAPM1 | aminopeptidase M1 | chr4:15965915-15970418 REVERSE LENGTH=879	heavy	38	38.91	38.91	ID	5.6e-05	Non biotinylated peptides		1.69958e+06
ID-m1-H	m1	f1	14718	626.281	1250.55	1250.54	2994	2	nTVEEEVFETRc	nTVEEEVFETRc	nTVEEEVFETRc	AT2G41740.1	AT2G41740.1	| Symbols: VLN2, ATVLN2 | villin 2 | chr2:17410962-17416878 REVERSE LENGTH=976	heavy	13	30.57	30.57	ID	0.000432	Non biotinylated peptides		1.63806e+06
ID-m1-H	m1	f1	29203	917.399	3665.57	3665.58	4552	4	nYSHDLSLDHEIDPETALDIFKPDPDFVENEKc	nYSHDLSLDHEIDPETALDIFKPDPDFVENEKc	nYSHDLSLDHEIDPETALDIFKPDPDFVENEKc	AT1G80930.1	AT1G80930.1	| Symbols: | MIF4G domain-containing protein / MA3 domain-containing protein | chr1:30405774-30409499 REVERSE LENGTH=900	heavy	38	9.47	9.47	ID	0.002694	Non biotinylated peptides		2.45967e+06
ID-m1-H	m1	f1	27056	576.616	1726.83	1726.83	4334	3	nM(15.995)AQYAAELWELLKKc	nMAQYAAELWELLKKc	nM(15.995)AQYAAELWELLKKc	AT1G20020.1	AT1G20020.1;AT1G20020.2;AT1G20020.3	| Symbols: ATLFNR2, FNR2 | ferredoxin-NADP(+)-oxidoreductase 2 | chr1:6942851-6944868 FORWARD LENGTH=369	heavy	18	49.46	49.46	ID	5.6e-05	Non biotinylated peptides		588378
ID-m1-H	m1	f1	25673	599.264	1794.77	1794.78	4196	3	nSM(15.995)FLDLFSGSHSYLRc	nSMFLDLFSGSHSYLRc	nSM(15.995)FLDLFSGSHSYLRc	AT2G21390.1	AT2G21390.1	| Symbols: | Coatomer, alpha subunit | chr2:9152428-9156577 FORWARD LENGTH=1218	heavy	20	16.28	16.28	ID	0.00016	Non biotinylated peptides		1.15462e+06
ID-m1-H	m1	f1	23360	701.822	2803.26	2803.26	3962	4	nAKIFFHGWFM(15.995)GPLTEGKYPDIM(15.995)Rc	nAKIFFHGWFMGPLTEGKYPDIMRc	nAKIFFHGWFM(15.995)GPLTEGKYPDIM(15.995)Rc	AT5G26000.1	AT5G26000.1;AT5G26000.2	| Symbols: TGG1, BGLU38 | thioglucoside glucohydrolase 1 | chr5:9079678-9082347 REVERSE LENGTH=541	heavy	31	22.35	22.35	ID	0.0003	Non biotinylated peptides		2.18905e+06
ID-m1-H	m1	f1	8409	566.766	2263.03	2263.04	2178	4	nRPAGGLNGFGSHRPASPVTHGRc	nRPAGGLNGFGSHRPASPVTHGRc	nRPAGGLNGFGSHRPASPVTHGRc	AT3G60240.2	AT3G60240.2;AT3G60240.3;AT3G60240.4	| Symbols: EIF4G, CUM2 | eukaryotic translation initiation factor 4G | chr3:22261842-22268295 FORWARD LENGTH=1723	heavy	36	25.82	25.82	ID	0.000111	Non biotinylated peptides		1.14229e+06
ID-m1-H	m1	f1	8639	453.612	2263.02	2263.04	2209	5	nRPAGGLNGFGSHRPASPVTHGRc	nRPAGGLNGFGSHRPASPVTHGRc	nRPAGGLNGFGSHRPASPVTHGRc	AT3G60240.2	AT3G60240.2;AT3G60240.3;AT3G60240.4	| Symbols: EIF4G, CUM2 | eukaryotic translation initiation factor 4G | chr3:22261842-22268295 FORWARD LENGTH=1723	heavy	36	29.61	29.61	ID	5.6e-05	Non biotinylated peptides		2.86093e+06
ID-m1-H	m1	f1	8951	566.763	2263.02	2263.04	2251	4	nRPAGGLNGFGSHRPASPVTHGRc	nRPAGGLNGFGSHRPASPVTHGRc	nRPAGGLNGFGSHRPASPVTHGRc	AT3G60240.2	AT3G60240.2;AT3G60240.3;AT3G60240.4	| Symbols: EIF4G, CUM2 | eukaryotic translation initiation factor 4G | chr3:22261842-22268295 FORWARD LENGTH=1723	heavy	36	38.89	38.89	ID	5.6e-05	Non biotinylated peptides		938354
ID-m1-H	m1	f1	18215	1081.42	2160.83	2160.83	3403	2	nDDENTIEDEESPEVTFSGKc	nDDENTIEDEESPEVTFSGKc	nDDENTIEDEESPEVTFSGKc	AT1G76810.1	AT1G76810.1	| Symbols: | eukaryotic translation initiation factor 2 (eIF-2) family protein | chr1:28831366-28836310 REVERSE LENGTH=1294	heavy	21	91.8	91.8	ID	5.6e-05	Non biotinylated peptides		856537
ID-m1-H	m1	f1	16605	1197.98	4787.9	4787.92	3216	4	nETSESTAPPSSNPEETTILSNGDVQIEKEDNDDDDDTDNKSAVKc	nETSESTAPPSSNPEETTILSNGDVQIEKEDNDDDDDTDNKSAVKc	nETSESTAPPSSNPEETTILSNGDVQIEKEDNDDDDDTDNKSAVKc	AT1G30470.1	AT1G30470.1;AT1G30470.2;AT1G30470.3	| Symbols: | SIT4 phosphatase-associated family protein | chr1:10779423-10786415 FORWARD LENGTH=811	heavy	52	5.42	5.42	ID	0.006454	Non biotinylated peptides		1.15055e+06
ID-m1-H	m1	f1	16909	1197.98	4787.9	4787.92	3251	4	nETSESTAPPSSNPEETTILSNGDVQIEKEDNDDDDDTDNKSAVKc	nETSESTAPPSSNPEETTILSNGDVQIEKEDNDDDDDTDNKSAVKc	nETSESTAPPSSNPEETTILSNGDVQIEKEDNDDDDDTDNKSAVKc	AT1G30470.1	AT1G30470.1;AT1G30470.2;AT1G30470.3	| Symbols: | SIT4 phosphatase-associated family protein | chr1:10779423-10786415 FORWARD LENGTH=811	heavy	52	14.14	14.14	ID	0.000597	Non biotinylated peptides		2.51695e+06
ID-m1-H	m1	f1	23706	893.387	1784.76	1784.77	3997	2	nLIDDLDYDVDITDSRc	nLIDDLDYDVDITDSRc	nLIDDLDYDVDITDSRc	AT1G79590.1	AT1G79590.1;AT1G79590.2	| Symbols: SYP52, ATSYP52 | syntaxin of plants 52 | chr1:29947064-29948304 FORWARD LENGTH=233	heavy	18	32.31	32.31	ID	0.000209	Non biotinylated peptides		2.7299e+06
ID-m1-H	m1	f1	12040	413.219	824.423	824.425	2658	2	nELIIGDRc	nELIIGDRc	nELIIGDRc	ATCG00120.1	ATCG00120.1	| Symbols: ATPA | ATP synthase subunit alpha | chrC:9938-11461 REVERSE LENGTH=507	heavy	10	26.37	26.37	ID	0.004672	Non biotinylated peptides		3.81623e+06
ID-m1-H	m1	f1	13125	621.981	1862.92	1862.93	2796	3	nTISIEK(242.073)QTTISRPKc	nTISIEKQTTISRPKc	nTISIEK(242.073)QTTISRPKc	AT4G17330.1	AT4G17330.1	| Symbols: ATG2484-1, G2484-1 | G2484-1 protein | chr4:9689263-9697172 REVERSE LENGTH=2037	heavy	20	9.47	9.47	ID	0.003686	Biotinylated peptides	AT4G17330.1-K1880	488984
ID-m1-H	m1	f1	8018	602.259	1202.5	1202.51	2125	2	n(242.073)GIM(15.995)EAERKc	nGIMEAERKc	n(242.073)GIM(15.995)EAERKc	AT4G34230.1	AT4G34230.1;AT4G34230.2	| Symbols: CAD5, ATCAD5, CAD-5 | cinnamyl alcohol dehydrogenase 5 | chr4:16386898-16388666 REVERSE LENGTH=357	heavy	12	21.17	21.17	ID	0.000209	Biotinylated peptides	AT4G34230.1-M1	911040
ID-m1-H	m1	f1	6522	553.877	1658.61	1658.61	1923	3	nKYGEEEEEEESERc	nKYGEEEEEEESERc	nKYGEEEEEEESERc	AT1G55850.1	AT1G55850.1	| Symbols: ATCSLE1, CSLE1 | cellulose synthase like E1 | chr1:20876752-20879414 FORWARD LENGTH=729	heavy	17	45.62	45.62	ID	5.6e-05	Non biotinylated peptides		1.30201e+06
ID-m1-H	m1	f1	8825	827.262	1652.51	1652.52	2234	2	nALNGAGGDDDDEDDEEc	nALNGAGGDDDDEDDEEc	nALNGAGGDDDDEDDEEc	AT3G25520.1	AT3G25520.1;AT3G25520.2;AT5G39740.1;AT5G39740.2	| Symbols: ATL5, PGY3, OLI5, RPL5A | ribosomal protein L5 | chr3:9269573-9271327 REVERSE LENGTH=301	heavy	17	21.82	21.82	ID	0.001145	Non biotinylated peptides		193281
ID-m1-H	m1	f1	8001	704.297	1406.58	1406.58	2123	2	nTEEEVVEGEGTSKc	nTEEEVVEGEGTSKc	nTEEEVVEGEGTSKc	AT2G16640.1	AT2G16640.1	| Symbols: ATTOC132, TOC132 | multimeric translocon complex in the outer envelope membrane 132 | chr2:7211489-7215109 REVERSE LENGTH=1206	heavy	14	45.84	45.84	ID	5.6e-05	Non biotinylated peptides		238265
ID-m1-H	m1	f1	23572	645.965	1934.87	1934.88	3983	3	nTVHLLM(15.995)YLFTNSNAM(15.995)Kc	nTVHLLMYLFTNSNAMKc	nTVHLLM(15.995)YLFTNSNAM(15.995)Kc	AT5G04170.1	AT5G04170.1	| Symbols: | Calcium-binding EF-hand family protein | chr5:1145579-1147519 FORWARD LENGTH=354	heavy	21	31.72	31.72	ID	5.6e-05	Non biotinylated peptides		839574
ID-m1-H	m1	f1	2329	527.253	1052.49	1052.5	615	2	nAAAASK(242.073)GPKc	nAAAASKGPKc	nAAAASK(242.073)GPKc	AT3G53020.1	AT3G53020.1	| Symbols: STV1, RPL24B, RPL24 | Ribosomal protein L24e family protein | chr3:19660749-19661912 REVERSE LENGTH=163	heavy	11	43.75	15.71	ID	0.000252	Biotinylated peptides	AT3G53020.1-K152	290544
ID-m1-H	m1	f1	25030	563.271	1124.53	1124.53	4132	2	nLFSIEWYRc	nLFSIEWYRc	nLFSIEWYRc	AT2G42600.1	AT2G42600.1;AT2G42600.2	| Symbols: ATPPC2, PPC2 | phosphoenolpyruvate carboxylase 2 | chr2:17734541-17738679 REVERSE LENGTH=963	heavy	12	32.63	32.63	ID	5.6e-05	Non biotinylated peptides		2.62605e+06
ID-m1-H	m1	f1	31422	1103.5	4409.99	4409.99	4782	4	nVTPQPGVPPEEAGAAVAAESSTGTWTTVWTDGLTSLDRYKGRc	nVTPQPGVPPEEAGAAVAAESSTGTWTTVWTDGLTSLDRYKGRc	nVTPQPGVPPEEAGAAVAAESSTGTWTTVWTDGLTSLDRYKGRc	ATCG00490.1	ATCG00490.1	| Symbols: RBCL | ribulose-bisphosphate carboxylases | chrC:54958-56397 FORWARD LENGTH=479	heavy	52	46.18	46.18	ID	5.6e-05	Non biotinylated peptides		6.15298e+06
ID-m1-H	m1	f1	27562	941.38	2821.12	2821.12	4385	3	nTYDDGAGDVDRDFDALGIEFNEETKc	nTYDDGAGDVDRDFDALGIEFNEETKc	nTYDDGAGDVDRDFDALGIEFNEETKc	AT2G32450.1	AT2G32450.1	| Symbols: | Calcium-binding tetratricopeptide family protein | chr2:13778614-13781022 FORWARD LENGTH=802	heavy	30	42	42	ID	5.6e-05	Non biotinylated peptides		1.87608e+06
ID-m1-H	m1	f1	22298	718.095	3585.44	3585.44	3851	5	nELVSSHFDSGRPTDEEGVEDAFEVLHENDERc	nELVSSHFDSGRPTDEEGVEDAFEVLHENDERc	nELVSSHFDSGRPTDEEGVEDAFEVLHENDERc	AT3G15980.1	AT3G15980.1;AT3G15980.2;AT3G15980.3;AT3G15980.4;AT3G15980.5	| Symbols: | Coatomer, beta' subunit | chr3:5411699-5418313 REVERSE LENGTH=909	heavy	42	35.72	35.72	ID	5.6e-05	Non biotinylated peptides		5.18423e+06
ID-m1-H	m1	f1	8771	433.204	1296.59	1296.6	2227	3	nEK(242.073)LPGYHAKc	nEKLPGYHAKc	nEK(242.073)LPGYHAKc	AT1G20440.1	AT1G20440.1;AT1G20450.1;AT1G20450.2	| Symbols: COR47, RD17, AtCOR47 | cold-regulated 47 | chr1:7084722-7085664 REVERSE LENGTH=265	heavy	13	17.05	0.01	ID	0.003726	Biotinylated peptides	AT1G20440.1-K244	2.16711e+06
ID-m1-H	m1	f1	28276	662.356	1322.7	1322.7	4457	2	nLAIFTALAFSQKc	nLAIFTALAFSQKc	nLAIFTALAFSQKc	AT5G36230.1	AT1G65220.1;AT5G36230.1	| Symbols: | ARM repeat superfamily protein | chr5:14273519-14276773 FORWARD LENGTH=411	heavy	14	87.95	87.95	ID	5.6e-05	Non biotinylated peptides		1.74465e+06
ID-m1-H	m1	f1	36557	1226.87	3677.58	3677.58	5373	3	nFGPVELALDSESESEASPESLNPVEFDLVESYRc	nFGPVELALDSESESEASPESLNPVEFDLVESYRc	nFGPVELALDSESESEASPESLNPVEFDLVESYRc	AT5G42310.1	AT5G42310.1	| Symbols: | Pentatricopeptide repeat (PPR-like) superfamily protein | chr5:16915860-16918238 FORWARD LENGTH=709	heavy	37	65.92	65.92	ID	5.6e-05	Non biotinylated peptides		1.75883e+06
ID-m1-H	m1	f1	18820	580.296	1158.58	1158.58	3471	2	nVLDEEFGIVKc	nVLDEEFGIVKc	nVLDEEFGIVKc	AT1G42970.1	AT1G42970.1	| Symbols: GAPB | glyceraldehyde-3-phosphate dehydrogenase B subunit | chr1:16127552-16129584 FORWARD LENGTH=447	heavy	11	63.74	63.74	ID	5.6e-05	Non biotinylated peptides		2.92463e+06
ID-m1-H	m1	f1	17702	733.307	3661.5	3661.51	3343	5	nDEVQESIPVPDEQEASEDHDEVMLHPVHNPAKc	nDEVQESIPVPDEQEASEDHDEVMLHPVHNPAKc	nDEVQESIPVPDEQEASEDHDEVMLHPVHNPAKc	AT1G18070.1	AT1G18070.1;AT1G18070.2;AT1G18070.3	| Symbols: | Translation elongation factor EF1A/initiation factor IF2gamma family protein | chr1:6214236-6218211 REVERSE LENGTH=532	heavy	42	10.12	10.12	ID	0.002448	Non biotinylated peptides		1.42839e+06
ID-m1-H	m1	f1	11754	621.961	1862.86	1862.87	2621	3	nKANALGGSNFFSSAPSKRc	nKANALGGSNFFSSAPSKRc	nKANALGGSNFFSSAPSKRc	AT4G34430.1	AT4G34430.1;AT4G34430.2;AT4G34430.3;AT4G34430.4	| Symbols: CHB3, ATSWI3D | DNA-binding family protein | chr4:16461069-16464993 FORWARD LENGTH=985	heavy	25	15.23	15.23	ID	0.000934	Non biotinylated peptides		707497
ID-m1-H	m1	f1	18020	707.353	1412.69	1412.7	3380	2	nGNVLEPEGTIEIKc	nGNVLEPEGTIEIKc	nGNVLEPEGTIEIKc	AT1G36160.1	AT1G36160.1;AT1G36160.2	| Symbols: ACC1, AT-ACC1, EMB22, GK, PAS3 | acetyl-CoA carboxylase 1 | chr1:13534196-13543773 FORWARD LENGTH=2254	heavy	15	32.48	32.48	ID	5.6e-05	Non biotinylated peptides		3.69887e+06
ID-m1-H	m1	f1	17254	1064.42	2126.82	2126.83	3291	2	nSENPEAMEEDGVDEVSEIKc	nSENPEAMEEDGVDEVSEIKc	nSENPEAMEEDGVDEVSEIKc	AT3G09840.1	AT3G09840.1	| Symbols: CDC48, ATCDC48, CDC48A | cell division cycle 48 | chr3:3019494-3022832 FORWARD LENGTH=809	heavy	21	71.95	71.95	ID	5.6e-05	Non biotinylated peptides		752156
ID-m1-H	m1	f1	19765	1064.42	2126.82	2126.83	3575	2	nSENPEAMEEDGVDEVSEIKc	nSENPEAMEEDGVDEVSEIKc	nSENPEAMEEDGVDEVSEIKc	AT3G09840.1	AT3G09840.1	| Symbols: CDC48, ATCDC48, CDC48A | cell division cycle 48 | chr3:3019494-3022832 FORWARD LENGTH=809	heavy	21	120.68	120.68	ID	5.6e-05	Non biotinylated peptides		1.62797e+06
ID-m1-H	m1	f1	9495	406.545	1216.61	1216.62	2328	3	nSFFYKKLNRc	nSFFYKKLNRc	nSFFYKKLNRc	AT1G36160.1	AT1G36160.1;AT1G36160.2	| Symbols: ACC1, AT-ACC1, EMB22, GK, PAS3 | acetyl-CoA carboxylase 1 | chr1:13534196-13543773 FORWARD LENGTH=2254	heavy	15	12.93	12.93	ID	0.000507	Non biotinylated peptides		2.77627e+06
ID-m1-H	m1	f1	33004	497.302	1488.89	1488.89	4955	3	nLAIPLLLLIAQHRc	nLAIPLLLLIAQHRc	nLAIPLLLLIAQHRc	AT1G24706.1	AT1G24706.1;AT1G24706.2	| Symbols: THO2, AtTHO2 | THO2 | chr1:8742210-8755243 FORWARD LENGTH=1804	heavy	19	40.44	40.44	ID	5.6e-05	Non biotinylated peptides		4.51212e+06
ID-m1-H	m1	f1	20910	1202.47	2402.93	2402.94	3703	2	nLAEFM(15.995)GYGFTDEEEENGVAEKc	nLAEFMGYGFTDEEEENGVAEKc	nLAEFM(15.995)GYGFTDEEEENGVAEKc	AT1G74100.1	AT1G74100.1	| Symbols: SOT16, ATSOT16, CORI-7, ATST5A | sulfotransferase 16 | chr1:27864489-27865505 REVERSE LENGTH=338	heavy	23	123.28	123.28	ID	5.6e-05	Non biotinylated peptides		655616
ID-m1-H	m1	f1	20948	801.986	2402.94	2402.94	3707	3	nLAEFM(15.995)GYGFTDEEEENGVAEKc	nLAEFMGYGFTDEEEENGVAEKc	nLAEFM(15.995)GYGFTDEEEENGVAEKc	AT1G74100.1	AT1G74100.1	| Symbols: SOT16, ATSOT16, CORI-7, ATST5A | sulfotransferase 16 | chr1:27864489-27865505 REVERSE LENGTH=338	heavy	23	68.27	68.27	ID	5.6e-05	Non biotinylated peptides		1.30227e+06
ID-m1-H	m1	f1	19246	769.991	2306.95	2306.96	3518	3	nLYMEARPM(15.995)EEGLAEAIDDGRc	nLYMEARPMEEGLAEAIDDGRc	nLYMEARPM(15.995)EEGLAEAIDDGRc	AT1G56070.1	AT1G56070.1	| Symbols: LOS1 | Ribosomal protein S5/Elongation factor G/III/V family protein | chr1:20968245-20971077 REVERSE LENGTH=843	heavy	26	27.89	5.57	ID	0.000687	Non biotinylated peptides		691966
ID-m1-H	m1	f1	12995	472.241	942.468	942.472	2778	2	nHYPVLFRc	nHYPVLFRc	nHYPVLFRc	AT4G33010.1	AT4G33010.1;AT4G33010.2	| Symbols: AtGLDP1, GLDP1 | glycine decarboxylase P-protein 1 | chr4:15926852-15931150 REVERSE LENGTH=1037	heavy	12	21.3	21.3	ID	0.005949	Non biotinylated peptides		3.13205e+06
ID-m1-H	m1	f1	16417	752.675	2255	2255.01	3194	3	nVVSEADGYQPHLIAPEQGYRc	nVVSEADGYQPHLIAPEQGYRc	nVVSEADGYQPHLIAPEQGYRc	AT1G14830.1	AT1G14830.1	| Symbols: ADL1C, ADL5, DRP1C, DL1C | DYNAMIN-like 1C | chr1:5107699-5111470 REVERSE LENGTH=614	heavy	27	55.24	55.24	ID	5.6e-05	Non biotinylated peptides		1.0314e+06
ID-m1-H	m1	f1	22907	864.916	3455.63	3455.64	3916	4	nVLVENEAKVDQGQPILVLEAM(15.995)K(242.073)M(15.995)EHVVKc	nVLVENEAKVDQGQPILVLEAMKMEHVVKc	nVLVENEAKVDQGQPILVLEAM(15.995)K(242.073)M(15.995)EHVVKc	AT1G03090.2	AT1G03090.1;AT1G03090.2	| Symbols: MCCA | methylcrotonyl-CoA carboxylase alpha chain, mitochondrial / 3-methylcrotonyl-CoA carboxylase 1 (MCCA) | chr1:739715-743819 FORWARD LENGTH=734	heavy	36	15.88	5.73	ID	0.001393	Biotinylated peptides	AT1G03090.2-K699	3.18433e+06
ID-m1-H	m1	f1	23583	864.916	3455.63	3455.64	3984	4	nVLVENEAKVDQGQPILVLEAM(15.995)K(242.073)M(15.995)EHVVKc	nVLVENEAKVDQGQPILVLEAMKMEHVVKc	nVLVENEAKVDQGQPILVLEAM(15.995)K(242.073)M(15.995)EHVVKc	AT1G03090.2	AT1G03090.1;AT1G03090.2	| Symbols: MCCA | methylcrotonyl-CoA carboxylase alpha chain, mitochondrial / 3-methylcrotonyl-CoA carboxylase 1 (MCCA) | chr1:739715-743819 FORWARD LENGTH=734	heavy	36	9.62	3.13	ID	0.004592	Biotinylated peptides	AT1G03090.2-K699	5.96298e+06
ID-m1-H	m1	f1	25429	864.911	3455.62	3455.64	4171	4	nVLVENEAKVDQGQPILVLEAM(15.995)K(242.073)M(15.995)EHVVKc	nVLVENEAKVDQGQPILVLEAMKMEHVVKc	nVLVENEAKVDQGQPILVLEAM(15.995)K(242.073)M(15.995)EHVVKc	AT1G03090.2	AT1G03090.1;AT1G03090.2	| Symbols: MCCA | methylcrotonyl-CoA carboxylase alpha chain, mitochondrial / 3-methylcrotonyl-CoA carboxylase 1 (MCCA) | chr1:739715-743819 FORWARD LENGTH=734	heavy	36	12.27	8.13	ID	0.00498	Biotinylated peptides	AT1G03090.2-K699	2.63309e+06
ID-m1-H	m1	f1	22576	1207.51	2413	2413	3881	2	nLAAPSSPFDDDSDDVDEQPLVRc	nLAAPSSPFDDDSDDVDEQPLVRc	nLAAPSSPFDDDSDDVDEQPLVRc	AT4G11740.1	AT4G11740.1	| Symbols: SAY1 | Ubiquitin-like superfamily protein | chr4:7071955-7075256 FORWARD LENGTH=564	heavy	26	106.37	106.37	ID	5.6e-05	Non biotinylated peptides		539764
ID-m1-H	m1	f1	28669	913.384	3649.51	3649.51	4497	4	nATGATLVTTFADM(15.995)EGEETFDPAHLGSADEVVEERc	nATGATLVTTFADMEGEETFDPAHLGSADEVVEERc	nATGATLVTTFADM(15.995)EGEETFDPAHLGSADEVVEERc	AT3G20050.1	AT3G20050.1	| Symbols: ATTCP-1, TCP-1 | T-complex protein 1 alpha subunit | chr3:6998544-7002266 REVERSE LENGTH=545	heavy	39	57.28	57.28	ID	5.6e-05	Non biotinylated peptides		4.28057e+06
ID-m1-H	m1	f1	28744	1217.51	3649.5	3649.51	4505	3	nATGATLVTTFADM(15.995)EGEETFDPAHLGSADEVVEERc	nATGATLVTTFADMEGEETFDPAHLGSADEVVEERc	nATGATLVTTFADM(15.995)EGEETFDPAHLGSADEVVEERc	AT3G20050.1	AT3G20050.1	| Symbols: ATTCP-1, TCP-1 | T-complex protein 1 alpha subunit | chr3:6998544-7002266 REVERSE LENGTH=545	heavy	39	54.18	54.18	ID	5.6e-05	Non biotinylated peptides		2.69787e+06
ID-m1-H	m1	f1	24456	1091.48	4361.91	4361.9	4073	4	nGESSSAAVVQDDEEVDEEGVEPKDIELVMTQAGVSRPNAVKc	nGESSSAAVVQDDEEVDEEGVEPKDIELVMTQAGVSRPNAVKc	nGESSSAAVVQDDEEVDEEGVEPKDIELVMTQAGVSRPNAVKc	AT3G12390.1	AT3G12390.1	| Symbols: | Nascent polypeptide-associated complex (NAC), alpha subunit family protein | chr3:3942344-3943595 FORWARD LENGTH=203	heavy	49	11.63	11.63	ID	0.00081	Non biotinylated peptides		4.81932e+06
ID-m1-H	m1	f1	5864	532.565	1594.67	1594.68	1828	3	nKAGHQTSAESWGTGRc	nKAGHQTSAESWGTGRc	nKAGHQTSAESWGTGRc	AT3G09630.1	AT3G09630.1;AT3G09630.2;AT5G02870.1;AT5G02870.2	| Symbols: | Ribosomal protein L4/L1 family | chr3:2953813-2955444 FORWARD LENGTH=406	heavy	23	81.32	81.32	ID	5.6e-05	Non biotinylated peptides		531880
ID-m1-H	m1	f1	16170	676.633	2026.88	2026.88	3164	3	nLGDGAAESLHVKDYK(242.073)Yc	nLGDGAAESLHVKDYKYc	nLGDGAAESLHVKDYK(242.073)Yc	AT3G52930.1	AT3G52930.1	| Symbols: | Aldolase superfamily protein | chr3:19627383-19628874 REVERSE LENGTH=358	heavy	20	45.31	18.88	ID	5.6e-05	Biotinylated peptides	AT3G52930.1-K357	1.82522e+06
ID-m1-H	m1	f1	16202	1014.45	2026.88	2026.88	3168	2	nLGDGAAESLHVKDYK(242.073)Yc	nLGDGAAESLHVKDYKYc	nLGDGAAESLHVKDYK(242.073)Yc	AT3G52930.1	AT3G52930.1	| Symbols: | Aldolase superfamily protein | chr3:19627383-19628874 REVERSE LENGTH=358	heavy	20	43	25.66	ID	5.6e-05	Biotinylated peptides	AT3G52930.1-K357	298982
ID-m1-H	m1	f1	28729	577.306	1728.9	1728.9	4503	3	nIIFRGFIWPVAAYRc	nIIFRGFIWPVAAYRc	nIIFRGFIWPVAAYRc	AT1G31330.1	AT1G31330.1	| Symbols: PSAF | photosystem I subunit F | chr1:11215011-11215939 REVERSE LENGTH=221	heavy	21	44.95	44.95	ID	5.6e-05	Non biotinylated peptides		1.90895e+06
ID-m1-H	m1	f1	10339	458.544	1372.61	1372.61	2439	3	nVAGIHWHYNTRc	nVAGIHWHYNTRc	nVAGIHWHYNTRc	AT4G17090.1	AT4G17090.1	| Symbols: CT-BMY, BAM3, BMY8 | chloroplast beta-amylase | chr4:9605266-9607250 REVERSE LENGTH=548	heavy	20	31.28	31.28	ID	5.6e-05	Non biotinylated peptides		2.12548e+06
ID-m1-H	m1	f1	17473	573.968	1718.88	1718.89	3317	3	nIYGVFDHQLPAALKKc	nIYGVFDHQLPAALKKc	nIYGVFDHQLPAALKKc	AT1G14830.1	AT1G14830.1	| Symbols: ADL1C, ADL5, DRP1C, DL1C | DYNAMIN-like 1C | chr1:5107699-5111470 REVERSE LENGTH=614	heavy	20	17.29	17.29	ID	0.000432	Non biotinylated peptides		2.99093e+06
ID-m1-H	m1	f1	20277	1095.48	4377.89	4377.9	3632	4	nGESSSAAVVQDDEEVDEEGVEPKDIELVM(15.995)TQAGVSRPNAVKc	nGESSSAAVVQDDEEVDEEGVEPKDIELVMTQAGVSRPNAVKc	nGESSSAAVVQDDEEVDEEGVEPKDIELVM(15.995)TQAGVSRPNAVKc	AT3G12390.1	AT3G12390.1	| Symbols: | Nascent polypeptide-associated complex (NAC), alpha subunit family protein | chr3:3942344-3943595 FORWARD LENGTH=203	heavy	49	19.53	19.53	ID	0.000432	Non biotinylated peptides		2.69736e+06
ID-m1-H	m1	f1	12876	439.216	1314.63	1314.63	2763	3	nKHFFTLSYTRc	nKHFFTLSYTRc	nKHFFTLSYTRc	ATCG00860.1	ATCG00860.1;ATCG01280.1	| Symbols: YCF2.1 | Chloroplast Ycf2;ATPase, AAA type, core | chrC:86474-93358 FORWARD LENGTH=2294	heavy	16	23.2	23.2	ID	5.6e-05	Non biotinylated peptides		1.57613e+06
ID-m1-H	m1	f1	8523	787.307	2358.9	2358.91	2193	3	nTGKGNQEEEDYGEEDFNSKRc	nTGKGNQEEEDYGEEDFNSKRc	nTGKGNQEEEDYGEEDFNSKRc	AT1G69010.1	AT1G69010.1	| Symbols: BIM2 | BES1-interacting Myc-like protein 2 | chr1:25941804-25943599 FORWARD LENGTH=311	heavy	28	61.88	61.88	ID	5.6e-05	Non biotinylated peptides		530285
ID-m1-H	m1	f1	8552	590.733	2358.9	2358.91	2197	4	nTGKGNQEEEDYGEEDFNSKRc	nTGKGNQEEEDYGEEDFNSKRc	nTGKGNQEEEDYGEEDFNSKRc	AT1G69010.1	AT1G69010.1	| Symbols: BIM2 | BES1-interacting Myc-like protein 2 | chr1:25941804-25943599 FORWARD LENGTH=311	heavy	28	46.05	46.05	ID	5.6e-05	Non biotinylated peptides		2.31326e+06
ID-m1-H	m1	f1	6967	568.743	2270.94	2270.94	1984	4	nSNQVEEKSEGEGEDVEPEKKc	nSNQVEEKSEGEGEDVEPEKKc	nSNQVEEKSEGEGEDVEPEKKc	AT5G20360.1	AT5G20360.1	| Symbols: Phox3 | Octicosapeptide/Phox/Bem1p (PB1) domain-containing protein / tetratricopeptide repeat (TPR)-containing protein | chr5:6882121-6884630 REVERSE LENGTH=809	heavy	25	7.16	7.16	ID	0.002088	Non biotinylated peptides		661981
ID-m1-H	m1	f1	36166	1072.11	3213.31	3213.32	5324	3	nEVEDSELADVAAVSAGNNDEIGNMIAEAMSKc	nEVEDSELADVAAVSAGNNDEIGNMIAEAMSKc	nEVEDSELADVAAVSAGNNDEIGNMIAEAMSKc	AT1G55490.1	AT1G55490.1;AT1G55490.2	| Symbols: CPN60B, LEN1 | chaperonin 60 beta | chr1:20715717-20718673 REVERSE LENGTH=600	heavy	35	111.06	111.06	ID	5.6e-05	Non biotinylated peptides		1.5372e+06
ID-m1-H	m1	f1	22291	597.266	1788.78	1788.78	3850	3	nTFAEEVNAAFRDAAEKc	nTFAEEVNAAFRDAAEKc	nTFAEEVNAAFRDAAEKc	AT1G12900.1	AT1G12900.1;AT1G12900.2;AT1G12900.3;AT1G12900.4	| Symbols: GAPA-2 | glyceraldehyde 3-phosphate dehydrogenase A subunit 2 | chr1:4392634-4394283 REVERSE LENGTH=399	heavy	21	9.62	9.62	ID	0.004399	Non biotinylated peptides		1.07985e+06
ID-m1-H	m1	f1	10966	830.664	2488.97	2488.98	2520	3	nSEADPNVQSNELKEEEEEDSGKc	nSEADPNVQSNELKEEEEEDSGKc	nSEADPNVQSNELKEEEEEDSGKc	AT2G39170.1	AT2G39170.1	| Symbols: | unknown protein; CONTAINS InterPro DOMAIN/s: Protein of unknown function NEP (InterPro:IPR019320); Has 57 Blast hits to 57 proteins in 26 species: Archae - 0; Bacteria - 0; Metazoa - 19; Fungi - 0; Plants - 34; Viruses - 0; Other Eukaryotes - 4 (source: NCBI BLink). | chr2:16334726-16335421 REVERSE LENGTH=231	heavy	27	53.53	53.53	ID	5.6e-05	Non biotinylated peptides		423029
ID-m1-H	m1	f1	29983	1377.58	2753.14	2753.15	4633	2	nVLMGLTNDELENVDWVEGNEYERc	nVLMGLTNDELENVDWVEGNEYERc	nVLMGLTNDELENVDWVEGNEYERc	AT5G39730.1	AT5G39730.1	| Symbols: | AIG2-like (avirulence induced gene) family protein | chr5:15901740-15902624 FORWARD LENGTH=172	heavy	30	132.64	132.64	ID	5.6e-05	Non biotinylated peptides		1.01124e+06
ID-m1-H	m1	f1	15299	705.32	1408.62	1408.63	3062	2	nALDYDTLNENVKc	nALDYDTLNENVKc	nALDYDTLNENVKc	AT1G23310.1	AT1G23310.1;AT1G23310.2	| Symbols: GGT1, AOAT1, GGAT1 | glutamate:glyoxylate aminotransferase | chr1:8268720-8271329 REVERSE LENGTH=481	heavy	15	55.65	55.65	ID	5.6e-05	Non biotinylated peptides		1.76688e+06
ID-m1-H	m1	f1	36443	1036.89	3107.63	3107.64	5358	3	nAISSVPIHLSIYSPNVVNLTLIDLPGLTKc	nAISSVPIHLSIYSPNVVNLTLIDLPGLTKc	nAISSVPIHLSIYSPNVVNLTLIDLPGLTKc	AT5G42080.1	AT5G42080.1;AT5G42080.2;AT5G42080.3	| Symbols: ADL1, ADL1A, AG68, DRP1A, RSW9, DL1 | dynamin-like protein | chr5:16820661-16824536 REVERSE LENGTH=610	heavy	34	47.26	47.26	ID	5.6e-05	Non biotinylated peptides		2.15324e+06
ID-m1-H	m1	f1	9030	458.719	1830.85	1830.85	2261	4	nNATLTNEKEVDAHPIRc	nNATLTNEKEVDAHPIRc	nNATLTNEKEVDAHPIRc	AT1G56070.1	AT1G56070.1	| Symbols: LOS1 | Ribosomal protein S5/Elongation factor G/III/V family protein | chr1:20968245-20971077 REVERSE LENGTH=843	heavy	24	11.77	11.77	ID	0.000553	Non biotinylated peptides		1.32973e+06
ID-m1-H	m1	f1	7081	1061.36	2120.7	2120.7	1999	2	nSSSGADGENVDGEDDDDTGEKc	nSSSGADGENVDGEDDDDTGEKc	nSSSGADGENVDGEDDDDTGEKc	AT3G54540.1	AT3G54540.1	| Symbols: ATGCN4, GCN4 | general control non-repressible 4 | chr3:20190393-20192564 FORWARD LENGTH=723	heavy	23	90.93	90.93	ID	5.6e-05	Non biotinylated peptides		191919
ID-m1-H	m1	f1	7152	707.907	2120.7	2120.7	2009	3	nSSSGADGENVDGEDDDDTGEKc	nSSSGADGENVDGEDDDDTGEKc	nSSSGADGENVDGEDDDDTGEKc	AT3G54540.1	AT3G54540.1	| Symbols: ATGCN4, GCN4 | general control non-repressible 4 | chr3:20190393-20192564 FORWARD LENGTH=723	heavy	23	50.89	50.89	ID	5.6e-05	Non biotinylated peptides		205551
ID-m1-H	m1	f1	11609	845.986	2534.94	2534.94	2603	3	nLMSKDNDDDDEQPDSDEAELARc	nLMSKDNDDDDEQPDSDEAELARc	nLMSKDNDDDDEQPDSDEAELARc	AT3G12380.1	AT3G12380.1;AT3G12380.2	| Symbols: ATARP5, ARP5 | actin-related protein 5 | chr3:3938309-3941785 REVERSE LENGTH=724	heavy	28	38.57	38.57	ID	5.6e-05	Non biotinylated peptides		799508
ID-m1-H	m1	f1	19245	991.402	1980.79	1980.81	3518	2	nEAGEEVDPLGDLNTESERc	nEAGEEVDPLGDLNTESERc	nEAGEEVDPLGDLNTESERc	AT4G26870.1	AT4G26870.1	| Symbols: | Class II aminoacyl-tRNA and biotin synthetases superfamily protein | chr4:13505381-13507619 FORWARD LENGTH=532	heavy	22	72.28	72.28	ID	5.6e-05	Non biotinylated peptides		816788
ID-m1-H	m1	f1	31596	1283.54	3847.61	3847.62	4800	3	nSEPEQELDSEVLPSSSVGSSM(15.995)EEDPALEYELAALRc	nSEPEQELDSEVLPSSSVGSSMEEDPALEYELAALRc	nSEPEQELDSEVLPSSSVGSSM(15.995)EEDPALEYELAALRc	AT1G60160.1	AT1G60160.1	| Symbols: | Potassium transporter family protein | chr1:22188330-22191395 REVERSE LENGTH=827	heavy	39	89.12	89.12	ID	5.6e-05	Non biotinylated peptides		990844
ID-m1-H	m1	f1	11803	563.743	2250.94	2250.95	2627	4	nIGENEPSEHSIHENAYGLARc	nIGENEPSEHSIHENAYGLARc	nIGENEPSEHSIHENAYGLARc	AT3G52930.1	AT3G52930.1	| Symbols: | Aldolase superfamily protein | chr3:19627383-19628874 REVERSE LENGTH=358	heavy	29	35.94	35.94	ID	5.6e-05	Non biotinylated peptides		2.09952e+06
ID-m1-H	m1	f1	11504	635.939	1904.8	1904.8	2588	3	nGLAYDTSDDQQDITRGKc	nGLAYDTSDDQQDITRGKc	nGLAYDTSDDQQDITRGKc	AT2G39730.1	AT2G39730.1;AT2G39730.2;AT2G39730.3	| Symbols: RCA | rubisco activase | chr2:16570951-16573345 REVERSE LENGTH=474	heavy	23	15.97	15.97	ID	0.001227	Non biotinylated peptides		1.2322e+06
ID-m1-H	m1	f1	30153	856.919	3423.65	3423.65	4650	4	nVLVENEAKVDQGQPILVLEAMK(242.073)MEHVVKc	nVLVENEAKVDQGQPILVLEAMKMEHVVKc	nVLVENEAKVDQGQPILVLEAMK(242.073)MEHVVKc	AT1G03090.2	AT1G03090.1;AT1G03090.2	| Symbols: MCCA | methylcrotonyl-CoA carboxylase alpha chain, mitochondrial / 3-methylcrotonyl-CoA carboxylase 1 (MCCA) | chr1:739715-743819 FORWARD LENGTH=734	heavy	36	19.39	0	ID	0.002047	Biotinylated peptides	AT1G03090.2-K699	2.66131e+06
ID-m1-H	m1	f1	7383	447.259	1338.76	1338.76	2040	3	nSKPGVLKPLQQKc	nSKPGVLKPLQQKc	nSKPGVLKPLQQKc	AT3G45630.1	AT3G45630.1	| Symbols: | RNA binding (RRM/RBD/RNP motifs) family protein | chr3:16748751-16753190 REVERSE LENGTH=989	heavy	17	24.28	24.28	ID	0.000597	Non biotinylated peptides		2.31348e+06
ID-m1-H	m1	f1	18835	922.382	1842.75	1842.75	3473	2	nTM(15.995)EINPENSIM(15.995)DELRc	nTMEINPENSIMDELRc	nTM(15.995)EINPENSIM(15.995)DELRc	AT5G56010.1	AT5G56000.1;AT5G56010.1;AT5G56030.1;AT5G56030.2	| Symbols: HSP81-3, Hsp81.3, AtHsp90-3, AtHsp90.3 | heat shock protein 81-3 | chr5:22681410-22683911 FORWARD LENGTH=699	heavy	20	85.44	85.44	ID	5.6e-05	Non biotinylated peptides		997383
ID-m1-H	m1	f1	10123	559.224	1116.43	1116.44	2411	2	nWIDEEEERc	nWIDEEEERc	nWIDEEEERc	AT3G51895.1	AT3G51895.1	| Symbols: SULTR3;1, AST12 | sulfate transporter 3;1 | chr3:19251503-19255677 REVERSE LENGTH=658	heavy	12	56.56	56.56	ID	5.6e-05	Non biotinylated peptides		3.60299e+06
ID-m1-H	m1	f1	31069	874.725	2621.15	2621.16	4745	3	nNIETVFDLVEM(15.995)EDEERQELLKc	nNIETVFDLVEMEDEERQELLKc	nNIETVFDLVEM(15.995)EDEERQELLKc	AT1G20960.1	AT1G20960.1;AT1G20960.2	| Symbols: emb1507 | U5 small nuclear ribonucleoprotein helicase, putative | chr1:7302591-7309914 REVERSE LENGTH=2171	heavy	27	36.36	36.36	ID	5.6e-05	Non biotinylated peptides		2.92542e+06
ID-m1-H	m1	f1	27180	675.366	1348.72	1348.72	4347	2	nLLLNALLYAGM(15.995)Kc	nLLLNALLYAGMKc	nLLLNALLYAGM(15.995)Kc	AT4G11790.1	AT4G11790.1	| Symbols: | Pleckstrin homology (PH) domain superfamily protein | chr4:7090456-7093208 FORWARD LENGTH=443	heavy	14	78.18	78.18	ID	5.6e-05	Non biotinylated peptides		2.27214e+06
ID-m1-H	m1	f1	27026	964.757	2891.25	2891.27	4332	3	nAASAVADNGTKEEESVLGGIVDDAEEGVKc	nAASAVADNGTKEEESVLGGIVDDAEEGVKc	nAASAVADNGTKEEESVLGGIVDDAEEGVKc	AT4G02510.1	AT4G02510.1	| Symbols: TOC159, TOC86, PPI2, TOC160, ATTOC159 | translocon at the outer envelope membrane of chloroplasts 159 | chr4:1104766-1109360 FORWARD LENGTH=1503	heavy	32	53.02	53.02	ID	5.6e-05	Non biotinylated peptides		5.93267e+06
ID-m1-H	m1	f1	34722	777.427	1552.84	1552.84	5151	2	nSLIAAYLLVLNGYKc	nSLIAAYLLVLNGYKc	nSLIAAYLLVLNGYKc	AT4G27700.1	AT4G27700.1	| Symbols: | Rhodanese/Cell cycle control phosphatase superfamily protein | chr4:13826541-13827673 REVERSE LENGTH=224	heavy	16	90.83	90.83	ID	5.6e-05	Non biotinylated peptides		581879
ID-m1-H	m1	f1	12436	462.227	922.439	922.441	2708	2	nTYLPTYRc	nTYLPTYRc	nTYLPTYRc	AT1G74470.1	AT1G74470.1	| Symbols: | Pyridine nucleotide-disulphide oxidoreductase family protein | chr1:27991248-27992845 FORWARD LENGTH=467	heavy	10	28.66	28.66	ID	0.000432	Non biotinylated peptides		2.66937e+06
ID-m1-H	m1	f1	9287	635.94	1904.8	1904.8	2296	3	nTLQEENEEIGHQAAEGKc	nTLQEENEEIGHQAAEGKc	nTLQEENEEIGHQAAEGKc	AT3G54170.1	AT3G54170.1	| Symbols: ATFIP37, FIP37 | FKBP12 interacting protein 37 | chr3:20056848-20059396 FORWARD LENGTH=330	heavy	23	20.63	20.63	ID	0.00016	Non biotinylated peptides		535140
ID-m1-H	m1	f1	20366	634.028	1899.06	1899.07	3641	3	nTVSGVAGPLVILDKVKGPKc	nTVSGVAGPLVILDKVKGPKc	nTVSGVAGPLVILDKVKGPKc	AT1G20260.1	AT1G20260.1;AT1G76030.1	| Symbols: | ATPase, V1 complex, subunit B protein | chr1:7016971-7020290 FORWARD LENGTH=487	heavy	22	37.06	37.06	ID	5.6e-05	Non biotinylated peptides		735662
ID-m1-H	m1	f1	20602	475.774	1899.07	1899.07	3670	4	nTVSGVAGPLVILDKVKGPKc	nTVSGVAGPLVILDKVKGPKc	nTVSGVAGPLVILDKVKGPKc	AT1G20260.1	AT1G20260.1;AT1G76030.1	| Symbols: | ATPase, V1 complex, subunit B protein | chr1:7016971-7020290 FORWARD LENGTH=487	heavy	22	41.45	41.45	ID	5.6e-05	Non biotinylated peptides		1.37477e+07
ID-m1-H	m1	f1	30169	1351.07	5400.25	5400.24	4652	4	nDLEALTVTETVEPQVMEEVQPEETAAPQTEAQQTEAAETQGGQEEGQERc	nDLEALTVTETVEPQVMEEVQPEETAAPQTEAQQTEAAETQGGQEEGQERc	nDLEALTVTETVEPQVMEEVQPEETAAPQTEAQQTEAAETQGGQEEGQERc	AT3G18035.1	AT3G18035.1	| Symbols: HON4 | winged-helix DNA-binding transcription factor family protein | chr3:6169384-6171558 REVERSE LENGTH=480	heavy	60	38.07	38.07	ID	5.6e-05	Non biotinylated peptides		3.28679e+06
ID-m1-H	m1	f1	34314	1052.15	3153.43	3153.44	5104	3	nM(15.995)TAGAYSLLAVVLYHTGDFNQATIYQQKc	nMTAGAYSLLAVVLYHTGDFNQATIYQQKc	nM(15.995)TAGAYSLLAVVLYHTGDFNQATIYQQKc	AT4G28080.1	AT1G01320.1;AT1G01320.2;AT4G28080.1	| Symbols: | Tetratricopeptide repeat (TPR)-like superfamily protein | chr4:13948993-13957840 REVERSE LENGTH=1819	heavy	35	71.05	71.05	ID	5.6e-05	Non biotinylated peptides		2.70342e+06
ID-m1-H	m1	f1	27648	1000.08	2997.21	2997.22	4394	3	nFFSSKNEEELTSLDDYIENMGENQKc	nFFSSKNEEELTSLDDYIENMGENQKc	nFFSSKNEEELTSLDDYIENMGENQKc	AT2G04030.1	AT2G04030.1;AT2G04030.2	| Symbols: CR88, EMB1956, HSP90.5, Hsp88.1, AtHsp90.5 | Chaperone protein htpG family protein | chr2:1281983-1285909 FORWARD LENGTH=780	heavy	31	52.32	52.32	ID	5.6e-05	Non biotinylated peptides		3.51281e+06
ID-m1-H	m1	f1	25389	707.367	1412.72	1412.72	4168	2	nSSLYYVNLVAIRc	nSSLYYVNLVAIRc	nSSLYYVNLVAIRc	AT5G07030.1	AT5G07030.1	| Symbols: | Eukaryotic aspartyl protease family protein | chr5:2183600-2185717 REVERSE LENGTH=455	heavy	16	61.85	61.85	ID	5.6e-05	Non biotinylated peptides		3.22462e+06
ID-m1-H	m1	f1	6933	531.28	1590.82	1590.82	1980	3	nLKSPKPSQTQSLTRc	nLKSPKPSQTQSLTRc	nLKSPKPSQTQSLTRc	AT1G12380.1	AT1G12380.1	| Symbols: | unknown protein; BEST Arabidopsis thaliana protein match is: unknown protein (TAIR:AT1G62870.1); Has 173 Blast hits to 170 proteins in 34 species: Archae - 0; Bacteria - 4; Metazoa - 25; Fungi - 8; Plants - 123; Viruses - 7; Other Eukaryotes - 6 (source: NCBI BLink). | chr1:4214499-4216880 REVERSE LENGTH=793	heavy	21	33.87	33.87	ID	5.6e-05	Non biotinylated peptides		1.23151e+06
ID-m1-H	m1	f1	19275	891.421	1780.83	1780.83	3521	2	nTITLEVESSDTIDNVKc	nTITLEVESSDTIDNVKc	nTITLEVESSDTIDNVKc	AT1G23410.1	AT1G23410.1;AT1G31340.1;AT1G55060.1;AT1G65350.1;AT2G35635.1;AT2G36170.1;AT2G47110.1;AT2G47110.2;AT3G09790.1;AT3G52590.1;AT3G62250.1;AT4G02890.1;AT4G02890.2;AT4G02890.3;AT4G02890.4;AT4G05050.1;AT4G05050.2;AT4G05050.3;AT4G05050.4;AT4G05320.1;AT4G05320.2;AT4G05320.3;AT4G05320.4;AT4G05320.5;AT4G05320.6;AT5G03240.1;AT5G03240.2;AT5G03240.3;AT5G20620.1;AT5G37640.1	| Symbols: | Ribosomal protein S27a / Ubiquitin family protein | chr1:8314940-8315410 FORWARD LENGTH=156	heavy	18	99.41	99.41	ID	5.6e-05	Non biotinylated peptides		2.34429e+06
ID-m1-H	m1	f1	17853	476.277	950.54	950.543	3361	2	nLLILTDPRc	nLLILTDPRc	nLLILTDPRc	AT1G72370.1	AT1G72370.1;AT1G72370.2;AT3G04770.1;AT3G04770.2	| Symbols: P40, AP40, RP40, RPSAA | 40s ribosomal protein SA | chr1:27243148-27244842 REVERSE LENGTH=298	heavy	11	17.17	17.17	ID	0.000891	Non biotinylated peptides		2.35482e+06
ID-m1-H	m1	f1	21667	614.639	1840.89	1840.9	3784	3	nHRENNQYFLILTLRc	nHRENNQYFLILTLRc	nHRENNQYFLILTLRc	ATCG00770.1	ATCG00770.1	| Symbols: RPS8 | ribosomal protein S8 | chrC:80068-80472 REVERSE LENGTH=134	heavy	25	19.9	19.9	ID	0.000469	Non biotinylated peptides		1.32318e+06
ID-m1-H	m1	f1	22552	963.412	1924.81	1924.8	3878	2	nSGDGETVDDDLLEGDIVRc	nSGDGETVDDDLLEGDIVRc	nSGDGETVDDDLLEGDIVRc	AT1G56290.1	AT1G56290.1	| Symbols: | CwfJ-like family protein | chr1:21075939-21078608 FORWARD LENGTH=692	heavy	21	87.05	87.05	ID	5.6e-05	Non biotinylated peptides		868273
ID-m1-H	m1	f1	27739	561.302	1120.59	1120.59	4403	2	nVIFAWLAYKc	nVIFAWLAYKc	nVIFAWLAYKc	AT5G60790.1	AT5G60790.1	| Symbols: ATGCN1, GCN1 | ABC transporter family protein | chr5:24453760-24455767 REVERSE LENGTH=595	heavy	11	45.05	45.05	ID	5.6e-05	Non biotinylated peptides		1.22661e+06
ID-m1-H	m1	f1	9138	434.711	1734.82	1734.82	2276	4	nKKQPDQLQTADGWAKc	nKKQPDQLQTADGWAKc	nKKQPDQLQTADGWAKc	AT4G12800.1	AT4G12800.1	| Symbols: PSAL | photosystem I subunit l | chr4:7521469-7522493 FORWARD LENGTH=219	heavy	22	24.9	24.9	ID	0.000252	Non biotinylated peptides		2.44265e+06
ID-m1-H	m1	f1	9152	579.28	1734.82	1734.82	2278	3	nKKQPDQLQTADGWAKc	nKKQPDQLQTADGWAKc	nKKQPDQLQTADGWAKc	AT4G12800.1	AT4G12800.1	| Symbols: PSAL | photosystem I subunit l | chr4:7521469-7522493 FORWARD LENGTH=219	heavy	22	87.34	87.34	ID	5.6e-05	Non biotinylated peptides		2.96862e+06
ID-m1-H	m1	f1	21160	1127.48	3379.42	3379.43	3730	3	nM(15.995)INK(242.073)HGNIYVPNPQAETSEIWM(15.995)QNPRc	nMINKHGNIYVPNPQAETSEIWMQNPRc	nM(15.995)INK(242.073)HGNIYVPNPQAETSEIWM(15.995)QNPRc	AT3G13990.1	AT3G13990.1;AT3G13990.2	| Symbols: | Kinase-related protein of unknown function (DUF1296) | chr3:4625708-4630383 REVERSE LENGTH=848	heavy	39	46.39	0	ID	0.000396	Biotinylated peptides	AT3G13990.1-K728	747297
ID-m1-H	m1	f1	8529	414.557	1240.65	1240.65	2194	3	nAWKPAPGFKPKc	nAWKPAPGFKPKc	nAWKPAPGFKPKc	AT5G42950.1	AT5G42950.1	| Symbols: | GYF domain-containing protein | chr5:17224436-17231044 FORWARD LENGTH=1714	heavy	15	41.7	41.7	ID	5.6e-05	Non biotinylated peptides		9.87353e+06
ID-m1-H	m1	f1	8564	621.331	1240.65	1240.65	2199	2	nAWKPAPGFKPKc	nAWKPAPGFKPKc	nAWKPAPGFKPKc	AT5G42950.1	AT5G42950.1	| Symbols: | GYF domain-containing protein | chr5:17224436-17231044 FORWARD LENGTH=1714	heavy	15	31.5	31.5	ID	0.000432	Non biotinylated peptides		1.06533e+06
ID-m1-H	m1	f1	12480	666.272	2661.06	2661.07	2714	4	nNDKPEQRAEDDQEEPDFEVVDKc	nNDKPEQRAEDDQEEPDFEVVDKc	nNDKPEQRAEDDQEEPDFEVVDKc	AT1G42550.1	AT1G42550.1	| Symbols: PMI1 | plastid movement impaired1 | chr1:15977131-15979734 FORWARD LENGTH=843	heavy	30	26.19	26.19	ID	0.000252	Non biotinylated peptides		546314
ID-m1-H	m1	f1	16440	522.236	1042.46	1042.46	3196	2	nDDIDAVAWKc	nDDIDAVAWKc	nDDIDAVAWKc	AT1G14830.1	AT1G14830.1	| Symbols: ADL1C, ADL5, DRP1C, DL1C | DYNAMIN-like 1C | chr1:5107699-5111470 REVERSE LENGTH=614	heavy	11	62.68	62.68	ID	5.6e-05	Non biotinylated peptides		2.15509e+06
ID-m1-H	m1	f1	9171	587.266	1172.52	1172.52	2281	2	nTGELQEEVEKc	nTGELQEEVEKc	nTGELQEEVEKc	AT3G54900.1	AT3G54900.1	| Symbols: CXIP1, ATGRXCP | CAX interacting protein 1 | chr3:20341850-20342371 REVERSE LENGTH=173	heavy	12	25.36	25.36	ID	0.000111	Non biotinylated peptides		1.19355e+06
ID-m1-H	m1	f1	26498	984.103	2949.29	2949.29	4278	3	nTLLKADGLVDMPYISDENADEDPEIRc	nTLLKADGLVDMPYISDENADEDPEIRc	nTLLKADGLVDMPYISDENADEDPEIRc	AT3G12050.1	AT3G12050.1;AT3G12050.2	| Symbols: | Aha1 domain-containing protein | chr3:3839289-3841303 FORWARD LENGTH=360	heavy	31	60.62	60.62	ID	5.6e-05	Non biotinylated peptides		5.63656e+06
ID-m1-H	m1	f1	7108	401.23	1200.67	1200.67	2003	3	nHLIAIHAGKPKc	nHLIAIHAGKPKc	nHLIAIHAGKPKc	AT3G08510.1	AT3G08510.1;AT3G08510.2;AT3G08510.3	| Symbols: ATPLC2, PLC2 | phospholipase C 2 | chr3:2582626-2585556 REVERSE LENGTH=581	heavy	17	35.65	35.65	ID	5.6e-05	Non biotinylated peptides		6.27205e+06
ID-m1-H	m1	f1	7214	727.322	1452.63	1452.63	2017	2	nTTSADTQAQLQNRc	nTTSADTQAQLQNRc	nTTSADTQAQLQNRc	AT4G24680.1	AT4G24680.1	| Symbols: MOS1 | modifier of snc1 | chr4:12733425-12739737 FORWARD LENGTH=1427	heavy	20	91	91	ID	5.6e-05	Non biotinylated peptides		157941
ID-m1-H	m1	f1	19696	1067.45	5332.2	5332.21	3568	5	nDDLVDKYSLQEDQHQPQHEDYEDEVAIEETPREEVAVDVVHEHRc	nDDLVDKYSLQEDQHQPQHEDYEDEVAIEETPREEVAVDVVHEHRc	nDDLVDKYSLQEDQHQPQHEDYEDEVAIEETPREEVAVDVVHEHRc	AT5G43960.1	AT5G43960.1;AT5G43960.2	| Symbols: | Nuclear transport factor 2 (NTF2) family protein with RNA binding (RRM-RBD-RNP motifs) domain | chr5:17689154-17691653 REVERSE LENGTH=450	heavy	63	39.39	39.39	ID	5.6e-05	Non biotinylated peptides		2.07399e+06
ID-m1-H	m1	f1	10834	403.228	1608.88	1608.89	2503	4	nKINVAALRPIPHTRc	nKINVAALRPIPHTRc	nKINVAALRPIPHTRc	AT3G43240.1	AT3G43240.1	| Symbols: | ARID/BRIGHT DNA-binding domain-containing protein | chr3:15210032-15214440 REVERSE LENGTH=747	heavy	24	24.23	24.23	ID	5.6e-05	Non biotinylated peptides		3.32632e+06
ID-m1-H	m1	f1	6582	376.543	1126.61	1126.61	1931	3	nVKGPVRMPTKc	nVKGPVRMPTKc	nVKGPVRMPTKc	AT3G47370.1	AT3G45030.1;AT3G47370.1;AT3G47370.2;AT3G47370.3;AT5G62300.1;AT5G62300.2	| Symbols: | Ribosomal protein S10p/S20e family protein | chr3:17453671-17454437 REVERSE LENGTH=122	heavy	15	25.22	25.22	ID	0.00016	Non biotinylated peptides		1.27042e+06
ID-m1-H	m1	f1	6637	376.543	1126.61	1126.61	1939	3	nVKGPVRMPTKc	nVKGPVRMPTKc	nVKGPVRMPTKc	AT3G47370.1	AT3G45030.1;AT3G47370.1;AT3G47370.2;AT3G47370.3;AT5G62300.1;AT5G62300.2	| Symbols: | Ribosomal protein S10p/S20e family protein | chr3:17453671-17454437 REVERSE LENGTH=122	heavy	15	9.35	9.35	ID	0.001019	Non biotinylated peptides		1.1746e+06
ID-m1-H	m1	f1	30799	1304.94	3911.79	3911.8	4716	3	nYAAISQDSGLVPIVEPEILLDGEHDIDRTYDVAEKc	nYAAISQDSGLVPIVEPEILLDGEHDIDRTYDVAEKc	nYAAISQDSGLVPIVEPEILLDGEHDIDRTYDVAEKc	AT4G38970.1	AT4G38970.1;AT4G38970.2	| Symbols: FBA2 | fructose-bisphosphate aldolase 2 | chr4:18163714-18165659 REVERSE LENGTH=398	heavy	42	23.06	23.06	ID	0.000111	Non biotinylated peptides		1.11237e+06
ID-m1-H	m1	f1	30857	978.955	3911.79	3911.8	4722	4	nYAAISQDSGLVPIVEPEILLDGEHDIDRTYDVAEKc	nYAAISQDSGLVPIVEPEILLDGEHDIDRTYDVAEKc	nYAAISQDSGLVPIVEPEILLDGEHDIDRTYDVAEKc	AT4G38970.1	AT4G38970.1;AT4G38970.2	| Symbols: FBA2 | fructose-bisphosphate aldolase 2 | chr4:18163714-18165659 REVERSE LENGTH=398	heavy	42	28.32	28.32	ID	5.6e-05	Non biotinylated peptides		3.59434e+06
ID-m1-H	m1	f1	31774	1304.94	3911.8	3911.8	4820	3	nYAAISQDSGLVPIVEPEILLDGEHDIDRTYDVAEKc	nYAAISQDSGLVPIVEPEILLDGEHDIDRTYDVAEKc	nYAAISQDSGLVPIVEPEILLDGEHDIDRTYDVAEKc	AT4G38970.1	AT4G38970.1;AT4G38970.2	| Symbols: FBA2 | fructose-bisphosphate aldolase 2 | chr4:18163714-18165659 REVERSE LENGTH=398	heavy	42	29.12	29.12	ID	5.6e-05	Non biotinylated peptides		1.27927e+06
ID-m1-H	m1	f1	23134	1227.5	4905.97	4905.98	3939	4	nAVGVQFGGSAAAAPAVEAEAPAAAADDDDDM(15.995)DLFGDETEEEKKAAEERc	nAVGVQFGGSAAAAPAVEAEAPAAAADDDDDMDLFGDETEEEKKAAEERc	nAVGVQFGGSAAAAPAVEAEAPAAAADDDDDM(15.995)DLFGDETEEEKKAAEERc	AT5G19510.1	AT5G19510.1	| Symbols: | Translation elongation factor EF1B/ribosomal protein S6 family protein | chr5:6581854-6583137 REVERSE LENGTH=224	heavy	54	65.27	65.27	ID	5.6e-05	Non biotinylated peptides		3.93034e+06
ID-m1-H	m1	f1	9089	634.306	1266.6	1266.6	2270	2	nRLTYDEIQSKc	nRLTYDEIQSKc	nRLTYDEIQSKc	AT3G50820.1	AT3G50820.1;AT5G66570.1	| Symbols: PSBO2, PSBO-2, OEC33 | photosystem II subunit O-2 | chr3:18891008-18892311 REVERSE LENGTH=331	heavy	15	29.08	29.08	ID	5.6e-05	Non biotinylated peptides		1.29386e+06
ID-m1-H	m1	f1	9603	618.61	1852.81	1852.81	2342	3	nSM(15.995)AEVVK(226.078)M(15.995)GRPQNKc	nSMAEVVKMGRPQNKc	nSM(15.995)AEVVK(226.078)M(15.995)GRPQNKc	AT1G29370.1	AT1G29350.1;AT1G29370.1	| Symbols: | Kinase-related protein of unknown function (DUF1296) | chr1:10278080-10283024 REVERSE LENGTH=831	heavy	21	19.98	7.82	ID	0.000507	Biotinylated peptides	AT1G29370.1-K198	672179
ID-m1-H	m1	f1	26200	1051.46	2100.9	2100.9	4248	2	nTTILPAEDEMPEIM(15.995)DSFKc	nTTILPAEDEMPEIMDSFKc	nTTILPAEDEMPEIM(15.995)DSFKc	AT1G23310.1	AT1G23310.1	| Symbols: GGT1, AOAT1, GGAT1 | glutamate:glyoxylate aminotransferase | chr1:8268720-8271329 REVERSE LENGTH=481	heavy	19	58.47	25.67	ID	5.6e-05	Non biotinylated peptides		2.02794e+06
ID-m1-H	m1	f1	26349	701.304	2100.89	2100.9	4263	3	nTTILPAEDEMPEIM(15.995)DSFKc	nTTILPAEDEMPEIMDSFKc	nTTILPAEDEMPEIM(15.995)DSFKc	AT1G23310.1	AT1G23310.1	| Symbols: GGT1, AOAT1, GGAT1 | glutamate:glyoxylate aminotransferase | chr1:8268720-8271329 REVERSE LENGTH=481	heavy	19	11	11	ID	0.009422	Non biotinylated peptides		1.93618e+06
ID-m1-H	m1	f1	25784	484.253	966.491	966.495	4207	2	nFFAVGLFRc	nFFAVGLFRc	nFFAVGLFRc	AT2G20890.1	AT2G20890.1	| Symbols: PSB29, THF1 | photosystem II reaction center PSB29 protein | chr2:8987783-8989185 FORWARD LENGTH=300	heavy	11	46.93	46.93	ID	5.6e-05	Non biotinylated peptides		3.11291e+06
ID-m1-H	m1	f1	28755	662.373	2645.46	2645.48	4506	4	nLLSQHLETVIRQKIPSIVALINKc	nLLSQHLETVIRQKIPSIVALINKc	nLLSQHLETVIRQKIPSIVALINKc	AT1G14830.1	AT1G14830.1	| Symbols: ADL1C, ADL5, DRP1C, DL1C | DYNAMIN-like 1C | chr1:5107699-5111470 REVERSE LENGTH=614	heavy	33	48.66	48.66	ID	5.6e-05	Non biotinylated peptides		1.88416e+06
ID-m1-H	m1	f1	23012	950.048	2847.12	2847.12	3927	3	nFFGELSDREDTDGDGDGEYEPILDKc	nFFGELSDREDTDGDGDGEYEPILDKc	nFFGELSDREDTDGDGDGEYEPILDKc	AT2G04235.1	AT2G04235.1	| Symbols: | unknown protein; FUNCTIONS IN: molecular_function unknown; INVOLVED IN: biological_process unknown; LOCATED IN: cellular_component unknown; EXPRESSED IN: cultured cell; Has 713 Blast hits to 345 proteins in 122 species: Archae - 2; Bacteria - 262; Metazoa - 138; Fungi - 55; Plants - 39; Viruses - 0; Other Eukaryotes - 217 (source: NCBI BLink). | chr2:1449414-1455018 FORWARD LENGTH=12…	heavy	29	44.13	44.13	ID	5.6e-05	Non biotinylated peptides		3.50304e+06
ID-m1-H	m1	f1	10337	390.001	1944.97	1944.97	2438	5	nIRDPSYHVTLRPHISKc	nIRDPSYHVTLRPHISKc	nIRDPSYHVTLRPHISKc	AT1G53310.1	AT1G53310.1;AT1G53310.2;AT1G53310.3	| Symbols: ATPPC1, PEPC1, ATPEPC1, PPC1 | phosphoenolpyruvate carboxylase 1 | chr1:19884261-19888070 REVERSE LENGTH=967	heavy	27	13.31	13.31	ID	0.000641	Non biotinylated peptides		1.63481e+07
ID-m1-H	m1	f1	13974	804.338	1606.66	1606.67	2903	2	nSISDVVEEEPTDGGRc	nSISDVVEEEPTDGGRc	nSISDVVEEEPTDGGRc	AT1G54490.1	AT1G54490.1	| Symbols: AIN1, EIN5, XRN4, ATXRN4 | exoribonuclease 4 | chr1:20350300-20356650 FORWARD LENGTH=947	heavy	18	89.67	89.67	ID	5.6e-05	Non biotinylated peptides		533464
ID-m1-H	m1	f1	6359	434.568	1300.68	1300.68	1900	3	nKPPQGYKPLTRc	nKPPQGYKPLTRc	nKPPQGYKPLTRc	AT3G27530.1	AT3G27530.1	| Symbols: GC6, MAG4 | golgin candidate 6 | chr3:10193778-10199659 REVERSE LENGTH=914	heavy	17	41.87	41.87	ID	5.6e-05	Non biotinylated peptides		5.42398e+06
ID-m1-H	m1	f1	30501	1210.52	2419.03	2419.03	4685	2	nLEGSEWLFGQSDGVDEELIDRc	nLEGSEWLFGQSDGVDEELIDRc	nLEGSEWLFGQSDGVDEELIDRc	AT5G03280.1	AT5G03280.1	| Symbols: EIN2, PIR2, CKR1, ERA3, ORE3, ORE2, ATEIN2 | NRAMP metal ion transporter family protein | chr5:788589-793066 FORWARD LENGTH=1294	heavy	26	45.99	45.99	ID	5.6e-05	Non biotinylated peptides		1.76921e+06
ID-m1-H	m1	f1	21849	770.138	3845.65	3845.66	3803	5	nEFAVGNVETHFIEHHKSDLFADESNPAATEVAYKc	nEFAVGNVETHFIEHHKSDLFADESNPAATEVAYKc	nEFAVGNVETHFIEHHKSDLFADESNPAATEVAYKc	AT1G03090.2	AT1G03090.1;AT1G03090.2	| Symbols: MCCA | methylcrotonyl-CoA carboxylase alpha chain, mitochondrial / 3-methylcrotonyl-CoA carboxylase 1 (MCCA) | chr1:739715-743819 FORWARD LENGTH=734	heavy	44	12.07	12.07	ID	0.000849	Non biotinylated peptides		2.92881e+06
ID-m1-H	m1	f1	20006	537.249	1072.48	1072.49	3601	2	nYSEFLTFRc	nYSEFLTFRc	nYSEFLTFRc	ATCG00350.1	ATCG00350.1	| Symbols: PSAA | Photosystem I, PsaA/PsaB protein | chrC:39605-41857 REVERSE LENGTH=750	heavy	11	39.9	39.9	ID	5.6e-05	Non biotinylated peptides		2.73328e+06
ID-m1-H	m1	f1	18599	1286.45	2570.89	2570.9	3446	2	nTPTDVNDDDDDDWNDFASSANSKc	nTPTDVNDDDDDDWNDFASSANSKc	nTPTDVNDDDDDDWNDFASSANSKc	AT1G05090.1	AT1G05090.1;AT4G20720.1	| Symbols: | dentin sialophosphoprotein-related | chr1:1463202-1465622 FORWARD LENGTH=706	heavy	28	70.49	70.49	ID	5.6e-05	Non biotinylated peptides		588180
ID-m1-H	m1	f1	16190	622.327	1242.64	1242.64	3167	2	nHVSMITITLSKc	nHVSMITITLSKc	nHVSMITITLSKc	AT1G20220.1	AT1G20220.1;AT1G76010.1	| Symbols: | Alba DNA/RNA-binding protein | chr1:7005090-7007285 REVERSE LENGTH=315	heavy	14	52.44	52.44	ID	5.6e-05	Non biotinylated peptides		3.21765e+06
ID-m1-H	m1	f1	31387	854.43	1706.85	1706.85	4778	2	nSAIGILM(15.995)NLGLIDESKc	nSAIGILMNLGLIDESKc	nSAIGILM(15.995)NLGLIDESKc	AT3G59970.3	AT3G59970.1;AT3G59970.2;AT3G59970.3	| Symbols: MTHFR1 | methylenetetrahydrofolate reductase 1 | chr3:22151303-22154323 FORWARD LENGTH=592	heavy	18	87.7	87.7	ID	5.6e-05	Non biotinylated peptides		881516
ID-m1-H	m1	f1	25263	787.336	3145.31	3145.32	4155	4	nTFKYEIDDENWNPTYLSDEHLEDLKc	nTFKYEIDDENWNPTYLSDEHLEDLKc	nTFKYEIDDENWNPTYLSDEHLEDLKc	AT4G35800.1	AT4G35800.1	| Symbols: NRPB1, RPB1, RNA_POL_II_LSRNA_POL_II_LS, RNA_POL_II_LS | RNA polymerase II large subunit | chr4:16961115-16967892 REVERSE LENGTH=1839	heavy	32	50.1	50.1	ID	5.6e-05	Non biotinylated peptides		4.76173e+06
ID-m1-H	m1	f1	19579	395.204	1182.59	1182.6	3555	3	nFRIELTFSRc	nFRIELTFSRc	nFRIELTFSRc	AT3G01310.1	AT3G01310.1;AT3G01310.2;AT5G15070.1;AT5G15070.2	| Symbols: | Phosphoglycerate mutase-like family protein | chr3:94343-101603 REVERSE LENGTH=1056	heavy	15	40.78	40.78	ID	5.6e-05	Non biotinylated peptides		3.14659e+06
ID-m1-H	m1	f1	34612	1296.61	2591.21	2591.21	5138	2	nVSGEVPWFGIEQEYTLLQQNVKc	nVSGEVPWFGIEQEYTLLQQNVKc	nVSGEVPWFGIEQEYTLLQQNVKc	AT5G35630.1	AT5G35630.1;AT5G35630.2;AT5G35630.3	| Symbols: GS2, GLN2, ATGSL1 | glutamine synthetase 2 | chr5:13831220-13833239 FORWARD LENGTH=430	heavy	28	53.84	53.84	ID	5.6e-05	Non biotinylated peptides		4.90429e+06
ID-m1-H	m1	f1	34665	864.743	2591.21	2591.21	5144	3	nVSGEVPWFGIEQEYTLLQQNVKc	nVSGEVPWFGIEQEYTLLQQNVKc	nVSGEVPWFGIEQEYTLLQQNVKc	AT5G35630.1	AT5G35630.1;AT5G35630.2;AT5G35630.3	| Symbols: GS2, GLN2, ATGSL1 | glutamine synthetase 2 | chr5:13831220-13833239 FORWARD LENGTH=430	heavy	28	73.73	73.73	ID	5.6e-05	Non biotinylated peptides		3.02355e+06
ID-m1-H	m1	f1	7071	531.933	1592.78	1592.78	1998	3	nRKPVSPSQSPTGFGKc	nRKPVSPSQSPTGFGKc	nRKPVSPSQSPTGFGKc	AT3G49260.1	AT3G49260.1;AT3G49260.2;AT3G49260.3	| Symbols: iqd21 | IQ-domain 21 | chr3:18262755-18265859 FORWARD LENGTH=471	heavy	21	14.47	14.47	ID	0.001803	Non biotinylated peptides		507681
ID-m1-H	m1	f1	11940	768.347	1534.68	1534.68	2645	2	nESGVINEQNLAESKc	nESGVINEQNLAESKc	nESGVINEQNLAESKc	ATCG00480.1	ATCG00480.1	| Symbols: ATPB, PB | ATP synthase subunit beta | chrC:52660-54156 REVERSE LENGTH=498	heavy	18	84.11	84.11	ID	5.6e-05	Non biotinylated peptides		395013
ID-m1-H	m1	f1	11990	581.267	1160.52	1160.52	2652	2	nSGLADAEASVARc	nSGLADAEASVARc	nSGLADAEASVARc	AT1G12270.1	AT1G12270.1	| Symbols: Hop1 | stress-inducible protein, putative | chr1:4172105-4174575 FORWARD LENGTH=572	heavy	15	73.76	73.76	ID	5.6e-05	Non biotinylated peptides		5.7566e+06
ID-m1-H	m1	f1	19782	717.715	3583.54	3583.55	3577	5	nGKGM(15.995)VDSVFQAPM(15.995)GTGTHHAVLSSYEYVSQGLRc	nGKGMVDSVFQAPMGTGTHHAVLSSYEYVSQGLRc	nGKGM(15.995)VDSVFQAPM(15.995)GTGTHHAVLSSYEYVSQGLRc	AT2G39730.1	AT2G39730.1;AT2G39730.2;AT2G39730.3	| Symbols: RCA | rubisco activase | chr2:16570951-16573345 REVERSE LENGTH=474	heavy	43	33.27	33.27	ID	5.6e-05	Non biotinylated peptides		1.78824e+06
ID-m1-H	m1	f1	24407	532.59	1594.75	1594.75	4068	3	nHFPSVNWLISYSKc	nHFPSVNWLISYSKc	nHFPSVNWLISYSKc	AT1G78900.1	AT1G78900.1;AT1G78900.2	| Symbols: VHA-A | vacuolar ATP synthase subunit A | chr1:29660463-29664575 FORWARD LENGTH=623	heavy	18	51.43	51.43	ID	5.6e-05	Non biotinylated peptides		2.6384e+06
ID-m1-H	m1	f1	31605	563.976	1688.91	1688.91	4801	3	nEYVPTIILIFHSIKc	nEYVPTIILIFHSIKc	nEYVPTIILIFHSIKc	AT5G47690.1	AT5G47690.1;AT5G47690.2;AT5G47690.3	| Symbols: | binding | chr5:19317899-19327014 FORWARD LENGTH=1605	heavy	17	49	49	ID	5.6e-05	Non biotinylated peptides		2.41207e+06
ID-m1-H	m1	f1	24131	752.356	1502.7	1502.7	4040	2	nVGLTALTM(15.995)AEYFRc	nVGLTALTMAEYFRc	nVGLTALTM(15.995)AEYFRc	ATCG00480.1	ATCG00480.1	| Symbols: ATPB, PB | ATP synthase subunit beta | chrC:52660-54156 REVERSE LENGTH=498	heavy	16	84.27	84.27	ID	5.6e-05	Non biotinylated peptides		5.93851e+06
ID-m1-H	m1	f1	23135	892.898	3567.56	3567.57	3940	4	nLVKDHEEDVTPKEEVDDEVLEYPFFTEGPKc	nLVKDHEEDVTPKEEVDDEVLEYPFFTEGPKc	nLVKDHEEDVTPKEEVDDEVLEYPFFTEGPKc	AT2G41500.1	AT2G41500.1	| Symbols: LIS, EMB2776 | WD-40 repeat family protein / small nuclear ribonucleoprotein Prp4p-related | chr2:17304319-17306855 REVERSE LENGTH=554	heavy	35	20.23	20.23	ID	0.000507	Non biotinylated peptides		3.80824e+06
ID-m1-H	m1	f1	20353	613.95	1838.83	1838.83	3640	3	nAEIENNLK(242.073)SSVFARc	nAEIENNLKSSVFARc	nAEIENNLK(242.073)SSVFARc	AT5G47430.1	AT5G47430.1;AT5G47430.2;AT5G47430.3	| Symbols: | DWNN domain, a CCHC-type zinc finger | chr5:19235819-19240596 REVERSE LENGTH=892	heavy	20	27.76	25.52	ID	5.6e-05	Biotinylated peptides	AT5G47430.1-K786	1.05616e+06
ID-m1-H	m1	f1	27045	1237.51	3709.5	3709.5	4333	3	nSDPPTQTVKPSSSISFDYWDEDEFEGLPEDEKc	nSDPPTQTVKPSSSISFDYWDEDEFEGLPEDEKc	nSDPPTQTVKPSSSISFDYWDEDEFEGLPEDEKc	AT4G24330.1	AT4G24330.1	| Symbols: | Protein of unknown function (DUF1682) | chr4:12603848-12606229 REVERSE LENGTH=478	heavy	36	38.4	38.4	ID	5.6e-05	Non biotinylated peptides		1.48655e+06
ID-m1-H	m1	f1	17789	873.37	2617.09	2617.09	3353	3	nVVIAEDTQDRDEEDEIGEIEERc	nVVIAEDTQDRDEEDEIGEIEERc	nVVIAEDTQDRDEEDEIGEIEERc	AT3G29400.1	AT3G29400.1	| Symbols: ATEXO70E1, EXO70E1 | exocyst subunit exo70 family protein E1 | chr3:11297339-11299315 REVERSE LENGTH=658	heavy	29	9.74	9.74	ID	0.000849	Non biotinylated peptides		1.00028e+06
ID-m1-H	m1	f1	6333	588.276	1174.54	1174.54	1897	2	nTWAGKEENVKc	nTWAGKEENVKc	nTWAGKEENVKc	AT3G52930.1	AT3G52930.1	| Symbols: | Aldolase superfamily protein | chr3:19627383-19628874 REVERSE LENGTH=358	heavy	14	51.49	51.49	ID	5.6e-05	Non biotinylated peptides		611331
ID-m1-H	m1	f1	24831	1087.98	4347.89	4347.88	4111	4	nKKPTESSLLNNESVDAGEDLDEIANDEQEGEEGIVLQQRc	nKKPTESSLLNNESVDAGEDLDEIANDEQEGEEGIVLQQRc	nKKPTESSLLNNESVDAGEDLDEIANDEQEGEEGIVLQQRc	AT5G20920.1	AT5G20920.1;AT5G20920.2;AT5G20920.3	| Symbols: EIF2 BETA, EMB1401 | eukaryotic translation initiation factor 2 beta subunit | chr5:7094994-7096661 REVERSE LENGTH=268	heavy	50	49.43	49.43	ID	5.6e-05	Non biotinylated peptides		5.13745e+06
ID-m1-H	m1	f1	10195	851.317	2550.93	2550.94	2420	3	nLM(15.995)SKDNDDDDEQPDSDEAELARc	nLMSKDNDDDDEQPDSDEAELARc	nLM(15.995)SKDNDDDDEQPDSDEAELARc	AT3G12380.1	AT3G12380.1;AT3G12380.2	| Symbols: ATARP5, ARP5 | actin-related protein 5 | chr3:3938309-3941785 REVERSE LENGTH=724	heavy	28	60.7	60.7	ID	5.6e-05	Non biotinylated peptides		679295
ID-m1-H	m1	f1	14302	1023.42	4089.66	4089.67	2944	4	nEVKESQEQQANNNADAVDEAAGSEPTEEESPIDVKERc	nEVKESQEQQANNNADAVDEAAGSEPTEEESPIDVKERc	nEVKESQEQQANNNADAVDEAAGSEPTEEESPIDVKERc	AT2G25670.1	AT2G25670.1;AT2G25670.2	| Symbols: | BEST Arabidopsis thaliana protein match is: copper ion binding (TAIR:AT4G32610.1); Has 43784 Blast hits to 26928 proteins in 1799 species: Archae - 86; Bacteria - 6347; Metazoa - 15971; Fungi - 5398; Plants - 1931; Viruses - 259; Other Eukaryotes - 13792 (source: NCBI BLink). | chr2:10929062-10930619 REVERSE LENGTH=318	heavy	48	62.96	62.96	ID	5.6e-05	Non biotinylated peptides		3.10344e+06
ID-m1-H	m1	f1	20620	830.024	2487.05	2487.06	3672	3	nYIAEKEVDDDTYNENGVALFRc	nYIAEKEVDDDTYNENGVALFRc	nYIAEKEVDDDTYNENGVALFRc	AT4G30160.1	AT4G30160.1;AT4G30160.2	| Symbols: VLN4, ATVLN4 | villin 4 | chr4:14754528-14759511 FORWARD LENGTH=974	heavy	27	27.43	27.43	ID	0.000209	Non biotinylated peptides		1.8553e+06
ID-m1-H	m1	f1	9214	413.236	1236.69	1236.69	2286	3	nVILSTHLGRPKc	nVILSTHLGRPKc	nVILSTHLGRPKc	AT3G12780.1	AT1G56190.1;AT1G56190.2;AT3G12780.1	| Symbols: PGK1 | phosphoglycerate kinase 1 | chr3:4061127-4063140 REVERSE LENGTH=481	heavy	17	53.55	53.55	ID	5.6e-05	Non biotinylated peptides		6.34244e+06
ID-m1-H	m1	f1	9300	619.351	1236.69	1236.69	2298	2	nVILSTHLGRPKc	nVILSTHLGRPKc	nVILSTHLGRPKc	AT3G12780.1	AT1G56190.1;AT1G56190.2;AT3G12780.1	| Symbols: PGK1 | phosphoglycerate kinase 1 | chr3:4061127-4063140 REVERSE LENGTH=481	heavy	17	28.52	28.52	ID	0.000432	Non biotinylated peptides		1.01489e+06
ID-m1-H	m1	f1	31905	786.387	1570.76	1570.76	4835	2	nGIQITSGFFQIWRc	nGIQITSGFFQIWRc	nGIQITSGFFQIWRc	ATCG00350.1	ATCG00350.1	| Symbols: PSAA | Photosystem I, PsaA/PsaB protein | chrC:39605-41857 REVERSE LENGTH=750	heavy	19	110.03	110.03	ID	5.6e-05	Non biotinylated peptides		4.13869e+06
ID-m1-H	m1	f1	31996	524.594	1570.76	1570.76	4844	3	nGIQITSGFFQIWRc	nGIQITSGFFQIWRc	nGIQITSGFFQIWRc	ATCG00350.1	ATCG00350.1	| Symbols: PSAA | Photosystem I, PsaA/PsaB protein | chrC:39605-41857 REVERSE LENGTH=750	heavy	19	56.59	56.59	ID	5.6e-05	Non biotinylated peptides		1.38106e+06
ID-m1-H	m1	f1	34114	1062.49	2122.97	2122.97	5080	2	nTFDEIIDYRLGDSGLIFQc	nTFDEIIDYRLGDSGLIFQc	nTFDEIIDYRLGDSGLIFQc	AT2G03750.1	AT2G03750.1	| Symbols: | P-loop containing nucleoside triphosphate hydrolases superfamily protein | chr2:1147968-1149023 REVERSE LENGTH=351	heavy	22	81.38	81.38	ID	5.6e-05	Non biotinylated peptides		754678
ID-m1-H	m1	f1	34145	708.663	2122.97	2122.97	5084	3	nTFDEIIDYRLGDSGLIFQc	nTFDEIIDYRLGDSGLIFQc	nTFDEIIDYRLGDSGLIFQc	AT2G03750.1	AT2G03750.1	| Symbols: | P-loop containing nucleoside triphosphate hydrolases superfamily protein | chr2:1147968-1149023 REVERSE LENGTH=351	heavy	22	13.33	13.33	ID	0.003291	Non biotinylated peptides		1.08842e+06
ID-m1-H	m1	f1	27801	1267.53	3799.57	3799.58	4410	3	nVNEFIAGVGTDAPDVEEENVFSRPSVGYDDM(15.995)WAKc	nVNEFIAGVGTDAPDVEEENVFSRPSVGYDDMWAKc	nVNEFIAGVGTDAPDVEEENVFSRPSVGYDDM(15.995)WAKc	AT2G07360.1	AT2G07360.1;AT2G07360.2	| Symbols: | SH3 domain-containing protein | chr2:3047623-3057099 REVERSE LENGTH=1196	heavy	41	50.05	50.05	ID	5.6e-05	Non biotinylated peptides		782972
ID-m1-H	m1	f1	25949	501.29	1000.57	1000.57	4223	2	nLLGFLALSRc	nLLGFLALSRc	nLLGFLALSRc	AT2G18710.1	AT2G18710.1	| Symbols: SCY1 | SECY homolog 1 | chr2:8112231-8114452 REVERSE LENGTH=551	heavy	12	23.81	23.81	ID	0.000726	Non biotinylated peptides		1.03782e+06
ID-m1-H	m1	f1	21606	744.668	2230.98	2230.99	3777	3	nTTILPAEDEM(15.995)PEIMDSFKKc	nTTILPAEDEMPEIMDSFKKc	nTTILPAEDEM(15.995)PEIMDSFKKc	AT1G23310.1	AT1G23310.1	| Symbols: GGT1, AOAT1, GGAT1 | glutamate:glyoxylate aminotransferase | chr1:8268720-8271329 REVERSE LENGTH=481	heavy	21	36.7	20.51	ID	0.00016	Non biotinylated peptides		1.14689e+07
ID-m1-H	m1	f1	9062	609.254	1216.49	1216.5	2266	2	nFVM(15.995)QGAYDTRc	nFVMQGAYDTRc	nFVM(15.995)QGAYDTRc	AT1G20260.1	AT1G20260.1;AT1G76030.1	| Symbols: | ATPase, V1 complex, subunit B protein | chr1:7016971-7020290 FORWARD LENGTH=487	heavy	14	75.31	75.31	ID	5.6e-05	Non biotinylated peptides		2.02106e+06
ID-m1-H	m1	f1	20715	745.356	1488.7	1488.7	3682	2	nYIIEEPLEDVEKc	nYIIEEPLEDVEKc	nYIIEEPLEDVEKc	AT1G30470.1	AT1G30470.1;AT1G30470.2;AT1G30470.3	| Symbols: | SIT4 phosphatase-associated family protein | chr1:10779423-10786415 FORWARD LENGTH=811	heavy	13	55.3	55.3	ID	5.6e-05	Non biotinylated peptides		1.64096e+06
ID-m1-H	m1	f1	20624	621.273	1240.53	1240.53	3672	2	nEGLPVETIEEDc	nEGLPVETIEEDc	nEGLPVETIEEDc	AT4G27700.1	AT4G27700.1	| Symbols: | Rhodanese/Cell cycle control phosphatase superfamily protein | chr4:13826541-13827673 REVERSE LENGTH=224	heavy	11	20.46	20.46	ID	0.000252	Non biotinylated peptides		5.06248e+06
ID-m1-H	m1	f1	17639	439.236	876.457	876.459	3335	2	nFAFATLAKc	nFAFATLAKc	nFAFATLAKc	AT4G32960.1	AT4G32960.1	| Symbols: | unknown protein; BEST Arabidopsis thaliana protein match is: unknown protein (TAIR:AT4G32970.1); Has 106 Blast hits to 106 proteins in 39 species: Archae - 0; Bacteria - 0; Metazoa - 62; Fungi - 0; Plants - 37; Viruses - 0; Other Eukaryotes - 7 (source: NCBI BLink). | chr4:15908785-15910141 REVERSE LENGTH=264	heavy	9	40.01	40.01	ID	5.6e-05	Non biotinylated peptides		1.43657e+06
ID-m1-H	m1	f1	11081	395.845	1184.51	1184.52	2535	3	nHSFHWSLEKc	nHSFHWSLEKc	nHSFHWSLEKc	AT1G36160.1	AT1G36160.1;AT1G36160.2	| Symbols: ACC1, AT-ACC1, EMB22, GK, PAS3 | acetyl-CoA carboxylase 1 | chr1:13534196-13543773 FORWARD LENGTH=2254	heavy	15	25.87	25.87	ID	0.000396	Non biotinylated peptides		12332327
ID-m1-H	m1	f1	30552	679.352	2035.04	2035.04	4691	3	nIGLAGLAVM(15.995)GQNLALNIAEKc	nIGLAGLAVMGQNLALNIAEKc	nIGLAGLAVM(15.995)GQNLALNIAEKc	AT1G64190.1	AT1G64190.1;AT3G02360.1;AT3G02360.2	| Symbols: | 6-phosphogluconate dehydrogenase family protein | chr1:23825549-23827012 REVERSE LENGTH=487	heavy	24	8.75	8.75	ID	0.001761	Non biotinylated peptides		1.53507e+06
ID-m1-H	m1	f1	2255	438.705	1750.79	1750.79	604	4	nRPSSSGGPGSRPATPTGRc	nRPSSSGGPGSRPATPTGRc	nRPSSSGGPGSRPATPTGRc	AT2G40070.1	AT2G40070.1;AT2G40070.2	| Symbols: | BEST Arabidopsis thaliana protein match is: proline-rich family protein (TAIR:AT3G09000.1); Has 35333 Blast hits to 34131 proteins in 2444 species: Archae - 798; Bacteria - 22429; Metazoa - 974; Fungi - 991; Plants - 531; Viruses - 0; Other Eukaryotes - 9610 (source: NCBI BLink). | chr2:16728378-16731160 REVERSE LENGTH=607	heavy	27	25.69	25.69	ID	5.6e-05	Non biotinylated peptides		614484
ID-m1-H	m1	f1	6138	405.709	1618.81	1618.81	1869	4	nHKPPQSQGIPPRPRc	nHKPPQSQGIPPRPRc	nHKPPQSQGIPPRPRc	AT3G61710.1	AT3G61710.1;AT3G61710.2;AT3G61710.3	| Symbols: ATATG6, ATG6, BECLIN1, AtBECLIN1 | AUTOPHAGY 6 | chr3:22839477-22842253 REVERSE LENGTH=517	heavy	25	31.88	31.88	ID	5.6e-05	Non biotinylated peptides		2.18792e+06
ID-m1-H	m1	f1	22158	527.288	1578.84	1578.84	3836	3	nIFLTVVLADTKDTKc	nIFLTVVLADTKDTKc	nIFLTVVLADTKDTKc	AT4G02450.1	AT4G02450.1;AT4G02450.2	| Symbols: | HSP20-like chaperones superfamily protein | chr4:1073987-1075765 REVERSE LENGTH=241	heavy	16	37.47	37.47	ID	5.6e-05	Non biotinylated peptides		1.11509e+06
ID-m1-H	m1	f1	28326	1000.75	2999.22	2999.24	4462	3	nVGWSDEISPENGFQYIYLSPEDHERc	nVGWSDEISPENGFQYIYLSPEDHERc	nVGWSDEISPENGFQYIYLSPEDHERc	AT1G36160.1	AT1G36160.1;AT1G36160.2	| Symbols: ACC1, AT-ACC1, EMB22, GK, PAS3 | acetyl-CoA carboxylase 1 | chr1:13534196-13543773 FORWARD LENGTH=2254	heavy	33	80.39	80.39	ID	5.6e-05	Non biotinylated peptides		934697
ID-m1-H	m1	f1	28407	750.813	2999.22	2999.24	4471	4	nVGWSDEISPENGFQYIYLSPEDHERc	nVGWSDEISPENGFQYIYLSPEDHERc	nVGWSDEISPENGFQYIYLSPEDHERc	AT1G36160.1	AT1G36160.1;AT1G36160.2	| Symbols: ACC1, AT-ACC1, EMB22, GK, PAS3 | acetyl-CoA carboxylase 1 | chr1:13534196-13543773 FORWARD LENGTH=2254	heavy	33	41.17	41.17	ID	5.6e-05	Non biotinylated peptides		1.20467e+06
ID-m1-H	m1	f1	28903	1000.75	2999.21	2999.24	4522	3	nVGWSDEISPENGFQYIYLSPEDHERc	nVGWSDEISPENGFQYIYLSPEDHERc	nVGWSDEISPENGFQYIYLSPEDHERc	AT1G36160.1	AT1G36160.1;AT1G36160.2	| Symbols: ACC1, AT-ACC1, EMB22, GK, PAS3 | acetyl-CoA carboxylase 1 | chr1:13534196-13543773 FORWARD LENGTH=2254	heavy	33	59.7	59.7	ID	5.6e-05	Non biotinylated peptides		2.73815e+06
ID-m1-H	m1	f1	29645	1000.75	2999.22	2999.24	4597	3	nVGWSDEISPENGFQYIYLSPEDHERc	nVGWSDEISPENGFQYIYLSPEDHERc	nVGWSDEISPENGFQYIYLSPEDHERc	AT1G36160.1	AT1G36160.1;AT1G36160.2	| Symbols: ACC1, AT-ACC1, EMB22, GK, PAS3 | acetyl-CoA carboxylase 1 | chr1:13534196-13543773 FORWARD LENGTH=2254	heavy	33	70.05	70.05	ID	5.6e-05	Non biotinylated peptides		3.73418e+06
ID-m1-H	m1	f1	34540	944.107	2829.3	2829.3	5130	3	nTLFRDVFAGIDPDLDAQVEFGAFQKc	nTLFRDVFAGIDPDLDAQVEFGAFQKc	nTLFRDVFAGIDPDLDAQVEFGAFQKc	ATCG00680.1	ATCG00680.1	| Symbols: PSBB | photosystem II reaction center protein B | chrC:72371-73897 FORWARD LENGTH=508	heavy	31	73.99	73.99	ID	5.6e-05	Non biotinylated peptides		1.08366e+06
ID-m1-H	m1	f1	11884	589.758	2355	2355.01	2638	4	nRKEQEYFETSPEYGHLASRc	nRKEQEYFETSPEYGHLASRc	nRKEQEYFETSPEYGHLASRc	AT1G14830.1	AT1G14830.1	| Symbols: ADL1C, ADL5, DRP1C, DL1C | DYNAMIN-like 1C | chr1:5107699-5111470 REVERSE LENGTH=614	heavy	29	57.93	57.93	ID	5.6e-05	Non biotinylated peptides		3.3271e+06
ID-m1-H	m1	f1	26479	894.708	2681.1	2681.1	4276	3	nSFGGESLLEDEDNGVSGVASLEDEAKc	nSFGGESLLEDEDNGVSGVASLEDEAKc	nSFGGESLLEDEDNGVSGVASLEDEAKc	AT4G00800.1	AT4G00800.1	| Symbols: | transducin family protein / WD-40 repeat family protein | chr4:337114-345581 REVERSE LENGTH=1913	heavy	28	75.11	75.11	ID	5.6e-05	Non biotinylated peptides		3.35057e+06
ID-m1-H	m1	f1	26505	1341.56	2681.1	2681.1	4278	2	nSFGGESLLEDEDNGVSGVASLEDEAKc	nSFGGESLLEDEDNGVSGVASLEDEAKc	nSFGGESLLEDEDNGVSGVASLEDEAKc	AT4G00800.1	AT4G00800.1	| Symbols: | transducin family protein / WD-40 repeat family protein | chr4:337114-345581 REVERSE LENGTH=1913	heavy	28	156.7	156.7	ID	5.6e-05	Non biotinylated peptides		854198
ID-m1-H	m1	f1	26866	894.702	2681.08	2681.1	4315	3	nSFGGESLLEDEDNGVSGVASLEDEAKc	nSFGGESLLEDEDNGVSGVASLEDEAKc	nSFGGESLLEDEDNGVSGVASLEDEAKc	AT4G00800.1	AT4G00800.1	| Symbols: | transducin family protein / WD-40 repeat family protein | chr4:337114-345581 REVERSE LENGTH=1913	heavy	28	66.98	66.98	ID	5.6e-05	Non biotinylated peptides		1.57178e+06
ID-m1-H	m1	f1	14493	891.356	1780.7	1780.7	2967	2	nTYEGGNDYEIYESPKc	nTYEGGNDYEIYESPKc	nTYEGGNDYEIYESPKc	AT2G45790.1	AT2G45790.1	| Symbols: ATPMM, PMM | phosphomannomutase | chr2:18855876-18857753 FORWARD LENGTH=246	heavy	17	70.15	70.15	ID	5.6e-05	Non biotinylated peptides		1.46761e+06
ID-m1-H	m1	f1	7991	609.261	1216.51	1216.51	2121	2	nTVQEEEDLDKc	nTVQEEEDLDKc	nTVQEEEDLDKc	AT1G76810.1	AT1G76810.1	| Symbols: | eukaryotic translation initiation factor 2 (eIF-2) family protein | chr1:28831366-28836310 REVERSE LENGTH=1294	heavy	12	55.68	55.68	ID	5.6e-05	Non biotinylated peptides		403960
ID-m1-H	m1	f1	30379	652.619	1954.83	1954.84	4673	3	nSGLLASWEFLEEHMERc	nSGLLASWEFLEEHMERc	nSGLLASWEFLEEHMERc	AT1G36160.1	AT1G36160.1;AT1G36160.2	| Symbols: ACC1, AT-ACC1, EMB22, GK, PAS3 | acetyl-CoA carboxylase 1 | chr1:13534196-13543773 FORWARD LENGTH=2254	heavy	22	49.86	49.86	ID	5.6e-05	Non biotinylated peptides		2.22459e+06
ID-m1-H	m1	f1	19888	521.93	1562.77	1562.77	3589	3	nLLQFFQSPHASLRc	nLLQFFQSPHASLRc	nLLQFFQSPHASLRc	AT2G16950.1	AT2G16950.1;AT2G16950.2	| Symbols: TRN1, ATTRN1 | transportin 1 | chr2:7353939-7360637 FORWARD LENGTH=895	heavy	20	36.26	36.26	ID	5.6e-05	Non biotinylated peptides		8.74717e+06
ID-m1-H	m1	f1	13957	635.248	1268.48	1268.48	2901	2	nTDDTDDVWYKc	nTDDTDDVWYKc	nTDDTDDVWYKc	AT1G26850.1	AT1G26850.1;AT1G26850.2;AT1G26850.3	| Symbols: | S-adenosyl-L-methionine-dependent methyltransferases superfamily protein | chr1:9301146-9303432 REVERSE LENGTH=616	heavy	12	65.89	65.89	ID	5.6e-05	Non biotinylated peptides		1.264e+06
ID-m1-H	m1	f1	19816	539.78	2155.09	2155.1	3581	4	nRPYIPVDKYLEAGTLPTAKc	nRPYIPVDKYLEAGTLPTAKc	nRPYIPVDKYLEAGTLPTAKc	AT4G04640.1	AT4G04640.1	| Symbols: ATPC1 | ATPase, F1 complex, gamma subunit protein | chr4:2350761-2351882 REVERSE LENGTH=373	heavy	24	35.8	35.8	ID	5.6e-05	Non biotinylated peptides		1.00152e+06
ID-m1-H	m1	f1	15621	660.674	1979	1979	3100	3	nKKM(15.995)PVSVESGPNILNSLKc	nKKMPVSVESGPNILNSLKc	nKKM(15.995)PVSVESGPNILNSLKc	AT4G17330.1	AT4G17330.1	| Symbols: ATG2484-1, G2484-1 | G2484-1 protein | chr4:9689263-9697172 REVERSE LENGTH=2037	heavy	23	83.09	83.09	ID	5.6e-05	Non biotinylated peptides		1.17952e+06
ID-m1-H	m1	f1	15687	560.592	1678.75	1678.76	3108	3	nYGAGIGPGVYDIHSPRc	nYGAGIGPGVYDIHSPRc	nYGAGIGPGVYDIHSPRc	AT3G03780.1	AT3G03780.1;AT3G03780.2;AT3G03780.3;AT5G17920.1;AT5G17920.2;AT5G20980.1;AT5G20980.2	| Symbols: ATMS2, MS2 | methionine synthase 2 | chr3:957602-960740 FORWARD LENGTH=765	heavy	21	56.26	56.26	ID	5.6e-05	Non biotinylated peptides		2.90289e+06
ID-m1-H	m1	f1	18085	620.827	2479.28	2479.29	3388	4	nKIIFTNVGNPHALGQKPLTFPRc	nKIIFTNVGNPHALGQKPLTFPRc	nKIIFTNVGNPHALGQKPLTFPRc	AT1G23310.1	AT1G23310.1;AT1G23310.2;AT1G70580.1;AT1G70580.2;AT1G70580.3;AT1G70580.4	| Symbols: GGT1, AOAT1, GGAT1 | glutamate:glyoxylate aminotransferase | chr1:8268720-8271329 REVERSE LENGTH=481	heavy	32	42.34	42.34	ID	5.6e-05	Non biotinylated peptides		4.72965e+06
ID-m1-H	m1	f1	18088	496.864	2479.28	2479.29	3388	5	nKIIFTNVGNPHALGQKPLTFPRc	nKIIFTNVGNPHALGQKPLTFPRc	nKIIFTNVGNPHALGQKPLTFPRc	AT1G23310.1	AT1G23310.1;AT1G23310.2;AT1G70580.1;AT1G70580.2;AT1G70580.3;AT1G70580.4	| Symbols: GGT1, AOAT1, GGAT1 | glutamate:glyoxylate aminotransferase | chr1:8268720-8271329 REVERSE LENGTH=481	heavy	32	19.81	19.81	ID	5.6e-05	Non biotinylated peptides		4.18924e+06
ID-m1-H	m1	f1	32117	857.357	2569.05	2569.06	4858	3	nEIKPFWLDDEEDEDFVSEFRc	nEIKPFWLDDEEDEDFVSEFRc	nEIKPFWLDDEEDEDFVSEFRc	AT4G39840.1	AT4G39840.1	| Symbols: | unknown protein; FUNCTIONS IN: molecular_function unknown; INVOLVED IN: biological_process unknown; LOCATED IN: endomembrane system; EXPRESSED IN: 23 plant structures; EXPRESSED DURING: 13 growth stages; Has 20719 Blast hits to 6096 proteins in 607 species: Archae - 22; Bacteria - 3243; Metazoa - 4364; Fungi - 2270; Plants - 237; Viruses - 128; Other Eukaryotes - 10455 (source: NCBI …	heavy	25	90.94	90.94	ID	5.6e-05	Non biotinylated peptides		1.47598e+06
ID-m1-H	m1	f1	15415	545.248	1632.72	1632.72	3075	3	nNLPIPADDKDDFKEc	nNLPIPADDKDDFKEc	nNLPIPADDKDDFKEc	AT2G26900.1	AT2G26900.1	| Symbols: | Sodium Bile acid symporter family | chr2:11475156-11477870 REVERSE LENGTH=409	heavy	17	14.59	14.59	ID	0.000597	Non biotinylated peptides		1.82629e+06
ID-m1-H	m1	f1	34215	1271.49	2540.97	2540.98	5092	2	nSVNVEDDDDFDPFAGLFDDEQKc	nSVNVEDDDDFDPFAGLFDDEQKc	nSVNVEDDDDFDPFAGLFDDEQKc	AT5G09850.1	AT5G09850.1	| Symbols: | Transcription elongation factor (TFIIS) family protein | chr5:3063488-3065221 REVERSE LENGTH=353	heavy	25	88.22	88.22	ID	5.6e-05	Non biotinylated peptides		717213
ID-m1-H	m1	f1	13659	455.232	1362.67	1362.68	2864	3	nKRNPADFALWKc	nKRNPADFALWKc	nKRNPADFALWKc	AT5G38830.1	AT5G38830.1	| Symbols: | Cysteinyl-tRNA synthetase, class Ia family protein | chr5:15545764-15548094 REVERSE LENGTH=511	heavy	18	34.54	34.54	ID	5.6e-05	Non biotinylated peptides		1.06932e+06
ID-m1-H	m1	f1	16637	576.621	1726.84	1726.84	3220	3	nRIEYSLQYIHGIGRc	nRIEYSLQYIHGIGRc	nRIEYSLQYIHGIGRc	AT5G14320.1	AT5G14320.1;AT5G14320.2	| Symbols: | Ribosomal protein S13/S18 family | chr5:4617839-4618772 REVERSE LENGTH=169	heavy	23	60.43	60.43	ID	5.6e-05	Non biotinylated peptides		4.00022e+06
ID-m1-H	m1	f1	15938	851.366	1700.72	1700.72	3137	2	nEQIFEM(15.995)PTGGAAIM(15.995)Rc	nEQIFEMPTGGAAIMRc	nEQIFEM(15.995)PTGGAAIM(15.995)Rc	AT4G02770.1	AT1G03130.1;AT4G02770.1	| Symbols: PSAD-1 | photosystem I subunit D-1 | chr4:1229247-1229873 REVERSE LENGTH=208	heavy	19	42.91	42.91	ID	5.6e-05	Non biotinylated peptides		1.0201e+06
ID-m1-H	m1	f1	6236	635.235	1268.46	1268.46	1883	2	nSEEEQEEGYRc	nSEEEQEEGYRc	nSEEEQEEGYRc	AT5G39570.1	AT5G39570.1	| Symbols: | FUNCTIONS IN: molecular_function unknown; INVOLVED IN: biological_process unknown; LOCATED IN: cytosol, nucleus; EXPRESSED IN: 25 plant structures; EXPRESSED DURING: 14 growth stages; BEST Arabidopsis thaliana protein match is: glycine-rich protein (TAIR:AT3G29075.1); Has 30201 Blast hits to 17322 proteins in 780 species: Archae - 12; Bacteria - 1396; Metazoa - 17338; Fungi - 3422; P…	heavy	14	43.03	43.03	ID	5.6e-05	Non biotinylated peptides		650824
ID-m1-H	m1	f1	11782	671.296	2010.87	2010.87	2624	3	nQKVGIEFSEDEEGVQHRc	nQKVGIEFSEDEEGVQHRc	nQKVGIEFSEDEEGVQHRc	AT1G03090.2	AT1G03090.1;AT1G03090.2	| Symbols: MCCA | methylcrotonyl-CoA carboxylase alpha chain, mitochondrial / 3-methylcrotonyl-CoA carboxylase 1 (MCCA) | chr1:739715-743819 FORWARD LENGTH=734	heavy	25	54.9	54.9	ID	5.6e-05	Non biotinylated peptides		665888
ID-m1-H	m1	f1	8464	595.229	1782.67	1782.67	2186	3	nEEELGAAEEEDDDRRc	nEEELGAAEEEDDDRRc	nEEELGAAEEEDDDRRc	AT4G11660.1	AT4G11660.1	| Symbols: AT-HSFB2B, HSFB2B | winged-helix DNA-binding transcription factor family protein | chr4:7043006-7044227 FORWARD LENGTH=377	heavy	21	45.26	45.26	ID	5.6e-05	Non biotinylated peptides		569285
ID-m1-H	m1	f1	20144	988.434	1974.85	1974.86	3616	2	nSAGEEPLPEEDPSNPIFKc	nSAGEEPLPEEDPSNPIFKc	nSAGEEPLPEEDPSNPIFKc	AT1G10840.1	AT1G10840.1;AT1G10840.2	| Symbols: TIF3H1 | translation initiation factor 3 subunit H1 | chr1:3607885-3610299 REVERSE LENGTH=337	heavy	20	51.07	51.07	ID	5.6e-05	Non biotinylated peptides		1.74205e+06
ID-m1-H	m1	f1	29993	1168.14	3501.4	3501.41	4634	3	nYQLPGEDLDALISVTNDEDLEHMM(15.995)HEYDRc	nYQLPGEDLDALISVTNDEDLEHMMHEYDRc	nYQLPGEDLDALISVTNDEDLEHMM(15.995)HEYDRc	AT5G09620.1	AT5G09620.1	| Symbols: | Octicosapeptide/Phox/Bem1p family protein | chr5:2983757-2985352 REVERSE LENGTH=531	heavy	38	32.51	0	ID	0.000469	Non biotinylated peptides		3.24203e+06
ID-m1-H	m1	f1	24640	480.26	958.506	958.511	4092	2	nADLTLLFRc	nADLTLLFRc	nADLTLLFRc	AT4G32960.1	AT4G32960.1	| Symbols: | unknown protein; BEST Arabidopsis thaliana protein match is: unknown protein (TAIR:AT4G32970.1); Has 106 Blast hits to 106 proteins in 39 species: Archae - 0; Bacteria - 0; Metazoa - 62; Fungi - 0; Plants - 37; Viruses - 0; Other Eukaryotes - 7 (source: NCBI BLink). | chr4:15908785-15910141 REVERSE LENGTH=264	heavy	11	34.92	34.92	ID	5.6e-05	Non biotinylated peptides		1.944e+06
ID-m1-H	m1	f1	6422	522.24	1042.47	1042.47	1909	2	nTVVEEEEAKc	nTVVEEEEAKc	nTVVEEEEAKc	AT1G02920.1	AT1G02920.1;AT1G02930.1;AT1G02930.2	| Symbols: ATGSTF7, GST11, ATGSTF8, GSTF7, ATGST11 | glutathione S-transferase 7 | chr1:658886-659705 REVERSE LENGTH=209	heavy	10	32.02	32.02	ID	0.000111	Non biotinylated peptides		409817
ID-m1-H	m1	f1	16873	932.691	2795.05	2795.07	3247	3	nVMALQNKDNGDEDDEDEDEDLSLRc	nVMALQNKDNGDEDDEDEDEDLSLRc	nVMALQNKDNGDEDDEDEDEDLSLRc	AT3G48860.2	AT3G48860.1;AT3G48860.2	| Symbols: | unknown protein; INVOLVED IN: biological_process unknown; LOCATED IN: plasma membrane; EXPRESSED IN: 22 plant structures; EXPRESSED DURING: 13 growth stages; BEST Arabidopsis thaliana protein match is: unknown protein (TAIR:AT5G23700.1); Has 12429 Blast hits to 9751 proteins in 897 species: Archae - 180; Bacteria - 1190; Metazoa - 6552; Fungi - 1361; Plants - 886; Viruses - 50; Other…	heavy	31	51.9	51.9	ID	5.6e-05	Non biotinylated peptides		1.19245e+06
ID-m1-H	m1	f1	29219	697.345	2089.01	2089.02	4554	3	nSFLQAISK(226.078)DEAVAPPLRc	nSFLQAISKDEAVAPPLRc	nSFLQAISK(226.078)DEAVAPPLRc	AT1G10840.1	AT1G10840.1	| Symbols: TIF3H1 | translation initiation factor 3 subunit H1 | chr1:3607885-3610299 REVERSE LENGTH=337	heavy	22	29.79	13.98	ID	5.6e-05	Biotinylated peptides	AT1G10840.1-K14	1.22127e+06
ID-m1-H	m1	f1	8587	465.232	928.449	928.452	2202	2	nALGSGLNAGRc	nALGSGLNAGRc	nALGSGLNAGRc	AT2G38540.1	AT2G38540.1	| Symbols: LP1, LTP1, ATLTP1 | lipid transfer protein 1 | chr2:16130418-16130893 FORWARD LENGTH=118	heavy	14	75.83	75.83	ID	5.6e-05	Non biotinylated peptides		2.39857e+06
ID-m1-H	m1	f1	14688	602.6	1804.78	1804.79	2990	3	nGK(226.078)QTM(15.995)TEFEPLHKc	nGKQTMTEFEPLHKc	nGK(226.078)QTM(15.995)TEFEPLHKc	AT3G18140.1	AT3G18140.1;AT3G18140.2	| Symbols: | Transducin/WD40 repeat-like superfamily protein | chr3:6212743-6214567 REVERSE LENGTH=305	heavy	18	44.38	0	ID	0.000209	Biotinylated peptides	AT3G18140.1-K195	829128
ID-m1-H	m1	f1	12416	647.297	1292.58	1292.58	2706	2	nTIAM(15.995)DGTEGLVRc	nTIAMDGTEGLVRc	nTIAM(15.995)DGTEGLVRc	AT5G08670.1	AT5G08670.1;AT5G08680.1;AT5G08690.1	| Symbols: | ATP synthase alpha/beta family protein | chr5:2818395-2821149 REVERSE LENGTH=556	heavy	15	66.22	66.22	ID	5.6e-05	Non biotinylated peptides		2.67291e+06
ID-m1-H	m1	f1	29441	1290.92	3869.75	3869.76	4577	3	nVGVEVEELPVSESLKVGSVDAEEDSIPAAESQFEVRc	nVGVEVEELPVSESLKVGSVDAEEDSIPAAESQFEVRc	nVGVEVEELPVSESLKVGSVDAEEDSIPAAESQFEVRc	AT4G02510.1	AT4G02510.1	| Symbols: TOC159, TOC86, PPI2, TOC160, ATTOC159 | translocon at the outer envelope membrane of chloroplasts 159 | chr4:1104766-1109360 FORWARD LENGTH=1503	heavy	41	25.15	25.15	ID	0.000252	Non biotinylated peptides		712709
ID-m1-H	m1	f1	33406	1189.56	2377.11	2377.12	5000	2	nQLNASLDEIDPEVADIIELEKc	nQLNASLDEIDPEVADIIELEKc	nQLNASLDEIDPEVADIIELEKc	AT5G26780.1	AT5G26780.1;AT5G26780.2;AT5G26780.3	| Symbols: SHM2 | serine hydroxymethyltransferase 2 | chr5:9418299-9421725 FORWARD LENGTH=517	heavy	24	61.02	61.02	ID	5.6e-05	Non biotinylated peptides		848969
ID-m1-H	m1	f1	29010	1167.5	4665.98	4665.99	4533	4	nTDSNPSEALPIGDENPIDEVLPETSAAEPSEVEDPEEAELKEKc	nTDSNPSEALPIGDENPIDEVLPETSAAEPSEVEDPEEAELKEKc	nTDSNPSEALPIGDENPIDEVLPETSAAEPSEVEDPEEAELKEKc	AT3G57300.1	AT3G57300.1;AT3G57300.2	| Symbols: INO80, ATINO80 | INO80 ortholog | chr3:21199612-21207635 FORWARD LENGTH=1507	heavy	47	24.4	24.4	ID	5.6e-05	Non biotinylated peptides		8.22719e+06
ID-m1-H	m1	f1	30214	802.035	2403.08	2403.09	4656	3	nSLTLSPDDNMHVEGFALSVFAKc	nSLTLSPDDNMHVEGFALSVFAKc	nSLTLSPDDNMHVEGFALSVFAKc	AT4G26750.1	AT4G26750.1	| Symbols: | hydroxyproline-rich glycoprotein family protein | chr4:13475848-13478382 REVERSE LENGTH=421	heavy	26	29.32	29.32	ID	5.6e-05	Non biotinylated peptides		1.47637e+06
ID-m1-H	m1	f1	30626	1389.58	2777.15	2777.16	4698	2	nTVPLDGDDSMTEEVLDPDFGEAAIGRc	nTVPLDGDDSMTEEVLDPDFGEAAIGRc	nTVPLDGDDSMTEEVLDPDFGEAAIGRc	AT5G22510.1	AT5G22510.1	| Symbols: INV-E, At-A/N-InvE | alkaline/neutral invertase | chr5:7474974-7477479 REVERSE LENGTH=617	heavy	29	40.18	40.18	ID	5.6e-05	Non biotinylated peptides		793710
ID-m1-H	m1	f1	8363	425.238	848.462	848.464	2172	2	nHIQLAVRc	nHIQLAVRc	nHIQLAVRc	AT1G51060.1	AT1G08880.1;AT1G51060.1;AT1G54690.1;AT3G20670.1;AT4G27230.1;AT4G27230.2;AT5G54640.1	| Symbols: HTA10 | histone H2A 10 | chr1:18926948-18927443 FORWARD LENGTH=132	heavy	13	14.85	14.85	ID	0.008969	Non biotinylated peptides		3.21826e+06
ID-m1-H	m1	f1	12801	824.386	1646.76	1646.76	2754	2	nQVLSDLQENPSAAQKc	nQVLSDLQENPSAAQKc	nQVLSDLQENPSAAQKc	AT1G12270.1	AT1G12270.1	| Symbols: Hop1 | stress-inducible protein, putative | chr1:4172105-4174575 FORWARD LENGTH=572	heavy	20	78.81	78.81	ID	5.6e-05	Non biotinylated peptides		388439
ID-m1-H	m1	f1	12844	549.926	1646.76	1646.76	2759	3	nQVLSDLQENPSAAQKc	nQVLSDLQENPSAAQKc	nQVLSDLQENPSAAQKc	AT1G12270.1	AT1G12270.1	| Symbols: Hop1 | stress-inducible protein, putative | chr1:4172105-4174575 FORWARD LENGTH=572	heavy	20	18.12	18.12	ID	0.000849	Non biotinylated peptides		2.5408e+06
ID-m1-H	m1	f1	8893	472.239	942.464	942.467	2243	2	nIYAENVPKc	nIYAENVPKc	nIYAENVPKc	AT1G03090.2	AT1G03090.1;AT1G03090.2	| Symbols: MCCA | methylcrotonyl-CoA carboxylase alpha chain, mitochondrial / 3-methylcrotonyl-CoA carboxylase 1 (MCCA) | chr1:739715-743819 FORWARD LENGTH=734	heavy	10	43.25	43.25	ID	5.6e-05	Non biotinylated peptides		3.76992e+06
ID-m1-H	m1	f1	10318	391.898	1172.67	1172.67	2436	3	nRFKPALVAVRc	nRFKPALVAVRc	nRFKPALVAVRc	AT5G62790.1	AT5G62790.1;AT5G62790.2	| Symbols: DXR, PDE129 | 1-deoxy-D-xylulose 5-phosphate reductoisomerase | chr5:25214358-25217292 REVERSE LENGTH=477	heavy	17	54.72	54.72	ID	5.6e-05	Non biotinylated peptides		7.00471e+06
ID-m1-H	m1	f1	29119	1145.5	4577.97	4577.99	4543	4	nSVTPEPTNPFYASSGQSGK(242.073)TYASVVAAAAAAAADKEDGGAVSSAKc	nSVTPEPTNPFYASSGQSGKTYASVVAAAAAAAADKEDGGAVSSAKc	nSVTPEPTNPFYASSGQSGK(242.073)TYASVVAAAAAAAADKEDGGAVSSAKc	AT4G02510.1	AT4G02510.1	| Symbols: TOC159, TOC86, PPI2, TOC160, ATTOC159 | translocon at the outer envelope membrane of chloroplasts 159 | chr4:1104766-1109360 FORWARD LENGTH=1503	heavy	50	53.56	38.09	ID	5.6e-05	Biotinylated peptides	AT4G02510.1-K23	2.50349e+06
ID-m1-H	m1	f1	29274	916.604	4577.98	4577.99	4560	5	nSVTPEPTNPFYASSGQSGK(242.073)TYASVVAAAAAAAADKEDGGAVSSAKc	nSVTPEPTNPFYASSGQSGKTYASVVAAAAAAAADKEDGGAVSSAKc	nSVTPEPTNPFYASSGQSGK(242.073)TYASVVAAAAAAAADKEDGGAVSSAKc	AT4G02510.1	AT4G02510.1	| Symbols: TOC159, TOC86, PPI2, TOC160, ATTOC159 | translocon at the outer envelope membrane of chloroplasts 159 | chr4:1104766-1109360 FORWARD LENGTH=1503	heavy	50	25.87	4.98	ID	0.000432	Biotinylated peptides	AT4G02510.1-K23	3.95832e+06
ID-m1-H	m1	f1	14331	458.236	914.457	914.459	2947	2	nISDFLSPKc	nISDFLSPKc	nISDFLSPKc	AT5G36700.1	AT5G36700.1;AT5G36700.2;AT5G36700.4;AT5G36790.1;AT5G36790.2;AT5G36790.3	| Symbols: ATPGLP1, PGLP1 | 2-phosphoglycolate phosphatase 1 | chr5:14421929-14424430 REVERSE LENGTH=362	heavy	9	40.95	40.95	ID	5.6e-05	Non biotinylated peptides		1.35842e+06
ID-m1-H	m1	f1	19931	447.267	1338.78	1338.78	3593	3	nQKIPSIVALINKc	nQKIPSIVALINKc	nQKIPSIVALINKc	AT1G14830.1	AT1G14830.1	| Symbols: ADL1C, ADL5, DRP1C, DL1C | DYNAMIN-like 1C | chr1:5107699-5111470 REVERSE LENGTH=614	heavy	16	65.63	65.63	ID	5.6e-05	Non biotinylated peptides		6.85799e+06
ID-m1-H	m1	f1	19994	670.396	1338.78	1338.78	3600	2	nQKIPSIVALINKc	nQKIPSIVALINKc	nQKIPSIVALINKc	AT1G14830.1	AT1G14830.1	| Symbols: ADL1C, ADL5, DRP1C, DL1C | DYNAMIN-like 1C | chr1:5107699-5111470 REVERSE LENGTH=614	heavy	16	13.65	13.65	ID	0.001888	Non biotinylated peptides		2.20209e+06
ID-m1-H	m1	f1	21514	1101.44	4401.72	4401.74	3767	4	nFM(15.995)ESDPPRNEDEWGGEIGGETEADAGNGSAVSDPTWELKRc	nFMESDPPRNEDEWGGEIGGETEADAGNGSAVSDPTWELKRc	nFM(15.995)ESDPPRNEDEWGGEIGGETEADAGNGSAVSDPTWELKRc	AT2G35490.1	AT2G35490.1	| Symbols: | Plastid-lipid associated protein PAP / fibrillin family protein | chr2:14912309-14913797 REVERSE LENGTH=376	heavy	51	48.85	48.85	ID	5.6e-05	Non biotinylated peptides		2.47669e+06
ID-m1-H	m1	f1	12157	641.271	2561.06	2561.06	2673	4	nVVLEKESWEEDGEEEEGKQERc	nVVLEKESWEEDGEEEEGKQERc	nVVLEKESWEEDGEEEEGKQERc	AT3G13070.1	AT3G13070.1	| Symbols: | CBS domain-containing protein / transporter associated domain-containing protein | chr3:4191511-4195112 REVERSE LENGTH=661	heavy	28	40.64	40.64	ID	5.6e-05	Non biotinylated peptides		1.14527e+06
ID-m1-H	m1	f1	34734	874.738	2621.19	2621.2	5152	3	nTFLDFDLNVPDERVLEDLASQRc	nTFLDFDLNVPDERVLEDLASQRc	nTFLDFDLNVPDERVLEDLASQRc	AT3G48050.1	AT3G48050.1;AT3G48050.2;AT3G48060.1	| Symbols: | BAH domain ;TFIIS helical bundle-like domain | chr3:17734270-17739412 REVERSE LENGTH=1613	heavy	30	38.2	38.2	ID	5.6e-05	Non biotinylated peptides		643974
ID-m1-H	m1	f1	30952	628.359	1254.7	1254.71	4732	2	nTLLIWPLIM(15.995)Kc	nTLLIWPLIMKc	nTLLIWPLIM(15.995)Kc	AT3G06510.1	AT3G06510.1;AT3G06510.2	| Symbols: SFR2, ATSFR2 | Glycosyl hydrolase superfamily protein | chr3:2016450-2019533 FORWARD LENGTH=622	heavy	12	25.6	25.6	ID	0.000597	Non biotinylated peptides		2.36768e+06
ID-m1-H	m1	f1	12169	431.905	1292.69	1292.7	2674	3	nIRVHPFHVLRc	nIRVHPFHVLRc	nIRVHPFHVLRc	AT1G14320.1	AT1G14320.1;AT1G26910.1;AT1G66580.1	| Symbols: SAC52, RPL10, RPL10A | Ribosomal protein L16p/L10e family protein | chr1:4888270-4889408 FORWARD LENGTH=220	heavy	20	26.37	26.37	ID	0.000209	Non biotinylated peptides		8.11013e+06
ID-m1-H	m1	f1	26031	838.877	3351.48	3351.48	4231	4	nKKDFETAIQHYSTAIEIDDEDISYLTNRc	nKKDFETAIQHYSTAIEIDDEDISYLTNRc	nKKDFETAIQHYSTAIEIDDEDISYLTNRc	AT1G12270.1	AT1G12270.1	| Symbols: Hop1 | stress-inducible protein, putative | chr1:4172105-4174575 FORWARD LENGTH=572	heavy	37	43.83	43.83	ID	5.6e-05	Non biotinylated peptides		4.4824e+06
ID-m1-H	m1	f1	14004	720.313	1438.61	1438.62	2907	2	nELAEDGYSGVEVRc	nELAEDGYSGVEVRc	nELAEDGYSGVEVRc	AT2G31610.1	AT2G31610.1;AT3G53870.1;AT5G35530.1	| Symbols: | Ribosomal protein S3 family protein | chr2:13450384-13451669 FORWARD LENGTH=250	heavy	16	99.74	99.74	ID	5.6e-05	Non biotinylated peptides		657252
ID-m1-H	m1	f1	21961	793.854	3171.39	3171.4	3815	4	nVLSHVAPPK(242.073)SSNFFNEFGM(15.995)DSAFPKKc	nVLSHVAPPKSSNFFNEFGMDSAFPKKc	nVLSHVAPPK(242.073)SSNFFNEFGM(15.995)DSAFPKKc	AT5G46750.1	AT5G46750.1	| Symbols: AGD9 | ARF-GAP domain 9 | chr5:18969950-18971817 REVERSE LENGTH=402	heavy	33	27.9	13.13	ID	0.000209	Biotinylated peptides	AT5G46750.1-K265	3.34182e+06
ID-m1-H	m1	f1	34700	794.037	2379.09	2379.1	5148	3	nNGRLAM(15.995)FSM(15.995)FGFFVQAIVTGKc	nNGRLAMFSMFGFFVQAIVTGKc	nNGRLAM(15.995)FSM(15.995)FGFFVQAIVTGKc	AT2G34430.1	AT1G29910.1;AT1G29920.1;AT1G29930.1;AT2G05070.1;AT2G05100.1;AT2G34420.1;AT2G34430.1;AT3G27690.1;AT5G54270.1	| Symbols: LHB1B1, LHCB1.4 | light-harvesting chlorophyll-protein complex II subunit B1 | chr2:14524818-14525618 FORWARD LENGTH=266	heavy	27	102.83	102.83	ID	5.6e-05	Non biotinylated peptides		1.7743e+06
ID-m1-H	m1	f1	25008	597.297	1192.58	1192.58	4129	2	nGFIWPVAAYRc	nGFIWPVAAYRc	nGFIWPVAAYRc	AT1G31330.1	AT1G31330.1	| Symbols: PSAF | photosystem I subunit F | chr1:11215011-11215939 REVERSE LENGTH=221	heavy	14	36.89	36.89	ID	0.000209	Non biotinylated peptides		611099
ID-m1-H	m1	f1	15558	558.276	1114.54	1114.54	3093	2	nTVELDAALGGRc	nTVELDAALGGRc	nTVELDAALGGRc	AT3G57410.1	AT3G57410.1;AT4G30160.1;AT4G30160.2	| Symbols: VLN3, ATVLN3 | villin 3 | chr3:21243615-21249809 REVERSE LENGTH=965	heavy	14	62.23	62.23	ID	5.6e-05	Non biotinylated peptides		939528
ID-m1-H	m1	f1	2484	458.202	914.389	914.389	638	2	nHGIEYERc	nHGIEYERc	nHGIEYERc	AT1G45201.1	AT1G45201.1;AT1G45201.2	| Symbols: ATTLL1, TLL1 | triacylglycerol lipase-like 1 | chr1:17123889-17128462 FORWARD LENGTH=479	heavy	12	11.85	11.85	ID	0.003175	Non biotinylated peptides		182672
ID-m1-H	m1	f1	10387	753.358	1504.7	1504.71	2445	2	nVESSQAM(15.995)IIK(242.073)Kc	nVESSQAMIIKKc	nVESSQAM(15.995)IIK(242.073)Kc	AT3G03140.1	AT3G03140.1	| Symbols: | Tudor/PWWP/MBT superfamily protein | chr3:724348-727093 FORWARD LENGTH=769	heavy	14	63.43	8.41	ID	5.6e-05	Biotinylated peptides	AT3G03140.1-K96	489457
ID-m1-H	m1	f1	16368	1124.77	3371.28	3371.29	3188	3	nMYQGAGGEAGGPGASGM(15.995)DDDAPPASGGAGPKIEEVDc	nMYQGAGGEAGGPGASGMDDDAPPASGGAGPKIEEVDc	nMYQGAGGEAGGPGASGM(15.995)DDDAPPASGGAGPKIEEVDc	AT5G02500.1	AT5G02500.1;AT5G02500.2	| Symbols: HSC70-1, HSP70-1, AT-HSC70-1, HSC70 | heat shock cognate protein 70-1 | chr5:554055-556334 REVERSE LENGTH=651	heavy	38	50.11	19.18	ID	5.6e-05	Non biotinylated peptides		663388
ID-m1-H	m1	f1	36138	676.697	2027.07	2027.07	5321	3	nLATSAVVLAASLATGYGLGLRc	nLATSAVVLAASLATGYGLGLRc	nLATSAVVLAASLATGYGLGLRc	AT1G06950.1	AT1G06950.1	| Symbols: ATTIC110, TIC110 | translocon at the inner envelope membrane of chloroplasts 110 | chr1:2130303-2135563 REVERSE LENGTH=1016	heavy	24	54.76	54.76	ID	5.6e-05	Non biotinylated peptides		731316
ID-m1-H	m1	f1	12394	450.203	898.392	898.394	2703	2	nFYEAFSKc	nFYEAFSKc	nFYEAFSKc	AT5G56010.1	AT5G52640.1;AT5G56000.1;AT5G56010.1;AT5G56030.1;AT5G56030.2	| Symbols: HSP81-3, Hsp81.3, AtHsp90-3, AtHsp90.3 | heat shock protein 81-3 | chr5:22681410-22683911 FORWARD LENGTH=699	heavy	8	13.15	13.15	ID	0.000507	Non biotinylated peptides		852570
ID-m1-H	m1	f1	28223	693.377	1384.74	1384.74	4452	2	nLVYLYLINYAKc	nLVYLYLINYAKc	nLVYLYLINYAKc	AT4G23460.1	AT4G11380.1;AT4G11380.2;AT4G23460.1	| Symbols: | Adaptin family protein | chr4:12243899-12248898 REVERSE LENGTH=893	heavy	13	57.07	57.07	ID	5.6e-05	Non biotinylated peptides		1.89289e+06
ID-m1-H	m1	f1	22355	822.36	3285.41	3285.43	3857	4	nYEIVNGVVEVEGAAEEVKSEQGEDKSAEEKc	nYEIVNGVVEVEGAAEEVKSEQGEDKSAEEKc	nYEIVNGVVEVEGAAEEVKSEQGEDKSAEEKc	AT2G19480.1	AT2G19480.1;AT2G19480.2;AT2G19480.3	| Symbols: NFA02, NFA2, NAP1;2 | nucleosome assembly protein 1;2 | chr2:8438601-8441040 FORWARD LENGTH=379	heavy	35	12.69	12.69	ID	0.005949	Non biotinylated peptides		3.75319e+06
ID-m1-H	m1	f1	22006	724.041	2169.1	2169.1	3820	3	nLGAAHLGLNQFELAVTAYKKc	nLGAAHLGLNQFELAVTAYKKc	nLGAAHLGLNQFELAVTAYKKc	AT1G12270.1	AT1G12270.1	| Symbols: Hop1 | stress-inducible protein, putative | chr1:4172105-4174575 FORWARD LENGTH=572	heavy	26	80.86	80.86	ID	5.6e-05	Non biotinylated peptides		4.65659e+06
ID-m1-H	m1	f1	22225	543.282	2169.1	2169.1	3843	4	nLGAAHLGLNQFELAVTAYKKc	nLGAAHLGLNQFELAVTAYKKc	nLGAAHLGLNQFELAVTAYKKc	AT1G12270.1	AT1G12270.1	| Symbols: Hop1 | stress-inducible protein, putative | chr1:4172105-4174575 FORWARD LENGTH=572	heavy	26	26.24	26.24	ID	0.00016	Non biotinylated peptides		4.93146e+06
ID-m1-H	m1	f1	19111	566.301	1130.59	1130.59	3503	2	nVFPVYLQPRc	nVFPVYLQPRc	nVFPVYLQPRc	AT2G16950.1	AT2G16950.1;AT2G16950.2	| Symbols: TRN1, ATTRN1 | transportin 1 | chr2:7353939-7360637 FORWARD LENGTH=895	heavy	13	21.15	21.15	ID	0.001145	Non biotinylated peptides		6.69108e+06
ID-m1-H	m1	f1	19639	848.376	1694.74	1694.74	3561	2	nTNVPEPAELSEFM(15.995)AKc	nTNVPEPAELSEFMAKc	nTNVPEPAELSEFM(15.995)AKc	AT5G15530.1	AT5G15530.1	| Symbols: BCCP2, CAC1-B | biotin carboxyl carrier protein 2 | chr5:5038955-5040437 FORWARD LENGTH=255	heavy	17	50.38	50.38	ID	5.6e-05	Non biotinylated peptides		12687027
ID-m1-H	m1	f1	19689	565.919	1694.74	1694.74	3567	3	nTNVPEPAELSEFM(15.995)AKc	nTNVPEPAELSEFMAKc	nTNVPEPAELSEFM(15.995)AKc	AT5G15530.1	AT5G15530.1	| Symbols: BCCP2, CAC1-B | biotin carboxyl carrier protein 2 | chr5:5038955-5040437 FORWARD LENGTH=255	heavy	17	65.47	65.47	ID	5.6e-05	Non biotinylated peptides		6.82018e+06
ID-m1-H	m1	f1	9451	529.282	1584.82	1584.83	2322	3	nKRPVMIVQGPPGTGKc	nKRPVMIVQGPPGTGKc	nKRPVMIVQGPPGTGKc	AT5G35970.1	AT5G35970.1	| Symbols: | P-loop containing nucleoside triphosphate hydrolases superfamily protein | chr5:14119060-14123078 REVERSE LENGTH=961	heavy	21	29.53	29.53	ID	0.000252	Non biotinylated peptides		1.73513e+06
ID-m1-H	m1	f1	21534	1031.41	3091.2	3091.21	3770	3	nAPEEDPVQEKEEDDEDEEWGSLESLRc	nAPEEDPVQEKEEDDEDEEWGSLESLRc	nAPEEDPVQEKEEDDEDEEWGSLESLRc	AT1G06950.1	AT1G06950.1	| Symbols: ATTIC110, TIC110 | translocon at the inner envelope membrane of chloroplasts 110 | chr1:2130303-2135563 REVERSE LENGTH=1016	heavy	32	86.59	86.59	ID	5.6e-05	Non biotinylated peptides		989579
ID-m1-H	m1	f1	35711	1252.24	3753.69	3753.69	5268	3	nAYIPVDQVINGEEVDQWVEILDNDRNPIQGGSKc	nAYIPVDQVINGEEVDQWVEILDNDRNPIQGGSKc	nAYIPVDQVINGEEVDQWVEILDNDRNPIQGGSKc	AT3G15730.1	AT3G15730.1	| Symbols: PLDALPHA1, PLD | phospholipase D alpha 1 | chr3:5330835-5333474 FORWARD LENGTH=810	heavy	44	72.96	72.96	ID	5.6e-05	Non biotinylated peptides		1.37354e+06
ID-m1-H	m1	f1	36019	1252.23	3753.66	3753.69	5306	3	nAYIPVDQVINGEEVDQWVEILDNDRNPIQGGSKc	nAYIPVDQVINGEEVDQWVEILDNDRNPIQGGSKc	nAYIPVDQVINGEEVDQWVEILDNDRNPIQGGSKc	AT3G15730.1	AT3G15730.1	| Symbols: PLDALPHA1, PLD | phospholipase D alpha 1 | chr3:5330835-5333474 FORWARD LENGTH=810	heavy	44	82.23	82.23	ID	5.6e-05	Non biotinylated peptides		514490
ID-m1-H	m1	f1	23243	685.35	2053.03	2053.03	3950	3	nAFLVTNQLK(226.078)PYDKLRc	nAFLVTNQLKPYDKLRc	nAFLVTNQLK(226.078)PYDKLRc	AT3G04870.1	AT3G04870.1;AT3G04870.2	| Symbols: ZDS, PDE181, SPC1 | zeta-carotene desaturase | chr3:1342842-1346189 FORWARD LENGTH=558	heavy	22	21.59	10.73	ID	0.000469	Biotinylated peptides	AT3G04870.1-K175	1.15425e+07
ID-m1-H	m1	f1	9578	410.535	1228.58	1228.59	2339	3	nTNLPEDLKERc	nTNLPEDLKERc	nTNLPEDLKERc	AT3G63140.1	AT3G63140.1	| Symbols: CSP41A | chloroplast stem-loop binding protein of 41 kDa | chr3:23327006-23328620 REVERSE LENGTH=406	heavy	15	21.01	21.01	ID	0.00081	Non biotinylated peptides		1.8138e+06
ID-m1-H	m1	f1	19677	1248.86	3743.56	3743.57	3566	3	nGIDTSVQGEDEVEPKENQADEQDTLGEVGLTDTGKc	nGIDTSVQGEDEVEPKENQADEQDTLGEVGLTDTGKc	nGIDTSVQGEDEVEPKENQADEQDTLGEVGLTDTGKc	AT1G76810.1	AT1G76810.1	| Symbols: | eukaryotic translation initiation factor 2 (eIF-2) family protein | chr1:28831366-28836310 REVERSE LENGTH=1294	heavy	41	52.45	52.45	ID	5.6e-05	Non biotinylated peptides		2.20903e+06
ID-m1-H	m1	f1	7125	668.271	1334.53	1334.53	2005	2	nANLGM(15.995)EVM(15.995)HERc	nANLGMEVMHERc	nANLGM(15.995)EVM(15.995)HERc	ATCG00020.1	ATCG00020.1	| Symbols: PSBA | photosystem II reaction center protein A | chrC:383-1444 REVERSE LENGTH=353	heavy	17	13.84	13.84	ID	0.004279	Non biotinylated peptides		135790
ID-m1-H	m1	f1	6964	486.226	970.437	970.439	1984	2	nHLTGEFEKc	nHLTGEFEKc	nHLTGEFEKc	AT5G20010.1	AT5G20010.1;AT5G20020.1;AT5G55190.1	| Symbols: RAN-1, RAN1, ATRAN1 | RAS-related nuclear protein-1 | chr5:6760364-6761747 FORWARD LENGTH=221	heavy	11	43.74	43.74	ID	5.6e-05	Non biotinylated peptides		536494
ID-m1-H	m1	f1	26057	586.308	1170.6	1170.61	4234	2	nIFLPDGLLDRc	nIFLPDGLLDRc	nIFLPDGLLDRc	AT4G10340.1	AT4G10340.1	| Symbols: LHCB5 | light harvesting complex of photosystem II 5 | chr4:6408200-6409496 FORWARD LENGTH=280	heavy	13	57.13	57.13	ID	5.6e-05	Non biotinylated peptides		1.28347e+06
ID-m1-H	m1	f1	18515	1063.43	2124.85	2124.86	3437	2	nNYVDM(15.995)DEYPVTTELQNRc	nNYVDMDEYPVTTELQNRc	nNYVDM(15.995)DEYPVTTELQNRc	AT1G65960.2	AT1G65960.2;AT2G02010.1;AT3G17760.1;AT3G17760.2;AT5G17330.1	| Symbols: GAD2 | glutamate decarboxylase 2 | chr1:24552094-24557253 FORWARD LENGTH=494	heavy	23	73.17	73.17	ID	5.6e-05	Non biotinylated peptides		582237
ID-m1-H	m1	f1	8867	408.522	1222.54	1222.55	2240	3	nHVYFVHSYRc	nHVYFVHSYRc	nHVYFVHSYRc	AT4G26900.1	AT4G26900.1	| Symbols: AT-HF, HISN4 | HIS HF | chr4:13515514-13519608 FORWARD LENGTH=592	heavy	16	42.01	42.01	ID	5.6e-05	Non biotinylated peptides		4.26646e+06
ID-m1-H	m1	f1	12889	477.26	952.506	952.509	2765	2	nLSVPVSDVKc	nLSVPVSDVKc	nLSVPVSDVKc	AT1G04410.1	AT1G04410.1;AT5G43330.1	| Symbols: | Lactate/malate dehydrogenase family protein | chr1:1189418-1191267 REVERSE LENGTH=332	heavy	10	24.18	24.18	ID	0.00016	Non biotinylated peptides		3.36501e+06
ID-m1-H	m1	f1	12401	521.226	1040.44	1040.44	2704	2	nSPMAGTFYRc	nSPMAGTFYRc	nSPMAGTFYRc	AT5G15530.1	AT5G15530.1;AT5G16390.1;AT5G16390.2	| Symbols: BCCP2, CAC1-B | biotin carboxyl carrier protein 2 | chr5:5038955-5040437 FORWARD LENGTH=255	heavy	12	41.21	41.21	ID	5.6e-05	Non biotinylated peptides		8.31773e+06
ID-m1-H	m1	f1	13345	687.312	1372.61	1372.61	2824	2	nFYGEVTQQM(15.995)LKc	nFYGEVTQQMLKc	nFYGEVTQQM(15.995)LKc	AT1G32060.1	AT1G32060.1	| Symbols: PRK | phosphoribulokinase | chr1:11532668-11534406 FORWARD LENGTH=395	heavy	14	43.2	43.2	ID	5.6e-05	Non biotinylated peptides		983223
ID-m1-H	m1	f1	25185	529.647	2643.2	2643.2	4148	5	nLHFLLFPFM(15.995)AHGHM(15.995)IPTLDM(15.995)AKc	nLHFLLFPFMAHGHMIPTLDMAKc	nLHFLLFPFM(15.995)AHGHM(15.995)IPTLDM(15.995)AKc	AT4G34138.1	AT4G34138.1	| Symbols: UGT73B1 | UDP-glucosyl transferase 73B1 | chr4:16348267-16349858 REVERSE LENGTH=488	heavy	29	20.93	20.93	ID	5.6e-05	Non biotinylated peptides		4.29468e+06
ID-m1-H	m1	f1	25375	661.807	2643.2	2643.2	4166	4	nLHFLLFPFM(15.995)AHGHM(15.995)IPTLDM(15.995)AKc	nLHFLLFPFMAHGHMIPTLDMAKc	nLHFLLFPFM(15.995)AHGHM(15.995)IPTLDM(15.995)AKc	AT4G34138.1	AT4G34138.1	| Symbols: UGT73B1 | UDP-glucosyl transferase 73B1 | chr4:16348267-16349858 REVERSE LENGTH=488	heavy	29	10.07	10.07	ID	0.003013	Non biotinylated peptides		2.16136e+06
ID-m1-H	m1	f1	10902	519.244	1036.47	1036.48	2511	2	nGM(15.995)TYAEVIKc	nGMTYAEVIKc	nGM(15.995)TYAEVIKc	AT4G02510.1	AT4G02510.1	| Symbols: TOC159, TOC86, PPI2, TOC160, ATTOC159 | translocon at the outer envelope membrane of chloroplasts 159 | chr4:1104766-1109360 FORWARD LENGTH=1503	heavy	10	29.06	29.06	ID	0.000252	Non biotinylated peptides		1.03542e+06
ID-m1-H	m1	f1	21558	603.318	1204.62	1204.62	3772	2	nYNLSLGLGLNKc	nYNLSLGLGLNKc	nYNLSLGLGLNKc	AT2G13360.1	AT2G13360.1;AT2G13360.2	| Symbols: AGT, AGT1, SGAT | alanine:glyoxylate aminotransferase | chr2:5539417-5540902 REVERSE LENGTH=401	heavy	14	55.95	55.95	ID	5.6e-05	Non biotinylated peptides		7.41976e+06
ID-m1-H	m1	f1	25786	1139.95	4555.76	4555.76	4207	4	nNTNSFTADLLDEEEGTDASNSRDDENTIEDEESPEVTFSGKc	nNTNSFTADLLDEEEGTDASNSRDDENTIEDEESPEVTFSGKc	nNTNSFTADLLDEEEGTDASNSRDDENTIEDEESPEVTFSGKc	AT1G76810.1	AT1G76810.1	| Symbols: | eukaryotic translation initiation factor 2 (eIF-2) family protein | chr1:28831366-28836310 REVERSE LENGTH=1294	heavy	49	30.26	30.26	ID	5.6e-05	Non biotinylated peptides		3.19241e+06
ID-m1-H	m1	f1	29151	786.043	2355.11	2355.12	4547	3	nTVPAAVPAIVFLSGGQSEEEATRc	nTVPAAVPAIVFLSGGQSEEEATRc	nTVPAAVPAIVFLSGGQSEEEATRc	AT2G36460.1	AT2G36460.1;AT2G36460.2;AT3G52930.1	| Symbols: | Aldolase superfamily protein | chr2:15296929-15298387 REVERSE LENGTH=358	heavy	27	83.95	83.95	ID	5.6e-05	Non biotinylated peptides		2.09961e+06
ID-m1-H	m1	f1	29204	1178.57	2355.12	2355.12	4552	2	nTVPAAVPAIVFLSGGQSEEEATRc	nTVPAAVPAIVFLSGGQSEEEATRc	nTVPAAVPAIVFLSGGQSEEEATRc	AT2G36460.1	AT2G36460.1;AT2G36460.2;AT3G52930.1	| Symbols: | Aldolase superfamily protein | chr2:15296929-15298387 REVERSE LENGTH=358	heavy	27	91.07	91.07	ID	5.6e-05	Non biotinylated peptides		1.28966e+06
ID-m1-H	m1	f1	8404	379.197	756.379	756.381	2177	2	nVGVM(15.995)GIRc	nVGVMGIRc	nVGVM(15.995)GIRc	AT2G21160.1	AT2G21160.1;AT2G21160.2	| Symbols: | Translocon-associated protein (TRAP), alpha subunit | chr2:9068428-9070207 FORWARD LENGTH=258	heavy	10	15.16	15.16	ID	0.000849	Non biotinylated peptides		1.19472e+06
ID-m1-H	m1	f1	21163	471.923	1412.75	1412.75	3730	3	nHVLVLAGFSPSLRc	nHVLVLAGFSPSLRc	nHVLVLAGFSPSLRc	AT5G22120.1	AT5G22120.1	| Symbols: | unknown protein; FUNCTIONS IN: molecular_function unknown; INVOLVED IN: biological_process unknown; LOCATED IN: cellular_component unknown; EXPRESSED IN: cultured cell; Has 30201 Blast hits to 17322 proteins in 780 species: Archae - 12; Bacteria - 1396; Metazoa - 17338; Fungi - 3422; Plants - 5037; Viruses - 0; Other Eukaryotes - 2996 (source: NCBI BLink). | chr5:7334612-7336755 REVE…	heavy	18	77.7	77.7	ID	5.6e-05	Non biotinylated peptides		4.44209e+06
ID-m1-H	m1	f1	22702	1032.92	4127.64	4127.64	3894	4	nVYGKDFIGWANPEAADDSM(15.995)WEDAEAPPEEEETQGKRc	nVYGKDFIGWANPEAADDSMWEDAEAPPEEEETQGKRc	nVYGKDFIGWANPEAADDSM(15.995)WEDAEAPPEEEETQGKRc	AT3G19240.1	AT3G19240.1	| Symbols: | Vacuolar import/degradation, Vid27-related protein | chr3:6664383-6666423 FORWARD LENGTH=648	heavy	45	58.32	58.32	ID	5.6e-05	Non biotinylated peptides		5.89647e+06
ID-m1-H	m1	f1	20392	922.37	1842.73	1842.73	3644	2	nEAEELWEQAADNYEKc	nEAEELWEQAADNYEKc	nEAEELWEQAADNYEKc	AT5G41950.1	AT5G41950.1	| Symbols: | Tetratricopeptide repeat (TPR)-like superfamily protein | chr5:16785825-16789360 FORWARD LENGTH=565	heavy	19	55.34	55.34	ID	5.6e-05	Non biotinylated peptides		2.26982e+06
ID-m1-H	m1	f1	18840	662.32	1322.63	1322.63	3473	2	nQYYVEEPLLRc	nQYYVEEPLLRc	nQYYVEEPLLRc	AT1G36160.1	AT1G36160.1;AT1G36160.2;AT1G36180.1	| Symbols: ACC1, AT-ACC1, EMB22, GK, PAS3 | acetyl-CoA carboxylase 1 | chr1:13534196-13543773 FORWARD LENGTH=2254	heavy	14	34.24	34.24	ID	5.6e-05	Non biotinylated peptides		5.86755e+06
ID-m1-H	m1	f1	8717	489.242	976.47	976.473	2220	2	nTQVTVEYKc	nTQVTVEYKc	nTQVTVEYKc	AT2G36880.1	AT2G36880.1;AT2G36880.2	| Symbols: MAT3 | methionine adenosyltransferase 3 | chr2:15479721-15480893 REVERSE LENGTH=390	heavy	10	35.67	35.67	ID	5.6e-05	Non biotinylated peptides		783619
ID-m1-H	m1	f1	18553	459.262	1374.77	1374.77	3441	3	nKLLVIANDVTFKc	nKLLVIANDVTFKc	nKLLVIANDVTFKc	AT1G36160.1	AT1G36160.1;AT1G36160.2	| Symbols: ACC1, AT-ACC1, EMB22, GK, PAS3 | acetyl-CoA carboxylase 1 | chr1:13534196-13543773 FORWARD LENGTH=2254	heavy	15	47.92	47.92	ID	5.6e-05	Non biotinylated peptides		1.86367e+06
ID-m1-H	m1	f1	12512	723.318	1444.62	1444.63	2718	2	nTPIADEGDEVVERc	nTPIADEGDEVVERc	nTPIADEGDEVVERc	AT3G23980.1	AT3G23980.1	| Symbols: BLI, KOS1 | BLISTER | chr3:8662818-8667440 REVERSE LENGTH=714	heavy	16	73.8	73.8	ID	5.6e-05	Non biotinylated peptides		2.66712e+06
ID-m1-H	m1	f1	8732	394.525	1180.55	1180.56	2222	3	nTEHYLPIHRc	nTEHYLPIHRc	nTEHYLPIHRc	AT5G08670.1	AT5G08670.1;AT5G08680.1;AT5G08690.1	| Symbols: | ATP synthase alpha/beta family protein | chr5:2818395-2821149 REVERSE LENGTH=556	heavy	16	24.6	24.6	ID	0.00016	Non biotinylated peptides		2.53158e+06
ID-m1-H	m1	f1	15813	787.345	2359.01	2359.02	3122	3	nTEDGTTEYAEFLHAPK(242.073)KRc	nTEDGTTEYAEFLHAPKKRc	nTEDGTTEYAEFLHAPK(242.073)KRc	AT1G14830.1	AT1G14830.1	| Symbols: ADL1C, ADL5, DRP1C, DL1C | DYNAMIN-like 1C | chr1:5107699-5111470 REVERSE LENGTH=614	heavy	25	44.19	5.84	ID	5.6e-05	Biotinylated peptides	AT1G14830.1-K95	1.08598e+07
ID-m1-H	m1	f1	28503	673.983	2018.93	2018.93	4480	3	nESTLGFVDLLRDDYVEKc	nESTLGFVDLLRDDYVEKc	nESTLGFVDLLRDDYVEKc	ATCG00490.1	ATCG00490.1	| Symbols: RBCL | ribulose-bisphosphate carboxylases | chrC:54958-56397 FORWARD LENGTH=479	heavy	21	11.7	11.7	ID	0.002326	Non biotinylated peptides		3314896
ID-m1-H	m1	f1	14631	727.329	1452.64	1452.65	2983	2	nLGDGAAESLHVK(242.073)c	nLGDGAAESLHVKc	nLGDGAAESLHVK(242.073)c	AT3G52930.1	AT3G52930.1	| Symbols: | Aldolase superfamily protein | chr3:19627383-19628874 REVERSE LENGTH=358	heavy	15	104.05	104.05	ID	5.6e-05	Biotinylated peptides	AT3G52930.1-K354	2.87488e+06
ID-m1-H	m1	f1	34119	595.304	1782.89	1782.89	5081	3	nVAM(15.995)IGFAASLLGEALTGKc	nVAMIGFAASLLGEALTGKc	nVAM(15.995)IGFAASLLGEALTGKc	AT1G44575.1	AT1G44575.1;AT1G44575.2	| Symbols: NPQ4, PSBS | Chlorophyll A-B binding family protein | chr1:16871768-16873194 FORWARD LENGTH=265	heavy	19	48.21	48.21	ID	5.6e-05	Non biotinylated peptides		546861
ID-m1-H	m1	f1	27165	894.049	2679.12	2679.13	4346	3	nTAETSSNVEEDPFVVLEESESTPRc	nTAETSSNVEEDPFVVLEESESTPRc	nTAETSSNVEEDPFVVLEESESTPRc	AT4G12780.1	AT4G12780.1;AT4G12780.2	| Symbols: | Chaperone DnaJ-domain superfamily protein | chr4:7512200-7516655 FORWARD LENGTH=904	heavy	28	83.37	83.37	ID	5.6e-05	Non biotinylated peptides		2.38945e+06
ID-m1-H	m1	f1	7834	415.871	1244.59	1244.59	2100	3	nRGQVLEVDGEKc	nRGQVLEVDGEKc	nRGQVLEVDGEKc	AT1G20260.1	AT1G20260.1;AT1G76030.1;AT4G38510.1;AT4G38510.2;AT4G38510.3;AT4G38510.4;AT4G38510.5	| Symbols: | ATPase, V1 complex, subunit B protein | chr1:7016971-7020290 FORWARD LENGTH=487	heavy	16	34.93	34.93	ID	5.6e-05	Non biotinylated peptides		2.15302e+06
ID-m1-H	m1	f1	7847	623.303	1244.59	1244.59	2102	2	nRGQVLEVDGEKc	nRGQVLEVDGEKc	nRGQVLEVDGEKc	AT1G20260.1	AT1G20260.1;AT1G76030.1;AT4G38510.1;AT4G38510.2;AT4G38510.3;AT4G38510.4;AT4G38510.5	| Symbols: | ATPase, V1 complex, subunit B protein | chr1:7016971-7020290 FORWARD LENGTH=487	heavy	16	38.25	38.25	ID	5.6e-05	Non biotinylated peptides		1.47427e+06
ID-m1-H	m1	f1	24732	650.644	1948.91	1948.92	4101	3	nHSDVLDAITTHLGIGSYKc	nHSDVLDAITTHLGIGSYKc	nHSDVLDAITTHLGIGSYKc	AT2G42600.1	AT2G42600.1;AT2G42600.2	| Symbols: ATPPC2, PPC2 | phosphoenolpyruvate carboxylase 2 | chr2:17734541-17738679 REVERSE LENGTH=963	heavy	23	46.46	46.46	ID	5.6e-05	Non biotinylated peptides		2.0737e+06
ID-m1-H	m1	f1	27249	1038.07	3111.19	3111.2	4354	3	nFENSAGSGATTGVADPFATSAAAAGDDDDLYNc	nFENSAGSGATTGVADPFATSAAAAGDDDDLYNc	nFENSAGSGATTGVADPFATSAAAAGDDDDLYNc	AT3G09840.1	AT3G09840.1	| Symbols: CDC48, ATCDC48, CDC48A | cell division cycle 48 | chr3:3019494-3022832 FORWARD LENGTH=809	heavy	34	24.59	24.59	ID	0.000252	Non biotinylated peptides		5.37992e+06
ID-m1-H	m1	f1	2303	377.206	1128.6	1128.6	611	3	nTKVTFHRPKc	nTKVTFHRPKc	nTKVTFHRPKc	AT3G55280.1	AT2G39460.1;AT2G39460.2;AT3G55280.1;AT3G55280.2;AT3G55280.3	| Symbols: RPL23AB | ribosomal protein L23AB | chr3:20500667-20501519 FORWARD LENGTH=154	heavy	16	13.57	13.57	ID	0.001187	Non biotinylated peptides		830208
ID-m1-H	m1	f1	30168	670.373	2677.46	2677.47	4652	4	nLNGIALRVPTPNVSVVDLVVQVSKKc	nLNGIALRVPTPNVSVVDLVVQVSKKc	nLNGIALRVPTPNVSVVDLVVQVSKKc	AT3G26650.1	AT1G12900.1;AT1G12900.2;AT1G12900.3;AT1G12900.4;AT3G26650.1	| Symbols: GAPA, GAPA-1 | glyceraldehyde 3-phosphate dehydrogenase A subunit | chr3:9795226-9796848 FORWARD LENGTH=396	heavy	33	51.67	51.67	ID	5.6e-05	Non biotinylated peptides		2.11716e+06
ID-m1-H	m1	f1	10512	455.247	1362.72	1362.72	2461	3	nVIYASQITAKPRc	nVIYASQITAKPRc	nVIYASQITAKPRc	AT1G56070.1	AT1G56070.1	| Symbols: LOS1 | Ribosomal protein S5/Elongation factor G/III/V family protein | chr1:20968245-20971077 REVERSE LENGTH=843	heavy	17	54	54	ID	5.6e-05	Non biotinylated peptides		2.44029e+06
ID-m1-H	m1	f1	28532	639.314	1276.61	1276.62	4483	2	nGLFDFLGK(242.073)Kc	nGLFDFLGKKc	nGLFDFLGK(242.073)Kc	AT1G20440.1	AT1G20440.1;AT1G76180.1;AT1G76180.2	| Symbols: COR47, RD17, AtCOR47 | cold-regulated 47 | chr1:7084722-7085664 REVERSE LENGTH=265	heavy	11	32.05	2.86	ID	0.001722	Biotinylated peptides	AT1G20440.1-K40	809656
ID-m1-H	m1	f1	20937	457.938	1370.79	1370.8	3706	3	nVQATLLALAGLKRc	nVQATLLALAGLKRc	nVQATLLALAGLKRc	AT5G08280.1	AT5G08280.1	| Symbols: HEMC | hydroxymethylbilane synthase | chr5:2663763-2665596 REVERSE LENGTH=382	heavy	18	46.9	46.9	ID	5.6e-05	Non biotinylated peptides		2.40858e+06
ID-m1-H	m1	f1	12511	482.556	1444.65	1444.65	2717	3	nSPAGLFFQHAGHRc	nSPAGLFFQHAGHRc	nSPAGLFFQHAGHRc	AT2G19520.1	AT2G19520.1	| Symbols: FVE, ACG1, MSI4, NFC4, NFC04, ATMSI4 | Transducin family protein / WD-40 repeat family protein | chr2:8456006-8459235 FORWARD LENGTH=507	heavy	21	24.3	24.3	ID	5.6e-05	Non biotinylated peptides		6.15683e+06
ID-m1-H	m1	f1	32309	1034.43	2066.85	2066.85	4879	2	nWGEMDEDEDLDFLLPPKc	nWGEMDEDEDLDFLLPPKc	nWGEMDEDEDLDFLLPPKc	AT3G11400.1	AT3G11400.1;AT3G11400.2	| Symbols: EIF3G1, ATEIF3G1 | eukaryotic translation initiation factor 3G1 | chr3:3578536-3580366 FORWARD LENGTH=294	heavy	19	139.76	139.76	ID	5.6e-05	Non biotinylated peptides		8.05735e+06
ID-m1-H	m1	f1	32327	689.957	2066.85	2066.85	4881	3	nWGEMDEDEDLDFLLPPKc	nWGEMDEDEDLDFLLPPKc	nWGEMDEDEDLDFLLPPKc	AT3G11400.1	AT3G11400.1;AT3G11400.2	| Symbols: EIF3G1, ATEIF3G1 | eukaryotic translation initiation factor 3G1 | chr3:3578536-3580366 FORWARD LENGTH=294	heavy	19	42.1	42.1	ID	5.6e-05	Non biotinylated peptides		4.18586e+06
ID-m1-H	m1	f1	22454	846.375	1690.74	1690.74	3868	2	nSSPWSELDGLQPETKc	nSSPWSELDGLQPETKc	nSSPWSELDGLQPETKc	AT3G59970.3	AT3G59970.3	| Symbols: MTHFR1 | methylenetetrahydrofolate reductase 1 | chr3:22151303-22154323 FORWARD LENGTH=592	heavy	18	50.46	50.46	ID	5.6e-05	Non biotinylated peptides		4.49798e+06
ID-m1-H	m1	f1	22142	635.287	1268.56	1268.56	3834	2	nTFEPTNPFFRc	nTFEPTNPFFRc	nTFEPTNPFFRc	AT3G18990.1	AT3G18990.1	| Symbols: VRN1, REM39 | AP2/B3-like transcriptional factor family protein | chr3:6549077-6551568 REVERSE LENGTH=341	heavy	14	19.88	19.88	ID	0.000252	Non biotinylated peptides		1.56606e+06
ID-m1-H	m1	f1	25208	874.047	2619.12	2619.12	4150	3	nEASALRDELDM(15.995)LQEENENVLEKc	nEASALRDELDMLQEENENVLEKc	nEASALRDELDM(15.995)LQEENENVLEKc	AT3G48860.2	AT3G48860.1;AT3G48860.2	| Symbols: | unknown protein; INVOLVED IN: biological_process unknown; LOCATED IN: plasma membrane; EXPRESSED IN: 22 plant structures; EXPRESSED DURING: 13 growth stages; BEST Arabidopsis thaliana protein match is: unknown protein (TAIR:AT5G23700.1); Has 12429 Blast hits to 9751 proteins in 897 species: Archae - 180; Bacteria - 1190; Metazoa - 6552; Fungi - 1361; Plants - 886; Viruses - 50; Other…	heavy	29	44.9	44.9	ID	5.6e-05	Non biotinylated peptides		2.53189e+06
ID-m1-H	m1	f1	35222	741.972	2222.89	2222.9	5210	3	nDIEGLLEQLDDESYEDYRc	nDIEGLLEQLDDESYEDYRc	nDIEGLLEQLDDESYEDYRc	AT1G06900.1	AT1G06900.1	| Symbols: | Insulinase (Peptidase family M16) family protein | chr1:2115155-2120635 REVERSE LENGTH=1024	heavy	22	41.57	41.57	ID	5.6e-05	Non biotinylated peptides		508809
ID-m1-H	m1	f1	33301	867.335	2598.98	2598.99	4988	3	nM(15.995)TLEDDADEDWFPEEPFEAFKc	nMTLEDDADEDWFPEEPFEAFKc	nM(15.995)TLEDDADEDWFPEEPFEAFKc	AT3G04260.1	AT3G04260.1	| Symbols: PTAC3 | plastid transcriptionally active 3 | chr3:1123231-1127515 REVERSE LENGTH=910	heavy	23	22.7	22.7	ID	0.000209	Non biotinylated peptides		1.80048e+06
ID-m1-H	m1	f1	25149	811.382	2431.12	2431.13	4144	3	nTLGDM(15.995)FGRLPGK(242.073)IEGQLTSKc	nTLGDMFGRLPGKIEGQLTSKc	nTLGDM(15.995)FGRLPGK(242.073)IEGQLTSKc	AT2G42010.1	AT2G42010.1	| Symbols: PLDBETA1, PLDBETA | phospholipase D beta 1 | chr2:17533018-17537990 REVERSE LENGTH=1083	heavy	26	10.6	4.38	ID	0.005761	Biotinylated peptides	AT2G42010.1-K305	3.08605e+06
ID-m1-H	m1	f1	9082	507.247	1012.48	1012.48	2269	2	nILEQEDVRc	nILEQEDVRc	nILEQEDVRc	AT2G28150.1	AT2G28150.1	| Symbols: | Domain of unknown function (DUF966) | chr2:12000015-12002227 FORWARD LENGTH=540	heavy	12	41.89	41.89	ID	5.6e-05	Non biotinylated peptides		780138
ID-m1-H	m1	f1	10801	701.283	2100.83	2100.83	2499	3	nSNEVSEDDEVEEDKLESKc	nSNEVSEDDEVEEDKLESKc	nSNEVSEDDEVEEDKLESKc	AT5G65687.1	AT5G65687.1	| Symbols: | Major facilitator superfamily protein | chr5:26270038-26272787 REVERSE LENGTH=492	heavy	21	34.96	34.96	ID	5.6e-05	Non biotinylated peptides		706374
ID-m1-H	m1	f1	15992	545.951	1634.83	1634.83	3143	3	nASQLLEQTKLSELRc	nASQLLEQTKLSELRc	nASQLLEQTKLSELRc	AT1G36160.1	AT1G36160.1;AT1G36160.2	| Symbols: ACC1, AT-ACC1, EMB22, GK, PAS3 | acetyl-CoA carboxylase 1 | chr1:13534196-13543773 FORWARD LENGTH=2254	heavy	20	40.34	40.34	ID	5.6e-05	Non biotinylated peptides		365764
ID-m1-H	m1	f1	8937	392.536	1174.59	1174.59	2249	3	nRKVDWLTDKc	nRKVDWLTDKc	nRKVDWLTDKc	AT1G72730.1	AT1G54270.1;AT1G54270.2;AT1G72730.1;AT3G13920.1;AT3G13920.2;AT3G13920.3;AT3G13920.4	| Symbols: | DEA(D/H)-box RNA helicase family protein | chr1:27378040-27379593 REVERSE LENGTH=414	heavy	15	14.45	14.45	ID	0.0003	Non biotinylated peptides		1.57643e+06
ID-m1-H	m1	f1	20553	737.958	2210.85	2210.86	3665	3	nWDFETEEEWEKYNEQKc	nWDFETEEEWEKYNEQKc	nWDFETEEEWEKYNEQKc	AT2G26460.1	AT2G26460.1	| Symbols: SMU2 | RED family protein | chr2:11255049-11258913 REVERSE LENGTH=585	heavy	22	41.68	41.68	ID	5.6e-05	Non biotinylated peptides		1.50909e+06
ID-m1-H	m1	f1	13735	711.296	2130.87	2130.87	2873	3	nLAEEDKYEEEEETELEKc	nLAEEDKYEEEEETELEKc	nLAEEDKYEEEEETELEKc	AT5G05270.1	AT5G05270.1;AT5G05270.2	| Symbols: | Chalcone-flavanone isomerase family protein | chr5:1563492-1564827 FORWARD LENGTH=209	heavy	19	59.39	59.39	ID	5.6e-05	Non biotinylated peptides		1.36682e+07
ID-m1-H	m1	f1	14903	559.269	1116.52	1116.53	3015	2	nTPVSLDM(15.995)LGRc	nTPVSLDMLGRc	nTPVSLDM(15.995)LGRc	AT1G20260.1	AT1G20260.1;AT1G76030.1;AT4G38510.1;AT4G38510.2;AT4G38510.3;AT4G38510.4;AT4G38510.5	| Symbols: | ATPase, V1 complex, subunit B protein | chr1:7016971-7020290 FORWARD LENGTH=487	heavy	13	59.28	59.28	ID	5.6e-05	Non biotinylated peptides		3.29446e+06
ID-m1-H	m1	f1	15178	559.269	1116.52	1116.53	3047	2	nTPVSLDM(15.995)LGRc	nTPVSLDMLGRc	nTPVSLDM(15.995)LGRc	AT1G20260.1	AT1G20260.1;AT1G76030.1;AT4G38510.1;AT4G38510.2;AT4G38510.3;AT4G38510.4;AT4G38510.5	| Symbols: | ATPase, V1 complex, subunit B protein | chr1:7016971-7020290 FORWARD LENGTH=487	heavy	13	50.53	50.53	ID	5.6e-05	Non biotinylated peptides		1.95804e+07
ID-m1-H	m1	f1	30171	1121.47	3361.39	3361.4	4652	3	nEPVIEPVVEDVEDSTDSSVGEEEEEDDLIKc	nEPVIEPVVEDVEDSTDSSVGEEEEEDDLIKc	nEPVIEPVVEDVEDSTDSSVGEEEEEDDLIKc	AT5G24490.1	AT5G24490.1	| Symbols: | 30S ribosomal protein, putative | chr5:8365690-8367178 FORWARD LENGTH=308	heavy	31	77.99	77.99	ID	5.6e-05	Non biotinylated peptides		1.51811e+06
ID-m1-H	m1	f1	6544	782.291	1562.57	1562.57	1926	2	nSYTDNQESTTDERc	nSYTDNQESTTDERc	nSYTDNQESTTDERc	AT5G27540.1	AT5G27540.1;AT5G27540.2	| Symbols: MIRO1, emb2473 | MIRO-related GTP-ase 1 | chr5:9722816-9727112 FORWARD LENGTH=648	heavy	18	88.98	88.98	ID	5.6e-05	Non biotinylated peptides		149223
ID-m1-H	m1	f1	28667	1012.46	2022.91	2022.91	4497	2	nDFLVEEPEIVTADEIERc	nDFLVEEPEIVTADEIERc	nDFLVEEPEIVTADEIERc	AT3G21750.1	AT3G21750.1	| Symbols: UGT71B1 | UDP-glucosyl transferase 71B1 | chr3:7664565-7665986 FORWARD LENGTH=473	heavy	20	76.01	76.01	ID	5.6e-05	Non biotinylated peptides		2.87131e+06
ID-m1-H	m1	f1	18302	974.385	1946.75	1946.76	3412	2	nENLLQEEEEPPEEESQc	nENLLQEEEEPPEEESQc	nENLLQEEEEPPEEESQc	AT5G18580.1	AT5G18580.1	| Symbols: FASS, TON2, EMB40, FS1, GDO, FASS 2 | tonneau 2 (TON2) | chr5:6175154-6178214 FORWARD LENGTH=480	heavy	19	9.26	9.26	ID	0.008548	Non biotinylated peptides		1.18316e+06
ID-m1-H	m1	f1	21925	901.376	2701.11	2701.11	3811	3	nAWQHEEADSLYVEEVDIGEAEPRc	nAWQHEEADSLYVEEVDIGEAEPRc	nAWQHEEADSLYVEEVDIGEAEPRc	AT3G59980.1	AT3G59980.1	| Symbols: | Nucleic acid-binding, OB-fold-like protein | chr3:22154528-22155570 REVERSE LENGTH=273	heavy	30	72.93	72.93	ID	5.6e-05	Non biotinylated peptides		1.91981e+06
ID-m1-H	m1	f1	25955	766.02	2295.04	2295.05	4224	3	nESTLGFVDLLRDDYVEKDRc	nESTLGFVDLLRDDYVEKDRc	nESTLGFVDLLRDDYVEKDRc	ATCG00490.1	ATCG00490.1	| Symbols: RBCL | ribulose-bisphosphate carboxylases | chrC:54958-56397 FORWARD LENGTH=479	heavy	26	35.29	35.29	ID	5.6e-05	Non biotinylated peptides		5.00895e+06
ID-m1-H	m1	f1	30209	1177.5	3529.49	3529.49	4656	3	nTWELENNILPVEPTDSASDSIFHYDDASQAKc	nTWELENNILPVEPTDSASDSIFHYDDASQAKc	nTWELENNILPVEPTDSASDSIFHYDDASQAKc	AT1G22920.1	AT1G22920.1;AT1G22920.2	| Symbols: CSN5A, JAB1, AJH1 | COP9 signalosome 5A | chr1:8109882-8111895 REVERSE LENGTH=357	heavy	38	17.5	17.5	ID	0.000348	Non biotinylated peptides		2.40752e+06
ID-m1-H	m1	f1	11801	397.19	1188.55	1188.55	2627	3	nLHSFPYFHKc	nLHSFPYFHKc	nLHSFPYFHKc	AT1G80410.1	AT1G80410.1;AT1G80410.2	| Symbols: EMB2753 | tetratricopeptide repeat (TPR)-containing protein | chr1:30227963-30234832 REVERSE LENGTH=897	heavy	14	30.21	30.21	ID	0.00016	Non biotinylated peptides		3.9017e+06
ID-m1-H	m1	f1	31281	905.456	1808.9	1808.91	4767	2	nALNNQFVSWVQLQLKc	nALNNQFVSWVQLQLKc	nALNNQFVSWVQLQLKc	AT4G11790.1	AT4G11790.1	| Symbols: | Pleckstrin homology (PH) domain superfamily protein | chr4:7090456-7093208 FORWARD LENGTH=443	heavy	22	39.11	39.11	ID	0.000432	Non biotinylated peptides		1.07542e+06
ID-m1-H	m1	f1	31336	603.975	1808.9	1808.91	4773	3	nALNNQFVSWVQLQLKc	nALNNQFVSWVQLQLKc	nALNNQFVSWVQLQLKc	AT4G11790.1	AT4G11790.1	| Symbols: | Pleckstrin homology (PH) domain superfamily protein | chr4:7090456-7093208 FORWARD LENGTH=443	heavy	22	44.97	44.97	ID	5.6e-05	Non biotinylated peptides		1.01172e+06
ID-m1-H	m1	f1	18841	621.294	1860.86	1860.86	3473	3	nIVQSGKDFADSFLGAQRc	nIVQSGKDFADSFLGAQRc	nIVQSGKDFADSFLGAQRc	AT1G03090.2	AT1G03090.1;AT1G03090.2	| Symbols: MCCA | methylcrotonyl-CoA carboxylase alpha chain, mitochondrial / 3-methylcrotonyl-CoA carboxylase 1 (MCCA) | chr1:739715-743819 FORWARD LENGTH=734	heavy	23	85.86	85.86	ID	5.6e-05	Non biotinylated peptides		4.44675e+06
ID-m1-H	m1	f1	23585	537.277	1608.81	1608.81	3984	3	nAFDPVETIKQGFIKc	nAFDPVETIKQGFIKc	nAFDPVETIKQGFIKc	AT3G01500.1	AT3G01500.1;AT3G01500.2;AT3G01500.3	| Symbols: CA1, ATBCA1, SABP3, ATSABP3 | carbonic anhydrase 1 | chr3:194853-196716 REVERSE LENGTH=270	heavy	17	30.31	30.31	ID	5.6e-05	Non biotinylated peptides		835601
ID-m1-H	m1	f1	14487	425.689	1698.73	1698.73	2966	4	nTSFEEWAKPGHFSRc	nTSFEEWAKPGHFSRc	nTSFEEWAKPGHFSRc	ATCG00350.1	ATCG00350.1	| Symbols: PSAA | Photosystem I, PsaA/PsaB protein | chrC:39605-41857 REVERSE LENGTH=750	heavy	21	43.27	43.27	ID	5.6e-05	Non biotinylated peptides		3.97805e+06
ID-m1-H	m1	f1	13089	705.973	2114.9	2114.9	2792	3	nAIHGGNFQGTPIGVSM(15.995)DNTRc	nAIHGGNFQGTPIGVSMDNTRc	nAIHGGNFQGTPIGVSM(15.995)DNTRc	AT2G37040.1	AT2G37040.1;AT3G53260.1	| Symbols: PAL1, ATPAL1 | PHE ammonia lyase 1 | chr2:15557602-15560237 REVERSE LENGTH=725	heavy	28	39.23	39.23	ID	5.6e-05	Non biotinylated peptides		1.35147e+06
ID-m1-H	m1	f1	29306	744.358	1486.7	1486.71	4563	2	nVGLTALTMAEYFRc	nVGLTALTMAEYFRc	nVGLTALTMAEYFRc	ATCG00480.1	ATCG00480.1	| Symbols: ATPB, PB | ATP synthase subunit beta | chrC:52660-54156 REVERSE LENGTH=498	heavy	16	69.24	69.24	ID	5.6e-05	Non biotinylated peptides		2.68214e+06
ID-m1-H	m1	f1	11211	1070.74	3209.19	3209.2	2551	3	nGGEQADEGKSEPEQPASAEPM(15.995)ETENPAEGSTc	nGGEQADEGKSEPEQPASAEPMETENPAEGSTc	nGGEQADEGKSEPEQPASAEPM(15.995)ETENPAEGSTc	AT1G79930.1	AT1G79930.1	| Symbols: HSP91 | heat shock protein 91 | chr1:30063781-30067067 REVERSE LENGTH=831	heavy	35	56.53	56.53	ID	5.6e-05	Non biotinylated peptides		1.14399e+06
ID-m1-H	m1	f1	33048	1336.06	5340.21	5340.22	4960	4	nSEQDKEPEAEASSDVVGDGPSEEAVADAPQEIDEYDLM(15.995)DPVDILTPLEKc	nSEQDKEPEAEASSDVVGDGPSEEAVADAPQEIDEYDLMDPVDILTPLEKc	nSEQDKEPEAEASSDVVGDGPSEEAVADAPQEIDEYDLM(15.995)DPVDILTPLEKc	AT2G35630.1	AT2G35630.1	| Symbols: MOR1, GEM1 | ARM repeat superfamily protein | chr2:14966828-14980361 FORWARD LENGTH=1978	heavy	53	73.04	73.04	ID	5.6e-05	Non biotinylated peptides		2.99755e+06
ID-m1-H	m1	f1	16084	668.309	1334.6	1334.61	3154	2	nHFSVEGQLEFKc	nHFSVEGQLEFKc	nHFSVEGQLEFKc	AT5G56010.1	AT5G52640.1;AT5G56000.1;AT5G56010.1;AT5G56030.1;AT5G56030.2	| Symbols: HSP81-3, Hsp81.3, AtHsp90-3, AtHsp90.3 | heat shock protein 81-3 | chr5:22681410-22683911 FORWARD LENGTH=699	heavy	15	65.7	65.7	ID	5.6e-05	Non biotinylated peptides		1.1841e+06
ID-m1-H	m1	f1	6457	694.218	1386.42	1386.43	1914	2	nSRNDEDDEDDYc	nSRNDEDDEDDYc	nSRNDEDDEDDYc	AT5G57345.1	AT5G57345.1	| Symbols: | unknown protein; Has 30201 Blast hits to 17322 proteins in 780 species: Archae - 12; Bacteria - 1396; Metazoa - 17338; Fungi - 3422; Plants - 5037; Viruses - 0; Other Eukaryotes - 2996 (source: NCBI BLink). | chr5:23229562-23230587 REVERSE LENGTH=188	heavy	15	57.58	57.58	ID	5.6e-05	Non biotinylated peptides		153363
ID-m1-H	m1	f1	31528	1204.91	3611.71	3611.73	4793	3	nVDQGQPILVLEAMK(226.078)MEHVVKAPSSGSIQDLKc	nVDQGQPILVLEAMKMEHVVKAPSSGSIQDLKc	nVDQGQPILVLEAMK(226.078)MEHVVKAPSSGSIQDLKc	AT1G03090.2	AT1G03090.1;AT1G03090.2	| Symbols: MCCA | methylcrotonyl-CoA carboxylase alpha chain, mitochondrial / 3-methylcrotonyl-CoA carboxylase 1 (MCCA) | chr1:739715-743819 FORWARD LENGTH=734	heavy	39	47.49	22.82	ID	5.6e-05	Biotinylated peptides	AT1G03090.2-K699	1.56424e+06
ID-m1-H	m1	f1	31989	903.938	3611.72	3611.73	4844	4	nVDQGQPILVLEAMK(226.078)MEHVVKAPSSGSIQDLKc	nVDQGQPILVLEAMKMEHVVKAPSSGSIQDLKc	nVDQGQPILVLEAMK(226.078)MEHVVKAPSSGSIQDLKc	AT1G03090.2	AT1G03090.1;AT1G03090.2	| Symbols: MCCA | methylcrotonyl-CoA carboxylase alpha chain, mitochondrial / 3-methylcrotonyl-CoA carboxylase 1 (MCCA) | chr1:739715-743819 FORWARD LENGTH=734	heavy	39	12.61	7.28	ID	0.001312	Biotinylated peptides	AT1G03090.2-K699	2.54513e+06
ID-m1-H	m1	f1	8433	621.307	1240.6	1240.6	2182	2	nVIAK(242.073)EAAQRc	nVIAKEAAQRc	nVIAK(242.073)EAAQRc	AT2G47610.1	AT2G47610.1;AT3G62870.1	| Symbols: | Ribosomal protein L7Ae/L30e/S12e/Gadd45 family protein | chr2:19529854-19531401 FORWARD LENGTH=257	heavy	14	36.31	36.31	ID	5.6e-05	Biotinylated peptides	AT2G47610.1-K249	1.27093e+06
ID-m1-H	m1	f1	20165	428.584	1282.73	1282.73	3618	3	nILAWIISARPKc	nILAWIISARPKc	nILAWIISARPKc	AT3G42050.1	AT3G42050.1	| Symbols: | vacuolar ATP synthase subunit H family protein | chr3:14228846-14232228 REVERSE LENGTH=441	heavy	16	30.65	30.65	ID	5.6e-05	Non biotinylated peptides		3.59391e+06
ID-m1-H	m1	f1	16292	822.014	2463.02	2463.03	3179	3	nQQM(15.995)TFNDM(15.995)QLLK(226.078)QHAM(15.995)AKc	nQQMTFNDMQLLKQHAMAKc	nQQM(15.995)TFNDM(15.995)QLLK(226.078)QHAM(15.995)AKc	AT5G07970.1	AT5G07970.1	| Symbols: | dentin sialophosphoprotein-related | chr5:2544126-2547916 REVERSE LENGTH=1097	heavy	27	14.18	11.05	ID	0.00325	Biotinylated peptides	AT5G07970.1-K191	1.60079e+06
ID-m1-H	m1	f1	27622	1129.45	3385.34	3385.35	4391	3	nEQEVANEVEEDDPTSELSYLDPESDADSIKc	nEQEVANEVEEDDPTSELSYLDPESDADSIKc	nEQEVANEVEEDDPTSELSYLDPESDADSIKc	AT3G08010.1	AT3G08010.1	| Symbols: ATAB2 | RNA binding | chr3:2556046-2557426 FORWARD LENGTH=374	heavy	33	53.93	53.93	ID	5.6e-05	Non biotinylated peptides		1.00372e+06
ID-m1-H	m1	f1	26684	643.322	1926.95	1926.95	4297	3	nAERPPWYLSVVGGALYKc	nAERPPWYLSVVGGALYKc	nAERPPWYLSVVGGALYKc	AT1G36160.1	AT1G36160.1;AT1G36160.2;AT1G36180.1	| Symbols: ACC1, AT-ACC1, EMB22, GK, PAS3 | acetyl-CoA carboxylase 1 | chr1:13534196-13543773 FORWARD LENGTH=2254	heavy	22	37.17	37.17	ID	5.6e-05	Non biotinylated peptides		1.2557e+07
ID-m1-H	m1	f1	12448	510.23	1018.45	1018.45	2710	2	nSLPSFDQGRc	nSLPSFDQGRc	nSLPSFDQGRc	AT1G13020.1	AT1G13020.1	| Symbols: EIF4B2 | eukaryotic initiation factor 4B2 | chr1:4440927-4443520 REVERSE LENGTH=549	heavy	13	33.73	33.73	ID	0.000849	Non biotinylated peptides		2.22115e+06
ID-m1-H	m1	f1	9162	907.393	1812.77	1812.78	2279	2	nREPEPEPEPEVTEEKc	nREPEPEPEPEVTEEKc	nREPEPEPEPEVTEEKc	AT1G12270.1	AT1G12270.1	| Symbols: Hop1 | stress-inducible protein, putative | chr1:4172105-4174575 FORWARD LENGTH=572	heavy	19	18.7	18.7	ID	0.000469	Non biotinylated peptides		173752
ID-m1-H	m1	f1	13258	713.354	1424.69	1424.7	2813	2	nIIEEAPAPNISEKc	nIIEEAPAPNISEKc	nIIEEAPAPNISEKc	AT1G03090.2	AT1G03090.2	| Symbols: MCCA | methylcrotonyl-CoA carboxylase alpha chain, mitochondrial / 3-methylcrotonyl-CoA carboxylase 1 (MCCA) | chr1:739715-743819 FORWARD LENGTH=734	heavy	15	62.09	62.09	ID	5.6e-05	Non biotinylated peptides		1.89395e+06
ID-m1-H	m1	f1	6403	601.25	1200.49	1200.49	1906	2	nTPPTPQDEM(15.995)Rc	nTPPTPQDEMRc	nTPPTPQDEM(15.995)Rc	AT1G53310.1	AT1G53310.1;AT1G53310.2;AT1G53310.3;AT2G42600.1;AT2G42600.2;AT3G14940.1	| Symbols: ATPPC1, PEPC1, ATPEPC1, PPC1 | phosphoenolpyruvate carboxylase 1 | chr1:19884261-19888070 REVERSE LENGTH=967	heavy	14	27.27	27.27	ID	0.000252	Non biotinylated peptides		173850
ID-m1-H	m1	f1	6634	601.249	1200.48	1200.49	1938	2	nTPPTPQDEM(15.995)Rc	nTPPTPQDEMRc	nTPPTPQDEM(15.995)Rc	AT1G53310.1	AT1G53310.1;AT1G53310.2;AT1G53310.3;AT2G42600.1;AT2G42600.2;AT3G14940.1	| Symbols: ATPPC1, PEPC1, ATPEPC1, PPC1 | phosphoenolpyruvate carboxylase 1 | chr1:19884261-19888070 REVERSE LENGTH=967	heavy	14	23.32	23.32	ID	0.000432	Non biotinylated peptides		524728
ID-m1-H	m1	f1	9083	647.274	1938.8	1938.8	2269	3	nNAPAPNADPYSDNHFRKc	nNAPAPNADPYSDNHFRKc	nNAPAPNADPYSDNHFRKc	AT1G14830.1	AT1G14830.1	| Symbols: ADL1C, ADL5, DRP1C, DL1C | DYNAMIN-like 1C | chr1:5107699-5111470 REVERSE LENGTH=614	heavy	26	26.43	26.43	ID	5.6e-05	Non biotinylated peptides		656362
ID-m1-H	m1	f1	6852	462.204	922.393	922.395	1968	2	nM(15.995)GSEYLAKc	nMGSEYLAKc	nM(15.995)GSEYLAKc	AT1G14830.1	AT1G14830.1;AT2G44590.1;AT2G44590.2;AT2G44590.3;AT3G60190.1	| Symbols: ADL1C, ADL5, DRP1C, DL1C | DYNAMIN-like 1C | chr1:5107699-5111470 REVERSE LENGTH=614	heavy	9	48.27	48.27	ID	5.6e-05	Non biotinylated peptides		2.04257e+06
ID-m1-H	m1	f1	35242	776.408	1550.8	1550.81	5213	2	nYGLTPVELALGFVRc	nYGLTPVELALGFVRc	nYGLTPVELALGFVRc	AT1G04420.1	AT1G04420.1	| Symbols: | NAD(P)-linked oxidoreductase superfamily protein | chr1:1191634-1193699 FORWARD LENGTH=412	heavy	17	64.1	64.1	ID	5.6e-05	Non biotinylated peptides		652913
ID-m1-H	m1	f1	28720	691.358	2071.05	2071.06	4502	3	nFVAAIGM(15.995)GNWLLAATGALKKc	nFVAAIGMGNWLLAATGALKKc	nFVAAIGM(15.995)GNWLLAATGALKKc	AT3G54600.1	AT3G54600.1	| Symbols: | Class I glutamine amidotransferase-like superfamily protein | chr3:20211048-20212876 FORWARD LENGTH=399	heavy	24	45.9	45.9	ID	5.6e-05	Non biotinylated peptides		1.50774e+06
ID-m1-H	m1	f1	10011	690.59	2068.75	2068.75	2396	3	nGNQEEEDYGEEDFNSKRc	nGNQEEEDYGEEDFNSKRc	nGNQEEEDYGEEDFNSKRc	AT1G69010.1	AT1G69010.1	| Symbols: BIM2 | BES1-interacting Myc-like protein 2 | chr1:25941804-25943599 FORWARD LENGTH=311	heavy	24	40.54	40.54	ID	5.6e-05	Non biotinylated peptides		275946
ID-m1-H	m1	f1	19893	760.656	2278.95	2278.95	3589	3	nIVDLDDYAADDDEYEEKLKc	nIVDLDDYAADDDEYEEKLKc	nIVDLDDYAADDDEYEEKLKc	AT4G30210.1	AT4G30210.1;AT4G30210.2	| Symbols: ATR2, AR2 | P450 reductase 2 | chr4:14796900-14800578 FORWARD LENGTH=712	heavy	21	33.48	33.48	ID	0.000849	Non biotinylated peptides		1.86607e+06
ID-m1-H	m1	f1	29484	642.647	1924.92	1924.92	4582	3	nHVLVILTDMSSYADALRc	nHVLVILTDMSSYADALRc	nHVLVILTDMSSYADALRc	AT1G20260.1	AT1G20260.1;AT1G76030.1;AT4G38510.1;AT4G38510.2;AT4G38510.3;AT4G38510.4;AT4G38510.5	| Symbols: | ATPase, V1 complex, subunit B protein | chr1:7016971-7020290 FORWARD LENGTH=487	heavy	22	100.77	100.77	ID	5.6e-05	Non biotinylated peptides		2.13404e+06
ID-m1-H	m1	f1	29611	963.465	1924.92	1924.92	4594	2	nHVLVILTDMSSYADALRc	nHVLVILTDMSSYADALRc	nHVLVILTDMSSYADALRc	AT1G20260.1	AT1G20260.1;AT1G76030.1;AT4G38510.1;AT4G38510.2;AT4G38510.3;AT4G38510.4;AT4G38510.5	| Symbols: | ATPase, V1 complex, subunit B protein | chr1:7016971-7020290 FORWARD LENGTH=487	heavy	22	18.64	18.64	ID	0.007863	Non biotinylated peptides		2.61175e+06
ID-m1-H	m1	f1	19532	394.525	1180.55	1180.56	3550	3	nFWADFIDKKc	nFWADFIDKKc	nFWADFIDKKc	AT1G78380.1	AT1G17170.1;AT1G78380.1	| Symbols: ATGSTU19, GST8, GSTU19 | glutathione S-transferase TAU 19 | chr1:29486659-29487819 REVERSE LENGTH=219	heavy	12	7.51	7.51	ID	0.008739	Non biotinylated peptides		2.38874e+06
ID-m1-H	m1	f1	9877	565.26	1128.5	1128.51	2379	2	nIPSSEEIADRc	nIPSSEEIADRc	nIPSSEEIADRc	AT5G17920.1	AT5G17920.1;AT5G17920.2	| Symbols: ATCIMS, ATMETS, ATMS1 | Cobalamin-independent synthase family protein | chr5:5935771-5939195 FORWARD LENGTH=765	heavy	13	40.94	40.94	ID	0.00016	Non biotinylated peptides		842823
ID-m1-H	m1	f1	34363	679.345	2035.01	2035.02	5109	3	nGGLYEGWLPHLFVGNLLKc	nGGLYEGWLPHLFVGNLLKc	nGGLYEGWLPHLFVGNLLKc	AT1G68010.1	AT1G68010.1;AT1G68010.2	| Symbols: HPR, ATHPR1 | hydroxypyruvate reductase | chr1:25493418-25495720 FORWARD LENGTH=386	heavy	23	24.69	24.69	ID	5.6e-05	Non biotinylated peptides		539986
ID-m1-H	m1	f1	8694	597.93	1790.77	1790.77	2217	3	nFYKEEEKNDPEFAKc	nFYKEEEKNDPEFAKc	nFYKEEEKNDPEFAKc	AT3G12780.1	AT3G12780.1	| Symbols: PGK1 | phosphoglycerate kinase 1 | chr3:4061127-4063140 REVERSE LENGTH=481	heavy	18	50.69	50.69	ID	5.6e-05	Non biotinylated peptides		1.31228e+06
ID-m1-H	m1	f1	8707	448.7	1790.77	1790.77	2218	4	nFYKEEEKNDPEFAKc	nFYKEEEKNDPEFAKc	nFYKEEEKNDPEFAKc	AT3G12780.1	AT3G12780.1	| Symbols: PGK1 | phosphoglycerate kinase 1 | chr3:4061127-4063140 REVERSE LENGTH=481	heavy	18	19.37	19.37	ID	0.00081	Non biotinylated peptides		2.26753e+06
ID-m1-H	m1	f1	13254	831.34	3321.33	3321.33	2813	4	nFRPPPPQGDEAEVPESDM(15.995)GQSSSNEPEVEKc	nFRPPPPQGDEAEVPESDMGQSSSNEPEVEKc	nFRPPPPQGDEAEVPESDM(15.995)GQSSSNEPEVEKc	AT1G12270.1	AT1G12270.1	| Symbols: Hop1 | stress-inducible protein, putative | chr1:4172105-4174575 FORWARD LENGTH=572	heavy	37	68.75	68.75	ID	5.6e-05	Non biotinylated peptides		764027
ID-m1-H	m1	f1	13577	831.338	3321.32	3321.33	2853	4	nFRPPPPQGDEAEVPESDM(15.995)GQSSSNEPEVEKc	nFRPPPPQGDEAEVPESDMGQSSSNEPEVEKc	nFRPPPPQGDEAEVPESDM(15.995)GQSSSNEPEVEKc	AT1G12270.1	AT1G12270.1	| Symbols: Hop1 | stress-inducible protein, putative | chr1:4172105-4174575 FORWARD LENGTH=572	heavy	37	38.4	38.4	ID	5.6e-05	Non biotinylated peptides		1.38881e+06
ID-m1-H	m1	f1	13701	1108.11	3321.32	3321.33	2869	3	nFRPPPPQGDEAEVPESDM(15.995)GQSSSNEPEVEKc	nFRPPPPQGDEAEVPESDMGQSSSNEPEVEKc	nFRPPPPQGDEAEVPESDM(15.995)GQSSSNEPEVEKc	AT1G12270.1	AT1G12270.1	| Symbols: Hop1 | stress-inducible protein, putative | chr1:4172105-4174575 FORWARD LENGTH=572	heavy	37	46.92	46.92	ID	5.6e-05	Non biotinylated peptides		922252
ID-m1-H	m1	f1	13998	1108.11	3321.32	3321.33	2906	3	nFRPPPPQGDEAEVPESDM(15.995)GQSSSNEPEVEKc	nFRPPPPQGDEAEVPESDMGQSSSNEPEVEKc	nFRPPPPQGDEAEVPESDM(15.995)GQSSSNEPEVEKc	AT1G12270.1	AT1G12270.1	| Symbols: Hop1 | stress-inducible protein, putative | chr1:4172105-4174575 FORWARD LENGTH=572	heavy	37	25.9	25.9	ID	0.000396	Non biotinylated peptides		227393
ID-m1-H	m1	f1	14336	1108.12	3321.32	3321.33	2948	3	nFRPPPPQGDEAEVPESDM(15.995)GQSSSNEPEVEKc	nFRPPPPQGDEAEVPESDMGQSSSNEPEVEKc	nFRPPPPQGDEAEVPESDM(15.995)GQSSSNEPEVEKc	AT1G12270.1	AT1G12270.1	| Symbols: Hop1 | stress-inducible protein, putative | chr1:4172105-4174575 FORWARD LENGTH=572	heavy	37	46.6	46.6	ID	5.6e-05	Non biotinylated peptides		490776
ID-m1-H	m1	f1	14618	1108.12	3321.32	3321.33	2982	3	nFRPPPPQGDEAEVPESDM(15.995)GQSSSNEPEVEKc	nFRPPPPQGDEAEVPESDMGQSSSNEPEVEKc	nFRPPPPQGDEAEVPESDM(15.995)GQSSSNEPEVEKc	AT1G12270.1	AT1G12270.1	| Symbols: Hop1 | stress-inducible protein, putative | chr1:4172105-4174575 FORWARD LENGTH=572	heavy	37	70.27	70.27	ID	5.6e-05	Non biotinylated peptides		1.42334e+06
ID-m1-H	m1	f1	14963	1108.12	3321.33	3321.33	3022	3	nFRPPPPQGDEAEVPESDM(15.995)GQSSSNEPEVEKc	nFRPPPPQGDEAEVPESDMGQSSSNEPEVEKc	nFRPPPPQGDEAEVPESDM(15.995)GQSSSNEPEVEKc	AT1G12270.1	AT1G12270.1	| Symbols: Hop1 | stress-inducible protein, putative | chr1:4172105-4174575 FORWARD LENGTH=572	heavy	37	62.95	62.95	ID	5.6e-05	Non biotinylated peptides		2.14045e+06
ID-m1-H	m1	f1	15092	831.341	3321.34	3321.33	3037	4	nFRPPPPQGDEAEVPESDM(15.995)GQSSSNEPEVEKc	nFRPPPPQGDEAEVPESDMGQSSSNEPEVEKc	nFRPPPPQGDEAEVPESDM(15.995)GQSSSNEPEVEKc	AT1G12270.1	AT1G12270.1	| Symbols: Hop1 | stress-inducible protein, putative | chr1:4172105-4174575 FORWARD LENGTH=572	heavy	37	47.7	47.7	ID	5.6e-05	Non biotinylated peptides		3.74057e+06
ID-m1-H	m1	f1	16053	907.378	1812.74	1812.75	3151	2	nEGPPVFEQPEM(15.995)TYEKc	nEGPPVFEQPEMTYEKc	nEGPPVFEQPEM(15.995)TYEKc	AT2G39730.1	AT2G39730.1;AT2G39730.2;AT2G39730.3	| Symbols: RCA | rubisco activase | chr2:16570951-16573345 REVERSE LENGTH=474	heavy	17	57.29	57.29	ID	5.6e-05	Non biotinylated peptides		3.87295e+06
ID-m1-H	m1	f1	15411	729.837	2915.32	2915.32	3075	4	nTITEIHTEAEK(242.073)NLGLRPGATANM(15.995)Rc	nTITEIHTEAEKNLGLRPGATANMRc	nTITEIHTEAEK(242.073)NLGLRPGATANM(15.995)Rc	AT5G57870.1	AT5G57870.1;AT5G57870.2	| Symbols: eIFiso4G1 | MIF4G domain-containing protein / MA3 domain-containing protein | chr5:23439755-23443433 FORWARD LENGTH=780	heavy	35	14.66	14.66	ID	0.000726	Biotinylated peptides	AT5G57870.1-K463	820472
ID-m1-H	m1	f1	29661	695.356	1388.7	1388.7	4599	2	nM(15.995)ELIDAAFPLLKc	nMELIDAAFPLLKc	nM(15.995)ELIDAAFPLLKc	AT1G04410.1	AT1G04410.1	| Symbols: | Lactate/malate dehydrogenase family protein | chr1:1189418-1191267 REVERSE LENGTH=332	heavy	13	48.24	48.24	ID	5.6e-05	Non biotinylated peptides		981679
ID-m1-H	m1	f1	13442	505.265	2017.03	2017.05	2836	4	nGKRPIHSILIANNGMAAVKc	nGKRPIHSILIANNGMAAVKc	nGKRPIHSILIANNGMAAVKc	AT1G36160.1	AT1G36160.1;AT1G36160.2	| Symbols: ACC1, AT-ACC1, EMB22, GK, PAS3 | acetyl-CoA carboxylase 1 | chr1:13534196-13543773 FORWARD LENGTH=2254	heavy	28	39.59	39.59	ID	5.6e-05	Non biotinylated peptides		3.43521e+06
ID-m1-H	m1	f1	13476	673.351	2017.03	2017.05	2840	3	nGKRPIHSILIANNGMAAVKc	nGKRPIHSILIANNGMAAVKc	nGKRPIHSILIANNGMAAVKc	AT1G36160.1	AT1G36160.1;AT1G36160.2	| Symbols: ACC1, AT-ACC1, EMB22, GK, PAS3 | acetyl-CoA carboxylase 1 | chr1:13534196-13543773 FORWARD LENGTH=2254	heavy	28	12.86	12.86	ID	0.006102	Non biotinylated peptides		1.45286e+06
ID-m1-H	m1	f1	27988	1085.96	4339.83	4339.84	4428	4	nINADAETLEVANKFDQIGDDDSGEFEPVSDKAIEEVEEKc	nINADAETLEVANKFDQIGDDDSGEFEPVSDKAIEEVEEKc	nINADAETLEVANKFDQIGDDDSGEFEPVSDKAIEEVEEKc	AT4G02510.1	AT4G02510.1	| Symbols: TOC159, TOC86, PPI2, TOC160, ATTOC159 | translocon at the outer envelope membrane of chloroplasts 159 | chr4:1104766-1109360 FORWARD LENGTH=1503	heavy	45	38.54	38.54	ID	5.6e-05	Non biotinylated peptides		2.46426e+06
ID-m1-H	m1	f1	28133	1447.62	4339.84	4339.84	4442	3	nINADAETLEVANKFDQIGDDDSGEFEPVSDKAIEEVEEKc	nINADAETLEVANKFDQIGDDDSGEFEPVSDKAIEEVEEKc	nINADAETLEVANKFDQIGDDDSGEFEPVSDKAIEEVEEKc	AT4G02510.1	AT4G02510.1	| Symbols: TOC159, TOC86, PPI2, TOC160, ATTOC159 | translocon at the outer envelope membrane of chloroplasts 159 | chr4:1104766-1109360 FORWARD LENGTH=1503	heavy	45	81.84	81.84	ID	5.6e-05	Non biotinylated peptides		1.09537e+06
ID-m1-H	m1	f1	25195	705.323	1408.63	1408.64	4148	2	nTEEISDVLDTFKc	nTEEISDVLDTFKc	nTEEISDVLDTFKc	AT3G14940.1	AT3G14940.1	| Symbols: ATPPC3, PPC3 | phosphoenolpyruvate carboxylase 3 | chr3:5025584-5029476 FORWARD LENGTH=968	heavy	13	50.92	50.92	ID	5.6e-05	Non biotinylated peptides		2.54388e+06
ID-m1-H	m1	f1	31746	1318.56	2635.11	2635.11	4817	2	nYAPFM(15.995)EEEWADDEGALIPGIDVKc	nYAPFMEEEWADDEGALIPGIDVKc	nYAPFM(15.995)EEEWADDEGALIPGIDVKc	AT3G10490.1	AT3G10490.1;AT3G10490.2	| Symbols: ANAC051 | NAC domain containing protein 52 | chr3:3268075-3269926 FORWARD LENGTH=238	heavy	25	40.86	40.86	ID	5.6e-05	Non biotinylated peptides		1.05928e+06
ID-m1-H	m1	f1	12768	729.956	2186.85	2186.85	2749	3	nKDDEPNPDTDNDELYVERc	nKDDEPNPDTDNDELYVERc	nKDDEPNPDTDNDELYVERc	AT3G19340.1	AT3G19340.1	| Symbols: | Protein of unknown function (DUF3754) | chr3:6701387-6704071 REVERSE LENGTH=487	heavy	24	84.16	84.16	ID	5.6e-05	Non biotinylated peptides		3.48107e+06
ID-m1-H	m1	f1	19904	550.297	1098.58	1098.58	3590	2	nAAAIAAILESRc	nAAAIAAILESRc	nAAAIAAILESRc	AT5G67530.1	AT5G67530.1	| Symbols: ATPUB49, PUB49 | plant U-box 49 | chr5:26941260-26943878 FORWARD LENGTH=595	heavy	14	27.48	27.48	ID	5.6e-05	Non biotinylated peptides		1.79026e+06
ID-m1-H	m1	f1	11123	651.287	1300.56	1300.56	2540	2	nGYSNIQYTPSRc	nGYSNIQYTPSRc	nGYSNIQYTPSRc	AT1G36160.1	AT1G36160.1;AT1G36160.2	| Symbols: ACC1, AT-ACC1, EMB22, GK, PAS3 | acetyl-CoA carboxylase 1 | chr1:13534196-13543773 FORWARD LENGTH=2254	heavy	16	45	45	ID	5.6e-05	Non biotinylated peptides		868264
ID-m1-H	m1	f1	9067	538.582	1612.72	1612.73	2267	3	nANLLK(242.073)HEYHARc	nANLLKHEYHARc	nANLLK(242.073)HEYHARc	AT3G61140.1	AT3G61140.1	| Symbols: FUS6, ATFUS6, CSN1, COP11, EMB78, ATSK31, SK31 | 26S proteasome, regulatory subunit Rpn7;Proteasome component (PCI) domain | chr3:22626335-22628895 FORWARD LENGTH=441	heavy	20	23.3	23.3	ID	5.6e-05	Biotinylated peptides	AT3G61140.1-K430	457647
ID-m1-H	m1	f1	10873	665.34	1993	1993	2508	3	nIGYPIIIKPTHGGGGKGM(15.995)Rc	nIGYPIIIKPTHGGGGKGMRc	nIGYPIIIKPTHGGGGKGM(15.995)Rc	AT1G03090.2	AT1G03090.1;AT1G03090.2	| Symbols: MCCA | methylcrotonyl-CoA carboxylase alpha chain, mitochondrial / 3-methylcrotonyl-CoA carboxylase 1 (MCCA) | chr1:739715-743819 FORWARD LENGTH=734	heavy	26	26.58	26.58	ID	5.6e-05	Non biotinylated peptides		555283
ID-m1-H	m1	f1	6619	501.238	1500.69	1500.7	1936	3	nKKQGSAGFADSM(15.995)LKc	nKKQGSAGFADSMLKc	nKKQGSAGFADSM(15.995)LKc	AT5G13630.1	AT5G13630.1;AT5G13630.2	| Symbols: GUN5, CCH, CHLH, CCH1, ABAR | magnesium-chelatase subunit chlH, chloroplast, putative / Mg-protoporphyrin IX chelatase, putative (CHLH) | chr5:4387567-4392082 REVERSE LENGTH=1381	heavy	18	21.86	21.86	ID	0.000469	Non biotinylated peptides		748032
ID-m1-H	m1	f1	16003	525.251	1572.73	1572.74	3145	3	nSADTLIDNDTHLIKc	nSADTLIDNDTHLIKc	nSADTLIDNDTHLIKc	AT5G42950.1	AT5G42950.1	| Symbols: | GYF domain-containing protein | chr5:17224436-17231044 FORWARD LENGTH=1714	heavy	18	26.18	26.18	ID	0.000209	Non biotinylated peptides		1.25991e+06
ID-m1-H	m1	f1	17831	659.337	1974.99	1974.99	3358	3	nVAPEEHPVLLTEAPLNPKc	nVAPEEHPVLLTEAPLNPKc	nVAPEEHPVLLTEAPLNPKc	AT5G09810.1	AT2G42170.1;AT3G12110.1;AT3G46520.1;AT5G09810.1;AT5G59370.1;AT5G59370.2	| Symbols: ACT7 | actin 7 | chr5:3052809-3054220 FORWARD LENGTH=377	heavy	22	33.77	33.77	ID	5.6e-05	Non biotinylated peptides		1.21263e+06
ID-m1-H	m1	f1	17886	541.926	1622.76	1622.76	3365	3	nTRITFFSGFYHTKc	nTRITFFSGFYHTKc	nTRITFFSGFYHTKc	AT3G08030.1	AT3G08030.1;AT3G08030.2	| Symbols: | Protein of unknown function, DUF642 | chr3:2564191-2565819 FORWARD LENGTH=365	heavy	19	38.14	38.14	ID	5.6e-05	Non biotinylated peptides		3.50949e+06
ID-m1-H	m1	f1	17408	609.294	1216.57	1216.57	3309	2	nNVVLDEFGSPKc	nNVVLDEFGSPKc	nNVVLDEFGSPKc	AT2G28000.1	AT2G28000.1	| Symbols: CPN60A, CH-CPN60A, SLP | chaperonin-60alpha | chr2:11926603-11929184 FORWARD LENGTH=586	heavy	13	27.8	27.8	ID	5.6e-05	Non biotinylated peptides		1.47701e+06
ID-m1-H	m1	f1	30516	651.374	1300.73	1300.74	4687	2	nMILIALYPVVRc	nMILIALYPVVRc	nMILIALYPVVRc	AT2G25430.1	AT2G25430.1	| Symbols: | epsin N-terminal homology (ENTH) domain-containing protein / clathrin assembly protein-related | chr2:10822716-10824677 FORWARD LENGTH=653	heavy	14	49.15	49.15	ID	5.6e-05	Non biotinylated peptides		2.44662e+06
ID-m1-H	m1	f1	18741	437.877	1310.61	1310.61	3462	3	nAITAGFFFHGARc	nAITAGFFFHGARc	nAITAGFFFHGARc	AT3G26560.1	AT3G26560.1	| Symbols: | ATP-dependent RNA helicase, putative | chr3:9750122-9753719 REVERSE LENGTH=1168	heavy	17	45.28	45.28	ID	5.6e-05	Non biotinylated peptides		1.28424e+06
ID-m1-H	m1	f1	21503	761.289	2280.85	2280.85	3766	3	nNEVGWFDDEENSPDTLSM(15.995)Rc	nNEVGWFDDEENSPDTLSMRc	nNEVGWFDDEENSPDTLSM(15.995)Rc	AT3G55320.1	AT3G55320.1	| Symbols: PGP20 | P-glycoprotein 20 | chr3:20507391-20513393 REVERSE LENGTH=1408	heavy	25	29.17	29.17	ID	0.000209	Non biotinylated peptides		2.10352e+06
ID-m1-H	m1	f1	2224	487.225	972.436	972.439	600	2	nSQAETGEIKc	nSQAETGEIKc	nSQAETGEIKc	ATCG00490.1	ATCG00490.1	| Symbols: RBCL | ribulose-bisphosphate carboxylases | chrC:54958-56397 FORWARD LENGTH=479	heavy	11	35.23	35.23	ID	5.6e-05	Non biotinylated peptides		879188
ID-m1-H	m1	f1	6113	487.226	972.438	972.439	1865	2	nSQAETGEIKc	nSQAETGEIKc	nSQAETGEIKc	ATCG00490.1	ATCG00490.1	| Symbols: RBCL | ribulose-bisphosphate carboxylases | chrC:54958-56397 FORWARD LENGTH=479	heavy	11	10.9	10.9	ID	0.005761	Non biotinylated peptides		465795
ID-m1-H	m1	f1	24591	844.705	2531.09	2531.1	4087	3	nIKELEEFLEEGEAEEYGIDHKc	nIKELEEFLEEGEAEEYGIDHKc	nIKELEEFLEEGEAEEYGIDHKc	AT5G66540.1	AT5G66540.1	| Symbols: | FUNCTIONS IN: molecular_function unknown; INVOLVED IN: rRNA processing; LOCATED IN: cytosol, nucleolus, nucleus; EXPRESSED IN: 22 plant structures; EXPRESSED DURING: 12 growth stages; CONTAINS InterPro DOMAIN/s: U3 small nucleolar ribonucleoprotein complex, subunit Mpp10p (InterPro:IPR012173), Mpp10 protein (InterPro:IPR007151); Has 30201 Blast hits to 17322 proteins in 780 species: …	heavy	25	73.42	73.42	ID	5.6e-05	Non biotinylated peptides		1.24143e+07
ID-m1-H	m1	f1	24616	633.782	2531.1	2531.1	4089	4	nIKELEEFLEEGEAEEYGIDHKc	nIKELEEFLEEGEAEEYGIDHKc	nIKELEEFLEEGEAEEYGIDHKc	AT5G66540.1	AT5G66540.1	| Symbols: | FUNCTIONS IN: molecular_function unknown; INVOLVED IN: rRNA processing; LOCATED IN: cytosol, nucleolus, nucleus; EXPRESSED IN: 22 plant structures; EXPRESSED DURING: 12 growth stages; CONTAINS InterPro DOMAIN/s: U3 small nucleolar ribonucleoprotein complex, subunit Mpp10p (InterPro:IPR012173), Mpp10 protein (InterPro:IPR007151); Has 30201 Blast hits to 17322 proteins in 780 species: …	heavy	25	55.62	55.62	ID	5.6e-05	Non biotinylated peptides		4.99997e+06
ID-m1-H	m1	f1	24856	603.952	1808.83	1808.84	4113	3	nTWQKDLDVMEELGVKc	nTWQKDLDVMEELGVKc	nTWQKDLDVMEELGVKc	AT5G25980.1	AT5G25980.1;AT5G25980.2;AT5G25980.3	| Symbols: TGG2, BGLU37 | glucoside glucohydrolase 2 | chr5:9072730-9075143 FORWARD LENGTH=467	heavy	19	21.16	21.16	ID	0.00016	Non biotinylated peptides		3.14936e+06
ID-m1-H	m1	f1	9292	524.74	2094.93	2094.94	2297	4	nTADGDEGGKHQLITATVNGGKc	nTADGDEGGKHQLITATVNGGKc	nTADGDEGGKHQLITATVNGGKc	AT1G06680.1	AT1G06680.1;AT1G06680.2;AT2G30790.1	| Symbols: PSBP-1, OEE2, PSII-P, OE23 | photosystem II subunit P-1 | chr1:2047940-2049186 FORWARD LENGTH=263	heavy	27	29.23	29.23	ID	5.6e-05	Non biotinylated peptides		1.73752e+06
ID-m1-H	m1	f1	9367	699.315	2094.92	2094.94	2306	3	nTADGDEGGKHQLITATVNGGKc	nTADGDEGGKHQLITATVNGGKc	nTADGDEGGKHQLITATVNGGKc	AT1G06680.1	AT1G06680.1;AT1G06680.2;AT2G30790.1	| Symbols: PSBP-1, OEE2, PSII-P, OE23 | photosystem II subunit P-1 | chr1:2047940-2049186 FORWARD LENGTH=263	heavy	27	37.17	37.17	ID	5.6e-05	Non biotinylated peptides		2.25673e+06
ID-m1-H	m1	f1	20543	741.373	2221.1	2221.1	3663	3	nYVPKPIVK(226.078)EM(15.995)AEQIVSKc	nYVPKPIVKEMAEQIVSKc	nYVPKPIVK(226.078)EM(15.995)AEQIVSKc	AT4G24680.1	AT4G24680.1	| Symbols: MOS1 | modifier of snc1 | chr4:12733425-12739737 FORWARD LENGTH=1427	heavy	21	22.05	9.82	ID	0.000469	Biotinylated peptides	AT4G24680.1-K1035	1.36955e+06
ID-m1-H	m1	f1	17749	950.431	1898.85	1898.85	3349	2	nANGLEK(242.073)GM(15.995)TYAEVIKc	nANGLEKGMTYAEVIKc	nANGLEK(242.073)GM(15.995)TYAEVIKc	AT4G02510.1	AT4G02510.1	| Symbols: TOC159, TOC86, PPI2, TOC160, ATTOC159 | translocon at the outer envelope membrane of chloroplasts 159 | chr4:1104766-1109360 FORWARD LENGTH=1503	heavy	18	60.92	38.83	ID	5.6e-05	Biotinylated peptides	AT4G02510.1-K344	777632
ID-m1-H	m1	f1	17790	633.956	1898.85	1898.85	3353	3	nANGLEK(242.073)GM(15.995)TYAEVIKc	nANGLEKGMTYAEVIKc	nANGLEK(242.073)GM(15.995)TYAEVIKc	AT4G02510.1	AT4G02510.1	| Symbols: TOC159, TOC86, PPI2, TOC160, ATTOC159 | translocon at the outer envelope membrane of chloroplasts 159 | chr4:1104766-1109360 FORWARD LENGTH=1503	heavy	18	41.65	15.17	ID	5.6e-05	Biotinylated peptides	AT4G02510.1-K344	1.52151e+06
ID-m1-H	m1	f1	15593	439.278	876.541	876.542	3097	2	nVLPAVIVRc	nVLPAVIVRc	nVLPAVIVRc	AT1G04480.1	AT1G04480.1;AT2G33370.1;AT3G04400.1;AT3G04400.2	| Symbols: | Ribosomal protein L14p/L23e family protein | chr1:1216110-1217257 FORWARD LENGTH=140	heavy	11	27.75	27.75	ID	5.6e-05	Non biotinylated peptides		5.32308e+06
ID-m1-H	m1	f1	26183	543.308	1084.6	1084.61	4247	2	nLGFLTGLVPRc	nLGFLTGLVPRc	nLGFLTGLVPRc	AT2G21410.1	AT2G21410.1;AT4G39080.1	| Symbols: VHA-A2 | vacuolar proton ATPase A2 | chr2:9162703-9168141 FORWARD LENGTH=821	heavy	13	59.54	59.54	ID	5.6e-05	Non biotinylated peptides		2.08411e+06
ID-m1-H	m1	f1	23442	770.659	2308.96	2308.96	3970	3	nGDFADEASATTESDIEETLKRc	nGDFADEASATTESDIEETLKRc	nGDFADEASATTESDIEETLKRc	AT2G42600.1	AT2G42600.1;AT2G42600.2	| Symbols: ATPPC2, PPC2 | phosphoenolpyruvate carboxylase 2 | chr2:17734541-17738679 REVERSE LENGTH=963	heavy	25	20.12	20.12	ID	0.000111	Non biotinylated peptides		2.55167e+06
ID-m1-H	m1	f1	21756	443.216	1326.62	1326.63	3793	3	nKPWSLSFSFGRc	nKPWSLSFSFGRc	nKPWSLSFSFGRc	AT2G36460.1	AT2G36460.1;AT2G36460.2;AT3G52930.1	| Symbols: | Aldolase superfamily protein | chr2:15296929-15298387 REVERSE LENGTH=358	heavy	16	33.93	33.93	ID	5.6e-05	Non biotinylated peptides		2.31883e+06
ID-m1-H	m1	f1	18470	475.894	1424.66	1424.66	3432	3	nTIKDEGFGSLWRc	nTIKDEGFGSLWRc	nTIKDEGFGSLWRc	AT3G08580.1	AT3G08580.1;AT3G08580.2	| Symbols: AAC1 | ADP/ATP carrier 1 | chr3:2605706-2607030 REVERSE LENGTH=381	heavy	17	63.29	63.29	ID	5.6e-05	Non biotinylated peptides		9.64063e+06
ID-m1-H	m1	f1	27666	1017.44	4065.72	4065.72	4396	4	nQVGGGWLAQDSDDLTPEDISFNSVSDKTPTESELADAKc	nQVGGGWLAQDSDDLTPEDISFNSVSDKTPTESELADAKc	nQVGGGWLAQDSDDLTPEDISFNSVSDKTPTESELADAKc	AT2G35040.1	AT2G35040.1;AT2G35040.2	| Symbols: | AICARFT/IMPCHase bienzyme family protein | chr2:14765347-14768269 REVERSE LENGTH=596	heavy	44	45.72	45.72	ID	5.6e-05	Non biotinylated peptides		3.20018e+06
ID-m1-H	m1	f1	27680	1356.25	4065.72	4065.72	4397	3	nQVGGGWLAQDSDDLTPEDISFNSVSDKTPTESELADAKc	nQVGGGWLAQDSDDLTPEDISFNSVSDKTPTESELADAKc	nQVGGGWLAQDSDDLTPEDISFNSVSDKTPTESELADAKc	AT2G35040.1	AT2G35040.1;AT2G35040.2	| Symbols: | AICARFT/IMPCHase bienzyme family protein | chr2:14765347-14768269 REVERSE LENGTH=596	heavy	44	87.67	87.67	ID	5.6e-05	Non biotinylated peptides		3.19998e+06
ID-m1-H	m1	f1	23783	413.874	1238.6	1238.6	4005	3	nVLPFFHFYRc	nVLPFFHFYRc	nVLPFFHFYRc	AT4G29670.1	AT4G29670.1;AT4G29670.2	| Symbols: ACHT2 | atypical CYS HIS rich thioredoxin 2 | chr4:14535772-14537108 REVERSE LENGTH=235	heavy	14	30.51	30.51	ID	5.6e-05	Non biotinylated peptides		6.63893e+06
ID-m1-H	m1	f1	12656	652.315	1302.62	1302.62	2735	2	nFASASLK(242.073)PARc	nFASASLKPARc	nFASASLK(242.073)PARc	AT3G48860.2	AT3G48860.1;AT3G48860.2	| Symbols: | unknown protein; INVOLVED IN: biological_process unknown; LOCATED IN: plasma membrane; EXPRESSED IN: 22 plant structures; EXPRESSED DURING: 13 growth stages; BEST Arabidopsis thaliana protein match is: unknown protein (TAIR:AT5G23700.1); Has 12429 Blast hits to 9751 proteins in 897 species: Archae - 180; Bacteria - 1190; Metazoa - 6552; Fungi - 1361; Plants - 886; Viruses - 50; Other…	heavy	14	47.34	47.34	ID	5.6e-05	Biotinylated peptides	AT3G48860.2-K94	785953
ID-m1-H	m1	f1	16932	550.293	1098.57	1098.57	3254	2	nGLGVHISFVRc	nGLGVHISFVRc	nGLGVHISFVRc	AT2G37550.1	AT2G37550.1;AT2G37550.2;AT3G53710.1;AT3G53710.2	| Symbols: ASP1, AGD7 | ARF-GAP domain 7 | chr2:15755544-15757456 REVERSE LENGTH=456	heavy	15	49.86	49.86	ID	5.6e-05	Non biotinylated peptides		1.5926e+06
ID-m1-H	m1	f1	18197	1100.43	4397.68	4397.7	3401	4	nETSESTAPPSSNPEETTILSNGDVQIEKEDNDDDDDTDNKc	nETSESTAPPSSNPEETTILSNGDVQIEKEDNDDDDDTDNKc	nETSESTAPPSSNPEETTILSNGDVQIEKEDNDDDDDTDNKc	AT1G30470.1	AT1G30470.1;AT1G30470.2;AT1G30470.3	| Symbols: | SIT4 phosphatase-associated family protein | chr1:10779423-10786415 FORWARD LENGTH=811	heavy	47	30.78	30.78	ID	5.6e-05	Non biotinylated peptides		1.4379e+06
ID-m1-H	m1	f1	28553	1048.95	4191.77	4191.78	4486	4	nYYAAESM(15.995)LILDPETGEYSEEKTPSYGKDTLEDFFAKc	nYYAAESMLILDPETGEYSEEKTPSYGKDTLEDFFAKc	nYYAAESM(15.995)LILDPETGEYSEEKTPSYGKDTLEDFFAKc	AT5G18660.1	AT5G18660.1	| Symbols: PCB2 | NAD(P)-binding Rossmann-fold superfamily protein | chr5:6220872-6222125 REVERSE LENGTH=417	heavy	39	13.86	13.86	ID	0.00081	Non biotinylated peptides		3.18764e+06
ID-m1-H	m1	f1	30424	1232.16	3693.45	3693.46	4678	3	nEWDGKDGELIEEDEFSLDELM(15.995)GGDDAVGSKDELc	nEWDGKDGELIEEDEFSLDELMGGDDAVGSKDELc	nEWDGKDGELIEEDEFSLDELM(15.995)GGDDAVGSKDELc	AT2G32920.1	AT2G32920.1	| Symbols: ATPDIL2-3, PDI9, ATPDI9, PDIL2-3 | PDI-like 2-3 | chr2:13962502-13965406 REVERSE LENGTH=440	heavy	36	71.06	71.06	ID	5.6e-05	Non biotinylated peptides		2.07889e+06
ID-m1-H	m1	f1	31039	953.422	2857.24	2857.25	4741	3	nEAISDLPVSTEEDDVEEAAALEEAAVKc	nEAISDLPVSTEEDDVEEAAALEEAAVKc	nEAISDLPVSTEEDDVEEAAALEEAAVKc	AT3G04560.1	AT3G04560.1	| Symbols: | unknown protein; FUNCTIONS IN: molecular_function unknown; INVOLVED IN: biological_process unknown; EXPRESSED IN: 22 plant structures; EXPRESSED DURING: 16 growth stages; Has 227 Blast hits to 225 proteins in 83 species: Archae - 0; Bacteria - 17; Metazoa - 98; Fungi - 29; Plants - 51; Viruses - 1; Other Eukaryotes - 31 (source: NCBI BLink). | chr3:1227506-1229338 REVERSE LENGTH=417	heavy	28	35.85	35.85	ID	5.6e-05	Non biotinylated peptides		2.03105e+06
ID-m1-H	m1	f1	32152	924.696	2771.07	2771.07	4862	3	nDVNDDYETEADEWVELPASFNERc	nDVNDDYETEADEWVELPASFNERc	nDVNDDYETEADEWVELPASFNERc	AT5G13970.1	AT5G13970.1	| Symbols: | unknown protein; FUNCTIONS IN: molecular_function unknown; INVOLVED IN: biological_process unknown; LOCATED IN: endomembrane system; EXPRESSED IN: 23 plant structures; EXPRESSED DURING: 13 growth stages; BEST Arabidopsis thaliana protein match is: unknown protein (TAIR:AT5G13310.1); Has 1807 Blast hits to 1807 proteins in 277 species: Archae - 0; Bacteria - 0; Metazoa - 736; Fungi - …	heavy	29	73.99	73.99	ID	5.6e-05	Non biotinylated peptides		1.67429e+06
ID-m1-H	m1	f1	8778	430.537	1288.59	1288.59	2228	3	nKAEPFHGSFPRc	nKAEPFHGSFPRc	nKAEPFHGSFPRc	AT1G36160.1	AT1G36160.1;AT1G36160.2	| Symbols: ACC1, AT-ACC1, EMB22, GK, PAS3 | acetyl-CoA carboxylase 1 | chr1:13534196-13543773 FORWARD LENGTH=2254	heavy	17	30.62	30.62	ID	0.000252	Non biotinylated peptides		1.25885e+07
ID-m1-H	m1	f1	14017	827.346	2479.02	2479.02	2909	3	nQQM(15.995)TFNDM(15.995)QLLK(242.073)QHAM(15.995)AKc	nQQMTFNDMQLLKQHAMAKc	nQQM(15.995)TFNDM(15.995)QLLK(242.073)QHAM(15.995)AKc	AT5G07970.1	AT5G07970.1	| Symbols: | dentin sialophosphoprotein-related | chr5:2544126-2547916 REVERSE LENGTH=1097	heavy	27	26.64	21.72	ID	5.6e-05	Biotinylated peptides	AT5G07970.1-K191	424760
ID-m1-H	m1	f1	12651	407.721	1626.86	1626.86	2735	4	nIGYPIIIKPTHGGGGKc	nIGYPIIIKPTHGGGGKc	nIGYPIIIKPTHGGGGKc	AT1G03090.2	AT1G03090.1;AT1G03090.2	| Symbols: MCCA | methylcrotonyl-CoA carboxylase alpha chain, mitochondrial / 3-methylcrotonyl-CoA carboxylase 1 (MCCA) | chr1:739715-743819 FORWARD LENGTH=734	heavy	20	18.82	18.82	ID	0.000111	Non biotinylated peptides		3.12103e+06
ID-m1-H	m1	f1	12739	814.437	1626.86	1626.86	2746	2	nIGYPIIIKPTHGGGGKc	nIGYPIIIKPTHGGGGKc	nIGYPIIIKPTHGGGGKc	AT1G03090.2	AT1G03090.1;AT1G03090.2	| Symbols: MCCA | methylcrotonyl-CoA carboxylase alpha chain, mitochondrial / 3-methylcrotonyl-CoA carboxylase 1 (MCCA) | chr1:739715-743819 FORWARD LENGTH=734	heavy	20	51.45	51.45	ID	5.6e-05	Non biotinylated peptides		1.34548e+06
ID-m1-H	m1	f1	12806	543.293	1626.86	1626.86	2754	3	nIGYPIIIKPTHGGGGKc	nIGYPIIIKPTHGGGGKc	nIGYPIIIKPTHGGGGKc	AT1G03090.2	AT1G03090.1;AT1G03090.2	| Symbols: MCCA | methylcrotonyl-CoA carboxylase alpha chain, mitochondrial / 3-methylcrotonyl-CoA carboxylase 1 (MCCA) | chr1:739715-743819 FORWARD LENGTH=734	heavy	20	24.86	24.86	ID	5.6e-05	Non biotinylated peptides		1.10679e+07
ID-m1-H	m1	f1	9464	797.328	2388.96	2388.97	2324	3	nDVEEEDVGTKKDDEGESELGGKc	nDVEEEDVGTKKDDEGESELGGKc	nDVEEEDVGTKKDDEGESELGGKc	AT4G02510.1	AT4G02510.1	| Symbols: TOC159, TOC86, PPI2, TOC160, ATTOC159 | translocon at the outer envelope membrane of chloroplasts 159 | chr4:1104766-1109360 FORWARD LENGTH=1503	heavy	25	53.06	53.06	ID	5.6e-05	Non biotinylated peptides		1.40747e+06
ID-m1-H	m1	f1	6817	414.545	1240.61	1240.61	1963	3	nKKM(15.995)TLSEFTKc	nKKMTLSEFTKc	nKKM(15.995)TLSEFTKc	AT1G13020.1	AT1G13020.1	| Symbols: EIF4B2 | eukaryotic initiation factor 4B2 | chr1:4440927-4443520 REVERSE LENGTH=549	heavy	13	27.55	27.55	ID	0.000396	Non biotinylated peptides		7.66831e+06
ID-m1-H	m1	f1	20841	567.947	1700.82	1700.82	3696	3	nM(15.995)VLFPK(226.078)SPSPVNKc	nMVLFPKSPSPVNKc	nM(15.995)VLFPK(226.078)SPSPVNKc	AT1G43690.1	AT1G43690.1	| Symbols: | ubiquitin interaction motif-containing protein | chr1:16478519-16482589 FORWARD LENGTH=599	heavy	16	16.44	16.44	ID	0.0003	Biotinylated peptides	AT1G43690.1-K72	1.19028e+06
ID-m1-H	m1	f1	20873	851.418	1700.82	1700.82	3699	2	nM(15.995)VLFPK(226.078)SPSPVNKc	nMVLFPKSPSPVNKc	nM(15.995)VLFPK(226.078)SPSPVNKc	AT1G43690.1	AT1G43690.1	| Symbols: | ubiquitin interaction motif-containing protein | chr1:16478519-16482589 FORWARD LENGTH=599	heavy	16	40.8	20.71	ID	0.00016	Biotinylated peptides	AT1G43690.1-K72	1.25346e+06
ID-m1-H	m1	f1	30634	601.305	1800.89	1800.9	4699	3	nLAM(15.995)VAFLGFAVQAAATGKc	nLAMVAFLGFAVQAAATGKc	nLAM(15.995)VAFLGFAVQAAATGKc	AT5G01530.1	AT5G01530.1	| Symbols: LHCB4.1 | light harvesting complex photosystem II | chr5:209084-210243 FORWARD LENGTH=290	heavy	20	96.76	96.76	ID	5.6e-05	Non biotinylated peptides		3.67286e+06
ID-m1-H	m1	f1	30658	901.453	1800.89	1800.9	4701	2	nLAM(15.995)VAFLGFAVQAAATGKc	nLAMVAFLGFAVQAAATGKc	nLAM(15.995)VAFLGFAVQAAATGKc	AT5G01530.1	AT5G01530.1	| Symbols: LHCB4.1 | light harvesting complex photosystem II | chr5:209084-210243 FORWARD LENGTH=290	heavy	20	91.86	91.86	ID	5.6e-05	Non biotinylated peptides		6.61523e+06
ID-m1-H	m1	f1	28483	890.075	2667.2	2667.21	4478	3	nIDVVSPEADELEEENSLESLPSIKc	nIDVVSPEADELEEENSLESLPSIKc	nIDVVSPEADELEEENSLESLPSIKc	AT3G43240.1	AT3G43240.1	| Symbols: | ARID/BRIGHT DNA-binding domain-containing protein | chr3:15210032-15214440 REVERSE LENGTH=747	heavy	26	60.48	60.48	ID	5.6e-05	Non biotinylated peptides		2.47533e+06
ID-m1-H	m1	f1	12543	451.894	1352.66	1352.66	2721	3	nVSPEVIAEHTVRc	nVSPEVIAEHTVRc	nVSPEVIAEHTVRc	AT3G52930.1	AT3G52930.1	| Symbols: | Aldolase superfamily protein | chr3:19627383-19628874 REVERSE LENGTH=358	heavy	17	32.3	32.3	ID	5.6e-05	Non biotinylated peptides		2.78098e+06
ID-m1-H	m1	f1	34340	659.375	1975.1	1975.1	5107	3	nKGVLFIDFPPVLQLQLKc	nKGVLFIDFPPVLQLQLKc	nKGVLFIDFPPVLQLQLKc	AT5G06600.2	AT3G11910.1;AT3G11910.2;AT5G06600.1;AT5G06600.2;AT5G06600.3	| Symbols: UBP12 | ubiquitin-specific protease 12 | chr5:2019545-2027834 REVERSE LENGTH=1115	heavy	21	22.35	22.35	ID	5.6e-05	Non biotinylated peptides		2.29953e+06
ID-m1-H	m1	f1	18010	798.309	1594.6	1594.62	3379	2	nTYDYETGNGFGMPKc	nTYDYETGNGFGMPKc	nTYDYETGNGFGMPKc	AT4G32285.1	AT4G32285.1;AT4G32285.2	| Symbols: | ENTH/ANTH/VHS superfamily protein | chr4:15586003-15587910 FORWARD LENGTH=635	heavy	16	37.64	37.64	ID	5.6e-05	Non biotinylated peptides		697874
ID-m1-H	m1	f1	30428	714.704	2141.09	2141.1	4678	3	nRLFVLDYHDLLLPYVNKc	nRLFVLDYHDLLLPYVNKc	nRLFVLDYHDLLLPYVNKc	AT3G45140.1	AT3G45140.1	| Symbols: LOX2, ATLOX2 | lipoxygenase 2 | chr3:16525437-16529233 FORWARD LENGTH=896	heavy	24	24.92	24.92	ID	0.000209	Non biotinylated peptides		2.29035e+06
ID-m1-H	m1	f1	36141	733.361	2197.06	2197.06	5321	3	n(242.073)TKTTNSILMSLINQLEKc	nTKTTNSILMSLINQLEKc	n(242.073)TKTTNSILMSLINQLEKc	AT4G26750.1	AT4G26750.1	| Symbols: | hydroxyproline-rich glycoprotein family protein | chr4:13475848-13478382 REVERSE LENGTH=421	heavy	22	40.17	0.79	ID	0.00016	Biotinylated peptides	AT4G26750.1-R48	744151
ID-m1-H	m1	f1	35607	1396.62	5582.47	5582.49	5256	4	nIDEFTSQM(15.995)SQLLQVERDTELEVTQEELDVVPTPDESSDSSKPIEFLVRc	nIDEFTSQMSQLLQVERDTELEVTQEELDVVPTPDESSDSSKPIEFLVRc	nIDEFTSQM(15.995)SQLLQVERDTELEVTQEELDVVPTPDESSDSSKPIEFLVRc	AT5G35970.1	AT5G35970.1	| Symbols: | P-loop containing nucleoside triphosphate hydrolases superfamily protein | chr5:14119060-14123078 REVERSE LENGTH=961	heavy	59	11.72	11.72	ID	0.002326	Non biotinylated peptides		1.12099e+06
ID-m1-H	m1	f1	24959	715.359	1428.7	1428.71	4124	2	nTFKLPNSIYYVAc	nTFKLPNSIYYVAc	nTFKLPNSIYYVAc	AT5G44020.1	AT1G04040.1;AT5G44020.1	| Symbols: | HAD superfamily, subfamily IIIB acid phosphatase | chr5:17712433-17714046 FORWARD LENGTH=272	heavy	14	22.55	22.55	ID	0.001107	Non biotinylated peptides		2.04567e+06
ID-m1-H	m1	f1	15445	1244.16	3729.47	3729.48	3079	3	nESQEQQANNNADAVDEAAGSEPTEEESPIDVKERc	nESQEQQANNNADAVDEAAGSEPTEEESPIDVKERc	nESQEQQANNNADAVDEAAGSEPTEEESPIDVKERc	AT2G25670.1	AT2G25670.1;AT2G25670.2	| Symbols: | BEST Arabidopsis thaliana protein match is: copper ion binding (TAIR:AT4G32610.1); Has 43784 Blast hits to 26928 proteins in 1799 species: Archae - 86; Bacteria - 6347; Metazoa - 15971; Fungi - 5398; Plants - 1931; Viruses - 259; Other Eukaryotes - 13792 (source: NCBI BLink). | chr2:10929062-10930619 REVERSE LENGTH=318	heavy	44	97.52	97.52	ID	5.6e-05	Non biotinylated peptides		1.0495e+06
ID-m1-H	m1	f1	22774	773.376	1544.74	1544.74	3902	2	nGIVDSEDLPLNISRc	nGIVDSEDLPLNISRc	nGIVDSEDLPLNISRc	AT5G56010.1	AT5G56000.1;AT5G56010.1;AT5G56030.1;AT5G56030.2	| Symbols: HSP81-3, Hsp81.3, AtHsp90-3, AtHsp90.3 | heat shock protein 81-3 | chr5:22681410-22683911 FORWARD LENGTH=699	heavy	18	80.66	80.66	ID	5.6e-05	Non biotinylated peptides		1.64557e+06
ID-m1-H	m1	f1	26607	800.391	1598.77	1598.77	4289	2	nLSYLSGVTIMEAAARc	nLSYLSGVTIMEAAARc	nLSYLSGVTIMEAAARc	AT1G03090.2	AT1G03090.1;AT1G03090.2	| Symbols: MCCA | methylcrotonyl-CoA carboxylase alpha chain, mitochondrial / 3-methylcrotonyl-CoA carboxylase 1 (MCCA) | chr1:739715-743819 FORWARD LENGTH=734	heavy	18	70.61	70.61	ID	5.6e-05	Non biotinylated peptides		8.73082e+06
ID-m1-H	m1	f1	13990	1103.42	3307.24	3307.25	2905	3	nITEEAEEETM(15.995)NHAPEDGDGIVEEEPDNTRc	nITEEAEEETMNHAPEDGDGIVEEEPDNTRc	nITEEAEEETM(15.995)NHAPEDGDGIVEEEPDNTRc	AT2G19870.1	AT2G19870.1	| Symbols: | tRNA/rRNA methyltransferase (SpoU) family protein | chr2:8576034-8577803 FORWARD LENGTH=589	heavy	36	47.38	47.38	ID	5.6e-05	Non biotinylated peptides		1.07873e+06
ID-m1-H	m1	f1	22425	701.314	2100.92	2100.92	3865	3	nSGLLASWEFLEEHM(15.995)ERKc	nSGLLASWEFLEEHMERKc	nSGLLASWEFLEEHM(15.995)ERKc	AT1G36160.1	AT1G36160.1;AT1G36160.2	| Symbols: ACC1, AT-ACC1, EMB22, GK, PAS3 | acetyl-CoA carboxylase 1 | chr1:13534196-13543773 FORWARD LENGTH=2254	heavy	24	20.53	20.53	ID	0.00016	Non biotinylated peptides		3.44839e+06
ID-m1-H	m1	f1	14311	693.325	1384.63	1384.64	2945	2	nTSPEELTPEEIKc	nTSPEELTPEEIKc	nTSPEELTPEEIKc	AT1G50480.1	AT1G50480.1	| Symbols: THFS | 10-formyltetrahydrofolate synthetase | chr1:18702064-18704687 FORWARD LENGTH=634	heavy	13	40.39	40.39	ID	5.6e-05	Non biotinylated peptides		889719
ID-m1-H	m1	f1	16732	740.641	2218.9	2218.9	3231	3	nSSELQKPSDYDDEEWEIKc	nSSELQKPSDYDDEEWEIKc	nSSELQKPSDYDDEEWEIKc	AT5G13970.1	AT5G13970.1	| Symbols: | unknown protein; FUNCTIONS IN: molecular_function unknown; INVOLVED IN: biological_process unknown; LOCATED IN: endomembrane system; EXPRESSED IN: 23 plant structures; EXPRESSED DURING: 13 growth stages; BEST Arabidopsis thaliana protein match is: unknown protein (TAIR:AT5G13310.1); Has 1807 Blast hits to 1807 proteins in 277 species: Archae - 0; Bacteria - 0; Metazoa - 736; Fungi - …	heavy	22	64.6	64.6	ID	5.6e-05	Non biotinylated peptides		3.48463e+06
ID-m1-H	m1	f1	25502	1013.42	3037.23	3037.24	4179	3	nSFDDKIVAASSDWDSDFQSADQNLSQKc	nSFDDKIVAASSDWDSDFQSADQNLSQKc	nSFDDKIVAASSDWDSDFQSADQNLSQKc	AT1G05090.1	AT1G05090.1;AT4G20720.1	| Symbols: | dentin sialophosphoprotein-related | chr1:1463202-1465622 FORWARD LENGTH=706	heavy	34	112.56	112.56	ID	5.6e-05	Non biotinylated peptides		2.07212e+06
ID-m1-H	m1	f1	23086	727.972	2180.89	2180.9	3934	3	nGIDENWEAALEHNPEGFARc	nGIDENWEAALEHNPEGFARc	nGIDENWEAALEHNPEGFARc	AT3G13235.1	AT3G13235.1;AT3G13235.2;AT3G13235.3	| Symbols: | ubiquitin family protein | chr3:4271492-4274348 REVERSE LENGTH=414	heavy	27	68.68	68.68	ID	5.6e-05	Non biotinylated peptides		1.74826e+06
ID-m1-H	m1	f1	13887	534.231	1066.45	1066.45	2892	2	nSWGESGYLRc	nSWGESGYLRc	nSWGESGYLRc	AT1G47128.1	AT1G47128.1	| Symbols: RD21, RD21A | Granulin repeat cysteine protease family protein | chr1:17283139-17285609 REVERSE LENGTH=462	heavy	13	28.04	28.04	ID	5.6e-05	Non biotinylated peptides		3.68619e+06
ID-m1-H	m1	f1	12018	682.656	2044.95	2044.95	2655	3	nLSGGDHIHAGTVVGKLEGDRc	nLSGGDHIHAGTVVGKLEGDRc	nLSGGDHIHAGTVVGKLEGDRc	ATCG00490.1	ATCG00490.1	| Symbols: RBCL | ribulose-bisphosphate carboxylases | chrC:54958-56397 FORWARD LENGTH=479	heavy	28	26.74	26.74	ID	5.6e-05	Non biotinylated peptides		4.46962e+06
ID-m1-H	m1	f1	27600	959.425	2875.25	2875.25	4389	3	nHPDPQVSDYVLEEEASDYVNAVQIKc	nHPDPQVSDYVLEEEASDYVNAVQIKc	nHPDPQVSDYVLEEEASDYVNAVQIKc	AT5G43960.1	AT5G43960.1;AT5G43960.2	| Symbols: | Nuclear transport factor 2 (NTF2) family protein with RNA binding (RRM-RBD-RNP motifs) domain | chr5:17689154-17691653 REVERSE LENGTH=450	heavy	31	83.27	83.27	ID	5.6e-05	Non biotinylated peptides		3.04487e+06
ID-m1-H	m1	f1	27939	693.322	1384.63	1384.63	4423	2	nTSVVAFPFDFDKc	nTSVVAFPFDFDKc	nTSVVAFPFDFDKc	AT1G36160.1	AT1G36160.1;AT1G36160.2	| Symbols: ACC1, AT-ACC1, EMB22, GK, PAS3 | acetyl-CoA carboxylase 1 | chr1:13534196-13543773 FORWARD LENGTH=2254	heavy	13	49.86	49.86	ID	5.6e-05	Non biotinylated peptides		3.50453e+06
ID-m1-H	m1	f1	22970	490.305	978.595	978.597	3922	2	nLIVLDVGLKc	nLIVLDVGLKc	nLIVLDVGLKc	AT1G76080.1	AT1G76080.1	| Symbols: ATCDSP32, CDSP32 | chloroplastic drought-induced stress protein of 32 kD | chr1:28548063-28549348 REVERSE LENGTH=302	heavy	10	20.73	20.73	ID	0.000469	Non biotinylated peptides		1.28873e+06
ID-m1-H	m1	f1	7601	425.237	1272.69	1272.69	2069	3	nRPRPPLPPPARc	nRPRPPLPPPARc	nRPRPPLPPPARc	AT2G44710.1	AT2G44710.1	| Symbols: | RNA-binding (RRM/RBD/RNP motifs) family protein | chr2:18432902-18436629 FORWARD LENGTH=809	heavy	20	26.6	26.6	ID	5.6e-05	Non biotinylated peptides		5.82099e+06
ID-m1-H	m1	f1	7845	425.237	1272.69	1272.69	2102	3	nRPRPPLPPPARc	nRPRPPLPPPARc	nRPRPPLPPPARc	AT2G44710.1	AT2G44710.1	| Symbols: | RNA-binding (RRM/RBD/RNP motifs) family protein | chr2:18432902-18436629 FORWARD LENGTH=809	heavy	20	24.67	24.67	ID	5.6e-05	Non biotinylated peptides		2.87386e+06
ID-m1-H	m1	f1	29634	1310.19	3927.56	3927.57	4596	3	nTGGM(15.995)QVDAGINDEDAGDANEGTNLNVQDIDAYWLQRc	nTGGMQVDAGINDEDAGDANEGTNLNVQDIDAYWLQRc	nTGGM(15.995)QVDAGINDEDAGDANEGTNLNVQDIDAYWLQRc	AT1G20960.1	AT1G20960.1;AT1G20960.2	| Symbols: emb1507 | U5 small nuclear ribonucleoprotein helicase, putative | chr1:7302591-7309914 REVERSE LENGTH=2171	heavy	47	124.73	124.73	ID	5.6e-05	Non biotinylated peptides		1.08343e+06
ID-m1-H	m1	f1	30030	680.302	1358.59	1358.6	4638	2	nVFFDWNDYLKc	nVFFDWNDYLKc	nVFFDWNDYLKc	AT2G13360.1	AT2G13360.1;AT2G13360.2	| Symbols: AGT, AGT1, SGAT | alanine:glyoxylate aminotransferase | chr2:5539417-5540902 REVERSE LENGTH=401	heavy	13	36.29	36.29	ID	5.6e-05	Non biotinylated peptides		3.65831e+06
ID-m1-H	m1	f1	29988	1016.12	3045.34	3045.35	4634	3	n(226.078)EFYIAGESYAGHYVPQLSQIVYEKc	nEFYIAGESYAGHYVPQLSQIVYEKc	n(226.078)EFYIAGESYAGHYVPQLSQIVYEKc	AT2G35780.1	AT2G35780.1	| Symbols: scpl26 | serine carboxypeptidase-like 26 | chr2:15037733-15040104 REVERSE LENGTH=452	heavy	29	24.48	24.48	ID	0.000209	Biotinylated peptides	AT2G35780.1-R172	5.28932e+06
ID-m1-H	m1	f1	32784	850.131	2547.37	2547.38	4931	3	nLNGIALRVPTPNVSVVDLVVQVSKc	nLNGIALRVPTPNVSVVDLVVQVSKc	nLNGIALRVPTPNVSVVDLVVQVSKc	AT3G26650.1	AT1G12900.1;AT1G12900.2;AT1G12900.3;AT1G12900.4;AT3G26650.1	| Symbols: GAPA, GAPA-1 | glyceraldehyde 3-phosphate dehydrogenase A subunit | chr3:9795226-9796848 FORWARD LENGTH=396	heavy	31	40.54	40.54	ID	5.6e-05	Non biotinylated peptides		1.87438e+06
ID-m1-H	m1	f1	10753	403.871	1208.59	1208.59	2493	3	nRFMIYVHTKc	nRFMIYVHTKc	nRFMIYVHTKc	AT3G15730.1	AT1G52570.1;AT3G15730.1	| Symbols: PLDALPHA1, PLD | phospholipase D alpha 1 | chr3:5330835-5333474 FORWARD LENGTH=810	heavy	15	33.86	33.86	ID	5.6e-05	Non biotinylated peptides		4.74625e+06
ID-m1-H	m1	f1	35517	809.36	2425.06	2425.06	5245	3	nLQNVESGELELEM(15.995)EWLPLEQc	nLQNVESGELELEMEWLPLEQc	nLQNVESGELELEM(15.995)EWLPLEQc	AT4G21160.1	AT4G21160.1;AT4G21160.2;AT4G21160.3;AT4G21160.4	| Symbols: ZAC, AGD12 | Calcium-dependent ARF-type GTPase activating protein family | chr4:11284694-11286532 FORWARD LENGTH=337	heavy	24	59.3	59.3	ID	5.6e-05	Non biotinylated peptides		1.19029e+06
ID-m1-H	m1	f1	24315	927.395	2779.16	2779.18	4059	3	nMSIYAPSHFPDK(226.078)ATM(15.995)LNSDLNRc	nMSIYAPSHFPDKATMLNSDLNRc	nMSIYAPSHFPDK(226.078)ATM(15.995)LNSDLNRc	AT3G60660.1	AT3G60660.1	| Symbols: | unknown protein; CONTAINS InterPro DOMAIN/s: Protein of unknown function DUF1395 (InterPro:IPR009829); Has 131 Blast hits to 131 proteins in 44 species: Archae - 0; Bacteria - 0; Metazoa - 83; Fungi - 0; Plants - 45; Viruses - 0; Other Eukaryotes - 3 (source: NCBI BLink). | chr3:22421481-22423167 FORWARD LENGTH=272	heavy	30	20.72	10.47	ID	0.000849	Biotinylated peptides	AT3G60660.1-K101	4.02999e+06
ID-m1-H	m1	f1	31621	1086.12	3255.34	3255.35	4803	3	nEGKM(15.995)PSEDDVAEWNGQEWELYLENLPKc	nEGKMPSEDDVAEWNGQEWELYLENLPKc	nEGKM(15.995)PSEDDVAEWNGQEWELYLENLPKc	AT5G13520.1	AT5G13520.1	| Symbols: | peptidase M1 family protein | chr5:4342117-4344571 REVERSE LENGTH=616	heavy	34	14.84	14.84	ID	0.002208	Non biotinylated peptides		731567
ID-m1-H	m1	f1	8886	508.61	1522.81	1522.81	2242	3	nRVIYASQITAKPRc	nRVIYASQITAKPRc	nRVIYASQITAKPRc	AT1G56070.1	AT1G56070.1	| Symbols: LOS1 | Ribosomal protein S5/Elongation factor G/III/V family protein | chr1:20968245-20971077 REVERSE LENGTH=843	heavy	21	49.98	49.98	ID	5.6e-05	Non biotinylated peptides		1.6118e+06
ID-m1-H	m1	f1	32755	702.035	2103.08	2103.09	4928	3	nIWGIPLLEDDRSDVVLLKc	nIWGIPLLEDDRSDVVLLKc	nIWGIPLLEDDRSDVVLLKc	AT1G72160.1	AT1G72160.1	| Symbols: | Sec14p-like phosphatidylinositol transfer family protein | chr1:27153823-27155609 REVERSE LENGTH=490	heavy	23	13.47	13.47	ID	0.000469	Non biotinylated peptides		1.25193e+06
ID-m1-H	m1	f1	9820	611.249	1220.48	1220.49	2371	2	nSSDVEMVDAEKc	nSSDVEMVDAEKc	nSSDVEMVDAEKc	AT1G48920.1	AT1G48920.1	| Symbols: ATNUC-L1, PARL1, NUC-L1 | nucleolin like 1 | chr1:18098186-18101422 FORWARD LENGTH=557	heavy	12	29.21	29.21	ID	0.00016	Non biotinylated peptides		281088
ID-m1-H	m1	f1	17003	888.707	2663.1	2663.11	3262	3	nFDPIGQGEGGEVELESDKATEEGGGKc	nFDPIGQGEGGEVELESDKATEEGGGKc	nFDPIGQGEGGEVELESDKATEEGGGKc	AT4G02510.1	AT4G02510.1	| Symbols: TOC159, TOC86, PPI2, TOC160, ATTOC159 | translocon at the outer envelope membrane of chloroplasts 159 | chr4:1104766-1109360 FORWARD LENGTH=1503	heavy	29	67.61	67.61	ID	5.6e-05	Non biotinylated peptides		4.40545e+06
ID-m1-H	m1	f1	21609	438.571	1312.69	1312.69	3777	3	nEHALLAFTLGVKc	nEHALLAFTLGVKc	nEHALLAFTLGVKc	AT1G07920.1	AT1G07920.1;AT1G07930.1;AT1G07930.2;AT1G07940.1;AT1G07940.2;AT5G60390.1;AT5G60390.2;AT5G60390.3	| Symbols: | GTP binding Elongation factor Tu family protein | chr1:2455559-2457001 FORWARD LENGTH=449	heavy	15	52.91	52.91	ID	5.6e-05	Non biotinylated peptides		5.1918e+06
ID-m1-H	m1	f1	21611	657.353	1312.69	1312.69	3778	2	nEHALLAFTLGVKc	nEHALLAFTLGVKc	nEHALLAFTLGVKc	AT1G07920.1	AT1G07920.1;AT1G07930.1;AT1G07930.2;AT1G07940.1;AT1G07940.2;AT5G60390.1;AT5G60390.2;AT5G60390.3	| Symbols: | GTP binding Elongation factor Tu family protein | chr1:2455559-2457001 FORWARD LENGTH=449	heavy	15	49.96	49.96	ID	5.6e-05	Non biotinylated peptides		2.85678e+06
ID-m1-H	m1	f1	2286	395.892	1184.66	1184.66	608	3	nKGQLKPATAVRc	nKGQLKPATAVRc	nKGQLKPATAVRc	AT4G18950.1	AT4G18950.1	| Symbols: | Integrin-linked protein kinase family | chr4:10375685-10378129 FORWARD LENGTH=459	heavy	17	49.57	49.57	ID	5.6e-05	Non biotinylated peptides		2.14374e+06
ID-m1-H	m1	f1	16833	468.231	934.448	934.451	3242	2	nYFEVELKc	nYFEVELKc	nYFEVELKc	AT1G65960.1	AT1G65960.1;AT1G65960.2;AT2G02000.1;AT2G02010.1;AT3G17720.1;AT3G17760.1;AT3G17760.2;AT5G17330.1	| Symbols: GAD2 | glutamate decarboxylase 2 | chr1:24555868-24557253 FORWARD LENGTH=365	heavy	8	15.35	15.35	ID	0.001476	Non biotinylated peptides		1.73416e+06
ID-m1-H	m1	f1	22996	473.25	944.486	944.488	3925	2	nALWQFIRc	nALWQFIRc	nALWQFIRc	AT1G72150.1	AT1G72150.1	| Symbols: PATL1 | PATELLIN 1 | chr1:27148558-27150652 FORWARD LENGTH=573	heavy	12	38.38	38.38	ID	0.00016	Non biotinylated peptides		2.65217e+06
ID-m1-H	m1	f1	36117	643.329	1926.97	1926.97	5318	3	nEAVNVSLANLLTYPFVRc	nEAVNVSLANLLTYPFVRc	nEAVNVSLANLLTYPFVRc	AT5G14740.2	AT3G01500.1;AT3G01500.2;AT3G01500.3;AT5G14740.1;AT5G14740.2	| Symbols: CA2, CA18, BETA CA2 | carbonic anhydrase 2 | chr5:4760536-4762382 FORWARD LENGTH=259	heavy	22	70.53	70.53	ID	5.6e-05	Non biotinylated peptides		831705
ID-m1-H	m1	f1	36122	964.492	1926.97	1926.97	5319	2	nEAVNVSLANLLTYPFVRc	nEAVNVSLANLLTYPFVRc	nEAVNVSLANLLTYPFVRc	AT5G14740.2	AT3G01500.1;AT3G01500.2;AT3G01500.3;AT5G14740.1;AT5G14740.2	| Symbols: CA2, CA18, BETA CA2 | carbonic anhydrase 2 | chr5:4760536-4762382 FORWARD LENGTH=259	heavy	22	124.74	124.74	ID	5.6e-05	Non biotinylated peptides		1.0495e+06
ID-m1-H	m1	f1	27539	761.351	2281.03	2281.04	4383	3	nEIEEKELEEAQALLEETEKc	nEIEEKELEEAQALLEETEKc	nEIEEKELEEAQALLEETEKc	AT4G11420.1	AT4G11420.1	| Symbols: EIF3A, ATEIF3A-1, EIF3A-1, ATTIF3A1, TIF3A1 | eukaryotic translation initiation factor 3A | chr4:6947834-6952053 REVERSE LENGTH=987	heavy	22	53.74	53.74	ID	5.6e-05	Non biotinylated peptides		1.23431e+06
ID-m1-H	m1	f1	11516	615.984	1844.93	1844.93	2590	3	nRPIHSILIANNGM(15.995)AAVKc	nRPIHSILIANNGMAAVKc	nRPIHSILIANNGM(15.995)AAVKc	AT1G36160.1	AT1G36160.1;AT1G36160.2	| Symbols: ACC1, AT-ACC1, EMB22, GK, PAS3 | acetyl-CoA carboxylase 1 | chr1:13534196-13543773 FORWARD LENGTH=2254	heavy	25	48.96	48.96	ID	5.6e-05	Non biotinylated peptides		3.38817e+06
ID-m1-H	m1	f1	11524	462.24	1844.93	1844.93	2591	4	nRPIHSILIANNGM(15.995)AAVKc	nRPIHSILIANNGMAAVKc	nRPIHSILIANNGM(15.995)AAVKc	AT1G36160.1	AT1G36160.1;AT1G36160.2	| Symbols: ACC1, AT-ACC1, EMB22, GK, PAS3 | acetyl-CoA carboxylase 1 | chr1:13534196-13543773 FORWARD LENGTH=2254	heavy	25	45.28	45.28	ID	5.6e-05	Non biotinylated peptides		5.80979e+06
ID-m1-H	m1	f1	30314	1107.49	3319.44	3319.45	4667	3	nKYM(15.995)EVEDWTEPELPDEAVLEAAASVPEPKc	nKYMEVEDWTEPELPDEAVLEAAASVPEPKc	nKYM(15.995)EVEDWTEPELPDEAVLEAAASVPEPKc	AT4G09160.1	AT4G09160.1	| Symbols: | SEC14 cytosolic factor family protein / phosphoglyceride transfer family protein | chr4:5839761-5842158 FORWARD LENGTH=668	heavy	32	12.4	12.4	ID	0.004	Non biotinylated peptides		2.83879e+06
ID-m1-H	m1	f1	22100	746.014	2235.02	2235.03	3830	3	nTNTDFLPYNGDGFKVQVPAKc	nTNTDFLPYNGDGFKVQVPAKc	nTNTDFLPYNGDGFKVQVPAKc	AT1G06680.1	AT1G06680.1;AT1G06680.2	| Symbols: PSBP-1, OEE2, PSII-P, OE23 | photosystem II subunit P-1 | chr1:2047940-2049186 FORWARD LENGTH=263	heavy	25	44.22	44.22	ID	5.6e-05	Non biotinylated peptides		1.7732e+06
ID-m1-H	m1	f1	22852	746.01	2235.01	2235.03	3910	3	nTNTDFLPYNGDGFKVQVPAKc	nTNTDFLPYNGDGFKVQVPAKc	nTNTDFLPYNGDGFKVQVPAKc	AT1G06680.1	AT1G06680.1;AT1G06680.2	| Symbols: PSBP-1, OEE2, PSII-P, OE23 | photosystem II subunit P-1 | chr1:2047940-2049186 FORWARD LENGTH=263	heavy	25	22.69	22.69	ID	0.00016	Non biotinylated peptides		1.34869e+06
ID-m1-H	m1	f1	17523	473.247	1416.72	1416.72	3322	3	nISFVAHSLGGLAARc	nISFVAHSLGGLAARc	nISFVAHSLGGLAARc	AT5G51180.1	AT5G51180.1;AT5G51180.2	| Symbols: | alpha/beta-Hydrolases superfamily protein | chr5:20797360-20799929 FORWARD LENGTH=357	heavy	19	28.41	28.41	ID	0.000252	Non biotinylated peptides		1.86792e+06
ID-m1-H	m1	f1	34536	773.404	1544.79	1544.8	5129	2	nFLSQFIPVFYIRc	nFLSQFIPVFYIRc	nFLSQFIPVFYIRc	AT1G73060.1	AT1G73060.1	| Symbols: LPA3 | Low PSII Accumulation 3 | chr1:27479027-27481258 FORWARD LENGTH=358	heavy	16	30.33	30.33	ID	5.6e-05	Non biotinylated peptides		1.59119e+06
ID-m1-H	m1	f1	2388	386.549	1156.62	1156.63	623	3	nAKNSIGIRPGKc	nAKNSIGIRPGKc	nAKNSIGIRPGKc	AT3G09630.1	AT3G09630.1;AT3G09630.2;AT5G02870.1;AT5G02870.2	| Symbols: | Ribosomal protein L4/L1 family | chr3:2953813-2955444 FORWARD LENGTH=406	heavy	17	36.78	36.78	ID	5.6e-05	Non biotinylated peptides		2.23013e+06
ID-m1-H	m1	f1	27619	1186.15	3555.43	3555.44	4391	3	nLLAEEETAASTYTEEVDTPVGSSSEESDDFWKc	nLLAEEETAASTYTEEVDTPVGSSSEESDDFWKc	nLLAEEETAASTYTEEVDTPVGSSSEESDDFWKc	AT5G63420.1	AT5G63420.1	| Symbols: emb2746 | RNA-metabolising metallo-beta-lactamase family protein | chr5:25400515-25405807 FORWARD LENGTH=911	heavy	34	83.34	83.34	ID	5.6e-05	Non biotinylated peptides		2.38185e+06
ID-m1-H	m1	f1	7679	397.21	1188.61	1188.61	2080	3	nLGM(15.995)KPITGVSRc	nLGMKPITGVSRc	nLGM(15.995)KPITGVSRc	AT3G12390.1	AT3G12390.1;AT5G13850.1	| Symbols: | Nascent polypeptide-associated complex (NAC), alpha subunit family protein | chr3:3942344-3943595 FORWARD LENGTH=203	heavy	15	49.95	49.95	ID	5.6e-05	Non biotinylated peptides		2.7439e+06
ID-m1-H	m1	f1	11003	900.041	2697.1	2697.11	2525	3	nETNVEPEAEGEEQKSVEEPNAEPKc	nETNVEPEAEGEEQKSVEEPNAEPKc	nETNVEPEAEGEEQKSVEEPNAEPKc	AT1G15940.1	AT1G15940.1	| Symbols: | Tudor/PWWP/MBT superfamily protein | chr1:5473672-5478050 FORWARD LENGTH=990	heavy	29	34.76	34.76	ID	5.6e-05	Non biotinylated peptides		222861
ID-m1-H	m1	f1	15079	710.315	1418.62	1418.62	3036	2	nSYTVTGVEM(15.995)FQKc	nSYTVTGVEMFQKc	nSYTVTGVEM(15.995)FQKc	AT4G20360.1	AT4G20360.1	| Symbols: ATRAB8D, ATRABE1B, RABE1b | RAB GTPase homolog E1B | chr4:10990036-10991466 FORWARD LENGTH=476	heavy	14	45.01	45.01	ID	5.6e-05	Non biotinylated peptides		954115
ID-m1-H	m1	f1	14284	427.9	1280.68	1280.68	2941	3	nVVLRPSYLYRc	nVVLRPSYLYRc	nVVLRPSYLYRc	AT1G49480.1	AT1G49480.1;AT3G18990.1	| Symbols: RTV1 | related to vernalization1 1 | chr1:18314596-18315460 REVERSE LENGTH=226	heavy	16	20.91	20.91	ID	0.000209	Non biotinylated peptides		3.46198e+06
ID-m1-H	m1	f1	22677	1227.51	2453.01	2453.03	3892	2	nNGYGDYLIEEEEGVNDQSVVAKc	nNGYGDYLIEEEEGVNDQSVVAKc	nNGYGDYLIEEEEGVNDQSVVAKc	AT1G15690.1	AT1G15690.1;AT1G15690.2	| Symbols: AVP1, ATAVP3, AVP-3, AtVHP1;1 | Inorganic H pyrophosphatase family protein | chr1:5399115-5402185 FORWARD LENGTH=770	heavy	26	124.43	124.43	ID	5.6e-05	Non biotinylated peptides		906994
ID-m1-H	m1	f1	24598	1227.51	2453.01	2453.03	4087	2	nNGYGDYLIEEEEGVNDQSVVAKc	nNGYGDYLIEEEEGVNDQSVVAKc	nNGYGDYLIEEEEGVNDQSVVAKc	AT1G15690.1	AT1G15690.1;AT1G15690.2	| Symbols: AVP1, ATAVP3, AVP-3, AtVHP1;1 | Inorganic H pyrophosphatase family protein | chr1:5399115-5402185 FORWARD LENGTH=770	heavy	26	115.71	115.71	ID	5.6e-05	Non biotinylated peptides		2.3797e+06
ID-m1-H	m1	f1	6848	494.291	986.567	986.569	1968	2	nVKRPLSFKc	nVKRPLSFKc	nVKRPLSFKc	AT4G17140.1	AT4G17140.1;AT4G17140.2;AT4G17140.3	| Symbols: | pleckstrin homology (PH) domain-containing protein | chr4:9613617-9636618 REVERSE LENGTH=4216	heavy	13	12.01	12.01	ID	0.000432	Non biotinylated peptides		656144
ID-m1-H	m1	f1	34585	756.397	1510.78	1510.78	5135	2	nLSFLYLITGNLDKc	nLSFLYLITGNLDKc	nLSFLYLITGNLDKc	AT2G21390.1	AT1G62020.1;AT2G21390.1	| Symbols: | Coatomer, alpha subunit | chr2:9152428-9156577 FORWARD LENGTH=1218	heavy	15	67.1	67.1	ID	5.6e-05	Non biotinylated peptides		586562
ID-m1-H	m1	f1	11386	459.243	1374.71	1374.71	2573	3	nGTIAGGGVIPHIHKc	nGTIAGGGVIPHIHKc	nGTIAGGGVIPHIHKc	AT1G52740.1	AT1G52740.1;AT2G38810.1;AT2G38810.2;AT2G38810.3;AT3G54560.1	| Symbols: HTA9 | histone H2A protein 9 | chr1:19645409-19646221 FORWARD LENGTH=134	heavy	19	24.24	24.24	ID	0.000111	Non biotinylated peptides		1.81469e+06
ID-m1-H	m1	f1	33974	776.419	1550.82	1550.83	5064	2	nAYLGVGLGPLSFLTKc	nAYLGVGLGPLSFLTKc	nAYLGVGLGPLSFLTKc	AT5G67030.1	AT5G67030.1;AT5G67030.2	| Symbols: ABA1, LOS6, NPQ2, ATABA1, ZEP, IBS3, ATZEP | zeaxanthin epoxidase (ZEP) (ABA1) | chr5:26753745-26757090 REVERSE LENGTH=667	heavy	16	25.75	25.75	ID	0.000252	Non biotinylated peptides		489063
ID-m1-H	m1	f1	6904	725.948	2174.82	2174.82	1975	3	nLLSSKDDDEDEDDEDREKc	nLLSSKDDDEDEDDEDREKc	nLLSSKDDDEDEDDEDREKc	AT5G54260.1	AT5G54260.1	| Symbols: MRE11, ATMRE11 | DNA repair and meiosis protein (Mre11) | chr5:22032702-22037749 FORWARD LENGTH=720	heavy	23	43.15	43.15	ID	5.6e-05	Non biotinylated peptides		517242
ID-m1-H	m1	f1	21984	1097.44	4385.74	4385.74	3817	4	nFMESDPPRNEDEWGGEIGGETEADAGNGSAVSDPTWELKRc	nFMESDPPRNEDEWGGEIGGETEADAGNGSAVSDPTWELKRc	nFMESDPPRNEDEWGGEIGGETEADAGNGSAVSDPTWELKRc	AT2G35490.1	AT2G35490.1	| Symbols: | Plastid-lipid associated protein PAP / fibrillin family protein | chr2:14912309-14913797 REVERSE LENGTH=376	heavy	51	44.53	44.53	ID	5.6e-05	Non biotinylated peptides		3.11451e+06
ID-m1-H	m1	f1	22692	1097.44	4385.73	4385.74	3893	4	nFMESDPPRNEDEWGGEIGGETEADAGNGSAVSDPTWELKRc	nFMESDPPRNEDEWGGEIGGETEADAGNGSAVSDPTWELKRc	nFMESDPPRNEDEWGGEIGGETEADAGNGSAVSDPTWELKRc	AT2G35490.1	AT2G35490.1	| Symbols: | Plastid-lipid associated protein PAP / fibrillin family protein | chr2:14912309-14913797 REVERSE LENGTH=376	heavy	51	54.81	54.81	ID	5.6e-05	Non biotinylated peptides		1.57137e+06
ID-m1-H	m1	f1	30782	872.71	2615.11	2615.11	4715	3	nSEIPEYLNGEVAGDYGYDPFGLGKc	nSEIPEYLNGEVAGDYGYDPFGLGKc	nSEIPEYLNGEVAGDYGYDPFGLGKc	AT4G10340.1	AT4G10340.1	| Symbols: LHCB5 | light harvesting complex of photosystem II 5 | chr4:6408200-6409496 FORWARD LENGTH=280	heavy	26	64.07	64.07	ID	5.6e-05	Non biotinylated peptides		2.08514e+06
ID-m1-H	m1	f1	30949	1308.56	2615.11	2615.11	4732	2	nSEIPEYLNGEVAGDYGYDPFGLGKc	nSEIPEYLNGEVAGDYGYDPFGLGKc	nSEIPEYLNGEVAGDYGYDPFGLGKc	AT4G10340.1	AT4G10340.1	| Symbols: LHCB5 | light harvesting complex of photosystem II 5 | chr4:6408200-6409496 FORWARD LENGTH=280	heavy	26	40.69	40.69	ID	5.6e-05	Non biotinylated peptides		1.32617e+06
ID-m1-H	m1	f1	31353	872.704	2615.09	2615.11	4774	3	nSEIPEYLNGEVAGDYGYDPFGLGKc	nSEIPEYLNGEVAGDYGYDPFGLGKc	nSEIPEYLNGEVAGDYGYDPFGLGKc	AT4G10340.1	AT4G10340.1	| Symbols: LHCB5 | light harvesting complex of photosystem II 5 | chr4:6408200-6409496 FORWARD LENGTH=280	heavy	26	82.81	82.81	ID	5.6e-05	Non biotinylated peptides		3.38802e+06
ID-m1-H	m1	f1	31399	1308.55	2615.09	2615.11	4780	2	nSEIPEYLNGEVAGDYGYDPFGLGKc	nSEIPEYLNGEVAGDYGYDPFGLGKc	nSEIPEYLNGEVAGDYGYDPFGLGKc	AT4G10340.1	AT4G10340.1	| Symbols: LHCB5 | light harvesting complex of photosystem II 5 | chr4:6408200-6409496 FORWARD LENGTH=280	heavy	26	68.48	68.48	ID	5.6e-05	Non biotinylated peptides		1.81867e+06
ID-m1-H	m1	f1	17436	791.311	2370.91	2370.92	3312	3	nETEDVFERSEDEDIEQYGRc	nETEDVFERSEDEDIEQYGRc	nETEDVFERSEDEDIEQYGRc	AT2G21470.1	AT2G21470.1;AT2G21470.2;AT2G21470.3	| Symbols: SAE2, ATSAE2, EMB2764 | SUMO-activating enzyme 2 | chr2:9198752-9202136 FORWARD LENGTH=625	heavy	26	36.51	36.51	ID	5.6e-05	Non biotinylated peptides		1.94936e+06
ID-m1-H	m1	f1	14787	863.324	1724.63	1724.64	3002	2	nSNWDDEDVDENEIKc	nSNWDDEDVDENEIKc	nSNWDDEDVDENEIKc	AT1G66070.1	AT1G66070.1;AT1G66070.2	| Symbols: | Translation initiation factor eIF3 subunit | chr1:24596194-24597520 REVERSE LENGTH=226	heavy	18	71.38	71.38	ID	5.6e-05	Non biotinylated peptides		2.74567e+06
ID-m1-H	m1	f1	15112	834.35	1666.69	1666.69	3040	2	nLGAM(15.995)LDEDPQLM(15.995)ERc	nLGAMLDEDPQLMERc	nLGAM(15.995)LDEDPQLM(15.995)ERc	AT1G14830.1	AT1G14830.1	| Symbols: ADL1C, ADL5, DRP1C, DL1C | DYNAMIN-like 1C | chr1:5107699-5111470 REVERSE LENGTH=614	heavy	18	80.11	80.11	ID	5.6e-05	Non biotinylated peptides		6.09963e+06
ID-m1-H	m1	f1	34037	968.751	2903.23	2903.24	5071	3	nTFNEALDTTQTVIWNGPMGVFEM(15.995)EKc	nTFNEALDTTQTVIWNGPMGVFEMEKc	nTFNEALDTTQTVIWNGPMGVFEM(15.995)EKc	AT3G12780.1	AT3G12780.1	| Symbols: PGK1 | phosphoglycerate kinase 1 | chr3:4061127-4063140 REVERSE LENGTH=481	heavy	30	48.45	26.2	ID	5.6e-05	Non biotinylated peptides		3.41208e+06
ID-m1-H	m1	f1	24290	658.363	1314.71	1314.71	4057	2	nVMQSLGVLLNVKc	nVMQSLGVLLNVKc	nVMQSLGVLLNVKc	AT1G12270.1	AT1G12270.1	| Symbols: Hop1 | stress-inducible protein, putative | chr1:4172105-4174575 FORWARD LENGTH=572	heavy	15	95.48	95.48	ID	5.6e-05	Non biotinylated peptides		6.46836e+06
ID-m1-H	m1	f1	23418	682.327	2725.28	2725.28	3967	4	nYLGGDVEHTHLVK(242.073)GLDYALLNKc	nYLGGDVEHTHLVKGLDYALLNKc	nYLGGDVEHTHLVK(242.073)GLDYALLNKc	AT2G26460.1	AT2G26460.1	| Symbols: SMU2 | RED family protein | chr2:11255049-11258913 REVERSE LENGTH=585	heavy	29	17.76	16.89	ID	0.000432	Biotinylated peptides	AT2G26460.1-K89	1.362e+06
ID-m1-H	m1	f1	16191	406.556	1216.65	1216.65	3167	3	nVVDLLAPYRRc	nVVDLLAPYRRc	nVVDLLAPYRRc	ATCG00480.1	ATCG00480.1	| Symbols: ATPB, PB | ATP synthase subunit beta | chrC:52660-54156 REVERSE LENGTH=498	heavy	16	35.88	35.88	ID	5.6e-05	Non biotinylated peptides		3.46691e+06
ID-m1-H	m1	f1	30065	1240.9	3719.67	3719.67	4642	3	nIPDLHQNTSIGSTDITDTWEPTEEGLLPLETTRc	nIPDLHQNTSIGSTDITDTWEPTEEGLLPLETTRc	nIPDLHQNTSIGSTDITDTWEPTEEGLLPLETTRc	AT1G76010.1	AT1G76010.1	| Symbols: | Alba DNA/RNA-binding protein | chr1:28528505-28530488 REVERSE LENGTH=350	heavy	41	30.47	30.47	ID	5.6e-05	Non biotinylated peptides		499641
ID-m1-H	m1	f1	34279	607.972	1820.9	1820.9	5099	3	nWAMLGAAGFIIPEALNKc	nWAMLGAAGFIIPEALNKc	nWAMLGAAGFIIPEALNKc	AT4G10340.1	AT4G10340.1	| Symbols: LHCB5 | light harvesting complex of photosystem II 5 | chr4:6408200-6409496 FORWARD LENGTH=280	heavy	20	31	31	ID	5.6e-05	Non biotinylated peptides		933154
ID-m1-H	m1	f1	22855	840.021	2517.04	2517.04	3910	3	nIWFGIATAHDFESHDDITEERc	nIWFGIATAHDFESHDDITEERc	nIWFGIATAHDFESHDDITEERc	ATCG00340.1	ATCG00340.1	| Symbols: PSAB | Photosystem I, PsaA/PsaB protein | chrC:37375-39579 REVERSE LENGTH=734	heavy	29	56.91	56.91	ID	5.6e-05	Non biotinylated peptides		2.30006e+06
ID-m1-H	m1	f1	18195	785.34	3137.33	3137.34	3400	4	nSVLNEEDEYGFEKPKQPTYYDEGLEKc	nSVLNEEDEYGFEKPKQPTYYDEGLEKc	nSVLNEEDEYGFEKPKQPTYYDEGLEKc	AT5G16660.1	AT5G16660.1;AT5G16660.2	| Symbols: | unknown protein; FUNCTIONS IN: molecular_function unknown; INVOLVED IN: biological_process unknown; LOCATED IN: chloroplast thylakoid membrane, chloroplast, membrane, chloroplast envelope; EXPRESSED IN: 23 plant structures; EXPRESSED DURING: 14 growth stages; BEST Arabidopsis thaliana protein match is: unknown protein (TAIR:AT3G02900.1); Has 30201 Blast hits to 17322 proteins in 780 …	heavy	31	6.15	6.15	ID	0.002448	Non biotinylated peptides		3.20741e+06
ID-m1-H	m1	f1	27014	1027.44	2052.88	2052.88	4330	2	nTFYGGLGIGDDDVFVSDGAKc	nTFYGGLGIGDDDVFVSDGAKc	nTFYGGLGIGDDDVFVSDGAKc	AT4G33680.1	AT4G33680.1	| Symbols: AGD2 | Pyridoxal phosphate (PLP)-dependent transferases superfamily protein | chr4:16171847-16174630 REVERSE LENGTH=461	heavy	21	156.08	156.08	ID	5.6e-05	Non biotinylated peptides		1324150
ID-m1-H	m1	f1	27040	685.299	2052.88	2052.88	4333	3	nTFYGGLGIGDDDVFVSDGAKc	nTFYGGLGIGDDDVFVSDGAKc	nTFYGGLGIGDDDVFVSDGAKc	AT4G33680.1	AT4G33680.1	| Symbols: AGD2 | Pyridoxal phosphate (PLP)-dependent transferases superfamily protein | chr4:16171847-16174630 REVERSE LENGTH=461	heavy	21	18.56	18.56	ID	0.000726	Non biotinylated peptides		1.47715e+06
ID-m1-H	m1	f1	19536	1082.12	3243.33	3243.34	3550	3	nQEQVQEQEVKEEQEEEEQSLEEVYSKc	nQEQVQEQEVKEEQEEEEQSLEEVYSKc	nQEQVQEQEVKEEQEEEEQSLEEVYSKc	AT2G26110.1	AT2G26110.1	| Symbols: | Protein of unknown function (DUF761) | chr2:11120869-11121798 FORWARD LENGTH=309	heavy	34	87.46	87.46	ID	5.6e-05	Non biotinylated peptides		606374
ID-m1-H	m1	f1	17861	572.277	2285.08	2285.09	3361	4	nHTHVM(15.995)LVSFPGQGHVNPLLRc	nHTHVMLVSFPGQGHVNPLLRc	nHTHVM(15.995)LVSFPGQGHVNPLLRc	AT4G15490.1	AT4G15490.1	| Symbols: UGT84A3 | UDP-Glycosyltransferase superfamily protein | chr4:8852864-8854303 REVERSE LENGTH=479	heavy	31	55.93	55.93	ID	5.6e-05	Non biotinylated peptides		2.45746e+06
ID-m1-H	m1	f1	15044	454.218	906.421	906.423	3032	2	nFADFAAVRc	nFADFAAVRc	nFADFAAVRc	AT1G14830.1	AT1G14830.1	| Symbols: ADL1C, ADL5, DRP1C, DL1C | DYNAMIN-like 1C | chr1:5107699-5111470 REVERSE LENGTH=614	heavy	11	39.35	39.35	ID	5.6e-05	Non biotinylated peptides		4.82248e+06
ID-m1-H	m1	f1	23203	651.979	1952.92	1952.92	3947	3	nHLVIYDDGDQEILYLKc	nHLVIYDDGDQEILYLKc	nHLVIYDDGDQEILYLKc	AT4G31880.1	AT4G31880.1;AT4G31880.2	| Symbols: | LOCATED IN: cytosol, chloroplast; EXPRESSED IN: 24 plant structures; EXPRESSED DURING: 14 growth stages; BEST Arabidopsis thaliana protein match is: Tudor/PWWP/MBT superfamily protein (TAIR:AT1G15940.1); Has 137162 Blast hits to 70781 proteins in 2973 species: Archae - 289; Bacteria - 24182; Metazoa - 56725; Fungi - 20130; Plants - 6559; Viruses - 758; Other Eukaryotes - 28519 (sourc…	heavy	20	55.77	55.77	ID	5.6e-05	Non biotinylated peptides		2.69581e+06
ID-m1-H	m1	f1	31509	1420.04	7095.15	7095.16	4791	5	nMEVQARPSLSTQQEITPVSTIEIDDNLDVTEKPIEAEENLVAEPTATDDLSPDELLSTSEATHRc	nMEVQARPSLSTQQEITPVSTIEIDDNLDVTEKPIEAEENLVAEPTATDDLSPDELLSTSEATHRc	nMEVQARPSLSTQQEITPVSTIEIDDNLDVTEKPIEAEENLVAEPTATDDLSPDELLSTSEATHRc	AT4G33500.1	AT4G33500.1	| Symbols: | Protein phosphatase 2C family protein | chr4:16112835-16116243 REVERSE LENGTH=724	heavy	78	9.71	9.71	ID	0.001476	Non biotinylated peptides		1.64608e+06
ID-m1-H	m1	f1	9552	558.27	1114.52	1114.53	2335	2	nAPSSGSIQDLKc	nAPSSGSIQDLKc	nAPSSGSIQDLKc	AT1G03090.2	AT1G03090.1;AT1G03090.2	| Symbols: MCCA | methylcrotonyl-CoA carboxylase alpha chain, mitochondrial / 3-methylcrotonyl-CoA carboxylase 1 (MCCA) | chr1:739715-743819 FORWARD LENGTH=734	heavy	13	89.82	89.82	ID	5.6e-05	Non biotinylated peptides		4.55818e+06
ID-m1-H	m1	f1	21780	970.124	2907.35	2907.36	3796	3	nIPTATSGVSGPVGGLHK(226.078)IPM(15.995)GIPM(15.995)GSRc	nIPTATSGVSGPVGGLHKIPMGIPMGSRc	nIPTATSGVSGPVGGLHK(226.078)IPM(15.995)GIPM(15.995)GSRc	AT3G14180.1	AT3G14180.1	| Symbols: | sequence-specific DNA binding transcription factors | chr3:4707290-4708621 REVERSE LENGTH=443	heavy	33	12.23	2.19	ID	0.009719	Biotinylated peptides	AT3G14180.1-K195	1.90197e+06
ID-m1-H	m1	f1	15820	405.222	808.43	808.433	3123	2	nSWIPAVKc	nSWIPAVKc	nSWIPAVKc	AT1G15820.1	AT1G15820.1	| Symbols: LHCB6, CP24 | light harvesting complex photosystem II subunit 6 | chr1:5446685-5447676 REVERSE LENGTH=258	heavy	9	22.03	22.03	ID	0.000432	Non biotinylated peptides		2.47869e+06
ID-m1-H	m1	f1	13499	439.24	1314.7	1314.7	2843	3	nSLIFAVVHREKc	nSLIFAVVHREKc	nSLIFAVVHREKc	AT2G03750.1	AT2G03750.1	| Symbols: | P-loop containing nucleoside triphosphate hydrolases superfamily protein | chr2:1147968-1149023 REVERSE LENGTH=351	heavy	17	34.31	34.31	ID	5.6e-05	Non biotinylated peptides		1.4338e+06
ID-m1-H	m1	f1	31117	750.015	2247.02	2247.03	4749	3	nLNLAALIFANM(15.995)VGNENTQNRc	nLNLAALIFANMVGNENTQNRc	nLNLAALIFANM(15.995)VGNENTQNRc	AT3G50590.1	AT3G50590.1	| Symbols: | Transducin/WD40 repeat-like superfamily protein | chr3:18771292-18779220 FORWARD LENGTH=1614	heavy	29	82.9	82.9	ID	5.6e-05	Non biotinylated peptides		657630
ID-m1-H	m1	f1	21498	705.327	1408.64	1408.64	3766	2	nTISQEAFDDLVRc	nTISQEAFDDLVRc	nTISQEAFDDLVRc	AT4G33945.1	AT4G33945.1	| Symbols: | ARM repeat superfamily protein | chr4:16268119-16270514 FORWARD LENGTH=464	heavy	16	61.51	61.51	ID	5.6e-05	Non biotinylated peptides		1.90755e+06
ID-m1-H	m1	f1	27068	770.037	2307.09	2307.09	4336	3	nVNENAEK(242.073)SIDKLIEAELKc	nVNENAEKSIDKLIEAELKc	nVNENAEK(242.073)SIDKLIEAELKc	AT5G12410.1	AT5G12410.1	| Symbols: | THUMP domain-containing protein | chr5:4021974-4023950 REVERSE LENGTH=376	heavy	23	56.26	23.37	ID	5.6e-05	Biotinylated peptides	AT5G12410.1-K198	2.54276e+06
ID-m1-H	m1	f1	20430	432.721	1726.85	1726.86	3649	4	nAFPHTLGQPLAHFLRc	nAFPHTLGQPLAHFLRc	nAFPHTLGQPLAHFLRc	AT1G20950.1	AT1G20950.1;AT1G76550.1	| Symbols: | Phosphofructokinase family protein | chr1:7297467-7301336 REVERSE LENGTH=614	heavy	23	68.17	68.17	ID	5.6e-05	Non biotinylated peptides		4.79965e+06
ID-m1-H	m1	f1	17617	722.333	1442.65	1442.65	3333	2	nK(226.078)FPEVQEAEKc	nKFPEVQEAEKc	nK(226.078)FPEVQEAEKc	AT5G54300.1	AT5G54300.1	| Symbols: | Protein of unknown function (DUF761) | chr5:22054270-22055342 REVERSE LENGTH=326	heavy	13	22.75	1.16	ID	0.003412	Biotinylated peptides	AT5G54300.1-K142	2.88565e+06
ID-m1-H	m1	f1	25881	601.274	1800.8	1800.8	4216	3	nIFFHGWFM(15.995)GPLTEGKc	nIFFHGWFMGPLTEGKc	nIFFHGWFM(15.995)GPLTEGKc	AT5G26000.1	AT5G26000.1;AT5G26000.2	| Symbols: TGG1, BGLU38 | thioglucoside glucohydrolase 1 | chr5:9079678-9082347 REVERSE LENGTH=541	heavy	19	59.91	59.91	ID	5.6e-05	Non biotinylated peptides		1.51189e+07
ID-m1-H	m1	f1	23790	690.32	1378.62	1378.63	4006	2	nTEEVADVLDTFKc	nTEEVADVLDTFKc	nTEEVADVLDTFKc	AT2G42600.1	AT2G42600.1;AT2G42600.2	| Symbols: ATPPC2, PPC2 | phosphoenolpyruvate carboxylase 2 | chr2:17734541-17738679 REVERSE LENGTH=963	heavy	13	66.89	66.89	ID	5.6e-05	Non biotinylated peptides		4.42558e+06
ID-m1-H	m1	f1	18764	427.23	852.446	852.448	3464	2	nLSIAWPRc	nLSIAWPRc	nLSIAWPRc	AT2G44490.1	AT1G52400.1;AT1G52400.2;AT1G52400.3;AT2G44490.1	| Symbols: PEN2, BGLU26 | Glycosyl hydrolase superfamily protein | chr2:18364872-18367515 FORWARD LENGTH=560	heavy	11	29.95	29.95	ID	0.000209	Non biotinylated peptides		2.23363e+06
ID-m1-H	m1	f1	12682	505.25	1512.73	1512.73	2738	3	nSKYKITYQFYRc	nSKYKITYQFYRc	nSKYKITYQFYRc	AT4G02770.1	AT1G03130.1;AT4G02770.1	| Symbols: PSAD-1 | photosystem I subunit D-1 | chr4:1229247-1229873 REVERSE LENGTH=208	heavy	17	53.75	53.75	ID	5.6e-05	Non biotinylated peptides		2.991e+06
ID-m1-H	m1	f1	23942	699.392	1396.77	1396.77	4021	2	nTVSGVAGPLVILEKc	nTVSGVAGPLVILEKc	nTVSGVAGPLVILEKc	AT4G38510.1	AT4G38510.1;AT4G38510.2;AT4G38510.3;AT4G38510.4;AT4G38510.5	| Symbols: | ATPase, V1 complex, subunit B protein | chr4:18011155-18014789 REVERSE LENGTH=487	heavy	15	49.51	49.51	ID	5.6e-05	Non biotinylated peptides		2.66853e+06
ID-m1-H	m1	f1	23147	541.291	1080.57	1080.57	3941	2	nDLNNLPLLRc	nDLNNLPLLRc	nDLNNLPLLRc	AT4G02510.1	AT4G02510.1	| Symbols: TOC159, TOC86, PPI2, TOC160, ATTOC159 | translocon at the outer envelope membrane of chloroplasts 159 | chr4:1104766-1109360 FORWARD LENGTH=1503	heavy	14	26.44	26.44	ID	0.000209	Non biotinylated peptides		3.1616e+06
ID-m1-H	m1	f1	13901	894.347	1786.68	1786.69	2894	2	nTAVVYAAVDDDDDDERc	nTAVVYAAVDDDDDDERc	nTAVVYAAVDDDDDDERc	AT2G36390.1	AT2G36390.1	| Symbols: SBE2.1, BE3 | starch branching enzyme 2.1 | chr2:15264283-15269940 FORWARD LENGTH=858	heavy	19	113.4	113.4	ID	5.6e-05	Non biotinylated peptides		606554
ID-m1-H	m1	f1	12685	629.26	1256.5	1256.51	2739	2	nTSYEDEEFVKc	nTSYEDEEFVKc	nTSYEDEEFVKc	AT2G19940.1	AT2G19940.1;AT2G19940.2	| Symbols: | oxidoreductases, acting on the aldehyde or oxo group of donors, NAD or NADP as acceptor;copper ion binding | chr2:8613168-8615649 FORWARD LENGTH=401	heavy	11	30.59	30.59	ID	5.6e-05	Non biotinylated peptides		2.67506e+06
ID-m1-H	m1	f1	29989	971.435	3881.71	3881.72	4634	4	nGFLQQPDFVNMM(15.995)QEIQKNPSSLNLYLK(242.073)DQRc	nGFLQQPDFVNMMQEIQKNPSSLNLYLKDQRc	nGFLQQPDFVNMM(15.995)QEIQKNPSSLNLYLK(242.073)DQRc	AT1G12270.1	AT1G12270.1	| Symbols: Hop1 | stress-inducible protein, putative | chr1:4172105-4174575 FORWARD LENGTH=572	heavy	43	17.16	0	ID	0.005369	Biotinylated peptides	AT1G12270.1-K174	4.35848e+06
ID-m1-H	m1	f1	14071	698.288	1394.56	1394.57	2915	2	nSEDVVDTSANWRc	nSEDVVDTSANWRc	nSEDVVDTSANWRc	AT1G73460.1	AT1G73460.1	| Symbols: | Protein kinase superfamily protein | chr1:27620122-27624899 FORWARD LENGTH=1169	heavy	17	30.07	30.07	ID	0.000432	Non biotinylated peptides		582677
ID-m1-H	m1	f1	17816	597.269	1788.78	1788.79	3356	3	nGK(226.078)QTMTEFEPLHKc	nGKQTMTEFEPLHKc	nGK(226.078)QTMTEFEPLHKc	AT3G18140.1	AT3G18140.1;AT3G18140.2	| Symbols: | Transducin/WD40 repeat-like superfamily protein | chr3:6212743-6214567 REVERSE LENGTH=305	heavy	18	36.69	0	ID	0.000396	Biotinylated peptides	AT3G18140.1-K195	1.29136e+06
ID-m1-H	m1	f1	34181	808.758	2423.25	2423.26	5088	3	nSIQSIIPQVYTIGPLHLFVNRc	nSIQSIIPQVYTIGPLHLFVNRc	nSIQSIIPQVYTIGPLHLFVNRc	AT1G22370.1	AT1G22370.1;AT1G22370.2	| Symbols: AtUGT85A5, UGT85A5 | UDP-glucosyl transferase 85A5 | chr1:7898116-7899045 REVERSE LENGTH=309	heavy	29	31.12	31.12	ID	0.000111	Non biotinylated peptides		1.30282e+07
ID-m1-H	m1	f1	22382	559.281	1116.55	1116.55	3860	2	nFFQLYVYKc	nFFQLYVYKc	nFFQLYVYKc	AT3G14420.6	AT3G14415.1;AT3G14415.2;AT3G14415.3;AT3G14420.1;AT3G14420.2;AT3G14420.3;AT3G14420.4;AT3G14420.5;AT3G14420.6;AT4G18360.1;AT4G18360.2	| Symbols: | Aldolase-type TIM barrel family protein | chr3:4821899-4823899 FORWARD LENGTH=366	heavy	10	62.75	62.75	ID	5.6e-05	Non biotinylated peptides		5.06869e+06
ID-m1-H	m1	f1	15166	515.918	1544.73	1544.73	3046	3	nVFPNGEVQYLHPKc	nVFPNGEVQYLHPKc	nVFPNGEVQYLHPKc	AT4G02770.1	AT1G03130.1;AT4G02770.1	| Symbols: PSAD-1 | photosystem I subunit D-1 | chr4:1229247-1229873 REVERSE LENGTH=208	heavy	18	23.55	23.55	ID	0.000252	Non biotinylated peptides		1.75053e+06
ID-m1-H	m1	f1	11944	571.26	1710.76	1710.76	2646	3	n(242.073)EKTLSDQFEAKRc	nEKTLSDQFEAKRc	n(242.073)EKTLSDQFEAKRc	AT1G02780.1	AT1G02780.1;AT4G02230.1	| Symbols: emb2386 | Ribosomal protein L19e family protein | chr1:608120-609391 REVERSE LENGTH=214	heavy	18	33.21	1.03	ID	0.000432	Biotinylated peptides	AT1G02780.1-R151	1.30205e+06
ID-m1-H	m1	f1	11408	471.24	1410.7	1410.7	2576	3	nLKPYWPKGYSRc	nLKPYWPKGYSRc	nLKPYWPKGYSRc	AT1G12270.1	AT1G12270.1	| Symbols: Hop1 | stress-inducible protein, putative | chr1:4172105-4174575 FORWARD LENGTH=572	heavy	17	20.51	20.51	ID	0.001107	Non biotinylated peptides		4.11313e+06
ID-m1-H	m1	f1	7556	386.682	1542.7	1542.7	2063	4	nMNTKPSHGPIHFRc	nMNTKPSHGPIHFRc	nMNTKPSHGPIHFRc	AT3G07110.1	AT3G07110.1;AT3G07110.2;AT3G24830.1;AT4G13170.1;AT5G48760.1;AT5G48760.2	| Symbols: | Ribosomal protein L13 family protein | chr3:2252092-2253332 FORWARD LENGTH=206	heavy	22	46.89	46.89	ID	5.6e-05	Non biotinylated peptides		2.85496e+06
ID-m1-H	m1	f1	30137	760.034	2277.08	2277.08	4649	3	nTVIAFIEDPDGYKFELLERc	nTVIAFIEDPDGYKFELLERc	nTVIAFIEDPDGYKFELLERc	AT1G67280.1	AT1G67280.1;AT1G67280.2	| Symbols: | Glyoxalase/Bleomycin resistance protein/Dioxygenase superfamily protein | chr1:25188563-25190547 REVERSE LENGTH=350	heavy	23	32.47	32.47	ID	5.6e-05	Non biotinylated peptides		1.73292e+06
ID-m1-H	m1	f1	13197	510.274	1018.53	1018.53	2805	2	nLYQPYVVKc	nLYQPYVVKc	nLYQPYVVKc	AT1G36160.1	AT1G36160.1;AT1G36160.2;AT1G36180.1	| Symbols: ACC1, AT-ACC1, EMB22, GK, PAS3 | acetyl-CoA carboxylase 1 | chr1:13534196-13543773 FORWARD LENGTH=2254	heavy	10	36.53	36.53	ID	5.6e-05	Non biotinylated peptides		2.36352e+06
ID-m1-H	m1	f1	17062	826.363	1650.71	1650.72	3268	2	nTLLETSELEEEDARc	nTLLETSELEEEDARc	nTLLETSELEEEDARc	AT2G07360.1	AT2G07360.1;AT2G07360.2	| Symbols: | SH3 domain-containing protein | chr2:3047623-3057099 REVERSE LENGTH=1196	heavy	17	74.1	74.1	ID	5.6e-05	Non biotinylated peptides		1.56799e+06
ID-m1-H	m1	f1	21492	815.409	1628.8	1628.81	3765	2	nVGVEVEELPVSESLKc	nVGVEVEELPVSESLKc	nVGVEVEELPVSESLKc	AT4G02510.1	AT4G02510.1	| Symbols: TOC159, TOC86, PPI2, TOC160, ATTOC159 | translocon at the outer envelope membrane of chloroplasts 159 | chr4:1104766-1109360 FORWARD LENGTH=1503	heavy	16	67.44	67.44	ID	5.6e-05	Non biotinylated peptides		2.00761e+06
ID-m1-H	m1	f1	7940	874.018	2619.03	2619.04	2114	3	nEVEVEDDPTETKKDDQDDQTEKc	nEVEVEDDPTETKKDDQDDQTEKc	nEVEVEDDPTETKKDDQDDQTEKc	AT3G07770.1	AT3G07770.1	| Symbols: Hsp89.1, AtHsp90.6, AtHsp90-6 | HEAT SHOCK PROTEIN 89.1 | chr3:2479611-2483970 FORWARD LENGTH=799	heavy	27	26.33	26.33	ID	0.0003	Non biotinylated peptides		343155
ID-m1-H	m1	f1	18214	476.607	1426.8	1426.8	3403	3	nVHGLAGVFALGLKKc	nVHGLAGVFALGLKKc	nVHGLAGVFALGLKKc	AT2G26080.1	AT2G26080.1	| Symbols: AtGLDP2, GLDP2 | glycine decarboxylase P-protein 2 | chr2:11109330-11113786 REVERSE LENGTH=1044	heavy	18	67.55	67.55	ID	5.6e-05	Non biotinylated peptides		2.21234e+06
ID-m1-H	m1	f1	33627	1098.95	4391.77	4391.78	5024	4	nYQLPNEDLDALISVSTDEDVENMM(15.995)DEYDRVAQNQNPRc	nYQLPNEDLDALISVSTDEDVENMMDEYDRVAQNQNPRc	nYQLPNEDLDALISVSTDEDVENMM(15.995)DEYDRVAQNQNPRc	AT4G05150.1	AT4G05150.1	| Symbols: | Octicosapeptide/Phox/Bem1p family protein | chr4:2660339-2662675 FORWARD LENGTH=477	heavy	50	30.07	0	ID	0.000469	Non biotinylated peptides		2.90517e+06
ID-m1-H	m1	f1	7092	596.285	1190.56	1190.56	2001	2	nTVTDVAQQTSKc	nTVTDVAQQTSKc	nTVTDVAQQTSKc	AT5G23060.1	AT5G23060.1	| Symbols: CaS | calcium sensing receptor | chr5:7736760-7738412 REVERSE LENGTH=387	heavy	14	51.99	51.99	ID	5.6e-05	Non biotinylated peptides		448722
ID-m1-H	m1	f1	19145	998.914	3991.63	3991.64	3507	4	nASETESSAKAEAGGDGEEEEKYETYEIEVEQPYGLKc	nASETESSAKAEAGGDGEEEEKYETYEIEVEQPYGLKc	nASETESSAKAEAGGDGEEEEKYETYEIEVEQPYGLKc	AT1G55480.1	AT1G55480.1	| Symbols: ZKT | protein containing PDZ domain, a K-box domain, and a TPR region | chr1:20713822-20715351 FORWARD LENGTH=335	heavy	40	8.94	8.94	ID	0.002289	Non biotinylated peptides		2.25208e+06
ID-m1-H	m1	f1	26791	511.265	1530.77	1530.78	4307	3	nFSLEETVAILHVRc	nFSLEETVAILHVRc	nFSLEETVAILHVRc	AT2G44060.1	AT2G44060.1;AT2G44060.2	| Symbols: | Late embryogenesis abundant protein, group 2 | chr2:18226922-18227988 FORWARD LENGTH=325	heavy	18	63.31	63.31	ID	5.6e-05	Non biotinylated peptides		2.19033e+06
ID-m1-H	m1	f1	18369	483.928	1448.76	1448.76	3420	3	nKNLVAGFIHIYRc	nKNLVAGFIHIYRc	nKNLVAGFIHIYRc	AT3G55200.1	AT3G55200.1;AT3G55220.1	| Symbols: | Cleavage and polyadenylation specificity factor (CPSF) A subunit protein | chr3:20460533-20464361 FORWARD LENGTH=1214	heavy	19	31.76	31.76	ID	5.6e-05	Non biotinylated peptides		3.11277e+06
ID-m1-H	m1	f1	11410	542.247	1082.48	1082.48	2576	2	nIFAYGDTQRc	nIFAYGDTQRc	nIFAYGDTQRc	AT1G20620.1	AT1G20620.1;AT1G20620.2;AT1G20620.4;AT1G20620.5	| Symbols: CAT3, SEN2, ATCAT3 | catalase 3 | chr1:7143142-7146193 FORWARD LENGTH=492	heavy	13	25.22	25.22	ID	0.000396	Non biotinylated peptides		1.57004e+06
ID-m1-H	m1	f1	19849	908.713	2723.12	2723.12	3584	3	nTQIEDPNAQPQPSQEDFDAFTSTKc	nTQIEDPNAQPQPSQEDFDAFTSTKc	nTQIEDPNAQPQPSQEDFDAFTSTKc	AT5G54430.1	AT5G54430.1	| Symbols: ATPHOS32, PHOS32 | Adenine nucleotide alpha hydrolases-like superfamily protein | chr5:22097563-22099693 REVERSE LENGTH=242	heavy	30	61.39	61.39	ID	5.6e-05	Non biotinylated peptides		1.8241e+06
ID-m1-H	m1	f1	19400	1075.42	2148.83	2148.83	3535	2	nDYDDM(15.995)SVSEEPNEIAEIRc	nDYDDMSVSEEPNEIAEIRc	nDYDDM(15.995)SVSEEPNEIAEIRc	AT1G32750.1	AT1G32750.1	| Symbols: HAF01, HAF1, HAC13, GTD1, TAF1 | HAC13 protein (HAC13) | chr1:11846385-11856261 REVERSE LENGTH=1919	heavy	22	72.13	72.13	ID	5.6e-05	Non biotinylated peptides		680639
ID-m1-H	m1	f1	34303	1465.57	2929.13	2929.13	5102	2	nNNPWLDPFDSGEDPDNEYGSLFADGKc	nNNPWLDPFDSGEDPDNEYGSLFADGKc	nNNPWLDPFDSGEDPDNEYGSLFADGKc	AT1G15980.1	AT1G15980.1	| Symbols: NDF1, NDH48 | NDH-dependent cyclic electron flow 1 | chr1:5489314-5491199 FORWARD LENGTH=461	heavy	31	61.2	61.2	ID	5.6e-05	Non biotinylated peptides		576669
ID-m1-H	m1	f1	12427	750.622	2248.84	2248.85	2707	3	nTQQAGDDM(15.995)EIGEEEM(15.995)AVPSRc	nTQQAGDDMEIGEEEMAVPSRc	nTQQAGDDM(15.995)EIGEEEM(15.995)AVPSRc	AT1G62740.1	AT1G62740.1	| Symbols: Hop2 | stress-inducible protein, putative | chr1:23231026-23233380 FORWARD LENGTH=571	heavy	25	60.82	60.82	ID	5.6e-05	Non biotinylated peptides		437405
ID-m1-H	m1	f1	26163	972.105	2913.29	2913.3	4245	3	nSVNASK(226.078)QEILVHLAEM(15.995)ENANESVKc	nSVNASKQEILVHLAEMENANESVKc	nSVNASK(226.078)QEILVHLAEM(15.995)ENANESVKc	AT1G68910.1	AT1G68910.1;AT1G68910.2;AT1G68910.3	| Symbols: WIT2 | WPP domain-interacting protein 2 | chr1:25908234-25910485 REVERSE LENGTH=627	heavy	32	24.32	20.44	ID	0.000348	Biotinylated peptides	AT1G68910.1-K338	3.30173e+06
ID-m1-H	m1	f1	36671	1063.43	3187.28	3187.29	5385	3	nEAGDDEDM(15.995)AEM(15.995)IGSEINSLTKEIEELEKc	nEAGDDEDMAEMIGSEINSLTKEIEELEKc	nEAGDDEDM(15.995)AEM(15.995)IGSEINSLTKEIEELEKc	AT3G62910.1	AT3G62910.1	| Symbols: APG3 | Peptide chain release factor 1 | chr3:23257661-23260386 REVERSE LENGTH=422	heavy	31	27.08	27.08	ID	5.6e-05	Non biotinylated peptides		2.42625e+06
ID-m1-H	m1	f1	8577	513.253	1536.74	1536.74	2200	3	nKRTQPSELTGSWKc	nKRTQPSELTGSWKc	nKRTQPSELTGSWKc	AT2G44760.1	AT2G44760.1	| Symbols: | Domain of unknown function (DUF3598) | chr2:18452937-18454785 REVERSE LENGTH=500	heavy	20	37.17	37.17	ID	5.6e-05	Non biotinylated peptides		2.73805e+06
ID-m1-H	m1	f1	22537	519.277	1554.81	1554.81	3877	3	nLLDLIVHSLYSHKc	nLLDLIVHSLYSHKc	nLLDLIVHSLYSHKc	AT2G04030.1	AT2G04030.1;AT2G04030.2	| Symbols: CR88, EMB1956, HSP90.5, Hsp88.1, AtHsp90.5 | Chaperone protein htpG family protein | chr2:1281983-1285909 FORWARD LENGTH=780	heavy	18	40.31	40.31	ID	5.6e-05	Non biotinylated peptides		1.97683e+06
ID-m1-H	m1	f1	8865	498.571	1492.69	1492.69	2239	3	nHVLAHGTYGTVYRc	nHVLAHGTYGTVYRc	nHVLAHGTYGTVYRc	AT3G63260.1	AT3G63260.1;AT3G63260.2	| Symbols: ATMRK1 | Protein kinase superfamily protein | chr3:23373090-23374747 REVERSE LENGTH=391	heavy	20	30.81	30.81	ID	0.00016	Non biotinylated peptides		3.65727e+06
ID-m1-H	m1	f1	28852	499.935	1496.78	1496.78	4516	3	nGLFQYLVNQLKRc	nGLFQYLVNQLKRc	nGLFQYLVNQLKRc	AT1G24706.1	AT1G24706.1;AT1G24706.2	| Symbols: THO2, AtTHO2 | THO2 | chr1:8742210-8755243 FORWARD LENGTH=1804	heavy	19	28.51	28.51	ID	0.000209	Non biotinylated peptides		1.28066e+06
ID-m1-H	m1	f1	31914	579.324	1156.63	1156.64	4835	2	nSFELLSLLPKc	nSFELLSLLPKc	nSFELLSLLPKc	AT5G17920.1	AT5G17920.1;AT5G17920.2	| Symbols: ATCIMS, ATMETS, ATMS1 | Cobalamin-independent synthase family protein | chr5:5935771-5939195 FORWARD LENGTH=765	heavy	11	49.46	49.46	ID	5.6e-05	Non biotinylated peptides		752305
ID-m1-H	m1	f1	29929	633.807	2531.2	2531.2	4627	4	nVDQGQPILVLEAMK(226.078)M(15.995)EHVVKc	nVDQGQPILVLEAMKMEHVVKc	nVDQGQPILVLEAMK(226.078)M(15.995)EHVVKc	AT1G03090.2	AT1G03090.1;AT1G03090.2	| Symbols: MCCA | methylcrotonyl-CoA carboxylase alpha chain, mitochondrial / 3-methylcrotonyl-CoA carboxylase 1 (MCCA) | chr1:739715-743819 FORWARD LENGTH=734	heavy	26	42.28	6.12	ID	5.6e-05	Biotinylated peptides	AT1G03090.2-K699	4.5648e+06
ID-m1-H	m1	f1	29966	1266.61	2531.2	2531.2	4631	2	nVDQGQPILVLEAMK(226.078)M(15.995)EHVVKc	nVDQGQPILVLEAMKMEHVVKc	nVDQGQPILVLEAMK(226.078)M(15.995)EHVVKc	AT1G03090.2	AT1G03090.1;AT1G03090.2	| Symbols: MCCA | methylcrotonyl-CoA carboxylase alpha chain, mitochondrial / 3-methylcrotonyl-CoA carboxylase 1 (MCCA) | chr1:739715-743819 FORWARD LENGTH=734	heavy	26	52.12	6.96	ID	0.000111	Biotinylated peptides	AT1G03090.2-K699	6.13715e+06
ID-m1-H	m1	f1	31540	844.738	2531.19	2531.2	4794	3	nVDQGQPILVLEAMK(226.078)M(15.995)EHVVKc	nVDQGQPILVLEAMKMEHVVKc	nVDQGQPILVLEAMK(226.078)M(15.995)EHVVKc	AT1G03090.2	AT1G03090.1;AT1G03090.2	| Symbols: MCCA | methylcrotonyl-CoA carboxylase alpha chain, mitochondrial / 3-methylcrotonyl-CoA carboxylase 1 (MCCA) | chr1:739715-743819 FORWARD LENGTH=734	heavy	26	21.45	1.23	ID	0.000469	Biotinylated peptides	AT1G03090.2-K699	1.1651e+06
ID-m1-H	m1	f1	32183	844.739	2531.2	2531.2	4865	3	nVDQGQPILVLEAMK(226.078)M(15.995)EHVVKc	nVDQGQPILVLEAMKMEHVVKc	nVDQGQPILVLEAMK(226.078)M(15.995)EHVVKc	AT1G03090.2	AT1G03090.1;AT1G03090.2	| Symbols: MCCA | methylcrotonyl-CoA carboxylase alpha chain, mitochondrial / 3-methylcrotonyl-CoA carboxylase 1 (MCCA) | chr1:739715-743819 FORWARD LENGTH=734	heavy	26	36.43	0	ID	0.000726	Biotinylated peptides	AT1G03090.2-K699	840559
ID-m1-H	m1	f1	21798	1010.71	3029.11	3029.11	3797	3	nLSAAEEDEDLSWDIDEDDEEESSSSKAc	nLSAAEEDEDLSWDIDEDDEEESSSSKAc	nLSAAEEDEDLSWDIDEDDEEESSSSKAc	AT1G03350.1	AT1G03350.1	| Symbols: | BSD domain-containing protein | chr1:822834-824246 REVERSE LENGTH=470	heavy	29	48.5	48.5	ID	5.6e-05	Non biotinylated peptides		2.07238e+06
ID-m1-H	m1	f1	7161	429.179	1284.51	1284.52	2010	3	nTQYSFSHDASKc	nTQYSFSHDASKc	nTQYSFSHDASKc	AT1G50480.1	AT1G50480.1;AT2G12280.1	| Symbols: THFS | 10-formyltetrahydrofolate synthetase | chr1:18702064-18704687 FORWARD LENGTH=634	heavy	15	6.94	6.94	ID	0.004827	Non biotinylated peptides		2.02531e+06
ID-m1-H	m1	f1	27012	1263.49	3787.45	3787.45	4330	3	nLGLSIDDDDVVEADADM(15.995)PPLEDDADAEGSKM(15.995)EEVDc	nLGLSIDDDDVVEADADMPPLEDDADAEGSKMEEVDc	nLGLSIDDDDVVEADADM(15.995)PPLEDDADAEGSKM(15.995)EEVDc	AT5G56010.1	AT5G56010.1	| Symbols: HSP81-3, Hsp81.3, AtHsp90-3, AtHsp90.3 | heat shock protein 81-3 | chr5:22681410-22683911 FORWARD LENGTH=699	heavy	36	34.2	34.2	ID	5.6e-05	Non biotinylated peptides		2.32633e+06
ID-m1-H	m1	f1	35501	1156.81	3467.42	3467.42	5243	3	nYQLPSEDLDSLISVTTDEDLDNM(15.995)IEEYDRc	nYQLPSEDLDSLISVTTDEDLDNMIEEYDRc	nYQLPSEDLDSLISVTTDEDLDNM(15.995)IEEYDRc	AT2G01190.1	AT2G01190.1	| Symbols: | Octicosapeptide/Phox/Bem1p family protein | chr2:115023-117296 FORWARD LENGTH=720	heavy	34	78.68	78.68	ID	5.6e-05	Non biotinylated peptides		1.33499e+06
ID-m1-H	m1	f1	8168	704.279	1406.54	1406.55	2145	2	nASDIEEGDEVDSKc	nASDIEEGDEVDSKc	nASDIEEGDEVDSKc	AT1G52380.1	AT1G52380.1	| Symbols: | NUP50 (Nucleoporin 50 kDa) protein | chr1:19509979-19511301 FORWARD LENGTH=440	heavy	14	73.69	73.69	ID	5.6e-05	Non biotinylated peptides		1.02e+06
ID-m1-H	m1	f1	26068	1448.22	4341.63	4341.64	4235	3	nDFMPSDTDFSTKGEETQEMQEEEEESSDPVFDNAIQRc	nDFMPSDTDFSTKGEETQEMQEEEEESSDPVFDNAIQRc	nDFMPSDTDFSTKGEETQEMQEEEEESSDPVFDNAIQRc	AT3G63460.1	AT3G63460.1;AT3G63460.2;AT3G63460.3	| Symbols: | transducin family protein / WD-40 repeat family protein | chr3:23431009-23437241 REVERSE LENGTH=1104	heavy	45	76.89	76.89	ID	5.6e-05	Non biotinylated peptides		3.66967e+06
ID-m1-H	m1	f1	29241	701.327	1400.64	1400.64	4556	2	nTYGFLTPEFWKc	nTYGFLTPEFWKc	nTYGFLTPEFWKc	AT2G41840.1	AT1G58380.1;AT1G58684.1;AT1G58983.1;AT1G59359.1;AT2G41840.1;AT3G57490.1	| Symbols: | Ribosomal protein S5 family protein | chr2:17460016-17461398 REVERSE LENGTH=285	heavy	13	66.76	66.76	ID	5.6e-05	Non biotinylated peptides		3.95647e+06
ID-m1-H	m1	f1	22800	1238.53	2475.05	2475.05	3904	2	nTGYTGEDGFEISVPDEHAVDLAKc	nTGYTGEDGFEISVPDEHAVDLAKc	nTGYTGEDGFEISVPDEHAVDLAKc	AT1G11860.1	AT1G11860.1;AT1G11860.2;AT1G11860.3	| Symbols: | Glycine cleavage T-protein family | chr1:4001801-4003245 FORWARD LENGTH=408	heavy	26	130.27	130.27	ID	5.6e-05	Non biotinylated peptides		2.89784e+06
ID-m1-H	m1	f1	14128	499.264	996.514	996.517	2922	2	nHLIAEFVRc	nHLIAEFVRc	nHLIAEFVRc	AT4G39680.1	AT4G39680.1;AT4G39680.2	| Symbols: | SAP domain-containing protein | chr4:18414604-18416938 REVERSE LENGTH=633	heavy	13	39.96	39.96	ID	5.6e-05	Non biotinylated peptides		3.01952e+06
ID-m1-H	m1	f1	29226	820.41	1638.81	1638.81	4554	2	nTWPEDILPLQPVGRc	nTWPEDILPLQPVGRc	nTWPEDILPLQPVGRc	AT4G35090.1	AT4G35090.1;AT4G35090.2	| Symbols: CAT2 | catalase 2 | chr4:16700937-16703215 REVERSE LENGTH=492	heavy	19	17.7	17.7	ID	0.006454	Non biotinylated peptides		1.05072e+07
ID-m1-H	m1	f1	29691	820.41	1638.81	1638.81	4602	2	nTWPEDILPLQPVGRc	nTWPEDILPLQPVGRc	nTWPEDILPLQPVGRc	AT4G35090.1	AT4G35090.1;AT4G35090.2	| Symbols: CAT2 | catalase 2 | chr4:16700937-16703215 REVERSE LENGTH=492	heavy	19	40.42	40.42	ID	5.6e-05	Non biotinylated peptides		2.46632e+06
ID-m1-H	m1	f1	16864	455.26	908.506	908.509	3246	2	nTPLANLIRc	nTPLANLIRc	nTPLANLIRc	ATCG00340.1	ATCG00340.1	| Symbols: PSAB | Photosystem I, PsaA/PsaB protein | chrC:37375-39579 REVERSE LENGTH=734	heavy	12	40.86	40.86	ID	0.000209	Non biotinylated peptides		2.43145e+06
ID-m1-H	m1	f1	20384	908.042	2721.1	2721.11	3644	3	nASTSREEEAVAEGVDDEEELEEIRc	nASTSREEEAVAEGVDDEEELEEIRc	nASTSREEEAVAEGVDDEEELEEIRc	AT5G22950.1	AT5G22950.1	| Symbols: VPS24.1 | SNF7 family protein | chr5:7681380-7682720 FORWARD LENGTH=229	heavy	30	92.59	92.59	ID	5.6e-05	Non biotinylated peptides		7999139
ID-m1-H	m1	f1	31070	1201.47	2400.92	2400.93	4745	2	nDVEDGDEFEFNDEFAAPLYRc	nDVEDGDEFEFNDEFAAPLYRc	nDVEDGDEFEFNDEFAAPLYRc	AT5G46210.1	AT5G46210.1	| Symbols: CUL4, ATCUL4 | cullin4 | chr5:18731569-18736653 REVERSE LENGTH=792	heavy	24	119.61	119.61	ID	5.6e-05	Non biotinylated peptides		1.68596e+06
ID-m1-H	m1	f1	31165	801.315	2400.92	2400.93	4755	3	nDVEDGDEFEFNDEFAAPLYRc	nDVEDGDEFEFNDEFAAPLYRc	nDVEDGDEFEFNDEFAAPLYRc	AT5G46210.1	AT5G46210.1	| Symbols: CUL4, ATCUL4 | cullin4 | chr5:18731569-18736653 REVERSE LENGTH=792	heavy	24	58.42	58.42	ID	5.6e-05	Non biotinylated peptides		6.02282e+06
ID-m1-H	m1	f1	8069	534.614	1600.82	1600.82	2132	3	nKRPVM(15.995)IVQGPPGTGKc	nKRPVMIVQGPPGTGKc	nKRPVM(15.995)IVQGPPGTGKc	AT5G35970.1	AT5G35970.1	| Symbols: | P-loop containing nucleoside triphosphate hydrolases superfamily protein | chr5:14119060-14123078 REVERSE LENGTH=961	heavy	21	57.37	57.37	ID	5.6e-05	Non biotinylated peptides		1.10285e+06
ID-m1-H	m1	f1	8116	401.213	1600.82	1600.82	2138	4	nKRPVM(15.995)IVQGPPGTGKc	nKRPVMIVQGPPGTGKc	nKRPVM(15.995)IVQGPPGTGKc	AT5G35970.1	AT5G35970.1	| Symbols: | P-loop containing nucleoside triphosphate hydrolases superfamily protein | chr5:14119060-14123078 REVERSE LENGTH=961	heavy	21	45.72	45.72	ID	5.6e-05	Non biotinylated peptides		5.50586e+06
ID-m1-H	m1	f1	25785	1187.5	5932.45	5932.46	4207	5	nAM(15.995)SQIVEAEDAAINQAVDANFQTQAPTGNDDAESDDPSEPVSHSETLNPPELEKKc	nAMSQIVEAEDAAINQAVDANFQTQAPTGNDDAESDDPSEPVSHSETLNPPELEKKc	nAM(15.995)SQIVEAEDAAINQAVDANFQTQAPTGNDDAESDDPSEPVSHSETLNPPELEKKc	AT1G50620.1	AT1G50620.1	| Symbols: | RING/FYVE/PHD zinc finger superfamily protein | chr1:18748537-18751005 FORWARD LENGTH=629	heavy	67	19.18	19.18	ID	0.00016	Non biotinylated peptides		3.80693e+06
ID-m1-H	m1	f1	25011	880.062	2637.16	2637.17	4130	3	nAWM(15.995)AAQDQPHENLIFPEEVLPRc	nAWMAAQDQPHENLIFPEEVLPRc	nAWM(15.995)AAQDQPHENLIFPEEVLPRc	ATCG00270.1	ATCG00270.1	| Symbols: PSBD | photosystem II reaction center protein D | chrC:32711-33772 FORWARD LENGTH=353	heavy	31	51.75	51.75	ID	5.6e-05	Non biotinylated peptides		9.91728e+06
ID-m1-H	m1	f1	9098	751.342	2251	2251.01	2271	3	nAIAEK(242.073)TSGPEKPVNESGSGKc	nAIAEKTSGPEKPVNESGSGKc	nAIAEK(242.073)TSGPEKPVNESGSGKc	AT2G32730.1	AT2G32730.1	| Symbols: | 26S proteasome regulatory complex, non-ATPase subcomplex, Rpn2/Psmd1 subunit | chr2:13880189-13885464 FORWARD LENGTH=1004	heavy	24	30.74	21.12	ID	5.6e-05	Biotinylated peptides	AT2G32730.1-K865	490918
ID-m1-H	m1	f1	10405	529.249	2112.97	2112.98	2447	4	nQLALAK(242.073)M(15.995)HPQAQHSLRc	nQLALAKMHPQAQHSLRc	nQLALAK(242.073)M(15.995)HPQAQHSLRc	AT1G54080.1	AT1G54080.1;AT1G54080.2	| Symbols: UBP1A | oligouridylate-binding protein 1A | chr1:20183923-20186824 REVERSE LENGTH=426	heavy	27	7.87	7.87	ID	0.00201	Biotinylated peptides	AT1G54080.1-K382	464646
ID-m1-H	m1	f1	14694	777.808	3107.2	3107.21	2991	4	nEREGEDQYVEYDDEEMAAGRPEVETKc	nEREGEDQYVEYDDEEMAAGRPEVETKc	nEREGEDQYVEYDDEEMAAGRPEVETKc	AT1G67590.1	AT1G67590.1;AT1G67590.2	| Symbols: | Remorin family protein | chr1:25333137-25334472 REVERSE LENGTH=347	heavy	34	43.07	43.07	ID	5.6e-05	Non biotinylated peptides		1.9015e+06
ID-m1-H	m1	f1	7350	384.569	1150.68	1150.69	2035	3	nVKKPNTPLLKc	nVKKPNTPLLKc	nVKKPNTPLLKc	AT5G67590.1	AT5G67590.1	| Symbols: FRO1 | NADH-ubiquinone oxidoreductase-related | chr5:26958073-26959356 FORWARD LENGTH=154	heavy	14	23.38	23.38	ID	0.000252	Non biotinylated peptides		1.15284e+06
ID-m1-H	m1	f1	36337	772.069	2313.19	2313.19	5345	3	nIINISSVVGLIGNIGQANYAAAKc	nIINISSVVGLIGNIGQANYAAAKc	nIINISSVVGLIGNIGQANYAAAKc	AT1G24360.1	AT1G24360.1	| Symbols: | NAD(P)-binding Rossmann-fold superfamily protein | chr1:8640820-8643283 FORWARD LENGTH=319	heavy	28	96.5	96.5	ID	5.6e-05	Non biotinylated peptides		335934
ID-m1-H	m1	f1	27253	862.863	3447.42	3447.43	4355	4	nFIM(15.995)DEVYDM(15.995)ELYEWTKVDISDEAQKERc	nFIMDEVYDMELYEWTKVDISDEAQKERc	nFIM(15.995)DEVYDM(15.995)ELYEWTKVDISDEAQKERc	AT1G09640.1	AT1G09640.1;AT1G09640.2;AT1G57720.1;AT1G57720.2	| Symbols: | Translation elongation factor EF1B, gamma chain | chr1:3120162-3122152 FORWARD LENGTH=414	heavy	34	83.61	83.61	ID	5.6e-05	Non biotinylated peptides		3.21201e+06
ID-m1-H	m1	f1	12389	693.336	2076.99	2076.99	2702	3	nTITAEKPQK(226.078)SAVAAEQRc	nTITAEKPQKSAVAAEQRc	nTITAEKPQK(226.078)SAVAAEQRc	AT3G45780.1	AT3G45780.1;AT3G45780.2	| Symbols: PHOT1, NPH1, JK224, RPT1 | phototropin 1 | chr3:16818557-16823960 FORWARD LENGTH=996	heavy	24	47.78	26.33	ID	5.6e-05	Biotinylated peptides	AT3G45780.1-K108	627821
ID-m1-H	m1	f1	35952	1306.2	3915.57	3915.58	5298	3	nYQLPGEDLDALVSVSSEEDLQNM(15.995)LEEYNEMENRc	nYQLPGEDLDALVSVSSEEDLQNMLEEYNEMENRc	nYQLPGEDLDALVSVSSEEDLQNM(15.995)LEEYNEMENRc	AT1G79570.1	AT1G79570.1	| Symbols: | Protein kinase superfamily protein with octicosapeptide/Phox/Bem1p domain | chr1:29932856-29937540 REVERSE LENGTH=1248	heavy	41	86.46	70.37	ID	5.6e-05	Non biotinylated peptides		1.16425e+06
ID-m1-H	m1	f1	19419	1040.74	3119.21	3119.21	3537	3	nMVVEGVDASQGQYDDDDDASDWRPAVSRc	nMVVEGVDASQGQYDDDDDASDWRPAVSRc	nMVVEGVDASQGQYDDDDDASDWRPAVSRc	AT5G41190.1	AT5G41190.1	| Symbols: | CONTAINS InterPro DOMAIN/s: Nin one binding (NOB1) Zn-ribbon like (InterPro:IPR014881), D-site 20S pre-rRNA nuclease (InterPro:IPR017117); Has 1807 Blast hits to 1807 proteins in 277 species: Archae - 0; Bacteria - 0; Metazoa - 736; Fungi - 347; Plants - 385; Viruses - 0; Other Eukaryotes - 339 (source: NCBI BLink). | chr5:16487628-16490012 REVERSE LENGTH=602	heavy	37	91	91	ID	5.6e-05	Non biotinylated peptides		708464
ID-m1-H	m1	f1	23102	547.269	1638.79	1638.79	3936	3	nAFLEYYYLNLRRc	nAFLEYYYLNLRRc	nAFLEYYYLNLRRc	AT3G52500.1	AT3G52500.1	| Symbols: | Eukaryotic aspartyl protease family protein | chr3:19465644-19467053 REVERSE LENGTH=469	heavy	19	30.92	30.92	ID	5.6e-05	Non biotinylated peptides		2.09978e+06
ID-m1-H	m1	f1	8184	482.585	1444.73	1444.74	2148	3	nKKGGNIELSPVERc	nKKGGNIELSPVERc	nKKGGNIELSPVERc	AT2G04880.1	AT2G04880.1;AT2G04880.2	| Symbols: ZAP1, ATWRKY1, WRKY1 | zinc-dependent activator protein-1 | chr2:1718557-1720219 FORWARD LENGTH=487	heavy	19	33.14	33.14	ID	0.00016	Non biotinylated peptides		6.93815e+06
ID-m1-H	m1	f1	18937	1112.77	3335.29	3335.31	3484	3	nSNPATNEWIPATEEDFDSESSSKPNRSESSc	nSNPATNEWIPATEEDFDSESSSKPNRSESSc	nSNPATNEWIPATEEDFDSESSSKPNRSESSc	AT4G37300.1	AT4G37300.1	| Symbols: MEE59 | maternal effect embryo arrest 59 | chr4:17554805-17555498 FORWARD LENGTH=173	heavy	38	34.56	34.56	ID	5.6e-05	Non biotinylated peptides		1.22029e+06
ID-m1-H	m1	f1	10662	629.29	1256.57	1256.57	2481	2	nNTAGIEPEDVAKc	nNTAGIEPEDVAKc	nNTAGIEPEDVAKc	AT2G26080.1	AT2G26080.1;AT4G33010.1;AT4G33010.2	| Symbols: AtGLDP2, GLDP2 | glycine decarboxylase P-protein 2 | chr2:11109330-11113786 REVERSE LENGTH=1044	heavy	14	52.11	52.11	ID	5.6e-05	Non biotinylated peptides		301267
ID-m1-H	m1	f1	8746	549.73	2194.89	2194.89	2224	4	nTESAHAHISNQESELEETRc	nTESAHAHISNQESELEETRc	nTESAHAHISNQESELEETRc	AT1G24300.1	AT1G24300.1;AT1G24300.2	| Symbols: | GYF domain-containing protein | chr1:8614515-8620420 REVERSE LENGTH=1495	heavy	28	44.6	44.6	ID	5.6e-05	Non biotinylated peptides		2.04969e+06
ID-m1-H	m1	f1	13497	788.663	2362.97	2362.97	2843	3	nVETGVEQGDTVSM(15.995)HYDPM(15.995)IAKc	nVETGVEQGDTVSMHYDPMIAKc	nVETGVEQGDTVSM(15.995)HYDPM(15.995)IAKc	AT1G03090.2	AT1G03090.1;AT1G03090.2	| Symbols: MCCA | methylcrotonyl-CoA carboxylase alpha chain, mitochondrial / 3-methylcrotonyl-CoA carboxylase 1 (MCCA) | chr1:739715-743819 FORWARD LENGTH=734	heavy	25	23.27	23.27	ID	5.6e-05	Non biotinylated peptides		1.83172e+06
ID-m1-H	m1	f1	11346	505.915	1514.72	1514.73	2568	3	nTSPEELTPEEIKKc	nTSPEELTPEEIKKc	nTSPEELTPEEIKKc	AT1G50480.1	AT1G50480.1	| Symbols: THFS | 10-formyltetrahydrofolate synthetase | chr1:18702064-18704687 FORWARD LENGTH=634	heavy	15	38.81	38.81	ID	5.6e-05	Non biotinylated peptides		1.56983e+06
ID-m1-H	m1	f1	8008	393.909	1178.7	1178.71	2123	3	nIKVHLNALKKc	nIKVHLNALKKc	nIKVHLNALKKc	AT2G29140.1	AT2G29140.1;AT2G29190.1;AT2G29190.2	| Symbols: APUM3, PUM3 | pumilio 3 | chr2:12531392-12535060 FORWARD LENGTH=964	heavy	16	47.63	47.63	ID	5.6e-05	Non biotinylated peptides		2.49472e+06
ID-m1-H	m1	f1	22132	1003.4	3007.18	3007.18	3833	3	nETTTSSIYEDEDEEDKLWEEEQFKc	nETTTSSIYEDEDEEDKLWEEEQFKc	nETTTSSIYEDEDEEDKLWEEEQFKc	AT5G08550.1	AT5G08550.1	| Symbols: ILP1 | GC-rich sequence DNA-binding factor-like protein | chr5:2765981-2770282 REVERSE LENGTH=908	heavy	28	53.68	53.68	ID	5.6e-05	Non biotinylated peptides		3.30029e+06
ID-m1-H	m1	f1	15393	710.345	1418.68	1418.68	3072	2	nGISASALPYK(242.073)Rc	nGISASALPYKRc	nGISASALPYK(242.073)Rc	AT3G60770.1	AT3G60770.1;AT4G00100.1	| Symbols: | Ribosomal protein S13/S15 | chr3:22460525-22461656 REVERSE LENGTH=151	heavy	15	24.83	24.83	ID	0.000432	Biotinylated peptides	AT3G60770.1-K19	929110
ID-m1-H	m1	f1	9802	734.606	2200.8	2200.81	2369	3	nSSGSFYEEEEEEDDGAKGSKc	nSSGSFYEEEEEEDDGAKGSKc	nSSGSFYEEEEEEDDGAKGSKc	AT5G52200.1	AT5G52200.1;AT5G52200.2	| Symbols: | phosphoprotein phosphatase inhibitors | chr5:21202818-21204719 REVERSE LENGTH=191	heavy	22	46.9	46.9	ID	5.6e-05	Non biotinylated peptides		287492
ID-m1-H	m1	f1	17242	527.306	1052.6	1052.6	3289	2	nLVTPLTLQRc	nLVTPLTLQRc	nLVTPLTLQRc	AT4G31700.1	AT4G31700.1;AT4G31700.2;AT5G10360.1;AT5G10360.2	| Symbols: RPS6, RPS6A | ribosomal protein S6 | chr4:15346306-15347714 REVERSE LENGTH=250	heavy	13	29.51	29.51	ID	0.000469	Non biotinylated peptides		2.65579e+06
ID-m1-H	m1	f1	19806	975.456	2923.35	2923.35	3580	3	nIPTATSGVSGPVGGLHK(242.073)IPM(15.995)GIPM(15.995)GSRc	nIPTATSGVSGPVGGLHKIPMGIPMGSRc	nIPTATSGVSGPVGGLHK(242.073)IPM(15.995)GIPM(15.995)GSRc	AT3G14180.1	AT3G14180.1	| Symbols: | sequence-specific DNA binding transcription factors | chr3:4707290-4708621 REVERSE LENGTH=443	heavy	33	20.64	20.64	ID	0.000432	Biotinylated peptides	AT3G14180.1-K195	2.25348e+06
ID-m1-H	m1	f1	31776	939.414	2815.22	2815.24	4820	3	nLRDEEIEVDIDSVDPETLWELDRc	nLRDEEIEVDIDSVDPETLWELDRc	nLRDEEIEVDIDSVDPETLWELDRc	AT1G06230.1	AT1G06230.1;AT1G06230.2;AT1G06230.3	| Symbols: GTE4 | global transcription factor group E4 | chr1:1907626-1910183 FORWARD LENGTH=766	heavy	30	63.19	63.19	ID	5.6e-05	Non biotinylated peptides		769511
ID-m1-H	m1	f1	35631	934.107	2799.3	2799.31	5259	3	nAVVGEEALSSEDLLYLEFLDKFERc	nAVVGEEALSSEDLLYLEFLDKFERc	nAVVGEEALSSEDLLYLEFLDKFERc	AT1G20260.1	AT1G20260.1;AT1G76030.1;AT4G38510.1;AT4G38510.2;AT4G38510.3;AT4G38510.4;AT4G38510.5	| Symbols: | ATPase, V1 complex, subunit B protein | chr1:7016971-7020290 FORWARD LENGTH=487	heavy	28	81.52	81.52	ID	5.6e-05	Non biotinylated peptides		1.86161e+06
ID-m1-H	m1	f1	35954	934.106	2799.3	2799.31	5298	3	nAVVGEEALSSEDLLYLEFLDKFERc	nAVVGEEALSSEDLLYLEFLDKFERc	nAVVGEEALSSEDLLYLEFLDKFERc	AT1G20260.1	AT1G20260.1;AT1G76030.1;AT4G38510.1;AT4G38510.2;AT4G38510.3;AT4G38510.4;AT4G38510.5	| Symbols: | ATPase, V1 complex, subunit B protein | chr1:7016971-7020290 FORWARD LENGTH=487	heavy	28	57.49	57.49	ID	5.6e-05	Non biotinylated peptides		1.15647e+06
ID-m1-H	m1	f1	36670	934.109	2799.31	2799.31	5385	3	nAVVGEEALSSEDLLYLEFLDKFERc	nAVVGEEALSSEDLLYLEFLDKFERc	nAVVGEEALSSEDLLYLEFLDKFERc	AT1G20260.1	AT1G20260.1;AT1G76030.1;AT4G38510.1;AT4G38510.2;AT4G38510.3;AT4G38510.4;AT4G38510.5	| Symbols: | ATPase, V1 complex, subunit B protein | chr1:7016971-7020290 FORWARD LENGTH=487	heavy	28	61.46	61.46	ID	5.6e-05	Non biotinylated peptides		1.63539e+06
ID-m1-H	m1	f1	17016	809.994	2426.96	2426.97	3263	3	nIFDYVRQDVDPSEDDSTDQRc	nIFDYVRQDVDPSEDDSTDQRc	nIFDYVRQDVDPSEDDSTDQRc	AT1G01960.1	AT1G01960.1	| Symbols: EDA10 | SEC7-like guanine nucleotide exchange family protein | chr1:330830-337582 REVERSE LENGTH=1750	heavy	28	32.42	32.42	ID	5.6e-05	Non biotinylated peptides		957567
ID-m1-H	m1	f1	34684	980.074	2937.2	2937.2	5146	3	nM(15.995)PSEDDVAEWNGQEWELYLENLPKc	nMPSEDDVAEWNGQEWELYLENLPKc	nM(15.995)PSEDDVAEWNGQEWELYLENLPKc	AT5G13520.1	AT5G13520.1	| Symbols: | peptidase M1 family protein | chr5:4342117-4344571 REVERSE LENGTH=616	heavy	30	60.78	60.78	ID	5.6e-05	Non biotinylated peptides		2.2617e+06
ID-m1-H	m1	f1	6501	422.715	1686.83	1686.83	1920	4	nKPVSSSGAGPSVGKPPGRc	nKPVSSSGAGPSVGKPPGRc	nKPVSSSGAGPSVGKPPGRc	AT1G49590.1	AT1G49590.1	| Symbols: | C2H2 and C2HC zinc fingers superfamily protein | chr1:18354997-18356409 FORWARD LENGTH=242	heavy	23	49.03	49.03	ID	5.6e-05	Non biotinylated peptides		1.54729e+06
ID-m1-H	m1	f1	6508	563.284	1686.83	1686.83	1921	3	nKPVSSSGAGPSVGKPPGRc	nKPVSSSGAGPSVGKPPGRc	nKPVSSSGAGPSVGKPPGRc	AT1G49590.1	AT1G49590.1	| Symbols: | C2H2 and C2HC zinc fingers superfamily protein | chr1:18354997-18356409 FORWARD LENGTH=242	heavy	23	37.82	37.82	ID	5.6e-05	Non biotinylated peptides		1.11596e+06
ID-m1-H	m1	f1	12312	432.6	1294.78	1294.78	2693	3	nVKKYPVIPLPKc	nVKKYPVIPLPKc	nVKKYPVIPLPKc	AT3G09820.1	AT3G09820.1;AT3G09820.2;AT5G03300.1	| Symbols: ADK1, ATADK1 | adenosine kinase 1 | chr3:3012122-3014624 FORWARD LENGTH=344	heavy	14	37.77	37.77	ID	5.6e-05	Non biotinylated peptides		1.34279e+07
ID-m1-H	m1	f1	18833	1002.1	3003.27	3003.27	3472	3	nTLQSLIPGDDADTEQDPEESVSDQRPKc	nTLQSLIPGDDADTEQDPEESVSDQRPKc	nTLQSLIPGDDADTEQDPEESVSDQRPKc	AT2G28290.1	AT2G28290.1;AT2G28290.2;AT2G28290.3	| Symbols: SYD, CHR3 | P-loop containing nucleoside triphosphate hydrolases superfamily protein | chr2:12056771-12072950 FORWARD LENGTH=3574	heavy	34	8.44	8.44	ID	0.005761	Non biotinylated peptides		1.18387e+06
ID-m1-H	m1	f1	20020	572.614	1714.82	1714.82	3603	3	nTLQIDGITEQIEHAKc	nTLQIDGITEQIEHAKc	nTLQIDGITEQIEHAKc	AT2G25970.1	AT2G25970.1	| Symbols: | KH domain-containing protein | chr2:11071844-11075604 REVERSE LENGTH=632	heavy	20	40.72	40.72	ID	5.6e-05	Non biotinylated peptides		3.56644e+06
ID-m1-H	m1	f1	29139	856.917	3423.64	3423.65	4546	4	nVLVENEAKVDQGQPILVLEAM(15.995)K(226.078)MEHVVKc	nVLVENEAKVDQGQPILVLEAMKMEHVVKc	nVLVENEAKVDQGQPILVLEAM(15.995)K(226.078)MEHVVKc	AT1G03090.2	AT1G03090.1;AT1G03090.2	| Symbols: MCCA | methylcrotonyl-CoA carboxylase alpha chain, mitochondrial / 3-methylcrotonyl-CoA carboxylase 1 (MCCA) | chr1:739715-743819 FORWARD LENGTH=734	heavy	36	27.58	2.79	ID	0.000432	Biotinylated peptides	AT1G03090.2-K699	565335
ID-m1-H	m1	f1	30901	856.919	3423.65	3423.65	4727	4	nVLVENEAKVDQGQPILVLEAM(15.995)K(226.078)MEHVVKc	nVLVENEAKVDQGQPILVLEAMKMEHVVKc	nVLVENEAKVDQGQPILVLEAM(15.995)K(226.078)MEHVVKc	AT1G03090.2	AT1G03090.1;AT1G03090.2	| Symbols: MCCA | methylcrotonyl-CoA carboxylase alpha chain, mitochondrial / 3-methylcrotonyl-CoA carboxylase 1 (MCCA) | chr1:739715-743819 FORWARD LENGTH=734	heavy	36	9.09	0.78	ID	0.003799	Biotinylated peptides	AT1G03090.2-K699	1.64348e+06
ID-m1-H	m1	f1	24092	517.25	1032.48	1032.49	4036	2	nDTDILAAFRc	nDTDILAAFRc	nDTDILAAFRc	ATCG00490.1	ATCG00490.1	| Symbols: RBCL | ribulose-bisphosphate carboxylases | chrC:54958-56397 FORWARD LENGTH=479	heavy	12	43.1	43.1	ID	5.6e-05	Non biotinylated peptides		1.79485e+06
ID-m1-H	m1	f1	14088	735.294	1468.57	1468.58	2917	2	nEASDEEEYDLVRc	nEASDEEEYDLVRc	nEASDEEEYDLVRc	AT1G64790.1	AT1G64790.1;AT1G64790.2	| Symbols: ILA | ILITYHIA | chr1:24065232-24081908 REVERSE LENGTH=2610	heavy	15	84.82	84.82	ID	5.6e-05	Non biotinylated peptides		712524
ID-m1-H	m1	f1	10112	453.907	1358.7	1358.7	2409	3	nKLPFDRHLSTKc	nKLPFDRHLSTKc	nKLPFDRHLSTKc	AT1G14830.1	AT1G14830.1	| Symbols: ADL1C, ADL5, DRP1C, DL1C | DYNAMIN-like 1C | chr1:5107699-5111470 REVERSE LENGTH=614	heavy	18	18.42	18.42	ID	0.000432	Non biotinylated peptides		1.87508e+06
ID-m1-H	m1	f1	20128	1438.05	5748.18	5748.18	3615	4	nTADVQDTM(15.995)IEEDDITHEAPSFDPNQKENAEM(15.995)EENHNNFVYADDEAGSDVKc	nTADVQDTMIEEDDITHEAPSFDPNQKENAEMEENHNNFVYADDEAGSDVKc	nTADVQDTM(15.995)IEEDDITHEAPSFDPNQKENAEM(15.995)EENHNNFVYADDEAGSDVKc	AT3G54760.2	AT3G54760.1;AT3G54760.2	| Symbols: | dentin sialophosphoprotein-related | chr3:20269659-20272037 REVERSE LENGTH=761	heavy	63	29.81	29.81	ID	5.6e-05	Non biotinylated peptides		2.58516e+06
ID-m1-H	m1	f1	22245	756.021	2265.04	2265.05	3846	3	nASKPK(226.078)TQVLEELDSAADSKc	nASKPKTQVLEELDSAADSKc	nASKPK(226.078)TQVLEELDSAADSKc	AT3G13060.2	AT3G13060.1;AT3G13060.2	| Symbols: ECT5 | evolutionarily conserved C-terminal region 5 | chr3:4180625-4183632 FORWARD LENGTH=634	heavy	23	52.93	0	ID	0.000209	Biotinylated peptides	AT3G13060.2-K359	2.50939e+06
ID-m1-H	m1	f1	14067	576.319	1150.62	1150.63	2915	2	nAPGVQTPVIVRc	nAPGVQTPVIVRc	nAPGVQTPVIVRc	AT1G20620.1	AT1G20620.1;AT1G20620.2;AT1G20620.5;AT4G35090.1;AT4G35090.2	| Symbols: CAT3, SEN2, ATCAT3 | catalase 3 | chr1:7143142-7146193 FORWARD LENGTH=492	heavy	15	20.59	20.59	ID	0.000469	Non biotinylated peptides		9.12272e+06
ID-m1-H	m1	f1	10053	748.335	1494.66	1494.66	2401	2	nNLM(15.995)K(242.073)SASISGSKc	nNLMKSASISGSKc	nNLM(15.995)K(242.073)SASISGSKc	AT1G18150.1	AT1G18150.1;AT1G18150.2;AT1G18150.3	| Symbols: ATMPK8 | Protein kinase superfamily protein | chr1:6244641-6247582 REVERSE LENGTH=589	heavy	15	56.84	38.6	ID	5.6e-05	Biotinylated peptides	AT1G18150.1-K545	465952
ID-m1-H	m1	f1	10893	558.258	1114.5	1114.5	2510	2	nEGIQEQLERc	nEGIQEQLERc	nEGIQEQLERc	ATCG00120.1	ATCG00120.1	| Symbols: ATPA | ATP synthase subunit alpha | chrC:9938-11461 REVERSE LENGTH=507	heavy	14	64.2	64.2	ID	5.6e-05	Non biotinylated peptides		1.32464e+06
ID-m1-H	m1	f1	32417	629.809	2515.21	2515.21	4891	4	nVDQGQPILVLEAMK(226.078)MEHVVKc	nVDQGQPILVLEAMKMEHVVKc	nVDQGQPILVLEAMK(226.078)MEHVVKc	AT1G03090.2	AT1G03090.1;AT1G03090.2	| Symbols: MCCA | methylcrotonyl-CoA carboxylase alpha chain, mitochondrial / 3-methylcrotonyl-CoA carboxylase 1 (MCCA) | chr1:739715-743819 FORWARD LENGTH=734	heavy	26	47.41	12.66	ID	5.6e-05	Biotinylated peptides	AT1G03090.2-K699	889072
ID-m1-H	m1	f1	32446	1258.61	2515.2	2515.21	4894	2	nVDQGQPILVLEAMK(226.078)MEHVVKc	nVDQGQPILVLEAMKMEHVVKc	nVDQGQPILVLEAMK(226.078)MEHVVKc	AT1G03090.2	AT1G03090.1;AT1G03090.2	| Symbols: MCCA | methylcrotonyl-CoA carboxylase alpha chain, mitochondrial / 3-methylcrotonyl-CoA carboxylase 1 (MCCA) | chr1:739715-743819 FORWARD LENGTH=734	heavy	26	87.43	25.59	ID	5.6e-05	Biotinylated peptides	AT1G03090.2-K699	3.92229e+06
ID-m1-H	m1	f1	32575	839.408	2515.2	2515.21	4908	3	nVDQGQPILVLEAMK(226.078)MEHVVKc	nVDQGQPILVLEAMKMEHVVKc	nVDQGQPILVLEAMK(226.078)MEHVVKc	AT1G03090.2	AT1G03090.1;AT1G03090.2	| Symbols: MCCA | methylcrotonyl-CoA carboxylase alpha chain, mitochondrial / 3-methylcrotonyl-CoA carboxylase 1 (MCCA) | chr1:739715-743819 FORWARD LENGTH=734	heavy	26	43.29	16.95	ID	5.6e-05	Biotinylated peptides	AT1G03090.2-K699	4.18198e+06
ID-m1-H	m1	f1	7086	580.273	1158.53	1158.54	2000	2	nGK(242.073)TLGSGSAKc	nGKTLGSGSAKc	nGK(242.073)TLGSGSAKc	AT1G51060.1	AT1G51060.1	| Symbols: HTA10 | histone H2A 10 | chr1:18926948-18927443 FORWARD LENGTH=132	heavy	12	30.93	0	ID	0.001227	Biotinylated peptides	AT1G51060.1-K6	933869
ID-m1-H	m1	f1	33623	1088.81	3263.41	3263.42	5024	3	nTFSTEDEAIQLANDSQYGLAGAVLSNDLERc	nTFSTEDEAIQLANDSQYGLAGAVLSNDLERc	nTFSTEDEAIQLANDSQYGLAGAVLSNDLERc	AT3G48170.1	AT3G48170.1	| Symbols: ALDH10A9 | aldehyde dehydrogenase 10A9 | chr3:17786290-17789918 REVERSE LENGTH=503	heavy	37	94.82	94.82	ID	5.6e-05	Non biotinylated peptides		3.59739e+06
ID-m1-H	m1	f1	13107	727.321	1452.63	1452.63	2794	2	nTDTNPEGLTAAYGKc	nTDTNPEGLTAAYGKc	nTDTNPEGLTAAYGKc	AT1G16080.1	AT1G16080.1	| Symbols: | unknown protein; LOCATED IN: apoplast, chloroplast stroma, chloroplast, chloroplast envelope; EXPRESSED IN: 23 plant structures; EXPRESSED DURING: 14 growth stages; Has 81 Blast hits to 81 proteins in 28 species: Archae - 0; Bacteria - 2; Metazoa - 0; Fungi - 0; Plants - 62; Viruses - 0; Other Eukaryotes - 17 (source: NCBI BLink). | chr1:5514394-5515761 FORWARD LENGTH=313	heavy	16	60.55	60.55	ID	5.6e-05	Non biotinylated peptides		876362
ID-m1-H	m1	f1	11904	1151.48	3451.42	3451.42	2641	3	nFRPPPPQGDEAEVPESDM(15.995)GQSSSNEPEVEKKc	nFRPPPPQGDEAEVPESDMGQSSSNEPEVEKKc	nFRPPPPQGDEAEVPESDM(15.995)GQSSSNEPEVEKKc	AT1G12270.1	AT1G12270.1	| Symbols: Hop1 | stress-inducible protein, putative | chr1:4172105-4174575 FORWARD LENGTH=572	heavy	39	8.66	8.66	ID	0.003726	Non biotinylated peptides		396113
ID-m1-H	m1	f1	24812	1097.42	4385.64	4385.65	4109	4	nYNM(15.995)QENNGAGEEHGSNDRDEEDVYFDDESAEVVISSLRc	nYNMQENNGAGEEHGSNDRDEEDVYFDDESAEVVISSLRc	nYNM(15.995)QENNGAGEEHGSNDRDEEDVYFDDESAEVVISSLRc	AT3G45190.1	AT3G45190.1	| Symbols: | SIT4 phosphatase-associated family protein | chr3:16541994-16548161 REVERSE LENGTH=789	heavy	51	59.44	59.44	ID	5.6e-05	Non biotinylated peptides		4.44918e+06
ID-m1-H	m1	f1	35613	633.348	1897.02	1897.02	5256	3	nWVLFNLHPLLSIGLPRc	nWVLFNLHPLLSIGLPRc	nWVLFNLHPLLSIGLPRc	AT5G42650.1	AT5G42650.1	| Symbols: AOS, CYP74A, DDE2 | allene oxide synthase | chr5:17097803-17099359 REVERSE LENGTH=518	heavy	23	26.07	26.07	ID	5.6e-05	Non biotinylated peptides		584985
ID-m1-H	m1	f1	24103	920.395	1838.77	1838.78	4037	2	nGFGQKIEDDDIDIDLEc	nGFGQKIEDDDIDIDLEc	nGFGQKIEDDDIDIDLEc	AT2G29180.1	AT2G29180.1	| Symbols: | unknown protein; FUNCTIONS IN: molecular_function unknown; INVOLVED IN: biological_process unknown; LOCATED IN: chloroplast thylakoid membrane; EXPRESSED IN: 23 plant structures; EXPRESSED DURING: 13 growth stages; Has 34 Blast hits to 33 proteins in 16 species: Archae - 0; Bacteria - 0; Metazoa - 0; Fungi - 0; Plants - 33; Viruses - 0; Other Eukaryotes - 1 (source: NCBI BLink). | ch…	heavy	18	55.89	55.89	ID	5.6e-05	Non biotinylated peptides		1.66458e+06
ID-m1-H	m1	f1	32013	906.585	4527.89	4527.88	4846	5	nLIDTDGDYHIDPNDPNYDSGEEPFELVGATLSDPLDDYKKc	nLIDTDGDYHIDPNDPNYDSGEEPFELVGATLSDPLDDYKKc	nLIDTDGDYHIDPNDPNYDSGEEPFELVGATLSDPLDDYKKc	AT4G24800.1	AT4G24800.1;AT4G24800.2;AT4G24800.3	| Symbols: | MA3 domain-containing protein | chr4:12782463-12784902 FORWARD LENGTH=702	heavy	46	19	19	ID	0.00016	Non biotinylated peptides		1.31093e+06
ID-m1-H	m1	f1	17833	749.332	1496.65	1496.65	3358	2	nSPTGEVIFGGETMRc	nSPTGEVIFGGETMRc	nSPTGEVIFGGETMRc	ATCG00280.1	ATCG00280.1	| Symbols: PSBC | photosystem II reaction center protein C | chrC:33720-35141 FORWARD LENGTH=473	heavy	17	54.42	54.42	ID	5.6e-05	Non biotinylated peptides		1.22396e+06
ID-m1-H	m1	f1	23302	629.939	1886.8	1886.8	3956	3	nSEHAFYLDWAVHSFRc	nSEHAFYLDWAVHSFRc	nSEHAFYLDWAVHSFRc	AT5G17920.1	AT5G17920.1;AT5G17920.2	| Symbols: ATCIMS, ATMETS, ATMS1 | Cobalamin-independent synthase family protein | chr5:5935771-5939195 FORWARD LENGTH=765	heavy	23	39.64	39.64	ID	0.0003	Non biotinylated peptides		2.03629e+06
ID-m1-H	m1	f1	29141	629.288	1884.84	1884.85	4546	3	nEITFNFPTIDKLDGQEc	nEITFNFPTIDKLDGQEc	nEITFNFPTIDKLDGQEc	ATCG00490.1	ATCG00490.1	| Symbols: RBCL | ribulose-bisphosphate carboxylases | chrC:54958-56397 FORWARD LENGTH=479	heavy	19	15.46	15.46	ID	0.000507	Non biotinylated peptides		835837
ID-m1-H	m1	f1	29146	943.43	1884.85	1884.85	4546	2	nEITFNFPTIDKLDGQEc	nEITFNFPTIDKLDGQEc	nEITFNFPTIDKLDGQEc	ATCG00490.1	ATCG00490.1	| Symbols: RBCL | ribulose-bisphosphate carboxylases | chrC:54958-56397 FORWARD LENGTH=479	heavy	19	39.18	39.18	ID	5.6e-05	Non biotinylated peptides		2.8765e+06
ID-m1-H	m1	f1	29598	943.433	1884.85	1884.85	4593	2	nEITFNFPTIDKLDGQEc	nEITFNFPTIDKLDGQEc	nEITFNFPTIDKLDGQEc	ATCG00490.1	ATCG00490.1	| Symbols: RBCL | ribulose-bisphosphate carboxylases | chrC:54958-56397 FORWARD LENGTH=479	heavy	19	26.73	26.73	ID	0.000469	Non biotinylated peptides		1.04231e+06
ID-m1-H	m1	f1	29741	629.288	1884.84	1884.85	4607	3	nEITFNFPTIDKLDGQEc	nEITFNFPTIDKLDGQEc	nEITFNFPTIDKLDGQEc	ATCG00490.1	ATCG00490.1	| Symbols: RBCL | ribulose-bisphosphate carboxylases | chrC:54958-56397 FORWARD LENGTH=479	heavy	19	25.54	25.54	ID	0.0003	Non biotinylated peptides		1.83632e+06
ID-m1-H	m1	f1	34225	1181.51	3541.52	3541.53	5093	3	nTVSDIFSSGTGEFDETEVYQTIPSDLSIDVEKc	nTVSDIFSSGTGEFDETEVYQTIPSDLSIDVEKc	nTVSDIFSSGTGEFDETEVYQTIPSDLSIDVEKc	AT1G06950.1	AT1G06950.1	| Symbols: ATTIC110, TIC110 | translocon at the inner envelope membrane of chloroplasts 110 | chr1:2130303-2135563 REVERSE LENGTH=1016	heavy	34	28.86	28.86	ID	0.000252	Non biotinylated peptides		2.16051e+06
ID-m1-H	m1	f1	13322	673.955	2018.84	2018.85	2821	3	nTSPEKDEMATESYEAAIKc	nTSPEKDEMATESYEAAIKc	nTSPEKDEMATESYEAAIKc	AT1G70410.2	AT1G70410.2	| Symbols: ATBCA4, BCA4 | beta carbonic anhydrase 4 | chr1:26534167-26537457 REVERSE LENGTH=280	heavy	20	70.89	70.89	ID	5.6e-05	Non biotinylated peptides		648102
ID-m1-H	m1	f1	34033	1220.48	2438.95	2438.95	5071	2	nDYSADEVDGWEFDELEKELQc	nDYSADEVDGWEFDELEKELQc	nDYSADEVDGWEFDELEKELQc	AT5G13560.1	AT5G13560.1	| Symbols: | unknown protein; BEST Arabidopsis thaliana protein match is: unknown protein (TAIR:AT2G37370.1); Has 12055 Blast hits to 8846 proteins in 811 species: Archae - 217; Bacteria - 1046; Metazoa - 6104; Fungi - 1115; Plants - 528; Viruses - 14; Other Eukaryotes - 3031 (source: NCBI BLink). | chr5:4361579-4366318 REVERSE LENGTH=679	heavy	23	78.6	78.6	ID	5.6e-05	Non biotinylated peptides		3.36581e+06
ID-m1-H	m1	f1	34109	813.99	2438.95	2438.95	5080	3	nDYSADEVDGWEFDELEKELQc	nDYSADEVDGWEFDELEKELQc	nDYSADEVDGWEFDELEKELQc	AT5G13560.1	AT5G13560.1	| Symbols: | unknown protein; BEST Arabidopsis thaliana protein match is: unknown protein (TAIR:AT2G37370.1); Has 12055 Blast hits to 8846 proteins in 811 species: Archae - 217; Bacteria - 1046; Metazoa - 6104; Fungi - 1115; Plants - 528; Viruses - 14; Other Eukaryotes - 3031 (source: NCBI BLink). | chr5:4361579-4366318 REVERSE LENGTH=679	heavy	23	24.79	24.79	ID	0.000469	Non biotinylated peptides		1.70446e+06
ID-m1-H	m1	f1	11771	495.902	1484.69	1484.69	2623	3	nTFQGPPHGIQVERc	nTFQGPPHGIQVERc	nTFQGPPHGIQVERc	ATCG00490.1	ATCG00490.1	| Symbols: RBCL | ribulose-bisphosphate carboxylases | chrC:54958-56397 FORWARD LENGTH=479	heavy	20	45.65	45.65	ID	5.6e-05	Non biotinylated peptides		1.01567e+07
ID-m1-H	m1	f1	11790	743.349	1484.68	1484.69	2625	2	nTFQGPPHGIQVERc	nTFQGPPHGIQVERc	nTFQGPPHGIQVERc	ATCG00490.1	ATCG00490.1	| Symbols: RBCL | ribulose-bisphosphate carboxylases | chrC:54958-56397 FORWARD LENGTH=479	heavy	20	58	58	ID	5.6e-05	Non biotinylated peptides		375381
ID-m1-H	m1	f1	12079	495.902	1484.69	1484.69	2663	3	nTFQGPPHGIQVERc	nTFQGPPHGIQVERc	nTFQGPPHGIQVERc	ATCG00490.1	ATCG00490.1	| Symbols: RBCL | ribulose-bisphosphate carboxylases | chrC:54958-56397 FORWARD LENGTH=479	heavy	20	30.91	30.91	ID	5.6e-05	Non biotinylated peptides		5.2263e+06
ID-m1-H	m1	f1	16066	1030.41	2058.8	2058.81	3152	2	nSVTVEEM(15.995)AEEDDAAIEERc	nSVTVEEMAEEDDAAIEERc	nSVTVEEM(15.995)AEEDDAAIEERc	AT3G19720.1	AT3G19720.1;AT3G19720.2;AT3G19720.3	| Symbols: ARC5, DRP5B | P-loop containing nucleoside triphosphate hydrolases superfamily protein | chr3:6850591-6855389 REVERSE LENGTH=777	heavy	21	105.3	105.3	ID	5.6e-05	Non biotinylated peptides		314877
ID-m1-H	m1	f1	31351	1456.6	2911.19	2911.2	4774	2	nHYYPDEELITSDEELQGWWSEVRc	nHYYPDEELITSDEELQGWWSEVRc	nHYYPDEELITSDEELQGWWSEVRc	AT3G45140.1	AT3G45140.1	| Symbols: LOX2, ATLOX2 | lipoxygenase 2 | chr3:16525437-16529233 FORWARD LENGTH=896	heavy	31	88.04	88.04	ID	5.6e-05	Non biotinylated peptides		1.45293e+06
ID-m1-H	m1	f1	34477	1064.5	2126.99	2127	5122	2	nYLPSSVNWFFSNGALLYKc	nYLPSSVNWFFSNGALLYKc	nYLPSSVNWFFSNGALLYKc	AT2G44230.1	AT2G44230.1	| Symbols: | Plant protein of unknown function (DUF946) | chr2:18286537-18288247 FORWARD LENGTH=542	heavy	22	44.5	44.5	ID	5.6e-05	Non biotinylated peptides		2.35158e+06
ID-m1-H	m1	f1	34275	1072.09	3213.26	3213.27	5099	3	nLPYFDGDYWPGAAEDLIYQM(15.995)SQEEDGRc	nLPYFDGDYWPGAAEDLIYQMSQEEDGRc	nLPYFDGDYWPGAAEDLIYQM(15.995)SQEEDGRc	AT1G79000.1	AT1G79000.1;AT1G79000.2	| Symbols: HAC1, PCAT2, ATHPCAT2, ATHAC1 | histone acetyltransferase of the CBP family 1 | chr1:29716933-29723984 REVERSE LENGTH=1697	heavy	33	51.76	51.76	ID	5.6e-05	Non biotinylated peptides		2.31058e+06
ID-m1-H	m1	f1	20546	681.943	2042.81	2042.81	3664	3	nSVTVEEMAEEDDAAIEERc	nSVTVEEMAEEDDAAIEERc	nSVTVEEMAEEDDAAIEERc	AT3G19720.1	AT3G19720.1;AT3G19720.2;AT3G19720.3	| Symbols: ARC5, DRP5B | P-loop containing nucleoside triphosphate hydrolases superfamily protein | chr3:6850591-6855389 REVERSE LENGTH=777	heavy	21	106.89	106.89	ID	5.6e-05	Non biotinylated peptides		1.35979e+06
ID-m1-H	m1	f1	20556	1022.41	2042.8	2042.81	3665	2	nSVTVEEMAEEDDAAIEERc	nSVTVEEMAEEDDAAIEERc	nSVTVEEMAEEDDAAIEERc	AT3G19720.1	AT3G19720.1;AT3G19720.2;AT3G19720.3	| Symbols: ARC5, DRP5B | P-loop containing nucleoside triphosphate hydrolases superfamily protein | chr3:6850591-6855389 REVERSE LENGTH=777	heavy	21	119.4	119.4	ID	5.6e-05	Non biotinylated peptides		738736
ID-m1-H	m1	f1	25079	520.612	1558.81	1558.82	4137	3	nIGAFEEELKAVLPKc	nIGAFEEELKAVLPKc	nIGAFEEELKAVLPKc	AT2G37040.1	AT2G37040.1;AT3G53260.1	| Symbols: PAL1, ATPAL1 | PHE ammonia lyase 1 | chr2:15557602-15560237 REVERSE LENGTH=725	heavy	16	27.83	27.83	ID	5.6e-05	Non biotinylated peptides		1.68015e+06
ID-m1-H	m1	f1	18692	429.258	856.501	856.503	3457	2	nVVILTFRc	nVVILTFRc	nVVILTFRc	AT3G42050.1	AT3G42050.1	| Symbols: | vacuolar ATP synthase subunit H family protein | chr3:14228846-14232228 REVERSE LENGTH=441	heavy	10	35.63	35.63	ID	5.6e-05	Non biotinylated peptides		3.81511e+06
ID-m1-H	m1	f1	10270	566.559	1696.65	1696.66	2430	3	nATAGDTHLGGEDFDNRc	nATAGDTHLGGEDFDNRc	nATAGDTHLGGEDFDNRc	AT3G09440.1	AT1G16030.1;AT1G56410.1;AT3G09440.1;AT3G09440.2;AT3G12580.1;AT5G02490.1;AT5G02500.1;AT5G02500.2	| Symbols: | Heat shock protein 70 (Hsp 70) family protein | chr3:2903434-2905632 REVERSE LENGTH=649	heavy	22	33.3	33.3	ID	5.6e-05	Non biotinylated peptides		1.8501e+06
ID-m1-H	m1	f1	27381	1385.58	2769.14	2769.14	4367	2	nVLM(15.995)GLTNDELENVDWVEGNEYERc	nVLMGLTNDELENVDWVEGNEYERc	nVLM(15.995)GLTNDELENVDWVEGNEYERc	AT5G39730.1	AT5G39730.1	| Symbols: | AIG2-like (avirulence induced gene) family protein | chr5:15901740-15902624 FORWARD LENGTH=172	heavy	30	132.44	132.44	ID	5.6e-05	Non biotinylated peptides		1.60318e+06
ID-m1-H	m1	f1	25720	634.841	2535.34	2535.34	4201	4	nLVIRPM(15.995)YSSPPIHGASIVAVILRc	nLVIRPMYSSPPIHGASIVAVILRc	nLVIRPM(15.995)YSSPPIHGASIVAVILRc	AT5G11520.1	AT5G11520.1	| Symbols: ASP3, YLS4 | aspartate aminotransferase 3 | chr5:3685257-3687721 REVERSE LENGTH=449	heavy	31	25.99	25.99	ID	5.6e-05	Non biotinylated peptides		2.27265e+06
ID-m1-H	m1	f1	32363	512.63	1534.87	1534.87	4885	3	nLHNLLPFLAPLLRc	nLHNLLPFLAPLLRc	nLHNLLPFLAPLLRc	AT4G36630.1	AT4G36630.1	| Symbols: EMB2754 | Vacuolar sorting protein 39 | chr4:17272088-17276524 REVERSE LENGTH=1000	heavy	19	44.78	44.78	ID	5.6e-05	Non biotinylated peptides		4.39157e+06
ID-m1-H	m1	f1	32398	768.442	1534.87	1534.87	4889	2	nLHNLLPFLAPLLRc	nLHNLLPFLAPLLRc	nLHNLLPFLAPLLRc	AT4G36630.1	AT4G36630.1	| Symbols: EMB2754 | Vacuolar sorting protein 39 | chr4:17272088-17276524 REVERSE LENGTH=1000	heavy	19	25.55	25.55	ID	0.000348	Non biotinylated peptides		1.47532e+06
ID-m1-H	m1	f1	28093	726.827	2903.28	2903.3	4438	4	nSLGMTKEEIIDLLTEGHDAESDTLEKc	nSLGMTKEEIIDLLTEGHDAESDTLEKc	nSLGMTKEEIIDLLTEGHDAESDTLEKc	AT1G59910.1	AT1G59910.1	| Symbols: | Actin-binding FH2 (formin homology 2) family protein | chr1:22054167-22057052 REVERSE LENGTH=929	heavy	30	11.42	11.42	ID	0.002974	Non biotinylated peptides		2.06252e+06
ID-m1-H	m1	f1	12386	781.308	2340.9	2340.91	2702	3	nVDEDETMKEVPEPEDGNEEKc	nVDEDETMKEVPEPEDGNEEKc	nVDEDETMKEVPEPEDGNEEKc	AT4G34430.1	AT4G34430.1;AT4G34430.2;AT4G34430.3;AT4G34430.4	| Symbols: CHB3, ATSWI3D | DNA-binding family protein | chr4:16461069-16464993 FORWARD LENGTH=985	heavy	23	20.46	20.46	ID	5.6e-05	Non biotinylated peptides		1.08543e+06
ID-m1-H	m1	f1	25221	885.913	3539.62	3539.63	4151	4	nGEYYSNRPPTPLLDTINYPIHM(15.995)K(226.078)NLSVKc	nGEYYSNRPPTPLLDTINYPIHMKNLSVKc	nGEYYSNRPPTPLLDTINYPIHM(15.995)K(226.078)NLSVKc	AT4G15560.1	AT4G15560.1	| Symbols: CLA1, DEF, CLA, DXS, DXPS2 | Deoxyxylulose-5-phosphate synthase | chr4:8884218-8887254 FORWARD LENGTH=717	heavy	38	11.18	1.33	ID	0.002326	Biotinylated peptides	AT4G15560.1-K87	3.12944e+06
ID-m1-H	m1	f1	28073	1034.81	3101.41	3101.42	4436	3	nIKEAISDLPVSTEEDDVEEAAALEEAAVKc	nIKEAISDLPVSTEEDDVEEAAALEEAAVKc	nIKEAISDLPVSTEEDDVEEAAALEEAAVKc	AT3G04560.1	AT3G04560.1	| Symbols: | unknown protein; FUNCTIONS IN: molecular_function unknown; INVOLVED IN: biological_process unknown; EXPRESSED IN: 22 plant structures; EXPRESSED DURING: 16 growth stages; Has 227 Blast hits to 225 proteins in 83 species: Archae - 0; Bacteria - 17; Metazoa - 98; Fungi - 29; Plants - 51; Viruses - 1; Other Eukaryotes - 31 (source: NCBI BLink). | chr3:1227506-1229338 REVERSE LENGTH=417	heavy	31	76.16	76.16	ID	5.6e-05	Non biotinylated peptides		1.12372e+06
ID-m1-H	m1	f1	21656	528.577	1582.71	1582.71	3783	3	nVWKDEAFEIWSRc	nVWKDEAFEIWSRc	nVWKDEAFEIWSRc	AT3G59970.3	AT3G59970.3	| Symbols: MTHFR1 | methylenetetrahydrofolate reductase 1 | chr3:22151303-22154323 FORWARD LENGTH=592	heavy	18	62.94	62.94	ID	5.6e-05	Non biotinylated peptides		1.64858e+06
ID-m1-H	m1	f1	25544	667.946	2000.82	2000.82	4183	3	nAAPNPFGDAFQGPEM(15.995)WTKc	nAAPNPFGDAFQGPEMWTKc	nAAPNPFGDAFQGPEM(15.995)WTKc	AT1G12270.1	AT1G12270.1	| Symbols: Hop1 | stress-inducible protein, putative | chr1:4172105-4174575 FORWARD LENGTH=572	heavy	22	28	28	ID	0.000111	Non biotinylated peptides		2.05698e+06
ID-m1-H	m1	f1	7727	900.344	3597.35	3597.37	2086	4	nTQLEESSEENKSEDSNGTEENAGESEENTEKKc	nTQLEESSEENKSEDSNGTEENAGESEENTEKKc	nTQLEESSEENKSEDSNGTEENAGESEENTEKKc	AT1G29470.1	AT1G29470.1;AT1G29470.2	| Symbols: | S-adenosyl-L-methionine-dependent methyltransferases superfamily protein | chr1:10310424-10313369 REVERSE LENGTH=770	heavy	40	24.34	24.34	ID	0.000252	Non biotinylated peptides		320453
ID-m1-H	m1	f1	10247	509.267	2033.04	2033.04	2427	4	nGKRPIHSILIANNGM(15.995)AAVKc	nGKRPIHSILIANNGMAAVKc	nGKRPIHSILIANNGM(15.995)AAVKc	AT1G36160.1	AT1G36160.1;AT1G36160.2	| Symbols: ACC1, AT-ACC1, EMB22, GK, PAS3 | acetyl-CoA carboxylase 1 | chr1:13534196-13543773 FORWARD LENGTH=2254	heavy	28	25.76	25.76	ID	0.000209	Non biotinylated peptides		1.72375e+06
ID-m1-H	m1	f1	10307	678.687	2033.04	2033.04	2435	3	nGKRPIHSILIANNGM(15.995)AAVKc	nGKRPIHSILIANNGMAAVKc	nGKRPIHSILIANNGM(15.995)AAVKc	AT1G36160.1	AT1G36160.1;AT1G36160.2	| Symbols: ACC1, AT-ACC1, EMB22, GK, PAS3 | acetyl-CoA carboxylase 1 | chr1:13534196-13543773 FORWARD LENGTH=2254	heavy	28	50.05	50.05	ID	5.6e-05	Non biotinylated peptides		567705
ID-m1-H	m1	f1	10393	407.615	2033.04	2033.04	2446	5	nGKRPIHSILIANNGM(15.995)AAVKc	nGKRPIHSILIANNGMAAVKc	nGKRPIHSILIANNGM(15.995)AAVKc	AT1G36160.1	AT1G36160.1;AT1G36160.2	| Symbols: ACC1, AT-ACC1, EMB22, GK, PAS3 | acetyl-CoA carboxylase 1 | chr1:13534196-13543773 FORWARD LENGTH=2254	heavy	28	41.99	41.99	ID	5.6e-05	Non biotinylated peptides		4.24024e+06
ID-m1-H	m1	f1	10833	509.264	2033.03	2033.04	2503	4	nGKRPIHSILIANNGM(15.995)AAVKc	nGKRPIHSILIANNGMAAVKc	nGKRPIHSILIANNGM(15.995)AAVKc	AT1G36160.1	AT1G36160.1;AT1G36160.2	| Symbols: ACC1, AT-ACC1, EMB22, GK, PAS3 | acetyl-CoA carboxylase 1 | chr1:13534196-13543773 FORWARD LENGTH=2254	heavy	28	55.55	55.55	ID	5.6e-05	Non biotinylated peptides		3.81697e+06
ID-m1-H	m1	f1	10854	678.683	2033.03	2033.04	2505	3	nGKRPIHSILIANNGM(15.995)AAVKc	nGKRPIHSILIANNGMAAVKc	nGKRPIHSILIANNGM(15.995)AAVKc	AT1G36160.1	AT1G36160.1;AT1G36160.2	| Symbols: ACC1, AT-ACC1, EMB22, GK, PAS3 | acetyl-CoA carboxylase 1 | chr1:13534196-13543773 FORWARD LENGTH=2254	heavy	28	30.87	30.87	ID	0.00016	Non biotinylated peptides		534918
ID-m1-H	m1	f1	11054	407.613	2033.03	2033.04	2531	5	nGKRPIHSILIANNGM(15.995)AAVKc	nGKRPIHSILIANNGMAAVKc	nGKRPIHSILIANNGM(15.995)AAVKc	AT1G36160.1	AT1G36160.1;AT1G36160.2	| Symbols: ACC1, AT-ACC1, EMB22, GK, PAS3 | acetyl-CoA carboxylase 1 | chr1:13534196-13543773 FORWARD LENGTH=2254	heavy	28	30.53	30.53	ID	5.6e-05	Non biotinylated peptides		4.06182e+06
ID-m1-H	m1	f1	27577	1012.76	3035.27	3035.27	4387	3	nNFEGLDLGKM(15.995)DEANDSGLASYVAGQIDRc	nNFEGLDLGKMDEANDSGLASYVAGQIDRc	nNFEGLDLGKM(15.995)DEANDSGLASYVAGQIDRc	AT3G14420.6	AT3G14415.1;AT3G14415.3;AT3G14420.1;AT3G14420.2;AT3G14420.3;AT3G14420.4;AT3G14420.5;AT3G14420.6	| Symbols: | Aldolase-type TIM barrel family protein | chr3:4821899-4823899 FORWARD LENGTH=366	heavy	35	104.03	104.03	ID	5.6e-05	Non biotinylated peptides		2.56151e+06
ID-m1-H	m1	f1	34810	577.328	1152.64	1152.65	5161	2	nRWVILPPFLc	nRWVILPPFLc	nRWVILPPFLc	AT3G55360.1	AT3G55360.1	| Symbols: CER10, ECR, ATTSC13, TSC13 | 3-oxo-5-alpha-steroid 4-dehydrogenase family protein | chr3:20521186-20522856 REVERSE LENGTH=310	heavy	13	9.63	9.63	ID	0.000469	Non biotinylated peptides		978997
ID-m1-H	m1	f1	13137	469.218	1404.63	1404.64	2798	3	nQARDDIDAVAWKc	nQARDDIDAVAWKc	nQARDDIDAVAWKc	AT1G14830.1	AT1G14830.1	| Symbols: ADL1C, ADL5, DRP1C, DL1C | DYNAMIN-like 1C | chr1:5107699-5111470 REVERSE LENGTH=614	heavy	18	19.56	19.56	ID	0.000432	Non biotinylated peptides		2.07895e+06
ID-m1-H	m1	f1	34139	846.434	1690.85	1690.85	5083	2	nSAIGILMNLGLIDESKc	nSAIGILMNLGLIDESKc	nSAIGILMNLGLIDESKc	AT3G59970.3	AT3G59970.1;AT3G59970.2;AT3G59970.3	| Symbols: MTHFR1 | methylenetetrahydrofolate reductase 1 | chr3:22151303-22154323 FORWARD LENGTH=592	heavy	18	84.52	84.52	ID	5.6e-05	Non biotinylated peptides		617916
ID-m1-H	m1	f1	33062	1263.57	3787.7	3787.72	4961	3	nTVQEEEDLDK(226.078)LLAALGETPAAERPASSTPVEEKc	nTVQEEEDLDKLLAALGETPAAERPASSTPVEEKc	nTVQEEEDLDK(226.078)LLAALGETPAAERPASSTPVEEKc	AT1G76810.1	AT1G76810.1	| Symbols: | eukaryotic translation initiation factor 2 (eIF-2) family protein | chr1:28831366-28836310 REVERSE LENGTH=1294	heavy	39	41.15	27.84	ID	0.00016	Biotinylated peptides	AT1G76810.1-K305	349417
ID-m1-H	m1	f1	12916	715.316	1428.62	1428.62	2768	2	nTYSDLAGPEYTAKc	nTYSDLAGPEYTAKc	nTYSDLAGPEYTAKc	AT5G14040.1	AT5G14040.1	| Symbols: PHT3;1 | phosphate transporter 3;1 | chr5:4531059-4532965 REVERSE LENGTH=375	heavy	14	52.22	52.22	ID	5.6e-05	Non biotinylated peptides		845456
ID-m1-H	m1	f1	19768	693.339	2076.99	2077	3575	3	nLIAHSM(15.995)GLK(226.078)LPASGFGSKc	nLIAHSMGLKLPASGFGSKc	nLIAHSM(15.995)GLK(226.078)LPASGFGSKc	AT5G22120.1	AT5G22120.1	| Symbols: | unknown protein; FUNCTIONS IN: molecular_function unknown; INVOLVED IN: biological_process unknown; LOCATED IN: cellular_component unknown; EXPRESSED IN: cultured cell; Has 30201 Blast hits to 17322 proteins in 780 species: Archae - 12; Bacteria - 1396; Metazoa - 17338; Fungi - 3422; Plants - 5037; Viruses - 0; Other Eukaryotes - 2996 (source: NCBI BLink). | chr5:7334612-7336755 REVE…	heavy	22	15.34	7.4	ID	0.001187	Biotinylated peptides	AT5G22120.1-K348	1.91827e+06
ID-m1-H	m1	f1	26994	1010.9	4039.57	4039.59	4328	4	nHM(15.995)EEVQLPDEEHLETEPEAEGQGQTEAEAMQEALFc	nHMEEVQLPDEEHLETEPEAEGQGQTEAEAMQEALFc	nHM(15.995)EEVQLPDEEHLETEPEAEGQGQTEAEAMQEALFc	AT1G48620.1	AT1G48620.1	| Symbols: HON5 | high mobility group A5 | chr1:17974148-17976301 REVERSE LENGTH=479	heavy	43	72.88	72.88	ID	5.6e-05	Non biotinylated peptides		3.64928e+06
ID-m1-H	m1	f1	27174	1347.53	4039.58	4039.59	4347	3	nHM(15.995)EEVQLPDEEHLETEPEAEGQGQTEAEAMQEALFc	nHMEEVQLPDEEHLETEPEAEGQGQTEAEAMQEALFc	nHM(15.995)EEVQLPDEEHLETEPEAEGQGQTEAEAMQEALFc	AT1G48620.1	AT1G48620.1	| Symbols: HON5 | high mobility group A5 | chr1:17974148-17976301 REVERSE LENGTH=479	heavy	43	48.24	48.24	ID	5.6e-05	Non biotinylated peptides		3.62753e+06
ID-m1-H	m1	f1	17426	855.381	1708.75	1708.75	3311	2	nTAGNDGLELVANDSGVRc	nTAGNDGLELVANDSGVRc	nTAGNDGLELVANDSGVRc	AT5G02890.1	AT5G02890.1	| Symbols: | HXXXD-type acyl-transferase family protein | chr5:670207-671454 REVERSE LENGTH=353	heavy	22	107.99	107.99	ID	5.6e-05	Non biotinylated peptides		3.47163e+06
ID-m1-H	m1	f1	16638	546.283	1090.55	1090.55	3220	2	nSYLIAISGEKc	nSYLIAISGEKc	nSYLIAISGEKc	AT1G31330.1	AT1G31330.1	| Symbols: PSAF | photosystem I subunit F | chr1:11215011-11215939 REVERSE LENGTH=221	heavy	11	58.49	58.49	ID	5.6e-05	Non biotinylated peptides		3.67368e+06
ID-m1-H	m1	f1	20975	949.434	1896.85	1896.86	3710	2	nTIVSEYGTADPDLLEEKc	nTIVSEYGTADPDLLEEKc	nTIVSEYGTADPDLLEEKc	AT3G29320.1	AT3G29320.1	| Symbols: | Glycosyl transferase, family 35 | chr3:11252871-11257587 FORWARD LENGTH=962	heavy	18	82.85	82.85	ID	5.6e-05	Non biotinylated peptides		5.04012e+06
ID-m1-H	m1	f1	29967	821.341	2461	2461	4631	3	nSWQPQDFLPDPASDGFEDQVRc	nSWQPQDFLPDPASDGFEDQVRc	nSWQPQDFLPDPASDGFEDQVRc	AT2G43710.1	AT2G43710.1;AT2G43710.2	| Symbols: SSI2, FAB2 | Plant stearoyl-acyl-carrier-protein desaturase family protein | chr2:18120107-18122495 FORWARD LENGTH=401	heavy	28	69.81	69.81	ID	5.6e-05	Non biotinylated peptides		4.93466e+06
ID-m1-H	m1	f1	29996	1231.51	2461	2461	4634	2	nSWQPQDFLPDPASDGFEDQVRc	nSWQPQDFLPDPASDGFEDQVRc	nSWQPQDFLPDPASDGFEDQVRc	AT2G43710.1	AT2G43710.1;AT2G43710.2	| Symbols: SSI2, FAB2 | Plant stearoyl-acyl-carrier-protein desaturase family protein | chr2:18120107-18122495 FORWARD LENGTH=401	heavy	28	48.73	48.73	ID	5.6e-05	Non biotinylated peptides		1.14421e+06
ID-m1-H	m1	f1	27465	545.761	2179.01	2179.02	4376	4	nYFPTQALNFAFKDYFKRc	nYFPTQALNFAFKDYFKRc	nYFPTQALNFAFKDYFKRc	AT3G08580.1	AT3G08580.1;AT3G08580.2;AT4G28390.1;AT5G13490.1;AT5G13490.2	| Symbols: AAC1 | ADP/ATP carrier 1 | chr3:2605706-2607030 REVERSE LENGTH=381	heavy	24	51.9	51.9	ID	5.6e-05	Non biotinylated peptides		7.35181e+06
ID-m1-H	m1	f1	29692	1013.39	3037.14	3037.15	4602	3	nM(15.995)TLEDDADEDWFPEEPFEAFKEM(15.995)Rc	nMTLEDDADEDWFPEEPFEAFKEMRc	nM(15.995)TLEDDADEDWFPEEPFEAFKEM(15.995)Rc	AT3G04260.1	AT3G04260.1	| Symbols: PTAC3 | plastid transcriptionally active 3 | chr3:1123231-1127515 REVERSE LENGTH=910	heavy	29	22.27	22.27	ID	0.00016	Non biotinylated peptides		2.312e+06
ID-m1-H	m1	f1	27498	892.356	3565.39	3565.41	4379	4	nTDDDPFADVSFHPNEEKESADDLFSGMTVGEKc	nTDDDPFADVSFHPNEEKESADDLFSGMTVGEKc	nTDDDPFADVSFHPNEEKESADDLFSGMTVGEKc	AT3G16270.1	AT3G16270.1	| Symbols: | ENTH/VHS family protein | chr3:5513701-5516540 FORWARD LENGTH=690	heavy	37	40.15	40.15	ID	5.6e-05	Non biotinylated peptides		2.05361e+06
ID-m1-H	m1	f1	27542	1189.47	3565.4	3565.41	4383	3	nTDDDPFADVSFHPNEEKESADDLFSGMTVGEKc	nTDDDPFADVSFHPNEEKESADDLFSGMTVGEKc	nTDDDPFADVSFHPNEEKESADDLFSGMTVGEKc	AT3G16270.1	AT3G16270.1	| Symbols: | ENTH/VHS family protein | chr3:5513701-5516540 FORWARD LENGTH=690	heavy	37	42.36	42.36	ID	5.6e-05	Non biotinylated peptides		770772
ID-m1-H	m1	f1	28555	1291.55	5162.18	5162.19	4486	4	nEADQADNPEVTETVVLDPKDDEPQSQILLEESSEYSLQTPESSGYKc	nEADQADNPEVTETVVLDPKDDEPQSQILLEESSEYSLQTPESSGYKc	nEADQADNPEVTETVVLDPKDDEPQSQILLEESSEYSLQTPESSGYKc	AT1G79830.1	AT1G79830.1;AT1G79830.2;AT1G79830.3;AT1G79830.4	| Symbols: GC5 | golgin candidate 5 | chr1:30028110-30033508 REVERSE LENGTH=956	heavy	53	57.58	57.58	ID	5.6e-05	Non biotinylated peptides		2.52443e+06
ID-m1-H	m1	f1	8994	489.893	1466.66	1466.66	2257	3	nQLDASGKPDSFTGKc	nQLDASGKPDSFTGKc	nQLDASGKPDSFTGKc	AT5G66570.1	AT5G66570.1	| Symbols: PSBO-1, OEE1, OEE33, OE33, PSBO1, MSP-1 | PS II oxygen-evolving complex 1 | chr5:26568744-26570124 FORWARD LENGTH=332	heavy	17	37.87	37.87	ID	5.6e-05	Non biotinylated peptides		1.74639e+06
ID-m1-H	m1	f1	29445	980.46	1958.9	1958.91	4578	2	nFETLSYLPDLTDSELAKc	nFETLSYLPDLTDSELAKc	nFETLSYLPDLTDSELAKc	AT1G67090.1	AT1G67090.1;AT1G67090.2	| Symbols: RBCS1A | ribulose bisphosphate carboxylase small chain 1A | chr1:25048465-25049249 REVERSE LENGTH=180	heavy	18	87.31	87.31	ID	5.6e-05	Non biotinylated peptides		5.16404e+06
ID-m1-H	m1	f1	31450	531.936	1592.79	1592.79	4785	3	nFHLPVWLGFGGAFKc	nFHLPVWLGFGGAFKc	nFHLPVWLGFGGAFKc	AT2G42600.1	AT2G42600.1;AT2G42600.2	| Symbols: ATPPC2, PPC2 | phosphoenolpyruvate carboxylase 2 | chr2:17734541-17738679 REVERSE LENGTH=963	heavy	18	46.84	46.84	ID	5.6e-05	Non biotinylated peptides		3.1744e+06
ID-m1-H	m1	f1	31498	797.399	1592.78	1592.79	4790	2	nFHLPVWLGFGGAFKc	nFHLPVWLGFGGAFKc	nFHLPVWLGFGGAFKc	AT2G42600.1	AT2G42600.1;AT2G42600.2	| Symbols: ATPPC2, PPC2 | phosphoenolpyruvate carboxylase 2 | chr2:17734541-17738679 REVERSE LENGTH=963	heavy	18	38.89	38.89	ID	5.6e-05	Non biotinylated peptides		1.89797e+06
ID-m1-H	m1	f1	33584	1064.13	3189.36	3189.36	5019	3	nYM(15.995)EVEDWTEPELPDEAVLEAAASVPEPKc	nYMEVEDWTEPELPDEAVLEAAASVPEPKc	nYM(15.995)EVEDWTEPELPDEAVLEAAASVPEPKc	AT4G09160.1	AT4G09160.1	| Symbols: | SEC14 cytosolic factor family protein / phosphoglyceride transfer family protein | chr4:5839761-5842158 FORWARD LENGTH=668	heavy	30	79.14	79.14	ID	5.6e-05	Non biotinylated peptides		1.90435e+06
ID-m1-H	m1	f1	12211	444.234	886.454	886.457	2680	2	nQM(15.995)SLLLRc	nQMSLLLRc	nQM(15.995)SLLLRc	ATCG00120.1	AT2G07698.1;ATCG00120.1;ATMG01190.1	| Symbols: ATPA | ATP synthase subunit alpha | chrC:9938-11461 REVERSE LENGTH=507	heavy	11	41.78	41.78	ID	5.6e-05	Non biotinylated peptides		3.51959e+06
ID-m1-H	m1	f1	10977	890.86	3559.41	3559.41	2521	4	nATNEPEHEHRDEEEAGANEDEDTGAQVAPIVRc	nATNEPEHEHRDEEEAGANEDEDTGAQVAPIVRc	nATNEPEHEHRDEEEAGANEDEDTGAQVAPIVRc	AT1G07140.1	AT1G07140.1	| Symbols: SIRANBP | Pleckstrin homology (PH) domain superfamily protein | chr1:2192360-2193688 REVERSE LENGTH=228	heavy	45	19.64	19.64	ID	0.00016	Non biotinylated peptides		1.08823e+06
ID-m1-H	m1	f1	6946	479.914	1436.72	1436.72	1981	3	nKKPNSQFTEITKc	nKKPNSQFTEITKc	nKKPNSQFTEITKc	AT2G41020.1	AT2G41020.1	| Symbols: | WW domain-containing protein | chr2:17117425-17120901 FORWARD LENGTH=463	heavy	17	50.77	50.77	ID	5.6e-05	Non biotinylated peptides		1.6846e+06
ID-m1-H	m1	f1	10799	590.291	2357.14	2357.14	2498	4	nGKPPRPVPLSPSDGM(15.995)VQPTQPKc	nGKPPRPVPLSPSDGMVQPTQPKc	nGKPPRPVPLSPSDGM(15.995)VQPTQPKc	AT1G21630.1	AT1G21630.1;AT1G21630.2	| Symbols: | Calcium-binding EF hand family protein | chr1:7581457-7587796 FORWARD LENGTH=1218	heavy	29	27.68	27.68	ID	5.6e-05	Non biotinylated peptides		3.97206e+06
ID-m1-H	m1	f1	10803	786.72	2357.14	2357.14	2499	3	nGKPPRPVPLSPSDGM(15.995)VQPTQPKc	nGKPPRPVPLSPSDGMVQPTQPKc	nGKPPRPVPLSPSDGM(15.995)VQPTQPKc	AT1G21630.1	AT1G21630.1;AT1G21630.2	| Symbols: | Calcium-binding EF hand family protein | chr1:7581457-7587796 FORWARD LENGTH=1218	heavy	29	36.18	36.18	ID	5.6e-05	Non biotinylated peptides		835250
ID-m1-H	m1	f1	12809	590.291	2357.14	2357.14	2755	4	nGKPPRPVPLSPSDGM(15.995)VQPTQPKc	nGKPPRPVPLSPSDGMVQPTQPKc	nGKPPRPVPLSPSDGM(15.995)VQPTQPKc	AT1G21630.1	AT1G21630.1;AT1G21630.2	| Symbols: | Calcium-binding EF hand family protein | chr1:7581457-7587796 FORWARD LENGTH=1218	heavy	29	11.35	11.35	ID	0.000726	Non biotinylated peptides		2.11391e+06
ID-m1-H	m1	f1	19601	717.369	1432.72	1432.73	3557	2	nIAQIPVSEAYLGRc	nIAQIPVSEAYLGRc	nIAQIPVSEAYLGRc	ATCG00120.1	ATCG00120.1	| Symbols: ATPA | ATP synthase subunit alpha | chrC:9938-11461 REVERSE LENGTH=507	heavy	17	67.33	67.33	ID	5.6e-05	Non biotinylated peptides		1.88602e+06
ID-m1-H	m1	f1	32963	578.352	1154.69	1154.69	4951	2	nIVEFIAVLLKc	nIVEFIAVLLKc	nIVEFIAVLLKc	AT1G07990.1	AT1G07990.1;AT2G28360.1;AT3G45190.1	| Symbols: | SIT4 phosphatase-associated family protein | chr1:2477413-2482898 FORWARD LENGTH=802	heavy	11	45.28	45.28	ID	5.6e-05	Non biotinylated peptides		752428
ID-m1-H	m1	f1	13802	554.231	2212.89	2212.9	2882	4	nSGPGYEHGHSSSPVNLFEERc	nSGPGYEHGHSSSPVNLFEERc	nSGPGYEHGHSSSPVNLFEERc	AT5G54310.1	AT5G54310.1	| Symbols: NEV, AGD5 | ARF-GAP domain 5 | chr5:22057262-22061066 REVERSE LENGTH=483	heavy	28	11.31	11.31	ID	0.001927	Non biotinylated peptides		973199
ID-m1-H	m1	f1	33867	921.412	1840.81	1840.82	5051	2	nSLVEDLLEDSTAFEEKc	nSLVEDLLEDSTAFEEKc	nSLVEDLLEDSTAFEEKc	AT2G16485.1	AT2G16485.1	| Symbols: | nucleic acid binding;zinc ion binding;DNA binding | chr2:7137269-7145222 REVERSE LENGTH=1773	heavy	17	92.99	92.99	ID	5.6e-05	Non biotinylated peptides		1.05032e+06
ID-m1-H	m1	f1	33904	614.611	1840.81	1840.82	5056	3	nSLVEDLLEDSTAFEEKc	nSLVEDLLEDSTAFEEKc	nSLVEDLLEDSTAFEEKc	AT2G16485.1	AT2G16485.1	| Symbols: | nucleic acid binding;zinc ion binding;DNA binding | chr2:7137269-7145222 REVERSE LENGTH=1773	heavy	17	51.81	51.81	ID	5.6e-05	Non biotinylated peptides		698851
ID-m1-H	m1	f1	18785	922.886	3687.52	3687.53	3467	4	nVVEENNDRIDEGEANNLNLAGDGSGAVDHDYLTKc	nVVEENNDRIDEGEANNLNLAGDGSGAVDHDYLTKc	nVVEENNDRIDEGEANNLNLAGDGSGAVDHDYLTKc	AT2G17410.1	AT2G17410.1;AT2G17410.2	| Symbols: | ARID/BRIGHT DNA-binding domain-containing protein | chr2:7559869-7563474 FORWARD LENGTH=786	heavy	45	13.11	13.11	ID	0.001761	Non biotinylated peptides		1.70673e+06
ID-m1-H	m1	f1	14602	1040.71	3119.11	3119.12	2980	3	nVDDVDADGGGADEYDM(15.995)DDEEVEEVDNKKc	nVDDVDADGGGADEYDMDDEEVEEVDNKKc	nVDDVDADGGGADEYDM(15.995)DDEEVEEVDNKKc	AT1G21600.1	AT1G21600.1;AT1G21600.2	| Symbols: PTAC6 | plastid transcriptionally active 6 | chr1:7571514-7573782 REVERSE LENGTH=328	heavy	31	81.96	81.96	ID	5.6e-05	Non biotinylated peptides		557339
ID-m1-H	m1	f1	15703	518.558	1552.65	1552.66	3110	3	nSSYGFVHYFDRRc	nSSYGFVHYFDRRc	nSSYGFVHYFDRRc	AT3G14100.1	AT1G17370.1;AT1G17370.2;AT1G54080.1;AT1G54080.2;AT3G14100.1	| Symbols: | RNA-binding (RRM/RBD/RNP motifs) family protein | chr3:4673027-4675950 FORWARD LENGTH=427	heavy	20	8.04	8.04	ID	0.006841	Non biotinylated peptides		4.6768e+06
ID-m1-H	m1	f1	34841	1014.56	2027.11	2027.12	5165	2	nKITNLTLSPSVIFGYLLKc	nKITNLTLSPSVIFGYLLKc	nKITNLTLSPSVIFGYLLKc	ATCG00280.1	ATCG00280.1	| Symbols: PSBC | photosystem II reaction center protein C | chrC:33720-35141 FORWARD LENGTH=473	heavy	21	81.39	81.39	ID	5.6e-05	Non biotinylated peptides		2.60529e+06
ID-m1-H	m1	f1	34947	676.712	2027.12	2027.12	5178	3	nKITNLTLSPSVIFGYLLKc	nKITNLTLSPSVIFGYLLKc	nKITNLTLSPSVIFGYLLKc	ATCG00280.1	ATCG00280.1	| Symbols: PSBC | photosystem II reaction center protein C | chrC:33720-35141 FORWARD LENGTH=473	heavy	21	51.31	51.31	ID	5.6e-05	Non biotinylated peptides		2.09955e+06
ID-m1-H	m1	f1	21562	574.629	1720.87	1720.87	3773	3	nRSLLNFFYAQVGRKc	nRSLLNFFYAQVGRKc	nRSLLNFFYAQVGRKc	AT1G14830.1	AT1G14830.1	| Symbols: ADL1C, ADL5, DRP1C, DL1C | DYNAMIN-like 1C | chr1:5107699-5111470 REVERSE LENGTH=614	heavy	23	40.22	40.22	ID	5.6e-05	Non biotinylated peptides		5.48776e+06
ID-m1-H	m1	f1	6735	399.216	796.417	796.42	1952	2	nIPPAYTKc	nIPPAYTKc	nIPPAYTKc	ATCG00490.1	ATCG00490.1	| Symbols: RBCL | ribulose-bisphosphate carboxylases | chrC:54958-56397 FORWARD LENGTH=479	heavy	8	37.04	37.04	ID	5.6e-05	Non biotinylated peptides		6.07312e+06
ID-m1-H	m1	f1	6973	399.216	796.417	796.42	1985	2	nIPPAYTKc	nIPPAYTKc	nIPPAYTKc	ATCG00490.1	ATCG00490.1	| Symbols: RBCL | ribulose-bisphosphate carboxylases | chrC:54958-56397 FORWARD LENGTH=479	heavy	8	39.91	39.91	ID	5.6e-05	Non biotinylated peptides		1.32463e+07
ID-m1-H	m1	f1	7210	399.216	796.417	796.42	2017	2	nIPPAYTKc	nIPPAYTKc	nIPPAYTKc	ATCG00490.1	ATCG00490.1	| Symbols: RBCL | ribulose-bisphosphate carboxylases | chrC:54958-56397 FORWARD LENGTH=479	heavy	8	37.55	37.55	ID	5.6e-05	Non biotinylated peptides		4.45103e+06
ID-m1-H	m1	f1	11861	479.264	956.514	956.517	2634	2	nTVISQALSKc	nTVISQALSKc	nTVISQALSKc	AT1G78900.1	AT1G78900.1;AT1G78900.2	| Symbols: VHA-A | vacuolar ATP synthase subunit A | chr1:29660463-29664575 FORWARD LENGTH=623	heavy	11	43.91	43.91	ID	5.6e-05	Non biotinylated peptides		5.65503e+06
ID-m1-H	m1	f1	33727	1213.51	2425.01	2425.02	5036	2	nGLM(15.995)SFPLDGNNSTDFIEDWVKc	nGLMSFPLDGNNSTDFIEDWVKc	nGLM(15.995)SFPLDGNNSTDFIEDWVKc	AT5G14740.2	AT3G01500.1;AT3G01500.2;AT3G01500.3;AT5G14740.1;AT5G14740.2;AT5G14740.3;AT5G14740.4;AT5G14740.5	| Symbols: CA2, CA18, BETA CA2 | carbonic anhydrase 2 | chr5:4760536-4762382 FORWARD LENGTH=259	heavy	25	48.65	48.65	ID	5.6e-05	Non biotinylated peptides		1.53149e+06
ID-m1-H	m1	f1	33767	809.346	2425.02	2425.02	5040	3	nGLM(15.995)SFPLDGNNSTDFIEDWVKc	nGLMSFPLDGNNSTDFIEDWVKc	nGLM(15.995)SFPLDGNNSTDFIEDWVKc	AT5G14740.2	AT3G01500.1;AT3G01500.2;AT3G01500.3;AT5G14740.1;AT5G14740.2;AT5G14740.3;AT5G14740.4;AT5G14740.5	| Symbols: CA2, CA18, BETA CA2 | carbonic anhydrase 2 | chr5:4760536-4762382 FORWARD LENGTH=259	heavy	25	55.05	55.05	ID	5.6e-05	Non biotinylated peptides		1.60852e+06
ID-m1-H	m1	f1	16351	692.652	2074.93	2074.94	3186	3	nYGKLDEK(242.073)SGVGQYLEKc	nYGKLDEKSGVGQYLEKc	nYGKLDEK(242.073)SGVGQYLEKc	AT2G03440.1	AT2G03440.1	| Symbols: NRP1, ATNRP1 | nodulin-related protein 1 | chr2:1039409-1039972 REVERSE LENGTH=187	heavy	20	35.97	3.25	ID	0.000891	Biotinylated peptides	AT2G03440.1-K115	986120
ID-m1-H	m1	f1	24431	1144.15	3429.43	3429.43	4071	3	nTLLEENNDWGEWEANTLHDRNAVENVYRc	nTLLEENNDWGEWEANTLHDRNAVENVYRc	nTLLEENNDWGEWEANTLHDRNAVENVYRc	AT3G45190.1	AT3G45190.1	| Symbols: | SIT4 phosphatase-associated family protein | chr3:16541994-16548161 REVERSE LENGTH=789	heavy	43	23.89	23.89	ID	0.000252	Non biotinylated peptides		679721
ID-m1-H	m1	f1	19146	762.326	1522.64	1522.64	3507	2	nSWANLYPEADPSRc	nSWANLYPEADPSRc	nSWANLYPEADPSRc	AT2G44160.1	AT2G44160.1	| Symbols: MTHFR2 | methylenetetrahydrofolate reductase 2 | chr2:18262301-18265185 FORWARD LENGTH=594	heavy	18	40.27	40.27	ID	5.6e-05	Non biotinylated peptides		813558
ID-m1-H	m1	f1	13634	895.344	2683.01	2683.02	2861	3	nDESDGGDGETESQRLDEEEQTVTKc	nDESDGGDGETESQRLDEEEQTVTKc	nDESDGGDGETESQRLDEEEQTVTKc	AT1G42550.1	AT1G42550.1	| Symbols: PMI1 | plastid movement impaired1 | chr1:15977131-15979734 FORWARD LENGTH=843	heavy	30	45.62	45.62	ID	5.6e-05	Non biotinylated peptides		838539
ID-m1-H	m1	f1	21791	897.419	1792.82	1792.83	3797	2	nNPSSLNLYLK(226.078)DQRc	nNPSSLNLYLKDQRc	nNPSSLNLYLK(226.078)DQRc	AT1G12270.1	AT1G12270.1	| Symbols: Hop1 | stress-inducible protein, putative | chr1:4172105-4174575 FORWARD LENGTH=572	heavy	20	105.64	105.64	ID	5.6e-05	Biotinylated peptides	AT1G12270.1-K174	9.92337e+06
ID-m1-H	m1	f1	21822	598.615	1792.82	1792.83	3800	3	nNPSSLNLYLK(226.078)DQRc	nNPSSLNLYLKDQRc	nNPSSLNLYLK(226.078)DQRc	AT1G12270.1	AT1G12270.1	| Symbols: Hop1 | stress-inducible protein, putative | chr1:4172105-4174575 FORWARD LENGTH=572	heavy	20	46.77	46.77	ID	5.6e-05	Biotinylated peptides	AT1G12270.1-K174	6.07412e+06
ID-m1-H	m1	f1	25571	960.066	2877.18	2877.18	4186	3	nVDDYVVGFNELGGKDDFSTEDLEERc	nVDDYVVGFNELGGKDDFSTEDLEERc	nVDDYVVGFNELGGKDDFSTEDLEERc	AT2G18990.1	AT2G18990.1;AT3G25580.1	| Symbols: TXND9 | thioredoxin domain-containing protein 9 homolog | chr2:8238851-8239932 REVERSE LENGTH=211	heavy	30	91.12	91.12	ID	5.6e-05	Non biotinylated peptides		7822368
ID-m1-H	m1	f1	24044	996.383	1990.75	1990.76	4031	2	nDEDESM(15.995)VLADDAEDLYKc	nDEDESMVLADDAEDLYKc	nDEDESM(15.995)VLADDAEDLYKc	AT5G16780.1	AT5G16780.1	| Symbols: DOT2, MDF | SART-1 family | chr5:5517784-5521566 REVERSE LENGTH=820	heavy	18	53.41	53.41	ID	5.6e-05	Non biotinylated peptides		3.05242e+06
ID-m1-H	m1	f1	25977	834.018	2499.03	2499.04	4226	3	nEIAEEHELDWDPASTETDLFKc	nEIAEEHELDWDPASTETDLFKc	nEIAEEHELDWDPASTETDLFKc	AT1G34220.1	AT1G34220.1;AT1G34220.2	| Symbols: | Regulator of Vps4 activity in the MVB pathway protein | chr1:12463102-12465911 REVERSE LENGTH=649	heavy	25	50.42	50.42	ID	5.6e-05	Non biotinylated peptides		5.31761e+06
ID-m1-H	m1	f1	22116	488.61	1462.81	1462.81	3831	3	nFLKPSVAGFLLQKc	nFLKPSVAGFLLQKc	nFLKPSVAGFLLQKc	AT3G12780.1	AT1G56190.1;AT1G56190.2;AT3G12780.1	| Symbols: PGK1 | phosphoglycerate kinase 1 | chr3:4061127-4063140 REVERSE LENGTH=481	heavy	16	68.56	68.56	ID	5.6e-05	Non biotinylated peptides		3.19769e+06
ID-m1-H	m1	f1	29742	1267.57	3799.69	3799.69	4607	3	nSLETVQTVESPSSLLFSSEEQDHVTVAEEIVDEKc	nSLETVQTVESPSSLLFSSEEQDHVTVAEEIVDEKc	nSLETVQTVESPSSLLFSSEEQDHVTVAEEIVDEKc	AT5G40450.1	AT5G40450.1	| Symbols: | unknown protein; FUNCTIONS IN: molecular_function unknown; INVOLVED IN: biological_process unknown; LOCATED IN: chloroplast, plasma membrane; EXPRESSED IN: 24 plant structures; EXPRESSED DURING: 13 growth stages; Has 30201 Blast hits to 17322 proteins in 780 species: Archae - 12; Bacteria - 1396; Metazoa - 17338; Fungi - 3422; Plants - 5037; Viruses - 0; Other Eukaryotes - 2996 (sour…	heavy	39	63.21	63.21	ID	5.6e-05	Non biotinylated peptides		3.43406e+06
ID-m1-H	m1	f1	16469	863.365	3449.43	3449.44	3200	4	nTGGNTETETEEVPEASEEEIEAPVQEEKPQKc	nTGGNTETETEEVPEASEEEIEAPVQEEKPQKc	nTGGNTETETEEVPEASEEEIEAPVQEEKPQKc	AT4G27500.1	AT4G27500.1	| Symbols: PPI1 | proton pump interactor 1 | chr4:13743614-13745900 FORWARD LENGTH=612	heavy	36	23.07	23.07	ID	5.6e-05	Non biotinylated peptides		2.07143e+06
ID-m1-H	m1	f1	22578	666.335	1330.66	1330.66	3881	2	nVINTWADIINRc	nVINTWADIINRc	nVINTWADIINRc	ATCG00020.1	ATCG00020.1	| Symbols: PSBA | photosystem II reaction center protein A | chrC:383-1444 REVERSE LENGTH=353	heavy	17	72.01	72.01	ID	5.6e-05	Non biotinylated peptides		6.38959e+06
ID-m1-H	m1	f1	12825	431.262	860.509	860.511	2757	2	nVALLHLGKc	nVALLHLGKc	nVALLHLGKc	AT4G13940.1	AT4G13940.1;AT4G13940.2;AT4G13940.3	| Symbols: HOG1, EMB1395, SAHH1, MEE58, ATSAHH1 | S-adenosyl-L-homocysteine hydrolase | chr4:8054931-8056676 FORWARD LENGTH=485	heavy	11	38.65	38.65	ID	5.6e-05	Non biotinylated peptides		1.6835e+06
ID-m1-H	m1	f1	31552	1042.12	3123.34	3123.34	4796	3	nVLGEGDSSAVQDEFLETEYYSNLTAIDKc	nVLGEGDSSAVQDEFLETEYYSNLTAIDKc	nVLGEGDSSAVQDEFLETEYYSNLTAIDKc	AT4G37300.1	AT4G37300.1	| Symbols: MEE59 | maternal effect embryo arrest 59 | chr4:17554805-17555498 FORWARD LENGTH=173	heavy	31	77	77	ID	5.6e-05	Non biotinylated peptides		1.51921e+06
ID-m1-H	m1	f1	10702	525.241	1048.47	1048.47	2486	2	nTLSDQFEAKc	nTLSDQFEAKc	nTLSDQFEAKc	AT1G02780.1	AT1G02780.1;AT4G02230.1	| Symbols: emb2386 | Ribosomal protein L19e family protein | chr1:608120-609391 REVERSE LENGTH=214	heavy	11	31.54	31.54	ID	5.6e-05	Non biotinylated peptides		2.37946e+06
ID-m1-H	m1	f1	18726	729.991	2186.95	2186.96	3460	3	nTYALLDADDDEDEVVVEKKc	nTYALLDADDDEDEVVVEKKc	nTYALLDADDDEDEVVVEKKc	AT1G32490.1	AT1G32490.1;AT1G32490.2	| Symbols: EMB2733, ESP3 | RNA helicase family protein | chr1:11742356-11749286 REVERSE LENGTH=1044	heavy	21	9.48	9.48	ID	0.009949	Non biotinylated peptides		1.17497e+06
ID-m1-H	m1	f1	32077	974.072	2919.19	2919.21	4853	3	nTM(15.995)EWYTENPEWWGDVSGALLPHPRc	nTMEWYTENPEWWGDVSGALLPHPRc	nTM(15.995)EWYTENPEWWGDVSGALLPHPRc	AT3G14790.1	AT3G14790.1	| Symbols: RHM3, ATRHM3 | rhamnose biosynthesis 3 | chr3:4964791-4966875 FORWARD LENGTH=664	heavy	33	37.85	37.85	ID	5.6e-05	Non biotinylated peptides		1.45651e+06
ID-m1-H	m1	f1	7563	653.268	1304.52	1304.53	2064	2	nTEGEEETEIEKc	nTEGEEETEIEKc	nTEGEEETEIEKc	AT1G05560.1	AT1G05560.1	| Symbols: UGT1, UGT75B1 | UDP-glucosyltransferase 75B1 | chr1:1645674-1647083 REVERSE LENGTH=469	heavy	12	76.58	76.58	ID	5.6e-05	Non biotinylated peptides		528411
ID-m1-H	m1	f1	21696	531.946	1592.81	1592.82	3787	3	nLQHLVGIYFTNLRc	nLQHLVGIYFTNLRc	nLQHLVGIYFTNLRc	AT1G33600.1	AT1G33600.1	| Symbols: | Leucine-rich repeat (LRR) family protein | chr1:12180776-12182212 FORWARD LENGTH=478	heavy	20	29.79	29.79	ID	5.6e-05	Non biotinylated peptides		2.58445e+06
ID-m1-H	m1	f1	37201	971.453	2911.34	2911.34	5434	3	nESSASSPELATEESISEFLTQVTTLVKc	nESSASSPELATEESISEFLTQVTTLVKc	nESSASSPELATEESISEFLTQVTTLVKc	AT5G16390.1	AT5G16390.1;AT5G16390.2	| Symbols: CAC1, CAC1A, BCCP, BCCP1 | chloroplastic acetylcoenzyme A carboxylase 1 | chr5:5361098-5363020 REVERSE LENGTH=280	heavy	29	28.54	28.54	ID	0.000252	Non biotinylated peptides		1.44606e+06
ID-m1-H	m1	f1	21467	668.293	1334.57	1334.58	3762	2	nGSTDSILDDLERc	nGSTDSILDDLERc	nGSTDSILDDLERc	AT3G03960.1	AT3G03960.1	| Symbols: | TCP-1/cpn60 chaperonin family protein | chr3:1024432-1027604 FORWARD LENGTH=549	heavy	15	92.47	92.47	ID	5.6e-05	Non biotinylated peptides		569509
ID-m1-H	m1	f1	23346	692.385	1382.75	1382.76	3961	2	nTVSGVAGPLVILDKc	nTVSGVAGPLVILDKc	nTVSGVAGPLVILDKc	AT1G20260.1	AT1G20260.1;AT1G76030.1	| Symbols: | ATPase, V1 complex, subunit B protein | chr1:7016971-7020290 FORWARD LENGTH=487	heavy	15	63.53	63.53	ID	5.6e-05	Non biotinylated peptides		1.53397e+07
ID-m1-H	m1	f1	32335	919.413	2755.22	2755.22	4882	3	nGPLNNWATHLSDPLHTTIIDTFSSSc	nGPLNNWATHLSDPLHTTIIDTFSSSc	nGPLNNWATHLSDPLHTTIIDTFSSSc	AT3G08940.2	AT3G08940.2;AT5G01530.1	| Symbols: LHCB4.2 | light harvesting complex photosystem II | chr3:2717717-2718665 FORWARD LENGTH=287	heavy	32	21.34	21.34	ID	0.000432	Non biotinylated peptides		1.86743e+06
ID-m1-H	m1	f1	25670	1197.51	2393	2393	4196	2	nSVEPPEDVEPAEMGLEEIENRc	nSVEPPEDVEPAEMGLEEIENRc	nSVEPPEDVEPAEMGLEEIENRc	AT2G35630.1	AT2G35630.1	| Symbols: MOR1, GEM1 | ARM repeat superfamily protein | chr2:14966828-14980361 FORWARD LENGTH=1978	heavy	25	60.31	60.31	ID	5.6e-05	Non biotinylated peptides		3923484
ID-m1-H	m1	f1	19574	908.732	2723.17	2723.18	3554	3	nEIDTAHQLVETIPEQEDNLQDEKc	nEIDTAHQLVETIPEQEDNLQDEKc	nEIDTAHQLVETIPEQEDNLQDEKc	AT5G65460.1	AT5G65460.1	| Symbols: KCA2, KAC2 | kinesin like protein for actin based chloroplast movement 2 | chr5:26161831-26169001 REVERSE LENGTH=1264	heavy	30	40.1	40.1	ID	5.6e-05	Non biotinylated peptides		1.57086e+06
ID-m1-H	m1	f1	33737	615.333	1842.98	1842.98	5037	3	nLSFLYLITGNLDKLSKc	nLSFLYLITGNLDKLSKc	nLSFLYLITGNLDKLSKc	AT2G21390.1	AT1G62020.1;AT2G21390.1	| Symbols: | Coatomer, alpha subunit | chr2:9152428-9156577 FORWARD LENGTH=1218	heavy	19	55.18	55.18	ID	5.6e-05	Non biotinylated peptides		693710
ID-m1-H	m1	f1	18396	520.594	1558.76	1558.76	3423	3	nTKKPWSLSFSFGRc	nTKKPWSLSFSFGRc	nTKKPWSLSFSFGRc	AT2G36460.1	AT2G36460.1;AT2G36460.2;AT3G52930.1	| Symbols: | Aldolase superfamily protein | chr2:15296929-15298387 REVERSE LENGTH=358	heavy	19	62.81	62.81	ID	5.6e-05	Non biotinylated peptides		7.32445e+06
ID-m1-H	m1	f1	18436	390.697	1558.76	1558.76	3428	4	nTKKPWSLSFSFGRc	nTKKPWSLSFSFGRc	nTKKPWSLSFSFGRc	AT2G36460.1	AT2G36460.1;AT2G36460.2;AT3G52930.1	| Symbols: | Aldolase superfamily protein | chr2:15296929-15298387 REVERSE LENGTH=358	heavy	19	12.46	12.46	ID	0.001393	Non biotinylated peptides		4.85018e+06
ID-m1-H	m1	f1	35843	853.399	3409.57	3409.57	5284	4	nAQPSEAVLEK(226.078)SAMYNQVSEVIPVTGFEVKc	nAQPSEAVLEKSAMYNQVSEVIPVTGFEVKc	nAQPSEAVLEK(226.078)SAMYNQVSEVIPVTGFEVKc	AT4G39680.1	AT4G39680.1;AT4G39680.2	| Symbols: | SAP domain-containing protein | chr4:18414604-18416938 REVERSE LENGTH=633	heavy	34	39.82	18.02	ID	5.6e-05	Biotinylated peptides	AT4G39680.1-K207	1.70109e+06
ID-m1-H	m1	f1	35893	1137.53	3409.57	3409.57	5290	3	nAQPSEAVLEK(226.078)SAMYNQVSEVIPVTGFEVKc	nAQPSEAVLEKSAMYNQVSEVIPVTGFEVKc	nAQPSEAVLEK(226.078)SAMYNQVSEVIPVTGFEVKc	AT4G39680.1	AT4G39680.1;AT4G39680.2	| Symbols: | SAP domain-containing protein | chr4:18414604-18416938 REVERSE LENGTH=633	heavy	34	43.51	18.97	ID	5.6e-05	Biotinylated peptides	AT4G39680.1-K207	4.29699e+06
ID-m1-H	m1	f1	28837	898.021	2691.04	2691.05	4515	3	nNSSVEEETEEEVEEDMPWIQEKc	nNSSVEEETEEEVEEDMPWIQEKc	nNSSVEEETEEEVEEDMPWIQEKc	AT5G08540.1	AT5G08540.1	| Symbols: | unknown protein; FUNCTIONS IN: molecular_function unknown; INVOLVED IN: biological_process unknown; LOCATED IN: chloroplast thylakoid membrane, chloroplast, chloroplast envelope; EXPRESSED IN: 24 plant structures; EXPRESSED DURING: 13 growth stages; Has 30201 Blast hits to 17322 proteins in 780 species: Archae - 12; Bacteria - 1396; Metazoa - 17338; Fungi - 3422; Plants - 5037; Virus…	heavy	26	51.24	51.24	ID	5.6e-05	Non biotinylated peptides		3.53008e+06
ID-m1-H	m1	f1	27103	906.39	3621.53	3621.55	4339	4	nVREPVIEPVVEDVEDSTDSSVGEEEEEDDLIKc	nVREPVIEPVVEDVEDSTDSSVGEEEEEDDLIKc	nVREPVIEPVVEDVEDSTDSSVGEEEEEDDLIKc	AT5G24490.1	AT5G24490.1	| Symbols: | 30S ribosomal protein, putative | chr5:8365690-8367178 FORWARD LENGTH=308	heavy	36	58.23	58.23	ID	5.6e-05	Non biotinylated peptides		3.71093e+06
ID-m1-H	m1	f1	18107	411.208	1230.6	1230.61	3390	3	nTFYYDILKRc	nTFYYDILKRc	nTFYYDILKRc	AT4G25080.1	AT4G25080.1;AT4G25080.2;AT4G25080.3;AT4G25080.4;AT4G25080.5	| Symbols: CHLM | magnesium-protoporphyrin IX methyltransferase | chr4:12877015-12878128 FORWARD LENGTH=312	heavy	13	36.26	36.26	ID	5.6e-05	Non biotinylated peptides		2.67819e+06
ID-m1-H	m1	f1	17537	676.652	2026.94	2026.94	3324	3	nERAPGK(226.078)LQYAASAM(15.995)IRc	nERAPGKLQYAASAMIRc	nERAPGK(226.078)LQYAASAM(15.995)IRc	AT1G01960.1	AT1G01960.1	| Symbols: EDA10 | SEC7-like guanine nucleotide exchange family protein | chr1:330830-337582 REVERSE LENGTH=1750	heavy	24	15.33	6.84	ID	0.000507	Biotinylated peptides	AT1G01960.1-K1015	1.24609e+06
ID-m1-H	m1	f1	19895	629.938	1886.79	1886.8	3589	3	nTLTDPQRDEFEDMLRc	nTLTDPQRDEFEDMLRc	nTLTDPQRDEFEDMLRc	AT5G25060.1	AT5G25060.1	| Symbols: | RNA recognition motif (RRM)-containing protein | chr5:8634219-8639984 REVERSE LENGTH=946	heavy	22	6.65	6.65	ID	0.008205	Non biotinylated peptides		2488771
ID-m1-H	m1	f1	34529	1087.51	3259.51	3259.54	5129	3	n(242.073)LGSSSSVSLDKNINLLSLDENPFAPIPRc	nLGSSSSVSLDKNINLLSLDENPFAPIPRc	n(242.073)LGSSSSVSLDKNINLLSLDENPFAPIPRc	AT3G59770.1	AT3G59770.1;AT3G59770.2;AT3G59770.3	| Symbols: SAC9 | sacI homology domain-containing protein / WW domain-containing protein | chr3:22079281-22085674 REVERSE LENGTH=1630	heavy	35	57.1	2.38	ID	0.000252	Biotinylated peptides	AT3G59770.1-R1378	2.88134e+06
ID-m1-H	m1	f1	13421	1175.46	2348.9	2348.9	2833	2	nTSNATDDETLIENEDESDQAKc	nTSNATDDETLIENEDESDQAKc	nTSNATDDETLIENEDESDQAKc	AT2G28290.1	AT2G28290.1;AT2G28290.2;AT2G28290.3	| Symbols: SYD, CHR3 | P-loop containing nucleoside triphosphate hydrolases superfamily protein | chr2:12056771-12072950 FORWARD LENGTH=3574	heavy	25	151.83	151.83	ID	5.6e-05	Non biotinylated peptides		2.59089e+06
ID-m1-H	m1	f1	25805	1055.45	3163.32	3163.32	4209	3	nSGLNISPDAVADEEIEAAEEPETSEATETKc	nSGLNISPDAVADEEIEAAEEPETSEATETKc	nSGLNISPDAVADEEIEAAEEPETSEATETKc	AT4G24190.1	AT4G24190.1;AT4G24190.2	| Symbols: SHD, HSP90.7, AtHsp90.7, AtHsp90-7 | Chaperone protein htpG family protein | chr4:12551902-12555851 REVERSE LENGTH=823	heavy	32	68.39	68.39	ID	5.6e-05	Non biotinylated peptides		3.8378e+06
ID-m1-H	m1	f1	19213	515.944	1544.81	1544.81	3514	3	nLVDSRDIVELQLKc	nLVDSRDIVELQLKc	nLVDSRDIVELQLKc	AT5G16390.1	AT5G16390.1;AT5G16390.2	| Symbols: CAC1, CAC1A, BCCP, BCCP1 | chloroplastic acetylcoenzyme A carboxylase 1 | chr5:5361098-5363020 REVERSE LENGTH=280	heavy	18	27.29	27.29	ID	5.6e-05	Non biotinylated peptides		6.42327e+06
ID-m1-H	m1	f1	28226	774.002	2318.98	2318.99	4452	3	nDYM(15.995)DSIGDSVDLVPIAAFHGRc	nDYMDSIGDSVDLVPIAAFHGRc	nDYM(15.995)DSIGDSVDLVPIAAFHGRc	AT1G08130.1	AT1G08130.1	| Symbols: ATLIG1, LIG1 | DNA ligase 1 | chr1:2542913-2547815 REVERSE LENGTH=790	heavy	26	57	57	ID	5.6e-05	Non biotinylated peptides		1.43631e+06
ID-m1-H	m1	f1	35219	814.049	2439.12	2439.13	5210	3	nTLFGIDIEPADGLAPVWNNDVRc	nTLFGIDIEPADGLAPVWNNDVRc	nTLFGIDIEPADGLAPVWNNDVRc	AT5G65620.1	AT5G65620.1	| Symbols: | Zincin-like metalloproteases family protein | chr5:26221951-26225784 FORWARD LENGTH=791	heavy	28	53.22	53.22	ID	5.6e-05	Non biotinylated peptides		638641
ID-m1-H	m1	f1	36901	682.656	2044.95	2044.95	5406	3	nLAM(15.995)FSM(15.995)FGFFVQAIVTGKc	nLAMFSMFGFFVQAIVTGKc	nLAM(15.995)FSM(15.995)FGFFVQAIVTGKc	AT2G34430.1	AT1G29910.1;AT1G29920.1;AT1G29930.1;AT2G05070.1;AT2G05100.1;AT2G34420.1;AT2G34430.1;AT3G27690.1;AT5G54270.1	| Symbols: LHB1B1, LHCB1.4 | light-harvesting chlorophyll-protein complex II subunit B1 | chr2:14524818-14525618 FORWARD LENGTH=266	heavy	20	89.08	89.08	ID	5.6e-05	Non biotinylated peptides		1.22082e+07
ID-m1-H	m1	f1	32199	515.952	1544.83	1544.84	4867	3	nLSGLVNNLISIGLGRc	nLSGLVNNLISIGLGRc	nLSGLVNNLISIGLGRc	AT5G24710.1	AT5G24710.1	| Symbols: | Transducin/WD40 repeat-like superfamily protein | chr5:8459148-8467920 REVERSE LENGTH=1377	heavy	20	14.65	14.65	ID	0.00498	Non biotinylated peptides		838007
ID-m1-H	m1	f1	29913	1309.53	2617.05	2617.06	4625	2	nYVGGIEEDMVDGFPYEVPEEYRc	nYVGGIEEDMVDGFPYEVPEEYRc	nYVGGIEEDMVDGFPYEVPEEYRc	AT3G01480.1	AT3G01480.1;AT3G01480.2	| Symbols: CYP38, ATCYP38 | cyclophilin 38 | chr3:188569-190674 FORWARD LENGTH=437	heavy	25	81.79	81.79	ID	5.6e-05	Non biotinylated peptides		1.07031e+06
ID-m1-H	m1	f1	29926	873.36	2617.06	2617.06	4627	3	nYVGGIEEDMVDGFPYEVPEEYRc	nYVGGIEEDMVDGFPYEVPEEYRc	nYVGGIEEDMVDGFPYEVPEEYRc	AT3G01480.1	AT3G01480.1;AT3G01480.2	| Symbols: CYP38, ATCYP38 | cyclophilin 38 | chr3:188569-190674 FORWARD LENGTH=437	heavy	25	49.44	49.44	ID	5.6e-05	Non biotinylated peptides		7.16652e+06
ID-m1-H	m1	f1	33703	858.106	2571.3	2571.3	5033	3	nTLSWKDIQWLQTITNM(15.995)PILVKc	nTLSWKDIQWLQTITNMPILVKc	nTLSWKDIQWLQTITNM(15.995)PILVKc	AT3G14415.1	AT3G14415.1;AT3G14415.2;AT3G14415.3	| Symbols: | Aldolase-type TIM barrel family protein | chr3:4818667-4820748 FORWARD LENGTH=367	heavy	28	57.23	57.23	ID	5.6e-05	Non biotinylated peptides		1.31217e+06
ID-m1-H	m1	f1	31192	1238.5	2474.99	2475	4758	2	nDIEDDIEEIGTWEDNSQNISKc	nDIEDDIEEIGTWEDNSQNISKc	nDIEDDIEEIGTWEDNSQNISKc	AT1G50500.1	AT1G50500.1;AT1G50500.2	| Symbols: HIT1, ATVPS53, VPS53 | Membrane trafficking VPS53 family protein | chr1:18708217-18715597 REVERSE LENGTH=828	heavy	26	102.63	102.63	ID	5.6e-05	Non biotinylated peptides		2.2018e+06
ID-m1-H	m1	f1	31272	826.005	2474.99	2475	4766	3	nDIEDDIEEIGTWEDNSQNISKc	nDIEDDIEEIGTWEDNSQNISKc	nDIEDDIEEIGTWEDNSQNISKc	AT1G50500.1	AT1G50500.1;AT1G50500.2	| Symbols: HIT1, ATVPS53, VPS53 | Membrane trafficking VPS53 family protein | chr1:18708217-18715597 REVERSE LENGTH=828	heavy	26	46.2	46.2	ID	5.6e-05	Non biotinylated peptides		3.2496e+06
ID-m1-H	m1	f1	12711	573.28	1716.82	1716.82	2742	3	nAKEGK(242.073)LGVEQELRc	nAKEGKLGVEQELRc	nAKEGK(242.073)LGVEQELRc	AT2G26570.1	AT2G26570.1;AT4G33390.1	| Symbols: WEB1 | Plant protein of unknown function (DUF827) | chr2:11299565-11302076 FORWARD LENGTH=807	heavy	19	42.47	3.19	ID	0.000209	Biotinylated peptides	AT2G26570.1-K711	2.80121e+06
ID-m1-H	m1	f1	22592	773.988	2318.94	2318.95	3882	3	nVTDMAEDVVTADIETESNEARc	nVTDMAEDVVTADIETESNEARc	nVTDMAEDVVTADIETESNEARc	AT3G54760.2	AT3G54760.1;AT3G54760.2	| Symbols: | dentin sialophosphoprotein-related | chr3:20269659-20272037 REVERSE LENGTH=761	heavy	25	21.98	21.98	ID	0.000111	Non biotinylated peptides		1.03885e+06
ID-m1-H	m1	f1	15616	474.823	2369.08	2369.09	3099	5	nSAAHASLHQYAEALSDAKETIKc	nSAAHASLHQYAEALSDAKETIKc	nSAAHASLHQYAEALSDAKETIKc	AT1G12270.1	AT1G12270.1	| Symbols: Hop1 | stress-inducible protein, putative | chr1:4172105-4174575 FORWARD LENGTH=572	heavy	29	23.19	23.19	ID	5.6e-05	Non biotinylated peptides		1.76715e+06
ID-m1-H	m1	f1	32941	627.965	1880.87	1880.88	4948	3	nFPTLASDIAAAANEALERc	nFPTLASDIAAAANEALERc	nFPTLASDIAAAANEALERc	AT1G14830.1	AT1G14830.1	| Symbols: ADL1C, ADL5, DRP1C, DL1C | DYNAMIN-like 1C | chr1:5107699-5111470 REVERSE LENGTH=614	heavy	22	83.07	83.07	ID	5.6e-05	Non biotinylated peptides		895901
ID-m1-H	m1	f1	33172	941.443	1880.87	1880.88	4974	2	nFPTLASDIAAAANEALERc	nFPTLASDIAAAANEALERc	nFPTLASDIAAAANEALERc	AT1G14830.1	AT1G14830.1	| Symbols: ADL1C, ADL5, DRP1C, DL1C | DYNAMIN-like 1C | chr1:5107699-5111470 REVERSE LENGTH=614	heavy	22	94.42	94.42	ID	5.6e-05	Non biotinylated peptides		1.1307e+06
ID-m1-H	m1	f1	33239	627.965	1880.87	1880.88	4981	3	nFPTLASDIAAAANEALERc	nFPTLASDIAAAANEALERc	nFPTLASDIAAAANEALERc	AT1G14830.1	AT1G14830.1	| Symbols: ADL1C, ADL5, DRP1C, DL1C | DYNAMIN-like 1C | chr1:5107699-5111470 REVERSE LENGTH=614	heavy	22	83.2	83.2	ID	5.6e-05	Non biotinylated peptides		2.4316e+06
ID-m1-H	m1	f1	5656	406.519	1216.54	1216.54	1794	3	nVDGPSSAEGKEKc	nVDGPSSAEGKEKc	nVDGPSSAEGKEKc	AT5G16390.1	AT5G16390.1;AT5G16390.2	| Symbols: CAC1, CAC1A, BCCP, BCCP1 | chloroplastic acetylcoenzyme A carboxylase 1 | chr5:5361098-5363020 REVERSE LENGTH=280	heavy	14	8.57	8.57	ID	0.006529	Non biotinylated peptides		277123
ID-m1-H	m1	f1	10296	701.332	1400.65	1400.65	2433	2	nALQATK(242.073)VEERc	nALQATKVEERc	nALQATK(242.073)VEERc	AT4G17520.1	AT4G17520.1;AT5G47210.1;AT5G47210.3	| Symbols: | Hyaluronan / mRNA binding family | chr4:9771496-9773313 FORWARD LENGTH=360	heavy	15	51.68	51.68	ID	5.6e-05	Biotinylated peptides	AT4G17520.1-K236	540463
ID-m1-H	m1	f1	12797	679.965	2036.87	2036.88	2753	3	nVVEKEGDDDVEVDEELAKc	nVVEKEGDDDVEVDEELAKc	nVVEKEGDDDVEVDEELAKc	AT3G24080.1	AT3G24080.1;AT3G24080.2	| Symbols: | KRR1 family protein | chr3:8695191-8697107 REVERSE LENGTH=638	heavy	20	55.99	55.99	ID	5.6e-05	Non biotinylated peptides		409875
ID-m1-H	m1	f1	29148	539.772	2155.06	2155.06	4546	4	nFAVGALAFDEVSTAVEHLKKc	nFAVGALAFDEVSTAVEHLKKc	nFAVGALAFDEVSTAVEHLKKc	AT4G26750.1	AT4G26750.1	| Symbols: | hydroxyproline-rich glycoprotein family protein | chr4:13475848-13478382 REVERSE LENGTH=421	heavy	24	47.45	47.45	ID	5.6e-05	Non biotinylated peptides		2.14636e+06
ID-m1-H	m1	f1	30425	1329.06	5312.23	5312.24	4678	4	nGQQYDVPPEVPGGLPFM(15.995)KPEDYQYFGSLLNEENEEELSPEEQKERc	nGQQYDVPPEVPGGLPFMKPEDYQYFGSLLNEENEEELSPEEQKERc	nGQQYDVPPEVPGGLPFM(15.995)KPEDYQYFGSLLNEENEEELSPEEQKERc	AT5G64270.1	AT5G64270.1	| Symbols: | splicing factor, putative | chr5:25706909-25710718 FORWARD LENGTH=1269	heavy	56	10.83	10.83	ID	0.002326	Non biotinylated peptides		1.85339e+06
ID-m1-H	m1	f1	25877	471.229	940.443	940.443	4216	2	nFYANIFRc	nFYANIFRc	nFYANIFRc	AT1G50500.1	AT1G50500.1;AT1G50500.2	| Symbols: HIT1, ATVPS53, VPS53 | Membrane trafficking VPS53 family protein | chr1:18708217-18715597 REVERSE LENGTH=828	heavy	11	9.93	9.93	ID	0.001019	Non biotinylated peptides		1.86471e+06
ID-m1-H	m1	f1	15489	784.638	2350.89	2350.9	3084	3	nFDFTPGDREEEEEQEVDEKc	nFDFTPGDREEEEEQEVDEKc	nFDFTPGDREEEEEQEVDEKc	AT3G12810.1	AT3G12810.1	| Symbols: PIE1, SRCAP, chr13 | SNF2 domain-containing protein / helicase domain-containing protein | chr3:4065636-4073992 FORWARD LENGTH=2055	heavy	24	12.77	12.77	ID	0.002366	Non biotinylated peptides		1.18602e+06
ID-m1-H	m1	f1	14837	482.23	962.446	962.449	3008	2	nEYPGAFIRc	nEYPGAFIRc	nEYPGAFIRc	AT5G38430.1	AT5G38410.1;AT5G38410.2;AT5G38410.3;AT5G38420.1;AT5G38430.1	| Symbols: | Ribulose bisphosphate carboxylase (small chain) family protein | chr5:15384350-15385155 REVERSE LENGTH=181	heavy	11	29.19	29.19	ID	5.6e-05	Non biotinylated peptides		2.50278e+06
ID-m1-H	m1	f1	31936	769.347	1536.68	1536.68	4838	2	nTFWDALDEAISPRc	nTFWDALDEAISPRc	nTFWDALDEAISPRc	AT1G53520.1	AT1G53520.1	| Symbols: | Chalcone-flavanone isomerase family protein | chr1:19976485-19977915 REVERSE LENGTH=287	heavy	17	60.03	60.03	ID	5.6e-05	Non biotinylated peptides		717256
ID-m1-H	m1	f1	19174	603.314	1806.92	1806.92	3510	3	nIINEPTAAAIAYGLDKKc	nIINEPTAAAIAYGLDKKc	nIINEPTAAAIAYGLDKKc	AT3G09440.1	AT1G16030.1;AT1G56410.1;AT3G09440.1;AT3G09440.2;AT3G12580.1;AT5G02490.1;AT5G02500.1;AT5G02500.2;AT5G28540.1;AT5G42020.1;AT5G42020.2	| Symbols: | Heat shock protein 70 (Hsp 70) family protein | chr3:2903434-2905632 REVERSE LENGTH=649	heavy	20	61.91	61.91	ID	5.6e-05	Non biotinylated peptides		6.47082e+06
ID-m1-H	m1	f1	9009	593.251	1184.49	1184.49	2258	2	nTPPTPQDEMRc	nTPPTPQDEMRc	nTPPTPQDEMRc	AT1G53310.1	AT1G53310.1;AT1G53310.2;AT1G53310.3;AT2G42600.1;AT2G42600.2;AT3G14940.1	| Symbols: ATPPC1, PEPC1, ATPEPC1, PPC1 | phosphoenolpyruvate carboxylase 1 | chr1:19884261-19888070 REVERSE LENGTH=967	heavy	14	41.3	41.3	ID	5.6e-05	Non biotinylated peptides		687412
ID-m1-H	m1	f1	17467	698.67	2092.99	2092.99	3316	3	nLIAHSM(15.995)GLK(242.073)LPASGFGSKc	nLIAHSMGLKLPASGFGSKc	nLIAHSM(15.995)GLK(242.073)LPASGFGSKc	AT5G22120.1	AT5G22120.1	| Symbols: | unknown protein; FUNCTIONS IN: molecular_function unknown; INVOLVED IN: biological_process unknown; LOCATED IN: cellular_component unknown; EXPRESSED IN: cultured cell; Has 30201 Blast hits to 17322 proteins in 780 species: Archae - 12; Bacteria - 1396; Metazoa - 17338; Fungi - 3422; Plants - 5037; Viruses - 0; Other Eukaryotes - 2996 (source: NCBI BLink). | chr5:7334612-7336755 REVE…	heavy	22	35.38	10.55	ID	0.000348	Biotinylated peptides	AT5G22120.1-K348	4.63804e+06
ID-m1-H	m1	f1	33187	625.35	1248.69	1248.69	4976	2	nSFVGGIVVAFLKc	nSFVGGIVVAFLKc	nSFVGGIVVAFLKc	AT1G19670.1	AT1G19670.1	| Symbols: ATCLH1, CORI1, ATHCOR1, CLH1 | chlorophyllase 1 | chr1:6803796-6804923 REVERSE LENGTH=324	heavy	13	68.57	68.57	ID	5.6e-05	Non biotinylated peptides		797633
ID-m1-H	m1	f1	22957	438.538	1312.59	1312.59	3921	3	nFSVAFWHTFRc	nFSVAFWHTFRc	nFSVAFWHTFRc	AT5G57655.1	AT5G57655.1;AT5G57655.2	| Symbols: | xylose isomerase family protein | chr5:23347030-23348720 FORWARD LENGTH=287	heavy	16	12.67	12.67	ID	0.001558	Non biotinylated peptides		3.33739e+06
ID-m1-H	m1	f1	18382	914.009	2739	2739.01	3422	3	nDAAADEEDDDDVDLFGEETEEEKKc	nDAAADEEDDDDVDLFGEETEEEKKc	nDAAADEEDDDDVDLFGEETEEEKKc	AT1G30230.1	AT1G30230.1;AT1G30230.2	| Symbols: | Glutathione S-transferase, C-terminal-like;Translation elongation factor EF1B/ribosomal protein S6 | chr1:10639286-10640515 FORWARD LENGTH=231	heavy	26	87.3	87.3	ID	5.6e-05	Non biotinylated peptides		3.66769e+06
ID-m1-H	m1	f1	10718	698.009	2091	2091.01	2488	3	nTFQGPPHGIQVERDKLNKc	nTFQGPPHGIQVERDKLNKc	nTFQGPPHGIQVERDKLNKc	ATCG00490.1	ATCG00490.1	| Symbols: RBCL | ribulose-bisphosphate carboxylases | chrC:54958-56397 FORWARD LENGTH=479	heavy	28	27.68	27.68	ID	5.6e-05	Non biotinylated peptides		777172
ID-m1-H	m1	f1	10933	523.759	2091.01	2091.01	2516	4	nTFQGPPHGIQVERDKLNKc	nTFQGPPHGIQVERDKLNKc	nTFQGPPHGIQVERDKLNKc	ATCG00490.1	ATCG00490.1	| Symbols: RBCL | ribulose-bisphosphate carboxylases | chrC:54958-56397 FORWARD LENGTH=479	heavy	28	6.28	6.28	ID	0.005989	Non biotinylated peptides		1.59621e+06
ID-m1-H	m1	f1	24240	974.411	1946.81	1946.81	4051	2	nGYPGYM(15.995)YTDLATIYERc	nGYPGYMYTDLATIYERc	nGYPGYM(15.995)YTDLATIYERc	AT1G20260.1	AT1G20260.1;AT1G76030.1;AT4G38510.1;AT4G38510.2;AT4G38510.3;AT4G38510.4;AT4G38510.5	| Symbols: | ATPase, V1 complex, subunit B protein | chr1:7016971-7020290 FORWARD LENGTH=487	heavy	19	72.81	72.81	ID	5.6e-05	Non biotinylated peptides		1.47812e+07
ID-m1-H	m1	f1	18521	609.793	2435.14	2435.15	3437	4	nHIEVQIFGDKHGNVLHLYERc	nHIEVQIFGDKHGNVLHLYERc	nHIEVQIFGDKHGNVLHLYERc	AT1G03090.2	AT1G03090.1;AT1G03090.2	| Symbols: MCCA | methylcrotonyl-CoA carboxylase alpha chain, mitochondrial / 3-methylcrotonyl-CoA carboxylase 1 (MCCA) | chr1:739715-743819 FORWARD LENGTH=734	heavy	32	37.03	37.03	ID	5.6e-05	Non biotinylated peptides		9.69481e+06
ID-m1-H	m1	f1	18625	488.035	2435.14	2435.15	3449	5	nHIEVQIFGDKHGNVLHLYERc	nHIEVQIFGDKHGNVLHLYERc	nHIEVQIFGDKHGNVLHLYERc	AT1G03090.2	AT1G03090.1;AT1G03090.2	| Symbols: MCCA | methylcrotonyl-CoA carboxylase alpha chain, mitochondrial / 3-methylcrotonyl-CoA carboxylase 1 (MCCA) | chr1:739715-743819 FORWARD LENGTH=734	heavy	32	20.11	20.11	ID	0.000111	Non biotinylated peptides		1.62429e+06
ID-m1-H	m1	f1	19050	609.798	2435.16	2435.15	3496	4	nHIEVQIFGDKHGNVLHLYERc	nHIEVQIFGDKHGNVLHLYERc	nHIEVQIFGDKHGNVLHLYERc	AT1G03090.2	AT1G03090.1;AT1G03090.2	| Symbols: MCCA | methylcrotonyl-CoA carboxylase alpha chain, mitochondrial / 3-methylcrotonyl-CoA carboxylase 1 (MCCA) | chr1:739715-743819 FORWARD LENGTH=734	heavy	32	5.32	5.32	ID	0.00649	Non biotinylated peptides		1.67156e+06
ID-m1-H	m1	f1	24098	463.277	924.54	924.542	4037	2	nIIWITLRc	nIIWITLRc	nIIWITLRc	AT3G59770.1	AT3G59770.1;AT3G59770.2;AT3G59770.3	| Symbols: SAC9 | sacI homology domain-containing protein / WW domain-containing protein | chr3:22079281-22085674 REVERSE LENGTH=1630	heavy	11	31.16	31.16	ID	0.00016	Non biotinylated peptides		1.94407e+06
ID-m1-H	m1	f1	18252	669.321	2004.94	2004.95	3407	3	nNIAIGGVQEEVYHPNALRc	nNIAIGGVQEEVYHPNALRc	nNIAIGGVQEEVYHPNALRc	AT3G26520.1	AT3G26520.1	| Symbols: TIP2, SITIP, GAMMA-TIP2, TIP1;2 | tonoplast intrinsic protein 2 | chr3:9722770-9723703 REVERSE LENGTH=253	heavy	26	27.63	27.63	ID	0.000209	Non biotinylated peptides		1.81924e+06
ID-m1-H	m1	f1	29016	783.359	3129.41	3129.41	4533	4	nSSHLPLTEFDHTLDFESLNPGEQILEKc	nSSHLPLTEFDHTLDFESLNPGEQILEKc	nSSHLPLTEFDHTLDFESLNPGEQILEKc	AT4G29130.1	AT4G29130.1	| Symbols: ATHXK1, GIN2, HXK1 | hexokinase 1 | chr4:14352338-14354865 REVERSE LENGTH=496	heavy	34	20.79	20.79	ID	5.6e-05	Non biotinylated peptides		1.76179e+06
ID-m1-H	m1	f1	7353	907.343	1812.67	1812.67	2036	2	nVEEEEESSTVNEGDDKc	nVEEEEESSTVNEGDDKc	nVEEEEESSTVNEGDDKc	AT2G04030.1	AT2G04030.1;AT2G04030.2	| Symbols: CR88, EMB1956, HSP90.5, Hsp88.1, AtHsp90.5 | Chaperone protein htpG family protein | chr2:1281983-1285909 FORWARD LENGTH=780	heavy	18	106.92	106.92	ID	5.6e-05	Non biotinylated peptides		197305
ID-m1-H	m1	f1	13296	595.271	1188.53	1188.53	2818	2	nYEEIIEEPRc	nYEEIIEEPRc	nYEEIIEEPRc	AT2G03750.1	AT2G03750.1	| Symbols: | P-loop containing nucleoside triphosphate hydrolases superfamily protein | chr2:1147968-1149023 REVERSE LENGTH=351	heavy	12	55.64	55.64	ID	5.6e-05	Non biotinylated peptides		1.12858e+06
ID-m1-H	m1	f1	32203	601.265	1200.52	1200.52	4867	2	nSIEELWDGEIc	nSIEELWDGEIc	nSIEELWDGEIc	AT2G37770.2	AT2G37770.2	| Symbols: | NAD(P)-linked oxidoreductase superfamily protein | chr2:15834888-15836659 FORWARD LENGTH=315	heavy	11	44.95	44.95	ID	0.000432	Non biotinylated peptides		901242
ID-m1-H	m1	f1	35344	1301.55	3901.63	3901.63	5224	3	nLNEVLDGQDEFFTSYDEVHESFDAMGLQENLLRc	nLNEVLDGQDEFFTSYDEVHESFDAMGLQENLLRc	nLNEVLDGQDEFFTSYDEVHESFDAMGLQENLLRc	AT1G54270.1	AT1G54270.1;AT1G54270.2	| Symbols: EIF4A-2 | eif4a-2 | chr1:20260495-20262018 FORWARD LENGTH=412	heavy	42	61.02	61.02	ID	5.6e-05	Non biotinylated peptides		2.9367e+06
ID-m1-H	m1	f1	27382	611.973	1832.9	1832.9	4367	3	nARYDEIIKEVSSYLKc	nARYDEIIKEVSSYLKc	nARYDEIIKEVSSYLKc	AT1G07920.1	AT1G07920.1;AT1G07930.1;AT1G07930.2;AT1G07940.1;AT1G07940.2;AT5G60390.1;AT5G60390.2;AT5G60390.3	| Symbols: | GTP binding Elongation factor Tu family protein | chr1:2455559-2457001 FORWARD LENGTH=449	heavy	20	43.35	43.35	ID	5.6e-05	Non biotinylated peptides		2.13213e+06
ID-m1-H	m1	f1	6807	406.513	1216.52	1216.52	1962	3	nYGYKGSSFHRc	nYGYKGSSFHRc	nYGYKGSSFHRc	AT3G62030.1	AT3G62030.1;AT3G62030.2;AT3G62030.3	| Symbols: ROC4 | rotamase CYP 4 | chr3:22973708-22975139 FORWARD LENGTH=260	heavy	16	25.05	25.05	ID	5.6e-05	Non biotinylated peptides		3.58802e+06
ID-m1-H	m1	f1	16851	858.659	2572.95	2572.96	3244	3	nNAWESM(15.995)DEEDERVDEYGLGQRc	nNAWESMDEEDERVDEYGLGQRc	nNAWESM(15.995)DEEDERVDEYGLGQRc	AT4G34450.1	AT4G34450.1	| Symbols: | coatomer gamma-2 subunit, putative / gamma-2 coat protein, putative / gamma-2 COP, putative | chr4:16471956-16476795 FORWARD LENGTH=886	heavy	30	32.47	32.47	ID	5.6e-05	Non biotinylated peptides		1.30079e+06
ID-m1-H	m1	f1	25515	606.318	1210.62	1210.62	4180	2	nLSTFSLSFGIKc	nLSTFSLSFGIKc	nLSTFSLSFGIKc	AT5G18400.1	AT5G18400.1;AT5G18400.2;AT5G18400.3	| Symbols: | Cytokine-induced anti-apoptosis inhibitor 1, Fe-S biogenesis | chr5:6092955-6094566 REVERSE LENGTH=269	heavy	12	68.97	68.97	ID	5.6e-05	Non biotinylated peptides		2.99013e+06
ID-m1-H	m1	f1	12882	730.639	2188.89	2188.9	2764	3	nAASEEGEAVEEEVKGGGGM(15.995)VGRc	nAASEEGEAVEEEVKGGGGMVGRc	nAASEEGEAVEEEVKGGGGM(15.995)VGRc	AT5G52310.1	AT5G52310.1	| Symbols: COR78, LTI78, RD29A, LTI140 | low-temperature-responsive protein 78 (LTI78) / desiccation-responsive protein 29A (RD29A) | chr5:21240929-21243326 FORWARD LENGTH=710	heavy	26	32.51	32.51	ID	5.6e-05	Non biotinylated peptides		460795
ID-m1-H	m1	f1	13017	509.258	1016.5	1016.5	2781	2	nFVESLGVEKc	nFVESLGVEKc	nFVESLGVEKc	AT2G39730.1	AT2G39730.1;AT2G39730.2;AT2G39730.3	| Symbols: RCA | rubisco activase | chr2:16570951-16573345 REVERSE LENGTH=474	heavy	10	57.79	57.79	ID	5.6e-05	Non biotinylated peptides		4.03322e+06
ID-m1-H	m1	f1	35486	801.384	3201.51	3201.51	5241	4	nTDKIKDEDIVTLVDQFPGQSIDFFGALRc	nTDKIKDEDIVTLVDQFPGQSIDFFGALRc	nTDKIKDEDIVTLVDQFPGQSIDFFGALRc	AT2G39730.1	AT2G39730.1;AT2G39730.2;AT2G39730.3	| Symbols: RCA | rubisco activase | chr2:16570951-16573345 REVERSE LENGTH=474	heavy	35	24.78	24.78	ID	0.000252	Non biotinylated peptides		1.33358e+06
ID-m1-H	m1	f1	10388	850.363	1698.71	1698.71	2445	2	nIDDM(15.995)SSQLQAQAAQRc	nIDDMSSQLQAQAAQRc	nIDDM(15.995)SSQLQAQAAQRc	AT4G10480.1	AT4G10480.1;AT4G10480.2	| Symbols: | Nascent polypeptide-associated complex (NAC), alpha subunit family protein | chr4:6478089-6479079 REVERSE LENGTH=212	heavy	22	75.92	75.92	ID	5.6e-05	Non biotinylated peptides		355141
ID-m1-H	m1	f1	29476	799.418	2395.23	2395.24	4581	3	nGVEVGLAHGFFLVGPFVKAGPLRc	nGVEVGLAHGFFLVGPFVKAGPLRc	nGVEVGLAHGFFLVGPFVKAGPLRc	AT4G12800.1	AT4G12800.1	| Symbols: PSAL | photosystem I subunit l | chr4:7521469-7522493 FORWARD LENGTH=219	heavy	29	62.58	62.58	ID	5.6e-05	Non biotinylated peptides		2101454
ID-m1-H	m1	f1	29550	599.816	2395.24	2395.24	4588	4	nGVEVGLAHGFFLVGPFVKAGPLRc	nGVEVGLAHGFFLVGPFVKAGPLRc	nGVEVGLAHGFFLVGPFVKAGPLRc	AT4G12800.1	AT4G12800.1	| Symbols: PSAL | photosystem I subunit l | chr4:7521469-7522493 FORWARD LENGTH=219	heavy	29	36.63	36.63	ID	5.6e-05	Non biotinylated peptides		1.0656e+06
ID-m1-H	m1	f1	14560	871.365	3481.43	3481.45	2975	4	nLSKEETDEENQKEENGVAMEIDGVAGEHVEKc	nLSKEETDEENQKEENGVAMEIDGVAGEHVEKc	nLSKEETDEENQKEENGVAMEIDGVAGEHVEKc	AT3G54760.2	AT3G54760.1;AT3G54760.2	| Symbols: | dentin sialophosphoprotein-related | chr3:20269659-20272037 REVERSE LENGTH=761	heavy	39	61.56	61.56	ID	5.6e-05	Non biotinylated peptides		1.14134e+06
ID-m1-H	m1	f1	15563	871.368	3481.44	3481.45	3093	4	nLSKEETDEENQKEENGVAMEIDGVAGEHVEKc	nLSKEETDEENQKEENGVAMEIDGVAGEHVEKc	nLSKEETDEENQKEENGVAMEIDGVAGEHVEKc	AT3G54760.2	AT3G54760.1;AT3G54760.2	| Symbols: | dentin sialophosphoprotein-related | chr3:20269659-20272037 REVERSE LENGTH=761	heavy	39	21.06	21.06	ID	0.000252	Non biotinylated peptides		793802
ID-m1-H	m1	f1	15595	697.297	3481.45	3481.45	3097	5	nLSKEETDEENQKEENGVAMEIDGVAGEHVEKc	nLSKEETDEENQKEENGVAMEIDGVAGEHVEKc	nLSKEETDEENQKEENGVAMEIDGVAGEHVEKc	AT3G54760.2	AT3G54760.1;AT3G54760.2	| Symbols: | dentin sialophosphoprotein-related | chr3:20269659-20272037 REVERSE LENGTH=761	heavy	39	40.93	40.93	ID	5.6e-05	Non biotinylated peptides		1.68407e+06
ID-m1-H	m1	f1	16269	871.366	3481.43	3481.45	3176	4	nLSKEETDEENQKEENGVAMEIDGVAGEHVEKc	nLSKEETDEENQKEENGVAMEIDGVAGEHVEKc	nLSKEETDEENQKEENGVAMEIDGVAGEHVEKc	AT3G54760.2	AT3G54760.1;AT3G54760.2	| Symbols: | dentin sialophosphoprotein-related | chr3:20269659-20272037 REVERSE LENGTH=761	heavy	39	19.43	19.43	ID	0.000726	Non biotinylated peptides		1.38271e+06
ID-m1-H	m1	f1	21040	525.277	1572.81	1572.81	3717	3	nRSSLYYVNLVAIRc	nRSSLYYVNLVAIRc	nRSSLYYVNLVAIRc	AT5G07030.1	AT5G07030.1	| Symbols: | Eukaryotic aspartyl protease family protein | chr5:2183600-2185717 REVERSE LENGTH=455	heavy	20	22.31	22.31	ID	0.00016	Non biotinylated peptides		6.19184e+06
ID-m1-H	m1	f1	21405	709.832	2835.3	2835.3	3755	4	nQLALSK(226.078)M(15.995)ASVNALMHQQGQHPLRc	nQLALSKMASVNALMHQQGQHPLRc	nQLALSK(226.078)M(15.995)ASVNALMHQQGQHPLRc	AT3G14100.1	AT3G14100.1	| Symbols: | RNA-binding (RRM/RBD/RNP motifs) family protein | chr3:4673027-4675950 FORWARD LENGTH=427	heavy	36	28.6	6.5	ID	0.000252	Biotinylated peptides	AT3G14100.1-K378	2330581
ID-m1-H	m1	f1	12686	422.189	842.363	842.365	2739	2	nTDWLDGKc	nTDWLDGKc	nTDWLDGKc	AT2G21130.1	AT2G21130.1;AT4G38740.1	| Symbols: | Cyclophilin-like peptidyl-prolyl cis-trans isomerase family protein | chr2:9055619-9056143 REVERSE LENGTH=174	heavy	9	38	38	ID	5.6e-05	Non biotinylated peptides		1.70834e+06
ID-m1-H	m1	f1	25156	1000.41	1998.81	1998.81	4145	2	nTVGGGDDAFNTFFSETGAGKc	nTVGGGDDAFNTFFSETGAGKc	nTVGGGDDAFNTFFSETGAGKc	AT1G04820.1	AT1G04820.1;AT1G50010.1;AT4G14960.1;AT4G14960.2	| Symbols: TUA4, TOR2 | tubulin alpha-4 chain | chr1:1356421-1358266 REVERSE LENGTH=450	heavy	22	34.9	34.9	ID	0.00016	Non biotinylated peptides		2.85135e+06
ID-m1-H	m1	f1	18183	700.315	1398.61	1398.62	3399	2	nSYTM(15.995)LQSWPVRc	nSYTMLQSWPVRc	nSYTM(15.995)LQSWPVRc	AT1G78900.1	AT1G78900.1;AT1G78900.2	| Symbols: VHA-A | vacuolar ATP synthase subunit A | chr1:29660463-29664575 FORWARD LENGTH=623	heavy	16	22.42	22.42	ID	0.000432	Non biotinylated peptides		1.18106e+06
ID-m1-H	m1	f1	7033	416.695	1662.75	1662.75	1993	4	nVFKEHLDGGRPGGDRc	nVFKEHLDGGRPGGDRc	nVFKEHLDGGRPGGDRc	AT1G14830.1	AT1G14830.1	| Symbols: ADL1C, ADL5, DRP1C, DL1C | DYNAMIN-like 1C | chr1:5107699-5111470 REVERSE LENGTH=614	heavy	24	20.25	20.25	ID	0.000396	Non biotinylated peptides		3.50968e+06
ID-m1-H	m1	f1	7038	555.257	1662.75	1662.75	1993	3	nVFKEHLDGGRPGGDRc	nVFKEHLDGGRPGGDRc	nVFKEHLDGGRPGGDRc	AT1G14830.1	AT1G14830.1	| Symbols: ADL1C, ADL5, DRP1C, DL1C | DYNAMIN-like 1C | chr1:5107699-5111470 REVERSE LENGTH=614	heavy	24	19.4	19.4	ID	0.000507	Non biotinylated peptides		517243
ID-m1-H	m1	f1	27630	858.086	2571.24	2571.24	4392	3	nTVAAAK(226.078)VEQITAALQTGTSSDKKc	nTVAAAKVEQITAALQTGTSSDKKc	nTVAAAK(226.078)VEQITAALQTGTSSDKKc	AT3G01500.1	AT3G01500.1;AT3G01500.2;AT3G01500.3	| Symbols: CA1, ATBCA1, SABP3, ATSABP3 | carbonic anhydrase 1 | chr3:194853-196716 REVERSE LENGTH=270	heavy	28	42.67	4.54	ID	0.000252	Biotinylated peptides	AT3G01500.1-K30	2.92748e+06
ID-m1-H	m1	f1	23369	472.706	1886.8	1886.8	3963	4	nAEHSFYLDWAVHSFRc	nAEHSFYLDWAVHSFRc	nAEHSFYLDWAVHSFRc	AT3G03780.1	AT3G03780.1;AT3G03780.2;AT3G03780.3	| Symbols: ATMS2, MS2 | methionine synthase 2 | chr3:957602-960740 FORWARD LENGTH=765	heavy	23	27.06	27.06	ID	0.00081	Non biotinylated peptides		2.34385e+06
ID-m1-H	m1	f1	33091	740.337	1478.66	1478.66	4964	2	nVQEFDVLDWWKc	nVQEFDVLDWWKc	nVQEFDVLDWWKc	AT3G42170.1	AT3G42170.1	| Symbols: | BED zinc finger ;hAT family dimerisation domain | chr3:14321838-14323928 FORWARD LENGTH=696	heavy	15	40.23	40.23	ID	5.6e-05	Non biotinylated peptides		387150
ID-m1-H	m1	f1	13987	776.342	1550.67	1550.67	2905	2	nEK(242.073)TLSDQFEAKc	nEKTLSDQFEAKc	nEK(242.073)TLSDQFEAKc	AT1G02780.1	AT1G02780.1;AT4G02230.1	| Symbols: emb2386 | Ribosomal protein L19e family protein | chr1:608120-609391 REVERSE LENGTH=214	heavy	14	51.97	1.41	ID	5.6e-05	Biotinylated peptides	AT1G02780.1-K153	894639
ID-m1-H	m1	f1	32529	854.703	2561.09	2561.09	4903	3	nQFWEFDPNLGTPEDLAAVEEARc	nQFWEFDPNLGTPEDLAAVEEARc	nQFWEFDPNLGTPEDLAAVEEARc	AT2G07050.1	AT2G07050.1	| Symbols: CAS1 | cycloartenol synthase 1 | chr2:2924629-2930295 FORWARD LENGTH=759	heavy	28	64.58	64.58	ID	5.6e-05	Non biotinylated peptides		1.35406e+06
ID-m1-H	m1	f1	12856	477.923	1430.75	1430.75	2760	3	nVVLK(226.078)PVSHSPKc	nVVLKPVSHSPKc	nVVLK(226.078)PVSHSPKc	AT1G62390.1	AT1G62390.1	| Symbols: Phox2 | Octicosapeptide/Phox/Bem1p (PB1) domain-containing protein / tetratricopeptide repeat (TPR)-containing protein | chr1:23084632-23086887 REVERSE LENGTH=751	heavy	15	16.11	13.93	ID	0.000252	Biotinylated peptides	AT1G62390.1-K258	6.57808e+06
ID-m1-H	m1	f1	17824	434.261	866.507	866.509	3357	2	nSLIGLINKc	nSLIGLINKc	nSLIGLINKc	AT1G14830.1	AT1G14830.1	| Symbols: ADL1C, ADL5, DRP1C, DL1C | DYNAMIN-like 1C | chr1:5107699-5111470 REVERSE LENGTH=614	heavy	10	38.21	38.21	ID	5.6e-05	Non biotinylated peptides		6.49188e+06
ID-m1-H	m1	f1	28749	573.294	2289.15	2289.15	4505	4	nIVGAHFFSPAHIM(15.995)PLLEIVRc	nIVGAHFFSPAHIMPLLEIVRc	nIVGAHFFSPAHIM(15.995)PLLEIVRc	AT3G06860.1	AT3G06860.1	| Symbols: MFP2, ATMFP2 | multifunctional protein 2 | chr3:2161926-2166009 FORWARD LENGTH=725	heavy	27	15.63	15.63	ID	0.001722	Non biotinylated peptides		1.83109e+06
ID-m1-H	m1	f1	8063	715.278	2142.81	2142.82	2131	3	nVKGEAQEEVDDDEDDDVSKc	nVKGEAQEEVDDDEDDDVSKc	nVKGEAQEEVDDDEDDDVSKc	AT4G22285.1	AT4G22285.1	| Symbols: | Ubiquitin C-terminal hydrolases superfamily protein | chr4:11779063-11781898 REVERSE LENGTH=541	heavy	22	44.68	44.68	ID	5.6e-05	Non biotinylated peptides		155475
ID-m1-H	m1	f1	13855	545.274	1632.8	1632.81	2888	3	nVESSQAMIIK(226.078)KRc	nVESSQAMIIKKRc	nVESSQAMIIK(226.078)KRc	AT3G03140.1	AT3G03140.1	| Symbols: | Tudor/PWWP/MBT superfamily protein | chr3:724348-727093 FORWARD LENGTH=769	heavy	18	46.8	11.63	ID	5.6e-05	Biotinylated peptides	AT3G03140.1-K96	1.60493e+06
ID-m1-H	m1	f1	16400	666.59	1996.75	1996.75	3191	3	nVVDDDDDDDDDFILSHKc	nVVDDDDDDDDDFILSHKc	nVVDDDDDDDDDFILSHKc	AT5G11600.1	AT5G11600.1	| Symbols: | unknown protein; FUNCTIONS IN: molecular_function unknown; INVOLVED IN: biological_process unknown; LOCATED IN: chloroplast; EXPRESSED IN: 20 plant structures; EXPRESSED DURING: 11 growth stages; BEST Arabidopsis thaliana protein match is: unknown protein (TAIR:AT1G19990.1); Has 1807 Blast hits to 1807 proteins in 277 species: Archae - 0; Bacteria - 0; Metazoa - 736; Fungi - 347; Pla…	heavy	20	41.97	41.97	ID	5.6e-05	Non biotinylated peptides		654898
ID-m1-H	m1	f1	17764	504.255	1006.5	1006.5	3350	2	nQYFLGLEKc	nQYFLGLEKc	nQYFLGLEKc	AT1G61520.1	AT1G61520.1;AT1G61520.2;AT1G61520.3	| Symbols: LHCA3 | photosystem I light harvesting complex gene 3 | chr1:22700152-22701149 FORWARD LENGTH=273	heavy	10	31.91	31.91	ID	0.000209	Non biotinylated peptides		2.5298e+06
ID-m1-H	m1	f1	11881	458.555	1372.64	1372.65	2637	3	nLGAMPEGLKDAEKc	nLGAMPEGLKDAEKc	nLGAMPEGLKDAEKc	AT1G12270.1	AT1G12270.1;AT1G62740.1	| Symbols: Hop1 | stress-inducible protein, putative | chr1:4172105-4174575 FORWARD LENGTH=572	heavy	15	15.54	15.54	ID	0.000849	Non biotinylated peptides		2.87441e+06
ID-m1-H	m1	f1	15131	638.285	2549.11	2549.12	3042	4	nTIDADEEDGDSKSESSILQNLKKc	nTIDADEEDGDSKSESSILQNLKKc	nTIDADEEDGDSKSESSILQNLKKc	AT1G01350.1	AT1G01350.1;AT5G06420.1;AT5G06420.2	| Symbols: | Zinc finger (CCCH-type/C3HC4-type RING finger) family protein | chr1:136732-137970 FORWARD LENGTH=343	heavy	28	11.53	11.53	ID	0.002326	Non biotinylated peptides		1.88403e+06
ID-m1-H	m1	f1	12798	902.695	2705.06	2705.07	2753	3	nAAQELSETKEDGEDEAVEEDGPAMKc	nAAQELSETKEDGEDEAVEEDGPAMKc	nAAQELSETKEDGEDEAVEEDGPAMKc	AT3G05070.1	AT3G05070.1	| Symbols: | CONTAINS InterPro DOMAIN/s: mRNA splicing factor, Cwf18 (InterPro:IPR013169); Has 292 Blast hits to 292 proteins in 153 species: Archae - 0; Bacteria - 0; Metazoa - 118; Fungi - 83; Plants - 38; Viruses - 11; Other Eukaryotes - 42 (source: NCBI BLink). | chr3:1416480-1417533 FORWARD LENGTH=144	heavy	28	84.13	84.13	ID	5.6e-05	Non biotinylated peptides		608305
ID-m1-H	m1	f1	12014	680.311	1358.61	1358.61	2655	2	nASLGM(15.995)K(242.073)PLRDc	nASLGMKPLRDc	nASLGM(15.995)K(242.073)PLRDc	AT2G40650.1	AT2G40650.1	| Symbols: | PRP38 family protein | chr2:16963588-16965596 REVERSE LENGTH=355	heavy	14	41.21	41.21	ID	5.6e-05	Biotinylated peptides	AT2G40650.1-K351	1.85852e+06
ID-m1-H	m1	f1	16577	900.838	3599.32	3599.33	3213	4	nENDFESFVSKKEEDEEEPSSNVDDDDDSAEKc	nENDFESFVSKKEEDEEEPSSNVDDDDDSAEKc	nENDFESFVSKKEEDEEEPSSNVDDDDDSAEKc	AT5G11390.1	AT5G11390.1	| Symbols: WIT1 | WPP domain-interacting protein 1 | chr5:3633971-3636418 FORWARD LENGTH=703	heavy	36	39.24	39.24	ID	5.6e-05	Non biotinylated peptides		1.30507e+06
ID-m1-H	m1	f1	8853	445.247	1332.72	1332.72	2238	3	nKPYKDTLINVKc	nKPYKDTLINVKc	nKPYKDTLINVKc	AT1G36160.1	AT1G36160.1;AT1G36160.2	| Symbols: ACC1, AT-ACC1, EMB22, GK, PAS3 | acetyl-CoA carboxylase 1 | chr1:13534196-13543773 FORWARD LENGTH=2254	heavy	15	66.36	66.36	ID	5.6e-05	Non biotinylated peptides		2.35948e+07
ID-m1-H	m1	f1	8883	667.366	1332.72	1332.72	2242	2	nKPYKDTLINVKc	nKPYKDTLINVKc	nKPYKDTLINVKc	AT1G36160.1	AT1G36160.1;AT1G36160.2	| Symbols: ACC1, AT-ACC1, EMB22, GK, PAS3 | acetyl-CoA carboxylase 1 | chr1:13534196-13543773 FORWARD LENGTH=2254	heavy	15	66.24	66.24	ID	5.6e-05	Non biotinylated peptides		5.78196e+06
ID-m1-H	m1	f1	26143	1040.71	3119.12	3119.12	4243	3	nEDLAALEKDYEEVGAEGGDDEEDEGEDYc	nEDLAALEKDYEEVGAEGGDDEEDEGEDYc	nEDLAALEKDYEEVGAEGGDDEEDEGEDYc	AT5G19770.1	AT5G19770.1;AT5G19780.1	| Symbols: TUA3 | tubulin alpha-3 | chr5:6682761-6684474 REVERSE LENGTH=450	heavy	29	49.61	49.61	ID	0.000252	Non biotinylated peptides		2.05582e+06
ID-m1-H	m1	f1	5548	468.187	934.36	934.361	1770	2	nHYVDM(15.995)SRc	nHYVDMSRc	nHYVDM(15.995)SRc	AT5G05010.1	AT5G05010.1;AT5G05010.2	| Symbols: | clathrin adaptor complexes medium subunit family protein | chr5:1477137-1479872 FORWARD LENGTH=527	heavy	12	12.83	12.83	ID	0.002812	Non biotinylated peptides		66304.4
ID-m1-H	m1	f1	15773	568.265	1134.51	1134.52	3118	2	nLFSTK(226.078)M(15.995)Rc	nLFSTKMRc	nLFSTK(226.078)M(15.995)Rc	AT5G54280.2	AT5G54280.1;AT5G54280.2	| Symbols: ATM2, ATMYOS1, ATM4 | myosin 2 | chr5:22039606-22045592 REVERSE LENGTH=1220	heavy	11	18.2	5.09	ID	0.001019	Biotinylated peptides	AT5G54280.2-K542	2.20098e+06
ID-m1-H	m1	f1	28851	1060.78	3179.32	3179.33	4516	3	nSSINPFDLLNDGDEDPEEIDDETIAEKKc	nSSINPFDLLNDGDEDPEEIDDETIAEKKc	nSSINPFDLLNDGDEDPEEIDDETIAEKKc	AT2G46900.1	AT2G46900.1	| Symbols: | CONTAINS InterPro DOMAIN/s: Basic helix-loop-helix, Nulp1-type (InterPro:IPR006994); Has 2929 Blast hits to 2464 proteins in 333 species: Archae - 2; Bacteria - 151; Metazoa - 913; Fungi - 372; Plants - 141; Viruses - 47; Other Eukaryotes - 1303 (source: NCBI BLink). | chr2:19269678-19271987 FORWARD LENGTH=627	heavy	32	45.87	45.87	ID	5.6e-05	Non biotinylated peptides		2.35237e+06
ID-m1-H	m1	f1	16984	1147.45	3439.34	3439.35	3260	3	nESQEQQANNNADAVDEAAGSEPTEEESPIDVKc	nESQEQQANNNADAVDEAAGSEPTEEESPIDVKc	nESQEQQANNNADAVDEAAGSEPTEEESPIDVKc	AT2G25670.1	AT2G25670.1;AT2G25670.2	| Symbols: | BEST Arabidopsis thaliana protein match is: copper ion binding (TAIR:AT4G32610.1); Has 43784 Blast hits to 26928 proteins in 1799 species: Archae - 86; Bacteria - 6347; Metazoa - 15971; Fungi - 5398; Plants - 1931; Viruses - 259; Other Eukaryotes - 13792 (source: NCBI BLink). | chr2:10929062-10930619 REVERSE LENGTH=318	heavy	39	95.19	95.19	ID	5.6e-05	Non biotinylated peptides		2.24878e+06
ID-m1-H	m1	f1	28646	571.307	1140.6	1140.6	4495	2	nTVGAGVIGTILEc	nTVGAGVIGTILEc	nTVGAGVIGTILEc	AT4G20360.1	AT4G20360.1	| Symbols: ATRAB8D, ATRABE1B, RABE1b | RAB GTPase homolog E1B | chr4:10990036-10991466 FORWARD LENGTH=476	heavy	12	22.56	22.56	ID	0.003013	Non biotinylated peptides		5.87646e+06
ID-m1-H	m1	f1	6854	512.54	1534.6	1534.6	1969	3	nTREGNDLYM(15.995)EM(15.995)Kc	nTREGNDLYMEMKc	nTREGNDLYM(15.995)EM(15.995)Kc	ATCG00480.1	ATCG00480.1	| Symbols: ATPB, PB | ATP synthase subunit beta | chrC:52660-54156 REVERSE LENGTH=498	heavy	17	31.04	31.04	ID	5.6e-05	Non biotinylated peptides		1.08441e+06
ID-m1-H	m1	f1	10677	665.266	1992.78	1992.78	2483	3	nIEEEYGGDKEEEGSEFKc	nIEEEYGGDKEEEGSEFKc	nIEEEYGGDKEEEGSEFKc	AT3G44880.1	AT3G44880.1	| Symbols: ACD1, LLS1, PAO | Pheophorbide a oxygenase family protein with Rieske [2Fe-2S] domain | chr3:16383858-16386204 FORWARD LENGTH=537	heavy	19	12.84	12.84	ID	0.000507	Non biotinylated peptides		668957
ID-m1-H	m1	f1	17341	859.414	1716.81	1716.82	3301	2	nM(15.995)VLFPK(242.073)SPSPVNKc	nMVLFPKSPSPVNKc	nM(15.995)VLFPK(242.073)SPSPVNKc	AT1G43690.1	AT1G43690.1	| Symbols: | ubiquitin interaction motif-containing protein | chr1:16478519-16482589 FORWARD LENGTH=599	heavy	16	47.35	25.21	ID	5.6e-05	Biotinylated peptides	AT1G43690.1-K72	780858
ID-m1-H	m1	f1	12323	482.6	1444.78	1444.78	2694	3	nKNPLKNLNVM(15.995)LKc	nKNPLKNLNVMLKc	nKNPLKNLNVM(15.995)LKc	AT3G09630.1	AT3G09630.1;AT3G09630.2	| Symbols: | Ribosomal protein L4/L1 family | chr3:2953813-2955444 FORWARD LENGTH=406	heavy	18	30.86	30.86	ID	5.6e-05	Non biotinylated peptides		1.09264e+06
ID-m1-H	m1	f1	33933	891.37	2671.09	2671.1	5059	3	nYDWDFDHYLEEDVPAAIEYVRc	nYDWDFDHYLEEDVPAAIEYVRc	nYDWDFDHYLEEDVPAAIEYVRc	AT1G15060.1	AT1G15060.1	| Symbols: | Uncharacterised conserved protein UCP031088, alpha/beta hydrolase | chr1:5184053-5186856 REVERSE LENGTH=578	heavy	27	13.69	13.69	ID	0.000934	Non biotinylated peptides		870313
ID-m1-H	m1	f1	16333	463.276	924.538	924.54	3184	2	nGVIVLVTGRc	nGVIVLVTGRc	nGVIVLVTGRc	AT5G60980.1	AT5G60980.1;AT5G60980.2	| Symbols: | Nuclear transport factor 2 (NTF2) family protein with RNA binding (RRM-RBD-RNP motifs) domain | chr5:24543988-24546027 FORWARD LENGTH=459	heavy	12	45.83	45.83	ID	5.6e-05	Non biotinylated peptides		1.26398e+06
ID-m1-H	m1	f1	27647	946.081	2835.22	2835.23	4394	3	nLLAM(15.995)DEDENLTEPYDIIPPYDQAKc	nLLAMDEDENLTEPYDIIPPYDQAKc	nLLAM(15.995)DEDENLTEPYDIIPPYDQAKc	AT3G01310.1	AT3G01310.1;AT3G01310.2	| Symbols: | Phosphoglycerate mutase-like family protein | chr3:94343-101603 REVERSE LENGTH=1056	heavy	27	39.83	39.83	ID	5.6e-05	Non biotinylated peptides		3355508
ID-m1-H	m1	f1	14922	493.263	984.511	984.514	3017	2	nLPLQDVYKc	nLPLQDVYKc	nLPLQDVYKc	AT1G07920.1	AT1G07920.1;AT1G07930.1;AT1G07930.2;AT1G07940.1;AT1G07940.2;AT5G60390.1;AT5G60390.2;AT5G60390.3	| Symbols: | GTP binding Elongation factor Tu family protein | chr1:2455559-2457001 FORWARD LENGTH=449	heavy	10	31.48	31.48	ID	0.000252	Non biotinylated peptides		2.15239e+06
ID-m1-H	m1	f1	7737	603.292	1204.57	1204.57	2087	2	nSISETEELKRc	nSISETEELKRc	nSISETEELKRc	AT1G14830.1	AT1G14830.1;AT3G60190.1	| Symbols: ADL1C, ADL5, DRP1C, DL1C | DYNAMIN-like 1C | chr1:5107699-5111470 REVERSE LENGTH=614	heavy	14	38.59	38.59	ID	5.6e-05	Non biotinylated peptides		3.17042e+07
ID-m1-H	m1	f1	26997	655.291	1308.57	1308.57	4329	2	nGIYYVMDYFKc	nGIYYVMDYFKc	nGIYYVMDYFKc	AT5G26000.1	AT5G26000.1;AT5G26000.2	| Symbols: TGG1, BGLU38 | thioglucoside glucohydrolase 1 | chr5:9079678-9082347 REVERSE LENGTH=541	heavy	11	43	43	ID	5.6e-05	Non biotinylated peptides		1.5234e+06
ID-m1-H	m1	f1	19804	456.204	910.393	910.396	3579	2	nFSFAWSRc	nFSFAWSRc	nFSFAWSRc	AT5G25980.1	AT5G25980.1;AT5G25980.2;AT5G25980.3	| Symbols: TGG2, BGLU37 | glucoside glucohydrolase 2 | chr5:9072730-9075143 FORWARD LENGTH=467	heavy	11	31.61	31.61	ID	5.6e-05	Non biotinylated peptides		1.04523e+07
ID-m1-H	m1	f1	29738	480.213	958.412	958.415	4607	2	nFLWEIDEc	nFLWEIDEc	nFLWEIDEc	AT1G04530.1	AT1G04530.1	| Symbols: TPR4 | Tetratricopeptide repeat (TPR)-like superfamily protein | chr1:1234456-1235895 REVERSE LENGTH=310	heavy	8	20.82	20.82	ID	0.000469	Non biotinylated peptides		1.72555e+06
ID-m1-H	m1	f1	11666	607.959	1820.86	1820.86	2610	3	nLINQDKNK(226.078)YNTPKc	nLINQDKNKYNTPKc	nLINQDKNK(226.078)YNTPKc	AT3G25520.1	AT3G25520.1;AT5G39740.1;AT5G39740.2	| Symbols: ATL5, PGY3, OLI5, RPL5A | ribosomal protein L5 | chr3:9269573-9271327 REVERSE LENGTH=301	heavy	20	23.55	0	ID	0.000849	Biotinylated peptides	AT3G25520.1-K43	1.84821e+06
ID-m1-H	m1	f1	20864	660.294	1318.57	1318.58	3698	2	nHYALWEDPFKc	nHYALWEDPFKc	nHYALWEDPFKc	AT1G63770.1	AT1G63770.1;AT1G63770.2;AT1G63770.3;AT1G63770.4;AT1G63770.5	| Symbols: | Peptidase M1 family protein | chr1:23658250-23664243 REVERSE LENGTH=918	heavy	14	10.65	10.65	ID	0.001927	Non biotinylated peptides		1.06167e+06
ID-m1-H	m1	f1	20963	478.259	954.503	954.506	3709	2	nGINWALIRc	nGINWALIRc	nGINWALIRc	AT3G45780.1	AT3G45780.1;AT3G45780.2	| Symbols: PHOT1, NPH1, JK224, RPT1 | phototropin 1 | chr3:16818557-16823960 FORWARD LENGTH=996	heavy	13	31.3	31.3	ID	0.00016	Non biotinylated peptides		2.58343e+06
ID-m1-H	m1	f1	17683	454.568	1360.68	1360.69	3341	3	nAKSKFWYFLRc	nAKSKFWYFLRc	nAKSKFWYFLRc	AT2G34480.1	AT2G34480.1	| Symbols: | Ribosomal protein L18ae/LX family protein | chr2:14532916-14534161 REVERSE LENGTH=178	heavy	16	18.06	18.06	ID	0.000432	Non biotinylated peptides		1.95667e+06
ID-m1-H	m1	f1	21056	741.346	2221.02	2221.02	3719	3	nVAGASADILDAAEKYGKFDEKc	nVAGASADILDAAEKYGKFDEKc	nVAGASADILDAAEKYGKFDEKc	AT1G13930.1	AT1G13930.1;AT1G13930.2;AT1G13930.3	| Symbols: | Involved in response to salt stress. Knockout mutants are hypersensitive to salt stress. | chr1:4761091-4761558 FORWARD LENGTH=155	heavy	24	34.13	34.13	ID	5.6e-05	Non biotinylated peptides		827984
ID-m1-H	m1	f1	21069	556.261	2221.01	2221.02	3720	4	nVAGASADILDAAEKYGKFDEKc	nVAGASADILDAAEKYGKFDEKc	nVAGASADILDAAEKYGKFDEKc	AT1G13930.1	AT1G13930.1;AT1G13930.2;AT1G13930.3	| Symbols: | Involved in response to salt stress. Knockout mutants are hypersensitive to salt stress. | chr1:4761091-4761558 FORWARD LENGTH=155	heavy	24	41.7	41.7	ID	5.6e-05	Non biotinylated peptides		3.51785e+06
ID-m1-H	m1	f1	18462	590.257	2357	2357	3431	4	nTFDMIQEISESENKEDYKKc	nTFDMIQEISESENKEDYKKc	nTFDMIQEISESENKEDYKKc	AT2G04030.1	AT2G04030.1	| Symbols: CR88, EMB1956, HSP90.5, Hsp88.1, AtHsp90.5 | Chaperone protein htpG family protein | chr2:1281983-1285909 FORWARD LENGTH=780	heavy	24	12.87	12.87	ID	0.000726	Non biotinylated peptides		2.44427e+06
ID-m1-H	m1	f1	18097	546.278	1090.54	1090.53	3389	2	nLSAAWELYKc	nLSAAWELYKc	nLSAAWELYKc	AT3G14940.1	AT3G14940.1	| Symbols: ATPPC3, PPC3 | phosphoenolpyruvate carboxylase 3 | chr3:5025584-5029476 FORWARD LENGTH=968	heavy	11	49.81	49.81	ID	0.000432	Non biotinylated peptides		2.33263e+06
ID-m1-H	m1	f1	9093	459.232	916.449	916.451	2270	2	nYLIENGAKc	nYLIENGAKc	nYLIENGAKc	AT3G12780.1	AT3G12780.1	| Symbols: PGK1 | phosphoglycerate kinase 1 | chr3:4061127-4063140 REVERSE LENGTH=481	heavy	10	28.28	28.28	ID	0.000469	Non biotinylated peptides		2.37434e+06
ID-m1-H	m1	f1	10126	714.294	1426.57	1426.58	2411	2	nADVSK(242.073)M(15.995)NSFRc	nADVSKMNSFRc	nADVSK(242.073)M(15.995)NSFRc	AT2G28150.1	AT2G28150.1	| Symbols: | Domain of unknown function (DUF966) | chr2:12000015-12002227 FORWARD LENGTH=540	heavy	15	49.01	40.72	ID	5.6e-05	Biotinylated peptides	AT2G28150.1-K310	856612
ID-m1-H	m1	f1	15901	1072.42	2142.82	2142.83	3133	2	nSENPEAM(15.995)EEDGVDEVSEIKc	nSENPEAMEEDGVDEVSEIKc	nSENPEAM(15.995)EEDGVDEVSEIKc	AT3G09840.1	AT3G09840.1	| Symbols: CDC48, ATCDC48, CDC48A | cell division cycle 48 | chr3:3019494-3022832 FORWARD LENGTH=809	heavy	21	58.65	58.65	ID	5.6e-05	Non biotinylated peptides		622214
ID-m1-H	m1	f1	15930	715.282	2142.82	2142.83	3136	3	nSENPEAM(15.995)EEDGVDEVSEIKc	nSENPEAMEEDGVDEVSEIKc	nSENPEAM(15.995)EEDGVDEVSEIKc	AT3G09840.1	AT3G09840.1	| Symbols: CDC48, ATCDC48, CDC48A | cell division cycle 48 | chr3:3019494-3022832 FORWARD LENGTH=809	heavy	21	127.25	127.25	ID	5.6e-05	Non biotinylated peptides		1.01673e+06
ID-m1-H	m1	f1	14734	585.24	1168.46	1168.47	2996	2	nSFFVEDEERc	nSFFVEDEERc	nSFFVEDEERc	AT2G38750.1	AT2G38750.1	| Symbols: ANNAT4 | annexin 4 | chr2:16196582-16198431 REVERSE LENGTH=319	heavy	12	32.25	32.25	ID	5.6e-05	Non biotinylated peptides		2.98246e+06
ID-m1-H	m1	f1	29343	1021.43	3061.28	3061.28	4567	3	nTYDDGAGDVDRDFDALGLELNADETTIKc	nTYDDGAGDVDRDFDALGLELNADETTIKc	nTYDDGAGDVDRDFDALGLELNADETTIKc	AT1G05150.1	AT1G05150.1	| Symbols: | Calcium-binding tetratricopeptide family protein | chr1:1484280-1486706 REVERSE LENGTH=808	heavy	33	44.36	44.36	ID	5.6e-05	Non biotinylated peptides		1.53939e+06
ID-m1-H	m1	f1	28731	500.595	1498.76	1498.77	4503	3	nVAWEIFTPLLHRc	nVAWEIFTPLLHRc	nVAWEIFTPLLHRc	AT5G40760.1	AT5G40760.1	| Symbols: G6PD6 | glucose-6-phosphate dehydrogenase 6 | chr5:16311284-16314556 FORWARD LENGTH=515	heavy	18	38.18	38.18	ID	5.6e-05	Non biotinylated peptides		2.8014e+06
ID-m1-H	m1	f1	26672	665.818	2659.24	2659.25	4296	4	nQLNAPLEEVDPEIADIIEHEKARc	nQLNAPLEEVDPEIADIIEHEKARc	nQLNAPLEEVDPEIADIIEHEKARc	AT4G37930.1	AT4G37930.1	| Symbols: SHM1, STM, SHMT1 | serine transhydroxymethyltransferase 1 | chr4:17831891-17834742 REVERSE LENGTH=517	heavy	31	50.04	50.04	ID	5.6e-05	Non biotinylated peptides		2.12683e+06
ID-m1-H	m1	f1	20532	777.365	2329.07	2329.08	3662	3	nKPENFAK(242.073)YQAFELIHARc	nKPENFAKYQAFELIHARc	nKPENFAK(242.073)YQAFELIHARc	AT4G10340.1	AT4G10340.1	| Symbols: LHCB5 | light harvesting complex of photosystem II 5 | chr4:6408200-6409496 FORWARD LENGTH=280	heavy	26	50.66	0	ID	0.000111	Biotinylated peptides	AT4G10340.1-K109	2.84896e+06
ID-m1-H	m1	f1	20693	583.275	2329.07	2329.08	3680	4	nKPENFAK(242.073)YQAFELIHARc	nKPENFAKYQAFELIHARc	nKPENFAK(242.073)YQAFELIHARc	AT4G10340.1	AT4G10340.1	| Symbols: LHCB5 | light harvesting complex of photosystem II 5 | chr4:6408200-6409496 FORWARD LENGTH=280	heavy	26	14.66	3.52	ID	0.001227	Biotinylated peptides	AT4G10340.1-K109	3.40401e+06
ID-m1-H	m1	f1	22483	1034.09	3099.25	3099.26	3871	3	nEYDNAMETYQAGLEHDPSNQELLDGVKc	nEYDNAMETYQAGLEHDPSNQELLDGVKc	nEYDNAMETYQAGLEHDPSNQELLDGVKc	AT1G12270.1	AT1G12270.1	| Symbols: Hop1 | stress-inducible protein, putative | chr1:4172105-4174575 FORWARD LENGTH=572	heavy	34	73.23	73.23	ID	5.6e-05	Non biotinylated peptides		2.78521e+06
ID-m1-H	m1	f1	13749	446.841	2229.17	2229.18	2875	5	nIFPRPTSGPLRPVVHGQTLKc	nIFPRPTSGPLRPVVHGQTLKc	nIFPRPTSGPLRPVVHGQTLKc	AT3G49010.1	AT3G49010.1;AT3G49010.2;AT3G49010.3;AT3G49010.4;AT3G49010.5;AT5G23900.1	| Symbols: ATBBC1, BBC1, RSU2 | breast basic conserved 1 | chr3:18166971-18168047 REVERSE LENGTH=206	heavy	30	3.66	3.66	ID	0.003799	Non biotinylated peptides		5.3216e+06
ID-m1-H	m1	f1	33865	1157.46	3469.36	3469.36	5051	3	nYQLPNEDLDALISVSTDEDVENM(15.995)MDEYDRc	nYQLPNEDLDALISVSTDEDVENMMDEYDRc	nYQLPNEDLDALISVSTDEDVENM(15.995)MDEYDRc	AT4G05150.1	AT4G05150.1	| Symbols: | Octicosapeptide/Phox/Bem1p family protein | chr4:2660339-2662675 FORWARD LENGTH=477	heavy	35	89.02	12.44	ID	5.6e-05	Non biotinylated peptides		2.19076e+06
ID-m1-H	m1	f1	17482	1102.42	2202.82	2202.83	3318	2	nM(15.995)EEEEVDAAETIEEEEQRc	nMEEEEVDAAETIEEEEQRc	nM(15.995)EEEEVDAAETIEEEEQRc	AT3G02860.1	AT3G02860.1;AT3G02860.2	| Symbols: | zinc ion binding | chr3:625299-627157 REVERSE LENGTH=312	heavy	22	140.52	140.52	ID	5.6e-05	Non biotinylated peptides		621852
ID-m1-H	m1	f1	17496	735.28	2202.82	2202.83	3319	3	nM(15.995)EEEEVDAAETIEEEEQRc	nMEEEEVDAAETIEEEEQRc	nM(15.995)EEEEVDAAETIEEEEQRc	AT3G02860.1	AT3G02860.1;AT3G02860.2	| Symbols: | zinc ion binding | chr3:625299-627157 REVERSE LENGTH=312	heavy	22	60.33	60.33	ID	5.6e-05	Non biotinylated peptides		2.9486e+06
ID-m1-H	m1	f1	31502	659.375	1316.74	1316.74	4790	2	nQLLNILGIVYRc	nQLLNILGIVYRc	nQLLNILGIVYRc	AT3G29320.1	AT3G29320.1	| Symbols: | Glycosyl transferase, family 35 | chr3:11252871-11257587 FORWARD LENGTH=962	heavy	16	60.37	60.37	ID	5.6e-05	Non biotinylated peptides		1.28929e+06
ID-m1-H	m1	f1	28530	781.85	3123.37	3123.38	4483	4	nTYHM(15.995)IDEDEPILEKALGTEIEWYPGKc	nTYHMIDEDEPILEKALGTEIEWYPGKc	nTYHM(15.995)IDEDEPILEKALGTEIEWYPGKc	AT2G19480.1	AT2G19480.1;AT2G19480.2;AT2G19480.3	| Symbols: NFA02, NFA2, NAP1;2 | nucleosome assembly protein 1;2 | chr2:8438601-8441040 FORWARD LENGTH=379	heavy	31	70.72	70.72	ID	5.6e-05	Non biotinylated peptides		2.03881e+06
ID-m1-H	m1	f1	28559	1042.13	3123.37	3123.38	4486	3	nTYHM(15.995)IDEDEPILEKALGTEIEWYPGKc	nTYHMIDEDEPILEKALGTEIEWYPGKc	nTYHM(15.995)IDEDEPILEKALGTEIEWYPGKc	AT2G19480.1	AT2G19480.1;AT2G19480.2;AT2G19480.3	| Symbols: NFA02, NFA2, NAP1;2 | nucleosome assembly protein 1;2 | chr2:8438601-8441040 FORWARD LENGTH=379	heavy	31	38.27	38.27	ID	5.6e-05	Non biotinylated peptides		1.47434e+06
ID-m1-H	m1	f1	32188	830.109	2487.31	2487.3	4866	3	nTVLIPIAHGTEPLEAVAM(15.995)ITVLRc	nTVLIPIAHGTEPLEAVAMITVLRc	nTVLIPIAHGTEPLEAVAM(15.995)ITVLRc	AT3G14990.1	AT3G14990.1	| Symbols: | Class I glutamine amidotransferase-like superfamily protein | chr3:5047510-5049621 FORWARD LENGTH=392	heavy	28	33.18	33.18	ID	5.6e-05	Non biotinylated peptides		1.18135e+06
ID-m1-H	m1	f1	9626	477.236	952.457	952.46	2345	2	nTIEDPEIKc	nTIEDPEIKc	nTIEDPEIKc	AT3G51800.1	AT3G51800.1;AT3G51800.2;AT3G51800.3	| Symbols: ATG2, EBP1, ATEBP1 | metallopeptidase M24 family protein | chr3:19211261-19213568 REVERSE LENGTH=392	heavy	9	30.04	30.04	ID	0.000252	Non biotinylated peptides		2.09975e+06
ID-m1-H	m1	f1	14791	1017.41	3049.22	3049.23	3002	3	nVSAGPGPEKPLEAEGEEATAQGSAEEESSSSc	nVSAGPGPEKPLEAEGEEATAQGSAEEESSSSc	nVSAGPGPEKPLEAEGEEATAQGSAEEESSSSc	AT5G17710.1	AT5G17710.1;AT5G17710.2	| Symbols: EMB1241 | Co-chaperone GrpE family protein | chr5:5839560-5841639 REVERSE LENGTH=324	heavy	33	22.13	22.13	ID	0.0003	Non biotinylated peptides		458893
ID-m1-H	m1	f1	31547	687.838	2747.32	2747.33	4795	4	nVAFFVQK(226.078)AALHFIDAAARPEYKc	nVAFFVQKAALHFIDAAARPEYKc	nVAFFVQK(226.078)AALHFIDAAARPEYKc	AT2G41560.1	AT2G41560.1	| Symbols: ACA4 | autoinhibited Ca(2+)-ATPase, isoform 4 | chr2:17332256-17337179 REVERSE LENGTH=1030	heavy	30	24.99	21.96	ID	5.6e-05	Biotinylated peptides	AT2G41560.1-K68	2.69971e+06
ID-m1-H	m1	f1	34196	607.962	1820.86	1820.87	5090	3	nTYDLLHAWDIISDIKc	nTYDLLHAWDIISDIKc	nTYDLLHAWDIISDIKc	AT3G23300.1	AT3G23300.1;AT4G14360.1;AT4G14360.2	| Symbols: | S-adenosyl-L-methionine-dependent methyltransferases superfamily protein | chr3:8333521-8335902 FORWARD LENGTH=611	heavy	19	32.77	32.77	ID	5.6e-05	Non biotinylated peptides		576134
ID-m1-H	m1	f1	8538	469.186	1404.54	1404.54	2195	3	nTDETEMHEELRc	nTDETEMHEELRc	nTDETEMHEELRc	AT4G33030.1	AT4G33030.1	| Symbols: SQD1 | sulfoquinovosyldiacylglycerol 1 | chr4:15936051-15937566 FORWARD LENGTH=477	heavy	16	46.19	46.19	ID	5.6e-05	Non biotinylated peptides		1.31144e+06
ID-m1-H	m1	f1	26092	907.398	2719.17	2719.18	4237	3	nITGDDAPGETWHIVFTTEGEVPYRc	nITGDDAPGETWHIVFTTEGEVPYRc	nITGDDAPGETWHIVFTTEGEVPYRc	AT5G66190.1	AT5G66190.1	| Symbols: ATLFNR1, FNR1 | ferredoxin-NADP(+)-oxidoreductase 1 | chr5:26451203-26453012 REVERSE LENGTH=360	heavy	30	29.54	29.54	ID	5.6e-05	Non biotinylated peptides		2.16601e+06
ID-m1-H	m1	f1	21026	731.357	2191.05	2191.05	3715	3	nGNYQVVPVELK(242.073)PAQVQRc	nGNYQVVPVELKPAQVQRc	nGNYQVVPVELK(242.073)PAQVQRc	AT3G54760.2	AT3G54760.1;AT3G54760.2	| Symbols: | dentin sialophosphoprotein-related | chr3:20269659-20272037 REVERSE LENGTH=761	heavy	25	27.77	27.77	ID	0.000111	Biotinylated peptides	AT3G54760.2-K653	1.65945e+06
ID-m1-H	m1	f1	9320	474.578	1420.71	1420.72	2300	3	nKKNPGNALLEYRc	nKKNPGNALLEYRc	nKKNPGNALLEYRc	AT1G80380.2	AT1G80380.2;AT1G80380.3;AT1G80380.4	| Symbols: | P-loop containing nucleoside triphosphate hydrolases superfamily protein | chr1:30217332-30219784 FORWARD LENGTH=456	heavy	19	87.53	87.53	ID	5.6e-05	Non biotinylated peptides		1.82513e+07
ID-m1-H	m1	f1	9364	711.364	1420.71	1420.72	2306	2	nKKNPGNALLEYRc	nKKNPGNALLEYRc	nKKNPGNALLEYRc	AT1G80380.2	AT1G80380.2;AT1G80380.3;AT1G80380.4	| Symbols: | P-loop containing nucleoside triphosphate hydrolases superfamily protein | chr1:30217332-30219784 FORWARD LENGTH=456	heavy	19	71.84	71.84	ID	5.6e-05	Non biotinylated peptides		3.79012e+06
ID-m1-H	m1	f1	18990	551.271	1100.53	1100.53	3490	2	nTPVSLDMLGRc	nTPVSLDMLGRc	nTPVSLDMLGRc	AT1G20260.1	AT1G20260.1;AT1G76030.1;AT4G38510.1;AT4G38510.2;AT4G38510.3;AT4G38510.4;AT4G38510.5	| Symbols: | ATPase, V1 complex, subunit B protein | chr1:7016971-7020290 FORWARD LENGTH=487	heavy	13	55.32	55.32	ID	5.6e-05	Non biotinylated peptides		8.4655e+06
ID-m1-H	m1	f1	9454	539.929	1616.77	1616.77	2322	3	nANFPK(242.073)AAAASKGPKc	nANFPKAAAASKGPKc	nANFPK(242.073)AAAASKGPKc	AT3G53020.1	AT3G53020.1	| Symbols: STV1, RPL24B, RPL24 | Ribosomal protein L24e family protein | chr3:19660749-19661912 REVERSE LENGTH=163	heavy	18	44.75	28.7	ID	5.6e-05	Biotinylated peptides	AT3G53020.1-K146	1.44731e+06
ID-m1-H	m1	f1	28291	1143.48	3427.4	3427.41	4459	3	nLSGDDVGELHYHYYPVAPATAEQVMEEATAEc	nLSGDDVGELHYHYYPVAPATAEQVMEEATAEc	nLSGDDVGELHYHYYPVAPATAEQVMEEATAEc	AT1G13060.1	AT1G13060.1;AT1G13060.2	| Symbols: PBE1 | 20S proteasome beta subunit E1 | chr1:4452641-4454663 FORWARD LENGTH=274	heavy	36	63.76	63.76	ID	5.6e-05	Non biotinylated peptides		2.40042e+06
ID-m1-H	m1	f1	6873	479.227	1434.66	1434.66	1971	3	nKRPNPNFGNDVRc	nKRPNPNFGNDVRc	nKRPNPNFGNDVRc	AT1G79430.1	AT1G79430.1;AT1G79430.2	| Symbols: APL, WDY | Homeodomain-like superfamily protein | chr1:29877521-29878850 REVERSE LENGTH=293	heavy	22	27.26	27.26	ID	0.000252	Non biotinylated peptides		4.67532e+06
ID-m1-H	m1	f1	13938	658.315	1314.61	1314.62	2899	2	nANFPK(226.078)AAAASKc	nANFPKAAAASKc	nANFPK(226.078)AAAASKc	AT3G53020.1	AT3G53020.1	| Symbols: STV1, RPL24B, RPL24 | Ribosomal protein L24e family protein | chr3:19660749-19661912 REVERSE LENGTH=163	heavy	14	41.49	28.52	ID	5.6e-05	Biotinylated peptides	AT3G53020.1-K146	1.31618e+06
ID-m1-H	m1	f1	7967	686.601	2056.78	2056.78	2118	3	nEREEELEENEEDQETKc	nEREEELEENEEDQETKc	nEREEELEENEEDQETKc	AT4G36870.1	AT4G36870.1;AT4G36870.2	| Symbols: BLH2, SAW1 | BEL1-like homeodomain 2 | chr4:17369423-17373723 FORWARD LENGTH=739	heavy	22	62.9	62.9	ID	5.6e-05	Non biotinylated peptides		826701
ID-m1-H	m1	f1	36073	996.159	2985.45	2985.46	5313	3	nKFETLSYLPDLSDVELAKEVDYLLRc	nKFETLSYLPDLSDVELAKEVDYLLRc	nKFETLSYLPDLSDVELAKEVDYLLRc	AT5G38410.1	AT5G38410.1;AT5G38410.2;AT5G38410.3;AT5G38420.1	| Symbols: | Ribulose bisphosphate carboxylase (small chain) family protein | chr5:15377501-15378306 REVERSE LENGTH=181	heavy	30	58.87	58.87	ID	5.6e-05	Non biotinylated peptides		1.22848e+06
ID-m1-H	m1	f1	13462	707.93	2120.77	2120.77	2839	3	nTYWEEVESEDGSNGHNSRc	nTYWEEVESEDGSNGHNSRc	nTYWEEVESEDGSNGHNSRc	AT2G22300.1	AT2G22300.1;AT2G22300.2	| Symbols: CAMTA3, SR1 | signal responsive 1 | chr2:9471599-9476472 FORWARD LENGTH=1032	heavy	26	56.78	56.78	ID	5.6e-05	Non biotinylated peptides		1.98569e+06
ID-m1-H	m1	f1	14304	707.926	2120.76	2120.77	2944	3	nTYWEEVESEDGSNGHNSRc	nTYWEEVESEDGSNGHNSRc	nTYWEEVESEDGSNGHNSRc	AT2G22300.1	AT2G22300.1;AT2G22300.2	| Symbols: CAMTA3, SR1 | signal responsive 1 | chr2:9471599-9476472 FORWARD LENGTH=1032	heavy	26	46.34	46.34	ID	5.6e-05	Non biotinylated peptides		2.70592e+06
ID-m1-H	m1	f1	24230	740.041	2217.1	2217.11	4050	3	nKKFETLSYLPDLSDVELAKc	nKKFETLSYLPDLSDVELAKc	nKKFETLSYLPDLSDVELAKc	AT5G38410.1	AT5G38410.1;AT5G38410.2;AT5G38410.3;AT5G38420.1	| Symbols: | Ribulose bisphosphate carboxylase (small chain) family protein | chr5:15377501-15378306 REVERSE LENGTH=181	heavy	22	30.93	30.93	ID	5.6e-05	Non biotinylated peptides		1.40398e+06
ID-m1-H	m1	f1	24312	555.282	2217.1	2217.11	4059	4	nKKFETLSYLPDLSDVELAKc	nKKFETLSYLPDLSDVELAKc	nKKFETLSYLPDLSDVELAKc	AT5G38410.1	AT5G38410.1;AT5G38410.2;AT5G38410.3;AT5G38420.1	| Symbols: | Ribulose bisphosphate carboxylase (small chain) family protein | chr5:15377501-15378306 REVERSE LENGTH=181	heavy	22	41.31	41.31	ID	5.6e-05	Non biotinylated peptides		1.88862e+06
ID-m1-H	m1	f1	30789	913.402	4561.97	4561.99	4715	5	nSVTPEPTNPFYASSGQSGK(226.078)TYASVVAAAAAAAADKEDGGAVSSAKc	nSVTPEPTNPFYASSGQSGKTYASVVAAAAAAAADKEDGGAVSSAKc	nSVTPEPTNPFYASSGQSGK(226.078)TYASVVAAAAAAAADKEDGGAVSSAKc	AT4G02510.1	AT4G02510.1	| Symbols: TOC159, TOC86, PPI2, TOC160, ATTOC159 | translocon at the outer envelope membrane of chloroplasts 159 | chr4:1104766-1109360 FORWARD LENGTH=1503	heavy	50	48.44	14.09	ID	5.6e-05	Biotinylated peptides	AT4G02510.1-K23	3.55742e+06
ID-m1-H	m1	f1	30975	1141.5	4561.98	4561.99	4734	4	nSVTPEPTNPFYASSGQSGK(226.078)TYASVVAAAAAAAADKEDGGAVSSAKc	nSVTPEPTNPFYASSGQSGKTYASVVAAAAAAAADKEDGGAVSSAKc	nSVTPEPTNPFYASSGQSGK(226.078)TYASVVAAAAAAAADKEDGGAVSSAKc	AT4G02510.1	AT4G02510.1	| Symbols: TOC159, TOC86, PPI2, TOC160, ATTOC159 | translocon at the outer envelope membrane of chloroplasts 159 | chr4:1104766-1109360 FORWARD LENGTH=1503	heavy	50	18.31	8.86	ID	0.000849	Biotinylated peptides	AT4G02510.1-K23	1.95654e+06
ID-m1-H	m1	f1	9898	471.911	1412.71	1412.71	2381	3	nFPTKPAPPSQAVRc	nFPTKPAPPSQAVRc	nFPTKPAPPSQAVRc	AT5G47210.1	AT5G47210.1;AT5G47210.2;AT5G47210.3	| Symbols: | Hyaluronan / mRNA binding family | chr5:19169222-19171012 REVERSE LENGTH=357	heavy	18	18.73	18.73	ID	0.000432	Non biotinylated peptides		1.15079e+06
ID-m1-H	m1	f1	32509	988.233	4936.13	4936.15	4901	5	nVGEAEKVTGNTGDVNFYAQLIDDAEGLEKIENLQSHDNSEIYEKc	nVGEAEKVTGNTGDVNFYAQLIDDAEGLEKIENLQSHDNSEIYEKc	nVGEAEKVTGNTGDVNFYAQLIDDAEGLEKIENLQSHDNSEIYEKc	AT4G16143.1	AT4G16143.1;AT4G16143.2	| Symbols: IMPA-2 | importin alpha isoform 2 | chr4:9134450-9137134 REVERSE LENGTH=535	heavy	55	20.67	20.67	ID	0.00016	Non biotinylated peptides		1.75817e+06
ID-m1-H	m1	f1	22434	1242.11	3723.31	3723.32	3866	3	nVSTSNDDDDGGWAGWDDNDAKDDDFYYQPASDKc	nVSTSNDDDDGGWAGWDDNDAKDDDFYYQPASDKc	nVSTSNDDDDGGWAGWDDNDAKDDDFYYQPASDKc	AT2G37550.1	AT2G37550.1;AT2G37550.2	| Symbols: ASP1, AGD7 | ARF-GAP domain 7 | chr2:15755544-15757456 REVERSE LENGTH=456	heavy	40	80.67	80.67	ID	5.6e-05	Non biotinylated peptides		617198
ID-m1-H	m1	f1	15570	532.263	1062.51	1062.5	3094	2	nAFAVKGDWRc	nAFAVKGDWRc	nAFAVKGDWRc	AT1G51220.1	AT1G51220.1;AT3G20880.1	| Symbols: WIP5 | WIP domain protein 5 | chr1:18989925-18992034 REVERSE LENGTH=337	heavy	14	24.11	24.11	ID	0.001107	Non biotinylated peptides		2.68384e+06
ID-m1-H	m1	f1	13779	848.336	1694.66	1694.66	2879	2	nLDSGDIGDEDEINERc	nLDSGDIGDEDEINERc	nLDSGDIGDEDEINERc	AT5G20610.1	AT5G20610.1	| Symbols: | unknown protein; BEST Arabidopsis thaliana protein match is: unknown protein (TAIR:AT5G26160.1); Has 918 Blast hits to 759 proteins in 180 species: Archae - 6; Bacteria - 105; Metazoa - 264; Fungi - 89; Plants - 167; Viruses - 5; Other Eukaryotes - 282 (source: NCBI BLink). | chr5:6969184-6972794 FORWARD LENGTH=1164	heavy	19	60.15	60.15	ID	5.6e-05	Non biotinylated peptides		685418
ID-m1-H	m1	f1	17064	910.442	1818.87	1818.87	3269	2	nTTVITQGADPVVVAEDGKc	nTTVITQGADPVVVAEDGKc	nTTVITQGADPVVVAEDGKc	AT3G09820.1	AT3G09820.1;AT3G09820.2;AT5G03300.1	| Symbols: ADK1, ATADK1 | adenosine kinase 1 | chr3:3012122-3014624 FORWARD LENGTH=344	heavy	20	73.07	73.07	ID	5.6e-05	Non biotinylated peptides		1.40393e+06
ID-m1-H	m1	f1	23005	1148.81	3443.41	3443.41	3926	3	nLSGDDVGELHYHYYPVAPATAEQVM(15.995)EEATAEc	nLSGDDVGELHYHYYPVAPATAEQVMEEATAEc	nLSGDDVGELHYHYYPVAPATAEQVM(15.995)EEATAEc	AT1G13060.1	AT1G13060.1;AT1G13060.2	| Symbols: PBE1 | 20S proteasome beta subunit E1 | chr1:4452641-4454663 FORWARD LENGTH=274	heavy	36	53.49	53.49	ID	5.6e-05	Non biotinylated peptides		1.20943e+06
ID-m1-H	m1	f1	33244	1191.57	4762.26	4762.26	4982	4	nTASAVSSDPPSLYPPVIK(226.078)TPVSLPIPQAIGYPSASGAGHELQQRc	nTASAVSSDPPSLYPPVIKTPVSLPIPQAIGYPSASGAGHELQQRc	nTASAVSSDPPSLYPPVIK(226.078)TPVSLPIPQAIGYPSASGAGHELQQRc	AT2G38000.1	AT2G38000.1	| Symbols: | chaperone protein dnaJ-related | chr2:15903315-15905276 REVERSE LENGTH=419	heavy	53	18.37	17.48	ID	0.00016	Biotinylated peptides	AT2G38000.1-K66	385777
ID-m1-H	m1	f1	33496	1002.75	3005.24	3005.26	5009	3	nWANVYDPDDHWPEPAEYTDMIGLLKc	nWANVYDPDDHWPEPAEYTDMIGLLKc	nWANVYDPDDHWPEPAEYTDMIGLLKc	AT1G15980.1	AT1G15980.1	| Symbols: NDF1, NDH48 | NDH-dependent cyclic electron flow 1 | chr1:5489314-5491199 FORWARD LENGTH=461	heavy	31	41.69	41.69	ID	5.6e-05	Non biotinylated peptides		1.03088e+06
ID-m1-H	m1	f1	30276	577.316	1152.62	1152.62	4663	2	nIFGAFVTFLKc	nIFGAFVTFLKc	nIFGAFVTFLKc	AT1G75270.1	AT1G75270.1	| Symbols: DHAR2 | dehydroascorbate reductase 2 | chr1:28250255-28251237 REVERSE LENGTH=213	heavy	11	32.75	32.75	ID	0.00016	Non biotinylated peptides		2.28799e+06
ID-m1-H	m1	f1	10944	463.233	924.452	924.454	2517	2	nSQGPDLLGKc	nSQGPDLLGKc	nSQGPDLLGKc	AT2G30860.1	AT2G30860.1;AT2G30860.2;AT2G30870.1	| Symbols: ATGSTF9, GLUTTR, ATGSTF7, GSTF9 | glutathione S-transferase PHI 9 | chr2:13139132-13140057 FORWARD LENGTH=215	heavy	11	8.3	8.3	ID	0.00626	Non biotinylated peptides		1.09232e+06
ID-m1-H	m1	f1	30746	1377.57	5506.26	5506.27	4711	4	nNSGDAAAPPDAHSYEFTSGNGTLEPYGNIDDNSSSSLVDSYAIEQLADIDKKc	nNSGDAAAPPDAHSYEFTSGNGTLEPYGNIDDNSSSSLVDSYAIEQLADIDKKc	nNSGDAAAPPDAHSYEFTSGNGTLEPYGNIDDNSSSSLVDSYAIEQLADIDKKc	AT1G73450.1	AT1G73450.1	| Symbols: | Protein kinase superfamily protein | chr1:27613856-27618635 FORWARD LENGTH=1152	heavy	61	35.08	35.08	ID	5.6e-05	Non biotinylated peptides		2.24547e+06
ID-m1-H	m1	f1	20319	972.033	2913.08	2913.08	3636	3	nQLHVDKPDDDLVSGPYDAM(15.995)DDDDFM(15.995)c	nQLHVDKPDDDLVSGPYDAMDDDDFMc	nQLHVDKPDDDLVSGPYDAM(15.995)DDDDFM(15.995)c	AT5G37475.1	AT5G37475.1	| Symbols: | Translation initiation factor eIF3 subunit | chr5:14866328-14867749 REVERSE LENGTH=225	heavy	29	40.35	40.35	ID	5.6e-05	Non biotinylated peptides		929439
ID-m1-H	m1	f1	9198	692.3	1382.59	1382.59	2284	2	nTVDEEGPAPEAPRc	nTVDEEGPAPEAPRc	nTVDEEGPAPEAPRc	AT3G54540.1	AT3G54540.1	| Symbols: ATGCN4, GCN4 | general control non-repressible 4 | chr3:20190393-20192564 FORWARD LENGTH=723	heavy	16	61.85	61.85	ID	5.6e-05	Non biotinylated peptides		3.73176e+06
ID-m1-H	m1	f1	30102	649.979	1946.91	1946.92	4645	3	nTVHNNFSGLFFGLPFTKc	nTVHNNFSGLFFGLPFTKc	nTVHNNFSGLFFGLPFTKc	AT2G42220.1	AT2G42220.1	| Symbols: | Rhodanese/Cell cycle control phosphatase superfamily protein | chr2:17592105-17593305 FORWARD LENGTH=234	heavy	22	52	52	ID	5.6e-05	Non biotinylated peptides		2.96383e+06
ID-m1-H	m1	f1	30111	974.467	1946.92	1946.92	4646	2	nTVHNNFSGLFFGLPFTKc	nTVHNNFSGLFFGLPFTKc	nTVHNNFSGLFFGLPFTKc	AT2G42220.1	AT2G42220.1	| Symbols: | Rhodanese/Cell cycle control phosphatase superfamily protein | chr2:17592105-17593305 FORWARD LENGTH=234	heavy	22	7.84	7.84	ID	0.00081	Non biotinylated peptides		1.26428e+06
ID-m1-H	m1	f1	32073	966.08	2895.22	2895.22	4853	3	nNVEDLSNDFSNTFLLDEELDLEHRc	nNVEDLSNDFSNTFLLDEELDLEHRc	nNVEDLSNDFSNTFLLDEELDLEHRc	AT5G21160.1	AT5G21160.1;AT5G21160.2;AT5G21160.3	| Symbols: | LA RNA-binding protein | chr5:7199191-7203879 REVERSE LENGTH=826	heavy	32	129.69	129.69	ID	5.6e-05	Non biotinylated peptides		2.24286e+06
ID-m1-H	m1	f1	18953	899.382	1796.75	1796.75	3486	2	nEGPPVFEQPEMTYEKc	nEGPPVFEQPEMTYEKc	nEGPPVFEQPEMTYEKc	AT2G39730.1	AT2G39730.1;AT2G39730.2;AT2G39730.3	| Symbols: RCA | rubisco activase | chr2:16570951-16573345 REVERSE LENGTH=474	heavy	17	47.82	47.82	ID	5.6e-05	Non biotinylated peptides		1.65516e+06
ID-m1-H	m1	f1	35942	773.385	1544.76	1544.76	5296	2	nFGFNLLVGGFFSPKc	nFGFNLLVGGFFSPKc	nFGFNLLVGGFFSPKc	AT2G15620.1	AT2G15620.1	| Symbols: NIR1, NIR, ATHNIR | nitrite reductase 1 | chr2:6810552-6812666 FORWARD LENGTH=586	heavy	16	85.33	85.33	ID	5.6e-05	Non biotinylated peptides		2.46879e+06
ID-m1-H	m1	f1	24767	1453.55	4357.63	4357.64	4104	3	nDFMPSDTDFSTKGEETQEM(15.995)QEEEEESSDPVFDNAIQRc	nDFMPSDTDFSTKGEETQEMQEEEEESSDPVFDNAIQRc	nDFMPSDTDFSTKGEETQEM(15.995)QEEEEESSDPVFDNAIQRc	AT3G63460.1	AT3G63460.1;AT3G63460.2;AT3G63460.3	| Symbols: | transducin family protein / WD-40 repeat family protein | chr3:23431009-23437241 REVERSE LENGTH=1104	heavy	45	94.48	9.23	ID	5.6e-05	Non biotinylated peptides		2.0035e+06
ID-m1-H	m1	f1	30752	742.026	2223.06	2223.06	4711	3	nALGEAQDDILQFDAPVLINRc	nALGEAQDDILQFDAPVLINRc	nALGEAQDDILQFDAPVLINRc	AT3G45140.1	AT3G45140.1	| Symbols: LOX2, ATLOX2 | lipoxygenase 2 | chr3:16525437-16529233 FORWARD LENGTH=896	heavy	26	75.9	75.9	ID	5.6e-05	Non biotinylated peptides		1.28309e+06
ID-m1-H	m1	f1	18191	586.762	2343.02	2343.03	3400	4	nTEDGTTEYAEFLHAPKK(226.078)Rc	nTEDGTTEYAEFLHAPKKRc	nTEDGTTEYAEFLHAPKK(226.078)Rc	AT1G14830.1	AT1G14830.1	| Symbols: ADL1C, ADL5, DRP1C, DL1C | DYNAMIN-like 1C | chr1:5107699-5111470 REVERSE LENGTH=614	heavy	25	22.06	0	ID	0.001354	Biotinylated peptides	AT1G14830.1-K96	3.97006e+06
ID-m1-H	m1	f1	30313	718.011	2151.01	2151.02	4666	3	nHLSDPFGNNLLTVIAGTAERc	nHLSDPFGNNLLTVIAGTAERc	nHLSDPFGNNLLTVIAGTAERc	AT4G10340.1	AT4G10340.1	| Symbols: LHCB5 | light harvesting complex of photosystem II 5 | chr4:6408200-6409496 FORWARD LENGTH=280	heavy	27	68.39	68.39	ID	5.6e-05	Non biotinylated peptides		1.156e+07
ID-m1-H	m1	f1	8345	577.236	1152.46	1152.46	2170	2	nNGNTGYDEIRc	nNGNTGYDEIRc	nNGNTGYDEIRc	AT3G60750.1	AT3G60750.1;AT3G60750.2	| Symbols: | Transketolase | chr3:22454004-22456824 FORWARD LENGTH=741	heavy	15	49.39	49.39	ID	5.6e-05	Non biotinylated peptides		1.0252e+06
ID-m1-H	m1	f1	21289	855.403	2563.19	2563.19	3743	3	nVDQGQPILVLEAM(15.995)K(242.073)M(15.995)EHVVKc	nVDQGQPILVLEAMKMEHVVKc	nVDQGQPILVLEAM(15.995)K(242.073)M(15.995)EHVVKc	AT1G03090.2	AT1G03090.1;AT1G03090.2	| Symbols: MCCA | methylcrotonyl-CoA carboxylase alpha chain, mitochondrial / 3-methylcrotonyl-CoA carboxylase 1 (MCCA) | chr1:739715-743819 FORWARD LENGTH=734	heavy	26	25.62	7.89	ID	0.00016	Biotinylated peptides	AT1G03090.2-K699	6.59364e+07
ID-m1-H	m1	f1	21300	1282.6	2563.19	2563.19	3745	2	nVDQGQPILVLEAM(15.995)K(242.073)M(15.995)EHVVKc	nVDQGQPILVLEAMKMEHVVKc	nVDQGQPILVLEAM(15.995)K(242.073)M(15.995)EHVVKc	AT1G03090.2	AT1G03090.1;AT1G03090.2	| Symbols: MCCA | methylcrotonyl-CoA carboxylase alpha chain, mitochondrial / 3-methylcrotonyl-CoA carboxylase 1 (MCCA) | chr1:739715-743819 FORWARD LENGTH=734	heavy	26	41.27	17.02	ID	5.6e-05	Biotinylated peptides	AT1G03090.2-K699	2.07183e+06
ID-m1-H	m1	f1	21570	641.804	2563.19	2563.19	3773	4	nVDQGQPILVLEAM(15.995)K(242.073)M(15.995)EHVVKc	nVDQGQPILVLEAMKMEHVVKc	nVDQGQPILVLEAM(15.995)K(242.073)M(15.995)EHVVKc	AT1G03090.2	AT1G03090.1;AT1G03090.2	| Symbols: MCCA | methylcrotonyl-CoA carboxylase alpha chain, mitochondrial / 3-methylcrotonyl-CoA carboxylase 1 (MCCA) | chr1:739715-743819 FORWARD LENGTH=734	heavy	26	27.51	4.02	ID	0.000252	Biotinylated peptides	AT1G03090.2-K699	7.9064e+06
ID-m1-H	m1	f1	21598	1282.6	2563.19	2563.19	3776	2	nVDQGQPILVLEAM(15.995)K(242.073)M(15.995)EHVVKc	nVDQGQPILVLEAMKMEHVVKc	nVDQGQPILVLEAM(15.995)K(242.073)M(15.995)EHVVKc	AT1G03090.2	AT1G03090.1;AT1G03090.2	| Symbols: MCCA | methylcrotonyl-CoA carboxylase alpha chain, mitochondrial / 3-methylcrotonyl-CoA carboxylase 1 (MCCA) | chr1:739715-743819 FORWARD LENGTH=734	heavy	26	40.67	22.02	ID	5.6e-05	Biotinylated peptides	AT1G03090.2-K699	2.04227e+06
ID-m1-H	m1	f1	25292	855.402	2563.18	2563.19	4158	3	nVDQGQPILVLEAM(15.995)K(242.073)M(15.995)EHVVKc	nVDQGQPILVLEAMKMEHVVKc	nVDQGQPILVLEAM(15.995)K(242.073)M(15.995)EHVVKc	AT1G03090.2	AT1G03090.1;AT1G03090.2	| Symbols: MCCA | methylcrotonyl-CoA carboxylase alpha chain, mitochondrial / 3-methylcrotonyl-CoA carboxylase 1 (MCCA) | chr1:739715-743819 FORWARD LENGTH=734	heavy	26	17.27	2.95	ID	0.003799	Biotinylated peptides	AT1G03090.2-K699	2.36345e+06
ID-m1-H	m1	f1	16151	523.268	1044.52	1044.52	3162	2	nSSVLESVVGRc	nSSVLESVVGRc	nSSVLESVVGRc	AT1G14830.1	AT1G14830.1	| Symbols: ADL1C, ADL5, DRP1C, DL1C | DYNAMIN-like 1C | chr1:5107699-5111470 REVERSE LENGTH=614	heavy	13	62.85	62.85	ID	5.6e-05	Non biotinylated peptides		1.59499e+07
ID-m1-H	m1	f1	12919	925.341	2773	2773.01	2769	3	nENAEM(15.995)EENHNNFVYADDEAGSDVKc	nENAEMEENHNNFVYADDEAGSDVKc	nENAEM(15.995)EENHNNFVYADDEAGSDVKc	AT3G54760.2	AT3G54760.1;AT3G54760.2	| Symbols: | dentin sialophosphoprotein-related | chr3:20269659-20272037 REVERSE LENGTH=761	heavy	31	50.74	50.74	ID	5.6e-05	Non biotinylated peptides		745935
ID-m1-H	m1	f1	13416	925.336	2772.99	2773.01	2833	3	nENAEM(15.995)EENHNNFVYADDEAGSDVKc	nENAEMEENHNNFVYADDEAGSDVKc	nENAEM(15.995)EENHNNFVYADDEAGSDVKc	AT3G54760.2	AT3G54760.1;AT3G54760.2	| Symbols: | dentin sialophosphoprotein-related | chr3:20269659-20272037 REVERSE LENGTH=761	heavy	31	33.94	33.94	ID	0.00016	Non biotinylated peptides		2.5074e+06
ID-m1-H	m1	f1	8236	411.9	1232.68	1232.68	2155	3	nGLKKPLFTSARc	nGLKKPLFTSARc	nGLKKPLFTSARc	AT5G08450.1	AT5G08450.1;AT5G08450.2;AT5G08450.3	| Symbols: | CONTAINS InterPro DOMAIN/s: Histone deacetylation protein Rxt3 (InterPro:IPR013951); Has 34444 Blast hits to 20801 proteins in 1175 species: Archae - 64; Bacteria - 2390; Metazoa - 15568; Fungi - 3729; Plants - 1886; Viruses - 208; Other Eukaryotes - 10599 (source: NCBI BLink). | chr5:2727970-2732572 REVERSE LENGTH=918	heavy	16	23.65	23.65	ID	0.000111	Non biotinylated peptides		4.21947e+06
ID-m1-H	m1	f1	17100	677.928	2030.76	2030.78	3273	3	nYFEDEVHNGNWDEVEKc	nYFEDEVHNGNWDEVEKc	nYFEDEVHNGNWDEVEKc	AT1G15750.1	AT1G15750.1;AT1G15750.2;AT1G15750.3;AT1G15750.4;AT1G80490.1;AT1G80490.2	| Symbols: WSIP1, TPL | Transducin family protein / WD-40 repeat family protein | chr1:5415086-5420359 REVERSE LENGTH=1131	heavy	22	13.54	13.54	ID	0.001019	Non biotinylated peptides		3.39393e+06
ID-m1-H	m1	f1	16353	677.933	2030.78	2030.78	3186	3	nYFEDEVHNGNWDEVEKc	nYFEDEVHNGNWDEVEKc	nYFEDEVHNGNWDEVEKc	AT1G15750.1	AT1G15750.1;AT1G15750.2;AT1G15750.3;AT1G15750.4;AT1G80490.1;AT1G80490.2	| Symbols: WSIP1, TPL | Transducin family protein / WD-40 repeat family protein | chr1:5415086-5420359 REVERSE LENGTH=1131	heavy	22	25.62	25.62	ID	5.6e-05	Non biotinylated peptides		1.20049e+06
ID-m1-H	m1	f1	14023	938.026	2811.06	2811.06	2910	3	nVM(15.995)ALQNKDNGDEDDEDEDEDLSLRc	nVMALQNKDNGDEDDEDEDEDLSLRc	nVM(15.995)ALQNKDNGDEDDEDEDEDLSLRc	AT3G48860.2	AT3G48860.1;AT3G48860.2	| Symbols: | unknown protein; INVOLVED IN: biological_process unknown; LOCATED IN: plasma membrane; EXPRESSED IN: 22 plant structures; EXPRESSED DURING: 13 growth stages; BEST Arabidopsis thaliana protein match is: unknown protein (TAIR:AT5G23700.1); Has 12429 Blast hits to 9751 proteins in 897 species: Archae - 180; Bacteria - 1190; Metazoa - 6552; Fungi - 1361; Plants - 886; Viruses - 50; Other…	heavy	31	96.27	96.27	ID	5.6e-05	Non biotinylated peptides		1.42514e+06
ID-m1-H	m1	f1	14543	938.021	2811.04	2811.06	2973	3	nVM(15.995)ALQNKDNGDEDDEDEDEDLSLRc	nVMALQNKDNGDEDDEDEDEDLSLRc	nVM(15.995)ALQNKDNGDEDDEDEDEDLSLRc	AT3G48860.2	AT3G48860.1;AT3G48860.2	| Symbols: | unknown protein; INVOLVED IN: biological_process unknown; LOCATED IN: plasma membrane; EXPRESSED IN: 22 plant structures; EXPRESSED DURING: 13 growth stages; BEST Arabidopsis thaliana protein match is: unknown protein (TAIR:AT5G23700.1); Has 12429 Blast hits to 9751 proteins in 897 species: Archae - 180; Bacteria - 1190; Metazoa - 6552; Fungi - 1361; Plants - 886; Viruses - 50; Other…	heavy	31	66.06	66.06	ID	5.6e-05	Non biotinylated peptides		559479
ID-m1-H	m1	f1	14845	938.023	2811.05	2811.06	3009	3	nVM(15.995)ALQNKDNGDEDDEDEDEDLSLRc	nVMALQNKDNGDEDDEDEDEDLSLRc	nVM(15.995)ALQNKDNGDEDDEDEDEDLSLRc	AT3G48860.2	AT3G48860.1;AT3G48860.2	| Symbols: | unknown protein; INVOLVED IN: biological_process unknown; LOCATED IN: plasma membrane; EXPRESSED IN: 22 plant structures; EXPRESSED DURING: 13 growth stages; BEST Arabidopsis thaliana protein match is: unknown protein (TAIR:AT5G23700.1); Has 12429 Blast hits to 9751 proteins in 897 species: Archae - 180; Bacteria - 1190; Metazoa - 6552; Fungi - 1361; Plants - 886; Viruses - 50; Other…	heavy	31	38.64	38.64	ID	5.6e-05	Non biotinylated peptides		1.92564e+06
ID-m1-H	m1	f1	16688	516.263	1030.51	1030.51	3226	2	nHAFIGLGFRc	nHAFIGLGFRc	nHAFIGLGFRc	AT3G58600.1	AT3G58600.1	| Symbols: | Adaptin ear-binding coat-associated protein 1 NECAP-1 | chr3:21668746-21670999 REVERSE LENGTH=302	heavy	14	34.81	34.81	ID	5.6e-05	Non biotinylated peptides		1.21197e+07
ID-m1-H	m1	f1	23098	757.303	2268.89	2268.89	3936	3	nDASEENPEDFVDPETPLGERc	nDASEENPEDFVDPETPLGERc	nDASEENPEDFVDPETPLGERc	AT1G14610.1	AT1G14610.1	| Symbols: TWN2, VALRS | valyl-tRNA synthetase / valine--tRNA ligase (VALRS) | chr1:5008502-5014486 REVERSE LENGTH=1108	heavy	24	45.66	45.66	ID	5.6e-05	Non biotinylated peptides		2.71115e+06
ID-m1-H	m1	f1	23100	1135.45	2268.89	2268.89	3936	2	nDASEENPEDFVDPETPLGERc	nDASEENPEDFVDPETPLGERc	nDASEENPEDFVDPETPLGERc	AT1G14610.1	AT1G14610.1	| Symbols: TWN2, VALRS | valyl-tRNA synthetase / valine--tRNA ligase (VALRS) | chr1:5008502-5014486 REVERSE LENGTH=1108	heavy	24	95.92	95.92	ID	5.6e-05	Non biotinylated peptides		1.98042e+06
ID-m1-H	m1	f1	23246	622.346	1242.68	1242.68	3951	2	nALAIANM(15.995)VLGLKc	nALAIANMVLGLKc	nALAIANM(15.995)VLGLKc	AT1G36160.1	AT1G36160.1;AT1G36160.2	| Symbols: ACC1, AT-ACC1, EMB22, GK, PAS3 | acetyl-CoA carboxylase 1 | chr1:13534196-13543773 FORWARD LENGTH=2254	heavy	14	58.32	58.32	ID	5.6e-05	Non biotinylated peptides		4.05824e+06
ID-m1-H	m1	f1	27867	1188.53	2375.05	2375.06	4416	2	nIIEASVFVNPYTELDEEEEKc	nIIEASVFVNPYTELDEEEEKc	nIIEASVFVNPYTELDEEEEKc	AT5G67530.1	AT5G67530.1	| Symbols: ATPUB49, PUB49 | plant U-box 49 | chr5:26941260-26943878 FORWARD LENGTH=595	heavy	22	48.17	48.17	ID	5.6e-05	Non biotinylated peptides		1.6912e+06
ID-m1-H	m1	f1	14858	446.565	1336.67	1336.67	3010	3	nLQHPWVGIVNRc	nLQHPWVGIVNRc	nLQHPWVGIVNRc	AT1G14830.1	AT1G14830.1;AT3G60190.1	| Symbols: ADL1C, ADL5, DRP1C, DL1C | DYNAMIN-like 1C | chr1:5107699-5111470 REVERSE LENGTH=614	heavy	19	60.3	60.3	ID	5.6e-05	Non biotinylated peptides		1.31448e+07
ID-m1-H	m1	f1	14921	669.343	1336.67	1336.67	3017	2	nLQHPWVGIVNRc	nLQHPWVGIVNRc	nLQHPWVGIVNRc	AT1G14830.1	AT1G14830.1;AT3G60190.1	| Symbols: ADL1C, ADL5, DRP1C, DL1C | DYNAMIN-like 1C | chr1:5107699-5111470 REVERSE LENGTH=614	heavy	19	24.95	24.95	ID	0.001761	Non biotinylated peptides		3.19578e+06
ID-m1-H	m1	f1	25075	1092	4363.99	4364	4136	4	nLTGEIPEIEADLTPEEVQSEVTDAKPEEVQSEVKPEEVKc	nLTGEIPEIEADLTPEEVQSEVTDAKPEEVQSEVKPEEVKc	nLTGEIPEIEADLTPEEVQSEVTDAKPEEVQSEVKPEEVKc	AT5G41950.1	AT5G41950.1	| Symbols: | Tetratricopeptide repeat (TPR)-like superfamily protein | chr5:16785825-16789360 FORWARD LENGTH=565	heavy	44	19.27	19.27	ID	0.000252	Non biotinylated peptides		2.91301e+06
ID-m1-H	m1	f1	26131	1455.67	4363.99	4364	4242	3	nLTGEIPEIEADLTPEEVQSEVTDAKPEEVQSEVKPEEVKc	nLTGEIPEIEADLTPEEVQSEVTDAKPEEVQSEVKPEEVKc	nLTGEIPEIEADLTPEEVQSEVTDAKPEEVQSEVKPEEVKc	AT5G41950.1	AT5G41950.1	| Symbols: | Tetratricopeptide repeat (TPR)-like superfamily protein | chr5:16785825-16789360 FORWARD LENGTH=565	heavy	44	24.95	24.95	ID	5.6e-05	Non biotinylated peptides		6.12877e+06
ID-m1-H	m1	f1	16337	892.072	2673.19	2673.2	3184	3	nKVVEGDSAEEDENKLPVEDIVSSRc	nKVVEGDSAEEDENKLPVEDIVSSRc	nKVVEGDSAEEDENKLPVEDIVSSRc	AT4G02510.1	AT4G02510.1	| Symbols: TOC159, TOC86, PPI2, TOC160, ATTOC159 | translocon at the outer envelope membrane of chloroplasts 159 | chr4:1104766-1109360 FORWARD LENGTH=1503	heavy	30	49.11	49.11	ID	5.6e-05	Non biotinylated peptides		803983
ID-m1-H	m1	f1	35221	827.377	3305.48	3305.49	5210	4	nDLGLFEDAVSDLSKAHEVSPEDETIADVLRc	nDLGLFEDAVSDLSKAHEVSPEDETIADVLRc	nDLGLFEDAVSDLSKAHEVSPEDETIADVLRc	AT5G21990.1	AT5G21990.1	| Symbols: TPR7 | Tetratricopeptide repeat (TPR)-like superfamily protein | chr5:7273395-7276318 FORWARD LENGTH=554	heavy	36	78.69	78.69	ID	5.6e-05	Non biotinylated peptides		1.07967e+06
ID-m1-H	m1	f1	8405	647.974	1940.9	1940.9	2178	3	nKPAEK(242.073)TPAAEPAAAAEKc	nKPAEKTPAAEPAAAAEKc	nKPAEK(242.073)TPAAEPAAAAEKc	AT5G22880.1	AT5G22880.1	| Symbols: H2B, HTB2 | histone B2 | chr5:7652130-7652567 REVERSE LENGTH=145	heavy	20	39.22	2.97	ID	5.6e-05	Biotinylated peptides	AT5G22880.1-K16	473696
ID-m1-H	m1	f1	34042	770.025	2307.05	2307.06	5072	3	nSFFESAEEELKVITEEQLRc	nSFFESAEEELKVITEEQLRc	nSFFESAEEELKVITEEQLRc	AT1G59910.1	AT1G59910.1	| Symbols: | Actin-binding FH2 (formin homology 2) family protein | chr1:22054167-22057052 REVERSE LENGTH=929	heavy	24	39.58	39.58	ID	5.6e-05	Non biotinylated peptides		1.24438e+06
ID-m1-H	m1	f1	25687	1469.6	2937.18	2937.19	4197	2	nAEASTATVEAQVEEDEEEIDETGVEARc	nAEASTATVEAQVEEDEEEIDETGVEARc	nAEASTATVEAQVEEDEEEIDETGVEARc	AT3G49470.1	AT3G49470.1	| Symbols: NACA2 | nascent polypeptide-associated complex subunit alpha-like protein 2 | chr3:18341072-18342273 FORWARD LENGTH=217	heavy	31	147.84	147.84	ID	5.6e-05	Non biotinylated peptides		998444
ID-m1-H	m1	f1	25820	980.068	2937.18	2937.19	4210	3	nAEASTATVEAQVEEDEEEIDETGVEARc	nAEASTATVEAQVEEDEEEIDETGVEARc	nAEASTATVEAQVEEDEEEIDETGVEARc	AT3G49470.1	AT3G49470.1	| Symbols: NACA2 | nascent polypeptide-associated complex subunit alpha-like protein 2 | chr3:18341072-18342273 FORWARD LENGTH=217	heavy	31	67.1	67.1	ID	5.6e-05	Non biotinylated peptides		4.05709e+06
ID-m1-H	m1	f1	18366	792.688	2375.04	2375.07	3420	3	nDVEKANGLEK(242.073)GM(15.995)TYAEVIKc	nDVEKANGLEKGMTYAEVIKc	nDVEKANGLEK(242.073)GM(15.995)TYAEVIKc	AT4G02510.1	AT4G02510.1	| Symbols: TOC159, TOC86, PPI2, TOC160, ATTOC159 | translocon at the outer envelope membrane of chloroplasts 159 | chr4:1104766-1109360 FORWARD LENGTH=1503	heavy	23	27.77	15.63	ID	0.000252	Biotinylated peptides	AT4G02510.1-K344	3.52904e+06
ID-m1-H	m1	f1	11589	1058.06	3171.15	3171.15	2600	3	nMVEFEKTAESSSDKEEDSNEEDDSNTTSc	nMVEFEKTAESSSDKEEDSNEEDDSNTTSc	nMVEFEKTAESSSDKEEDSNEEDDSNTTSc	AT5G08540.1	AT5G08540.1	| Symbols: | unknown protein; FUNCTIONS IN: molecular_function unknown; INVOLVED IN: biological_process unknown; LOCATED IN: chloroplast thylakoid membrane, chloroplast, chloroplast envelope; EXPRESSED IN: 24 plant structures; EXPRESSED DURING: 13 growth stages; Has 30201 Blast hits to 17322 proteins in 780 species: Archae - 12; Bacteria - 1396; Metazoa - 17338; Fungi - 3422; Plants - 5037; Virus…	heavy	32	25.54	25.54	ID	0.00016	Non biotinylated peptides		610635
ID-m1-H	m1	f1	14999	699.325	1396.63	1396.64	3026	2	nSK(242.073)M(15.995)SYASILKc	nSKMSYASILKc	nSK(242.073)M(15.995)SYASILKc	AT5G43960.1	AT5G43960.1;AT5G43960.2	| Symbols: | Nuclear transport factor 2 (NTF2) family protein with RNA binding (RRM-RBD-RNP motifs) domain | chr5:17689154-17691653 REVERSE LENGTH=450	heavy	12	41.28	3.54	ID	0.000726	Biotinylated peptides	AT5G43960.1-K235	849446
ID-m1-H	m1	f1	8875	507.932	1520.77	1520.78	2241	3	nRKPSASITSPLSTRc	nRKPSASITSPLSTRc	nRKPSASITSPLSTRc	AT3G11450.1	AT3G11450.1	| Symbols: | DnaJ domain ;Myb-like DNA-binding domain | chr3:3605459-3607402 REVERSE LENGTH=647	heavy	21	39.34	39.34	ID	5.6e-05	Non biotinylated peptides		1.63162e+06
ID-m1-H	m1	f1	9293	547.22	1638.64	1638.64	2297	3	nTNWGTSGPHDAGEYKc	nTNWGTSGPHDAGEYKc	nTNWGTSGPHDAGEYKc	AT4G17090.1	AT4G17090.1	| Symbols: CT-BMY, BAM3, BMY8 | chloroplast beta-amylase | chr4:9605266-9607250 REVERSE LENGTH=548	heavy	20	39.93	39.93	ID	5.6e-05	Non biotinylated peptides		2.16298e+06
ID-m1-H	m1	f1	33447	980.78	2939.32	2939.33	5004	3	nHVLGWKPEFDLVEGLTDSYNLDFGRc	nHVLGWKPEFDLVEGLTDSYNLDFGRc	nHVLGWKPEFDLVEGLTDSYNLDFGRc	AT1G09340.1	AT1G09340.1	| Symbols: CRB, CSP41B, HIP1.3 | chloroplast RNA binding | chr1:3015473-3018035 FORWARD LENGTH=378	heavy	33	54.93	54.93	ID	5.6e-05	Non biotinylated peptides		1.23508e+06
ID-m1-H	m1	f1	33589	735.837	2939.32	2939.33	5020	4	nHVLGWKPEFDLVEGLTDSYNLDFGRc	nHVLGWKPEFDLVEGLTDSYNLDFGRc	nHVLGWKPEFDLVEGLTDSYNLDFGRc	AT1G09340.1	AT1G09340.1	| Symbols: CRB, CSP41B, HIP1.3 | chloroplast RNA binding | chr1:3015473-3018035 FORWARD LENGTH=378	heavy	33	69.72	69.72	ID	5.6e-05	Non biotinylated peptides		1.28228e+06
ID-m1-H	m1	f1	33751	980.775	2939.3	2939.33	5038	3	nHVLGWKPEFDLVEGLTDSYNLDFGRc	nHVLGWKPEFDLVEGLTDSYNLDFGRc	nHVLGWKPEFDLVEGLTDSYNLDFGRc	AT1G09340.1	AT1G09340.1	| Symbols: CRB, CSP41B, HIP1.3 | chloroplast RNA binding | chr1:3015473-3018035 FORWARD LENGTH=378	heavy	33	13.38	13.38	ID	0.004435	Non biotinylated peptides		1.32873e+06
ID-m1-H	m1	f1	6186	477.866	1430.58	1430.58	1876	3	nVGHGM(15.995)PYHFGHRc	nVGHGMPYHFGHRc	nVGHGM(15.995)PYHFGHRc	AT2G24820.1	AT2G24820.1	| Symbols: TIC55-II | translocon at the inner envelope membrane of chloroplasts 55-II | chr2:10575038-10576829 FORWARD LENGTH=539	heavy	21	21.41	21.41	ID	0.000348	Non biotinylated peptides		1.23865e+06
ID-m1-H	m1	f1	18177	633.283	2529.1	2529.11	3398	4	nFGVPM(15.995)GYGGPHAAFLATSQEYKRc	nFGVPMGYGGPHAAFLATSQEYKRc	nFGVPM(15.995)GYGGPHAAFLATSQEYKRc	AT2G26080.1	AT2G26080.1;AT4G33010.1;AT4G33010.2	| Symbols: AtGLDP2, GLDP2 | glycine decarboxylase P-protein 2 | chr2:11109330-11113786 REVERSE LENGTH=1044	heavy	30	24.27	24.27	ID	0.000252	Non biotinylated peptides		1.98691e+06
ID-m1-H	m1	f1	23083	725.357	1448.7	1448.7	3934	2	nEGM(15.995)ATLAALNVLGRc	nEGMATLAALNVLGRc	nEGM(15.995)ATLAALNVLGRc	AT1G68010.1	AT1G68010.1;AT1G68010.2	| Symbols: HPR, ATHPR1 | hydroxypyruvate reductase | chr1:25493418-25495720 FORWARD LENGTH=386	heavy	18	52.25	52.25	ID	5.6e-05	Non biotinylated peptides		2.62552e+06
ID-m1-H	m1	f1	25671	1188.55	2375.09	2375.1	4196	2	nVQLAETYLSQAALGDANADAIGRc	nVQLAETYLSQAALGDANADAIGRc	nVQLAETYLSQAALGDANADAIGRc	AT2G39730.1	AT2G39730.1;AT2G39730.2;AT2G39730.3	| Symbols: RCA | rubisco activase | chr2:16570951-16573345 REVERSE LENGTH=474	heavy	29	129.26	129.26	ID	5.6e-05	Non biotinylated peptides		880714
ID-m1-H	m1	f1	25752	792.703	2375.09	2375.1	4204	3	nVQLAETYLSQAALGDANADAIGRc	nVQLAETYLSQAALGDANADAIGRc	nVQLAETYLSQAALGDANADAIGRc	AT2G39730.1	AT2G39730.1;AT2G39730.2;AT2G39730.3	| Symbols: RCA | rubisco activase | chr2:16570951-16573345 REVERSE LENGTH=474	heavy	29	15.14	15.14	ID	0.003213	Non biotinylated peptides		2.95524e+06
ID-m1-H	m1	f1	24396	812.37	1622.73	1622.73	4067	2	nAYNETFTLTFVSGRc	nAYNETFTLTFVSGRc	nAYNETFTLTFVSGRc	AT1G36160.1	AT1G36160.1;AT1G36160.2;AT1G36180.1	| Symbols: ACC1, AT-ACC1, EMB22, GK, PAS3 | acetyl-CoA carboxylase 1 | chr1:13534196-13543773 FORWARD LENGTH=2254	heavy	18	53.23	53.23	ID	5.6e-05	Non biotinylated peptides		4.11289e+06
ID-m1-H	m1	f1	31834	1060.44	2118.87	2118.88	4826	2	nTLTIGEDTFEDLDEVMDRc	nTLTIGEDTFEDLDEVMDRc	nTLTIGEDTFEDLDEVMDRc	AT1G65440.1	AT1G65440.1;AT1G65440.2;AT1G65440.3	| Symbols: GTB1 | global transcription factor group B1 | chr1:24306945-24314327 REVERSE LENGTH=1647	heavy	21	70.05	70.05	ID	5.6e-05	Non biotinylated peptides		689709
ID-m1-H	m1	f1	6936	627.943	1880.81	1880.81	1980	3	nFK(242.073)TAGNSQGSQQVHKc	nFKTAGNSQGSQQVHKc	nFK(242.073)TAGNSQGSQQVHKc	AT2G13370.1	AT2G13370.1	| Symbols: CHR5 | chromatin remodeling 5 | chr2:5544601-5555543 REVERSE LENGTH=1724	heavy	23	37.01	0	ID	0.000432	Biotinylated peptides	AT2G13370.1-K1656	226429
ID-m1-H	m1	f1	24580	548.613	1642.82	1642.82	4086	3	nTSPQWLGPQIEVIRc	nTSPQWLGPQIEVIRc	nTSPQWLGPQIEVIRc	AT2G37040.1	AT2G37040.1;AT3G10340.1;AT3G53260.1;AT5G04230.1;AT5G04230.2	| Symbols: PAL1, ATPAL1 | PHE ammonia lyase 1 | chr2:15557602-15560237 REVERSE LENGTH=725	heavy	20	22.58	22.58	ID	0.000209	Non biotinylated peptides		2.08609e+06
ID-m1-H	m1	f1	8837	547.279	1092.54	1092.55	2236	2	nLGLSAKNYGRc	nLGLSAKNYGRc	nLGLSAKNYGRc	ATCG00490.1	ATCG00490.1	| Symbols: RBCL | ribulose-bisphosphate carboxylases | chrC:54958-56397 FORWARD LENGTH=479	heavy	15	38.14	38.14	ID	0.00016	Non biotinylated peptides		1.01744e+06
ID-m1-H	m1	f1	33076	788.401	1574.79	1574.79	4963	2	nLALLNYFYSQISKc	nLALLNYFYSQISKc	nLALLNYFYSQISKc	AT3G60190.1	AT3G60190.1	| Symbols: ADL4, ADLP2, EDR3, DRP1E, ADL1E, DL1E | DYNAMIN-like 1E | chr3:22244367-22247651 REVERSE LENGTH=624	heavy	16	72.91	72.91	ID	5.6e-05	Non biotinylated peptides		707321
ID-m1-H	m1	f1	28841	829.343	2485.01	2485.01	4515	3	nETFDEANPFANEGEEIASVAYRc	nETFDEANPFANEGEEIASVAYRc	nETFDEANPFANEGEEIASVAYRc	AT4G20980.1	AT4G20980.1;AT4G20980.2;AT4G20980.3;AT4G20980.4	| Symbols: | Eukaryotic translation initiation factor 3 subunit 7 (eIF-3) | chr4:11216997-11218772 FORWARD LENGTH=591	heavy	27	95	95	ID	5.6e-05	Non biotinylated peptides		2.88612e+06
ID-m1-H	m1	f1	32434	1062.82	3185.45	3185.45	4893	3	nAETIEVEDEDESVDKDIELWGVPLLPSKc	nAETIEVEDEDESVDKDIELWGVPLLPSKc	nAETIEVEDEDESVDKDIELWGVPLLPSKc	AT1G30690.1	AT1G30690.1;AT1G30690.2	| Symbols: | Sec14p-like phosphatidylinositol transfer family protein | chr1:10888284-10890085 FORWARD LENGTH=540	heavy	31	15.54	15.54	ID	0.000597	Non biotinylated peptides		1.06297e+06
ID-m1-H	m1	f1	27137	726.643	2176.91	2176.91	4343	3	nGTNDLDIEEGTLEIGMEYRc	nGTNDLDIEEGTLEIGMEYRc	nGTNDLDIEEGTLEIGMEYRc	AT1G76030.1	AT1G76030.1	| Symbols: | ATPase, V1 complex, subunit B protein | chr1:28534134-28536916 FORWARD LENGTH=486	heavy	23	81.7	81.7	ID	5.6e-05	Non biotinylated peptides		4.22393e+06
ID-m1-H	m1	f1	25700	1245.51	2489	2489	4199	2	nADGLVDMPYISDENADEDPEIRc	nADGLVDMPYISDENADEDPEIRc	nADGLVDMPYISDENADEDPEIRc	AT3G12050.1	AT3G12050.1;AT3G12050.2	| Symbols: | Aha1 domain-containing protein | chr3:3839289-3841303 FORWARD LENGTH=360	heavy	26	91.52	91.52	ID	5.6e-05	Non biotinylated peptides		3.41888e+06
ID-m1-H	m1	f1	25869	830.672	2488.99	2489	4215	3	nADGLVDMPYISDENADEDPEIRc	nADGLVDMPYISDENADEDPEIRc	nADGLVDMPYISDENADEDPEIRc	AT3G12050.1	AT3G12050.1;AT3G12050.2	| Symbols: | Aha1 domain-containing protein | chr3:3839289-3841303 FORWARD LENGTH=360	heavy	26	17.46	17.46	ID	0.000891	Non biotinylated peptides		3.39873e+06
ID-m1-H	m1	f1	17061	714.676	2141.01	2141.01	3268	3	nLM(15.995)LK(242.073)SLDTIKEQESTKc	nLMLKSLDTIKEQESTKc	nLM(15.995)LK(242.073)SLDTIKEQESTKc	AT1G60490.1	AT1G60490.1	| Symbols: ATVPS34, VPS34, PI3K | vacuolar protein sorting 34 | chr1:22285792-22290190 REVERSE LENGTH=814	heavy	20	34.55	21.17	ID	5.6e-05	Biotinylated peptides	AT1G60490.1-K191	2.36361e+06
ID-m1-H	m1	f1	11625	446.563	1336.67	1336.67	2605	3	nVAPEVIAEHTVRc	nVAPEVIAEHTVRc	nVAPEVIAEHTVRc	AT2G36460.1	AT2G36460.1;AT2G36460.2	| Symbols: | Aldolase superfamily protein | chr2:15296929-15298387 REVERSE LENGTH=358	heavy	17	42.15	42.15	ID	5.6e-05	Non biotinylated peptides		2.6579e+06
ID-m1-H	m1	f1	34212	911.46	2731.36	2731.37	5092	3	nTQFGKLDILVNNAGIGGIITDAEALRc	nTQFGKLDILVNNAGIGGIITDAEALRc	nTQFGKLDILVNNAGIGGIITDAEALRc	AT3G61220.1	AT3G61220.1;AT3G61220.2	| Symbols: | NAD(P)-binding Rossmann-fold superfamily protein | chr3:22663025-22664316 FORWARD LENGTH=296	heavy	33	30.89	30.89	ID	5.6e-05	Non biotinylated peptides		3.01951e+07
ID-m1-H	m1	f1	15894	797.338	1592.66	1592.67	3132	2	nFEDPAEGEDTLVEKc	nFEDPAEGEDTLVEKc	nFEDPAEGEDTLVEKc	AT1G78900.1	AT1G78900.1;AT1G78900.2	| Symbols: VHA-A | vacuolar ATP synthase subunit A | chr1:29660463-29664575 FORWARD LENGTH=623	heavy	15	60.69	60.69	ID	5.6e-05	Non biotinylated peptides		1.46914e+06
ID-m1-H	m1	f1	14719	1093.45	2184.89	2184.89	2994	2	nLASEIEDAEAEETDEPTTKSc	nLASEIEDAEAEETDEPTTKSc	nLASEIEDAEAEETDEPTTKSc	AT1G65540.1	AT1G65540.1	| Symbols: | LETM1-like protein | chr1:24362382-24366011 REVERSE LENGTH=736	heavy	21	128.65	128.65	ID	5.6e-05	Non biotinylated peptides		1.09357e+06
ID-m1-H	m1	f1	23635	972.072	2913.2	2913.2	3990	3	nLLELFKETQDEEDEEEEDYVAEGKc	nLLELFKETQDEEDEEEEDYVAEGKc	nLLELFKETQDEEDEEEEDYVAEGKc	AT3G01860.1	AT3G01860.1;AT3G01860.2	| Symbols: | unknown protein; FUNCTIONS IN: molecular_function unknown; INVOLVED IN: response to cadmium ion; LOCATED IN: chloroplast; EXPRESSED IN: 24 plant structures; EXPRESSED DURING: 13 growth stages; BEST Arabidopsis thaliana protein match is: unknown protein (TAIR:AT3G27210.1); Has 66 Blast hits to 66 proteins in 13 species: Archae - 0; Bacteria - 0; Metazoa - 5; Fungi - 0; Plants - 61; Vi…	heavy	27	92.76	92.76	ID	5.6e-05	Non biotinylated peptides		2.61933e+06
ID-m1-H	m1	f1	6787	545.242	1088.47	1088.47	1959	2	nK(242.073)QPSYGRc	nKQPSYGRc	nK(242.073)QPSYGRc	AT5G39570.1	AT5G39570.1	| Symbols: | FUNCTIONS IN: molecular_function unknown; INVOLVED IN: biological_process unknown; LOCATED IN: cytosol, nucleus; EXPRESSED IN: 25 plant structures; EXPRESSED DURING: 14 growth stages; BEST Arabidopsis thaliana protein match is: glycine-rich protein (TAIR:AT3G29075.1); Has 30201 Blast hits to 17322 proteins in 780 species: Archae - 12; Bacteria - 1396; Metazoa - 17338; Fungi - 3422; P…	heavy	12	14.03	0	ID	0.002448	Biotinylated peptides	AT5G39570.1-K317	1.16959e+06
ID-m1-H	m1	f1	1672	493.851	1478.53	1478.53	509	3	nLKKEDDDDDDEEc	nLKKEDDDDDDEEc	nLKKEDDDDDDEEc	AT2G44060.1	AT2G44060.1;AT2G44060.2	| Symbols: | Late embryogenesis abundant protein, group 2 | chr2:18226922-18227988 FORWARD LENGTH=325	heavy	14	4.91	4.91	ID	0.009719	Non biotinylated peptides		489013
ID-m1-H	m1	f1	17248	1124.77	3371.28	3371.29	3290	3	nM(15.995)YQGAGGEAGGPGASGMDDDAPPASGGAGPKIEEVDc	nMYQGAGGEAGGPGASGMDDDAPPASGGAGPKIEEVDc	nM(15.995)YQGAGGEAGGPGASGMDDDAPPASGGAGPKIEEVDc	AT5G02500.1	AT5G02500.1;AT5G02500.2	| Symbols: HSC70-1, HSP70-1, AT-HSC70-1, HSC70 | heat shock cognate protein 70-1 | chr5:554055-556334 REVERSE LENGTH=651	heavy	38	42.81	14.65	ID	5.6e-05	Non biotinylated peptides		1.93735e+06
ID-m1-H	m1	f1	6576	433.904	1298.69	1298.69	1931	3	nIKEKLPGYHAKc	nIKEKLPGYHAKc	nIKEKLPGYHAKc	AT1G20440.1	AT1G20440.1;AT1G20450.1;AT1G20450.2	| Symbols: COR47, RD17, AtCOR47 | cold-regulated 47 | chr1:7084722-7085664 REVERSE LENGTH=265	heavy	16	46.87	46.87	ID	5.6e-05	Non biotinylated peptides		2.06302e+06
ID-m1-H	m1	f1	31536	661.324	2641.27	2641.27	4794	4	nFWDLRAPWLEPLRGPNGLDLSRc	nFWDLRAPWLEPLRGPNGLDLSRc	nFWDLRAPWLEPLRGPNGLDLSRc	ATCG00280.1	ATCG00280.1	| Symbols: PSBC | photosystem II reaction center protein C | chrC:33720-35141 FORWARD LENGTH=473	heavy	34	10.63	10.63	ID	0.000768	Non biotinylated peptides		1.54961e+06
ID-m1-H	m1	f1	24452	1274.6	2547.19	2547.2	4073	2	nVDQGQPILVLEAM(15.995)K(226.078)M(15.995)EHVVKc	nVDQGQPILVLEAMKMEHVVKc	nVDQGQPILVLEAM(15.995)K(226.078)M(15.995)EHVVKc	AT1G03090.2	AT1G03090.1;AT1G03090.2	| Symbols: MCCA | methylcrotonyl-CoA carboxylase alpha chain, mitochondrial / 3-methylcrotonyl-CoA carboxylase 1 (MCCA) | chr1:739715-743819 FORWARD LENGTH=734	heavy	26	40.35	2.04	ID	5.6e-05	Biotinylated peptides	AT1G03090.2-K699	823092
ID-m1-H	m1	f1	24864	1274.6	2547.19	2547.2	4114	2	nVDQGQPILVLEAM(15.995)K(226.078)M(15.995)EHVVKc	nVDQGQPILVLEAMKMEHVVKc	nVDQGQPILVLEAM(15.995)K(226.078)M(15.995)EHVVKc	AT1G03090.2	AT1G03090.1;AT1G03090.2	| Symbols: MCCA | methylcrotonyl-CoA carboxylase alpha chain, mitochondrial / 3-methylcrotonyl-CoA carboxylase 1 (MCCA) | chr1:739715-743819 FORWARD LENGTH=734	heavy	26	33.6	0.61	ID	0.000348	Biotinylated peptides	AT1G03090.2-K699	5.68736e+06
ID-m1-H	m1	f1	13716	552.583	1654.73	1654.73	2871	3	nSSGWFGGGATEEVKPKc	nSSGWFGGGATEEVKPKc	nSSGWFGGGATEEVKPKc	AT5G52310.1	AT5G52310.1	| Symbols: COR78, LTI78, RD29A, LTI140 | low-temperature-responsive protein 78 (LTI78) / desiccation-responsive protein 29A (RD29A) | chr5:21240929-21243326 FORWARD LENGTH=710	heavy	19	13.56	13.56	ID	0.001354	Non biotinylated peptides		1.10572e+06
ID-m1-H	m1	f1	25159	1226.14	3675.4	3675.41	4145	3	nDFIGWANPEAADDSM(15.995)WEDAEAPPEEEETQGKRc	nDFIGWANPEAADDSMWEDAEAPPEEEETQGKRc	nDFIGWANPEAADDSM(15.995)WEDAEAPPEEEETQGKRc	AT3G19240.1	AT3G19240.1	| Symbols: | Vacuolar import/degradation, Vid27-related protein | chr3:6664383-6666423 FORWARD LENGTH=648	heavy	40	54.4	54.4	ID	5.6e-05	Non biotinylated peptides		5.96325e+06
ID-m1-H	m1	f1	35622	963.422	2887.24	2887.24	5257	3	nTFNEALDTTQTVIWNGPMGVFEMEKc	nTFNEALDTTQTVIWNGPMGVFEMEKc	nTFNEALDTTQTVIWNGPMGVFEMEKc	AT3G12780.1	AT3G12780.1	| Symbols: PGK1 | phosphoglycerate kinase 1 | chr3:4061127-4063140 REVERSE LENGTH=481	heavy	30	77.56	77.56	ID	5.6e-05	Non biotinylated peptides		1.08127e+06
ID-m1-H	m1	f1	17662	556.285	1110.56	1110.56	3338	2	nTPEIPFPTAKc	nTPEIPFPTAKc	nTPEIPFPTAKc	AT5G47690.1	AT5G47690.1;AT5G47690.2;AT5G47690.3	| Symbols: | binding | chr5:19317899-19327014 FORWARD LENGTH=1605	heavy	11	19.04	19.04	ID	0.001722	Non biotinylated peptides		1.11567e+06
ID-m1-H	m1	f1	34068	773.832	3091.3	3091.31	5075	4	nDFETAIQHYSTAIEIDDEDISYLTNRc	nDFETAIQHYSTAIEIDDEDISYLTNRc	nDFETAIQHYSTAIEIDDEDISYLTNRc	AT1G12270.1	AT1G12270.1	| Symbols: Hop1 | stress-inducible protein, putative | chr1:4172105-4174575 FORWARD LENGTH=572	heavy	33	51.86	51.86	ID	5.6e-05	Non biotinylated peptides		1.56796e+06
ID-m1-H	m1	f1	34290	1031.44	3091.3	3091.31	5101	3	nDFETAIQHYSTAIEIDDEDISYLTNRc	nDFETAIQHYSTAIEIDDEDISYLTNRc	nDFETAIQHYSTAIEIDDEDISYLTNRc	AT1G12270.1	AT1G12270.1	| Symbols: Hop1 | stress-inducible protein, putative | chr1:4172105-4174575 FORWARD LENGTH=572	heavy	33	50.48	50.48	ID	5.6e-05	Non biotinylated peptides		2.75761e+06
ID-m1-H	m1	f1	36614	1031.44	3091.3	3091.31	5380	3	nDFETAIQHYSTAIEIDDEDISYLTNRc	nDFETAIQHYSTAIEIDDEDISYLTNRc	nDFETAIQHYSTAIEIDDEDISYLTNRc	AT1G12270.1	AT1G12270.1	| Symbols: Hop1 | stress-inducible protein, putative | chr1:4172105-4174575 FORWARD LENGTH=572	heavy	33	59.05	59.05	ID	5.6e-05	Non biotinylated peptides		819696
ID-m1-H	m1	f1	25313	619.284	1854.83	1854.84	4160	3	nSLEEGDDDDKFLALLRc	nSLEEGDDDDKFLALLRc	nSLEEGDDDDKFLALLRc	AT1G35720.1	AT1G35720.1	| Symbols: ANNAT1, OXY5, ATOXY5 | annexin 1 | chr1:13225304-13226939 FORWARD LENGTH=317	heavy	20	66.47	66.47	ID	5.6e-05	Non biotinylated peptides		2.71906e+06
ID-m1-H	m1	f1	8213	461.931	1382.77	1382.77	2151	3	nRKPLPQSAVLGAKc	nRKPLPQSAVLGAKc	nRKPLPQSAVLGAKc	AT1G79000.1	AT1G79000.1;AT1G79000.2	| Symbols: HAC1, PCAT2, ATHPCAT2, ATHAC1 | histone acetyltransferase of the CBP family 1 | chr1:29716933-29723984 REVERSE LENGTH=1697	heavy	19	40.68	40.68	ID	5.6e-05	Non biotinylated peptides		4.50539e+06
ID-m1-H	m1	f1	8251	692.392	1382.77	1382.77	2157	2	nRKPLPQSAVLGAKc	nRKPLPQSAVLGAKc	nRKPLPQSAVLGAKc	AT1G79000.1	AT1G79000.1;AT1G79000.2	| Symbols: HAC1, PCAT2, ATHPCAT2, ATHAC1 | histone acetyltransferase of the CBP family 1 | chr1:29716933-29723984 REVERSE LENGTH=1697	heavy	19	34.22	34.22	ID	0.000252	Non biotinylated peptides		323411
ID-m1-H	m1	f1	18355	980.093	2937.26	2937.26	3418	3	nYEIVNGTTEVELAPEDDTKVDQGEEKc	nYEIVNGTTEVELAPEDDTKVDQGEEKc	nYEIVNGTTEVELAPEDDTKVDQGEEKc	AT4G26110.1	AT4G26110.1;AT4G26110.2	| Symbols: NAP1;1, ATNAP1;1 | nucleosome assembly protein1;1 | chr4:13232712-13235502 FORWARD LENGTH=372	heavy	30	79.06	79.06	ID	5.6e-05	Non biotinylated peptides		8.59854e+06
ID-m1-H	m1	f1	19193	980.089	2937.25	2937.26	3512	3	nYEIVNGTTEVELAPEDDTKVDQGEEKc	nYEIVNGTTEVELAPEDDTKVDQGEEKc	nYEIVNGTTEVELAPEDDTKVDQGEEKc	AT4G26110.1	AT4G26110.1;AT4G26110.2	| Symbols: NAP1;1, ATNAP1;1 | nucleosome assembly protein1;1 | chr4:13232712-13235502 FORWARD LENGTH=372	heavy	30	45.9	45.9	ID	5.6e-05	Non biotinylated peptides		2.31429e+06
ID-m1-H	m1	f1	29508	888.737	2663.19	2663.21	4584	3	nTLGYELEEIAEQEKDAALGNGGLGRc	nTLGYELEEIAEQEKDAALGNGGLGRc	nTLGYELEEIAEQEKDAALGNGGLGRc	AT3G46970.1	AT3G46970.1	| Symbols: ATPHS2, PHS2 | alpha-glucan phosphorylase 2 | chr3:17301625-17306111 REVERSE LENGTH=841	heavy	31	68.47	68.47	ID	5.6e-05	Non biotinylated peptides		1.79138e+06
ID-m1-H	m1	f1	8876	682.292	1362.57	1362.57	2241	2	nTQSVNDDEEALKc	nTQSVNDDEEALKc	nTQSVNDDEEALKc	AT1G59870.1	AT1G59870.1	| Symbols: PEN3, PDR8, ATPDR8, ABCG36, ATABCG36 | ABC-2 and Plant PDR ABC-type transporter family protein | chr1:22034661-22039844 FORWARD LENGTH=1469	heavy	15	44.81	44.81	ID	5.6e-05	Non biotinylated peptides		559275
ID-m1-H	m1	f1	16204	552.321	1102.63	1102.63	3169	2	nYKLLGGLAVRc	nYKLLGGLAVRc	nYKLLGGLAVRc	AT2G31610.1	AT2G31610.1;AT3G53870.1;AT5G35530.1	| Symbols: | Ribosomal protein S3 family protein | chr2:13450384-13451669 FORWARD LENGTH=250	heavy	14	8.62	8.62	ID	0.002047	Non biotinylated peptides		1.24358e+06
ID-m1-H	m1	f1	10439	618.192	1234.37	1234.37	2452	2	nHMAEEDDDDFc	nHMAEEDDDDFc	nHMAEEDDDDFc	AT1G20200.1	AT1G20200.1	| Symbols: EMB2719, HAP15 | PAM domain (PCI/PINT associated module) protein | chr1:7001409-7004154 REVERSE LENGTH=488	heavy	12	80.73	80.73	ID	5.6e-05	Non biotinylated peptides		1.09366e+06
ID-m1-H	m1	f1	15424	564.306	1126.6	1126.6	3076	2	nTAQLQLAEIKc	nTAQLQLAEIKc	nTAQLQLAEIKc	AT5G01530.1	AT5G01530.1	| Symbols: LHCB4.1 | light harvesting complex photosystem II | chr5:209084-210243 FORWARD LENGTH=290	heavy	13	68.41	68.41	ID	5.6e-05	Non biotinylated peptides		3.40896e+06
ID-m1-H	m1	f1	32948	851.358	2551.05	2551.06	4949	3	nVFQFDDDADDDEPIGSLLEIM(15.995)Kc	nVFQFDDDADDDEPIGSLLEIMKc	nVFQFDDDADDDEPIGSLLEIM(15.995)Kc	AT4G16310.1	AT4G16310.1	| Symbols: LDL3 | LSD1-like 3 | chr4:9218636-9224764 FORWARD LENGTH=1628	heavy	24	23.78	23.78	ID	0.000252	Non biotinylated peptides		1.14864e+06
ID-m1-H	m1	f1	7459	385.225	1152.65	1152.66	2050	3	nKRLPGPAALSKc	nKRLPGPAALSKc	nKRLPGPAALSKc	AT2G23360.1	AT2G23360.1	| Symbols: | Plant protein of unknown function (DUF869) | chr2:9949420-9952727 FORWARD LENGTH=898	heavy	16	25.51	25.51	ID	5.6e-05	Non biotinylated peptides		1.77609e+06
ID-m1-H	m1	f1	26534	606.271	1210.53	1210.53	4281	2	nFALESFWDGKc	nFALESFWDGKc	nFALESFWDGKc	AT3G03780.1	AT3G03780.1;AT3G03780.2;AT3G03780.3;AT5G17920.1;AT5G17920.2;AT5G20980.1;AT5G20980.2	| Symbols: ATMS2, MS2 | methionine synthase 2 | chr3:957602-960740 FORWARD LENGTH=765	heavy	12	56.26	56.26	ID	5.6e-05	Non biotinylated peptides		2.61235e+06
ID-m1-H	m1	f1	30682	888.053	2661.14	2661.14	4704	3	nMSEGQAMQAGELIANLDLDDPSAVRc	nMSEGQAMQAGELIANLDLDDPSAVRc	nMSEGQAMQAGELIANLDLDDPSAVRc	AT1G36160.1	AT1G36160.1;AT1G36160.2	| Symbols: ACC1, AT-ACC1, EMB22, GK, PAS3 | acetyl-CoA carboxylase 1 | chr1:13534196-13543773 FORWARD LENGTH=2254	heavy	31	62.19	62.19	ID	5.6e-05	Non biotinylated peptides		1.04433e+06
ID-m1-H	m1	f1	8834	583.915	1748.72	1748.73	2235	3	nTAIEHIHYEDENTRc	nTAIEHIHYEDENTRc	nTAIEHIHYEDENTRc	AT2G07050.1	AT2G07050.1	| Symbols: CAS1 | cycloartenol synthase 1 | chr2:2924629-2930295 FORWARD LENGTH=759	heavy	22	26.22	26.22	ID	5.6e-05	Non biotinylated peptides		528839
ID-m1-H	m1	f1	20799	739.352	3691.72	3691.72	3691	5	nLLGAK(226.078)TQVVAGTM(15.995)HHLTVEVADGETNKVYEAKc	nLLGAKTQVVAGTMHHLTVEVADGETNKVYEAKc	nLLGAK(226.078)TQVVAGTM(15.995)HHLTVEVADGETNKVYEAKc	AT5G12140.1	AT5G12140.1	| Symbols: ATCYS1, CYS1 | cystatin-1 | chr5:3923295-3923936 REVERSE LENGTH=101	heavy	41	14.42	7.17	ID	0.000507	Biotinylated peptides	AT5G12140.1-K53	2.638e+06
ID-m1-H	m1	f1	13066	451.213	1350.62	1350.62	2788	3	nYFIHNHLSFRc	nYFIHNHLSFRc	nYFIHNHLSFRc	AT1G55130.1	AT1G55130.1;AT3G13772.1	| Symbols: TMN6, AtTMN6 | Endomembrane protein 70 protein family | chr1:20569654-20572266 FORWARD LENGTH=637	heavy	18	26.96	26.96	ID	5.6e-05	Non biotinylated peptides		1.61896e+06
ID-m1-H	m1	f1	11000	814.117	4065.55	4065.57	2524	5	nDINEM(15.995)EVDSKQEDEENETEDAKHSESAQVPEESTKc	nDINEMEVDSKQEDEENETEDAKHSESAQVPEESTKc	nDINEM(15.995)EVDSKQEDEENETEDAKHSESAQVPEESTKc	AT3G54760.2	AT3G54760.1;AT3G54760.2	| Symbols: | dentin sialophosphoprotein-related | chr3:20269659-20272037 REVERSE LENGTH=761	heavy	44	15.39	15.39	ID	0.000432	Non biotinylated peptides		2.33359e+06
ID-m1-H	m1	f1	11258	1356.19	4065.56	4065.57	2557	3	nDINEM(15.995)EVDSKQEDEENETEDAKHSESAQVPEESTKc	nDINEMEVDSKQEDEENETEDAKHSESAQVPEESTKc	nDINEM(15.995)EVDSKQEDEENETEDAKHSESAQVPEESTKc	AT3G54760.2	AT3G54760.1;AT3G54760.2	| Symbols: | dentin sialophosphoprotein-related | chr3:20269659-20272037 REVERSE LENGTH=761	heavy	44	19.37	19.37	ID	0.000507	Non biotinylated peptides		531841
ID-m1-H	m1	f1	12643	814.119	4065.56	4065.57	2734	5	nDINEM(15.995)EVDSKQEDEENETEDAKHSESAQVPEESTKc	nDINEMEVDSKQEDEENETEDAKHSESAQVPEESTKc	nDINEM(15.995)EVDSKQEDEENETEDAKHSESAQVPEESTKc	AT3G54760.2	AT3G54760.1;AT3G54760.2	| Symbols: | dentin sialophosphoprotein-related | chr3:20269659-20272037 REVERSE LENGTH=761	heavy	44	25.13	25.13	ID	5.6e-05	Non biotinylated peptides		3.14988e+06
ID-m1-H	m1	f1	15925	476.22	950.425	950.428	3135	2	nFYWAPTRc	nFYWAPTRc	nFYWAPTRc	AT2G39730.1	AT2G39730.1;AT2G39730.2;AT2G39730.3	| Symbols: RCA | rubisco activase | chr2:16570951-16573345 REVERSE LENGTH=474	heavy	11	30.72	30.72	ID	0.000252	Non biotinylated peptides		2.83909e+06
ID-m1-H	m1	f1	35376	1409.58	4225.71	4225.72	5228	3	nVAM(15.995)EIDDNASGSGEAAEEM(15.995)VVPDVDNNILEELEAM(15.995)GFPKc	nVAMEIDDNASGSGEAAEEMVVPDVDNNILEELEAMGFPKc	nVAM(15.995)EIDDNASGSGEAAEEM(15.995)VVPDVDNNILEELEAM(15.995)GFPKc	AT1G04850.1	AT1G04850.1	| Symbols: | ubiquitin-associated (UBA)/TS-N domain-containing protein | chr1:1365311-1368706 REVERSE LENGTH=413	heavy	43	86.32	86.32	ID	5.6e-05	Non biotinylated peptides		7.49692e+06
ID-m1-H	m1	f1	6584	631.255	1260.5	1260.5	1931	2	nHMQNPM(15.995)VMNKc	nHMQNPMVMNKc	nHMQNPM(15.995)VMNKc	AT1G12270.1	AT1G12270.1	| Symbols: Hop1 | stress-inducible protein, putative | chr1:4172105-4174575 FORWARD LENGTH=572	heavy	16	36.35	21.46	ID	0.00016	Non biotinylated peptides		166828
ID-m1-H	m1	f1	8337	523.239	1566.7	1566.7	2169	3	nKNHFTQNLQMQRc	nKNHFTQNLQMQRc	nKNHFTQNLQMQRc	AT5G07970.1	AT5G07970.1	| Symbols: | dentin sialophosphoprotein-related | chr5:2544126-2547916 REVERSE LENGTH=1097	heavy	23	31.24	31.24	ID	5.6e-05	Non biotinylated peptides		929249
ID-m1-H	m1	f1	10903	723.349	1444.68	1444.69	2512	2	nTDPNQNTGIVIQKc	nTDPNQNTGIVIQKc	nTDPNQNTGIVIQKc	AT3G14310.1	AT3G14310.1	| Symbols: ATPME3, PME3 | pectin methylesterase 3 | chr3:4772214-4775095 REVERSE LENGTH=592	heavy	18	42.55	42.55	ID	5.6e-05	Non biotinylated peptides		614665
ID-m1-H	m1	f1	33603	846.04	2535.1	2535.1	5022	3	nTIEPWLLHDFTEDFYGEELRc	nTIEPWLLHDFTEDFYGEELRc	nTIEPWLLHDFTEDFYGEELRc	AT4G21470.1	AT4G21470.1	| Symbols: ATFMN/FHY, FMN/FHY | riboflavin kinase/FMN hydrolase | chr4:11431284-11433197 FORWARD LENGTH=379	heavy	26	46.15	46.15	ID	5.6e-05	Non biotinylated peptides		2.72254e+06
ID-m1-H	m1	f1	21945	928.875	3711.47	3711.48	3813	4	nETTENESANEGYRFGQEEETYNIVAAHGYFGRc	nETTENESANEGYRFGQEEETYNIVAAHGYFGRc	nETTENESANEGYRFGQEEETYNIVAAHGYFGRc	ATCG00020.1	ATCG00020.1	| Symbols: PSBA | photosystem II reaction center protein A | chrC:383-1444 REVERSE LENGTH=353	heavy	44	20.51	20.51	ID	0.000432	Non biotinylated peptides		3.29195e+06
ID-m1-H	m1	f1	7358	507.237	2024.92	2024.91	2037	4	nRPPKPPVTNNNNSNGSFRc	nRPPKPPVTNNNNSNGSFRc	nRPPKPPVTNNNNSNGSFRc	AT1G76490.1	AT1G76490.1	| Symbols: HMG1, HMGR1, AtHMGR1 | hydroxy methylglutaryl CoA reductase 1 | chr1:28695801-28698206 FORWARD LENGTH=642	heavy	30	35.46	35.46	ID	5.6e-05	Non biotinylated peptides		1.02088e+06
ID-m1-H	m1	f1	18774	958.733	2873.18	2873.18	3465	3	nTVDQVPADVEDNAAAGEDDADIAASAPSKc	nTVDQVPADVEDNAAAGEDDADIAASAPSKc	nTVDQVPADVEDNAAAGEDDADIAASAPSKc	AT1G13220.2	AT1G13220.2	| Symbols: LINC2 | nuclear matrix constituent protein-related | chr1:4515699-4520071 FORWARD LENGTH=1128	heavy	32	19.17	19.17	ID	0.001019	Non biotinylated peptides		1.17644e+06
ID-m1-H	m1	f1	33338	1162.81	3485.41	3485.41	4992	3	nYQLPGEDLDALISVTNDEDLEHMMHEYDRc	nYQLPGEDLDALISVTNDEDLEHMMHEYDRc	nYQLPGEDLDALISVTNDEDLEHMMHEYDRc	AT5G09620.1	AT5G09620.1	| Symbols: | Octicosapeptide/Phox/Bem1p family protein | chr5:2983757-2985352 REVERSE LENGTH=531	heavy	38	47.71	47.71	ID	5.6e-05	Non biotinylated peptides		729340
ID-m1-H	m1	f1	16419	399.888	1196.64	1196.65	3194	3	nTTLLNHILTRc	nTTLLNHILTRc	nTTLLNHILTRc	AT1G80480.1	AT1G80480.1	| Symbols: PTAC17 | plastid transcriptionally active 17 | chr1:30258272-30260570 REVERSE LENGTH=444	heavy	16	23.32	23.32	ID	5.6e-05	Non biotinylated peptides		623416
ID-m1-H	m1	f1	6526	735.333	2202.98	2202.98	1924	3	nVSTGASSNAAKVDGPSSAEGKEKc	nVSTGASSNAAKVDGPSSAEGKEKc	nVSTGASSNAAKVDGPSSAEGKEKc	AT5G16390.1	AT5G16390.1;AT5G16390.2	| Symbols: CAC1, CAC1A, BCCP, BCCP1 | chloroplastic acetylcoenzyme A carboxylase 1 | chr5:5361098-5363020 REVERSE LENGTH=280	heavy	27	31.73	31.73	ID	5.6e-05	Non biotinylated peptides		217703
ID-m1-H	m1	f1	30569	1020.13	3057.38	3057.39	4692	3	nYAAISQDSGLVPIVEPEIMLDGEHGIDRc	nYAAISQDSGLVPIVEPEIMLDGEHGIDRc	nYAAISQDSGLVPIVEPEIMLDGEHGIDRc	AT2G21330.1	AT2G21330.1;AT2G21330.2;AT2G21330.3	| Symbols: FBA1 | fructose-bisphosphate aldolase 1 | chr2:9128416-9130152 REVERSE LENGTH=399	heavy	34	36.86	36.86	ID	5.6e-05	Non biotinylated peptides		2.59946e+06
ID-m1-H	m1	f1	21139	966.073	2895.2	2895.2	3728	3	nLTDVVDDDEEEEEGEMLPPHEIVARc	nLTDVVDDDEEEEEGEMLPPHEIVARc	nLTDVVDDDEEEEEGEMLPPHEIVARc	AT3G15040.1	AT3G15040.1	| Symbols: | Protein of unknown function, DUF584 | chr3:5065445-5066176 REVERSE LENGTH=243	heavy	30	55.55	55.55	ID	5.6e-05	Non biotinylated peptides		1.71617e+06
ID-m1-H	m1	f1	23840	1474.99	4421.94	4421.95	4011	3	nITTEASAGVETTPAPVFSEPEVNAVPFASDEDEKEKVDDVRc	nITTEASAGVETTPAPVFSEPEVNAVPFASDEDEKEKVDDVRc	nITTEASAGVETTPAPVFSEPEVNAVPFASDEDEKEKVDDVRc	AT4G39680.1	AT4G39680.1;AT4G39680.2	| Symbols: | SAP domain-containing protein | chr4:18414604-18416938 REVERSE LENGTH=633	heavy	47	60.42	60.42	ID	5.6e-05	Non biotinylated peptides		8.0069e+06
ID-m1-H	m1	f1	32900	1233.54	3697.59	3697.6	4944	3	nDLKYDPSENEDLHVLVEAETQEALEAAAGM(15.995)VEKc	nDLKYDPSENEDLHVLVEAETQEALEAAAGMVEKc	nDLKYDPSENEDLHVLVEAETQEALEAAAGM(15.995)VEKc	AT5G51300.1	AT5G51300.1;AT5G51300.2;AT5G51300.3	| Symbols: | splicing factor-related | chr5:20849881-20852295 REVERSE LENGTH=804	heavy	39	61.45	61.45	ID	5.6e-05	Non biotinylated peptides		1.47526e+06
ID-m1-H	m1	f1	32984	925.405	3697.59	3697.6	4953	4	nDLKYDPSENEDLHVLVEAETQEALEAAAGM(15.995)VEKc	nDLKYDPSENEDLHVLVEAETQEALEAAAGMVEKc	nDLKYDPSENEDLHVLVEAETQEALEAAAGM(15.995)VEKc	AT5G51300.1	AT5G51300.1;AT5G51300.2;AT5G51300.3	| Symbols: | splicing factor-related | chr5:20849881-20852295 REVERSE LENGTH=804	heavy	39	34.01	34.01	ID	5.6e-05	Non biotinylated peptides		2.08566e+06
ID-m1-H	m1	f1	37041	855.438	1708.86	1708.87	5418	2	nNIFQSLDLAWTLLRc	nNIFQSLDLAWTLLRc	nNIFQSLDLAWTLLRc	AT1G20260.1	AT1G20260.1;AT1G76030.1;AT4G38510.1;AT4G38510.2;AT4G38510.3;AT4G38510.4;AT4G38510.5	| Symbols: | ATPase, V1 complex, subunit B protein | chr1:7016971-7020290 FORWARD LENGTH=487	heavy	20	70.98	70.98	ID	5.6e-05	Non biotinylated peptides		3.09359e+06
ID-m1-H	m1	f1	16603	1053.42	2104.83	2104.84	3216	2	nYNELETQEEAQEETGWKc	nYNELETQEEAQEETGWKc	nYNELETQEEAQEETGWKc	AT5G10840.1	AT5G10840.1;AT5G25100.1;AT5G25100.2	| Symbols: | Endomembrane protein 70 protein family | chr5:3424910-3427797 REVERSE LENGTH=648	heavy	22	107.38	107.38	ID	5.6e-05	Non biotinylated peptides		710751
ID-m1-H	m1	f1	17876	971.389	1940.76	1940.76	3363	2	nLLSFADDEEEEEDGAPRc	nLLSFADDEEEEEDGAPRc	nLLSFADDEEEEEDGAPRc	AT5G08550.1	AT5G08550.1	| Symbols: ILP1 | GC-rich sequence DNA-binding factor-like protein | chr5:2765981-2770282 REVERSE LENGTH=908	heavy	20	139.11	139.11	ID	5.6e-05	Non biotinylated peptides		954453
ID-m1-H	m1	f1	18190	647.927	1940.76	1940.76	3400	3	nLLSFADDEEEEEDGAPRc	nLLSFADDEEEEEDGAPRc	nLLSFADDEEEEEDGAPRc	AT5G08550.1	AT5G08550.1	| Symbols: ILP1 | GC-rich sequence DNA-binding factor-like protein | chr5:2765981-2770282 REVERSE LENGTH=908	heavy	20	58.75	58.75	ID	5.6e-05	Non biotinylated peptides		6.21148e+06
ID-m1-H	m1	f1	18913	943.417	1884.82	1884.82	3481	2	nTSQPFGLTSGEEAELGGGKc	nTSQPFGLTSGEEAELGGGKc	nTSQPFGLTSGEEAELGGGKc	AT3G16470.1	AT3G16470.1;AT3G16470.2;AT3G16470.3	| Symbols: JR1 | Mannose-binding lectin superfamily protein | chr3:5596096-5597709 REVERSE LENGTH=451	heavy	21	46.55	46.55	ID	5.6e-05	Non biotinylated peptides		2.39759e+06
ID-m1-H	m1	f1	35144	921.426	2761.26	2761.24	5201	3	nTLLGAEEFVLGPDEYVTAVSGYYDKc	nTLLGAEEFVLGPDEYVTAVSGYYDKc	nTLLGAEEFVLGPDEYVTAVSGYYDKc	AT3G16470.1	AT3G16470.1;AT3G16470.2;AT3G16470.3	| Symbols: JR1 | Mannose-binding lectin superfamily protein | chr3:5596096-5597709 REVERSE LENGTH=451	heavy	26	15.97	15.97	ID	0.002208	Non biotinylated peptides		1.10577e+06
ID-m1-H	m1	f1	7617	871.83	3483.29	3483.3	2071	4	nKEESTSSEDSSSPTDESQNDGSAEKEESDEVKc	nKEESTSSEDSSSPTDESQNDGSAEKEESDEVKc	nKEESTSSEDSSSPTDESQNDGSAEKEESDEVKc	AT5G56360.1	AT5G56360.1	| Symbols: PSL4 | calmodulin-binding protein | chr5:22823586-22827950 REVERSE LENGTH=647	heavy	37	40.09	40.09	ID	5.6e-05	Non biotinylated peptides		402440
ID-m1-H	m1	f1	16742	752.313	1502.61	1502.62	3232	2	nANDFDLM(15.995)YEQVKc	nANDFDLMYEQVKc	nANDFDLM(15.995)YEQVKc	AT1G32060.1	AT1G32060.1	| Symbols: PRK | phosphoribulokinase | chr1:11532668-11534406 FORWARD LENGTH=395	heavy	15	52.46	52.46	ID	5.6e-05	Non biotinylated peptides		1.141e+06
ID-m1-H	m1	f1	16961	884.157	4415.75	4415.76	3257	5	nEEHPDGLTEVNDTDM(15.995)DAAEDSSDTKEITPDENIHEVAVGKc	nEEHPDGLTEVNDTDMDAAEDSSDTKEITPDENIHEVAVGKc	nEEHPDGLTEVNDTDM(15.995)DAAEDSSDTKEITPDENIHEVAVGKc	AT5G16780.1	AT5G16780.1	| Symbols: DOT2, MDF | SART-1 family | chr5:5517784-5521566 REVERSE LENGTH=820	heavy	48	20.46	20.46	ID	5.6e-05	Non biotinylated peptides		1.3084e+06
ID-m1-H	m1	f1	24526	1047.49	4185.92	4185.92	4080	4	nVSANHQAPVKDEWPSIEK(226.078)PLAPSTSSLSVAPAESEVRc	nVSANHQAPVKDEWPSIEKPLAPSTSSLSVAPAESEVRc	nVSANHQAPVKDEWPSIEK(226.078)PLAPSTSSLSVAPAESEVRc	AT1G29370.1	AT1G29370.1	| Symbols: | Kinase-related protein of unknown function (DUF1296) | chr1:10278080-10283024 REVERSE LENGTH=831	heavy	47	20.23	3.54	ID	0.001643	Biotinylated peptides	AT1G29370.1-K240	1.82832e+06
ID-m1-H	m1	f1	13397	589.255	1764.74	1764.75	2830	3	nTYHM(15.995)IDEDEPILEKc	nTYHMIDEDEPILEKc	nTYHM(15.995)IDEDEPILEKc	AT2G19480.1	AT2G19480.1;AT2G19480.2;AT2G19480.3	| Symbols: NFA02, NFA2, NAP1;2 | nucleosome assembly protein 1;2 | chr2:8438601-8441040 FORWARD LENGTH=379	heavy	17	57.85	57.85	ID	5.6e-05	Non biotinylated peptides		2.91083e+07
ID-m1-H	m1	f1	13433	883.378	1764.74	1764.75	2835	2	nTYHM(15.995)IDEDEPILEKc	nTYHMIDEDEPILEKc	nTYHM(15.995)IDEDEPILEKc	AT2G19480.1	AT2G19480.1;AT2G19480.2;AT2G19480.3	| Symbols: NFA02, NFA2, NAP1;2 | nucleosome assembly protein 1;2 | chr2:8438601-8441040 FORWARD LENGTH=379	heavy	17	72.35	72.35	ID	5.6e-05	Non biotinylated peptides		3.05787e+06
ID-m1-H	m1	f1	12859	696.282	1390.55	1390.55	2761	2	nNALENYAYNM(15.995)Rc	nNALENYAYNMRc	nNALENYAYNM(15.995)Rc	AT3G09440.1	AT3G09440.1;AT3G09440.2;AT3G12580.1;AT5G02490.1;AT5G02500.1;AT5G02500.2	| Symbols: | Heat shock protein 70 (Hsp 70) family protein | chr3:2903434-2905632 REVERSE LENGTH=649	heavy	17	50.31	50.31	ID	5.6e-05	Non biotinylated peptides		3.3564e+06
ID-m1-H	m1	f1	8196	440.567	1318.68	1318.68	2149	3	nNSLIYHSITKKc	nNSLIYHSITKKc	nNSLIYHSITKKc	AT1G36160.1	AT1G36160.1;AT1G36160.2;AT1G36180.1	| Symbols: ACC1, AT-ACC1, EMB22, GK, PAS3 | acetyl-CoA carboxylase 1 | chr1:13534196-13543773 FORWARD LENGTH=2254	heavy	16	20.41	20.41	ID	0.000849	Non biotinylated peptides		3.82055e+06
ID-m1-H	m1	f1	9462	478.276	954.538	954.54	2323	2	nGKLNGIALRc	nGKLNGIALRc	nGKLNGIALRc	AT1G42970.1	AT1G12900.1;AT1G12900.2;AT1G12900.3;AT1G12900.4;AT1G42970.1;AT3G26650.1	| Symbols: GAPB | glyceraldehyde-3-phosphate dehydrogenase B subunit | chr1:16127552-16129584 FORWARD LENGTH=447	heavy	14	14.73	14.73	ID	0.007934	Non biotinylated peptides		2180169
ID-m1-H	m1	f1	18311	739.323	2214.95	2214.95	3413	3	nTAGEEEEDEVIPEPTVEPPKc	nTAGEEEEDEVIPEPTVEPPKc	nTAGEEEEDEVIPEPTVEPPKc	AT3G29320.1	AT3G29320.1	| Symbols: | Glycosyl transferase, family 35 | chr3:11252871-11257587 FORWARD LENGTH=962	heavy	21	27.72	27.72	ID	5.6e-05	Non biotinylated peptides		739988
ID-m1-H	m1	f1	18405	1108.48	2214.95	2214.95	3424	2	nTAGEEEEDEVIPEPTVEPPKc	nTAGEEEEDEVIPEPTVEPPKc	nTAGEEEEDEVIPEPTVEPPKc	AT3G29320.1	AT3G29320.1	| Symbols: | Glycosyl transferase, family 35 | chr3:11252871-11257587 FORWARD LENGTH=962	heavy	21	120.48	120.48	ID	5.6e-05	Non biotinylated peptides		916472
ID-m1-H	m1	f1	23153	620.339	1238.66	1238.67	3941	2	nEIIIDVPLASRc	nEIIIDVPLASRc	nEIIIDVPLASRc	AT1G31330.1	AT1G31330.1	| Symbols: PSAF | photosystem I subunit F | chr1:11215011-11215939 REVERSE LENGTH=221	heavy	14	36.25	36.25	ID	0.000252	Non biotinylated peptides		2.55073e+06
ID-m1-H	m1	f1	31219	748.06	2241.16	2241.16	4760	3	nLFVLDYHDLLLPYVNKVRc	nLFVLDYHDLLLPYVNKVRc	nLFVLDYHDLLLPYVNKVRc	AT3G45140.1	AT3G45140.1	| Symbols: LOX2, ATLOX2 | lipoxygenase 2 | chr3:16525437-16529233 FORWARD LENGTH=896	heavy	25	52.13	52.13	ID	5.6e-05	Non biotinylated peptides		1.75741e+06
ID-m1-H	m1	f1	31246	561.297	2241.16	2241.16	4763	4	nLFVLDYHDLLLPYVNKVRc	nLFVLDYHDLLLPYVNKVRc	nLFVLDYHDLLLPYVNKVRc	AT3G45140.1	AT3G45140.1	| Symbols: LOX2, ATLOX2 | lipoxygenase 2 | chr3:16525437-16529233 FORWARD LENGTH=896	heavy	25	37.85	37.85	ID	5.6e-05	Non biotinylated peptides		5.91569e+06
ID-m1-H	m1	f1	17485	1026.08	3075.22	3075.2	3318	3	nTQDEDNVEEYRIPDAYDQEGGVDQEKc	nTQDEDNVEEYRIPDAYDQEGGVDQEKc	nTQDEDNVEEYRIPDAYDQEGGVDQEKc	AT1G32490.1	AT1G32490.1	| Symbols: EMB2733, ESP3 | RNA helicase family protein | chr1:11742356-11749286 REVERSE LENGTH=1044	heavy	34	47.29	47.29	ID	5.6e-05	Non biotinylated peptides		506662
ID-m1-H	m1	f1	8050	841.347	1680.68	1680.68	2129	2	nNANEDSASTGEPIETKc	nNANEDSASTGEPIETKc	nNANEDSASTGEPIETKc	AT3G43300.1	AT3G43300.1;AT3G43300.2	| Symbols: ATMIN7, BEN1 | HOPM interactor 7 | chr3:15234235-15245034 REVERSE LENGTH=1758	heavy	19	69.29	69.29	ID	5.6e-05	Non biotinylated peptides		211624
ID-m1-H	m1	f1	31107	1252.88	3755.6	3755.6	4748	3	nWHGLLFDYGKPEDGDDFAPDDTDANLVPELVEKc	nWHGLLFDYGKPEDGDDFAPDDTDANLVPELVEKc	nWHGLLFDYGKPEDGDDFAPDDTDANLVPELVEKc	AT5G08550.1	AT5G08550.1	| Symbols: ILP1 | GC-rich sequence DNA-binding factor-like protein | chr5:2765981-2770282 REVERSE LENGTH=908	heavy	39	58.49	58.49	ID	5.6e-05	Non biotinylated peptides		2.18297e+06
ID-m1-H	m1	f1	31191	939.906	3755.59	3755.6	4757	4	nWHGLLFDYGKPEDGDDFAPDDTDANLVPELVEKc	nWHGLLFDYGKPEDGDDFAPDDTDANLVPELVEKc	nWHGLLFDYGKPEDGDDFAPDDTDANLVPELVEKc	AT5G08550.1	AT5G08550.1	| Symbols: ILP1 | GC-rich sequence DNA-binding factor-like protein | chr5:2765981-2770282 REVERSE LENGTH=908	heavy	39	5.7	5.7	ID	0.00404	Non biotinylated peptides		768895
ID-m1-H	m1	f1	23604	660.014	1977.02	1977.03	3986	3	nVKHWITINQLFTVPTRc	nVKHWITINQLFTVPTRc	nVKHWITINQLFTVPTRc	AT5G25980.1	AT5G25980.1;AT5G25980.2;AT5G25980.3	| Symbols: TGG2, BGLU37 | glucoside glucohydrolase 2 | chr5:9072730-9075143 FORWARD LENGTH=467	heavy	25	58.97	58.97	ID	5.6e-05	Non biotinylated peptides		3.17763e+06
ID-m1-H	m1	f1	18848	571.911	1712.71	1712.72	3474	3	nLREWFEDDDALERc	nLREWFEDDDALERc	nLREWFEDDDALERc	AT5G67030.1	AT5G67030.1;AT5G67030.2	| Symbols: ABA1, LOS6, NPQ2, ATABA1, ZEP, IBS3, ATZEP | zeaxanthin epoxidase (ZEP) (ABA1) | chr5:26753745-26757090 REVERSE LENGTH=667	heavy	20	59.33	59.33	ID	5.6e-05	Non biotinylated peptides		2.55913e+06
ID-m1-H	m1	f1	9844	473.218	944.421	944.423	2374	2	nSGGEVNFPKc	nSGGEVNFPKc	nSGGEVNFPKc	AT3G63160.1	AT3G63160.1	| Symbols: | FUNCTIONS IN: molecular_function unknown; INVOLVED IN: biological_process unknown; LOCATED IN: chloroplast outer membrane, thylakoid, chloroplast thylakoid membrane, chloroplast, chloroplast envelope; EXPRESSED IN: 21 plant structures; EXPRESSED DURING: 13 growth stages; BEST Arabidopsis thaliana protein match is: outer envelope membrane protein 7 (TAIR:AT3G52420.1); Has 26 Blast hit…	heavy	11	40.39	40.39	ID	5.6e-05	Non biotinylated peptides		1.22037e+06
ID-m1-H	m1	f1	16154	615.277	1842.81	1842.81	3162	3	nEYKLTYYTPEYETKc	nEYKLTYYTPEYETKc	nEYKLTYYTPEYETKc	ATCG00490.1	ATCG00490.1	| Symbols: RBCL | ribulose-bisphosphate carboxylases | chrC:54958-56397 FORWARD LENGTH=479	heavy	16	25.11	25.11	ID	0.000432	Non biotinylated peptides		2.26761e+06
ID-m1-H	m1	f1	32674	1337.63	4009.88	4009.89	4919	3	nEIAESSKPAK(226.078)ELIELNPTSEYAPGLEDTLILTM(15.995)Kc	nEIAESSKPAKELIELNPTSEYAPGLEDTLILTMKc	nEIAESSKPAK(226.078)ELIELNPTSEYAPGLEDTLILTM(15.995)Kc	AT1G53310.1	AT1G53310.1;AT1G53310.2;AT1G53310.3	| Symbols: ATPPC1, PEPC1, ATPEPC1, PPC1 | phosphoenolpyruvate carboxylase 1 | chr1:19884261-19888070 REVERSE LENGTH=967	heavy	38	54.39	6.67	ID	5.6e-05	Biotinylated peptides	AT1G53310.1-K933	1.07544e+06
ID-m1-H	m1	f1	32675	1003.48	4009.88	4009.89	4919	4	nEIAESSKPAK(226.078)ELIELNPTSEYAPGLEDTLILTM(15.995)Kc	nEIAESSKPAKELIELNPTSEYAPGLEDTLILTMKc	nEIAESSKPAK(226.078)ELIELNPTSEYAPGLEDTLILTM(15.995)Kc	AT1G53310.1	AT1G53310.1;AT1G53310.2;AT1G53310.3	| Symbols: ATPPC1, PEPC1, ATPEPC1, PPC1 | phosphoenolpyruvate carboxylase 1 | chr1:19884261-19888070 REVERSE LENGTH=967	heavy	38	42.59	7.02	ID	5.6e-05	Biotinylated peptides	AT1G53310.1-K933	4.69941e+06
ID-m1-H	m1	f1	33423	837.455	1672.9	1672.9	5001	2	nTFIIPADELVQVIAKc	nTFIIPADELVQVIAKc	nTFIIPADELVQVIAKc	AT3G14010.1	AT3G14010.1;AT3G14010.2;AT3G14010.3;AT3G14010.4	| Symbols: CID4 | CTC-interacting domain 4 | chr3:4637164-4640691 FORWARD LENGTH=595	heavy	17	51.56	51.56	ID	5.6e-05	Non biotinylated peptides		1.70403e+06
ID-m1-H	m1	f1	31750	1096.43	2190.85	2190.85	4817	2	nNYDADTSILDDFGFYEERc	nNYDADTSILDDFGFYEERc	nNYDADTSILDDFGFYEERc	AT3G13060.2	AT3G13060.2	| Symbols: ECT5 | evolutionarily conserved C-terminal region 5 | chr3:4180625-4183632 FORWARD LENGTH=634	heavy	22	121.34	121.34	ID	5.6e-05	Non biotinylated peptides		1.10229e+06
ID-m1-H	m1	f1	16546	735.37	1468.73	1468.73	3209	2	nGLVDAGVTK(242.073)VPRc	nGLVDAGVTKVPRc	nGLVDAGVTK(242.073)VPRc	AT2G25450.1	AT2G25450.1	| Symbols: | 2-oxoglutarate (2OG) and Fe(II)-dependent oxygenase superfamily protein | chr2:10830286-10831563 REVERSE LENGTH=359	heavy	16	83.77	83.77	ID	5.6e-05	Biotinylated peptides	AT2G25450.1-K31	3.10123e+06
ID-m1-H	m1	f1	18811	878.717	2633.13	2633.13	3470	3	nTINDVVVSESNHELASSSPSEFEKc	nTINDVVVSESNHELASSSPSEFEKc	nTINDVVVSESNHELASSSPSEFEKc	AT1G18590.1	AT1G18590.1	| Symbols: SOT17, ATSOT17, ATST5C | sulfotransferase 17 | chr1:6398634-6399674 FORWARD LENGTH=346	heavy	29	17.89	17.89	ID	0.000469	Non biotinylated peptides		840720
ID-m1-H	m1	f1	16130	563.259	1124.5	1124.51	3159	2	nFGAYWVQGGKc	nFGAYWVQGGKc	nFGAYWVQGGKc	AT3G52880.1	AT3G52880.1;AT3G52880.2	| Symbols: ATMDAR1, MDAR1 | monodehydroascorbate reductase 1 | chr3:19601477-19604366 REVERSE LENGTH=434	heavy	13	37.53	37.53	ID	5.6e-05	Non biotinylated peptides		639700
ID-m1-H	m1	f1	17921	1123.44	4489.74	4489.74	3369	4	nAQNKDGAQGTDDSDGTTDPQLDTGAADESEAGDTQPDLQAQFRc	nAQNKDGAQGTDDSDGTTDPQLDTGAADESEAGDTQPDLQAQFRc	nAQNKDGAQGTDDSDGTTDPQLDTGAADESEAGDTQPDLQAQFRc	AT1G14650.1	AT1G14650.1;AT1G14650.2	| Symbols: | SWAP (Suppressor-of-White-APricot)/surp domain-containing protein / ubiquitin family protein | chr1:5028077-5030520 FORWARD LENGTH=785	heavy	54	72.88	72.88	ID	5.6e-05	Non biotinylated peptides		804924
ID-m1-H	m1	f1	17964	1497.59	4489.74	4489.74	3374	3	nAQNKDGAQGTDDSDGTTDPQLDTGAADESEAGDTQPDLQAQFRc	nAQNKDGAQGTDDSDGTTDPQLDTGAADESEAGDTQPDLQAQFRc	nAQNKDGAQGTDDSDGTTDPQLDTGAADESEAGDTQPDLQAQFRc	AT1G14650.1	AT1G14650.1;AT1G14650.2	| Symbols: | SWAP (Suppressor-of-White-APricot)/surp domain-containing protein / ubiquitin family protein | chr1:5028077-5030520 FORWARD LENGTH=785	heavy	54	84.8	84.8	ID	5.6e-05	Non biotinylated peptides		1.50813e+06
ID-m1-H	m1	f1	10701	609.302	1824.89	1824.89	2486	3	nHQKIIEEAPAPNISEKc	nHQKIIEEAPAPNISEKc	nHQKIIEEAPAPNISEKc	AT1G03090.2	AT1G03090.2	| Symbols: MCCA | methylcrotonyl-CoA carboxylase alpha chain, mitochondrial / 3-methylcrotonyl-CoA carboxylase 1 (MCCA) | chr1:739715-743819 FORWARD LENGTH=734	heavy	22	28.2	28.2	ID	0.000432	Non biotinylated peptides		889722
ID-m1-H	m1	f1	16759	505.298	1008.58	1008.58	3234	2	nTLPLGTGVIKc	nTLPLGTGVIKc	nTLPLGTGVIKc	AT4G32180.1	AT4G32180.1;AT4G32180.2;AT4G32180.3	| Symbols: ATPANK2, PANK2 | pantothenate kinase 2 | chr4:15537724-15543715 REVERSE LENGTH=901	heavy	11	17.17	17.17	ID	0.007713	Non biotinylated peptides		3.00683e+06
ID-m1-H	m1	f1	31765	899.414	2695.22	2695.22	4819	3	nVLDFILGWHLAPTTYGDYPQSM(15.995)Kc	nVLDFILGWHLAPTTYGDYPQSMKc	nVLDFILGWHLAPTTYGDYPQSM(15.995)Kc	AT1G52400.1	AT1G52400.1;AT1G52400.2;AT1G52400.3	| Symbols: BGL1, BGLU18, ATBG1 | beta glucosidase 18 | chr1:19515250-19517930 FORWARD LENGTH=528	heavy	28	29	29	ID	0.00016	Non biotinylated peptides		3.90186e+06
ID-m1-H	m1	f1	23063	804.004	2408.99	2408.99	3932	3	nSVEPPEDVEPAEM(15.995)GLEEIENRc	nSVEPPEDVEPAEMGLEEIENRc	nSVEPPEDVEPAEM(15.995)GLEEIENRc	AT2G35630.1	AT2G35630.1	| Symbols: MOR1, GEM1 | ARM repeat superfamily protein | chr2:14966828-14980361 FORWARD LENGTH=1978	heavy	25	72.82	72.82	ID	5.6e-05	Non biotinylated peptides		6.97303e+06
ID-m1-H	m1	f1	23073	1205.5	2408.99	2408.99	3933	2	nSVEPPEDVEPAEM(15.995)GLEEIENRc	nSVEPPEDVEPAEMGLEEIENRc	nSVEPPEDVEPAEM(15.995)GLEEIENRc	AT2G35630.1	AT2G35630.1	| Symbols: MOR1, GEM1 | ARM repeat superfamily protein | chr2:14966828-14980361 FORWARD LENGTH=1978	heavy	25	75.41	75.41	ID	5.6e-05	Non biotinylated peptides		1.2501e+06
ID-m1-H	m1	f1	26793	1161.47	2320.93	2320.94	4308	2	nEGDVELGEQQGGDQGLEDFFKc	nEGDVELGEQQGGDQGLEDFFKc	nEGDVELGEQQGGDQGLEDFFKc	AT5G08080.1	AT5G08080.1;AT5G08080.2;AT5G08080.3	| Symbols: SYP132, ATSYP132 | syntaxin of plants 132 | chr5:2588532-2591106 FORWARD LENGTH=304	heavy	25	108.4	108.4	ID	5.6e-05	Non biotinylated peptides		2.59411e+06
ID-m1-H	m1	f1	26864	774.652	2320.93	2320.94	4315	3	nEGDVELGEQQGGDQGLEDFFKc	nEGDVELGEQQGGDQGLEDFFKc	nEGDVELGEQQGGDQGLEDFFKc	AT5G08080.1	AT5G08080.1;AT5G08080.2;AT5G08080.3	| Symbols: SYP132, ATSYP132 | syntaxin of plants 132 | chr5:2588532-2591106 FORWARD LENGTH=304	heavy	25	29.38	29.38	ID	5.6e-05	Non biotinylated peptides		2.38842e+06
ID-m1-H	m1	f1	18077	852.051	2553.13	2553.13	3387	3	nIGEGGYGPVYNGELDHTPVAIK(242.073)c	nIGEGGYGPVYNGELDHTPVAIKc	nIGEGGYGPVYNGELDHTPVAIK(242.073)c	AT5G26150.1	AT5G26150.1	| Symbols: | protein kinase family protein | chr5:9137461-9140099 REVERSE LENGTH=703	heavy	26	16.21	16.21	ID	0.001684	Biotinylated peptides	AT5G26150.1-K449	755036
ID-m1-H	m1	f1	32231	1289.58	3865.73	3865.73	4871	3	nGFLQQPDFVNM(15.995)MQEIQKNPSSLNLYLK(226.078)DQRc	nGFLQQPDFVNMMQEIQKNPSSLNLYLKDQRc	nGFLQQPDFVNM(15.995)MQEIQKNPSSLNLYLK(226.078)DQRc	AT1G12270.1	AT1G12270.1	| Symbols: Hop1 | stress-inducible protein, putative | chr1:4172105-4174575 FORWARD LENGTH=572	heavy	43	53.72	1.58	ID	5.6e-05	Biotinylated peptides	AT1G12270.1-K174	1.75445e+06
ID-m1-H	m1	f1	33484	1162.85	3485.54	3485.54	5008	3	nYEIGENSIPK(242.073)DAAYQIIKDELM(15.995)LDGNPRc	nYEIGENSIPKDAAYQIIKDELMLDGNPRc	nYEIGENSIPK(242.073)DAAYQIIKDELM(15.995)LDGNPRc	AT1G65960.2	AT1G65960.2	| Symbols: GAD2 | glutamate decarboxylase 2 | chr1:24552094-24557253 FORWARD LENGTH=494	heavy	36	22.96	12.72	ID	0.000432	Biotinylated peptides	AT1G65960.2-K38	3.40388e+06
ID-m1-H	m1	f1	34120	998.96	3991.81	3991.82	5081	4	nVVLSVSSPETTVDEVEFEENEVYAIDIVASTGDGKPKc	nVVLSVSSPETTVDEVEFEENEVYAIDIVASTGDGKPKc	nVVLSVSSPETTVDEVEFEENEVYAIDIVASTGDGKPKc	AT3G51800.1	AT3G51800.1;AT3G51800.2;AT3G51800.3	| Symbols: ATG2, EBP1, ATEBP1 | metallopeptidase M24 family protein | chr3:19211261-19213568 REVERSE LENGTH=392	heavy	40	27.7	27.7	ID	5.6e-05	Non biotinylated peptides		803306
ID-m1-H	m1	f1	36286	1028.43	2054.85	2054.85	5338	2	nLFEDGDDIEDELGLENTLc	nLFEDGDDIEDELGLENTLc	nLFEDGDDIEDELGLENTLc	AT3G53490.1	AT3G53490.1	| Symbols: | unknown protein; FUNCTIONS IN: molecular_function unknown; INVOLVED IN: biological_process unknown; LOCATED IN: endomembrane system; BEST Arabidopsis thaliana protein match is: unknown protein (TAIR:AT5G02720.1); Has 70 Blast hits to 70 proteins in 13 species: Archae - 0; Bacteria - 0; Metazoa - 0; Fungi - 0; Plants - 70; Viruses - 0; Other Eukaryotes - 0 (source: NCBI BLink). | chr3…	heavy	19	23.98	23.98	ID	0.001145	Non biotinylated peptides		820499
ID-m1-H	m1	f1	18941	713.83	2851.29	2851.3	3484	4	nQLALSK(242.073)M(15.995)ASVNALMHQQGQHPLRc	nQLALSKMASVNALMHQQGQHPLRc	nQLALSK(242.073)M(15.995)ASVNALMHQQGQHPLRc	AT3G14100.1	AT3G14100.1	| Symbols: | RNA-binding (RRM/RBD/RNP motifs) family protein | chr3:4673027-4675950 FORWARD LENGTH=427	heavy	36	32.21	8.85	ID	5.6e-05	Biotinylated peptides	AT3G14100.1-K378	1.79984e+06
ID-m1-H	m1	f1	25812	705.987	2114.94	2114.95	4209	3	nGDSM(15.995)VFPQGLLHFQLNSGKc	nGDSMVFPQGLLHFQLNSGKc	nGDSM(15.995)VFPQGLLHFQLNSGKc	AT5G20630.1	AT5G20630.1	| Symbols: GLP3, GLP3A, GLP3B, ATGER3, GER3 | germin 3 | chr5:6975315-6975950 REVERSE LENGTH=211	heavy	25	7.68	7.68	ID	0.00502	Non biotinylated peptides		1.48627e+06
ID-m1-H	m1	f1	14167	677.312	2028.92	2028.92	2927	3	nHLPQYEHGTQLPDLETKc	nHLPQYEHGTQLPDLETKc	nHLPQYEHGTQLPDLETKc	AT5G38640.1	AT5G38640.1	| Symbols: | NagB/RpiA/CoA transferase-like superfamily protein | chr5:15468020-15470674 REVERSE LENGTH=642	heavy	24	16.32	16.32	ID	0.001145	Non biotinylated peptides		1.2607e+06
ID-m1-H	m1	f1	25325	520.312	1038.61	1038.61	4161	2	nAGGIFLPIIKc	nAGGIFLPIIKc	nAGGIFLPIIKc	AT5G64290.1	AT5G64290.1	| Symbols: DCT, DIT2.1 | dicarboxylate transport 2.1 | chr5:25714495-25716642 REVERSE LENGTH=563	heavy	11	50.23	50.23	ID	5.6e-05	Non biotinylated peptides		1.06453e+06
ID-m1-H	m1	f1	17901	883.418	1764.82	1764.82	3366	2	nTLTAGETPTIVDTDVGRc	nTLTAGETPTIVDTDVGRc	nTLTAGETPTIVDTDVGRc	AT5G12040.1	AT5G12040.1;AT5G12040.2	| Symbols: | Nitrilase/cyanide hydratase and apolipoprotein N-acyltransferase family protein | chr5:3885162-3887772 FORWARD LENGTH=369	heavy	20	81.55	81.55	ID	5.6e-05	Non biotinylated peptides		5.13314e+06
ID-m1-H	m1	f1	30163	732.331	1462.65	1462.65	4651	2	nFLTPEIPDDEIYc	nFLTPEIPDDEIYc	nFLTPEIPDDEIYc	AT5G45390.1	AT5G45390.1	| Symbols: CLPP4, NCLPP4 | CLP protease P4 | chr5:18396351-18397586 FORWARD LENGTH=292	heavy	12	23.33	23.33	ID	0.000641	Non biotinylated peptides		3.18631e+06
ID-m1-H	m1	f1	11614	687.301	1372.59	1372.59	2603	2	nTQVTVEYYNDKc	nTQVTVEYYNDKc	nTQVTVEYYNDKc	AT1G02500.1	AT1G02500.1;AT1G02500.2	| Symbols: SAM1, SAM-1, MAT1, AtSAM1 | S-adenosylmethionine synthetase 1 | chr1:519037-520218 FORWARD LENGTH=393	heavy	14	37.69	37.69	ID	5.6e-05	Non biotinylated peptides		430728
ID-m1-H	m1	f1	26523	590.777	2359.08	2359.08	4280	4	nTAFFQLFAYIQGKNEYHQKc	nTAFFQLFAYIQGKNEYHQKc	nTAFFQLFAYIQGKNEYHQKc	AT1G17100.1	AT1G17100.1	| Symbols: | SOUL heme-binding family protein | chr1:5844766-5845539 FORWARD LENGTH=232	heavy	27	40.9	40.9	ID	5.6e-05	Non biotinylated peptides		790401
ID-m1-H	m1	f1	8274	465.244	1392.71	1392.71	2160	3	nKGLRGDSVVLM(15.995)GKc	nKGLRGDSVVLMGKc	nKGLRGDSVVLM(15.995)GKc	AT2G40010.1	AT2G40010.1;AT3G09200.1;AT3G11250.1	| Symbols: | Ribosomal protein L10 family protein | chr2:16708578-16710448 REVERSE LENGTH=317	heavy	18	26.42	26.42	ID	5.6e-05	Non biotinylated peptides		2.47123e+06
ID-m1-H	m1	f1	35637	656.672	1966.99	1967	5259	3	nLAMLAFLGFVVQHNVTGKc	nLAMLAFLGFVVQHNVTGKc	nLAMLAFLGFVVQHNVTGKc	AT3G47470.1	AT3G47470.1	| Symbols: LHCA4, CAB4 | light-harvesting chlorophyll-protein complex I subunit A4 | chr3:17493622-17494773 REVERSE LENGTH=251	heavy	23	62.78	62.78	ID	5.6e-05	Non biotinylated peptides		587498
ID-m1-H	m1	f1	17126	669.299	2004.88	2004.88	3276	3	nTINQVQETGSSVFDATQRc	nTINQVQETGSSVFDATQRc	nTINQVQETGSSVFDATQRc	AT5G23060.1	AT5G23060.1	| Symbols: CaS | calcium sensing receptor | chr5:7736760-7738412 REVERSE LENGTH=387	heavy	25	45.05	45.05	ID	5.6e-05	Non biotinylated peptides		2.12053e+06
ID-m1-H	m1	f1	11362	539.263	1076.51	1076.51	2570	2	nTLADYNIQKc	nTLADYNIQKc	nTLADYNIQKc	AT1G23410.1	AT1G23410.1;AT1G31340.1;AT1G55060.1;AT1G65350.1;AT2G35635.1;AT2G36170.1;AT2G47110.1;AT2G47110.2;AT3G09790.1;AT3G52590.1;AT3G62250.1;AT4G02890.1;AT4G02890.2;AT4G02890.3;AT4G02890.4;AT4G05050.1;AT4G05050.2;AT4G05050.3;AT4G05050.4;AT4G05320.1;AT4G05320.2;AT4G05320.3;AT4G05320.4;AT4G05320.5;AT4G05320.6;AT5G03240.1;AT5G03240.2;AT5G03240.3;AT5G20620.1;AT5G37640.1	| Symbols: | Ribosomal protein S27a / Ubiquitin family protein | chr1:8314940-8315410 FORWARD LENGTH=156	heavy	12	41.53	41.53	ID	5.6e-05	Non biotinylated peptides		4.56946e+06
ID-m1-H	m1	f1	11393	539.263	1076.51	1076.51	2574	2	nTLADYNIQKc	nTLADYNIQKc	nTLADYNIQKc	AT1G23410.1	AT1G23410.1;AT1G31340.1;AT1G55060.1;AT1G65350.1;AT2G35635.1;AT2G36170.1;AT2G47110.1;AT2G47110.2;AT3G09790.1;AT3G52590.1;AT3G62250.1;AT4G02890.1;AT4G02890.2;AT4G02890.3;AT4G02890.4;AT4G05050.1;AT4G05050.2;AT4G05050.3;AT4G05050.4;AT4G05320.1;AT4G05320.2;AT4G05320.3;AT4G05320.4;AT4G05320.5;AT4G05320.6;AT5G03240.1;AT5G03240.2;AT5G03240.3;AT5G20620.1;AT5G37640.1	| Symbols: | Ribosomal protein S27a / Ubiquitin family protein | chr1:8314940-8315410 FORWARD LENGTH=156	heavy	12	49.44	49.44	ID	5.6e-05	Non biotinylated peptides		9.65532e+06
ID-m1-H	m1	f1	28454	877.349	2629.02	2629.03	4475	3	nFVEDGSLDDNVESFLSQEDGDQRc	nFVEDGSLDDNVESFLSQEDGDQRc	nFVEDGSLDDNVESFLSQEDGDQRc	AT4G32551.1	AT4G32551.1;AT4G32551.2	| Symbols: LUG, RON2 | LisH dimerisation motif;WD40/YVTN repeat-like-containing domain | chr4:15707863-15713359 FORWARD LENGTH=931	heavy	29	80.84	80.84	ID	5.6e-05	Non biotinylated peptides		1.61579e+06
ID-m1-H	m1	f1	28513	1315.52	2629.03	2629.03	4482	2	nFVEDGSLDDNVESFLSQEDGDQRc	nFVEDGSLDDNVESFLSQEDGDQRc	nFVEDGSLDDNVESFLSQEDGDQRc	AT4G32551.1	AT4G32551.1;AT4G32551.2	| Symbols: LUG, RON2 | LisH dimerisation motif;WD40/YVTN repeat-like-containing domain | chr4:15707863-15713359 FORWARD LENGTH=931	heavy	29	154.7	154.7	ID	5.6e-05	Non biotinylated peptides		1.3494e+06
ID-m1-H	m1	f1	15798	459.269	916.523	916.526	3121	2	nIFLPPPPKc	nIFLPPPPKc	nIFLPPPPKc	AT4G11150.1	AT4G11150.1	| Symbols: TUF, emb2448, TUFF, VHA-E1 | vacuolar ATP synthase subunit E1 | chr4:6800091-6801696 FORWARD LENGTH=230	heavy	9	34.6	34.6	ID	5.6e-05	Non biotinylated peptides		1.57672e+06
ID-m1-H	m1	f1	33956	1415.12	5656.47	5656.47	5062	4	nSLLDSSTEPILLDAESSNLVGVENTNSEDPESLLNTEPTNVSDLENHVNSQKc	nSLLDSSTEPILLDAESSNLVGVENTNSEDPESLLNTEPTNVSDLENHVNSQKc	nSLLDSSTEPILLDAESSNLVGVENTNSEDPESLLNTEPTNVSDLENHVNSQKc	AT5G23890.1	AT5G23890.1	| Symbols: | LOCATED IN: mitochondrion, chloroplast thylakoid membrane, chloroplast, plastid, chloroplast envelope; EXPRESSED IN: 24 plant structures; EXPRESSED DURING: 14 growth stages; CONTAINS InterPro DOMAIN/s: S-layer homology domain (InterPro:IPR001119); BEST Arabidopsis thaliana protein match is: unknown protein (TAIR:AT5G52410.2); Has 1807 Blast hits to 1807 proteins in 277 species: Archa…	heavy	63	56.49	56.49	ID	5.6e-05	Non biotinylated peptides		3.92469e+06
ID-m1-H	m1	f1	16052	528.284	1054.55	1054.56	3151	2	nNILLNEGIRc	nNILLNEGIRc	nNILLNEGIRc	ATCG00270.1	ATCG00270.1	| Symbols: PSBD | photosystem II reaction center protein D | chrC:32711-33772 FORWARD LENGTH=353	heavy	14	36.79	36.79	ID	5.6e-05	Non biotinylated peptides		3.98078e+06
ID-m1-H	m1	f1	27508	1420.95	4259.83	4259.83	4380	3	nTVDQVPADVEDNAAAGEDDADIAASAPSKDTVEETVVETLRc	nTVDQVPADVEDNAAAGEDDADIAASAPSKDTVEETVVETLRc	nTVDQVPADVEDNAAAGEDDADIAASAPSKDTVEETVVETLRc	AT1G13220.2	AT1G13220.2	| Symbols: LINC2 | nuclear matrix constituent protein-related | chr1:4515699-4520071 FORWARD LENGTH=1128	heavy	47	85.61	85.61	ID	5.6e-05	Non biotinylated peptides		2.16762e+06
ID-m1-H	m1	f1	30488	776.381	1550.75	1550.75	4684	2	nTLFDLQEISAEIRc	nTLFDLQEISAEIRc	nTLFDLQEISAEIRc	AT5G60600.1	AT5G60600.1;AT5G60600.2;AT5G60600.3	| Symbols: GCPE, ISPG, CSB3, CLB4, HDS | 4-hydroxy-3-methylbut-2-enyl diphosphate synthase | chr5:24359447-24363274 FORWARD LENGTH=741	heavy	17	77.69	77.69	ID	5.6e-05	Non biotinylated peptides		2.47207e+06
ID-m1-H	m1	f1	7957	735.296	2202.87	2202.88	2117	3	nSGGEEAEVSNGVTEGKEEDQKc	nSGGEEAEVSNGVTEGKEEDQKc	nSGGEEAEVSNGVTEGKEEDQKc	AT5G53170.1	AT5G53170.1	| Symbols: FTSH11 | FTSH protease 11 | chr5:21563023-21567922 REVERSE LENGTH=806	heavy	25	32.57	32.57	ID	5.6e-05	Non biotinylated peptides		164249
ID-m1-H	m1	f1	15033	1212.16	3633.47	3633.47	3030	3	nWGRVEEEEESSTVNEGDDKSGETEVVEPSEVRc	nWGRVEEEEESSTVNEGDDKSGETEVVEPSEVRc	nWGRVEEEEESSTVNEGDDKSGETEVVEPSEVRc	AT2G04030.1	AT2G04030.1;AT2G04030.2	| Symbols: CR88, EMB1956, HSP90.5, Hsp88.1, AtHsp90.5 | Chaperone protein htpG family protein | chr2:1281983-1285909 FORWARD LENGTH=780	heavy	41	11.18	11.18	ID	0.00737	Non biotinylated peptides		1.06169e+06
ID-m1-H	m1	f1	15107	909.372	3633.46	3633.47	3039	4	nWGRVEEEEESSTVNEGDDKSGETEVVEPSEVRc	nWGRVEEEEESSTVNEGDDKSGETEVVEPSEVRc	nWGRVEEEEESSTVNEGDDKSGETEVVEPSEVRc	AT2G04030.1	AT2G04030.1;AT2G04030.2	| Symbols: CR88, EMB1956, HSP90.5, Hsp88.1, AtHsp90.5 | Chaperone protein htpG family protein | chr2:1281983-1285909 FORWARD LENGTH=780	heavy	41	17.45	17.45	ID	0.000252	Non biotinylated peptides		3.01742e+06
ID-m1-H	m1	f1	21088	725.299	2897.17	2897.17	3722	4	nEFDNLDRIEEEEDAERELQEAERc	nEFDNLDRIEEEEDAERELQEAERc	nEFDNLDRIEEEEDAERELQEAERc	AT2G40800.1	AT2G40800.1;AT3G56430.1	| Symbols: | unknown protein; BEST Arabidopsis thaliana protein match is: unknown protein (TAIR:AT3G56430.1); Has 43 Blast hits to 43 proteins in 15 species: Archae - 0; Bacteria - 0; Metazoa - 0; Fungi - 0; Plants - 41; Viruses - 0; Other Eukaryotes - 2 (source: NCBI BLink). | chr2:17024653-17026769 REVERSE LENGTH=377	heavy	34	14.56	14.56	ID	0.00081	Non biotinylated peptides		3.62875e+06
ID-m1-H	m1	f1	30809	608.273	1214.53	1214.53	4717	2	nTIEELWDGEIc	nTIEELWDGEIc	nTIEELWDGEIc	AT2G37760.1	AT2G37760.1;AT2G37760.2	| Symbols: | NAD(P)-linked oxidoreductase superfamily protein | chr2:15831995-15833742 FORWARD LENGTH=311	heavy	11	39.77	39.77	ID	0.000252	Non biotinylated peptides		4.26028e+06
ID-m1-H	m1	f1	17500	497.243	2481.18	2481.18	3320	5	nVIGWYHSHPHITVLPSHVDVRc	nVIGWYHSHPHITVLPSHVDVRc	nVIGWYHSHPHITVLPSHVDVRc	AT1G80210.1	AT1G80210.1;AT1G80210.2;AT3G06820.1;AT3G06820.2	| Symbols: BRCC36A, AtBRCC36A | Mov34/MPN/PAD-1 family protein | chr1:30163357-30165628 REVERSE LENGTH=406	heavy	33	11.79	11.79	ID	0.000768	Non biotinylated peptides		1.6394e+06
ID-m1-H	m1	f1	11325	659.281	1316.55	1316.55	2566	2	nNIGLDDPDTSEKc	nNIGLDDPDTSEKc	nNIGLDDPDTSEKc	AT1G36160.1	AT1G36160.1;AT1G36160.2	| Symbols: ACC1, AT-ACC1, EMB22, GK, PAS3 | acetyl-CoA carboxylase 1 | chr1:13534196-13543773 FORWARD LENGTH=2254	heavy	14	52.95	52.95	ID	5.6e-05	Non biotinylated peptides		6.41338e+06
ID-m1-H	m1	f1	34949	1352.9	4055.67	4055.68	5178	3	nYLGPFSENTPSYLTGEYPGDYGWDTAGLSADPETFAKc	nYLGPFSENTPSYLTGEYPGDYGWDTAGLSADPETFAKc	nYLGPFSENTPSYLTGEYPGDYGWDTAGLSADPETFAKc	AT2G05070.1	AT2G05070.1;AT2G05100.1;AT3G27690.1	| Symbols: LHCB2.2, LHCB2 | photosystem II light harvesting complex gene 2.2 | chr2:1799436-1800329 REVERSE LENGTH=265	heavy	40	65.32	65.32	ID	5.6e-05	Non biotinylated peptides		2.07371e+06
ID-m1-H	m1	f1	35436	1352.89	4055.66	4055.68	5235	3	nYLGPFSENTPSYLTGEYPGDYGWDTAGLSADPETFAKc	nYLGPFSENTPSYLTGEYPGDYGWDTAGLSADPETFAKc	nYLGPFSENTPSYLTGEYPGDYGWDTAGLSADPETFAKc	AT2G05070.1	AT2G05070.1;AT2G05100.1;AT3G27690.1	| Symbols: LHCB2.2, LHCB2 | photosystem II light harvesting complex gene 2.2 | chr2:1799436-1800329 REVERSE LENGTH=265	heavy	40	58.49	58.49	ID	5.6e-05	Non biotinylated peptides		1.9116e+06
ID-m1-H	m1	f1	35531	1014.92	4055.66	4055.68	5246	4	nYLGPFSENTPSYLTGEYPGDYGWDTAGLSADPETFAKc	nYLGPFSENTPSYLTGEYPGDYGWDTAGLSADPETFAKc	nYLGPFSENTPSYLTGEYPGDYGWDTAGLSADPETFAKc	AT2G05070.1	AT2G05070.1;AT2G05100.1;AT3G27690.1	| Symbols: LHCB2.2, LHCB2 | photosystem II light harvesting complex gene 2.2 | chr2:1799436-1800329 REVERSE LENGTH=265	heavy	40	40.77	40.77	ID	5.6e-05	Non biotinylated peptides		1.59394e+06
[truncated: 2,247 more rows]

## Sheet: Table S1b
Supplemental Table S1a. A table contains all PSMs with q-value <= 0.01 from TurboID (ID) in Experiment 1 (E1) Experimental Replicate m2.
[truncated: 3,844 more rows]

## Sheet: Table S1c
Supplemental Table S1a. A table contains all PSMs with q-value <= 0.01 from TurboID (ID) in Experiment 1 (E1) Experimental Replicate m3.
[truncated: 4,263 more rows]

[truncated: 15 more sheets: Table S1d, Table S1e, Table S1f, Table S1g, Table S1h, Table S1i, Table S1j, Table S1k, Table S1l, Table S1m, Table S1n, Table S1o, Table S1p, Table S1q, Table S1r]
