# Supplementary material for: The Quantitative Biotinylproteomics Studies Reveal a WInd-Related Kinase 1 (Raf-Like Kinase 36) Functioning as an Early Signaling Component in Wind-Induced Thigmomorphogenesis and Gravitropism
Source: Mol Cell Proteomics. 2024 Feb 15;23(3):100738. doi: 10.1016/j.mcpro.2024.100738 (PMC10951710; doi:10.1016/j.mcpro.2024.100738)
Supplement: Supplemental Table S2 [file mmc2.xlsx]

## Sheet: Table S2
Supplemental Table S2. A table contains all PSMs with q-value <= 0.01 from MKK1-ID and MKK2-ID in Experiment 2 (E2).
run_nameI	batch_typeII	experiment_typeIII	scan_numIV	spectrum_mzV	spectrum_massVI	theo_massVII	rtVIII	chargeIX	PeptideX	Modification Free PeptideXI	Label Free PeptideXII	Leading ProteinXIII	Protein GroupXIV	Protein AnnotationXV	Label TypeXVI	Label CountXVII	ScoreXVIII	Delta ScoreXIX	GenotypeXX	q-ValueXXI	Type of peptidesXXII	UPSPXXIII
MKK2-ID-H-vsMKK1-ID-L-n3-F3	n3	r3	14747	602.966	1805.88	1805.88	2445	3	nK(226.078)TPNPFYVESDKRc	nKTPNPFYVESDKRc	nK(226.078)TPNPFYVESDKRc	AT3G07790.1	AT3G07790.1	| Symbols: | DGCR14-related | chr3:2487491-2489017 FORWARD LENGTH=508	light	19	21.65	0	MKK1-ID	0.000994	Biotinylated peptide	AT3G07790.1-K328
MKK2-ID-H-vsMKK1-ID-L-n1-F1	n1	r1	28679	854.419	2560.24	2560.24	4703	3	nGQIVC(57.021)IIEAMK(242.073)LMNEIEAEKc	nGQIVCIIEAMKLMNEIEAEKc	nGQIVC(57.021)IIEAMK(242.073)LMNEIEAEKc	AT5G15530.1	AT5G15530.1	| Symbols: BCCP2, CAC1-B | biotin carboxyl carrier protein 2 | chr5:5038955-5040437 FORWARD LENGTH=255	light	24	14.13	0	MKK1-ID	0.006977	Biotinylated peptide	AT5G15530.1-K220
MKK2-ID-H-vsMKK1-ID-L-n5-R2	n5	f2	12411	629.315	1884.92	1884.93	2192	3	nK(226.078)LPQEIERPVTNSKc	nKLPQEIERPVTNSKc	nK(226.078)LPQEIERPVTNSKc	AT3G60190.1	AT3G60190.1	| Symbols: ADL4, ADLP2, EDR3, DRP1E, ADL1E, DL1E | DYNAMIN-like 1E | chr3:22244367-22247651 REVERSE LENGTH=624	heavy	21	13.87	0	MKK1-ID	0.003711	Biotinylated peptide	AT3G60190.1-K500
MKK2-ID-H-vsMKK1-ID-L-n3-F3	n3	r3	19071	1001.05	5000.23	5000.23	2932	5	nTGYYGMK(226.078)TPGPVQM(15.995)YQHHTGMVVPGVEEQQQYRTETDSDTGRc	nTGYYGMKTPGPVQMYQHHTGMVVPGVEEQQQYRTETDSDTGRc	nTGYYGMK(226.078)TPGPVQM(15.995)YQHHTGMVVPGVEEQQQYRTETDSDTGRc	AT4G05150.1	AT4G05150.1	| Symbols: | Octicosapeptide/Phox/Bem1p family protein | chr4:2660339-2662675 FORWARD LENGTH=477	light	58	7.23	0	MKK1-ID	0.003885	Biotinylated peptide	AT4G05150.1-K440
MKK2-ID-H-vsMKK1-ID-L-n3-F3	n3	r3	30684	847.946	3387.75	3387.76	4172	4	nVLVENEAKVDQGQPILVLEAMK(242.073)MEHVVKc	nVLVENEAKVDQGQPILVLEAMKMEHVVKc	nVLVENEAKVDQGQPILVLEAMK(242.073)MEHVVKc	AT1G03090.2	AT1G03090.1;AT1G03090.2	| Symbols: MCCA | methylcrotonyl-CoA carboxylase alpha chain, mitochondrial / 3-methylcrotonyl-CoA carboxylase 1 (MCCA) | chr1:739715-743819 FORWARD LENGTH=734	light	36	31.35	0	MKK1-ID	0.000829	Biotinylated peptide	AT1G03090.2-K699
MKK2-ID-H-vsMKK1-ID-L-n6-R3	n6	f3	25139	856.921	3423.66	3423.65	3833	4	nVLVENEAKVDQGQPILVLEAMK(242.073)MEHVVKc	nVLVENEAKVDQGQPILVLEAMKMEHVVKc	nVLVENEAKVDQGQPILVLEAMK(242.073)MEHVVKc	AT1G03090.2	AT1G03090.1;AT1G03090.2	| Symbols: MCCA | methylcrotonyl-CoA carboxylase alpha chain, mitochondrial / 3-methylcrotonyl-CoA carboxylase 1 (MCCA) | chr1:739715-743819 FORWARD LENGTH=734	heavy	36	46.07	0	MKK1-ID	0.000354	Biotinylated peptide	AT1G03090.2-K699
MKK2-ID-H-vsMKK1-ID-L-n3-F3	n3	r3	21053	601.52	3002.57	3002.57	3146	5	nVEAK(226.078)IIQVLPETHPHKDLDDPLNRc	nVEAKIIQVLPETHPHKDLDDPLNRc	nVEAK(226.078)IIQVLPETHPHKDLDDPLNRc	AT1G03760.1	AT1G03760.1	| Symbols: | Prefoldin chaperone subunit family protein | chr1:941211-943320 REVERSE LENGTH=391	light	35	5.16	0	MKK1-ID	0.003624	Biotinylated peptide	AT1G03760.1-K275
MKK2-ID-H-vsMKK1-ID-L-n2-F2	n2	r2	12064	668.37	2002.09	2002.09	2509	3	nNK(242.073)SPLLLQMNPIHKKc	nNKSPLLLQMNPIHKKc	nNK(242.073)SPLLLQMNPIHKKc	AT1G78380.1	AT1G78380.1	| Symbols: ATGSTU19, GST8, GSTU19 | glutathione S-transferase TAU 19 | chr1:29486659-29487819 REVERSE LENGTH=219	light	23	21.12	0	MKK1-ID	0.000491	Biotinylated peptide	AT1G78380.1-K40
MKK2-ID-H-vsMKK1-ID-L-n1-F1	n1	r1	24027	866.886	3463.52	3463.52	4096	4	nYQLPGEDLDALISVTNDEDLEHMM(15.995)HEYDRc	nYQLPGEDLDALISVTNDEDLEHMMHEYDRc	nYQLPGEDLDALISVTNDEDLEHMM(15.995)HEYDRc	AT5G09620.1	AT5G09620.1	| Symbols: | Octicosapeptide/Phox/Bem1p family protein | chr5:2983757-2985352 REVERSE LENGTH=531	light	38	36.99	0	MKK1-ID	0.000241	Non biotinylated peptide
MKK2-ID-H-vsMKK1-ID-L-n2-F2	n2	r2	24872	866.887	3463.52	3463.52	4015	4	nYQLPGEDLDALISVTNDEDLEHMM(15.995)HEYDRc	nYQLPGEDLDALISVTNDEDLEHMMHEYDRc	nYQLPGEDLDALISVTNDEDLEHMM(15.995)HEYDRc	AT5G09620.1	AT5G09620.1	| Symbols: | Octicosapeptide/Phox/Bem1p family protein | chr5:2983757-2985352 REVERSE LENGTH=531	light	38	39.47	0	MKK1-ID	0.000101	Non biotinylated peptide
MKK2-ID-H-vsMKK1-ID-L-n6-R3	n6	f3	27051	876.359	3501.41	3501.41	4063	4	nYQLPGEDLDALISVTNDEDLEHMM(15.995)HEYDRc	nYQLPGEDLDALISVTNDEDLEHMMHEYDRc	nYQLPGEDLDALISVTNDEDLEHMM(15.995)HEYDRc	AT5G09620.1	AT5G09620.1	| Symbols: | Octicosapeptide/Phox/Bem1p family protein | chr5:2983757-2985352 REVERSE LENGTH=531	heavy	38	5.22	0	MKK1-ID	0.003406	Non biotinylated peptide
MKK2-ID-H-vsMKK1-ID-L-n2-F2	n2	r2	24817	670.369	2008.09	2008.09	4009	3	nTK(226.078)NVLFFISKPDVFKc	nTKNVLFFISKPDVFKc	nTK(226.078)NVLFFISKPDVFKc	AT3G49470.1	AT3G49470.1	| Symbols: NACA2 | nascent polypeptide-associated complex subunit alpha-like protein 2 | chr3:18341072-18342273 FORWARD LENGTH=217	light	19	44.13	0	MKK1-ID	0.000131	Biotinylated peptide	AT3G49470.1-K100
MKK2-ID-H-vsMKK1-ID-L-n6-R3	n6	f3	26050	676.684	2027.03	2027.03	3941	3	nTK(226.078)NVLFFISKPDVFKc	nTKNVLFFISKPDVFKc	nTK(226.078)NVLFFISKPDVFKc	AT3G49470.1	AT3G49470.1	| Symbols: NACA2 | nascent polypeptide-associated complex subunit alpha-like protein 2 | chr3:18341072-18342273 FORWARD LENGTH=217	heavy	19	33.69	0	MKK1-ID	0.000643	Biotinylated peptide	AT3G49470.1-K100
MKK2-ID-H-vsMKK1-ID-L-n1-F1	n1	r1	10082	596.62	1786.84	1786.84	2289	3	nGK(226.078)QTM(15.995)TEFEPLHKc	nGKQTMTEFEPLHKc	nGK(226.078)QTM(15.995)TEFEPLHKc	AT3G18140.1	AT3G18140.1;AT3G18140.2	| Symbols: | Transducin/WD40 repeat-like superfamily protein | chr3:6212743-6214567 REVERSE LENGTH=305	light	18	12.78	0	MKK1-ID	0.00382	Biotinylated peptide	AT3G18140.1-K195
MKK2-ID-H-vsMKK1-ID-L-n2-F2	n2	r2	9234	596.621	1786.84	1786.84	2151	3	nGK(226.078)QTM(15.995)TEFEPLHKc	nGKQTMTEFEPLHKc	nGK(226.078)QTM(15.995)TEFEPLHKc	AT3G18140.1	AT3G18140.1;AT3G18140.2	| Symbols: | Transducin/WD40 repeat-like superfamily protein | chr3:6212743-6214567 REVERSE LENGTH=305	light	18	14.98	0	MKK1-ID	0.000829	Biotinylated peptide	AT3G18140.1-K195
MKK2-ID-H-vsMKK1-ID-L-n3-F3	n3	r3	12683	596.62	1786.84	1786.84	2198	3	nGK(226.078)QTM(15.995)TEFEPLHKc	nGKQTMTEFEPLHKc	nGK(226.078)QTM(15.995)TEFEPLHKc	AT3G18140.1	AT3G18140.1;AT3G18140.2	| Symbols: | Transducin/WD40 repeat-like superfamily protein | chr3:6212743-6214567 REVERSE LENGTH=305	light	18	21.57	0	MKK1-ID	0.001572	Biotinylated peptide	AT3G18140.1-K195
MKK2-ID-H-vsMKK1-ID-L-n5-R2	n5	f2	12564	602.603	1804.79	1804.79	2212	3	nGK(226.078)QTM(15.995)TEFEPLHKc	nGKQTMTEFEPLHKc	nGK(226.078)QTM(15.995)TEFEPLHKc	AT3G18140.1	AT3G18140.1;AT3G18140.2	| Symbols: | Transducin/WD40 repeat-like superfamily protein | chr3:6212743-6214567 REVERSE LENGTH=305	heavy	18	52.93	0	MKK1-ID	3.7e-05	Biotinylated peptide	AT3G18140.1-K195
MKK2-ID-H-vsMKK1-ID-L-n6-R3	n6	f3	11621	602.604	1804.79	1804.79	2189	3	nGK(226.078)QTM(15.995)TEFEPLHKc	nGKQTMTEFEPLHKc	nGK(226.078)QTM(15.995)TEFEPLHKc	AT3G18140.1	AT3G18140.1;AT3G18140.2	| Symbols: | Transducin/WD40 repeat-like superfamily protein | chr3:6212743-6214567 REVERSE LENGTH=305	heavy	18	34.61	0	MKK1-ID	0.000994	Biotinylated peptide	AT3G18140.1-K195
MKK2-ID-H-vsMKK1-ID-L-n2-F2	n2	r2	17098	522.974	1565.9	1565.9	3104	3	nRIELDNLLVKK(226.078)c	nRIELDNLLVKKc	nRIELDNLLVKK(226.078)c	AT1G12850.1	AT1G12850.1	| Symbols: | Phosphoglycerate mutase family protein | chr1:4380022-4381577 REVERSE LENGTH=405	light	17	27.89	0	MKK1-ID	0.000643	Biotinylated peptide	AT1G12850.1-K52
MKK2-ID-H-vsMKK1-ID-L-n5-R2	n5	f2	21545	528.624	1582.85	1582.85	3287	3	nRIELDNLLVKK(226.078)c	nRIELDNLLVKKc	nRIELDNLLVKK(226.078)c	AT1G12850.1	AT1G12850.1	| Symbols: | Phosphoglycerate mutase family protein | chr1:4380022-4381577 REVERSE LENGTH=405	heavy	17	23.22	0	MKK1-ID	0.002201	Biotinylated peptide	AT1G12850.1-K52
MKK2-ID-H-vsMKK1-ID-L-n1-F1	n1	r1	17939	1134.78	3401.32	3401.32	3302	3	nM(15.995)ALDDDQYVEYQMEDM(15.995)ADFPSNAEEEERc	nMALDDDQYVEYQMEDMADFPSNAEEEERc	nM(15.995)ALDDDQYVEYQMEDM(15.995)ADFPSNAEEEERc	AT3G23540.1	AT3G23540.1;AT3G23540.2	| Symbols: | alpha/beta-Hydrolases superfamily protein | chr3:8443665-8448070 FORWARD LENGTH=566	light	34	46.15	0	MKK1-ID	0.000491	Non biotinylated peptide
MKK2-ID-H-vsMKK1-ID-L-n1-F1	n1	r1	19731	1129.45	3385.32	3385.32	3533	3	nMALDDDQYVEYQMEDM(15.995)ADFPSNAEEEERc	nMALDDDQYVEYQMEDMADFPSNAEEEERc	nMALDDDQYVEYQMEDM(15.995)ADFPSNAEEEERc	AT3G23540.1	AT3G23540.1;AT3G23540.2	| Symbols: | alpha/beta-Hydrolases superfamily protein | chr3:8443665-8448070 FORWARD LENGTH=566	light	34	51.58	0	MKK1-ID	0.000485	Non biotinylated peptide
MKK2-ID-H-vsMKK1-ID-L-n2-F2	n2	r2	24864	1280.62	3838.85	3838.85	4014	3	nGFLQQPDFVNMM(15.995)QEIQKNPSSLNLYLK(242.073)DQRc	nGFLQQPDFVNMMQEIQKNPSSLNLYLKDQRc	nGFLQQPDFVNMM(15.995)QEIQKNPSSLNLYLK(242.073)DQRc	AT1G12270.1	AT1G12270.1	| Symbols: Hop1 | stress-inducible protein, putative | chr1:4172105-4174575 FORWARD LENGTH=572	light	43	13.74	0	MKK1-ID	0.002946	Biotinylated peptide	AT1G12270.1-K174
MKK2-ID-H-vsMKK1-ID-L-n3-F3	n3	r3	30669	960.719	3838.85	3838.85	4170	4	nGFLQQPDFVNMM(15.995)QEIQKNPSSLNLYLK(242.073)DQRc	nGFLQQPDFVNMMQEIQKNPSSLNLYLKDQRc	nGFLQQPDFVNMM(15.995)QEIQKNPSSLNLYLK(242.073)DQRc	AT1G12270.1	AT1G12270.1	| Symbols: Hop1 | stress-inducible protein, putative | chr1:4172105-4174575 FORWARD LENGTH=572	light	43	0.96	0	MKK1-ID	0.008237	Biotinylated peptide	AT1G12270.1-K174
MKK2-ID-H-vsMKK1-ID-L-n4-R1	n4	f1	27671	971.439	3881.73	3881.72	4027	4	nGFLQQPDFVNMM(15.995)QEIQKNPSSLNLYLK(242.073)DQRc	nGFLQQPDFVNMMQEIQKNPSSLNLYLKDQRc	nGFLQQPDFVNMM(15.995)QEIQKNPSSLNLYLK(242.073)DQRc	AT1G12270.1	AT1G12270.1	| Symbols: Hop1 | stress-inducible protein, putative | chr1:4172105-4174575 FORWARD LENGTH=572	heavy	43	35.57	0	MKK1-ID	0.000664	Biotinylated peptide	AT1G12270.1-K174
MKK2-ID-H-vsMKK1-ID-L-n6-R3	n6	f3	26247	1294.92	3881.75	3881.72	3966	3	nGFLQQPDFVNMM(15.995)QEIQKNPSSLNLYLK(242.073)DQRc	nGFLQQPDFVNMMQEIQKNPSSLNLYLKDQRc	nGFLQQPDFVNMM(15.995)QEIQKNPSSLNLYLK(242.073)DQRc	AT1G12270.1	AT1G12270.1	| Symbols: Hop1 | stress-inducible protein, putative | chr1:4172105-4174575 FORWARD LENGTH=572	heavy	43	45.9	0	MKK1-ID	0.001527	Biotinylated peptide	AT1G12270.1-K174
MKK2-ID-H-vsMKK1-ID-L-n6-R3	n6	f3	26286	971.441	3881.74	3881.72	3971	4	nGFLQQPDFVNMM(15.995)QEIQKNPSSLNLYLK(242.073)DQRc	nGFLQQPDFVNMMQEIQKNPSSLNLYLKDQRc	nGFLQQPDFVNMM(15.995)QEIQKNPSSLNLYLK(242.073)DQRc	AT1G12270.1	AT1G12270.1	| Symbols: Hop1 | stress-inducible protein, putative | chr1:4172105-4174575 FORWARD LENGTH=572	heavy	43	30.79	0	MKK1-ID	0.001864	Biotinylated peptide	AT1G12270.1-K174
MKK2-ID-H-vsMKK1-ID-L-n6-R3	n6	f3	27246	971.439	3881.73	3881.72	4086	4	nGFLQQPDFVNMM(15.995)QEIQKNPSSLNLYLK(242.073)DQRc	nGFLQQPDFVNMMQEIQKNPSSLNLYLKDQRc	nGFLQQPDFVNMM(15.995)QEIQKNPSSLNLYLK(242.073)DQRc	AT1G12270.1	AT1G12270.1	| Symbols: Hop1 | stress-inducible protein, putative | chr1:4172105-4174575 FORWARD LENGTH=572	heavy	43	18.1	0	MKK1-ID	0.002135	Biotinylated peptide	AT1G12270.1-K174
MKK2-ID-H-vsMKK1-ID-L-n1-F1	n1	r1	15027	1014.47	4053.83	4053.83	2927	4	nTGYYGM(15.995)K(226.078)TPGPVQMYQHHTGM(15.995)VVPGVEEQQQYRc	nTGYYGMKTPGPVQMYQHHTGMVVPGVEEQQQYRc	nTGYYGM(15.995)K(226.078)TPGPVQMYQHHTGM(15.995)VVPGVEEQQQYRc	AT4G05150.1	AT4G05150.1	| Symbols: | Octicosapeptide/Phox/Bem1p family protein | chr4:2660339-2662675 FORWARD LENGTH=477	light	46	26.23	0	MKK1-ID	0.001091	Biotinylated peptide	AT4G05150.1-K440
MKK2-ID-H-vsMKK1-ID-L-n1-F1	n1	r1	13402	591.289	1770.85	1770.84	2716	3	nGK(226.078)QTMTEFEPLHKc	nGKQTMTEFEPLHKc	nGK(226.078)QTMTEFEPLHKc	AT3G18140.1	AT3G18140.1;AT3G18140.2	| Symbols: | Transducin/WD40 repeat-like superfamily protein | chr3:6212743-6214567 REVERSE LENGTH=305	light	18	24.78	0	MKK1-ID	0.00136	Biotinylated peptide	AT3G18140.1-K195
MKK2-ID-H-vsMKK1-ID-L-n2-F2	n2	r2	13213	591.29	1770.85	1770.84	2654	3	nGK(226.078)QTMTEFEPLHKc	nGKQTMTEFEPLHKc	nGK(226.078)QTMTEFEPLHKc	AT3G18140.1	AT3G18140.1;AT3G18140.2	| Symbols: | Transducin/WD40 repeat-like superfamily protein | chr3:6212743-6214567 REVERSE LENGTH=305	light	18	33.18	0	MKK1-ID	0.000664	Biotinylated peptide	AT3G18140.1-K195
MKK2-ID-H-vsMKK1-ID-L-n3-F3	n3	r3	16537	591.289	1770.85	1770.84	2650	3	nGK(226.078)QTMTEFEPLHKc	nGKQTMTEFEPLHKc	nGK(226.078)QTMTEFEPLHKc	AT3G18140.1	AT3G18140.1;AT3G18140.2	| Symbols: | Transducin/WD40 repeat-like superfamily protein | chr3:6212743-6214567 REVERSE LENGTH=305	light	18	33.58	0	MKK1-ID	0.000601	Biotinylated peptide	AT3G18140.1-K195
MKK2-ID-H-vsMKK1-ID-L-n4-R1	n4	f1	16342	597.272	1788.79	1788.79	2646	3	nGK(226.078)QTMTEFEPLHKc	nGKQTMTEFEPLHKc	nGK(226.078)QTMTEFEPLHKc	AT3G18140.1	AT3G18140.1;AT3G18140.2	| Symbols: | Transducin/WD40 repeat-like superfamily protein | chr3:6212743-6214567 REVERSE LENGTH=305	heavy	18	35.05	0	MKK1-ID	0.000601	Biotinylated peptide	AT3G18140.1-K195
MKK2-ID-H-vsMKK1-ID-L-n5-R2	n5	f2	15828	597.272	1788.79	1788.79	2622	3	nGK(226.078)QTMTEFEPLHKc	nGKQTMTEFEPLHKc	nGK(226.078)QTMTEFEPLHKc	AT3G18140.1	AT3G18140.1;AT3G18140.2	| Symbols: | Transducin/WD40 repeat-like superfamily protein | chr3:6212743-6214567 REVERSE LENGTH=305	heavy	18	40.56	0	MKK1-ID	0.000643	Biotinylated peptide	AT3G18140.1-K195
MKK2-ID-H-vsMKK1-ID-L-n6-R3	n6	f3	14844	597.272	1788.79	1788.79	2598	3	nGK(226.078)QTMTEFEPLHKc	nGKQTMTEFEPLHKc	nGK(226.078)QTMTEFEPLHKc	AT3G18140.1	AT3G18140.1;AT3G18140.2	| Symbols: | Transducin/WD40 repeat-like superfamily protein | chr3:6212743-6214567 REVERSE LENGTH=305	heavy	18	40.11	0	MKK1-ID	0.000583	Biotinylated peptide	AT3G18140.1-K195
MKK2-ID-H-vsMKK1-ID-L-n1-F1	n1	r1	28492	1156.32	4621.26	4621.24	4679	4	nMGK(226.078)QAVLDSLVHGELPVVTPGQQSSLNISDQYSDNLVGEDRc	nMGKQAVLDSLVHGELPVVTPGQQSSLNISDQYSDNLVGEDRc	nMGK(226.078)QAVLDSLVHGELPVVTPGQQSSLNISDQYSDNLVGEDRc	AT1G24300.1	AT1G24300.1;AT1G24300.2	| Symbols: | GYF domain-containing protein | chr1:8614515-8620420 REVERSE LENGTH=1495	light	53	51.8	0	MKK1-ID	0.000491	Biotinylated peptide	AT1G24300.1-K1320
MKK2-ID-H-vsMKK1-ID-L-n2-F2	n2	r2	29898	1156.32	4621.26	4621.24	4562	4	nMGK(226.078)QAVLDSLVHGELPVVTPGQQSSLNISDQYSDNLVGEDRc	nMGKQAVLDSLVHGELPVVTPGQQSSLNISDQYSDNLVGEDRc	nMGK(226.078)QAVLDSLVHGELPVVTPGQQSSLNISDQYSDNLVGEDRc	AT1G24300.1	AT1G24300.1;AT1G24300.2	| Symbols: | GYF domain-containing protein | chr1:8614515-8620420 REVERSE LENGTH=1495	light	53	57.15	0	MKK1-ID	0.000297	Biotinylated peptide	AT1G24300.1-K1320
MKK2-ID-H-vsMKK1-ID-L-n4-R1	n4	f1	32545	1169.53	4674.1	4674.09	4641	4	nMGK(226.078)QAVLDSLVHGELPVVTPGQQSSLNISDQYSDNLVGEDRc	nMGKQAVLDSLVHGELPVVTPGQQSSLNISDQYSDNLVGEDRc	nMGK(226.078)QAVLDSLVHGELPVVTPGQQSSLNISDQYSDNLVGEDRc	AT1G24300.1	AT1G24300.1;AT1G24300.2	| Symbols: | GYF domain-containing protein | chr1:8614515-8620420 REVERSE LENGTH=1495	heavy	53	80.91	0	MKK1-ID	0.000101	Biotinylated peptide	AT1G24300.1-K1320
MKK2-ID-H-vsMKK1-ID-L-n4-R1	n4	f1	31135	1464.94	4391.8	4391.78	4459	3	nYQLPNEDLDALISVSTDEDVENMM(15.995)DEYDRVAQNQNPRc	nYQLPNEDLDALISVSTDEDVENMMDEYDRVAQNQNPRc	nYQLPNEDLDALISVSTDEDVENMM(15.995)DEYDRVAQNQNPRc	AT4G05150.1	AT4G05150.1	| Symbols: | Octicosapeptide/Phox/Bem1p family protein | chr4:2660339-2662675 FORWARD LENGTH=477	heavy	50	34.64	0	MKK1-ID	0.00308	Non biotinylated peptide
MKK2-ID-H-vsMKK1-ID-L-n5-R2	n5	f2	31203	1464.94	4391.8	4391.78	4395	3	nYQLPNEDLDALISVSTDEDVENMM(15.995)DEYDRVAQNQNPRc	nYQLPNEDLDALISVSTDEDVENMMDEYDRVAQNQNPRc	nYQLPNEDLDALISVSTDEDVENMM(15.995)DEYDRVAQNQNPRc	AT4G05150.1	AT4G05150.1	| Symbols: | Octicosapeptide/Phox/Bem1p family protein | chr4:2660339-2662675 FORWARD LENGTH=477	heavy	50	44.08	0	MKK1-ID	0.001178	Non biotinylated peptide
MKK2-ID-H-vsMKK1-ID-L-n6-R3	n6	f3	29728	1464.94	4391.79	4391.78	4396	3	nYQLPNEDLDALISVSTDEDVENMM(15.995)DEYDRVAQNQNPRc	nYQLPNEDLDALISVSTDEDVENMMDEYDRVAQNQNPRc	nYQLPNEDLDALISVSTDEDVENMM(15.995)DEYDRVAQNQNPRc	AT4G05150.1	AT4G05150.1	| Symbols: | Octicosapeptide/Phox/Bem1p family protein | chr4:2660339-2662675 FORWARD LENGTH=477	heavy	50	52.97	0	MKK1-ID	0.00038	Non biotinylated peptide
MKK2-ID-H-vsMKK1-ID-L-n2-F2	n2	r2	15367	1014.47	4053.84	4053.83	2917	4	nTGYYGMK(242.073)TPGPVQMYQHHTGM(15.995)VVPGVEEQQQYRc	nTGYYGMKTPGPVQMYQHHTGMVVPGVEEQQQYRc	nTGYYGMK(242.073)TPGPVQMYQHHTGM(15.995)VVPGVEEQQQYRc	AT4G05150.1	AT4G05150.1	| Symbols: | Octicosapeptide/Phox/Bem1p family protein | chr4:2660339-2662675 FORWARD LENGTH=477	light	46	18.43	0	MKK1-ID	0.002566	Biotinylated peptide	AT4G05150.1-K440
MKK2-ID-H-vsMKK1-ID-L-n5-R2	n5	f2	10856	477.229	1428.66	1428.66	1994	3	nEK(226.078)GSYNHLIKc	nEKGSYNHLIKc	nEK(226.078)GSYNHLIKc	AT2G39900.1	AT2G39900.1;AT3G55770.1;AT3G55770.2;AT3G55770.3;AT3G55770.4;AT3G55770.5;AT3G55770.7	| Symbols: | GATA type zinc finger transcription factor family protein | chr2:16659136-16660267 FORWARD LENGTH=200	heavy	15	21.87	0	MKK1-ID	0.000783	Biotinylated peptide	AT2G39900.1-K168
MKK2-ID-H-vsMKK1-ID-L-n4-R1	n4	f1	15179	688.814	2751.23	2751.22	2500	4	nAKAFDEK(242.073)HGFTSTATAGVASLDQKc	nAKAFDEKHGFTSTATAGVASLDQKc	nAKAFDEK(242.073)HGFTSTATAGVASLDQKc	AT5G16840.1	AT5G16840.1;AT5G16840.2;AT5G16840.3	| Symbols: BPA1 | binding partner of acd11 1 | chr5:5536042-5538026 FORWARD LENGTH=259	heavy	30	61.09	0	MKK1-ID	0.000297	Biotinylated peptide	AT5G16840.1-K128
MKK2-ID-H-vsMKK1-ID-L-n5-R2	n5	f2	14804	688.813	2751.22	2751.22	2496	4	nAKAFDEK(242.073)HGFTSTATAGVASLDQKc	nAKAFDEKHGFTSTATAGVASLDQKc	nAKAFDEK(242.073)HGFTSTATAGVASLDQKc	AT5G16840.1	AT5G16840.1;AT5G16840.2;AT5G16840.3	| Symbols: BPA1 | binding partner of acd11 1 | chr5:5536042-5538026 FORWARD LENGTH=259	heavy	30	44.94	0	MKK1-ID	0.000491	Biotinylated peptide	AT5G16840.1-K128
MKK2-ID-H-vsMKK1-ID-L-n3-F3	n3	r3	21279	748.379	2242.11	2242.12	3171	3	nASKPK(226.078)TQVLEELDSAADSKc	nASKPKTQVLEELDSAADSKc	nASKPK(226.078)TQVLEELDSAADSKc	AT3G13060.2	AT3G13060.1;AT3G13060.2	| Symbols: ECT5 | evolutionarily conserved C-terminal region 5 | chr3:4180625-4183632 FORWARD LENGTH=634	light	23	69.69	0	MKK1-ID	7e-05	Biotinylated peptide	AT3G13060.2-K359
MKK2-ID-H-vsMKK1-ID-L-n2-F2	n2	r2	24313	687.033	2058.08	2058.08	3954	3	nIAPHVMM(15.995)TWIFLNQITKc	nIAPHVMMTWIFLNQITKc	nIAPHVMM(15.995)TWIFLNQITKc	AT5G19760.1	AT5G19760.1	| Symbols: | Mitochondrial substrate carrier family protein | chr5:6679591-6681845 REVERSE LENGTH=298	light	23	21.04	0	MKK1-ID	0.00155	Non biotinylated peptide
MKK2-ID-H-vsMKK1-ID-L-n3-F3	n3	r3	37937	850.891	3399.53	3399.53	5032	4	nAAMM(15.995)ELIVDLDDEVM(15.995)ENYLEGVEPDEATVKc	nAAMMELIVDLDDEVMENYLEGVEPDEATVKc	nAAMM(15.995)ELIVDLDDEVM(15.995)ENYLEGVEPDEATVKc	AT1G62750.1	AT1G62750.1	| Symbols: ATSCO1, ATSCO1/CPEF-G, SCO1 | Translation elongation factor EFG/EF2 protein | chr1:23233622-23236321 REVERSE LENGTH=783	light	32	28.2	0	MKK1-ID	0.000734	Non biotinylated peptide
MKK2-ID-H-vsMKK1-ID-L-n3-F3	n3	r3	37968	1134.19	3399.54	3399.53	5036	3	nAAMM(15.995)ELIVDLDDEVM(15.995)ENYLEGVEPDEATVKc	nAAMMELIVDLDDEVMENYLEGVEPDEATVKc	nAAMM(15.995)ELIVDLDDEVM(15.995)ENYLEGVEPDEATVKc	AT1G62750.1	AT1G62750.1	| Symbols: ATSCO1, ATSCO1/CPEF-G, SCO1 | Translation elongation factor EFG/EF2 protein | chr1:23233622-23236321 REVERSE LENGTH=783	light	32	84.7	0	MKK1-ID	7e-05	Non biotinylated peptide
MKK2-ID-H-vsMKK1-ID-L-n5-R2	n5	f2	29534	1319.58	5274.31	5274.3	4195	4	nFTDSALASAVFSPTHK(242.073)SAVFNQFQQQQQQQQSMLSPINTSFSSPKc	nFTDSALASAVFSPTHKSAVFNQFQQQQQQQQSMLSPINTSFSSPKc	nFTDSALASAVFSPTHK(242.073)SAVFNQFQQQQQQQQSMLSPINTSFSSPKc	AT2G41900.1	AT2G41900.1	| Symbols: | CCCH-type zinc finger protein with ARM repeat domain | chr2:17491352-17493502 FORWARD LENGTH=716	heavy	60	24.93	0	MKK1-ID	0.001112	Biotinylated peptide	AT2G41900.1-K514
MKK2-ID-H-vsMKK1-ID-L-n2-F2	n2	r2	10578	552.287	2205.12	2205.12	2323	4	nSK(226.078)QSNVSEHLVEIPREKc	nSKQSNVSEHLVEIPREKc	nSK(226.078)QSNVSEHLVEIPREKc	AT1G01320.1	AT1G01320.1;AT1G01320.2	| Symbols: | Tetratricopeptide repeat (TPR)-like superfamily protein | chr1:121582-130099 REVERSE LENGTH=1797	light	26	14.03	0	MKK1-ID	0.000851	Biotinylated peptide	AT1G01320.1-K1164
MKK2-ID-H-vsMKK1-ID-L-n6-R3	n6	f3	13846	543.765	2171.03	2171.03	2472	4	nRPQSSK(226.078)HLVSYFATATKc	nRPQSSKHLVSYFATATKc	nRPQSSK(226.078)HLVSYFATATKc	AT1G21250.1	AT1G21250.1	| Symbols: WAK1, PRO25 | cell wall-associated kinase | chr1:7439512-7441892 FORWARD LENGTH=735	heavy	25	23.4	0	MKK1-ID	0.001954	Biotinylated peptide	AT1G21250.1-K619
MKK2-ID-H-vsMKK1-ID-L-n3-F3	n3	r3	11151	556.286	2221.12	2221.12	2011	4	nSK(242.073)QSNVSEHLVEIPREKc	nSKQSNVSEHLVEIPREKc	nSK(242.073)QSNVSEHLVEIPREKc	AT1G01320.1	AT1G01320.1;AT1G01320.2	| Symbols: | Tetratricopeptide repeat (TPR)-like superfamily protein | chr1:121582-130099 REVERSE LENGTH=1797	light	26	7.79	0	MKK1-ID	0.000994	Biotinylated peptide	AT1G01320.1-K1164
MKK2-ID-H-vsMKK1-ID-L-n5-R2	n5	f2	11075	562.768	2247.04	2247.04	2022	4	nSK(242.073)QSNVSEHLVEIPREKc	nSKQSNVSEHLVEIPREKc	nSK(242.073)QSNVSEHLVEIPREKc	AT1G01320.1	AT1G01320.1;AT1G01320.2	| Symbols: | Tetratricopeptide repeat (TPR)-like superfamily protein | chr1:121582-130099 REVERSE LENGTH=1797	heavy	26	14.28	0	MKK1-ID	0.002067	Biotinylated peptide	AT1G01320.1-K1164
MKK2-ID-H-vsMKK1-ID-L-n6-R3	n6	f3	10155	562.769	2247.05	2247.04	2002	4	nSK(242.073)QSNVSEHLVEIPREKc	nSKQSNVSEHLVEIPREKc	nSK(242.073)QSNVSEHLVEIPREKc	AT1G01320.1	AT1G01320.1;AT1G01320.2	| Symbols: | Tetratricopeptide repeat (TPR)-like superfamily protein | chr1:121582-130099 REVERSE LENGTH=1797	heavy	26	17.9	0	MKK1-ID	0.001178	Biotinylated peptide	AT1G01320.1-K1164
MKK2-ID-H-vsMKK1-ID-L-n6-R3	n6	f3	30214	815.401	2443.18	2443.18	4458	3	nTK(226.078)TTNSILM(15.995)SLINQLEKDKc	nTKTTNSILMSLINQLEKDKc	nTK(226.078)TTNSILM(15.995)SLINQLEKDKc	AT4G26750.1	AT4G26750.1	| Symbols: | hydroxyproline-rich glycoprotein family protein | chr4:13475848-13478382 REVERSE LENGTH=421	heavy	25	10.93	0	MKK1-ID	0.00166	Biotinylated peptide	AT4G26750.1-K50
MKK2-ID-H-vsMKK1-ID-L-n5-R2	n5	f2	13548	502.599	1504.78	1504.78	2337	3	nK(226.078)SVTFVTKVEKc	nKSVTFVTKVEKc	nK(226.078)SVTFVTKVEKc	AT3G44310.1	AT3G44310.1;AT3G44310.2;AT3G44310.3	| Symbols: NIT1, ATNIT1, NITI | nitrilase 1 | chr3:15986901-15988841 FORWARD LENGTH=346	heavy	14	41.96	0	MKK1-ID	0.000241	Biotinylated peptide	AT3G44310.1-K329
MKK2-ID-H-vsMKK1-ID-L-n6-R3	n6	f3	12477	502.6	1504.78	1504.78	2298	3	nK(226.078)SVTFVTKVEKc	nKSVTFVTKVEKc	nK(226.078)SVTFVTKVEKc	AT3G44310.1	AT3G44310.1;AT3G44310.2;AT3G44310.3	| Symbols: NIT1, ATNIT1, NITI | nitrilase 1 | chr3:15986901-15988841 FORWARD LENGTH=346	heavy	14	50.15	0	MKK1-ID	0.000241	Biotinylated peptide	AT3G44310.1-K329
MKK2-ID-H-vsMKK1-ID-L-n2-F2	n2	r2	34761	1317.65	5266.59	5266.58	5142	4	nGQVLC(57.021)IVEAM(15.995)KLM(15.995)NEIESDHTGTVVDIVAEDGK(242.073)PVSLDTPLFVVQPc	nGQVLCIVEAMKLMNEIESDHTGTVVDIVAEDGKPVSLDTPLFVVQPc	nGQVLC(57.021)IVEAM(15.995)KLM(15.995)NEIESDHTGTVVDIVAEDGK(242.073)PVSLDTPLFVVQPc	AT5G16390.1	AT5G16390.1	| Symbols: CAC1, CAC1A, BCCP, BCCP1 | chloroplastic acetylcoenzyme A carboxylase 1 | chr5:5361098-5363020 REVERSE LENGTH=280	light	53	6.48	0	MKK1-ID	0.008194	Biotinylated peptide	AT5G16390.1-K267
MKK2-ID-H-vsMKK1-ID-L-n2-F2	n2	r2	35454	1317.65	5266.58	5266.58	5235	4	nGQVLC(57.021)IVEAM(15.995)KLM(15.995)NEIESDHTGTVVDIVAEDGK(242.073)PVSLDTPLFVVQPc	nGQVLCIVEAMKLMNEIESDHTGTVVDIVAEDGKPVSLDTPLFVVQPc	nGQVLC(57.021)IVEAM(15.995)KLM(15.995)NEIESDHTGTVVDIVAEDGK(242.073)PVSLDTPLFVVQPc	AT5G16390.1	AT5G16390.1	| Symbols: CAC1, CAC1A, BCCP, BCCP1 | chloroplastic acetylcoenzyme A carboxylase 1 | chr5:5361098-5363020 REVERSE LENGTH=280	light	53	11.58	0	MKK1-ID	0.003689	Biotinylated peptide	AT5G16390.1-K267
MKK2-ID-H-vsMKK1-ID-L-n3-F3	n3	r3	39642	1317.65	5266.58	5266.58	5254	4	nGQVLC(57.021)IVEAM(15.995)KLM(15.995)NEIESDHTGTVVDIVAEDGK(242.073)PVSLDTPLFVVQPc	nGQVLCIVEAMKLMNEIESDHTGTVVDIVAEDGKPVSLDTPLFVVQPc	nGQVLC(57.021)IVEAM(15.995)KLM(15.995)NEIESDHTGTVVDIVAEDGK(242.073)PVSLDTPLFVVQPc	AT5G16390.1	AT5G16390.1	| Symbols: CAC1, CAC1A, BCCP, BCCP1 | chloroplastic acetylcoenzyme A carboxylase 1 | chr5:5361098-5363020 REVERSE LENGTH=280	light	53	5.47	0	MKK1-ID	0.006868	Biotinylated peptide	AT5G16390.1-K267
MKK2-ID-H-vsMKK1-ID-L-n6-R3	n6	f3	17138	648.327	1294.64	1294.64	2885	2	nSGK(226.078)AADPLKGLc	nSGKAADPLKGLc	nSGK(226.078)AADPLKGLc	AT1G30070.1	AT1G30070.1;AT1G30070.2	| Symbols: | SGS domain-containing protein | chr1:10546794-10548072 REVERSE LENGTH=222	heavy	13	23.71	0	MKK1-ID	0.006977	Biotinylated peptide	AT1G30070.1-K214
MKK2-ID-H-vsMKK1-ID-L-n1-F1	n1	r1	17785	774.025	2319.05	2319.05	3282	3	nMGINPIMM(15.995)SAGELESGNAGEPAKc	nMGINPIMMSAGELESGNAGEPAKc	nMGINPIMM(15.995)SAGELESGNAGEPAKc	AT2G39730.1	AT2G39730.1;AT2G39730.2;AT2G39730.3	| Symbols: RCA | rubisco activase | chr2:16570951-16573345 REVERSE LENGTH=474	light	26	29.5	0	MKK1-ID	0.000948	Non biotinylated peptide
MKK2-ID-H-vsMKK1-ID-L-n2-F2	n2	r2	9151	681.316	2040.93	2040.92	2140	3	nGTAPK(226.078)SSNSTLFDDYGRc	nGTAPKSSNSTLFDDYGRc	nGTAPK(226.078)SSNSTLFDDYGRc	AT1G20110.1	AT1G20110.1	| Symbols: | RING/FYVE/PHD zinc finger superfamily protein | chr1:6971554-6974578 FORWARD LENGTH=601	light	22	49.93	0	MKK1-ID	0.000541	Biotinylated peptide	AT1G20110.1-K264
MKK2-ID-H-vsMKK1-ID-L-n5-R2	n5	f2	22620	1090.42	4357.63	4357.64	3407	4	nDFMPSDTDFSTKGEETQEM(15.995)QEEEEESSDPVFDNAIQRc	nDFMPSDTDFSTKGEETQEMQEEEEESSDPVFDNAIQRc	nDFMPSDTDFSTKGEETQEM(15.995)QEEEEESSDPVFDNAIQRc	AT3G63460.1	AT3G63460.1;AT3G63460.2;AT3G63460.3	| Symbols: | transducin family protein / WD-40 repeat family protein | chr3:23431009-23437241 REVERSE LENGTH=1104	heavy	45	36.42	0	MKK1-ID	0.000518	Non biotinylated peptide
MKK2-ID-H-vsMKK1-ID-L-n6-R3	n6	f3	21221	1453.55	4357.64	4357.64	3379	3	nDFMPSDTDFSTKGEETQEM(15.995)QEEEEESSDPVFDNAIQRc	nDFMPSDTDFSTKGEETQEMQEEEEESSDPVFDNAIQRc	nDFMPSDTDFSTKGEETQEM(15.995)QEEEEESSDPVFDNAIQRc	AT3G63460.1	AT3G63460.1;AT3G63460.2;AT3G63460.3	| Symbols: | transducin family protein / WD-40 repeat family protein | chr3:23431009-23437241 REVERSE LENGTH=1104	heavy	45	80.61	0	MKK1-ID	7e-05	Non biotinylated peptide
MKK2-ID-H-vsMKK1-ID-L-n1-F1	n1	r1	13523	580.533	2318.1	2318.1	2732	4	nTEDGTTEYAEFLHAPKK(226.078)Rc	nTEDGTTEYAEFLHAPKKRc	nTEDGTTEYAEFLHAPKK(226.078)Rc	AT1G14830.1	AT1G14830.1	| Symbols: ADL1C, ADL5, DRP1C, DL1C | DYNAMIN-like 1C | chr1:5107699-5111470 REVERSE LENGTH=614	light	25	27.86	0	MKK1-ID	0.000562	Biotinylated peptide	AT1G14830.1-K96
MKK2-ID-H-vsMKK1-ID-L-n1-F1	n1	r1	13576	773.709	2318.1	2318.1	2739	3	nTEDGTTEYAEFLHAPKK(226.078)Rc	nTEDGTTEYAEFLHAPKKRc	nTEDGTTEYAEFLHAPKK(226.078)Rc	AT1G14830.1	AT1G14830.1	| Symbols: ADL1C, ADL5, DRP1C, DL1C | DYNAMIN-like 1C | chr1:5107699-5111470 REVERSE LENGTH=614	light	25	37.22	0	MKK1-ID	0.000297	Biotinylated peptide	AT1G14830.1-K96
MKK2-ID-H-vsMKK1-ID-L-n2-F2	n2	r2	13332	580.531	2318.09	2318.1	2669	4	nTEDGTTEYAEFLHAPKK(226.078)Rc	nTEDGTTEYAEFLHAPKKRc	nTEDGTTEYAEFLHAPKK(226.078)Rc	AT1G14830.1	AT1G14830.1	| Symbols: ADL1C, ADL5, DRP1C, DL1C | DYNAMIN-like 1C | chr1:5107699-5111470 REVERSE LENGTH=614	light	25	18.39	0	MKK1-ID	0.001043	Biotinylated peptide	AT1G14830.1-K96
MKK2-ID-H-vsMKK1-ID-L-n2-F2	n2	r2	13465	773.708	2318.1	2318.1	2686	3	nTEDGTTEYAEFLHAPKK(226.078)Rc	nTEDGTTEYAEFLHAPKKRc	nTEDGTTEYAEFLHAPKK(226.078)Rc	AT1G14830.1	AT1G14830.1	| Symbols: ADL1C, ADL5, DRP1C, DL1C | DYNAMIN-like 1C | chr1:5107699-5111470 REVERSE LENGTH=614	light	25	40.73	0	MKK1-ID	0.000131	Biotinylated peptide	AT1G14830.1-K96
MKK2-ID-H-vsMKK1-ID-L-n3-F3	n3	r3	16612	580.531	2318.1	2318.1	2659	4	nTEDGTTEYAEFLHAPKK(226.078)Rc	nTEDGTTEYAEFLHAPKKRc	nTEDGTTEYAEFLHAPKK(226.078)Rc	AT1G14830.1	AT1G14830.1	| Symbols: ADL1C, ADL5, DRP1C, DL1C | DYNAMIN-like 1C | chr1:5107699-5111470 REVERSE LENGTH=614	light	25	27.94	0	MKK1-ID	0.000643	Biotinylated peptide	AT1G14830.1-K96
MKK2-ID-H-vsMKK1-ID-L-n3-F3	n3	r3	16632	773.708	2318.1	2318.1	2661	3	nTEDGTTEYAEFLHAPKK(226.078)Rc	nTEDGTTEYAEFLHAPKKRc	nTEDGTTEYAEFLHAPKK(226.078)Rc	AT1G14830.1	AT1G14830.1	| Symbols: ADL1C, ADL5, DRP1C, DL1C | DYNAMIN-like 1C | chr1:5107699-5111470 REVERSE LENGTH=614	light	25	43.04	0	MKK1-ID	0.000221	Biotinylated peptide	AT1G14830.1-K96
MKK2-ID-H-vsMKK1-ID-L-n6-R3	n6	f3	15456	586.765	2343.03	2343.03	2676	4	nTEDGTTEYAEFLHAPKK(226.078)Rc	nTEDGTTEYAEFLHAPKKRc	nTEDGTTEYAEFLHAPKK(226.078)Rc	AT1G14830.1	AT1G14830.1	| Symbols: ADL1C, ADL5, DRP1C, DL1C | DYNAMIN-like 1C | chr1:5107699-5111470 REVERSE LENGTH=614	heavy	25	33.99	0	MKK1-ID	0.000541	Biotinylated peptide	AT1G14830.1-K96
MKK2-ID-H-vsMKK1-ID-L-n4-R1	n4	f1	35361	894.892	3575.54	3575.53	5008	4	nAAMM(15.995)ELIVDLDDEVMENYLEGVEPDEATVKRc	nAAMMELIVDLDDEVMENYLEGVEPDEATVKRc	nAAMM(15.995)ELIVDLDDEVMENYLEGVEPDEATVKRc	AT1G62750.1	AT1G62750.1	| Symbols: ATSCO1, ATSCO1/CPEF-G, SCO1 | Translation elongation factor EFG/EF2 protein | chr1:23233622-23236321 REVERSE LENGTH=783	heavy	36	14.49	0	MKK1-ID	0.003147	Non biotinylated peptide
MKK2-ID-H-vsMKK1-ID-L-n2-F2	n2	r2	16042	706.103	2820.38	2820.38	2997	4	nESDLHHAK(226.078)TFQTQIPFGVQQQRc	nESDLHHAKTFQTQIPFGVQQQRc	nESDLHHAK(226.078)TFQTQIPFGVQQQRc	AT5G42950.1	AT5G42950.1	| Symbols: | GYF domain-containing protein | chr5:17224436-17231044 FORWARD LENGTH=1714	light	35	15.63	0	MKK1-ID	0.001751	Biotinylated peptide	AT5G42950.1-K790
MKK2-ID-H-vsMKK1-ID-L-n3-F3	n3	r3	19349	706.102	2820.38	2820.38	2962	4	nESDLHHAK(226.078)TFQTQIPFGVQQQRc	nESDLHHAKTFQTQIPFGVQQQRc	nESDLHHAK(226.078)TFQTQIPFGVQQQRc	AT5G42950.1	AT5G42950.1	| Symbols: | GYF domain-containing protein | chr5:17224436-17231044 FORWARD LENGTH=1714	light	35	8.47	0	MKK1-ID	0.003319	Biotinylated peptide	AT5G42950.1-K790
MKK2-ID-H-vsMKK1-ID-L-n6-R3	n6	f3	3022	627.945	1880.81	1880.81	881	3	nFK(242.073)TAGNSQGSQQVHKc	nFKTAGNSQGSQQVHKc	nFK(242.073)TAGNSQGSQQVHKc	AT2G13370.1	AT2G13370.1	| Symbols: CHR5 | chromatin remodeling 5 | chr2:5544601-5555543 REVERSE LENGTH=1724	heavy	23	37.94	0	MKK1-ID	0.000461	Biotinylated peptide	AT2G13370.1-K1656
MKK2-ID-H-vsMKK1-ID-L-n2-F2	n2	r2	20016	772.433	2314.28	2314.28	3472	3	nAGK(226.078)LFSYKEVALAPPGTIVKc	nAGKLFSYKEVALAPPGTIVKc	nAGK(226.078)LFSYKEVALAPPGTIVKc	AT4G28080.1	AT4G28080.1	| Symbols: | Tetratricopeptide repeat (TPR)-like superfamily protein | chr4:13948993-13957840 REVERSE LENGTH=1819	light	23	41.33	0	MKK1-ID	0.000241	Biotinylated peptide	AT4G28080.1-K1368
MKK2-ID-H-vsMKK1-ID-L-n3-F3	n3	r3	25018	772.434	2314.28	2314.28	3571	3	nAGK(226.078)LFSYKEVALAPPGTIVKc	nAGKLFSYKEVALAPPGTIVKc	nAGK(226.078)LFSYKEVALAPPGTIVKc	AT4G28080.1	AT4G28080.1	| Symbols: | Tetratricopeptide repeat (TPR)-like superfamily protein | chr4:13948993-13957840 REVERSE LENGTH=1819	light	23	13.68	0	MKK1-ID	0.000711	Biotinylated peptide	AT4G28080.1-K1368
MKK2-ID-H-vsMKK1-ID-L-n1-F1	n1	r1	14702	677.337	2705.32	2705.31	2885	4	nAKAFDEK(226.078)HGFTSTATAGVASLDQKc	nAKAFDEKHGFTSTATAGVASLDQKc	nAKAFDEK(226.078)HGFTSTATAGVASLDQKc	AT5G16840.1	AT5G16840.1;AT5G16840.2;AT5G16840.3	| Symbols: BPA1 | binding partner of acd11 1 | chr5:5536042-5538026 FORWARD LENGTH=259	light	30	29.49	0	MKK1-ID	0.001572	Biotinylated peptide	AT5G16840.1-K128
MKK2-ID-H-vsMKK1-ID-L-n2-F2	n2	r2	14688	677.336	2705.32	2705.31	2833	4	nAKAFDEK(226.078)HGFTSTATAGVASLDQKc	nAKAFDEKHGFTSTATAGVASLDQKc	nAKAFDEK(226.078)HGFTSTATAGVASLDQKc	AT5G16840.1	AT5G16840.1;AT5G16840.2;AT5G16840.3	| Symbols: BPA1 | binding partner of acd11 1 | chr5:5536042-5538026 FORWARD LENGTH=259	light	30	30.72	0	MKK1-ID	0.000664	Biotinylated peptide	AT5G16840.1-K128
MKK2-ID-H-vsMKK1-ID-L-n3-F3	n3	r3	18104	677.336	2705.32	2705.31	2828	4	nAKAFDEK(226.078)HGFTSTATAGVASLDQKc	nAKAFDEKHGFTSTATAGVASLDQKc	nAKAFDEK(226.078)HGFTSTATAGVASLDQKc	AT5G16840.1	AT5G16840.1;AT5G16840.2;AT5G16840.3	| Symbols: BPA1 | binding partner of acd11 1 | chr5:5536042-5538026 FORWARD LENGTH=259	light	30	23.05	0	MKK1-ID	0.001178	Biotinylated peptide	AT5G16840.1-K128
MKK2-ID-H-vsMKK1-ID-L-n3-F3	n3	r3	13905	668.011	2001.01	2001.01	2345	3	nIKK(242.073)EDASEIIQQTEKc	nIKKEDASEIIQQTEKc	nIKK(242.073)EDASEIIQQTEKc	AT5G27470.1	AT5G27470.1	| Symbols: | seryl-tRNA synthetase / serine--tRNA ligase | chr5:9695087-9697154 FORWARD LENGTH=451	light	20	30.19	0	MKK1-ID	0.000664	Biotinylated peptide	AT5G27470.1-K70
MKK2-ID-H-vsMKK1-ID-L-n1-F1	n1	r1	9288	683.816	1365.62	1365.62	2187	2	nGSK(226.078)AMVNDYRc	nGSKAMVNDYRc	nGSK(226.078)AMVNDYRc	AT2G41900.1	AT2G41900.1	| Symbols: | CCCH-type zinc finger protein with ARM repeat domain | chr2:17491352-17493502 FORWARD LENGTH=716	light	15	32.42	0	MKK1-ID	0.002566	Biotinylated peptide	AT2G41900.1-K85
MKK2-ID-H-vsMKK1-ID-L-n6-R3	n6	f3	10938	691.295	1380.58	1380.57	2102	2	nGSK(226.078)AMVNDYRc	nGSKAMVNDYRc	nGSK(226.078)AMVNDYRc	AT2G41900.1	AT2G41900.1	| Symbols: | CCCH-type zinc finger protein with ARM repeat domain | chr2:17491352-17493502 FORWARD LENGTH=716	heavy	15	28.48	0	MKK1-ID	0.00317	Biotinylated peptide	AT2G41900.1-K85
MKK2-ID-H-vsMKK1-ID-L-n3-F3	n3	r3	35303	1010.53	4038.09	4038.09	4702	4	nVNK(242.073)DGIQTVSLSEPGAPPPIEPLDNQLSLADLEVIKc	nVNKDGIQTVSLSEPGAPPPIEPLDNQLSLADLEVIKc	nVNK(242.073)DGIQTVSLSEPGAPPPIEPLDNQLSLADLEVIKc	AT4G26070.2	AT4G26070.1;AT4G26070.2;AT4G26070.3	| Symbols: MEK1, NMAPKK, ATMEK1, MKK1 | MAP kinase/ ERK kinase 1 | chr4:13217797-13219695 FORWARD LENGTH=354	light	42	43.71	0	MKK1-ID	0.00027	Biotinylated peptide	AT4G26070.2-K39
MKK2-ID-H-vsMKK1-ID-L-n3-F3	n3	r3	35346	1347.04	4038.1	4038.09	4707	3	nVNK(242.073)DGIQTVSLSEPGAPPPIEPLDNQLSLADLEVIKc	nVNKDGIQTVSLSEPGAPPPIEPLDNQLSLADLEVIKc	nVNK(242.073)DGIQTVSLSEPGAPPPIEPLDNQLSLADLEVIKc	AT4G26070.2	AT4G26070.1;AT4G26070.2;AT4G26070.3	| Symbols: MEK1, NMAPKK, ATMEK1, MKK1 | MAP kinase/ ERK kinase 1 | chr4:13217797-13219695 FORWARD LENGTH=354	light	42	22.32	0	MKK1-ID	0.002903	Biotinylated peptide	AT4G26070.2-K39
MKK2-ID-H-vsMKK1-ID-L-n5-R2	n5	f2	31648	1173.53	4690.1	4690.08	4450	4	nM(15.995)GK(226.078)QAVLDSLVHGELPVVTPGQQSSLNISDQYSDNLVGEDRc	nMGKQAVLDSLVHGELPVVTPGQQSSLNISDQYSDNLVGEDRc	nM(15.995)GK(226.078)QAVLDSLVHGELPVVTPGQQSSLNISDQYSDNLVGEDRc	AT1G24300.1	AT1G24300.1;AT1G24300.2	| Symbols: | GYF domain-containing protein | chr1:8614515-8620420 REVERSE LENGTH=1495	heavy	53	41.37	0	MKK1-ID	0.000541	Biotinylated peptide	AT1G24300.1-K1320
MKK2-ID-H-vsMKK1-ID-L-n3-F3	n3	r3	19139	728.972	3639.82	3639.82	2939	5	nASVSQGHEHK(242.073)NQPLIFGPASIVGGPLSTERERc	nASVSQGHEHKNQPLIFGPASIVGGPLSTERERc	nASVSQGHEHK(242.073)NQPLIFGPASIVGGPLSTERERc	AT5G53000.1	AT5G53000.1	| Symbols: TAP46 | 2A phosphatase associated protein of 46 kD | chr5:21485654-21487869 REVERSE LENGTH=405	light	46	12.75	0	MKK1-ID	0.002566	Biotinylated peptide	AT5G53000.1-K288
MKK2-ID-H-vsMKK1-ID-L-n1-F1	n1	r1	11753	631.003	1889.99	1889.99	2504	3	nNK(242.073)SPLLLQM(15.995)NPIHKc	nNKSPLLLQMNPIHKc	nNK(242.073)SPLLLQM(15.995)NPIHKc	AT1G78380.1	AT1G78380.1	| Symbols: ATGSTU19, GST8, GSTU19 | glutathione S-transferase TAU 19 | chr1:29486659-29487819 REVERSE LENGTH=219	light	21	26.51	0	MKK1-ID	0.000562	Biotinylated peptide	AT1G78380.1-K40
MKK2-ID-H-vsMKK1-ID-L-n3-F3	n3	r3	14678	631.002	1889.99	1889.99	2437	3	nNK(242.073)SPLLLQM(15.995)NPIHKc	nNKSPLLLQMNPIHKc	nNK(242.073)SPLLLQM(15.995)NPIHKc	AT1G78380.1	AT1G78380.1	| Symbols: ATGSTU19, GST8, GSTU19 | glutathione S-transferase TAU 19 | chr1:29486659-29487819 REVERSE LENGTH=219	light	21	56.59	0	MKK1-ID	0.000131	Biotinylated peptide	AT1G78380.1-K40
MKK2-ID-H-vsMKK1-ID-L-n5-R2	n5	f2	14322	637.983	1910.93	1910.92	2435	3	nNK(242.073)SPLLLQM(15.995)NPIHKc	nNKSPLLLQMNPIHKc	nNK(242.073)SPLLLQM(15.995)NPIHKc	AT1G78380.1	AT1G78380.1	| Symbols: ATGSTU19, GST8, GSTU19 | glutathione S-transferase TAU 19 | chr1:29486659-29487819 REVERSE LENGTH=219	heavy	21	45.95	0	MKK1-ID	0.000163	Biotinylated peptide	AT1G78380.1-K40
MKK2-ID-H-vsMKK1-ID-L-n6-R3	n6	f3	13206	637.981	1910.92	1910.92	2392	3	nNK(242.073)SPLLLQM(15.995)NPIHKc	nNKSPLLLQMNPIHKc	nNK(242.073)SPLLLQM(15.995)NPIHKc	AT1G78380.1	AT1G78380.1	| Symbols: ATGSTU19, GST8, GSTU19 | glutathione S-transferase TAU 19 | chr1:29486659-29487819 REVERSE LENGTH=219	heavy	21	31.25	0	MKK1-ID	0.000485	Biotinylated peptide	AT1G78380.1-K40
MKK2-ID-H-vsMKK1-ID-L-n1-F1	n1	r1	15732	711.387	2131.14	2131.14	3018	3	nK(226.078)IGFTDKINTGTVVVGEKc	nKIGFTDKINTGTVVVGEKc	nK(226.078)IGFTDKINTGTVVVGEKc	AT4G17720.1	AT4G17720.1	| Symbols: | RNA-binding (RRM/RBD/RNP motifs) family protein | chr4:9862660-9864498 REVERSE LENGTH=313	light	22	26.8	0	MKK1-ID	0.000583	Biotinylated peptide	AT4G17720.1-K153
MKK2-ID-H-vsMKK1-ID-L-n2-F2	n2	r2	15997	711.386	2131.14	2131.14	2992	3	nK(226.078)IGFTDKINTGTVVVGEKc	nKIGFTDKINTGTVVVGEKc	nK(226.078)IGFTDKINTGTVVVGEKc	AT4G17720.1	AT4G17720.1	| Symbols: | RNA-binding (RRM/RBD/RNP motifs) family protein | chr4:9862660-9864498 REVERSE LENGTH=313	light	22	34.09	0	MKK1-ID	0.000491	Biotinylated peptide	AT4G17720.1-K153
MKK2-ID-H-vsMKK1-ID-L-n3-F3	n3	r3	19258	711.385	2131.13	2131.14	2952	3	nK(226.078)IGFTDKINTGTVVVGEKc	nKIGFTDKINTGTVVVGEKc	nK(226.078)IGFTDKINTGTVVVGEKc	AT4G17720.1	AT4G17720.1	| Symbols: | RNA-binding (RRM/RBD/RNP motifs) family protein | chr4:9862660-9864498 REVERSE LENGTH=313	light	22	47.72	0	MKK1-ID	0.000241	Biotinylated peptide	AT4G17720.1-K153
MKK2-ID-H-vsMKK1-ID-L-n4-R1	n4	f1	18840	718.698	2153.07	2153.07	2962	3	nK(226.078)IGFTDKINTGTVVVGEKc	nKIGFTDKINTGTVVVGEKc	nK(226.078)IGFTDKINTGTVVVGEKc	AT4G17720.1	AT4G17720.1	| Symbols: | RNA-binding (RRM/RBD/RNP motifs) family protein | chr4:9862660-9864498 REVERSE LENGTH=313	heavy	22	18.13	0	MKK1-ID	0.001773	Biotinylated peptide	AT4G17720.1-K153
MKK2-ID-H-vsMKK1-ID-L-n5-R2	n5	f2	10023	527.271	1578.79	1578.79	1887	3	nK(226.078)IPLISKDHERc	nKIPLISKDHERc	nK(226.078)IPLISKDHERc	AT1G69510.1	AT1G69510.1;AT1G69510.2;AT1G69510.3	| Symbols: | cAMP-regulated phosphoprotein 19-related protein | chr1:26126779-26127725 FORWARD LENGTH=137	heavy	18	19.62	0	MKK1-ID	0.000623	Biotinylated peptide	AT1G69510.1-K41
MKK2-ID-H-vsMKK1-ID-L-n6-R3	n6	f3	9112	527.272	1578.79	1578.79	1868	3	nK(226.078)IPLISKDHERc	nKIPLISKDHERc	nK(226.078)IPLISKDHERc	AT1G69510.1	AT1G69510.1;AT1G69510.2;AT1G69510.3	| Symbols: | cAMP-regulated phosphoprotein 19-related protein | chr1:26126779-26127725 FORWARD LENGTH=137	heavy	18	38.15	0	MKK1-ID	0.000406	Biotinylated peptide	AT1G69510.1-K41
MKK2-ID-H-vsMKK1-ID-L-n2-F2	n2	r2	30224	804.372	2410.09	2410.09	4596	3	nNK(226.078)DDIFSEFFEVSNPSGPRc	nNKDDIFSEFFEVSNPSGPRc	nNK(226.078)DDIFSEFFEVSNPSGPRc	AT2G20550.1	AT2G20550.1;AT2G20550.2	| Symbols: | HSP40/DnaJ peptide-binding protein | chr2:8846051-8847113 REVERSE LENGTH=284	light	25	28.76	0	MKK1-ID	0.001317	Biotinylated peptide	AT2G20550.1-K48
MKK2-ID-H-vsMKK1-ID-L-n2-F2	n2	r2	24228	674.356	2020.05	2020.05	3944	3	nFKGK(226.078)LQYLEGVIDERc	nFKGKLQYLEGVIDERc	nFKGK(226.078)LQYLEGVIDERc	AT3G45140.1	AT3G45140.1	| Symbols: LOX2, ATLOX2 | lipoxygenase 2 | chr3:16525437-16529233 FORWARD LENGTH=896	light	21	33.59	0	MKK1-ID	0.000491	Biotinylated peptide	AT3G45140.1-K846
MKK2-ID-H-vsMKK1-ID-L-n5-R2	n5	f2	15783	657.981	1970.92	1970.92	2616	3	nSK(226.078)QSNVSEHLVEIPRc	nSKQSNVSEHLVEIPRc	nSK(226.078)QSNVSEHLVEIPRc	AT1G01320.1	AT1G01320.1;AT1G01320.2	| Symbols: | Tetratricopeptide repeat (TPR)-like superfamily protein | chr1:121582-130099 REVERSE LENGTH=1797	heavy	23	50.66	0	MKK1-ID	0.00027	Biotinylated peptide	AT1G01320.1-K1164
MKK2-ID-H-vsMKK1-ID-L-n1-F1	n1	r1	23980	863.381	3449.49	3449.5	4089	4	nYQLPGEDLDALISVTNDDDLEHMM(15.995)HEYDRc	nYQLPGEDLDALISVTNDDDLEHMMHEYDRc	nYQLPGEDLDALISVTNDDDLEHMM(15.995)HEYDRc	AT5G64430.1	AT5G64430.1	| Symbols: | Octicosapeptide/Phox/Bem1p family protein | chr5:25762540-25764081 REVERSE LENGTH=513	light	38	40.96	0	MKK1-ID	0.000461	Non biotinylated peptide
MKK2-ID-H-vsMKK1-ID-L-n3-F3	n3	r3	37207	1113.5	3337.47	3337.47	4938	3	nADLQDMM(15.995)NEVDLDGDGTIDFPEFLYLM(15.995)AKc	nADLQDMMNEVDLDGDGTIDFPEFLYLMAKc	nADLQDMM(15.995)NEVDLDGDGTIDFPEFLYLM(15.995)AKc	AT2G41100.1	AT2G41100.1;AT2G41100.2;AT2G41100.3;AT2G41100.4	| Symbols: TCH3, ATCAL4 | Calcium-binding EF hand family protein | chr2:17138131-17139406 FORWARD LENGTH=324	light	32	61.68	0	MKK1-ID	0.000241	Non biotinylated peptide
MKK2-ID-H-vsMKK1-ID-L-n1-F1	n1	r1	16313	881.781	2642.32	2642.31	3092	3	nK(242.073)VPVTEAASAVDPHNGNNIQIINc	nKVPVTEAASAVDPHNGNNIQIINc	nK(242.073)VPVTEAASAVDPHNGNNIQIINc	AT4G32960.1	AT4G32960.1	| Symbols: | unknown protein; BEST Arabidopsis thaliana protein match is: unknown protein (TAIR:AT4G32970.1); Has 106 Blast hits to 106 proteins in 39 species: Archae - 0; Bacteria - 0; Metazoa - 62; Fungi - 0; Plants - 37; Viruses - 0; Other Eukaryotes - 7 (source: NCBI BLink). | chr4:15908785-15910141 REVERSE LENGTH=264	light	31	39.1	0	MKK1-ID	0.000406	Biotinylated peptide	AT4G32960.1-K242
MKK2-ID-H-vsMKK1-ID-L-n3-F3	n3	r3	20184	881.779	2642.31	2642.31	3053	3	nK(242.073)VPVTEAASAVDPHNGNNIQIINc	nKVPVTEAASAVDPHNGNNIQIINc	nK(242.073)VPVTEAASAVDPHNGNNIQIINc	AT4G32960.1	AT4G32960.1	| Symbols: | unknown protein; BEST Arabidopsis thaliana protein match is: unknown protein (TAIR:AT4G32970.1); Has 106 Blast hits to 106 proteins in 39 species: Archae - 0; Bacteria - 0; Metazoa - 62; Fungi - 0; Plants - 37; Viruses - 0; Other Eukaryotes - 7 (source: NCBI BLink). | chr4:15908785-15910141 REVERSE LENGTH=264	light	31	21.65	0	MKK1-ID	0.000643	Biotinylated peptide	AT4G32960.1-K242
MKK2-ID-H-vsMKK1-ID-L-n5-R2	n5	f2	20608	892.078	2673.21	2673.22	3183	3	nK(242.073)VPVTEAASAVDPHNGNNIQIINc	nKVPVTEAASAVDPHNGNNIQIINc	nK(242.073)VPVTEAASAVDPHNGNNIQIINc	AT4G32960.1	AT4G32960.1	| Symbols: | unknown protein; BEST Arabidopsis thaliana protein match is: unknown protein (TAIR:AT4G32970.1); Has 106 Blast hits to 106 proteins in 39 species: Archae - 0; Bacteria - 0; Metazoa - 62; Fungi - 0; Plants - 37; Viruses - 0; Other Eukaryotes - 7 (source: NCBI BLink). | chr4:15908785-15910141 REVERSE LENGTH=264	heavy	31	21.05	0	MKK1-ID	0.00155	Biotinylated peptide	AT4G32960.1-K242
MKK2-ID-H-vsMKK1-ID-L-n6-R3	n6	f3	19452	892.078	2673.21	2673.22	3171	3	nK(242.073)VPVTEAASAVDPHNGNNIQIINc	nKVPVTEAASAVDPHNGNNIQIINc	nK(242.073)VPVTEAASAVDPHNGNNIQIINc	AT4G32960.1	AT4G32960.1	| Symbols: | unknown protein; BEST Arabidopsis thaliana protein match is: unknown protein (TAIR:AT4G32970.1); Has 106 Blast hits to 106 proteins in 39 species: Archae - 0; Bacteria - 0; Metazoa - 62; Fungi - 0; Plants - 37; Viruses - 0; Other Eukaryotes - 7 (source: NCBI BLink). | chr4:15908785-15910141 REVERSE LENGTH=264	heavy	31	21.43	0	MKK1-ID	0.003901	Biotinylated peptide	AT4G32960.1-K242
MKK2-ID-H-vsMKK1-ID-L-n2-F2	n2	r2	16395	630.907	3149.5	3149.5	3040	5	nSK(226.078)QLFMELLHQRPGHQSAESPSM(15.995)NRc	nSKQLFMELLHQRPGHQSAESPSMNRc	nSK(226.078)QLFMELLHQRPGHQSAESPSM(15.995)NRc	AT1G24300.1	AT1G24300.1;AT1G24300.2	| Symbols: | GYF domain-containing protein | chr1:8614515-8620420 REVERSE LENGTH=1495	light	40	8.95	0	MKK1-ID	0.00166	Biotinylated peptide	AT1G24300.1-K1175
MKK2-ID-H-vsMKK1-ID-L-n5-R2	n5	f2	25238	945.419	3777.65	3777.64	3700	4	nGK(226.078)GMVDSVFQAPMGTGTHHAVLSSYEYVSQGLRc	nGKGMVDSVFQAPMGTGTHHAVLSSYEYVSQGLRc	nGK(226.078)GMVDSVFQAPMGTGTHHAVLSSYEYVSQGLRc	AT2G39730.1	AT2G39730.1;AT2G39730.2;AT2G39730.3	| Symbols: RCA | rubisco activase | chr2:16570951-16573345 REVERSE LENGTH=474	heavy	43	15.12	0	MKK1-ID	0.001977	Biotinylated peptide	AT2G39730.1-K89
MKK2-ID-H-vsMKK1-ID-L-n3-F3	n3	r3	16807	716.717	2147.13	2147.13	2681	3	nK(242.073)IGFTDKINTGTVVVGEKc	nKIGFTDKINTGTVVVGEKc	nK(242.073)IGFTDKINTGTVVVGEKc	AT4G17720.1	AT4G17720.1	| Symbols: | RNA-binding (RRM/RBD/RNP motifs) family protein | chr4:9862660-9864498 REVERSE LENGTH=313	light	22	17.27	0	MKK1-ID	0.001572	Biotinylated peptide	AT4G17720.1-K153
MKK2-ID-H-vsMKK1-ID-L-n2-F2	n2	r2	17112	771.39	3081.53	3081.53	3105	4	nTFTPEGETLEKWEK(226.078)LHVLSYPHSKc	nTFTPEGETLEKWEKLHVLSYPHSKc	nTFTPEGETLEKWEK(226.078)LHVLSYPHSKc	AT4G17090.1	AT4G17090.1	| Symbols: CT-BMY, BAM3, BMY8 | chloroplast beta-amylase | chr4:9605266-9607250 REVERSE LENGTH=548	light	32	9.63	0	MKK1-ID	0.003364	Biotinylated peptide	AT4G17090.1-K71
MKK2-ID-H-vsMKK1-ID-L-n2-F2	n2	r2	17394	771.39	3081.53	3081.53	3139	4	nTFTPEGETLEKWEK(226.078)LHVLSYPHSKc	nTFTPEGETLEKWEKLHVLSYPHSKc	nTFTPEGETLEKWEK(226.078)LHVLSYPHSKc	AT4G17090.1	AT4G17090.1	| Symbols: CT-BMY, BAM3, BMY8 | chloroplast beta-amylase | chr4:9605266-9607250 REVERSE LENGTH=548	light	32	7.81	0	MKK1-ID	0.0033	Biotinylated peptide	AT4G17090.1-K71
MKK2-ID-H-vsMKK1-ID-L-n2-F2	n2	r2	17652	771.391	3081.53	3081.53	3172	4	nTFTPEGETLEKWEK(226.078)LHVLSYPHSKc	nTFTPEGETLEKWEKLHVLSYPHSKc	nTFTPEGETLEKWEK(226.078)LHVLSYPHSKc	AT4G17090.1	AT4G17090.1	| Symbols: CT-BMY, BAM3, BMY8 | chloroplast beta-amylase | chr4:9605266-9607250 REVERSE LENGTH=548	light	32	12.65	0	MKK1-ID	0.004101	Biotinylated peptide	AT4G17090.1-K71
MKK2-ID-H-vsMKK1-ID-L-n2-F2	n2	r2	17716	617.313	3081.53	3081.53	3181	5	nTFTPEGETLEKWEK(226.078)LHVLSYPHSKc	nTFTPEGETLEKWEKLHVLSYPHSKc	nTFTPEGETLEKWEK(226.078)LHVLSYPHSKc	AT4G17090.1	AT4G17090.1	| Symbols: CT-BMY, BAM3, BMY8 | chloroplast beta-amylase | chr4:9605266-9607250 REVERSE LENGTH=548	light	32	12.39	0	MKK1-ID	0.002314	Biotinylated peptide	AT4G17090.1-K71
MKK2-ID-H-vsMKK1-ID-L-n2-F2	n2	r2	18286	617.313	3081.53	3081.53	3258	5	nTFTPEGETLEKWEK(226.078)LHVLSYPHSKc	nTFTPEGETLEKWEKLHVLSYPHSKc	nTFTPEGETLEKWEK(226.078)LHVLSYPHSKc	AT4G17090.1	AT4G17090.1	| Symbols: CT-BMY, BAM3, BMY8 | chloroplast beta-amylase | chr4:9605266-9607250 REVERSE LENGTH=548	light	32	8.54	0	MKK1-ID	0.003494	Biotinylated peptide	AT4G17090.1-K71
MKK2-ID-H-vsMKK1-ID-L-n2-F2	n2	r2	18523	617.313	3081.53	3081.53	3289	5	nTFTPEGETLEKWEK(226.078)LHVLSYPHSKc	nTFTPEGETLEKWEKLHVLSYPHSKc	nTFTPEGETLEKWEK(226.078)LHVLSYPHSKc	AT4G17090.1	AT4G17090.1	| Symbols: CT-BMY, BAM3, BMY8 | chloroplast beta-amylase | chr4:9605266-9607250 REVERSE LENGTH=548	light	32	3.46	0	MKK1-ID	0.005354	Biotinylated peptide	AT4G17090.1-K71
MKK2-ID-H-vsMKK1-ID-L-n5-R2	n5	f2	13130	644.317	2573.24	2573.24	2285	4	nM(15.995)LLLKHQHK(226.078)QEEQQQLLRc	nMLLLKHQHKQEEQQQLLRc	nM(15.995)LLLKHQHK(226.078)QEEQQQLLRc	AT5G42950.1	AT5G42950.1	| Symbols: | GYF domain-containing protein | chr5:17224436-17231044 FORWARD LENGTH=1714	heavy	32	6.81	0	MKK1-ID	0.003602	Biotinylated peptide	AT5G42950.1-K883
MKK2-ID-H-vsMKK1-ID-L-n1-F1	n1	r1	18583	876.449	2626.32	2626.32	3385	3	nK(226.078)VPVTEAASAVDPHNGNNIQIINc	nKVPVTEAASAVDPHNGNNIQIINc	nK(226.078)VPVTEAASAVDPHNGNNIQIINc	AT4G32960.1	AT4G32960.1	| Symbols: | unknown protein; BEST Arabidopsis thaliana protein match is: unknown protein (TAIR:AT4G32970.1); Has 106 Blast hits to 106 proteins in 39 species: Archae - 0; Bacteria - 0; Metazoa - 62; Fungi - 0; Plants - 37; Viruses - 0; Other Eukaryotes - 7 (source: NCBI BLink). | chr4:15908785-15910141 REVERSE LENGTH=264	light	31	20.11	0	MKK1-ID	0.000643	Biotinylated peptide	AT4G32960.1-K242
MKK2-ID-H-vsMKK1-ID-L-n3-F3	n3	r3	39181	1057.47	3169.38	3169.37	5193	3	nIQDIDNLQDDMM(15.995)DLMDESSEIQETLGRc	nIQDIDNLQDDMMDLMDESSEIQETLGRc	nIQDIDNLQDDMM(15.995)DLMDESSEIQETLGRc	AT5G04850.1	AT5G04850.1;AT5G04850.2	| Symbols: VPS60.2 | SNF7 family protein | chr5:1408246-1409806 REVERSE LENGTH=235	light	34	102.17	0	MKK1-ID	3.7e-05	Non biotinylated peptide
MKK2-ID-H-vsMKK1-ID-L-n5-R2	n5	f2	36995	1068.77	3203.28	3203.27	5131	3	nIQDIDNLQDDMM(15.995)DLMDESSEIQETLGRc	nIQDIDNLQDDMMDLMDESSEIQETLGRc	nIQDIDNLQDDMM(15.995)DLMDESSEIQETLGRc	AT5G04850.1	AT5G04850.1;AT5G04850.2	| Symbols: VPS60.2 | SNF7 family protein | chr5:1408246-1409806 REVERSE LENGTH=235	heavy	34	84.11	0	MKK1-ID	7e-05	Non biotinylated peptide
MKK2-ID-H-vsMKK1-ID-L-n2-F2	n2	r2	15689	657.365	1969.07	1969.07	2956	3	nAFVGKEK(226.078)NELILPASKc	nAFVGKEKNELILPASKc	nAFVGKEK(226.078)NELILPASKc	AT5G25060.1	AT5G25060.1	| Symbols: | RNA recognition motif (RRM)-containing protein | chr5:8634219-8639984 REVERSE LENGTH=946	light	20	24.48	0	MKK1-ID	0.001729	Biotinylated peptide	AT5G25060.1-K733
MKK2-ID-H-vsMKK1-ID-L-n3-F3	n3	r3	19020	657.365	1969.07	1969.07	2927	3	nAFVGKEK(226.078)NELILPASKc	nAFVGKEKNELILPASKc	nAFVGKEK(226.078)NELILPASKc	AT5G25060.1	AT5G25060.1	| Symbols: | RNA recognition motif (RRM)-containing protein | chr5:8634219-8639984 REVERSE LENGTH=946	light	20	20.67	0	MKK1-ID	0.002156	Biotinylated peptide	AT5G25060.1-K733
MKK2-ID-H-vsMKK1-ID-L-n6-R3	n6	f3	7062	565.893	1694.66	1694.65	1601	3	nSFHETMM(15.995)MK(226.078)HRc	nSFHETMMMKHRc	nSFHETMM(15.995)MK(226.078)HRc	AT3G01540.1	AT3G01540.1;AT3G01540.2;AT3G01540.3;AT3G01540.4	| Symbols: DRH1, ATDRH1 | DEAD box RNA helicase 1 | chr3:213077-216142 REVERSE LENGTH=618	heavy	19	2.24	0	MKK1-ID	0.009821	Biotinylated peptide	AT3G01540.1-K616
MKK2-ID-H-vsMKK1-ID-L-n2-F2	n2	r2	28795	864.089	2589.25	2589.24	4436	3	nQK(226.078)EEELALLYADPFDVEAQRc	nQKEEELALLYADPFDVEAQRc	nQK(226.078)EEELALLYADPFDVEAQRc	AT3G13235.1	AT3G13235.1;AT3G13235.2;AT3G13235.3	| Symbols: | ubiquitin family protein | chr3:4271492-4274348 REVERSE LENGTH=414	light	26	43.43	0	MKK1-ID	0.000221	Biotinylated peptide	AT3G13235.1-K152
MKK2-ID-H-vsMKK1-ID-L-n3-F3	n3	r3	33853	864.089	2589.24	2589.24	4529	3	nQK(226.078)EEELALLYADPFDVEAQRc	nQKEEELALLYADPFDVEAQRc	nQK(226.078)EEELALLYADPFDVEAQRc	AT3G13235.1	AT3G13235.1;AT3G13235.2;AT3G13235.3	| Symbols: | ubiquitin family protein | chr3:4271492-4274348 REVERSE LENGTH=414	light	26	52	0	MKK1-ID	0.000131	Biotinylated peptide	AT3G13235.1-K152
MKK2-ID-H-vsMKK1-ID-L-n3-F3	n3	r3	6876	601.952	1802.83	1802.83	1405	3	nGK(242.073)QTM(15.995)TEFEPLHKc	nGKQTMTEFEPLHKc	nGK(242.073)QTM(15.995)TEFEPLHKc	AT3G18140.1	AT3G18140.1;AT3G18140.2	| Symbols: | Transducin/WD40 repeat-like superfamily protein | chr3:6212743-6214567 REVERSE LENGTH=305	light	18	12.78	0	MKK1-ID	0.004602	Biotinylated peptide	AT3G18140.1-K195
MKK2-ID-H-vsMKK1-ID-L-n4-R1	n4	f1	9962	607.935	1820.78	1820.78	1831	3	nGK(242.073)QTM(15.995)TEFEPLHKc	nGKQTMTEFEPLHKc	nGK(242.073)QTM(15.995)TEFEPLHKc	AT3G18140.1	AT3G18140.1;AT3G18140.2	| Symbols: | Transducin/WD40 repeat-like superfamily protein | chr3:6212743-6214567 REVERSE LENGTH=305	heavy	18	42.79	0	MKK1-ID	0.000241	Biotinylated peptide	AT3G18140.1-K195
MKK2-ID-H-vsMKK1-ID-L-n5-R2	n5	f2	9085	607.935	1820.78	1820.78	1766	3	nGK(242.073)QTM(15.995)TEFEPLHKc	nGKQTMTEFEPLHKc	nGK(242.073)QTM(15.995)TEFEPLHKc	AT3G18140.1	AT3G18140.1;AT3G18140.2	| Symbols: | Transducin/WD40 repeat-like superfamily protein | chr3:6212743-6214567 REVERSE LENGTH=305	heavy	18	52.1	0	MKK1-ID	7e-05	Biotinylated peptide	AT3G18140.1-K195
MKK2-ID-H-vsMKK1-ID-L-n1-F1	n1	r1	33071	670.679	2009.02	2009.02	5403	3	nLAMFSM(15.995)FGFFVQAIVTGKc	nLAMFSMFGFFVQAIVTGKc	nLAMFSM(15.995)FGFFVQAIVTGKc	AT2G34430.1	AT1G29910.1;AT1G29920.1;AT1G29930.1;AT2G05070.1;AT2G05100.1;AT2G34420.1;AT2G34430.1;AT3G27690.1;AT5G54270.1	| Symbols: LHB1B1, LHCB1.4 | light-harvesting chlorophyll-protein complex II subunit B1 | chr2:14524818-14525618 FORWARD LENGTH=266	light	20	49.99	0	MKK1-ID	0.000241	Non biotinylated peptide
MKK2-ID-H-vsMKK1-ID-L-n2-F2	n2	r2	36768	670.68	2009.02	2009.02	5408	3	nLAMFSM(15.995)FGFFVQAIVTGKc	nLAMFSMFGFFVQAIVTGKc	nLAMFSM(15.995)FGFFVQAIVTGKc	AT2G34430.1	AT1G29910.1;AT1G29920.1;AT1G29930.1;AT2G05070.1;AT2G05100.1;AT2G34420.1;AT2G34430.1;AT3G27690.1;AT5G54270.1	| Symbols: LHB1B1, LHCB1.4 | light-harvesting chlorophyll-protein complex II subunit B1 | chr2:14524818-14525618 FORWARD LENGTH=266	light	20	57.56	0	MKK1-ID	0.000221	Non biotinylated peptide
MKK2-ID-H-vsMKK1-ID-L-n3-F3	n3	r3	40908	670.679	2009.01	2009.02	5414	3	nLAMFSM(15.995)FGFFVQAIVTGKc	nLAMFSMFGFFVQAIVTGKc	nLAMFSM(15.995)FGFFVQAIVTGKc	AT2G34430.1	AT1G29910.1;AT1G29920.1;AT1G29930.1;AT2G05070.1;AT2G05100.1;AT2G34420.1;AT2G34430.1;AT3G27690.1;AT5G54270.1	| Symbols: LHB1B1, LHCB1.4 | light-harvesting chlorophyll-protein complex II subunit B1 | chr2:14524818-14525618 FORWARD LENGTH=266	light	20	38.12	0	MKK1-ID	0.000623	Non biotinylated peptide
MKK2-ID-H-vsMKK1-ID-L-n1-F1	n1	r1	19312	851.946	3403.76	3403.76	3479	4	nVLVENEAKVDQGQPILVLEAMK(242.073)M(15.995)EHVVKc	nVLVENEAKVDQGQPILVLEAMKMEHVVKc	nVLVENEAKVDQGQPILVLEAMK(242.073)M(15.995)EHVVKc	AT1G03090.2	AT1G03090.1;AT1G03090.2	| Symbols: MCCA | methylcrotonyl-CoA carboxylase alpha chain, mitochondrial / 3-methylcrotonyl-CoA carboxylase 1 (MCCA) | chr1:739715-743819 FORWARD LENGTH=734	light	36	8.39	0	MKK1-ID	0.002156	Biotinylated peptide	AT1G03090.2-K699
MKK2-ID-H-vsMKK1-ID-L-n1-F1	n1	r1	19594	851.946	3403.75	3403.76	3515	4	nVLVENEAKVDQGQPILVLEAMK(242.073)M(15.995)EHVVKc	nVLVENEAKVDQGQPILVLEAMKMEHVVKc	nVLVENEAKVDQGQPILVLEAMK(242.073)M(15.995)EHVVKc	AT1G03090.2	AT1G03090.1;AT1G03090.2	| Symbols: MCCA | methylcrotonyl-CoA carboxylase alpha chain, mitochondrial / 3-methylcrotonyl-CoA carboxylase 1 (MCCA) | chr1:739715-743819 FORWARD LENGTH=734	light	36	7.77	0	MKK1-ID	0.002269	Biotinylated peptide	AT1G03090.2-K699
MKK2-ID-H-vsMKK1-ID-L-n2-F2	n2	r2	16832	851.947	3403.76	3403.76	3078	4	nVLVENEAKVDQGQPILVLEAMK(242.073)M(15.995)EHVVKc	nVLVENEAKVDQGQPILVLEAMKMEHVVKc	nVLVENEAKVDQGQPILVLEAMK(242.073)M(15.995)EHVVKc	AT1G03090.2	AT1G03090.1;AT1G03090.2	| Symbols: MCCA | methylcrotonyl-CoA carboxylase alpha chain, mitochondrial / 3-methylcrotonyl-CoA carboxylase 1 (MCCA) | chr1:739715-743819 FORWARD LENGTH=734	light	36	23.12	0	MKK1-ID	0.000851	Biotinylated peptide	AT1G03090.2-K699
MKK2-ID-H-vsMKK1-ID-L-n2-F2	n2	r2	21410	851.946	3403.76	3403.76	3630	4	nVLVENEAKVDQGQPILVLEAMK(242.073)M(15.995)EHVVKc	nVLVENEAKVDQGQPILVLEAMKMEHVVKc	nVLVENEAKVDQGQPILVLEAMK(242.073)M(15.995)EHVVKc	AT1G03090.2	AT1G03090.1;AT1G03090.2	| Symbols: MCCA | methylcrotonyl-CoA carboxylase alpha chain, mitochondrial / 3-methylcrotonyl-CoA carboxylase 1 (MCCA) | chr1:739715-743819 FORWARD LENGTH=734	light	36	9.34	0	MKK1-ID	0.003513	Biotinylated peptide	AT1G03090.2-K699
MKK2-ID-H-vsMKK1-ID-L-n5-R2	n5	f2	26972	860.92	3439.65	3439.65	3897	4	nVLVENEAKVDQGQPILVLEAMK(242.073)M(15.995)EHVVKc	nVLVENEAKVDQGQPILVLEAMKMEHVVKc	nVLVENEAKVDQGQPILVLEAMK(242.073)M(15.995)EHVVKc	AT1G03090.2	AT1G03090.1;AT1G03090.2	| Symbols: MCCA | methylcrotonyl-CoA carboxylase alpha chain, mitochondrial / 3-methylcrotonyl-CoA carboxylase 1 (MCCA) | chr1:739715-743819 FORWARD LENGTH=734	heavy	36	18.96	0	MKK1-ID	0.000643	Biotinylated peptide	AT1G03090.2-K699
MKK2-ID-H-vsMKK1-ID-L-n2-F2	n2	r2	13741	685.347	1368.68	1368.68	2722	2	nSK(242.073)MSYASILKc	nSKMSYASILKc	nSK(242.073)MSYASILKc	AT5G43960.1	AT5G43960.1;AT5G43960.2	| Symbols: | Nuclear transport factor 2 (NTF2) family protein with RNA binding (RRM-RBD-RNP motifs) domain | chr5:17689154-17691653 REVERSE LENGTH=450	light	12	27.35	0	MKK1-ID	0.002156	Biotinylated peptide	AT5G43960.1-K235
MKK2-ID-H-vsMKK1-ID-L-n5-R2	n5	f2	16074	691.331	1380.65	1380.64	2652	2	nSK(242.073)MSYASILKc	nSKMSYASILKc	nSK(242.073)MSYASILKc	AT5G43960.1	AT5G43960.1;AT5G43960.2	| Symbols: | Nuclear transport factor 2 (NTF2) family protein with RNA binding (RRM-RBD-RNP motifs) domain | chr5:17689154-17691653 REVERSE LENGTH=450	heavy	12	29.8	0	MKK1-ID	0.001842	Biotinylated peptide	AT5G43960.1-K235
MKK2-ID-H-vsMKK1-ID-L-n1-F1	n1	r1	16866	1027.75	3080.23	3080.24	3163	3	nMLEM(15.995)DDEYEGNVEATGEDFSVEPTDSRc	nMLEMDDEYEGNVEATGEDFSVEPTDSRc	nMLEM(15.995)DDEYEGNVEATGEDFSVEPTDSRc	AT3G25520.1	AT3G25520.1;AT3G25520.2;AT5G39740.1;AT5G39740.2	| Symbols: ATL5, PGY3, OLI5, RPL5A | ribosomal protein L5 | chr3:9269573-9271327 REVERSE LENGTH=301	light	31	62.49	0	MKK1-ID	0.000221	Non biotinylated peptide
MKK2-ID-H-vsMKK1-ID-L-n1-F1	n1	r1	18567	1027.75	3080.24	3080.24	3383	3	nMLEM(15.995)DDEYEGNVEATGEDFSVEPTDSRc	nMLEMDDEYEGNVEATGEDFSVEPTDSRc	nMLEM(15.995)DDEYEGNVEATGEDFSVEPTDSRc	AT3G25520.1	AT3G25520.1;AT3G25520.2;AT5G39740.1;AT5G39740.2	| Symbols: ATL5, PGY3, OLI5, RPL5A | ribosomal protein L5 | chr3:9269573-9271327 REVERSE LENGTH=301	light	31	78.35	0	MKK1-ID	3.7e-05	Non biotinylated peptide
MKK2-ID-H-vsMKK1-ID-L-n1-F1	n1	r1	19430	1027.76	3080.25	3080.24	3494	3	nMLEM(15.995)DDEYEGNVEATGEDFSVEPTDSRc	nMLEMDDEYEGNVEATGEDFSVEPTDSRc	nMLEM(15.995)DDEYEGNVEATGEDFSVEPTDSRc	AT3G25520.1	AT3G25520.1;AT3G25520.2;AT5G39740.1;AT5G39740.2	| Symbols: ATL5, PGY3, OLI5, RPL5A | ribosomal protein L5 | chr3:9269573-9271327 REVERSE LENGTH=301	light	31	51.12	0	MKK1-ID	0.000491	Non biotinylated peptide
MKK2-ID-H-vsMKK1-ID-L-n3-F3	n3	r3	20339	1027.76	3080.24	3080.24	3070	3	nMLEM(15.995)DDEYEGNVEATGEDFSVEPTDSRc	nMLEMDDEYEGNVEATGEDFSVEPTDSRc	nMLEM(15.995)DDEYEGNVEATGEDFSVEPTDSRc	AT3G25520.1	AT3G25520.1;AT3G25520.2;AT5G39740.1;AT5G39740.2	| Symbols: ATL5, PGY3, OLI5, RPL5A | ribosomal protein L5 | chr3:9269573-9271327 REVERSE LENGTH=301	light	31	59.12	0	MKK1-ID	0.000241	Non biotinylated peptide
MKK2-ID-H-vsMKK1-ID-L-n3-F3	n3	r3	23886	1027.75	3080.24	3080.24	3450	3	nMLEM(15.995)DDEYEGNVEATGEDFSVEPTDSRc	nMLEMDDEYEGNVEATGEDFSVEPTDSRc	nMLEM(15.995)DDEYEGNVEATGEDFSVEPTDSRc	AT3G25520.1	AT3G25520.1;AT3G25520.2;AT5G39740.1;AT5G39740.2	| Symbols: ATL5, PGY3, OLI5, RPL5A | ribosomal protein L5 | chr3:9269573-9271327 REVERSE LENGTH=301	light	31	44.91	0	MKK1-ID	0.000491	Non biotinylated peptide
MKK2-ID-H-vsMKK1-ID-L-n4-R1	n4	f1	22088	1038.06	3111.15	3111.15	3361	3	nMLEM(15.995)DDEYEGNVEATGEDFSVEPTDSRc	nMLEMDDEYEGNVEATGEDFSVEPTDSRc	nMLEM(15.995)DDEYEGNVEATGEDFSVEPTDSRc	AT3G25520.1	AT3G25520.1;AT3G25520.2;AT5G39740.1;AT5G39740.2	| Symbols: ATL5, PGY3, OLI5, RPL5A | ribosomal protein L5 | chr3:9269573-9271327 REVERSE LENGTH=301	heavy	31	26.36	0	MKK1-ID	0.002067	Non biotinylated peptide
MKK2-ID-H-vsMKK1-ID-L-n5-R2	n5	f2	19814	1038.06	3111.15	3111.15	3096	3	nMLEM(15.995)DDEYEGNVEATGEDFSVEPTDSRc	nMLEMDDEYEGNVEATGEDFSVEPTDSRc	nMLEM(15.995)DDEYEGNVEATGEDFSVEPTDSRc	AT3G25520.1	AT3G25520.1;AT3G25520.2;AT5G39740.1;AT5G39740.2	| Symbols: ATL5, PGY3, OLI5, RPL5A | ribosomal protein L5 | chr3:9269573-9271327 REVERSE LENGTH=301	heavy	31	77.37	0	MKK1-ID	0.000101	Non biotinylated peptide
MKK2-ID-H-vsMKK1-ID-L-n5-R2	n5	f2	21203	1038.06	3111.16	3111.15	3249	3	nMLEM(15.995)DDEYEGNVEATGEDFSVEPTDSRc	nMLEMDDEYEGNVEATGEDFSVEPTDSRc	nMLEM(15.995)DDEYEGNVEATGEDFSVEPTDSRc	AT3G25520.1	AT3G25520.1;AT3G25520.2;AT5G39740.1;AT5G39740.2	| Symbols: ATL5, PGY3, OLI5, RPL5A | ribosomal protein L5 | chr3:9269573-9271327 REVERSE LENGTH=301	heavy	31	65.68	0	MKK1-ID	0.00038	Non biotinylated peptide
MKK2-ID-H-vsMKK1-ID-L-n5-R2	n5	f2	22337	1038.06	3111.15	3111.15	3376	3	nMLEM(15.995)DDEYEGNVEATGEDFSVEPTDSRc	nMLEMDDEYEGNVEATGEDFSVEPTDSRc	nMLEM(15.995)DDEYEGNVEATGEDFSVEPTDSRc	AT3G25520.1	AT3G25520.1;AT3G25520.2;AT5G39740.1;AT5G39740.2	| Symbols: ATL5, PGY3, OLI5, RPL5A | ribosomal protein L5 | chr3:9269573-9271327 REVERSE LENGTH=301	heavy	31	58.79	0	MKK1-ID	0.000241	Non biotinylated peptide
MKK2-ID-H-vsMKK1-ID-L-n5-R2	n5	f2	6766	521.928	1562.76	1562.76	1461	3	nK(226.078)PPLISKDHERc	nKPPLISKDHERc	nK(226.078)PPLISKDHERc	AT5G64130.1	AT5G64130.1	| Symbols: | cAMP-regulated phosphoprotein 19-related protein | chr5:25664547-25665339 REVERSE LENGTH=115	heavy	18	1.73	0	MKK1-ID	0.00491	Biotinylated peptide	AT5G64130.1-K42
MKK2-ID-H-vsMKK1-ID-L-n4-R1	n4	f1	34445	681.352	2041.04	2041.03	4888	3	nVYGPIK(226.078)ELLSELNPPKc	nVYGPIKELLSELNPPKc	nVYGPIK(226.078)ELLSELNPPKc	AT2G25450.1	AT2G25450.1	| Symbols: | 2-oxoglutarate (2OG) and Fe(II)-dependent oxygenase superfamily protein | chr2:10830286-10831563 REVERSE LENGTH=359	heavy	19	27.7	0	MKK1-ID	0.003234	Biotinylated peptide	AT2G25450.1-K321
MKK2-ID-H-vsMKK1-ID-L-n3-F3	n3	r3	12814	509.273	2541.33	2541.33	2213	5	nMLLLK(242.073)HQHKQEEQQQLLRc	nMLLLKHQHKQEEQQQLLRc	nMLLLK(242.073)HQHKQEEQQQLLRc	AT5G42950.1	AT5G42950.1	| Symbols: | GYF domain-containing protein | chr5:17224436-17231044 FORWARD LENGTH=1714	light	32	12.55	0	MKK1-ID	0.003013	Biotinylated peptide	AT5G42950.1-K879
MKK2-ID-H-vsMKK1-ID-L-n2-F2	n2	r2	16908	581.993	1742.96	1742.95	3085	3	nKK(226.078)EYFAGPLPLVRc	nKKEYFAGPLPLVRc	nKK(226.078)EYFAGPLPLVRc	AT3G50370.1	AT3G50370.1	| Symbols: | unknown protein; FUNCTIONS IN: molecular_function unknown; INVOLVED IN: biological_process unknown; LOCATED IN: cellular_component unknown; EXPRESSED IN: 26 plant structures; EXPRESSED DURING: 15 growth stages; Has 27734 Blast hits to 16708 proteins in 1259 species: Archae - 81; Bacteria - 3434; Metazoa - 10876; Fungi - 2514; Plants - 987; Viruses - 212; Other Eukaryotes - 9630 (sour…	light	18	25.9	0	MKK1-ID	0.001339	Biotinylated peptide	AT3G50370.1-K201
MKK2-ID-H-vsMKK1-ID-L-n3-F3	n3	r3	13754	418.485	1669.91	1669.91	2326	4	nK(242.073)RPDLSLPLPHRc	nKRPDLSLPLPHRc	nK(242.073)RPDLSLPLPHRc	AT3G21220.1	AT3G21220.1	| Symbols: ATMKK5, ATMAP2K_ALPHA, MAP2K_A, MKK5, ATMEK5, MEK5 | MAP kinase kinase 5 | chr3:7445917-7446963 FORWARD LENGTH=348	light	21	9.42	0	MKK1-ID	0.001226	Biotinylated peptide	AT3G21220.1-K20
MKK2-ID-H-vsMKK1-ID-L-n2-F2	n2	r2	25931	1275.29	3822.86	3822.85	4122	3	nGFLQQPDFVNMM(15.995)QEIQKNPSSLNLYLK(226.078)DQRc	nGFLQQPDFVNMMQEIQKNPSSLNLYLKDQRc	nGFLQQPDFVNMM(15.995)QEIQKNPSSLNLYLK(226.078)DQRc	AT1G12270.1	AT1G12270.1	| Symbols: Hop1 | stress-inducible protein, putative | chr1:4172105-4174575 FORWARD LENGTH=572	light	43	23.9	0	MKK1-ID	0.000994	Biotinylated peptide	AT1G12270.1-K174
MKK2-ID-H-vsMKK1-ID-L-n2-F2	n2	r2	25944	956.722	3822.86	3822.85	4123	4	nGFLQQPDFVNMM(15.995)QEIQKNPSSLNLYLK(226.078)DQRc	nGFLQQPDFVNMMQEIQKNPSSLNLYLKDQRc	nGFLQQPDFVNMM(15.995)QEIQKNPSSLNLYLK(226.078)DQRc	AT1G12270.1	AT1G12270.1	| Symbols: Hop1 | stress-inducible protein, putative | chr1:4172105-4174575 FORWARD LENGTH=572	light	43	71.16	0	MKK1-ID	3.7e-05	Biotinylated peptide	AT1G12270.1-K174
MKK2-ID-H-vsMKK1-ID-L-n2-F2	n2	r2	27134	1275.3	3822.87	3822.85	4259	3	nGFLQQPDFVNMM(15.995)QEIQKNPSSLNLYLK(226.078)DQRc	nGFLQQPDFVNMMQEIQKNPSSLNLYLKDQRc	nGFLQQPDFVNMM(15.995)QEIQKNPSSLNLYLK(226.078)DQRc	AT1G12270.1	AT1G12270.1	| Symbols: Hop1 | stress-inducible protein, putative | chr1:4172105-4174575 FORWARD LENGTH=572	light	43	31.13	0	MKK1-ID	0.003968	Biotinylated peptide	AT1G12270.1-K174
MKK2-ID-H-vsMKK1-ID-L-n2-F2	n2	r2	27172	956.72	3822.85	3822.85	4263	4	nGFLQQPDFVNMM(15.995)QEIQKNPSSLNLYLK(226.078)DQRc	nGFLQQPDFVNMMQEIQKNPSSLNLYLKDQRc	nGFLQQPDFVNMM(15.995)QEIQKNPSSLNLYLK(226.078)DQRc	AT1G12270.1	AT1G12270.1	| Symbols: Hop1 | stress-inducible protein, putative | chr1:4172105-4174575 FORWARD LENGTH=572	light	43	71.3	0	MKK1-ID	3.7e-05	Biotinylated peptide	AT1G12270.1-K174
MKK2-ID-H-vsMKK1-ID-L-n3-F3	n3	r3	32088	1275.3	3822.86	3822.85	4326	3	nGFLQQPDFVNMM(15.995)QEIQKNPSSLNLYLK(226.078)DQRc	nGFLQQPDFVNMMQEIQKNPSSLNLYLKDQRc	nGFLQQPDFVNMM(15.995)QEIQKNPSSLNLYLK(226.078)DQRc	AT1G12270.1	AT1G12270.1	| Symbols: Hop1 | stress-inducible protein, putative | chr1:4172105-4174575 FORWARD LENGTH=572	light	43	34.86	0	MKK1-ID	0.000623	Biotinylated peptide	AT1G12270.1-K174
MKK2-ID-H-vsMKK1-ID-L-n4-R1	n4	f1	29923	1289.59	3865.74	3865.73	4305	3	nGFLQQPDFVNMM(15.995)QEIQKNPSSLNLYLK(226.078)DQRc	nGFLQQPDFVNMMQEIQKNPSSLNLYLKDQRc	nGFLQQPDFVNMM(15.995)QEIQKNPSSLNLYLK(226.078)DQRc	AT1G12270.1	AT1G12270.1	| Symbols: Hop1 | stress-inducible protein, putative | chr1:4172105-4174575 FORWARD LENGTH=572	heavy	43	46.72	0	MKK1-ID	0.000664	Biotinylated peptide	AT1G12270.1-K174
MKK2-ID-H-vsMKK1-ID-L-n5-R2	n5	f2	30250	1289.59	3865.74	3865.73	4279	3	nGFLQQPDFVNMM(15.995)QEIQKNPSSLNLYLK(226.078)DQRc	nGFLQQPDFVNMMQEIQKNPSSLNLYLKDQRc	nGFLQQPDFVNMM(15.995)QEIQKNPSSLNLYLK(226.078)DQRc	AT1G12270.1	AT1G12270.1	| Symbols: Hop1 | stress-inducible protein, putative | chr1:4172105-4174575 FORWARD LENGTH=572	heavy	43	23.24	0	MKK1-ID	0.005982	Biotinylated peptide	AT1G12270.1-K174
MKK2-ID-H-vsMKK1-ID-L-n1-F1	n1	r1	11305	561.635	1681.88	1681.88	2446	3	nAKEGK(226.078)LGVEQELRc	nAKEGKLGVEQELRc	nAKEGK(226.078)LGVEQELRc	AT2G26570.1	AT2G26570.1;AT4G33390.1	| Symbols: WEB1 | Plant protein of unknown function (DUF827) | chr2:11299565-11302076 FORWARD LENGTH=807	light	19	23.96	0	MKK1-ID	0.000948	Biotinylated peptide	AT2G26570.1-K711
MKK2-ID-H-vsMKK1-ID-L-n5-R2	n5	f2	13634	567.95	1700.83	1700.83	2348	3	nAKEGK(226.078)LGVEQELRc	nAKEGKLGVEQELRc	nAKEGK(226.078)LGVEQELRc	AT2G26570.1	AT2G26570.1;AT4G33390.1	| Symbols: WEB1 | Plant protein of unknown function (DUF827) | chr2:11299565-11302076 FORWARD LENGTH=807	heavy	19	41.87	0	MKK1-ID	0.000491	Biotinylated peptide	AT2G26570.1-K711
MKK2-ID-H-vsMKK1-ID-L-n5-R2	n5	f2	32043	1086.44	4341.74	4341.73	4498	4	nYQQPDEDLDALVSVVNDDDVTNMM(15.995)EEYDKLGSGDGFTRc	nYQQPDEDLDALVSVVNDDDVTNMMEEYDKLGSGDGFTRc	nYQQPDEDLDALVSVVNDDDVTNMM(15.995)EEYDKLGSGDGFTRc	AT5G57610.1	AT5G57610.1	| Symbols: | Protein kinase superfamily protein with octicosapeptide/Phox/Bem1p domain | chr5:23325307-23329099 FORWARD LENGTH=1054	heavy	46	11.93	0	MKK1-ID	0.008406	Non biotinylated peptide
MKK2-ID-H-vsMKK1-ID-L-n6-R3	n6	f3	30064	1086.43	4341.71	4341.73	4440	4	nYQQPDEDLDALVSVVNDDDVTNMM(15.995)EEYDKLGSGDGFTRc	nYQQPDEDLDALVSVVNDDDVTNMMEEYDKLGSGDGFTRc	nYQQPDEDLDALVSVVNDDDVTNMM(15.995)EEYDKLGSGDGFTRc	AT5G57610.1	AT5G57610.1	| Symbols: | Protein kinase superfamily protein with octicosapeptide/Phox/Bem1p domain | chr5:23325307-23329099 FORWARD LENGTH=1054	heavy	46	18.88	0	MKK1-ID	0.006543	Non biotinylated peptide
MKK2-ID-H-vsMKK1-ID-L-n1-F1	n1	r1	19743	905.135	2712.38	2712.38	3535	3	nTSVK(226.078)VSNPAGGQSNILFSEEPVVKc	nTSVKVSNPAGGQSNILFSEEPVVKc	nTSVK(226.078)VSNPAGGQSNILFSEEPVVKc	AT4G39860.1	AT4G39860.1;AT4G39860.2	| Symbols: | unknown protein; BEST Arabidopsis thaliana protein match is: unknown protein (TAIR:AT2G22270.1); Has 152 Blast hits to 146 proteins in 19 species: Archae - 0; Bacteria - 0; Metazoa - 0; Fungi - 2; Plants - 146; Viruses - 0; Other Eukaryotes - 4 (source: NCBI BLink). | chr4:18499909-18501472 FORWARD LENGTH=299	light	29	33.6	0	MKK1-ID	0.000948	Biotinylated peptide	AT4G39860.1-K206
MKK2-ID-H-vsMKK1-ID-L-n2-F2	n2	r2	19147	905.134	2712.38	2712.38	3365	3	nTSVK(226.078)VSNPAGGQSNILFSEEPVVKc	nTSVKVSNPAGGQSNILFSEEPVVKc	nTSVK(226.078)VSNPAGGQSNILFSEEPVVKc	AT4G39860.1	AT4G39860.1;AT4G39860.2	| Symbols: | unknown protein; BEST Arabidopsis thaliana protein match is: unknown protein (TAIR:AT2G22270.1); Has 152 Blast hits to 146 proteins in 19 species: Archae - 0; Bacteria - 0; Metazoa - 0; Fungi - 2; Plants - 146; Viruses - 0; Other Eukaryotes - 4 (source: NCBI BLink). | chr4:18499909-18501472 FORWARD LENGTH=299	light	29	29.74	0	MKK1-ID	0.000643	Biotinylated peptide	AT4G39860.1-K206
MKK2-ID-H-vsMKK1-ID-L-n6-R3	n6	f3	21784	914.774	2741.3	2741.29	3444	3	nTSVK(226.078)VSNPAGGQSNILFSEEPVVKc	nTSVKVSNPAGGQSNILFSEEPVVKc	nTSVK(226.078)VSNPAGGQSNILFSEEPVVKc	AT4G39860.1	AT4G39860.1;AT4G39860.2	| Symbols: | unknown protein; BEST Arabidopsis thaliana protein match is: unknown protein (TAIR:AT2G22270.1); Has 152 Blast hits to 146 proteins in 19 species: Archae - 0; Bacteria - 0; Metazoa - 0; Fungi - 2; Plants - 146; Viruses - 0; Other Eukaryotes - 4 (source: NCBI BLink). | chr4:18499909-18501472 FORWARD LENGTH=299	heavy	29	58.01	0	MKK1-ID	0.000485	Biotinylated peptide	AT4G39860.1-K206
MKK2-ID-H-vsMKK1-ID-L-n2-F2	n2	r2	11688	472.003	1883.98	1883.98	2461	4	nNK(226.078)HLSVNPPHQIFKc	nNKHLSVNPPHQIFKc	nNK(226.078)HLSVNPPHQIFKc	AT5G42950.1	AT5G42950.1	| Symbols: | GYF domain-containing protein | chr5:17224436-17231044 FORWARD LENGTH=1714	light	23	27.02	0	MKK1-ID	0.000485	Biotinylated peptide	AT5G42950.1-K15
MKK2-ID-H-vsMKK1-ID-L-n2-F2	n2	r2	11957	472.003	1883.98	1883.98	2495	4	nNK(226.078)HLSVNPPHQIFKc	nNKHLSVNPPHQIFKc	nNK(226.078)HLSVNPPHQIFKc	AT5G42950.1	AT5G42950.1	| Symbols: | GYF domain-containing protein | chr5:17224436-17231044 FORWARD LENGTH=1714	light	23	8.03	0	MKK1-ID	0.002178	Biotinylated peptide	AT5G42950.1-K15
MKK2-ID-H-vsMKK1-ID-L-n3-F3	n3	r3	15146	472.003	1883.98	1883.98	2492	4	nNK(226.078)HLSVNPPHQIFKc	nNKHLSVNPPHQIFKc	nNK(226.078)HLSVNPPHQIFKc	AT5G42950.1	AT5G42950.1	| Symbols: | GYF domain-containing protein | chr5:17224436-17231044 FORWARD LENGTH=1714	light	23	32.79	0	MKK1-ID	0.000241	Biotinylated peptide	AT5G42950.1-K15
MKK2-ID-H-vsMKK1-ID-L-n5-R2	n5	f2	14584	477.737	1906.92	1906.92	2468	4	nNK(226.078)HLSVNPPHQIFKc	nNKHLSVNPPHQIFKc	nNK(226.078)HLSVNPPHQIFKc	AT5G42950.1	AT5G42950.1	| Symbols: | GYF domain-containing protein | chr5:17224436-17231044 FORWARD LENGTH=1714	heavy	23	13.85	0	MKK1-ID	0.002767	Biotinylated peptide	AT5G42950.1-K15
MKK2-ID-H-vsMKK1-ID-L-n1-F1	n1	r1	24194	836.101	2505.28	2505.28	4118	3	nVDQGQPILVLEAMK(242.073)MEHVVKc	nVDQGQPILVLEAMKMEHVVKc	nVDQGQPILVLEAMK(242.073)MEHVVKc	AT1G03090.2	AT1G03090.1;AT1G03090.2	| Symbols: MCCA | methylcrotonyl-CoA carboxylase alpha chain, mitochondrial / 3-methylcrotonyl-CoA carboxylase 1 (MCCA) | chr1:739715-743819 FORWARD LENGTH=734	light	26	47.44	0	MKK1-ID	0.000297	Biotinylated peptide	AT1G03090.2-K699
MKK2-ID-H-vsMKK1-ID-L-n2-F2	n2	r2	25138	836.101	2505.28	2505.28	4043	3	nVDQGQPILVLEAMK(242.073)MEHVVKc	nVDQGQPILVLEAMKMEHVVKc	nVDQGQPILVLEAMK(242.073)MEHVVKc	AT1G03090.2	AT1G03090.1;AT1G03090.2	| Symbols: MCCA | methylcrotonyl-CoA carboxylase alpha chain, mitochondrial / 3-methylcrotonyl-CoA carboxylase 1 (MCCA) | chr1:739715-743819 FORWARD LENGTH=734	light	26	42.77	0	MKK1-ID	0.000354	Biotinylated peptide	AT1G03090.2-K699
MKK2-ID-H-vsMKK1-ID-L-n3-F3	n3	r3	19056	625.671	1873.99	1873.99	2931	3	nNK(242.073)SPLLLQMNPIHKc	nNKSPLLLQMNPIHKc	nNK(242.073)SPLLLQMNPIHKc	AT1G78380.1	AT1G78380.1	| Symbols: ATGSTU19, GST8, GSTU19 | glutathione S-transferase TAU 19 | chr1:29486659-29487819 REVERSE LENGTH=219	light	21	30.51	0	MKK1-ID	0.000583	Biotinylated peptide	AT1G78380.1-K40
MKK2-ID-H-vsMKK1-ID-L-n4-R1	n4	f1	18481	632.651	1894.93	1894.93	2917	3	nNK(242.073)SPLLLQMNPIHKc	nNKSPLLLQMNPIHKc	nNK(242.073)SPLLLQMNPIHKc	AT1G78380.1	AT1G78380.1	| Symbols: ATGSTU19, GST8, GSTU19 | glutathione S-transferase TAU 19 | chr1:29486659-29487819 REVERSE LENGTH=219	heavy	21	25.34	0	MKK1-ID	0.000601	Biotinylated peptide	AT1G78380.1-K40
MKK2-ID-H-vsMKK1-ID-L-n5-R2	n5	f2	18159	632.652	1894.93	1894.93	2903	3	nNK(242.073)SPLLLQMNPIHKc	nNKSPLLLQMNPIHKc	nNK(242.073)SPLLLQMNPIHKc	AT1G78380.1	AT1G78380.1	| Symbols: ATGSTU19, GST8, GSTU19 | glutathione S-transferase TAU 19 | chr1:29486659-29487819 REVERSE LENGTH=219	heavy	21	7.5	0	MKK1-ID	0.00166	Biotinylated peptide	AT1G78380.1-K40
MKK2-ID-H-vsMKK1-ID-L-n1-F1	n1	r1	27878	1218.64	3652.88	3652.88	4599	3	nFTILDAPGHK(226.078)SYVPNMISGASQADIGVLVISARc	nFTILDAPGHKSYVPNMISGASQADIGVLVISARc	nFTILDAPGHK(226.078)SYVPNMISGASQADIGVLVISARc	AT1G18070.1	AT1G18070.1;AT1G18070.2;AT1G18070.3	| Symbols: | Translation elongation factor EF1A/initiation factor IF2gamma family protein | chr1:6214236-6218211 REVERSE LENGTH=532	light	41	30.98	0	MKK1-ID	0.002023	Biotinylated peptide	AT1G18070.1-K190
MKK2-ID-H-vsMKK1-ID-L-n5-R2	n5	f2	23058	1111.49	3331.45	3331.44	3456	3	nMINK(226.078)HGNIYVPNPQAETSEIWMQNPRc	nMINKHGNIYVPNPQAETSEIWMQNPRc	nMINK(226.078)HGNIYVPNPQAETSEIWMQNPRc	AT3G13990.1	AT3G13990.1;AT3G13990.2	| Symbols: | Kinase-related protein of unknown function (DUF1296) | chr3:4625708-4630383 REVERSE LENGTH=848	heavy	39	75.75	0	MKK1-ID	0.000101	Biotinylated peptide	AT3G13990.1-K728
MKK2-ID-H-vsMKK1-ID-L-n6-R3	n6	f3	21656	1111.49	3331.45	3331.44	3429	3	nMINK(226.078)HGNIYVPNPQAETSEIWMQNPRc	nMINKHGNIYVPNPQAETSEIWMQNPRc	nMINK(226.078)HGNIYVPNPQAETSEIWMQNPRc	AT3G13990.1	AT3G13990.1;AT3G13990.2	| Symbols: | Kinase-related protein of unknown function (DUF1296) | chr3:4625708-4630383 REVERSE LENGTH=848	heavy	39	35.36	0	MKK1-ID	0.000601	Biotinylated peptide	AT3G13990.1-K728
MKK2-ID-H-vsMKK1-ID-L-n2-F2	n2	r2	24689	898.217	3588.84	3588.84	3996	4	nVDQGQPILVLEAMK(242.073)MEHVVKAPSSGSIQDLKc	nVDQGQPILVLEAMKMEHVVKAPSSGSIQDLKc	nVDQGQPILVLEAMK(242.073)MEHVVKAPSSGSIQDLKc	AT1G03090.2	AT1G03090.1;AT1G03090.2	| Symbols: MCCA | methylcrotonyl-CoA carboxylase alpha chain, mitochondrial / 3-methylcrotonyl-CoA carboxylase 1 (MCCA) | chr1:739715-743819 FORWARD LENGTH=734	light	39	20.46	0	MKK1-ID	0.000601	Biotinylated peptide	AT1G03090.2-K699
MKK2-ID-H-vsMKK1-ID-L-n2-F2	n2	r2	23746	898.218	3588.84	3588.84	3890	4	nVDQGQPILVLEAMK(226.078)M(15.995)EHVVKAPSSGSIQDLKc	nVDQGQPILVLEAMKMEHVVKAPSSGSIQDLKc	nVDQGQPILVLEAMK(226.078)M(15.995)EHVVKAPSSGSIQDLKc	AT1G03090.2	AT1G03090.1;AT1G03090.2	| Symbols: MCCA | methylcrotonyl-CoA carboxylase alpha chain, mitochondrial / 3-methylcrotonyl-CoA carboxylase 1 (MCCA) | chr1:739715-743819 FORWARD LENGTH=734	light	39	8.48	0	MKK1-ID	0.00399	Biotinylated peptide	AT1G03090.2-K699
MKK2-ID-H-vsMKK1-ID-L-n2-F2	n2	r2	25025	898.217	3588.84	3588.84	4031	4	nVDQGQPILVLEAMK(226.078)M(15.995)EHVVKAPSSGSIQDLKc	nVDQGQPILVLEAMKMEHVVKAPSSGSIQDLKc	nVDQGQPILVLEAMK(226.078)M(15.995)EHVVKAPSSGSIQDLKc	AT1G03090.2	AT1G03090.1;AT1G03090.2	| Symbols: MCCA | methylcrotonyl-CoA carboxylase alpha chain, mitochondrial / 3-methylcrotonyl-CoA carboxylase 1 (MCCA) | chr1:739715-743819 FORWARD LENGTH=734	light	39	11.56	0	MKK1-ID	0.002291	Biotinylated peptide	AT1G03090.2-K699
MKK2-ID-H-vsMKK1-ID-L-n3-F3	n3	r3	29578	898.216	3588.84	3588.84	4050	4	nVDQGQPILVLEAMK(226.078)M(15.995)EHVVKAPSSGSIQDLKc	nVDQGQPILVLEAMKMEHVVKAPSSGSIQDLKc	nVDQGQPILVLEAMK(226.078)M(15.995)EHVVKAPSSGSIQDLKc	AT1G03090.2	AT1G03090.1;AT1G03090.2	| Symbols: MCCA | methylcrotonyl-CoA carboxylase alpha chain, mitochondrial / 3-methylcrotonyl-CoA carboxylase 1 (MCCA) | chr1:739715-743819 FORWARD LENGTH=734	light	39	8.41	0	MKK1-ID	0.001909	Biotinylated peptide	AT1G03090.2-K699
MKK2-ID-H-vsMKK1-ID-L-n3-F3	n3	r3	29882	898.217	3588.84	3588.84	4083	4	nVDQGQPILVLEAMK(226.078)M(15.995)EHVVKAPSSGSIQDLKc	nVDQGQPILVLEAMKMEHVVKAPSSGSIQDLKc	nVDQGQPILVLEAMK(226.078)M(15.995)EHVVKAPSSGSIQDLKc	AT1G03090.2	AT1G03090.1;AT1G03090.2	| Symbols: MCCA | methylcrotonyl-CoA carboxylase alpha chain, mitochondrial / 3-methylcrotonyl-CoA carboxylase 1 (MCCA) | chr1:739715-743819 FORWARD LENGTH=734	light	39	18.7	0	MKK1-ID	0.000711	Biotinylated peptide	AT1G03090.2-K699
MKK2-ID-H-vsMKK1-ID-L-n4-R1	n4	f1	28475	907.939	3627.73	3627.72	4125	4	nVDQGQPILVLEAMK(226.078)M(15.995)EHVVKAPSSGSIQDLKc	nVDQGQPILVLEAMKMEHVVKAPSSGSIQDLKc	nVDQGQPILVLEAMK(226.078)M(15.995)EHVVKAPSSGSIQDLKc	AT1G03090.2	AT1G03090.1;AT1G03090.2	| Symbols: MCCA | methylcrotonyl-CoA carboxylase alpha chain, mitochondrial / 3-methylcrotonyl-CoA carboxylase 1 (MCCA) | chr1:739715-743819 FORWARD LENGTH=734	heavy	39	14.18	0	MKK1-ID	0.003234	Biotinylated peptide	AT1G03090.2-K699
MKK2-ID-H-vsMKK1-ID-L-n4-R1	n4	f1	31250	1204.89	3611.64	3611.63	4474	3	nNQNENK(226.078)LHPFGVLWSELEGGSTPVNPLPNRc	nNQNENKLHPFGVLWSELEGGSTPVNPLPNRc	nNQNENK(226.078)LHPFGVLWSELEGGSTPVNPLPNRc	AT1G27430.1	AT1G27430.1	| Symbols: | GYF domain-containing protein | chr1:9521045-9526928 REVERSE LENGTH=1492	heavy	43	69.16	0	MKK1-ID	0.000485	Biotinylated peptide	AT1G27430.1-K675
MKK2-ID-H-vsMKK1-ID-L-n2-F2	n2	r2	27285	816.625	4078.09	4078.09	4275	5	nAATQKQHENK(226.078)LHPFGVLWSELESSNVPVNLLPNRc	nAATQKQHENKLHPFGVLWSELESSNVPVNLLPNRc	nAATQKQHENK(226.078)LHPFGVLWSELESSNVPVNLLPNRc	AT1G24300.1	AT1G24300.1;AT1G24300.2	| Symbols: | GYF domain-containing protein | chr1:8614515-8620420 REVERSE LENGTH=1495	light	50	6.71	0	MKK1-ID	0.002337	Biotinylated peptide	AT1G24300.1-K674
MKK2-ID-H-vsMKK1-ID-L-n1-F1	n1	r1	18298	620.339	1858	1858	3348	3	nNK(226.078)SPLLLQMNPIHKc	nNKSPLLLQMNPIHKc	nNK(226.078)SPLLLQMNPIHKc	AT1G78380.1	AT1G78380.1	| Symbols: ATGSTU19, GST8, GSTU19 | glutathione S-transferase TAU 19 | chr1:29486659-29487819 REVERSE LENGTH=219	light	21	14.47	0	MKK1-ID	0.00148	Biotinylated peptide	AT1G78380.1-K40
MKK2-ID-H-vsMKK1-ID-L-n2-F2	n2	r2	16812	620.339	1857.99	1858	3077	3	nNK(226.078)SPLLLQMNPIHKc	nNKSPLLLQMNPIHKc	nNK(226.078)SPLLLQMNPIHKc	AT1G78380.1	AT1G78380.1	| Symbols: ATGSTU19, GST8, GSTU19 | glutathione S-transferase TAU 19 | chr1:29486659-29487819 REVERSE LENGTH=219	light	21	61.72	0	MKK1-ID	0.000101	Biotinylated peptide	AT1G78380.1-K40
MKK2-ID-H-vsMKK1-ID-L-n3-F3	n3	r3	22065	620.34	1858	1858	3256	3	nNK(226.078)SPLLLQMNPIHKc	nNKSPLLLQMNPIHKc	nNK(226.078)SPLLLQMNPIHKc	AT1G78380.1	AT1G78380.1	| Symbols: ATGSTU19, GST8, GSTU19 | glutathione S-transferase TAU 19 | chr1:29486659-29487819 REVERSE LENGTH=219	light	21	35.47	0	MKK1-ID	0.000241	Biotinylated peptide	AT1G78380.1-K40
MKK2-ID-H-vsMKK1-ID-L-n5-R2	n5	f2	21118	627.32	1878.94	1878.93	3240	3	nNK(226.078)SPLLLQMNPIHKc	nNKSPLLLQMNPIHKc	nNK(226.078)SPLLLQMNPIHKc	AT1G78380.1	AT1G78380.1	| Symbols: ATGSTU19, GST8, GSTU19 | glutathione S-transferase TAU 19 | chr1:29486659-29487819 REVERSE LENGTH=219	heavy	21	70.06	0	MKK1-ID	3.7e-05	Biotinylated peptide	AT1G78380.1-K40
MKK2-ID-H-vsMKK1-ID-L-n6-R3	n6	f3	19948	627.319	1878.94	1878.93	3231	3	nNK(226.078)SPLLLQMNPIHKc	nNKSPLLLQMNPIHKc	nNK(226.078)SPLLLQMNPIHKc	AT1G78380.1	AT1G78380.1	| Symbols: ATGSTU19, GST8, GSTU19 | glutathione S-transferase TAU 19 | chr1:29486659-29487819 REVERSE LENGTH=219	heavy	21	45.2	0	MKK1-ID	0.00038	Biotinylated peptide	AT1G78380.1-K40
MKK2-ID-H-vsMKK1-ID-L-n3-F3	n3	r3	11246	673.701	2018.08	2018.08	2022	3	nNK(242.073)SPLLLQM(15.995)NPIHKKc	nNKSPLLLQMNPIHKKc	nNK(242.073)SPLLLQM(15.995)NPIHKKc	AT1G78380.1	AT1G78380.1	| Symbols: ATGSTU19, GST8, GSTU19 | glutathione S-transferase TAU 19 | chr1:29486659-29487819 REVERSE LENGTH=219	light	23	18.01	0	MKK1-ID	0.000583	Biotinylated peptide	AT1G78380.1-K40
MKK2-ID-H-vsMKK1-ID-L-n4-R1	n4	f1	11792	511.26	2041.01	2041.01	2067	4	nNK(242.073)SPLLLQM(15.995)NPIHKKc	nNKSPLLLQMNPIHKKc	nNK(242.073)SPLLLQM(15.995)NPIHKKc	AT1G78380.1	AT1G78380.1	| Symbols: ATGSTU19, GST8, GSTU19 | glutathione S-transferase TAU 19 | chr1:29486659-29487819 REVERSE LENGTH=219	heavy	23	4.43	0	MKK1-ID	0.00259	Biotinylated peptide	AT1G78380.1-K40
MKK2-ID-H-vsMKK1-ID-L-n6-R3	n6	f3	10172	511.26	2041.01	2041.01	2004	4	nNK(242.073)SPLLLQM(15.995)NPIHKKc	nNKSPLLLQMNPIHKKc	nNK(242.073)SPLLLQM(15.995)NPIHKKc	AT1G78380.1	AT1G78380.1	| Symbols: ATGSTU19, GST8, GSTU19 | glutathione S-transferase TAU 19 | chr1:29486659-29487819 REVERSE LENGTH=219	heavy	23	3.67	0	MKK1-ID	0.008512	Biotinylated peptide	AT1G78380.1-K40
MKK2-ID-H-vsMKK1-ID-L-n3-F3	n3	r3	20161	1010.47	4037.84	4037.83	3050	4	nTGYYGMK(226.078)TPGPVQMYQHHTGM(15.995)VVPGVEEQQQYRc	nTGYYGMKTPGPVQMYQHHTGMVVPGVEEQQQYRc	nTGYYGMK(226.078)TPGPVQMYQHHTGM(15.995)VVPGVEEQQQYRc	AT4G05150.1	AT4G05150.1	| Symbols: | Octicosapeptide/Phox/Bem1p family protein | chr4:2660339-2662675 FORWARD LENGTH=477	light	46	31.14	0	MKK1-ID	0.000783	Biotinylated peptide	AT4G05150.1-K440
MKK2-ID-H-vsMKK1-ID-L-n6-R3	n6	f3	19846	1021.93	4083.7	4083.7	3219	4	nTGYYGMK(226.078)TPGPVQMYQHHTGM(15.995)VVPGVEEQQQYRc	nTGYYGMKTPGPVQMYQHHTGMVVPGVEEQQQYRc	nTGYYGMK(226.078)TPGPVQMYQHHTGM(15.995)VVPGVEEQQQYRc	AT4G05150.1	AT4G05150.1	| Symbols: | Octicosapeptide/Phox/Bem1p family protein | chr4:2660339-2662675 FORWARD LENGTH=477	heavy	46	31.71	0	MKK1-ID	0.000643	Biotinylated peptide	AT4G05150.1-K440
MKK2-ID-H-vsMKK1-ID-L-n2-F2	n2	r2	11015	435.248	1302.72	1302.72	2378	3	nHK(226.078)VLPNLTRc	nHKVLPNLTRc	nHK(226.078)VLPNLTRc	AT1G73980.1	AT1G73980.1	| Symbols: | Phosphoribulokinase / Uridine kinase family | chr1:27820292-27823527 REVERSE LENGTH=643	light	16	31.06	0	MKK1-ID	0.000435	Biotinylated peptide	AT1G73980.1-K468
MKK2-ID-H-vsMKK1-ID-L-n2-F2	n2	r2	20767	1243.83	4971.29	4971.28	3560	4	nSSTGQYLDKAEK(226.078)YLNDYESSHSTGAGGPPPPTSQAEPASQPEPAAKc	nSSTGQYLDKAEKYLNDYESSHSTGAGGPPPPTSQAEPASQPEPAAKc	nSSTGQYLDKAEK(226.078)YLNDYESSHSTGAGGPPPPTSQAEPASQPEPAAKc	AT1G13930.1	AT1G13930.1;AT1G13930.2;AT1G13930.3	| Symbols: | Involved in response to salt stress. Knockout mutants are hypersensitive to salt stress. | chr1:4761091-4761558 FORWARD LENGTH=155	light	55	15.32	0	MKK1-ID	0.00308	Biotinylated peptide	AT1G13930.1-K99
MKK2-ID-H-vsMKK1-ID-L-n3-F3	n3	r3	25605	1243.83	4971.29	4971.28	3631	4	nSSTGQYLDKAEK(226.078)YLNDYESSHSTGAGGPPPPTSQAEPASQPEPAAKc	nSSTGQYLDKAEKYLNDYESSHSTGAGGPPPPTSQAEPASQPEPAAKc	nSSTGQYLDKAEK(226.078)YLNDYESSHSTGAGGPPPPTSQAEPASQPEPAAKc	AT1G13930.1	AT1G13930.1;AT1G13930.2;AT1G13930.3	| Symbols: | Involved in response to salt stress. Knockout mutants are hypersensitive to salt stress. | chr1:4761091-4761558 FORWARD LENGTH=155	light	55	19.74	0	MKK1-ID	0.001751	Biotinylated peptide	AT1G13930.1-K99
MKK2-ID-H-vsMKK1-ID-L-n4-R1	n4	f1	24515	1257.54	5026.13	5026.12	3651	4	nSSTGQYLDKAEK(226.078)YLNDYESSHSTGAGGPPPPTSQAEPASQPEPAAKc	nSSTGQYLDKAEKYLNDYESSHSTGAGGPPPPTSQAEPASQPEPAAKc	nSSTGQYLDKAEK(226.078)YLNDYESSHSTGAGGPPPPTSQAEPASQPEPAAKc	AT1G13930.1	AT1G13930.1;AT1G13930.2;AT1G13930.3	| Symbols: | Involved in response to salt stress. Knockout mutants are hypersensitive to salt stress. | chr1:4761091-4761558 FORWARD LENGTH=155	heavy	55	33.56	0	MKK1-ID	0.001271	Biotinylated peptide	AT1G13930.1-K99
MKK2-ID-H-vsMKK1-ID-L-n5-R2	n5	f2	24595	1257.54	5026.13	5026.12	3630	4	nSSTGQYLDKAEK(226.078)YLNDYESSHSTGAGGPPPPTSQAEPASQPEPAAKc	nSSTGQYLDKAEKYLNDYESSHSTGAGGPPPPTSQAEPASQPEPAAKc	nSSTGQYLDKAEK(226.078)YLNDYESSHSTGAGGPPPPTSQAEPASQPEPAAKc	AT1G13930.1	AT1G13930.1;AT1G13930.2;AT1G13930.3	| Symbols: | Involved in response to salt stress. Knockout mutants are hypersensitive to salt stress. | chr1:4761091-4761558 FORWARD LENGTH=155	heavy	55	25.9	0	MKK1-ID	0.002314	Biotinylated peptide	AT1G13930.1-K99
MKK2-ID-H-vsMKK1-ID-L-n6-R3	n6	f3	22953	1006.23	5026.13	5026.12	3580	5	nSSTGQYLDKAEK(226.078)YLNDYESSHSTGAGGPPPPTSQAEPASQPEPAAKc	nSSTGQYLDKAEKYLNDYESSHSTGAGGPPPPTSQAEPASQPEPAAKc	nSSTGQYLDKAEK(226.078)YLNDYESSHSTGAGGPPPPTSQAEPASQPEPAAKc	AT1G13930.1	AT1G13930.1;AT1G13930.2;AT1G13930.3	| Symbols: | Involved in response to salt stress. Knockout mutants are hypersensitive to salt stress. | chr1:4761091-4761558 FORWARD LENGTH=155	heavy	55	26.09	0	MKK1-ID	0.00166	Biotinylated peptide	AT1G13930.1-K99
MKK2-ID-H-vsMKK1-ID-L-n1-F1	n1	r1	28246	731.383	2191.13	2191.12	4647	3	nTK(242.073)TTNSILM(15.995)SLINQLEKc	nTKTTNSILMSLINQLEKc	nTK(242.073)TTNSILM(15.995)SLINQLEKc	AT4G26750.1	AT4G26750.1	| Symbols: | hydroxyproline-rich glycoprotein family protein | chr4:13475848-13478382 REVERSE LENGTH=421	light	22	24.19	0	MKK1-ID	0.001572	Biotinylated peptide	AT4G26750.1-K50
MKK2-ID-H-vsMKK1-ID-L-n3-F3	n3	r3	34585	731.383	2191.13	2191.12	4616	3	nTK(242.073)TTNSILM(15.995)SLINQLEKc	nTKTTNSILMSLINQLEKc	nTK(242.073)TTNSILM(15.995)SLINQLEKc	AT4G26750.1	AT4G26750.1	| Symbols: | hydroxyproline-rich glycoprotein family protein | chr4:13475848-13478382 REVERSE LENGTH=421	light	22	41.63	0	MKK1-ID	0.000241	Biotinylated peptide	AT4G26750.1-K50
MKK2-ID-H-vsMKK1-ID-L-n3-F3	n3	r3	34858	731.383	2191.13	2191.12	4649	3	nTK(242.073)TTNSILM(15.995)SLINQLEKc	nTKTTNSILMSLINQLEKc	nTK(242.073)TTNSILM(15.995)SLINQLEKc	AT4G26750.1	AT4G26750.1	| Symbols: | hydroxyproline-rich glycoprotein family protein | chr4:13475848-13478382 REVERSE LENGTH=421	light	22	44.21	0	MKK1-ID	0.000221	Biotinylated peptide	AT4G26750.1-K50
MKK2-ID-H-vsMKK1-ID-L-n4-R1	n4	f1	32452	738.695	2213.06	2213.06	4629	3	nTK(242.073)TTNSILM(15.995)SLINQLEKc	nTKTTNSILMSLINQLEKc	nTK(242.073)TTNSILM(15.995)SLINQLEKc	AT4G26750.1	AT4G26750.1	| Symbols: | hydroxyproline-rich glycoprotein family protein | chr4:13475848-13478382 REVERSE LENGTH=421	heavy	22	53.25	0	MKK1-ID	0.000221	Biotinylated peptide	AT4G26750.1-K50
MKK2-ID-H-vsMKK1-ID-L-n5-R2	n5	f2	32465	738.695	2213.06	2213.06	4551	3	nTK(242.073)TTNSILM(15.995)SLINQLEKc	nTKTTNSILMSLINQLEKc	nTK(242.073)TTNSILM(15.995)SLINQLEKc	AT4G26750.1	AT4G26750.1	| Symbols: | hydroxyproline-rich glycoprotein family protein | chr4:13475848-13478382 REVERSE LENGTH=421	heavy	22	60.02	0	MKK1-ID	3.7e-05	Biotinylated peptide	AT4G26750.1-K50
MKK2-ID-H-vsMKK1-ID-L-n6-R3	n6	f3	32554	1082.19	3243.54	3243.54	4762	3	nLGSSSSVSLDK(226.078)NINLLSLDENPFAPIPRc	nLGSSSSVSLDKNINLLSLDENPFAPIPRc	nLGSSSSVSLDK(226.078)NINLLSLDENPFAPIPRc	AT3G59770.1	AT3G59770.1;AT3G59770.2;AT3G59770.3	| Symbols: SAC9 | sacI homology domain-containing protein / WW domain-containing protein | chr3:22079281-22085674 REVERSE LENGTH=1630	heavy	35	40.86	0	MKK1-ID	0.000583	Biotinylated peptide	AT3G59770.1-K1389
MKK2-ID-H-vsMKK1-ID-L-n2-F2	n2	r2	11319	501.529	2002.09	2002.09	2418	4	nNK(226.078)SPLLLQM(15.995)NPIHKKc	nNKSPLLLQMNPIHKKc	nNK(226.078)SPLLLQM(15.995)NPIHKKc	AT1G78380.1	AT1G78380.1	| Symbols: ATGSTU19, GST8, GSTU19 | glutathione S-transferase TAU 19 | chr1:29486659-29487819 REVERSE LENGTH=219	light	23	14.86	0	MKK1-ID	0.002135	Biotinylated peptide	AT1G78380.1-K40
MKK2-ID-H-vsMKK1-ID-L-n5-R2	n5	f2	22072	1116.82	3347.44	3347.44	3346	3	nMINK(226.078)HGNIYVPNPQAETSEIWM(15.995)QNPRc	nMINKHGNIYVPNPQAETSEIWMQNPRc	nMINK(226.078)HGNIYVPNPQAETSEIWM(15.995)QNPRc	AT3G13990.1	AT3G13990.1;AT3G13990.2	| Symbols: | Kinase-related protein of unknown function (DUF1296) | chr3:4625708-4630383 REVERSE LENGTH=848	heavy	39	30.94	0	MKK1-ID	0.000491	Biotinylated peptide	AT3G13990.1-K728
MKK2-ID-H-vsMKK1-ID-L-n1-F1	n1	r1	29855	726.052	2175.13	2175.13	4860	3	nTK(242.073)TTNSILMSLINQLEKc	nTKTTNSILMSLINQLEKc	nTK(242.073)TTNSILMSLINQLEKc	AT4G26750.1	AT4G26750.1	| Symbols: | hydroxyproline-rich glycoprotein family protein | chr4:13475848-13478382 REVERSE LENGTH=421	light	22	18.62	0	MKK1-ID	0.004122	Biotinylated peptide	AT4G26750.1-K50
MKK2-ID-H-vsMKK1-ID-L-n2-F2	n2	r2	31090	726.05	2175.13	2175.13	4691	3	nTK(242.073)TTNSILMSLINQLEKc	nTKTTNSILMSLINQLEKc	nTK(242.073)TTNSILMSLINQLEKc	AT4G26750.1	AT4G26750.1	| Symbols: | hydroxyproline-rich glycoprotein family protein | chr4:13475848-13478382 REVERSE LENGTH=421	light	22	59.21	0	MKK1-ID	0.000221	Biotinylated peptide	AT4G26750.1-K50
MKK2-ID-H-vsMKK1-ID-L-n3-F3	n3	r3	36467	726.051	2175.13	2175.13	4846	3	nTK(242.073)TTNSILMSLINQLEKc	nTKTTNSILMSLINQLEKc	nTK(242.073)TTNSILMSLINQLEKc	AT4G26750.1	AT4G26750.1	| Symbols: | hydroxyproline-rich glycoprotein family protein | chr4:13475848-13478382 REVERSE LENGTH=421	light	22	51.46	0	MKK1-ID	0.000241	Biotinylated peptide	AT4G26750.1-K50
MKK2-ID-H-vsMKK1-ID-L-n6-R3	n6	f3	32380	617.984	1850.93	1850.93	4739	3	nNLANPTALLLSGVMM(15.995)LRc	nNLANPTALLLSGVMMLRc	nNLANPTALLLSGVMM(15.995)LRc	AT5G03290.1	AT5G03290.1	| Symbols: IDH-V | isocitrate dehydrogenase V | chr5:794043-795939 FORWARD LENGTH=374	heavy	22	35.23	0	MKK1-ID	0.000623	Non biotinylated peptide
MKK2-ID-H-vsMKK1-ID-L-n6-R3	n6	f3	12714	543.939	1628.79	1628.79	2329	3	nEGK(226.078)LGVEQELRKc	nEGKLGVEQELRKc	nEGK(226.078)LGVEQELRKc	AT2G26570.1	AT2G26570.1;AT4G33390.1	| Symbols: WEB1 | Plant protein of unknown function (DUF827) | chr2:11299565-11302076 FORWARD LENGTH=807	heavy	18	12.23	0	MKK1-ID	0.003013	Biotinylated peptide	AT2G26570.1-K711
MKK2-ID-H-vsMKK1-ID-L-n5-R2	n5	f2	20381	739.98	2216.92	2216.91	3158	3	nAM(15.995)TVFWSAMAQSMTSRPM(15.995)Kc	nAMTVFWSAMAQSMTSRPMKc	nAM(15.995)TVFWSAMAQSMTSRPM(15.995)Kc	AT5G17920.1	AT5G17920.1;AT5G17920.2	| Symbols: ATCIMS, ATMETS, ATMS1 | Cobalamin-independent synthase family protein | chr5:5935771-5939195 FORWARD LENGTH=765	heavy	25	19.33	0	MKK1-ID	0.005834	Non biotinylated peptide
MKK2-ID-H-vsMKK1-ID-L-n2-F2	n2	r2	31758	720.72	2159.14	2159.13	4761	3	nTK(226.078)TTNSILMSLINQLEKc	nTKTTNSILMSLINQLEKc	nTK(226.078)TTNSILMSLINQLEKc	AT4G26750.1	AT4G26750.1	| Symbols: | hydroxyproline-rich glycoprotein family protein | chr4:13475848-13478382 REVERSE LENGTH=421	light	22	5.43	0	MKK1-ID	0.008107	Biotinylated peptide	AT4G26750.1-K50
MKK2-ID-H-vsMKK1-ID-L-n3-F3	n3	r3	37997	720.719	2159.13	2159.13	5040	3	nTK(226.078)TTNSILMSLINQLEKc	nTKTTNSILMSLINQLEKc	nTK(226.078)TTNSILMSLINQLEKc	AT4G26750.1	AT4G26750.1	| Symbols: | hydroxyproline-rich glycoprotein family protein | chr4:13475848-13478382 REVERSE LENGTH=421	light	22	47.36	0	MKK1-ID	0.000131	Biotinylated peptide	AT4G26750.1-K50
MKK2-ID-H-vsMKK1-ID-L-n4-R1	n4	f1	35393	728.032	2181.07	2181.07	5012	3	nTK(226.078)TTNSILMSLINQLEKc	nTKTTNSILMSLINQLEKc	nTK(226.078)TTNSILMSLINQLEKc	AT4G26750.1	AT4G26750.1	| Symbols: | hydroxyproline-rich glycoprotein family protein | chr4:13475848-13478382 REVERSE LENGTH=421	heavy	22	62.88	0	MKK1-ID	7e-05	Biotinylated peptide	AT4G26750.1-K50
MKK2-ID-H-vsMKK1-ID-L-n5-R2	n5	f2	35646	728.031	2181.07	2181.07	4957	3	nTK(226.078)TTNSILMSLINQLEKc	nTKTTNSILMSLINQLEKc	nTK(226.078)TTNSILMSLINQLEKc	AT4G26750.1	AT4G26750.1	| Symbols: | hydroxyproline-rich glycoprotein family protein | chr4:13475848-13478382 REVERSE LENGTH=421	heavy	22	53.86	0	MKK1-ID	0.000101	Biotinylated peptide	AT4G26750.1-K50
MKK2-ID-H-vsMKK1-ID-L-n6-R3	n6	f3	33994	728.032	2181.07	2181.07	4950	3	nTK(226.078)TTNSILMSLINQLEKc	nTKTTNSILMSLINQLEKc	nTK(226.078)TTNSILMSLINQLEKc	AT4G26750.1	AT4G26750.1	| Symbols: | hydroxyproline-rich glycoprotein family protein | chr4:13475848-13478382 REVERSE LENGTH=421	heavy	22	70.11	0	MKK1-ID	3.7e-05	Biotinylated peptide	AT4G26750.1-K50
MKK2-ID-H-vsMKK1-ID-L-n6-R3	n6	f3	34102	1091.54	2181.07	2181.07	4964	2	nTK(226.078)TTNSILMSLINQLEKc	nTKTTNSILMSLINQLEKc	nTK(226.078)TTNSILMSLINQLEKc	AT4G26750.1	AT4G26750.1	| Symbols: | hydroxyproline-rich glycoprotein family protein | chr4:13475848-13478382 REVERSE LENGTH=421	heavy	22	50.92	0	MKK1-ID	0.000461	Biotinylated peptide	AT4G26750.1-K50
MKK2-ID-H-vsMKK1-ID-L-n3-F3	n3	r3	35307	889.915	3555.63	3555.63	4703	4	nAAMM(15.995)ELIVDLDDEVM(15.995)ENYLEGVEPDEATVKRc	nAAMMELIVDLDDEVMENYLEGVEPDEATVKRc	nAAMM(15.995)ELIVDLDDEVM(15.995)ENYLEGVEPDEATVKRc	AT1G62750.1	AT1G62750.1	| Symbols: ATSCO1, ATSCO1/CPEF-G, SCO1 | Translation elongation factor EFG/EF2 protein | chr1:23233622-23236321 REVERSE LENGTH=783	light	36	43.01	0	MKK1-ID	0.000241	Non biotinylated peptide
MKK2-ID-H-vsMKK1-ID-L-n4-R1	n4	f1	32686	898.892	3591.54	3591.52	4659	4	nAAMM(15.995)ELIVDLDDEVM(15.995)ENYLEGVEPDEATVKRc	nAAMMELIVDLDDEVMENYLEGVEPDEATVKRc	nAAMM(15.995)ELIVDLDDEVM(15.995)ENYLEGVEPDEATVKRc	AT1G62750.1	AT1G62750.1	| Symbols: ATSCO1, ATSCO1/CPEF-G, SCO1 | Translation elongation factor EFG/EF2 protein | chr1:23233622-23236321 REVERSE LENGTH=783	heavy	36	36.12	0	MKK1-ID	0.000562	Non biotinylated peptide
MKK2-ID-H-vsMKK1-ID-L-n5-R2	n5	f2	32955	1198.18	3591.52	3591.52	4613	3	nAAMM(15.995)ELIVDLDDEVM(15.995)ENYLEGVEPDEATVKRc	nAAMMELIVDLDDEVMENYLEGVEPDEATVKRc	nAAMM(15.995)ELIVDLDDEVM(15.995)ENYLEGVEPDEATVKRc	AT1G62750.1	AT1G62750.1	| Symbols: ATSCO1, ATSCO1/CPEF-G, SCO1 | Translation elongation factor EFG/EF2 protein | chr1:23233622-23236321 REVERSE LENGTH=783	heavy	36	18.85	0	MKK1-ID	0.00905	Non biotinylated peptide
MKK2-ID-H-vsMKK1-ID-L-n5-R2	n5	f2	21231	587.975	1760.9	1760.9	3252	3	nK(226.078)KEYFAGPLPLVRc	nKKEYFAGPLPLVRc	nK(226.078)KEYFAGPLPLVRc	AT3G50370.1	AT3G50370.1	| Symbols: | unknown protein; FUNCTIONS IN: molecular_function unknown; INVOLVED IN: biological_process unknown; LOCATED IN: cellular_component unknown; EXPRESSED IN: 26 plant structures; EXPRESSED DURING: 15 growth stages; Has 27734 Blast hits to 16708 proteins in 1259 species: Archae - 81; Bacteria - 3434; Metazoa - 10876; Fungi - 2514; Plants - 987; Viruses - 212; Other Eukaryotes - 9630 (sour…	heavy	18	27.63	0	MKK1-ID	0.000851	Biotinylated peptide	AT3G50370.1-K200
MKK2-ID-H-vsMKK1-ID-L-n6-R3	n6	f3	20003	587.975	1760.9	1760.9	3237	3	nK(226.078)KEYFAGPLPLVRc	nKKEYFAGPLPLVRc	nK(226.078)KEYFAGPLPLVRc	AT3G50370.1	AT3G50370.1	| Symbols: | unknown protein; FUNCTIONS IN: molecular_function unknown; INVOLVED IN: biological_process unknown; LOCATED IN: cellular_component unknown; EXPRESSED IN: 26 plant structures; EXPRESSED DURING: 15 growth stages; Has 27734 Blast hits to 16708 proteins in 1259 species: Archae - 81; Bacteria - 3434; Metazoa - 10876; Fungi - 2514; Plants - 987; Viruses - 212; Other Eukaryotes - 9630 (sour…	heavy	18	27.75	0	MKK1-ID	0.001112	Biotinylated peptide	AT3G50370.1-K200
MKK2-ID-H-vsMKK1-ID-L-n2-F2	n2	r2	23439	847.949	3387.77	3387.76	3855	4	nVLVENEAKVDQGQPILVLEAMK(226.078)M(15.995)EHVVKc	nVLVENEAKVDQGQPILVLEAMKMEHVVKc	nVLVENEAKVDQGQPILVLEAMK(226.078)M(15.995)EHVVKc	AT1G03090.2	AT1G03090.1;AT1G03090.2	| Symbols: MCCA | methylcrotonyl-CoA carboxylase alpha chain, mitochondrial / 3-methylcrotonyl-CoA carboxylase 1 (MCCA) | chr1:739715-743819 FORWARD LENGTH=734	light	36	33.21	0	MKK1-ID	0.000643	Biotinylated peptide	AT1G03090.2-K699
MKK2-ID-H-vsMKK1-ID-L-n2-F2	n2	r2	23731	847.949	3387.77	3387.76	3888	4	nVLVENEAKVDQGQPILVLEAMK(226.078)M(15.995)EHVVKc	nVLVENEAKVDQGQPILVLEAMKMEHVVKc	nVLVENEAKVDQGQPILVLEAMK(226.078)M(15.995)EHVVKc	AT1G03090.2	AT1G03090.1;AT1G03090.2	| Symbols: MCCA | methylcrotonyl-CoA carboxylase alpha chain, mitochondrial / 3-methylcrotonyl-CoA carboxylase 1 (MCCA) | chr1:739715-743819 FORWARD LENGTH=734	light	36	33.27	0	MKK1-ID	0.000689	Biotinylated peptide	AT1G03090.2-K699
MKK2-ID-H-vsMKK1-ID-L-n2-F2	n2	r2	33016	846.891	3383.54	3383.53	4913	4	nAAMM(15.995)ELIVDLDDEVMENYLEGVEPDEATVKc	nAAMMELIVDLDDEVMENYLEGVEPDEATVKc	nAAMM(15.995)ELIVDLDDEVMENYLEGVEPDEATVKc	AT1G62750.1	AT1G62750.1	| Symbols: ATSCO1, ATSCO1/CPEF-G, SCO1 | Translation elongation factor EFG/EF2 protein | chr1:23233622-23236321 REVERSE LENGTH=783	light	32	42.86	0	MKK1-ID	0.00038	Non biotinylated peptide
MKK2-ID-H-vsMKK1-ID-L-n2-F2	n2	r2	33063	1128.85	3383.53	3383.53	4918	3	nAAMM(15.995)ELIVDLDDEVMENYLEGVEPDEATVKc	nAAMMELIVDLDDEVMENYLEGVEPDEATVKc	nAAMM(15.995)ELIVDLDDEVMENYLEGVEPDEATVKc	AT1G62750.1	AT1G62750.1	| Symbols: ATSCO1, ATSCO1/CPEF-G, SCO1 | Translation elongation factor EFG/EF2 protein | chr1:23233622-23236321 REVERSE LENGTH=783	light	32	75.84	0	MKK1-ID	3.7e-05	Non biotinylated peptide
MKK2-ID-H-vsMKK1-ID-L-n4-R1	n4	f1	37790	1139.49	3415.45	3415.44	5338	3	nAAMM(15.995)ELIVDLDDEVMENYLEGVEPDEATVKc	nAAMMELIVDLDDEVMENYLEGVEPDEATVKc	nAAMM(15.995)ELIVDLDDEVMENYLEGVEPDEATVKc	AT1G62750.1	AT1G62750.1	| Symbols: ATSCO1, ATSCO1/CPEF-G, SCO1 | Translation elongation factor EFG/EF2 protein | chr1:23233622-23236321 REVERSE LENGTH=783	heavy	32	32.07	0	MKK1-ID	0.003406	Non biotinylated peptide
MKK2-ID-H-vsMKK1-ID-L-n5-R2	n5	f2	38315	1139.49	3415.44	3415.44	5303	3	nAAMM(15.995)ELIVDLDDEVMENYLEGVEPDEATVKc	nAAMMELIVDLDDEVMENYLEGVEPDEATVKc	nAAMM(15.995)ELIVDLDDEVMENYLEGVEPDEATVKc	AT1G62750.1	AT1G62750.1	| Symbols: ATSCO1, ATSCO1/CPEF-G, SCO1 | Translation elongation factor EFG/EF2 protein | chr1:23233622-23236321 REVERSE LENGTH=783	heavy	32	89	0	MKK1-ID	3.7e-05	Non biotinylated peptide
MKK2-ID-H-vsMKK1-ID-L-n5-R2	n5	f2	38370	854.869	3415.45	3415.44	5310	4	nAAMM(15.995)ELIVDLDDEVMENYLEGVEPDEATVKc	nAAMMELIVDLDDEVMENYLEGVEPDEATVKc	nAAMM(15.995)ELIVDLDDEVMENYLEGVEPDEATVKc	AT1G62750.1	AT1G62750.1	| Symbols: ATSCO1, ATSCO1/CPEF-G, SCO1 | Translation elongation factor EFG/EF2 protein | chr1:23233622-23236321 REVERSE LENGTH=783	heavy	32	37.2	0	MKK1-ID	0.000583	Non biotinylated peptide
MKK2-ID-H-vsMKK1-ID-L-n6-R3	n6	f3	36229	1139.49	3415.46	3415.44	5245	3	nAAMM(15.995)ELIVDLDDEVMENYLEGVEPDEATVKc	nAAMMELIVDLDDEVMENYLEGVEPDEATVKc	nAAMM(15.995)ELIVDLDDEVMENYLEGVEPDEATVKc	AT1G62750.1	AT1G62750.1	| Symbols: ATSCO1, ATSCO1/CPEF-G, SCO1 | Translation elongation factor EFG/EF2 protein | chr1:23233622-23236321 REVERSE LENGTH=783	heavy	32	42.76	0	MKK1-ID	0.006716	Non biotinylated peptide
MKK2-ID-H-vsMKK1-ID-L-n6-R3	n6	f3	36574	1139.49	3415.45	3415.44	5291	3	nAAMM(15.995)ELIVDLDDEVMENYLEGVEPDEATVKc	nAAMMELIVDLDDEVMENYLEGVEPDEATVKc	nAAMM(15.995)ELIVDLDDEVMENYLEGVEPDEATVKc	AT1G62750.1	AT1G62750.1	| Symbols: ATSCO1, ATSCO1/CPEF-G, SCO1 | Translation elongation factor EFG/EF2 protein | chr1:23233622-23236321 REVERSE LENGTH=783	heavy	32	54.63	0	MKK1-ID	0.000491	Non biotinylated peptide
MKK2-ID-H-vsMKK1-ID-L-n2-F2	n2	r2	31893	916.147	2745.42	2745.43	4774	3	nLAGK(242.073)M(15.995)RNGVTATDLVLTVTQMLRc	nLAGKMRNGVTATDLVLTVTQMLRc	nLAGK(242.073)M(15.995)RNGVTATDLVLTVTQMLRc	AT2G05710.1	AT2G05710.1	| Symbols: ACO3 | aconitase 3 | chr2:2141591-2146350 FORWARD LENGTH=990	light	32	53.1	0	MKK1-ID	0.000734	Biotinylated peptide	AT2G05710.1-K346
MKK2-ID-H-vsMKK1-ID-L-n6-R3	n6	f3	8299	435.221	1302.64	1302.64	1763	3	nK(226.078)LFEKNSAKc	nKLFEKNSAKc	nK(226.078)LFEKNSAKc	AT4G20260.1	AT4G20260.1;AT4G20260.2;AT4G20260.3;AT4G20260.4;AT4G20260.5;AT4G20260.6	| Symbols: ATPCAP1, PCAP1 | plasma-membrane associated cation-binding protein 1 | chr4:10941593-10943227 FORWARD LENGTH=225	heavy	13	5.77	0	MKK1-ID	0.002067	Biotinylated peptide	AT4G20260.1-K14
MKK2-ID-H-vsMKK1-ID-L-n1-F1	n1	r1	14458	625.671	1873.99	1873.99	2853	3	nNK(226.078)SPLLLQM(15.995)NPIHKc	nNKSPLLLQMNPIHKc	nNK(226.078)SPLLLQM(15.995)NPIHKc	AT1G78380.1	AT1G78380.1	| Symbols: ATGSTU19, GST8, GSTU19 | glutathione S-transferase TAU 19 | chr1:29486659-29487819 REVERSE LENGTH=219	light	21	33.66	0	MKK1-ID	0.000491	Biotinylated peptide	AT1G78380.1-K40
MKK2-ID-H-vsMKK1-ID-L-n2-F2	n2	r2	14695	625.672	1873.99	1873.99	2834	3	nNK(226.078)SPLLLQM(15.995)NPIHKc	nNKSPLLLQMNPIHKc	nNK(226.078)SPLLLQM(15.995)NPIHKc	AT1G78380.1	AT1G78380.1	| Symbols: ATGSTU19, GST8, GSTU19 | glutathione S-transferase TAU 19 | chr1:29486659-29487819 REVERSE LENGTH=219	light	21	55.77	0	MKK1-ID	0.000221	Biotinylated peptide	AT1G78380.1-K40
MKK2-ID-H-vsMKK1-ID-L-n3-F3	n3	r3	17991	625.671	1873.99	1873.99	2814	3	nNK(226.078)SPLLLQM(15.995)NPIHKc	nNKSPLLLQMNPIHKc	nNK(226.078)SPLLLQM(15.995)NPIHKc	AT1G78380.1	AT1G78380.1	| Symbols: ATGSTU19, GST8, GSTU19 | glutathione S-transferase TAU 19 | chr1:29486659-29487819 REVERSE LENGTH=219	light	21	49.96	0	MKK1-ID	7e-05	Biotinylated peptide	AT1G78380.1-K40
MKK2-ID-H-vsMKK1-ID-L-n5-R2	n5	f2	17153	632.652	1894.93	1894.93	2780	3	nNK(226.078)SPLLLQM(15.995)NPIHKc	nNKSPLLLQMNPIHKc	nNK(226.078)SPLLLQM(15.995)NPIHKc	AT1G78380.1	AT1G78380.1	| Symbols: ATGSTU19, GST8, GSTU19 | glutathione S-transferase TAU 19 | chr1:29486659-29487819 REVERSE LENGTH=219	heavy	21	44.64	0	MKK1-ID	0.000491	Biotinylated peptide	AT1G78380.1-K40
MKK2-ID-H-vsMKK1-ID-L-n6-R3	n6	f3	16271	632.651	1894.93	1894.93	2778	3	nNK(226.078)SPLLLQM(15.995)NPIHKc	nNKSPLLLQMNPIHKc	nNK(226.078)SPLLLQM(15.995)NPIHKc	AT1G78380.1	AT1G78380.1	| Symbols: ATGSTU19, GST8, GSTU19 | glutathione S-transferase TAU 19 | chr1:29486659-29487819 REVERSE LENGTH=219	heavy	21	38.76	0	MKK1-ID	0.000241	Biotinylated peptide	AT1G78380.1-K40
MKK2-ID-H-vsMKK1-ID-L-n1-F1	n1	r1	11410	571.807	1141.6	1141.6	2460	2	nIC(57.021)LPAKSK(226.078)c	nICLPAKSKc	nIC(57.021)LPAKSK(226.078)c	AT5G14740.2	AT3G01500.1;AT3G01500.2;AT3G01500.3;AT5G14740.1;AT5G14740.2;AT5G14740.3;AT5G14740.4;AT5G14740.5	| Symbols: CA2, CA18, BETA CA2 | carbonic anhydrase 2 | chr5:4760536-4762382 FORWARD LENGTH=259	light	10	26.96	0	MKK1-ID	0.003428	Biotinylated peptide	AT5G14740.2-K258
MKK2-ID-H-vsMKK1-ID-L-n2-F2	n2	r2	11060	571.807	1141.6	1141.6	2384	2	nIC(57.021)LPAKSK(226.078)c	nICLPAKSKc	nIC(57.021)LPAKSK(226.078)c	AT5G14740.2	AT3G01500.1;AT3G01500.2;AT3G01500.3;AT5G14740.1;AT5G14740.2;AT5G14740.3;AT5G14740.4;AT5G14740.5	| Symbols: CA2, CA18, BETA CA2 | carbonic anhydrase 2 | chr5:4760536-4762382 FORWARD LENGTH=259	light	10	27.2	0	MKK1-ID	0.003406	Biotinylated peptide	AT5G14740.2-K258
MKK2-ID-H-vsMKK1-ID-L-n3-F3	n3	r3	14305	571.807	1141.6	1141.6	2395	2	nIC(57.021)LPAKSK(226.078)c	nICLPAKSKc	nIC(57.021)LPAKSK(226.078)c	AT5G14740.2	AT3G01500.1;AT3G01500.2;AT3G01500.3;AT5G14740.1;AT5G14740.2;AT5G14740.3;AT5G14740.4;AT5G14740.5	| Symbols: CA2, CA18, BETA CA2 | carbonic anhydrase 2 | chr5:4760536-4762382 FORWARD LENGTH=259	light	10	26.94	0	MKK1-ID	0.003428	Biotinylated peptide	AT5G14740.2-K258
MKK2-ID-H-vsMKK1-ID-L-n3-F3	n3	r3	8621	579.805	1157.59	1157.59	1676	2	nIC(57.021)LPAKSK(242.073)c	nICLPAKSKc	nIC(57.021)LPAKSK(242.073)c	AT5G14740.2	AT3G01500.1;AT3G01500.2;AT3G01500.3;AT5G14740.1;AT5G14740.2;AT5G14740.3;AT5G14740.4;AT5G14740.5	| Symbols: CA2, CA18, BETA CA2 | carbonic anhydrase 2 | chr5:4760536-4762382 FORWARD LENGTH=259	light	10	15.29	0	MKK1-ID	0.005877	Biotinylated peptide	AT5G14740.2-K258
MKK2-ID-H-vsMKK1-ID-L-n3-F3	n3	r3	9102	579.804	1157.59	1157.59	1741	2	nIC(57.021)LPAKSK(242.073)c	nICLPAKSKc	nIC(57.021)LPAKSK(242.073)c	AT5G14740.2	AT3G01500.1;AT3G01500.2;AT3G01500.3;AT5G14740.1;AT5G14740.2;AT5G14740.3;AT5G14740.4;AT5G14740.5	| Symbols: CA2, CA18, BETA CA2 | carbonic anhydrase 2 | chr5:4760536-4762382 FORWARD LENGTH=259	light	10	24.64	0	MKK1-ID	0.003581	Biotinylated peptide	AT5G14740.2-K258
MKK2-ID-H-vsMKK1-ID-L-n3-F3	n3	r3	9150	671.861	1341.71	1341.71	1747	2	nAK(242.073)ANSLAQLGKc	nAKANSLAQLGKc	nAK(242.073)ANSLAQLGKc	AT2G01140.1	AT2G01140.1;AT2G21330.1;AT2G21330.3;AT4G38970.1	| Symbols: | Aldolase superfamily protein | chr2:95006-96491 REVERSE LENGTH=391	light	15	24.55	0	MKK1-ID	0.0033	Biotinylated peptide	AT2G01140.1-K361
MKK2-ID-H-vsMKK1-ID-L-n5-R2	n5	f2	16479	657.992	1970.95	1970.95	2700	3	nGSSTK(226.078)TPAFLSSSLSKKc	nGSSTKTPAFLSSSLSKKc	nGSSTK(226.078)TPAFLSSSLSKKc	AT4G21160.1	AT4G21160.1;AT4G21160.2;AT4G21160.3;AT4G21160.4	| Symbols: ZAC, AGD12 | Calcium-dependent ARF-type GTPase activating protein family | chr4:11284694-11286532 FORWARD LENGTH=337	heavy	20	21.1	0	MKK1-ID	0.005462	Biotinylated peptide	AT4G21160.1-K145
MKK2-ID-H-vsMKK1-ID-L-n2-F2	n2	r2	15074	663.038	1986.09	1986.09	2881	3	nNK(226.078)SPLLLQMNPIHKKc	nNKSPLLLQMNPIHKKc	nNK(226.078)SPLLLQMNPIHKKc	AT1G78380.1	AT1G78380.1	| Symbols: ATGSTU19, GST8, GSTU19 | glutathione S-transferase TAU 19 | chr1:29486659-29487819 REVERSE LENGTH=219	light	23	44.18	0	MKK1-ID	0.000131	Biotinylated peptide	AT1G78380.1-K40
MKK2-ID-H-vsMKK1-ID-L-n3-F3	n3	r3	18442	663.039	1986.09	1986.09	2865	3	nNK(226.078)SPLLLQMNPIHKKc	nNKSPLLLQMNPIHKKc	nNK(226.078)SPLLLQMNPIHKKc	AT1G78380.1	AT1G78380.1	| Symbols: ATGSTU19, GST8, GSTU19 | glutathione S-transferase TAU 19 | chr1:29486659-29487819 REVERSE LENGTH=219	light	23	33.67	0	MKK1-ID	0.000491	Biotinylated peptide	AT1G78380.1-K40
MKK2-ID-H-vsMKK1-ID-L-n3-F3	n3	r3	18475	497.531	1986.09	1986.09	2868	4	nNK(226.078)SPLLLQMNPIHKKc	nNKSPLLLQMNPIHKKc	nNK(226.078)SPLLLQMNPIHKKc	AT1G78380.1	AT1G78380.1	| Symbols: ATGSTU19, GST8, GSTU19 | glutathione S-transferase TAU 19 | chr1:29486659-29487819 REVERSE LENGTH=219	light	23	25.56	0	MKK1-ID	0.000601	Biotinylated peptide	AT1G78380.1-K40
MKK2-ID-H-vsMKK1-ID-L-n4-R1	n4	f1	17760	503.264	2009.03	2009.02	2826	4	nNK(226.078)SPLLLQMNPIHKKc	nNKSPLLLQMNPIHKKc	nNK(226.078)SPLLLQMNPIHKKc	AT1G78380.1	AT1G78380.1	| Symbols: ATGSTU19, GST8, GSTU19 | glutathione S-transferase TAU 19 | chr1:29486659-29487819 REVERSE LENGTH=219	heavy	23	41.67	0	MKK1-ID	0.000241	Biotinylated peptide	AT1G78380.1-K40
MKK2-ID-H-vsMKK1-ID-L-n6-R3	n6	f3	16448	503.265	2009.03	2009.02	2800	4	nNK(226.078)SPLLLQMNPIHKKc	nNKSPLLLQMNPIHKKc	nNK(226.078)SPLLLQMNPIHKKc	AT1G78380.1	AT1G78380.1	| Symbols: ATGSTU19, GST8, GSTU19 | glutathione S-transferase TAU 19 | chr1:29486659-29487819 REVERSE LENGTH=219	heavy	23	21.29	0	MKK1-ID	0.000948	Biotinylated peptide	AT1G78380.1-K40
MKK2-ID-H-vsMKK1-ID-L-n6-R3	n6	f3	16380	670.682	2009.02	2009.02	2792	3	nNK(226.078)SPLLLQMNPIHKKc	nNKSPLLLQMNPIHKKc	nNK(226.078)SPLLLQMNPIHKKc	AT1G78380.1	AT1G78380.1	| Symbols: ATGSTU19, GST8, GSTU19 | glutathione S-transferase TAU 19 | chr1:29486659-29487819 REVERSE LENGTH=219	heavy	23	31.72	0	MKK1-ID	0.000491	Biotinylated peptide	AT1G78380.1-K40
MKK2-ID-H-vsMKK1-ID-L-n5-R2	n5	f2	12200	875.351	3497.37	3497.37	2165	4	nALESMM(15.995)KDESDGGDGETESQRLDEEEQTVTKc	nALESMMKDESDGGDGETESQRLDEEEQTVTKc	nALESMM(15.995)KDESDGGDGETESQRLDEEEQTVTKc	AT1G42550.1	AT1G42550.1	| Symbols: PMI1 | plastid movement impaired1 | chr1:15977131-15979734 FORWARD LENGTH=843	heavy	38	14.2	0	MKK1-ID	0.009862	Non biotinylated peptide
MKK2-ID-H-vsMKK1-ID-L-n4-R1	n4	f1	19240	638.814	2551.23	2551.23	3013	4	nK(226.078)EVIVPSYDFHPIRPTTAARc	nKEVIVPSYDFHPIRPTTAARc	nK(226.078)EVIVPSYDFHPIRPTTAARc	AT3G01560.1	AT3G01560.1	| Symbols: | Protein of unknown function (DUF1421) | chr3:219884-221707 FORWARD LENGTH=511	heavy	29	29.22	0	MKK1-ID	0.000583	Biotinylated peptide	AT3G01560.1-K52
MKK2-ID-H-vsMKK1-ID-L-n4-R1	n4	f1	34012	733.363	2197.07	2197.06	4832	3	nTK(226.078)TTNSILM(15.995)SLINQLEKc	nTKTTNSILMSLINQLEKc	nTK(226.078)TTNSILM(15.995)SLINQLEKc	AT4G26750.1	AT4G26750.1	| Symbols: | hydroxyproline-rich glycoprotein family protein | chr4:13475848-13478382 REVERSE LENGTH=421	heavy	22	60.23	0	MKK1-ID	7e-05	Biotinylated peptide	AT4G26750.1-K50
MKK2-ID-H-vsMKK1-ID-L-n5-R2	n5	f2	34163	733.363	2197.07	2197.06	4767	3	nTK(226.078)TTNSILM(15.995)SLINQLEKc	nTKTTNSILMSLINQLEKc	nTK(226.078)TTNSILM(15.995)SLINQLEKc	AT4G26750.1	AT4G26750.1	| Symbols: | hydroxyproline-rich glycoprotein family protein | chr4:13475848-13478382 REVERSE LENGTH=421	heavy	22	57.57	0	MKK1-ID	0.000241	Biotinylated peptide	AT4G26750.1-K50
MKK2-ID-H-vsMKK1-ID-L-n6-R3	n6	f3	32800	733.362	2197.06	2197.06	4794	3	nTK(226.078)TTNSILM(15.995)SLINQLEKc	nTKTTNSILMSLINQLEKc	nTK(226.078)TTNSILM(15.995)SLINQLEKc	AT4G26750.1	AT4G26750.1	| Symbols: | hydroxyproline-rich glycoprotein family protein | chr4:13475848-13478382 REVERSE LENGTH=421	heavy	22	43.74	0	MKK1-ID	0.000131	Biotinylated peptide	AT4G26750.1-K50
MKK2-ID-H-vsMKK1-ID-L-n2-F2	n2	r2	8473	636.339	2541.33	2541.33	2052	4	nMLLLKHQHK(242.073)QEEQQQLLRc	nMLLLKHQHKQEEQQQLLRc	nMLLLKHQHK(242.073)QEEQQQLLRc	AT5G42950.1	AT5G42950.1	| Symbols: | GYF domain-containing protein | chr5:17224436-17231044 FORWARD LENGTH=1714	light	32	8.36	0	MKK1-ID	0.003901	Biotinylated peptide	AT5G42950.1-K883
MKK2-ID-H-vsMKK1-ID-L-n2-F2	n2	r2	9857	509.274	2541.33	2541.33	2232	5	nMLLLKHQHK(242.073)QEEQQQLLRc	nMLLLKHQHKQEEQQQLLRc	nMLLLKHQHK(242.073)QEEQQQLLRc	AT5G42950.1	AT5G42950.1	| Symbols: | GYF domain-containing protein | chr5:17224436-17231044 FORWARD LENGTH=1714	light	32	18.45	0	MKK1-ID	0.001112	Biotinylated peptide	AT5G42950.1-K883
MKK2-ID-H-vsMKK1-ID-L-n3-F3	n3	r3	12104	509.274	2541.33	2541.33	2128	5	nMLLLKHQHK(242.073)QEEQQQLLRc	nMLLLKHQHKQEEQQQLLRc	nMLLLKHQHK(242.073)QEEQQQLLRc	AT5G42950.1	AT5G42950.1	| Symbols: | GYF domain-containing protein | chr5:17224436-17231044 FORWARD LENGTH=1714	light	32	13.56	0	MKK1-ID	0.001339	Biotinylated peptide	AT5G42950.1-K883
MKK2-ID-H-vsMKK1-ID-L-n2-F2	n2	r2	13766	414.486	1653.91	1653.91	2725	4	nK(226.078)RPDLSLPLPHRc	nKRPDLSLPLPHRc	nK(226.078)RPDLSLPLPHRc	AT3G21220.1	AT3G21220.1	| Symbols: ATMKK5, ATMAP2K_ALPHA, MAP2K_A, MKK5, ATMEK5, MEK5 | MAP kinase kinase 5 | chr3:7445917-7446963 FORWARD LENGTH=348	light	21	20.92	0	MKK1-ID	0.000491	Biotinylated peptide	AT3G21220.1-K20
MKK2-ID-H-vsMKK1-ID-L-n1-F1	n1	r1	11147	584.532	2334.1	2334.1	2426	4	nTEDGTTEYAEFLHAPKK(242.073)Rc	nTEDGTTEYAEFLHAPKKRc	nTEDGTTEYAEFLHAPKK(242.073)Rc	AT1G14830.1	AT1G14830.1	| Symbols: ADL1C, ADL5, DRP1C, DL1C | DYNAMIN-like 1C | chr1:5107699-5111470 REVERSE LENGTH=614	light	25	27.39	0	MKK1-ID	0.000562	Biotinylated peptide	AT1G14830.1-K96
MKK2-ID-H-vsMKK1-ID-L-n1-F1	n1	r1	11161	779.038	2334.09	2334.1	2428	3	nTEDGTTEYAEFLHAPKK(242.073)Rc	nTEDGTTEYAEFLHAPKKRc	nTEDGTTEYAEFLHAPKK(242.073)Rc	AT1G14830.1	AT1G14830.1	| Symbols: ADL1C, ADL5, DRP1C, DL1C | DYNAMIN-like 1C | chr1:5107699-5111470 REVERSE LENGTH=614	light	25	7.5	0	MKK1-ID	0.006543	Biotinylated peptide	AT1G14830.1-K96
MKK2-ID-H-vsMKK1-ID-L-n2-F2	n2	r2	10535	779.039	2334.1	2334.1	2317	3	nTEDGTTEYAEFLHAPKK(242.073)Rc	nTEDGTTEYAEFLHAPKKRc	nTEDGTTEYAEFLHAPKK(242.073)Rc	AT1G14830.1	AT1G14830.1	| Symbols: ADL1C, ADL5, DRP1C, DL1C | DYNAMIN-like 1C | chr1:5107699-5111470 REVERSE LENGTH=614	light	25	41.58	0	MKK1-ID	0.000221	Biotinylated peptide	AT1G14830.1-K96
MKK2-ID-H-vsMKK1-ID-L-n2-F2	n2	r2	10543	584.532	2334.1	2334.1	2318	4	nTEDGTTEYAEFLHAPKK(242.073)Rc	nTEDGTTEYAEFLHAPKKRc	nTEDGTTEYAEFLHAPKK(242.073)Rc	AT1G14830.1	AT1G14830.1	| Symbols: ADL1C, ADL5, DRP1C, DL1C | DYNAMIN-like 1C | chr1:5107699-5111470 REVERSE LENGTH=614	light	25	30.63	0	MKK1-ID	0.000541	Biotinylated peptide	AT1G14830.1-K96
MKK2-ID-H-vsMKK1-ID-L-n3-F3	n3	r3	13761	584.531	2334.1	2334.1	2327	4	nTEDGTTEYAEFLHAPKK(242.073)Rc	nTEDGTTEYAEFLHAPKKRc	nTEDGTTEYAEFLHAPKK(242.073)Rc	AT1G14830.1	AT1G14830.1	| Symbols: ADL1C, ADL5, DRP1C, DL1C | DYNAMIN-like 1C | chr1:5107699-5111470 REVERSE LENGTH=614	light	25	36.12	0	MKK1-ID	0.000435	Biotinylated peptide	AT1G14830.1-K96
MKK2-ID-H-vsMKK1-ID-L-n3-F3	n3	r3	13838	779.039	2334.09	2334.1	2337	3	nTEDGTTEYAEFLHAPKK(242.073)Rc	nTEDGTTEYAEFLHAPKKRc	nTEDGTTEYAEFLHAPKK(242.073)Rc	AT1G14830.1	AT1G14830.1	| Symbols: ADL1C, ADL5, DRP1C, DL1C | DYNAMIN-like 1C | chr1:5107699-5111470 REVERSE LENGTH=614	light	25	52.96	0	MKK1-ID	0.000131	Biotinylated peptide	AT1G14830.1-K96
MKK2-ID-H-vsMKK1-ID-L-n3-F3	n3	r3	14054	584.532	2334.1	2334.1	2364	4	nTEDGTTEYAEFLHAPKK(242.073)Rc	nTEDGTTEYAEFLHAPKKRc	nTEDGTTEYAEFLHAPKK(242.073)Rc	AT1G14830.1	AT1G14830.1	| Symbols: ADL1C, ADL5, DRP1C, DL1C | DYNAMIN-like 1C | chr1:5107699-5111470 REVERSE LENGTH=614	light	25	28.1	0	MKK1-ID	0.000664	Biotinylated peptide	AT1G14830.1-K96
MKK2-ID-H-vsMKK1-ID-L-n4-R1	n4	f1	16507	590.763	2359.02	2359.02	2667	4	nTEDGTTEYAEFLHAPKK(242.073)Rc	nTEDGTTEYAEFLHAPKKRc	nTEDGTTEYAEFLHAPKK(242.073)Rc	AT1G14830.1	AT1G14830.1	| Symbols: ADL1C, ADL5, DRP1C, DL1C | DYNAMIN-like 1C | chr1:5107699-5111470 REVERSE LENGTH=614	heavy	25	26.23	0	MKK1-ID	0.000734	Biotinylated peptide	AT1G14830.1-K96
MKK2-ID-H-vsMKK1-ID-L-n5-R2	n5	f2	14018	590.763	2359.02	2359.02	2397	4	nTEDGTTEYAEFLHAPKK(242.073)Rc	nTEDGTTEYAEFLHAPKKRc	nTEDGTTEYAEFLHAPKK(242.073)Rc	AT1G14830.1	AT1G14830.1	| Symbols: ADL1C, ADL5, DRP1C, DL1C | DYNAMIN-like 1C | chr1:5107699-5111470 REVERSE LENGTH=614	heavy	25	13.83	0	MKK1-ID	0.001886	Biotinylated peptide	AT1G14830.1-K96
MKK2-ID-H-vsMKK1-ID-L-n5-R2	n5	f2	11889	1168.46	2334.91	2334.9	2126	2	nTQEEEEEDEEVMM(15.995)GPPPPPKc	nTQEEEEEDEEVMMGPPPPPKc	nTQEEEEEDEEVMM(15.995)GPPPPPKc	AT2G20330.1	AT2G20330.1	| Symbols: | Transducin/WD40 repeat-like superfamily protein | chr2:8772888-8775518 REVERSE LENGTH=648	heavy	22	111.01	0	MKK1-ID	3.7e-05	Non biotinylated peptide
MKK2-ID-H-vsMKK1-ID-L-n1-F1	n1	r1	25670	869.419	2605.24	2605.24	4312	3	nQK(242.073)EEELALLYADPFDVEAQRc	nQKEEELALLYADPFDVEAQRc	nQK(242.073)EEELALLYADPFDVEAQRc	AT3G13235.1	AT3G13235.1;AT3G13235.2;AT3G13235.3	| Symbols: | ubiquitin family protein | chr3:4271492-4274348 REVERSE LENGTH=414	light	26	27.01	0	MKK1-ID	0.001112	Biotinylated peptide	AT3G13235.1-K152
MKK2-ID-H-vsMKK1-ID-L-n6-R3	n6	f3	28352	878.062	2631.16	2631.16	4223	3	nQK(242.073)EEELALLYADPFDVEAQRc	nQKEEELALLYADPFDVEAQRc	nQK(242.073)EEELALLYADPFDVEAQRc	AT3G13235.1	AT3G13235.1;AT3G13235.2;AT3G13235.3	| Symbols: | ubiquitin family protein | chr3:4271492-4274348 REVERSE LENGTH=414	heavy	26	37.61	0	MKK1-ID	0.000623	Biotinylated peptide	AT3G13235.1-K152
MKK2-ID-H-vsMKK1-ID-L-n2-F2	n2	r2	16532	627.709	3133.51	3133.5	3053	5	nSK(226.078)QLFMELLHQRPGHQSAESPSMNRc	nSKQLFMELLHQRPGHQSAESPSMNRc	nSK(226.078)QLFMELLHQRPGHQSAESPSMNRc	AT1G24300.1	AT1G24300.1;AT1G24300.2	| Symbols: | GYF domain-containing protein | chr1:8614515-8620420 REVERSE LENGTH=1495	light	40	5.99	0	MKK1-ID	0.008471	Biotinylated peptide	AT1G24300.1-K1175
MKK2-ID-H-vsMKK1-ID-L-n3-F3	n3	r3	20511	627.708	3133.5	3133.5	3088	5	nSK(226.078)QLFMELLHQRPGHQSAESPSMNRc	nSKQLFMELLHQRPGHQSAESPSMNRc	nSK(226.078)QLFMELLHQRPGHQSAESPSMNRc	AT1G24300.1	AT1G24300.1;AT1G24300.2	| Symbols: | GYF domain-containing protein | chr1:8614515-8620420 REVERSE LENGTH=1495	light	40	9.15	0	MKK1-ID	0.001977	Biotinylated peptide	AT1G24300.1-K1175
MKK2-ID-H-vsMKK1-ID-L-n2-F2	n2	r2	17735	841.431	2521.27	2521.27	3183	3	nVDQGQPILVLEAMK(242.073)M(15.995)EHVVKc	nVDQGQPILVLEAMKMEHVVKc	nVDQGQPILVLEAMK(242.073)M(15.995)EHVVKc	AT1G03090.2	AT1G03090.1;AT1G03090.2	| Symbols: MCCA | methylcrotonyl-CoA carboxylase alpha chain, mitochondrial / 3-methylcrotonyl-CoA carboxylase 1 (MCCA) | chr1:739715-743819 FORWARD LENGTH=734	light	26	10.02	0	MKK1-ID	0.003776	Biotinylated peptide	AT1G03090.2-K699
MKK2-ID-H-vsMKK1-ID-L-n1-F1	n1	r1	13855	662.68	1985.02	1985.01	2775	3	nIKK(226.078)EDASEIIQQTEKc	nIKKEDASEIIQQTEKc	nIKK(226.078)EDASEIIQQTEKc	AT5G27470.1	AT5G27470.1	| Symbols: | seryl-tRNA synthetase / serine--tRNA ligase | chr5:9695087-9697154 FORWARD LENGTH=451	light	20	34.57	0	MKK1-ID	0.000491	Biotinylated peptide	AT5G27470.1-K70
MKK2-ID-H-vsMKK1-ID-L-n2-F2	n2	r2	13945	662.679	1985.01	1985.01	2747	3	nIKK(226.078)EDASEIIQQTEKc	nIKKEDASEIIQQTEKc	nIKK(226.078)EDASEIIQQTEKc	AT5G27470.1	AT5G27470.1	| Symbols: | seryl-tRNA synthetase / serine--tRNA ligase | chr5:9695087-9697154 FORWARD LENGTH=451	light	20	43.02	0	MKK1-ID	0.000461	Biotinylated peptide	AT5G27470.1-K70
MKK2-ID-H-vsMKK1-ID-L-n3-F3	n3	r3	17183	662.679	1985.02	1985.01	2725	3	nIKK(226.078)EDASEIIQQTEKc	nIKKEDASEIIQQTEKc	nIKK(226.078)EDASEIIQQTEKc	AT5G27470.1	AT5G27470.1	| Symbols: | seryl-tRNA synthetase / serine--tRNA ligase | chr5:9695087-9697154 FORWARD LENGTH=451	light	20	36.03	0	MKK1-ID	0.000241	Biotinylated peptide	AT5G27470.1-K70
MKK2-ID-H-vsMKK1-ID-L-n1-F1	n1	r1	18995	1047.21	4184.82	4184.8	3438	4	nFKMPDVASM(15.995)IPNTDGSEAATVAQEEEDDEDVDETGVEAKc	nFKMPDVASMIPNTDGSEAATVAQEEEDDEDVDETGVEAKc	nFKMPDVASM(15.995)IPNTDGSEAATVAQEEEDDEDVDETGVEAKc	AT4G10480.1	AT4G10480.1;AT4G10480.2	| Symbols: | Nascent polypeptide-associated complex (NAC), alpha subunit family protein | chr4:6478089-6479079 REVERSE LENGTH=212	light	43	98.96	0	MKK1-ID	3.7e-05	Non biotinylated peptide
MKK2-ID-H-vsMKK1-ID-L-n3-F3	n3	r3	23227	1047.21	4184.8	4184.8	3378	4	nFKMPDVASM(15.995)IPNTDGSEAATVAQEEEDDEDVDETGVEAKc	nFKMPDVASMIPNTDGSEAATVAQEEEDDEDVDETGVEAKc	nFKMPDVASM(15.995)IPNTDGSEAATVAQEEEDDEDVDETGVEAKc	AT4G10480.1	AT4G10480.1;AT4G10480.2	| Symbols: | Nascent polypeptide-associated complex (NAC), alpha subunit family protein | chr4:6478089-6479079 REVERSE LENGTH=212	light	43	83.95	0	MKK1-ID	3.7e-05	Non biotinylated peptide
MKK2-ID-H-vsMKK1-ID-L-n5-R2	n5	f2	22139	1410.24	4227.69	4227.68	3353	3	nFKMPDVASM(15.995)IPNTDGSEAATVAQEEEDDEDVDETGVEAKc	nFKMPDVASMIPNTDGSEAATVAQEEEDDEDVDETGVEAKc	nFKMPDVASM(15.995)IPNTDGSEAATVAQEEEDDEDVDETGVEAKc	AT4G10480.1	AT4G10480.1;AT4G10480.2	| Symbols: | Nascent polypeptide-associated complex (NAC), alpha subunit family protein | chr4:6478089-6479079 REVERSE LENGTH=212	heavy	43	73.92	0	MKK1-ID	0.000131	Non biotinylated peptide
MKK2-ID-H-vsMKK1-ID-L-n5-R2	n5	f2	22398	1057.93	4227.67	4227.68	3382	4	nFKMPDVASM(15.995)IPNTDGSEAATVAQEEEDDEDVDETGVEAKc	nFKMPDVASMIPNTDGSEAATVAQEEEDDEDVDETGVEAKc	nFKMPDVASM(15.995)IPNTDGSEAATVAQEEEDDEDVDETGVEAKc	AT4G10480.1	AT4G10480.1;AT4G10480.2	| Symbols: | Nascent polypeptide-associated complex (NAC), alpha subunit family protein | chr4:6478089-6479079 REVERSE LENGTH=212	heavy	43	32.24	0	MKK1-ID	0.000623	Non biotinylated peptide
MKK2-ID-H-vsMKK1-ID-L-n6-R3	n6	f3	20958	1410.23	4227.67	4227.68	3349	3	nFKMPDVASM(15.995)IPNTDGSEAATVAQEEEDDEDVDETGVEAKc	nFKMPDVASMIPNTDGSEAATVAQEEEDDEDVDETGVEAKc	nFKMPDVASM(15.995)IPNTDGSEAATVAQEEEDDEDVDETGVEAKc	AT4G10480.1	AT4G10480.1;AT4G10480.2	| Symbols: | Nascent polypeptide-associated complex (NAC), alpha subunit family protein | chr4:6478089-6479079 REVERSE LENGTH=212	heavy	43	78.77	0	MKK1-ID	0.000101	Non biotinylated peptide
MKK2-ID-H-vsMKK1-ID-L-n6-R3	n6	f3	20969	1057.93	4227.69	4227.68	3350	4	nFKMPDVASM(15.995)IPNTDGSEAATVAQEEEDDEDVDETGVEAKc	nFKMPDVASMIPNTDGSEAATVAQEEEDDEDVDETGVEAKc	nFKMPDVASM(15.995)IPNTDGSEAATVAQEEEDDEDVDETGVEAKc	AT4G10480.1	AT4G10480.1;AT4G10480.2	| Symbols: | Nascent polypeptide-associated complex (NAC), alpha subunit family protein | chr4:6478089-6479079 REVERSE LENGTH=212	heavy	43	117.42	0	MKK1-ID	3.7e-05	Non biotinylated peptide
MKK2-ID-H-vsMKK1-ID-L-n1-F1	n1	r1	17781	1304.22	3909.65	3909.64	3282	3	nMPDVASM(15.995)IPNTDGSEAATVAQEEEDDEDVDETGVEAKc	nMPDVASMIPNTDGSEAATVAQEEEDDEDVDETGVEAKc	nMPDVASM(15.995)IPNTDGSEAATVAQEEEDDEDVDETGVEAKc	AT4G10480.1	AT4G10480.1;AT4G10480.2	| Symbols: | Nascent polypeptide-associated complex (NAC), alpha subunit family protein | chr4:6478089-6479079 REVERSE LENGTH=212	light	40	90.48	0	MKK1-ID	7e-05	Non biotinylated peptide
MKK2-ID-H-vsMKK1-ID-L-n3-F3	n3	r3	34622	1067.52	3199.54	3199.55	4620	3	nEVTAK(226.078)HPWNIMTTSADEGQFLNMLIKc	nEVTAKHPWNIMTTSADEGQFLNMLIKc	nEVTAK(226.078)HPWNIMTTSADEGQFLNMLIKc	AT4G34050.1	AT4G34050.1	| Symbols: CCoAOMT1 | S-adenosyl-L-methionine-dependent methyltransferases superfamily protein | chr4:16310844-16311973 FORWARD LENGTH=259	light	34	53.97	0	MKK1-ID	0.000601	Biotinylated peptide	AT4G34050.1-K67
MKK2-ID-H-vsMKK1-ID-L-n3-F3	n3	r3	14713	480.939	1439.79	1439.79	2441	3	nLNK(226.078)ARTGVLDKc	nLNKARTGVLDKc	nLNK(226.078)ARTGVLDKc	AT4G27500.1	AT4G27500.1	| Symbols: PPI1 | proton pump interactor 1 | chr4:13743614-13745900 FORWARD LENGTH=612	light	17	12.38	0	MKK1-ID	0.00382	Biotinylated peptide	AT4G27500.1-K108
MKK2-ID-H-vsMKK1-ID-L-n4-R1	n4	f1	13776	486.589	1456.74	1456.74	2321	3	nLNK(226.078)ARTGVLDKc	nLNKARTGVLDKc	nLNK(226.078)ARTGVLDKc	AT4G27500.1	AT4G27500.1	| Symbols: PPI1 | proton pump interactor 1 | chr4:13743614-13745900 FORWARD LENGTH=612	heavy	17	12.74	0	MKK1-ID	0.004122	Biotinylated peptide	AT4G27500.1-K108
MKK2-ID-H-vsMKK1-ID-L-n3-F3	n3	r3	13988	889.933	3555.7	3555.7	2355	4	nGGGLAGVGPVK(226.078)M(15.995)EPGQVSNDQQHGQVQQQQQKc	nGGGLAGVGPVKMEPGQVSNDQQHGQVQQQQQKc	nGGGLAGVGPVK(226.078)M(15.995)EPGQVSNDQQHGQVQQQQQKc	AT1G43850.1	AT1G43850.1;AT1G43850.2	| Symbols: SEU | SEUSS transcriptional co-regulator | chr1:16617872-16621596 FORWARD LENGTH=877	light	46	10.51	0	MKK1-ID	0.004779	Biotinylated peptide	AT1G43850.1-K170
MKK2-ID-H-vsMKK1-ID-L-n3-F3	n3	r3	23431	835.678	3338.68	3338.68	3400	4	nASVSQGHEHK(226.078)NQPLIFGPASIVGGPLSTERc	nASVSQGHEHKNQPLIFGPASIVGGPLSTERc	nASVSQGHEHK(226.078)NQPLIFGPASIVGGPLSTERc	AT5G53000.1	AT5G53000.1	| Symbols: TAP46 | 2A phosphatase associated protein of 46 kD | chr5:21485654-21487869 REVERSE LENGTH=405	light	41	27.36	0	MKK1-ID	0.000562	Biotinylated peptide	AT5G53000.1-K288
MKK2-ID-H-vsMKK1-ID-L-n2-F2	n2	r2	29457	826.402	3301.58	3301.58	4511	4	nGDPPHGQDK(226.078)FVQVEGGFAC(57.021)ALDLVNHIRc	nGDPPHGQDKFVQVEGGFACALDLVNHIRc	nGDPPHGQDK(226.078)FVQVEGGFAC(57.021)ALDLVNHIRc	AT3G59970.3	AT3G59970.1;AT3G59970.2;AT3G59970.3	| Symbols: MTHFR1 | methylenetetrahydrofolate reductase 1 | chr3:22151303-22154323 FORWARD LENGTH=592	light	39	48.36	0.01	MKK1-ID	0.000241	Biotinylated peptide	AT3G59970.3-K120
MKK2-ID-H-vsMKK1-ID-L-n1-F1	n1	r1	23241	847.948	3387.76	3387.76	3989	4	nVLVENEAKVDQGQPILVLEAM(15.995)K(226.078)MEHVVKc	nVLVENEAKVDQGQPILVLEAMKMEHVVKc	nVLVENEAKVDQGQPILVLEAM(15.995)K(226.078)MEHVVKc	AT1G03090.2	AT1G03090.1;AT1G03090.2	| Symbols: MCCA | methylcrotonyl-CoA carboxylase alpha chain, mitochondrial / 3-methylcrotonyl-CoA carboxylase 1 (MCCA) | chr1:739715-743819 FORWARD LENGTH=734	light	36	37.1	0.01	MKK1-ID	0.00038	Biotinylated peptide	AT1G03090.2-K699
MKK2-ID-H-vsMKK1-ID-L-n2-F2	n2	r2	18000	617.312	3081.52	3081.53	3219	5	nTFTPEGETLEKWEK(226.078)LHVLSYPHSKc	nTFTPEGETLEKWEKLHVLSYPHSKc	nTFTPEGETLEKWEK(226.078)LHVLSYPHSKc	AT4G17090.1	AT4G17090.1	| Symbols: CT-BMY, BAM3, BMY8 | chloroplast beta-amylase | chr4:9605266-9607250 REVERSE LENGTH=548	light	32	2.52	0.02	MKK1-ID	0.00965	Biotinylated peptide	AT4G17090.1-K71
MKK2-ID-H-vsMKK1-ID-L-n2-F2	n2	r2	9858	636.341	2541.34	2541.33	2232	4	nM(15.995)LLLKHQHK(226.078)QEEQQQLLRc	nMLLLKHQHKQEEQQQLLRc	nM(15.995)LLLKHQHK(226.078)QEEQQQLLRc	AT5G42950.1	AT5G42950.1	| Symbols: | GYF domain-containing protein | chr5:17224436-17231044 FORWARD LENGTH=1714	light	32	16.51	0.02	MKK1-ID	0.002156	Biotinylated peptide	AT5G42950.1-K883
MKK2-ID-H-vsMKK1-ID-L-n5-R2	n5	f2	10564	807.968	2420.88	2420.88	1956	3	nERDEEEEEEEESNPM(15.995)EMLKc	nERDEEEEEEEESNPMEMLKc	nERDEEEEEEEESNPM(15.995)EMLKc	AT1G63810.1	AT1G63810.1	| Symbols: | CONTAINS InterPro DOMAIN/s: Nrap protein (InterPro:IPR005554); Has 396 Blast hits to 382 proteins in 182 species: Archae - 3; Bacteria - 2; Metazoa - 142; Fungi - 146; Plants - 43; Viruses - 0; Other Eukaryotes - 60 (source: NCBI BLink). | chr1:23669690-23675542 REVERSE LENGTH=1053	heavy	24	47.52	0.02	MKK1-ID	0.000131	Non biotinylated peptide
MKK2-ID-H-vsMKK1-ID-L-n5-R2	n5	f2	12936	748.008	2241	2241	2260	3	nLVGM(15.995)GK(226.078)QHTYIETENVRc	nLVGMGKQHTYIETENVRc	nLVGM(15.995)GK(226.078)QHTYIETENVRc	AT5G05010.1	AT5G05010.1;AT5G05010.2	| Symbols: | clathrin adaptor complexes medium subunit family protein | chr5:1477137-1479872 FORWARD LENGTH=527	heavy	25	19.45	0.02	MKK1-ID	0.003711	Biotinylated peptide	AT5G05010.1-K44
MKK2-ID-H-vsMKK1-ID-L-n4-R1	n4	f1	12626	779.311	2334.91	2334.9	2174	3	nTQEEEEEDEEVMM(15.995)GPPPPPKc	nTQEEEEEDEEVMMGPPPPPKc	nTQEEEEEDEEVMM(15.995)GPPPPPKc	AT2G20330.1	AT2G20330.1	| Symbols: | Transducin/WD40 repeat-like superfamily protein | chr2:8772888-8775518 REVERSE LENGTH=648	heavy	22	23.69	0.02	MKK1-ID	0.001572	Non biotinylated peptide
MKK2-ID-H-vsMKK1-ID-L-n2-F2	n2	r2	18698	841.433	2521.28	2521.27	3312	3	nVDQGQPILVLEAMK(242.073)M(15.995)EHVVKc	nVDQGQPILVLEAMKMEHVVKc	nVDQGQPILVLEAMK(242.073)M(15.995)EHVVKc	AT1G03090.2	AT1G03090.1;AT1G03090.2	| Symbols: MCCA | methylcrotonyl-CoA carboxylase alpha chain, mitochondrial / 3-methylcrotonyl-CoA carboxylase 1 (MCCA) | chr1:739715-743819 FORWARD LENGTH=734	light	26	35.29	0.03	MKK1-ID	0.000221	Biotinylated peptide	AT1G03090.2-K699
MKK2-ID-H-vsMKK1-ID-L-n2-F2	n2	r2	9774	465.576	1393.71	1393.71	2221	3	nFKDENFIK(226.078)Kc	nFKDENFIKKc	nFKDENFIK(226.078)Kc	AT2G16600.1	AT2G16600.1;AT2G16600.2;AT4G34870.1	| Symbols: ROC3 | rotamase CYP 3 | chr2:7200862-7201383 FORWARD LENGTH=173	light	13	12.63	0.04	MKK1-ID	0.000601	Biotinylated peptide	AT2G16600.1-K98
MKK2-ID-H-vsMKK1-ID-L-n2-F2	n2	r2	28177	1086.49	4341.93	4341.93	4370	4	nYQLPNEDLDALISVSTDEDVENM(15.995)MDEYDRVAQNQNPRc	nYQLPNEDLDALISVSTDEDVENMMDEYDRVAQNQNPRc	nYQLPNEDLDALISVSTDEDVENM(15.995)MDEYDRVAQNQNPRc	AT4G05150.1	AT4G05150.1	| Symbols: | Octicosapeptide/Phox/Bem1p family protein | chr4:2660339-2662675 FORWARD LENGTH=477	light	50	23.77	0.04	MKK1-ID	0.000601	Non biotinylated peptide
MKK2-ID-H-vsMKK1-ID-L-n3-F3	n3	r3	11806	771.996	2312.97	2312.97	2091	3	nTQEEEEEDEEVM(15.995)MGPPPPPKc	nTQEEEEEDEEVMMGPPPPPKc	nTQEEEEEDEEVM(15.995)MGPPPPPKc	AT2G20330.1	AT2G20330.1	| Symbols: | Transducin/WD40 repeat-like superfamily protein | chr2:8772888-8775518 REVERSE LENGTH=648	light	22	69.31	0.04	MKK1-ID	3.7e-05	Non biotinylated peptide
MKK2-ID-H-vsMKK1-ID-L-n6-R3	n6	f3	11022	1168.46	2334.9	2334.9	2113	2	nTQEEEEEDEEVM(15.995)MGPPPPPKc	nTQEEEEEDEEVMMGPPPPPKc	nTQEEEEEDEEVM(15.995)MGPPPPPKc	AT2G20330.1	AT2G20330.1	| Symbols: | Transducin/WD40 repeat-like superfamily protein | chr2:8772888-8775518 REVERSE LENGTH=648	heavy	22	60.06	0.04	MKK1-ID	0.000491	Non biotinylated peptide
MKK2-ID-H-vsMKK1-ID-L-n2-F2	n2	r2	15066	497.531	1986.09	1986.09	2880	4	n(226.078)NKSPLLLQMNPIHKKc	nNKSPLLLQMNPIHKKc	n(226.078)NKSPLLLQMNPIHKKc	AT1G78380.1	AT1G78380.1	| Symbols: ATGSTU19, GST8, GSTU19 | glutathione S-transferase TAU 19 | chr1:29486659-29487819 REVERSE LENGTH=219	light	23	29.21	0.04	MKK1-ID	0.000485	Biotinylated peptide	AT1G78380.1-R38
MKK2-ID-H-vsMKK1-ID-L-n3-F3	n3	r3	23455	841.434	2521.28	2521.27	3402	3	nVDQGQPILVLEAMK(242.073)M(15.995)EHVVKc	nVDQGQPILVLEAMKMEHVVKc	nVDQGQPILVLEAMK(242.073)M(15.995)EHVVKc	AT1G03090.2	AT1G03090.1;AT1G03090.2	| Symbols: MCCA | methylcrotonyl-CoA carboxylase alpha chain, mitochondrial / 3-methylcrotonyl-CoA carboxylase 1 (MCCA) | chr1:739715-743819 FORWARD LENGTH=734	light	26	30.38	0.04	MKK1-ID	0.000491	Biotinylated peptide	AT1G03090.2-K699
MKK2-ID-H-vsMKK1-ID-L-n3-F3	n3	r3	31401	1223.54	3667.59	3667.59	4250	3	nEVMEIISNNDAFM(15.995)QVTTTNAESFDDDNFIDARc	nEVMEIISNNDAFMQVTTTNAESFDDDNFIDARc	nEVMEIISNNDAFM(15.995)QVTTTNAESFDDDNFIDARc	AT5G42950.1	AT5G42950.1	| Symbols: | GYF domain-containing protein | chr5:17224436-17231044 FORWARD LENGTH=1714	light	40	34.43	0.06	MKK1-ID	0.000711	Non biotinylated peptide
MKK2-ID-H-vsMKK1-ID-L-n3-F3	n3	r3	33099	1086.49	4341.94	4341.93	4443	4	nYQLPNEDLDALISVSTDEDVENM(15.995)MDEYDRVAQNQNPRc	nYQLPNEDLDALISVSTDEDVENMMDEYDRVAQNQNPRc	nYQLPNEDLDALISVSTDEDVENM(15.995)MDEYDRVAQNQNPRc	AT4G05150.1	AT4G05150.1	| Symbols: | Octicosapeptide/Phox/Bem1p family protein | chr4:2660339-2662675 FORWARD LENGTH=477	light	50	26.03	0.06	MKK1-ID	0.000664	Non biotinylated peptide
MKK2-ID-H-vsMKK1-ID-L-n2-F2	n2	r2	8037	771.997	2312.97	2312.97	1996	3	nTQEEEEEDEEVM(15.995)MGPPPPPKc	nTQEEEEEDEEVMMGPPPPPKc	nTQEEEEEDEEVM(15.995)MGPPPPPKc	AT2G20330.1	AT2G20330.1	| Symbols: | Transducin/WD40 repeat-like superfamily protein | chr2:8772888-8775518 REVERSE LENGTH=648	light	22	60.92	0.06	MKK1-ID	7e-05	Non biotinylated peptide
MKK2-ID-H-vsMKK1-ID-L-n5-R2	n5	f2	14054	671.342	1340.67	1340.67	2402	2	nAK(226.078)ANSLAQLGKc	nAKANSLAQLGKc	nAK(226.078)ANSLAQLGKc	AT2G01140.1	AT2G01140.1;AT2G21330.1;AT2G21330.3;AT4G38970.1	| Symbols: | Aldolase superfamily protein | chr2:95006-96491 REVERSE LENGTH=391	heavy	15	36.45	0.07	MKK1-ID	0.000643	Biotinylated peptide	AT2G01140.1-K361
MKK2-ID-H-vsMKK1-ID-L-n5-R2	n5	f2	25986	1318.22	3951.65	3951.65	3784	3	nDLSLM(15.995)DQDHPGFPTSMTNTNGVPIDYSYPPLQSEKc	nDLSLMDQDHPGFPTSMTNTNGVPIDYSYPPLQSEKc	nDLSLM(15.995)DQDHPGFPTSMTNTNGVPIDYSYPPLQSEKc	AT2G35050.1	AT2G35050.1	| Symbols: | Protein kinase superfamily protein with octicosapeptide/Phox/Bem1p domain | chr2:14769708-14774796 FORWARD LENGTH=1257	heavy	42	19.7	0.08	MKK1-ID	0.002067	Non biotinylated peptide
MKK2-ID-H-vsMKK1-ID-L-n2-F2	n2	r2	22388	728.637	2910.52	2910.52	3743	4	nDAALKHHPDK(226.078)LATLLLLEETEEAKc	nDAALKHHPDKLATLLLLEETEEAKc	nDAALKHHPDK(226.078)LATLLLLEETEEAKc	AT5G06110.1	AT5G06110.1;AT5G06110.2	| Symbols: | DnaJ domain ;Myb-like DNA-binding domain | chr5:1841009-1843000 REVERSE LENGTH=663	light	31	28.69	0.08	MKK1-ID	0.000643	Biotinylated peptide	AT5G06110.1-K134
MKK2-ID-H-vsMKK1-ID-L-n5-R2	n5	f2	10935	424.671	1694.65	1694.65	2004	4	nSFHETMM(15.995)MK(226.078)HRc	nSFHETMMMKHRc	nSFHETMM(15.995)MK(226.078)HRc	AT3G01540.1	AT3G01540.1;AT3G01540.2;AT3G01540.3;AT3G01540.4	| Symbols: DRH1, ATDRH1 | DEAD box RNA helicase 1 | chr3:213077-216142 REVERSE LENGTH=618	heavy	19	16.59	0.11	MKK1-ID	0.000583	Biotinylated peptide	AT3G01540.1-K616
MKK2-ID-H-vsMKK1-ID-L-n6-R3	n6	f3	15121	1029.93	4115.71	4115.69	2633	4	nTGYYGMK(242.073)TPGPVQM(15.995)YQHHTGM(15.995)VVPGVEEQQQYRc	nTGYYGMKTPGPVQMYQHHTGMVVPGVEEQQQYRc	nTGYYGMK(242.073)TPGPVQM(15.995)YQHHTGM(15.995)VVPGVEEQQQYRc	AT4G05150.1	AT4G05150.1	| Symbols: | Octicosapeptide/Phox/Bem1p family protein | chr4:2660339-2662675 FORWARD LENGTH=477	heavy	46	25.71	0.12	MKK1-ID	0.007176	Biotinylated peptide	AT4G05150.1-K440
MKK2-ID-H-vsMKK1-ID-L-n1-F1	n1	r1	19558	841.433	2521.28	2521.27	3510	3	nVDQGQPILVLEAMK(242.073)M(15.995)EHVVKc	nVDQGQPILVLEAMKMEHVVKc	nVDQGQPILVLEAMK(242.073)M(15.995)EHVVKc	AT1G03090.2	AT1G03090.1;AT1G03090.2	| Symbols: MCCA | methylcrotonyl-CoA carboxylase alpha chain, mitochondrial / 3-methylcrotonyl-CoA carboxylase 1 (MCCA) | chr1:739715-743819 FORWARD LENGTH=734	light	26	30.69	0.12	MKK1-ID	0.000541	Biotinylated peptide	AT1G03090.2-K699
MKK2-ID-H-vsMKK1-ID-L-n3-F3	n3	r3	19072	750.074	2996.27	2996.27	2933	4	nKQLHVDKPDDDLVSGPYDAM(15.995)DDDDFMc	nKQLHVDKPDDDLVSGPYDAMDDDDFMc	nKQLHVDKPDDDLVSGPYDAM(15.995)DDDDFMc	AT5G37475.1	AT5G37475.1	| Symbols: | Translation initiation factor eIF3 subunit | chr5:14866328-14867749 REVERSE LENGTH=225	light	31	19.21	0.13	MKK1-ID	0.001135	Non biotinylated peptide
MKK2-ID-H-vsMKK1-ID-L-n3-F3	n3	r3	33101	1448.32	4341.94	4341.93	4443	3	nYQLPNEDLDALISVSTDEDVENM(15.995)MDEYDRVAQNQNPRc	nYQLPNEDLDALISVSTDEDVENMMDEYDRVAQNQNPRc	nYQLPNEDLDALISVSTDEDVENM(15.995)MDEYDRVAQNQNPRc	AT4G05150.1	AT4G05150.1	| Symbols: | Octicosapeptide/Phox/Bem1p family protein | chr4:2660339-2662675 FORWARD LENGTH=477	light	50	44.27	0.14	MKK1-ID	0.000541	Non biotinylated peptide
MKK2-ID-H-vsMKK1-ID-L-n3-F3	n3	r3	14501	501.529	2002.09	2002.09	2417	4	n(226.078)NKSPLLLQM(15.995)NPIHKKc	nNKSPLLLQMNPIHKKc	n(226.078)NKSPLLLQM(15.995)NPIHKKc	AT1G78380.1	AT1G78380.1	| Symbols: ATGSTU19, GST8, GSTU19 | glutathione S-transferase TAU 19 | chr1:29486659-29487819 REVERSE LENGTH=219	light	23	18.69	0.15	MKK1-ID	0.000583	Biotinylated peptide	AT1G78380.1-R38
MKK2-ID-H-vsMKK1-ID-L-n2-F2	n2	r2	19900	1027.75	3080.24	3080.24	3457	3	nMLEM(15.995)DDEYEGNVEATGEDFSVEPTDSRc	nMLEMDDEYEGNVEATGEDFSVEPTDSRc	nMLEM(15.995)DDEYEGNVEATGEDFSVEPTDSRc	AT3G25520.1	AT3G25520.1;AT3G25520.2;AT5G39740.1;AT5G39740.2	| Symbols: ATL5, PGY3, OLI5, RPL5A | ribosomal protein L5 | chr3:9269573-9271327 REVERSE LENGTH=301	light	31	27.69	0.15	MKK1-ID	0.001178	Non biotinylated peptide
MKK2-ID-H-vsMKK1-ID-L-n5-R2	n5	f2	5810	428.561	1282.66	1282.66	1309	3	nLLATK(226.078)KEDKc	nLLATKKEDKc	nLLATK(226.078)KEDKc	AT3G27310.1	AT3G27310.1	| Symbols: PUX1 | plant UBX domain-containing protein 1 | chr3:10087360-10089077 REVERSE LENGTH=251	heavy	12	30.92	0.17	MKK1-ID	0.000491	Biotinylated peptide	AT3G27310.1-K83
MKK2-ID-H-vsMKK1-ID-L-n6-R3	n6	f3	26759	856.923	3423.66	3423.65	4028	4	nVLVENEAKVDQGQPILVLEAM(15.995)K(226.078)MEHVVKc	nVLVENEAKVDQGQPILVLEAMKMEHVVKc	nVLVENEAKVDQGQPILVLEAM(15.995)K(226.078)MEHVVKc	AT1G03090.2	AT1G03090.1;AT1G03090.2	| Symbols: MCCA | methylcrotonyl-CoA carboxylase alpha chain, mitochondrial / 3-methylcrotonyl-CoA carboxylase 1 (MCCA) | chr1:739715-743819 FORWARD LENGTH=734	heavy	36	11.78	0.18	MKK1-ID	0.002925	Biotinylated peptide	AT1G03090.2-K699
MKK2-ID-H-vsMKK1-ID-L-n4-R1	n4	f1	26472	694.68	2081.02	2081.01	3882	3	nIAPHVMM(15.995)TWIFLNQITKc	nIAPHVMMTWIFLNQITKc	nIAPHVMM(15.995)TWIFLNQITKc	AT5G19760.1	AT5G19760.1	| Symbols: | Mitochondrial substrate carrier family protein | chr5:6679591-6681845 REVERSE LENGTH=298	heavy	23	35.96	0.18	MKK1-ID	0.000461	Non biotinylated peptide
MKK2-ID-H-vsMKK1-ID-L-n2-F2	n2	r2	14428	664.656	1990.95	1990.95	2805	3	nLGDGAAESLHVK(226.078)DYKYc	nLGDGAAESLHVKDYKYc	nLGDGAAESLHVK(226.078)DYKYc	AT3G52930.1	AT3G52930.1	| Symbols: | Aldolase superfamily protein | chr3:19627383-19628874 REVERSE LENGTH=358	light	20	23.34	0.19	MKK1-ID	0.000664	Biotinylated peptide	AT3G52930.1-K354
MKK2-ID-H-vsMKK1-ID-L-n2-F2	n2	r2	32856	1054.32	5266.58	5266.58	4896	5	nGQVLC(57.021)IVEAM(15.995)KLM(15.995)NEIESDHTGTVVDIVAEDGK(242.073)PVSLDTPLFVVQPc	nGQVLCIVEAMKLMNEIESDHTGTVVDIVAEDGKPVSLDTPLFVVQPc	nGQVLC(57.021)IVEAM(15.995)KLM(15.995)NEIESDHTGTVVDIVAEDGK(242.073)PVSLDTPLFVVQPc	AT5G16390.1	AT5G16390.1	| Symbols: CAC1, CAC1A, BCCP, BCCP1 | chloroplastic acetylcoenzyme A carboxylase 1 | chr5:5361098-5363020 REVERSE LENGTH=280	light	53	14.94	0.19	MKK1-ID	0.002178	Biotinylated peptide	AT5G16390.1-K267
MKK2-ID-H-vsMKK1-ID-L-n2-F2	n2	r2	11675	674.66	2020.96	2020.96	2460	3	nLGEGAAESLHVKDYK(242.073)Yc	nLGEGAAESLHVKDYKYc	nLGEGAAESLHVKDYK(242.073)Yc	AT2G36460.1	AT2G36460.1;AT2G36460.2	| Symbols: | Aldolase superfamily protein | chr2:15296929-15298387 REVERSE LENGTH=358	light	20	18.41	0.21	MKK1-ID	0.000851	Biotinylated peptide	AT2G36460.1-K357
MKK2-ID-H-vsMKK1-ID-L-n3-F3	n3	r3	22725	503.26	2009.01	2009.01	3326	4	nTNLPEDLKERFEEYVKc	nTNLPEDLKERFEEYVKc	nTNLPEDLKERFEEYVKc	AT3G63140.1	AT3G63140.1	| Symbols: CSP41A | chloroplast stem-loop binding protein of 41 kDa | chr3:23327006-23328620 REVERSE LENGTH=406	light	22	0.22	0.22	MKK1-ID	0.005768	Non biotinylated peptide
MKK2-ID-H-vsMKK1-ID-L-n3-F3	n3	r3	11579	476.751	1902.98	1902.98	2063	4	nSFEHPK(226.078)NELKPVPRc	nSFEHPKNELKPVPRc	nSFEHPK(226.078)NELKPVPRc	AT5G43830.1	AT5G43830.1	| Symbols: | Aluminium induced protein with YGL and LRDR motifs | chr5:17622593-17624239 REVERSE LENGTH=251	light	22	0.25	0.25	MKK1-ID	0.009242	Biotinylated peptide	AT5G43830.1-K205
MKK2-ID-H-vsMKK1-ID-L-n2-F2	n2	r2	23717	1130.26	3387.76	3387.76	3886	3	nVLVENEAKVDQGQPILVLEAMK(226.078)M(15.995)EHVVKc	nVLVENEAKVDQGQPILVLEAMKMEHVVKc	nVLVENEAKVDQGQPILVLEAMK(226.078)M(15.995)EHVVKc	AT1G03090.2	AT1G03090.1;AT1G03090.2	| Symbols: MCCA | methylcrotonyl-CoA carboxylase alpha chain, mitochondrial / 3-methylcrotonyl-CoA carboxylase 1 (MCCA) | chr1:739715-743819 FORWARD LENGTH=734	light	36	44.12	0.27	MKK1-ID	0.000241	Biotinylated peptide	AT1G03090.2-K699
MKK2-ID-H-vsMKK1-ID-L-n5-R2	n5	f2	29006	898.109	2691.3	2691.3	4134	3	nLNSSK(226.078)LASLPFMINQDKFSGLKc	nLNSSKLASLPFMINQDKFSGLKc	nLNSSK(226.078)LASLPFMINQDKFSGLKc	AT5G58950.1	AT5G58950.1	| Symbols: | Protein kinase superfamily protein | chr5:23801136-23803025 REVERSE LENGTH=525	heavy	28	12.36	0.29	MKK1-ID	0.001271	Biotinylated peptide	AT5G58950.1-K26
MKK2-ID-H-vsMKK1-ID-L-n6-R3	n6	f3	18613	489.26	1464.76	1464.76	3069	3	nK(226.078)SKFLGASLFKc	nKSKFLGASLFKc	nK(226.078)SKFLGASLFKc	AT1G54170.1	AT1G54170.1	| Symbols: CID3 | CTC-interacting domain 3 | chr1:20221353-20224919 REVERSE LENGTH=587	heavy	14	48.49	0.3	MKK1-ID	0.000221	Biotinylated peptide	AT1G54170.1-K379
MKK2-ID-H-vsMKK1-ID-L-n2-F2	n2	r2	18863	902.216	3604.83	3604.83	3332	4	nVDQGQPILVLEAM(15.995)K(242.073)MEHVVKAPSSGSIQDLKc	nVDQGQPILVLEAMKMEHVVKAPSSGSIQDLKc	nVDQGQPILVLEAM(15.995)K(242.073)MEHVVKAPSSGSIQDLKc	AT1G03090.2	AT1G03090.1;AT1G03090.2	| Symbols: MCCA | methylcrotonyl-CoA carboxylase alpha chain, mitochondrial / 3-methylcrotonyl-CoA carboxylase 1 (MCCA) | chr1:739715-743819 FORWARD LENGTH=734	light	39	6.52	0.32	MKK1-ID	0.003494	Biotinylated peptide	AT1G03090.2-K699
MKK2-ID-H-vsMKK1-ID-L-n2-F2	n2	r2	7513	698.823	1395.63	1395.63	1918	2	nADVSK(242.073)MNSFRc	nADVSKMNSFRc	nADVSK(242.073)MNSFRc	AT2G28150.1	AT2G28150.1	| Symbols: | Domain of unknown function (DUF966) | chr2:12000015-12002227 FORWARD LENGTH=540	light	15	28.82	0.39	MKK1-ID	0.001842	Biotinylated peptide	AT2G28150.1-K310
MKK2-ID-H-vsMKK1-ID-L-n3-F3	n3	r3	23233	615.094	2456.35	2456.35	3378	4	nVSSTPGK(226.078)ELVALANIPIHEKKc	nVSSTPGKELVALANIPIHEKKc	nVSSTPGK(226.078)ELVALANIPIHEKKc	AT2G41620.1	AT2G41620.1	| Symbols: | Nucleoporin interacting component (Nup93/Nic96-like) family protein | chr2:17350419-17354997 REVERSE LENGTH=861	light	27	29.61	0.4	MKK1-ID	0.000491	Biotinylated peptide	AT2G41620.1-K189
MKK2-ID-H-vsMKK1-ID-L-n2-F2	n2	r2	17236	902.216	3604.83	3604.83	3120	4	nVDQGQPILVLEAM(15.995)K(242.073)MEHVVKAPSSGSIQDLKc	nVDQGQPILVLEAMKMEHVVKAPSSGSIQDLKc	nVDQGQPILVLEAM(15.995)K(242.073)MEHVVKAPSSGSIQDLKc	AT1G03090.2	AT1G03090.1;AT1G03090.2	| Symbols: MCCA | methylcrotonyl-CoA carboxylase alpha chain, mitochondrial / 3-methylcrotonyl-CoA carboxylase 1 (MCCA) | chr1:739715-743819 FORWARD LENGTH=734	light	39	4.26	0.4	MKK1-ID	0.004735	Biotinylated peptide	AT1G03090.2-K699
MKK2-ID-H-vsMKK1-ID-L-n3-F3	n3	r3	15214	506.075	2525.34	2525.34	2500	5	nMLLLK(226.078)HQHKQEEQQQLLRc	nMLLLKHQHKQEEQQQLLRc	nMLLLK(226.078)HQHKQEEQQQLLRc	AT5G42950.1	AT5G42950.1	| Symbols: | GYF domain-containing protein | chr5:17224436-17231044 FORWARD LENGTH=1714	light	32	3.93	0.41	MKK1-ID	0.007021	Biotinylated peptide	AT5G42950.1-K879
MKK2-ID-H-vsMKK1-ID-L-n3-F3	n3	r3	23097	617.037	1848.09	1848.09	3365	3	nLSVK(226.078)NGLPEAILIKKc	nLSVKNGLPEAILIKKc	nLSVK(226.078)NGLPEAILIKKc	AT2G03820.1	AT2G03820.1	| Symbols: | nonsense-mediated mRNA decay NMD3 family protein | chr2:1165149-1166699 REVERSE LENGTH=516	light	19	21.38	0.41	MKK1-ID	0.000583	Biotinylated peptide	AT2G03820.1-K395
MKK2-ID-H-vsMKK1-ID-L-n1-F1	n1	r1	8613	698.822	1395.63	1395.63	2100	2	nADVSK(242.073)MNSFRc	nADVSKMNSFRc	nADVSK(242.073)MNSFRc	AT2G28150.1	AT2G28150.1	| Symbols: | Domain of unknown function (DUF966) | chr2:12000015-12002227 FORWARD LENGTH=540	light	15	40.61	0.42	MKK1-ID	0.000541	Biotinylated peptide	AT2G28150.1-K310
MKK2-ID-H-vsMKK1-ID-L-n6-R3	n6	f3	13769	688.815	2751.23	2751.22	2462	4	nAKAFDEK(242.073)HGFTSTATAGVASLDQKc	nAKAFDEKHGFTSTATAGVASLDQKc	nAKAFDEK(242.073)HGFTSTATAGVASLDQKc	AT5G16840.1	AT5G16840.1;AT5G16840.2;AT5G16840.3	| Symbols: BPA1 | binding partner of acd11 1 | chr5:5536042-5538026 FORWARD LENGTH=259	heavy	30	20.76	0.44	MKK1-ID	0.004162	Biotinylated peptide	AT5G16840.1-K128
MKK2-ID-H-vsMKK1-ID-L-n1-F1	n1	r1	14406	669.328	2004.96	2004.96	2846	3	nLGEGAAESLHVKDYK(226.078)Yc	nLGEGAAESLHVKDYKYc	nLGEGAAESLHVKDYK(226.078)Yc	AT2G36460.1	AT2G36460.1;AT2G36460.2	| Symbols: | Aldolase superfamily protein | chr2:15296929-15298387 REVERSE LENGTH=358	light	20	16.19	0.5	MKK1-ID	0.002067	Biotinylated peptide	AT2G36460.1-K357
MKK2-ID-H-vsMKK1-ID-L-n3-F3	n3	r3	12864	636.341	2541.33	2541.33	2219	4	nM(15.995)LLLK(226.078)HQHKQEEQQQLLRc	nMLLLKHQHKQEEQQQLLRc	nM(15.995)LLLK(226.078)HQHKQEEQQQLLRc	AT5G42950.1	AT5G42950.1	| Symbols: | GYF domain-containing protein | chr5:17224436-17231044 FORWARD LENGTH=1714	light	32	16.79	0.52	MKK1-ID	0.001178	Biotinylated peptide	AT5G42950.1-K879
MKK2-ID-H-vsMKK1-ID-L-n2-F2	n2	r2	14564	669.328	2004.96	2004.96	2819	3	nLGEGAAESLHVK(226.078)DYKYc	nLGEGAAESLHVKDYKYc	nLGEGAAESLHVK(226.078)DYKYc	AT2G36460.1	AT2G36460.1;AT2G36460.2	| Symbols: | Aldolase superfamily protein | chr2:15296929-15298387 REVERSE LENGTH=358	light	20	27.79	0.52	MKK1-ID	0.000806	Biotinylated peptide	AT2G36460.1-K354
MKK2-ID-H-vsMKK1-ID-L-n3-F3	n3	r3	22713	617.314	3081.53	3081.53	3324	5	nTFTPEGETLEKWEK(226.078)LHVLSYPHSKc	nTFTPEGETLEKWEKLHVLSYPHSKc	nTFTPEGETLEKWEK(226.078)LHVLSYPHSKc	AT4G17090.1	AT4G17090.1	| Symbols: CT-BMY, BAM3, BMY8 | chloroplast beta-amylase | chr4:9605266-9607250 REVERSE LENGTH=548	light	32	3.5	0.53	MKK1-ID	0.008792	Biotinylated peptide	AT4G17090.1-K71
MKK2-ID-H-vsMKK1-ID-L-n1-F1	n1	r1	13750	685.347	1368.68	1368.68	2762	2	nSK(242.073)MSYASILKc	nSKMSYASILKc	nSK(242.073)MSYASILKc	AT5G43960.1	AT5G43960.1;AT5G43960.2	| Symbols: | Nuclear transport factor 2 (NTF2) family protein with RNA binding (RRM-RBD-RNP motifs) domain | chr5:17689154-17691653 REVERSE LENGTH=450	light	12	23.98	0.55	MKK1-ID	0.001249	Biotinylated peptide	AT5G43960.1-K235
MKK2-ID-H-vsMKK1-ID-L-n2-F2	n2	r2	17537	902.215	3604.83	3604.83	3158	4	nVDQGQPILVLEAM(15.995)K(242.073)MEHVVKAPSSGSIQDLKc	nVDQGQPILVLEAMKMEHVVKAPSSGSIQDLKc	nVDQGQPILVLEAM(15.995)K(242.073)MEHVVKAPSSGSIQDLKc	AT1G03090.2	AT1G03090.1;AT1G03090.2	| Symbols: MCCA | methylcrotonyl-CoA carboxylase alpha chain, mitochondrial / 3-methylcrotonyl-CoA carboxylase 1 (MCCA) | chr1:739715-743819 FORWARD LENGTH=734	light	39	7.79	0.56	MKK1-ID	0.002	Biotinylated peptide	AT1G03090.2-K699
MKK2-ID-H-vsMKK1-ID-L-n6-R3	n6	f3	10443	648.315	2589.23	2589.23	2038	4	nM(15.995)LLLK(242.073)HQHKQEEQQQLLRc	nMLLLKHQHKQEEQQQLLRc	nM(15.995)LLLK(242.073)HQHKQEEQQQLLRc	AT5G42950.1	AT5G42950.1	| Symbols: | GYF domain-containing protein | chr5:17224436-17231044 FORWARD LENGTH=1714	heavy	32	7.43	0.57	MKK1-ID	0.002156	Biotinylated peptide	AT5G42950.1-K879
MKK2-ID-H-vsMKK1-ID-L-n2-F2	n2	r2	18583	902.216	3604.84	3604.83	3297	4	nVDQGQPILVLEAM(15.995)K(226.078)M(15.995)EHVVKAPSSGSIQDLKc	nVDQGQPILVLEAMKMEHVVKAPSSGSIQDLKc	nVDQGQPILVLEAM(15.995)K(226.078)M(15.995)EHVVKAPSSGSIQDLKc	AT1G03090.2	AT1G03090.1;AT1G03090.2	| Symbols: MCCA | methylcrotonyl-CoA carboxylase alpha chain, mitochondrial / 3-methylcrotonyl-CoA carboxylase 1 (MCCA) | chr1:739715-743819 FORWARD LENGTH=734	light	39	2.26	0.59	MKK1-ID	0.007475	Biotinylated peptide	AT1G03090.2-K699
MKK2-ID-H-vsMKK1-ID-L-n6-R3	n6	f3	7334	439.188	1314.54	1314.54	1636	3	nTWEEEAHIERc	nTWEEEAHIERc	nTWEEEAHIERc	AT2G20050.1	AT2G20050.1;AT2G20050.2	| Symbols: | protein serine/threonine phosphatases;protein kinases;catalytics;cAMP-dependent protein kinase regulators;ATP binding;protein serine/threonine phosphatases | chr2:8649779-8654193 REVERSE LENGTH=1094	heavy	16	0.59	0.59	MKK1-ID	0.00845	Non biotinylated peptide
MKK2-ID-H-vsMKK1-ID-L-n6-R3	n6	f3	3714	378.526	1132.55	1132.55	971	3	nSTTTGHLIYKc	nSTTTGHLIYKc	nSTTTGHLIYKc	AT1G07920.1	AT1G07920.1;AT1G07930.1;AT1G07930.2;AT1G07940.1;AT1G07940.2;AT5G60390.1;AT5G60390.2;AT5G60390.3	| Symbols: | GTP binding Elongation factor Tu family protein | chr1:2455559-2457001 FORWARD LENGTH=449	heavy	13	0.61	0.61	MKK1-ID	0.009607	Non biotinylated peptide
MKK2-ID-H-vsMKK1-ID-L-n2-F2	n2	r2	19121	700.858	2799.4	2799.41	3362	4	nQLALSK(226.078)M(15.995)ASVNALMHQQGQHPLRc	nQLALSKMASVNALMHQQGQHPLRc	nQLALSK(226.078)M(15.995)ASVNALMHQQGQHPLRc	AT3G14100.1	AT3G14100.1	| Symbols: | RNA-binding (RRM/RBD/RNP motifs) family protein | chr3:4673027-4675950 FORWARD LENGTH=427	light	36	6.34	0.61	MKK1-ID	0.00436	Biotinylated peptide	AT3G14100.1-K378
MKK2-ID-H-vsMKK1-ID-L-n6-R3	n6	f3	16874	850.705	2549.09	2549.1	2852	3	nAFDEK(242.073)HGFTSTATAGVASLDQKc	nAFDEKHGFTSTATAGVASLDQKc	nAFDEK(242.073)HGFTSTATAGVASLDQKc	AT5G16840.1	AT5G16840.1;AT5G16840.2;AT5G16840.3	| Symbols: BPA1 | binding partner of acd11 1 | chr5:5536042-5538026 FORWARD LENGTH=259	heavy	27	41.7	0.63	MKK1-ID	0.000491	Biotinylated peptide	AT5G16840.1-K128
MKK2-ID-H-vsMKK1-ID-L-n6-R3	n6	f3	20253	528.623	1582.85	1582.85	3267	3	nRIELDNLLVK(226.078)Kc	nRIELDNLLVKKc	nRIELDNLLVK(226.078)Kc	AT1G12850.1	AT1G12850.1	| Symbols: | Phosphoglycerate mutase family protein | chr1:4380022-4381577 REVERSE LENGTH=405	heavy	17	27.13	0.65	MKK1-ID	0.000354	Biotinylated peptide	AT1G12850.1-K51
MKK2-ID-H-vsMKK1-ID-L-n1-F1	n1	r1	31577	1317.65	5266.58	5266.58	5108	4	nGQVLC(57.021)IVEAM(15.995)KLM(15.995)NEIESDHTGTVVDIVAEDGK(242.073)PVSLDTPLFVVQPc	nGQVLCIVEAMKLMNEIESDHTGTVVDIVAEDGKPVSLDTPLFVVQPc	nGQVLC(57.021)IVEAM(15.995)KLM(15.995)NEIESDHTGTVVDIVAEDGK(242.073)PVSLDTPLFVVQPc	AT5G16390.1	AT5G16390.1	| Symbols: CAC1, CAC1A, BCCP, BCCP1 | chloroplastic acetylcoenzyme A carboxylase 1 | chr5:5361098-5363020 REVERSE LENGTH=280	light	53	4.04	0.66	MKK1-ID	0.009862	Biotinylated peptide	AT5G16390.1-K267
MKK2-ID-H-vsMKK1-ID-L-n3-F3	n3	r3	24253	902.217	3604.84	3604.83	3490	4	nVDQGQPILVLEAM(15.995)K(242.073)MEHVVKAPSSGSIQDLKc	nVDQGQPILVLEAMKMEHVVKAPSSGSIQDLKc	nVDQGQPILVLEAM(15.995)K(242.073)MEHVVKAPSSGSIQDLKc	AT1G03090.2	AT1G03090.1;AT1G03090.2	| Symbols: MCCA | methylcrotonyl-CoA carboxylase alpha chain, mitochondrial / 3-methylcrotonyl-CoA carboxylase 1 (MCCA) | chr1:739715-743819 FORWARD LENGTH=734	light	39	9.66	0.66	MKK1-ID	0.003059	Biotinylated peptide	AT1G03090.2-K699
MKK2-ID-H-vsMKK1-ID-L-n5-R2	n5	f2	24816	1147.56	3439.67	3439.65	3654	3	nVLVENEAKVDQGQPILVLEAMK(242.073)M(15.995)EHVVKc	nVLVENEAKVDQGQPILVLEAMKMEHVVKc	nVLVENEAKVDQGQPILVLEAMK(242.073)M(15.995)EHVVKc	AT1G03090.2	AT1G03090.1;AT1G03090.2	| Symbols: MCCA | methylcrotonyl-CoA carboxylase alpha chain, mitochondrial / 3-methylcrotonyl-CoA carboxylase 1 (MCCA) | chr1:739715-743819 FORWARD LENGTH=734	heavy	36	35.65	0.66	MKK1-ID	0.000643	Biotinylated peptide	AT1G03090.2-K699
MKK2-ID-H-vsMKK1-ID-L-n3-F3	n3	r3	12911	465.576	1393.71	1393.71	2224	3	nFKDENFIKK(226.078)c	nFKDENFIKKc	nFKDENFIKK(226.078)c	AT2G16600.1	AT2G16600.1;AT2G16600.2;AT4G34870.1	| Symbols: ROC3 | rotamase CYP 3 | chr2:7200862-7201383 FORWARD LENGTH=173	light	13	15.09	0.67	MKK1-ID	0.000491	Biotinylated peptide	AT2G16600.1-K99
MKK2-ID-H-vsMKK1-ID-L-n1-F1	n1	r1	9056	771.997	2312.97	2312.97	2157	3	nTQEEEEEDEEVM(15.995)MGPPPPPKc	nTQEEEEEDEEVMMGPPPPPKc	nTQEEEEEDEEVM(15.995)MGPPPPPKc	AT2G20330.1	AT2G20330.1	| Symbols: | Transducin/WD40 repeat-like superfamily protein | chr2:8772888-8775518 REVERSE LENGTH=648	light	22	64.69	0.69	MKK1-ID	3.7e-05	Non biotinylated peptide
MKK2-ID-H-vsMKK1-ID-L-n3-F3	n3	r3	17903	669.33	2004.97	2004.96	2805	3	nLGEGAAESLHVK(226.078)DYKYc	nLGEGAAESLHVKDYKYc	nLGEGAAESLHVK(226.078)DYKYc	AT2G36460.1	AT2G36460.1;AT2G36460.2	| Symbols: | Aldolase superfamily protein | chr2:15296929-15298387 REVERSE LENGTH=358	light	20	31.47	0.69	MKK1-ID	0.001112	Biotinylated peptide	AT2G36460.1-K354
MKK2-ID-H-vsMKK1-ID-L-n5-R2	n5	f2	19638	1147.45	5732.2	5732.19	3078	5	nTADVQDTM(15.995)IEEDDITHEAPSFDPNQKENAEMEENHNNFVYADDEAGSDVKc	nTADVQDTMIEEDDITHEAPSFDPNQKENAEMEENHNNFVYADDEAGSDVKc	nTADVQDTM(15.995)IEEDDITHEAPSFDPNQKENAEMEENHNNFVYADDEAGSDVKc	AT3G54760.1	AT3G54760.1;AT3G54760.2	| Symbols: | dentin sialophosphoprotein-related | chr3:20269659-20272037 REVERSE LENGTH=792	heavy	63	6.03	0.7	MKK1-ID	0.005855	Non biotinylated peptide
MKK2-ID-H-vsMKK1-ID-L-n2-F2	n2	r2	15088	1014.46	4053.82	4053.83	2883	4	nTGYYGMK(226.078)TPGPVQM(15.995)YQHHTGM(15.995)VVPGVEEQQQYRc	nTGYYGMKTPGPVQMYQHHTGMVVPGVEEQQQYRc	nTGYYGMK(226.078)TPGPVQM(15.995)YQHHTGM(15.995)VVPGVEEQQQYRc	AT4G05150.1	AT4G05150.1	| Symbols: | Octicosapeptide/Phox/Bem1p family protein | chr4:2660339-2662675 FORWARD LENGTH=477	light	46	29.04	0.7	MKK1-ID	0.000643	Biotinylated peptide	AT4G05150.1-K440
MKK2-ID-H-vsMKK1-ID-L-n4-R1	n4	f1	28075	1226.53	4902.11	4902.11	4077	4	nLGEAMGM(15.995)PVAGLPDQTVSAEPEVAEEGEEEESIVHQTASLGDVEGLKc	nLGEAMGMPVAGLPDQTVSAEPEVAEEGEEEESIVHQTASLGDVEGLKc	nLGEAMGM(15.995)PVAGLPDQTVSAEPEVAEEGEEEESIVHQTASLGDVEGLKc	AT4G35450.1	AT4G35450.1;AT4G35450.2;AT4G35450.3;AT4G35450.4;AT4G35450.5	| Symbols: AKR2, AFT, AKR2A | ankyrin repeat-containing protein 2 | chr4:16839862-16841759 FORWARD LENGTH=342	heavy	52	19.57	0.74	MKK1-ID	0.000806	Non biotinylated peptide
MKK2-ID-H-vsMKK1-ID-L-n3-F3	n3	r3	4432	399.204	1592.79	1592.79	1003	4	nANLLK(242.073)HEYHARc	nANLLKHEYHARc	nANLLK(242.073)HEYHARc	AT3G61140.1	AT3G61140.1	| Symbols: FUS6, ATFUS6, CSN1, COP11, EMB78, ATSK31, SK31 | 26S proteasome, regulatory subunit Rpn7;Proteasome component (PCI) domain | chr3:22626335-22628895 FORWARD LENGTH=441	light	20	15.18	0.77	MKK1-ID	0.000711	Biotinylated peptide	AT3G61140.1-K430
MKK2-ID-H-vsMKK1-ID-L-n3-F3	n3	r3	23761	841.432	2521.28	2521.27	3437	3	nVDQGQPILVLEAMK(242.073)M(15.995)EHVVKc	nVDQGQPILVLEAMKMEHVVKc	nVDQGQPILVLEAMK(242.073)M(15.995)EHVVKc	AT1G03090.2	AT1G03090.1;AT1G03090.2	| Symbols: MCCA | methylcrotonyl-CoA carboxylase alpha chain, mitochondrial / 3-methylcrotonyl-CoA carboxylase 1 (MCCA) | chr1:739715-743819 FORWARD LENGTH=734	light	26	34.05	0.77	MKK1-ID	0.000241	Biotinylated peptide	AT1G03090.2-K699
MKK2-ID-H-vsMKK1-ID-L-n6-R3	n6	f3	20836	623.353	1867.04	1867.04	3335	3	nLSVK(226.078)NGLPEAILIKKc	nLSVKNGLPEAILIKKc	nLSVK(226.078)NGLPEAILIKKc	AT2G03820.1	AT2G03820.1	| Symbols: | nonsense-mediated mRNA decay NMD3 family protein | chr2:1165149-1166699 REVERSE LENGTH=516	heavy	19	13.33	0.79	MKK1-ID	0.001751	Biotinylated peptide	AT2G03820.1-K395
MKK2-ID-H-vsMKK1-ID-L-n3-F3	n3	r3	29648	866.888	3463.52	3463.52	4057	4	nYQLPGEDLDALISVTNDEDLEHMM(15.995)HEYDRc	nYQLPGEDLDALISVTNDEDLEHMMHEYDRc	nYQLPGEDLDALISVTNDEDLEHMM(15.995)HEYDRc	AT5G09620.1	AT5G09620.1	| Symbols: | Octicosapeptide/Phox/Bem1p family protein | chr5:2983757-2985352 REVERSE LENGTH=531	light	38	44.48	0.8	MKK1-ID	0.000241	Non biotinylated peptide
MKK2-ID-H-vsMKK1-ID-L-n4-R1	n4	f1	27675	1294.92	3881.74	3881.72	4028	3	nGFLQQPDFVNMM(15.995)QEIQKNPSSLNLYLK(242.073)DQRc	nGFLQQPDFVNMMQEIQKNPSSLNLYLKDQRc	nGFLQQPDFVNMM(15.995)QEIQKNPSSLNLYLK(242.073)DQRc	AT1G12270.1	AT1G12270.1	| Symbols: Hop1 | stress-inducible protein, putative | chr1:4172105-4174575 FORWARD LENGTH=572	heavy	43	29.31	0.8	MKK1-ID	0.001112	Biotinylated peptide	AT1G12270.1-K174
MKK2-ID-H-vsMKK1-ID-L-n4-R1	n4	f1	11089	485.645	2423.19	2423.19	1977	5	nVSHDQESHPK(242.073)LGLGAKPLIKc	nVSHDQESHPKLGLGAKPLIKc	nVSHDQESHPK(242.073)LGLGAKPLIKc	AT4G29440.1	AT4G29440.1;AT4G29440.2	| Symbols: | Regulator of Vps4 activity in the MVB pathway protein | chr4:14473942-14477721 REVERSE LENGTH=1090	heavy	28	5.81	0.8	MKK1-ID	0.003234	Biotinylated peptide	AT4G29440.1-K922
MKK2-ID-H-vsMKK1-ID-L-n3-F3	n3	r3	30700	1065.82	3194.43	3194.42	4174	3	nEVEDSELADVAAVSAGNNDEIGNMIAEAM(15.995)SKc	nEVEDSELADVAAVSAGNNDEIGNMIAEAMSKc	nEVEDSELADVAAVSAGNNDEIGNMIAEAM(15.995)SKc	AT1G55490.1	AT1G55490.1;AT1G55490.2	| Symbols: CPN60B, LEN1 | chaperonin 60 beta | chr1:20715717-20718673 REVERSE LENGTH=600	light	35	56.88	0.8	MKK1-ID	7e-05	Non biotinylated peptide
MKK2-ID-H-vsMKK1-ID-L-n6-R3	n6	f3	21569	850.074	2547.2	2547.2	3419	3	nVDQGQPILVLEAM(15.995)K(242.073)MEHVVKc	nVDQGQPILVLEAMKMEHVVKc	nVDQGQPILVLEAM(15.995)K(242.073)MEHVVKc	AT1G03090.2	AT1G03090.1;AT1G03090.2	| Symbols: MCCA | methylcrotonyl-CoA carboxylase alpha chain, mitochondrial / 3-methylcrotonyl-CoA carboxylase 1 (MCCA) | chr1:739715-743819 FORWARD LENGTH=734	heavy	26	36.26	0.81	MKK1-ID	0.000491	Biotinylated peptide	AT1G03090.2-K699
MKK2-ID-H-vsMKK1-ID-L-n4-R1	n4	f1	28233	856.919	3423.65	3423.65	4096	4	nVLVENEAKVDQGQPILVLEAM(15.995)K(226.078)MEHVVKc	nVLVENEAKVDQGQPILVLEAMKMEHVVKc	nVLVENEAKVDQGQPILVLEAM(15.995)K(226.078)MEHVVKc	AT1G03090.2	AT1G03090.1;AT1G03090.2	| Symbols: MCCA | methylcrotonyl-CoA carboxylase alpha chain, mitochondrial / 3-methylcrotonyl-CoA carboxylase 1 (MCCA) | chr1:739715-743819 FORWARD LENGTH=734	heavy	36	14.05	0.82	MKK1-ID	0.002023	Biotinylated peptide	AT1G03090.2-K699
MKK2-ID-H-vsMKK1-ID-L-n2-F2	n2	r2	36433	1317.65	5266.59	5266.58	5369	4	nGQVLC(57.021)IVEAM(15.995)KLM(15.995)NEIESDHTGTVVDIVAEDGK(242.073)PVSLDTPLFVVQPc	nGQVLCIVEAMKLMNEIESDHTGTVVDIVAEDGKPVSLDTPLFVVQPc	nGQVLC(57.021)IVEAM(15.995)KLM(15.995)NEIESDHTGTVVDIVAEDGK(242.073)PVSLDTPLFVVQPc	AT5G16390.1	AT5G16390.1	| Symbols: CAC1, CAC1A, BCCP, BCCP1 | chloroplastic acetylcoenzyme A carboxylase 1 | chr5:5361098-5363020 REVERSE LENGTH=280	light	53	5.3	0.82	MKK1-ID	0.009522	Biotinylated peptide	AT5G16390.1-K267
MKK2-ID-H-vsMKK1-ID-L-n6-R3	n6	f3	13118	1125.93	4499.7	4499.7	2381	4	nEVETEVPVEEDESADEETETTSTEEEKEEDAEEEDGEKKc	nEVETEVPVEEDESADEETETTSTEEEKEEDAEEEDGEKKc	nEVETEVPVEEDESADEETETTSTEEEKEEDAEEEDGEKKc	AT4G24190.1	AT4G24190.1;AT4G24190.2	| Symbols: SHD, HSP90.7, AtHsp90.7, AtHsp90-7 | Chaperone protein htpG family protein | chr4:12551902-12555851 REVERSE LENGTH=823	heavy	42	0.82	0.82	MKK1-ID	0.005178	Non biotinylated peptide
MKK2-ID-H-vsMKK1-ID-L-n5-R2	n5	f2	34688	1248.2	3741.57	3741.57	4834	3	nEGPPVFEQPEMTYEKLM(15.995)EYGNMLVMEQENVKc	nEGPPVFEQPEMTYEKLMEYGNMLVMEQENVKc	nEGPPVFEQPEMTYEKLM(15.995)EYGNMLVMEQENVKc	AT2G39730.1	AT2G39730.1;AT2G39730.2;AT2G39730.3	| Symbols: RCA | rubisco activase | chr2:16570951-16573345 REVERSE LENGTH=474	heavy	37	29.3	0.82	MKK1-ID	0.000711	Non biotinylated peptide
MKK2-ID-H-vsMKK1-ID-L-n3-F3	n3	r3	19372	1134.88	5669.38	5669.38	2964	5	nTADVQDTM(15.995)IEEDDITHEAPSFDPNQKENAEMEENHNNFVYADDEAGSDVKc	nTADVQDTMIEEDDITHEAPSFDPNQKENAEMEENHNNFVYADDEAGSDVKc	nTADVQDTM(15.995)IEEDDITHEAPSFDPNQKENAEMEENHNNFVYADDEAGSDVKc	AT3G54760.1	AT3G54760.1;AT3G54760.2	| Symbols: | dentin sialophosphoprotein-related | chr3:20269659-20272037 REVERSE LENGTH=792	light	63	14.93	0.89	MKK1-ID	0.001178	Non biotinylated peptide
MKK2-ID-H-vsMKK1-ID-L-n5-R2	n5	f2	18543	642.324	2565.27	2565.26	2949	4	nALIDAYGVDTSK(226.078)HVTINKPIRc	nALIDAYGVDTSKHVTINKPIRc	nALIDAYGVDTSK(226.078)HVTINKPIRc	AT4G04885.1	AT4G04885.1	| Symbols: PCFS4 | PCF11P-similar protein 4 | chr4:2472083-2475417 FORWARD LENGTH=808	heavy	29	12.23	0.91	MKK1-ID	0.003234	Biotinylated peptide	AT4G04885.1-K325
MKK2-ID-H-vsMKK1-ID-L-n3-F3	n3	r3	29636	971.062	4850.27	4850.26	4056	5	nLGEAM(15.995)GMPVAGLPDQTVSAEPEVAEEGEEEESIVHQTASLGDVEGLKc	nLGEAMGMPVAGLPDQTVSAEPEVAEEGEEEESIVHQTASLGDVEGLKc	nLGEAM(15.995)GMPVAGLPDQTVSAEPEVAEEGEEEESIVHQTASLGDVEGLKc	AT4G35450.1	AT4G35450.1;AT4G35450.2;AT4G35450.3;AT4G35450.4;AT4G35450.5	| Symbols: AKR2, AFT, AKR2A | ankyrin repeat-containing protein 2 | chr4:16839862-16841759 FORWARD LENGTH=342	light	52	52.79	0.94	MKK1-ID	0.000221	Non biotinylated peptide
MKK2-ID-H-vsMKK1-ID-L-n1-F1	n1	r1	17293	1027.76	3080.25	3080.24	3218	3	nMLEM(15.995)DDEYEGNVEATGEDFSVEPTDSRc	nMLEMDDEYEGNVEATGEDFSVEPTDSRc	nMLEM(15.995)DDEYEGNVEATGEDFSVEPTDSRc	AT3G25520.1	AT3G25520.1;AT3G25520.2;AT5G39740.1;AT5G39740.2	| Symbols: ATL5, PGY3, OLI5, RPL5A | ribosomal protein L5 | chr3:9269573-9271327 REVERSE LENGTH=301	light	31	42.18	0.95	MKK1-ID	0.000562	Non biotinylated peptide
MKK2-ID-H-vsMKK1-ID-L-n3-F3	n3	r3	29597	1213.58	4850.27	4850.26	4052	4	nLGEAM(15.995)GMPVAGLPDQTVSAEPEVAEEGEEEESIVHQTASLGDVEGLKc	nLGEAMGMPVAGLPDQTVSAEPEVAEEGEEEESIVHQTASLGDVEGLKc	nLGEAM(15.995)GMPVAGLPDQTVSAEPEVAEEGEEEESIVHQTASLGDVEGLKc	AT4G35450.1	AT4G35450.1;AT4G35450.2;AT4G35450.3;AT4G35450.4;AT4G35450.5	| Symbols: AKR2, AFT, AKR2A | ankyrin repeat-containing protein 2 | chr4:16839862-16841759 FORWARD LENGTH=342	light	52	39.17	0.96	MKK1-ID	0.000354	Non biotinylated peptide
MKK2-ID-H-vsMKK1-ID-L-n3-F3	n3	r3	34879	987.929	3947.69	3947.69	4651	4	nAGAPVDQTIDAFSEYMEPGDC(57.021)IIDGGNEWYQNTERc	nAGAPVDQTIDAFSEYMEPGDCIIDGGNEWYQNTERc	nAGAPVDQTIDAFSEYMEPGDC(57.021)IIDGGNEWYQNTERc	AT1G64190.1	AT1G64190.1	| Symbols: | 6-phosphogluconate dehydrogenase family protein | chr1:23825549-23827012 REVERSE LENGTH=487	light	43	0.97	0.97	MKK1-ID	0.004426	Non biotinylated peptide
MKK2-ID-H-vsMKK1-ID-L-n6-R3	n6	f3	3170	433.892	1298.65	1298.66	901	3	nLLATKK(242.073)EDKc	nLLATKKEDKc	nLLATKK(242.073)EDKc	AT3G27310.1	AT3G27310.1	| Symbols: PUX1 | plant UBX domain-containing protein 1 | chr3:10087360-10089077 REVERSE LENGTH=251	heavy	12	18.46	0.97	MKK1-ID	0.000562	Biotinylated peptide	AT3G27310.1-K84
MKK2-ID-H-vsMKK1-ID-L-n6-R3	n6	f3	10722	545.277	1632.81	1632.81	2074	3	nVESSQAMIIK(226.078)KRc	nVESSQAMIIKKRc	nVESSQAMIIK(226.078)KRc	AT3G03140.1	AT3G03140.1	| Symbols: | Tudor/PWWP/MBT superfamily protein | chr3:724348-727093 FORWARD LENGTH=769	heavy	18	10.84	0.98	MKK1-ID	0.000734	Biotinylated peptide	AT3G03140.1-K96
MKK2-ID-H-vsMKK1-ID-L-n2-F2	n2	r2	12211	542.059	2164.21	2164.21	2528	4	nIIHRDLK(226.078)PSNLLINHRc	nIIHRDLKPSNLLINHRc	nIIHRDLK(226.078)PSNLLINHRc	AT4G26070.2	AT4G26070.1;AT4G26070.2;AT4G26070.3	| Symbols: MEK1, NMAPKK, ATMEK1, MKK1 | MAP kinase/ ERK kinase 1 | chr4:13217797-13219695 FORWARD LENGTH=354	light	29	29.67	1.01	MKK1-ID	0.000491	Biotinylated peptide	AT4G26070.2-K192
MKK2-ID-H-vsMKK1-ID-L-n5-R2	n5	f2	17526	834.065	2499.17	2499.17	2825	3	nAAPVEEPVGEKSK(226.078)M(15.995)SYASILKc	nAAPVEEPVGEKSKMSYASILKc	nAAPVEEPVGEKSK(226.078)M(15.995)SYASILKc	AT5G43960.1	AT5G43960.1;AT5G43960.2	| Symbols: | Nuclear transport factor 2 (NTF2) family protein with RNA binding (RRM-RBD-RNP motifs) domain | chr5:17689154-17691653 REVERSE LENGTH=450	heavy	24	10.11	1.02	MKK1-ID	0.008259	Biotinylated peptide	AT5G43960.1-K235
MKK2-ID-H-vsMKK1-ID-L-n6-R3	n6	f3	6316	730.855	3649.24	3649.24	1495	5	nGDDHGPTDEGDEDFQSHQDNGEEEEEEDYRKc	nGDDHGPTDEGDEDFQSHQDNGEEEEEEDYRKc	nGDDHGPTDEGDEDFQSHQDNGEEEEEEDYRKc	AT5G46070.1	AT5G46070.1	| Symbols: | Guanylate-binding family protein | chr5:18683468-18688397 FORWARD LENGTH=1082	heavy	42	1.03	1.03	MKK1-ID	0.007387	Non biotinylated peptide
MKK2-ID-H-vsMKK1-ID-L-n5-R2	n5	f2	27829	856.921	3423.66	3423.65	3996	4	nVLVENEAKVDQGQPILVLEAMK(226.078)M(15.995)EHVVKc	nVLVENEAKVDQGQPILVLEAMKMEHVVKc	nVLVENEAKVDQGQPILVLEAMK(226.078)M(15.995)EHVVKc	AT1G03090.2	AT1G03090.1;AT1G03090.2	| Symbols: MCCA | methylcrotonyl-CoA carboxylase alpha chain, mitochondrial / 3-methylcrotonyl-CoA carboxylase 1 (MCCA) | chr1:739715-743819 FORWARD LENGTH=734	heavy	36	34.99	1.03	MKK1-ID	0.000297	Biotinylated peptide	AT1G03090.2-K699
MKK2-ID-H-vsMKK1-ID-L-n3-F3	n3	r3	24625	589.816	2355.23	2355.23	3529	4	nSYQQQLRLELLEHGLPFERc	nSYQQQLRLELLEHGLPFERc	nSYQQQLRLELLEHGLPFERc	AT1G27430.1	AT1G27430.1	| Symbols: | GYF domain-containing protein | chr1:9521045-9526928 REVERSE LENGTH=1492	light	30	1.04	1.04	MKK1-ID	0.007497	Non biotinylated peptide
MKK2-ID-H-vsMKK1-ID-L-n4-R1	n4	f1	28468	1226.54	4902.12	4902.11	4124	4	nLGEAM(15.995)GMPVAGLPDQTVSAEPEVAEEGEEEESIVHQTASLGDVEGLKc	nLGEAMGMPVAGLPDQTVSAEPEVAEEGEEEESIVHQTASLGDVEGLKc	nLGEAM(15.995)GMPVAGLPDQTVSAEPEVAEEGEEEESIVHQTASLGDVEGLKc	AT4G35450.1	AT4G35450.1;AT4G35450.2;AT4G35450.3;AT4G35450.4;AT4G35450.5	| Symbols: AKR2, AFT, AKR2A | ankyrin repeat-containing protein 2 | chr4:16839862-16841759 FORWARD LENGTH=342	heavy	52	13.13	1.05	MKK1-ID	0.004162	Non biotinylated peptide
MKK2-ID-H-vsMKK1-ID-L-n5-R2	n5	f2	15491	748.007	2241	2241	2580	3	nLVGM(15.995)GK(226.078)QHTYIETENVRc	nLVGMGKQHTYIETENVRc	nLVGM(15.995)GK(226.078)QHTYIETENVRc	AT5G05010.1	AT5G05010.1;AT5G05010.2	| Symbols: | clathrin adaptor complexes medium subunit family protein | chr5:1477137-1479872 FORWARD LENGTH=527	heavy	25	39.77	1.05	MKK1-ID	0.000485	Biotinylated peptide	AT5G05010.1-K44
MKK2-ID-H-vsMKK1-ID-L-n4-R1	n4	f1	20058	1147.45	5732.21	5732.19	3114	5	nTADVQDTMIEEDDITHEAPSFDPNQKENAEM(15.995)EENHNNFVYADDEAGSDVKc	nTADVQDTMIEEDDITHEAPSFDPNQKENAEMEENHNNFVYADDEAGSDVKc	nTADVQDTMIEEDDITHEAPSFDPNQKENAEM(15.995)EENHNNFVYADDEAGSDVKc	AT3G54760.1	AT3G54760.1;AT3G54760.2	| Symbols: | dentin sialophosphoprotein-related | chr3:20269659-20272037 REVERSE LENGTH=792	heavy	63	10.43	1.05	MKK1-ID	0.008987	Non biotinylated peptide
MKK2-ID-H-vsMKK1-ID-L-n6-R3	n6	f3	31493	812.681	2435.02	2435.02	4623	3	n(226.078)NKDDIFSEFFEVSNPSGPRc	nNKDDIFSEFFEVSNPSGPRc	n(226.078)NKDDIFSEFFEVSNPSGPRc	AT2G20550.1	AT2G20550.1;AT2G20550.2	| Symbols: | HSP40/DnaJ peptide-binding protein | chr2:8846051-8847113 REVERSE LENGTH=284	heavy	25	45.16	1.07	MKK1-ID	0.000221	Biotinylated peptide	AT2G20550.1-R46
MKK2-ID-H-vsMKK1-ID-L-n5-R2	n5	f2	22178	623.353	1867.04	1867.04	3358	3	n(226.078)LSVKNGLPEAILIKKc	nLSVKNGLPEAILIKKc	n(226.078)LSVKNGLPEAILIKKc	AT2G03820.1	AT2G03820.1	| Symbols: | nonsense-mediated mRNA decay NMD3 family protein | chr2:1165149-1166699 REVERSE LENGTH=516	heavy	19	25.2	1.07	MKK1-ID	0.000643	Biotinylated peptide	AT2G03820.1-R391
MKK2-ID-H-vsMKK1-ID-L-n4-R1	n4	f1	24716	758.351	3029.38	3029.38	3675	4	nKAEDLAGNFWQHLK(226.078)TGPSVADAAVSRc	nKAEDLAGNFWQHLKTGPSVADAAVSRc	nKAEDLAGNFWQHLK(226.078)TGPSVADAAVSRc	AT1G28200.1	AT1G28200.1	| Symbols: FIP1 | FH interacting protein 1 | chr1:9850395-9852300 REVERSE LENGTH=259	heavy	36	38.09	1.09	MKK1-ID	0.000461	Biotinylated peptide	AT1G28200.1-K111
MKK2-ID-H-vsMKK1-ID-L-n5-R2	n5	f2	28235	981.429	4902.11	4902.11	4044	5	nLGEAM(15.995)GMPVAGLPDQTVSAEPEVAEEGEEEESIVHQTASLGDVEGLKc	nLGEAMGMPVAGLPDQTVSAEPEVAEEGEEEESIVHQTASLGDVEGLKc	nLGEAM(15.995)GMPVAGLPDQTVSAEPEVAEEGEEEESIVHQTASLGDVEGLKc	AT4G35450.1	AT4G35450.1;AT4G35450.2;AT4G35450.3;AT4G35450.4;AT4G35450.5	| Symbols: AKR2, AFT, AKR2A | ankyrin repeat-containing protein 2 | chr4:16839862-16841759 FORWARD LENGTH=342	heavy	52	13.61	1.1	MKK1-ID	0.001456	Non biotinylated peptide
MKK2-ID-H-vsMKK1-ID-L-n3-F3	n3	r3	28517	898.217	3588.84	3588.84	3937	4	nVDQGQPILVLEAMK(226.078)M(15.995)EHVVKAPSSGSIQDLKc	nVDQGQPILVLEAMKMEHVVKAPSSGSIQDLKc	nVDQGQPILVLEAMK(226.078)M(15.995)EHVVKAPSSGSIQDLKc	AT1G03090.2	AT1G03090.1;AT1G03090.2	| Symbols: MCCA | methylcrotonyl-CoA carboxylase alpha chain, mitochondrial / 3-methylcrotonyl-CoA carboxylase 1 (MCCA) | chr1:739715-743819 FORWARD LENGTH=734	light	39	14.24	1.12	MKK1-ID	0.001178	Biotinylated peptide	AT1G03090.2-K699
MKK2-ID-H-vsMKK1-ID-L-n4-R1	n4	f1	11054	644.318	2573.24	2573.24	1973	4	nMLLLK(242.073)HQHKQEEQQQLLRc	nMLLLKHQHKQEEQQQLLRc	nMLLLK(242.073)HQHKQEEQQQLLRc	AT5G42950.1	AT5G42950.1	| Symbols: | GYF domain-containing protein | chr5:17224436-17231044 FORWARD LENGTH=1714	heavy	32	18.43	1.16	MKK1-ID	0.001432	Biotinylated peptide	AT5G42950.1-K879
MKK2-ID-H-vsMKK1-ID-L-n3-F3	n3	r3	28122	847.948	3387.76	3387.76	3894	4	nVLVENEAKVDQGQPILVLEAM(15.995)K(226.078)MEHVVKc	nVLVENEAKVDQGQPILVLEAMKMEHVVKc	nVLVENEAKVDQGQPILVLEAM(15.995)K(226.078)MEHVVKc	AT1G03090.2	AT1G03090.1;AT1G03090.2	| Symbols: MCCA | methylcrotonyl-CoA carboxylase alpha chain, mitochondrial / 3-methylcrotonyl-CoA carboxylase 1 (MCCA) | chr1:739715-743819 FORWARD LENGTH=734	light	36	30.15	1.17	MKK1-ID	0.000541	Biotinylated peptide	AT1G03090.2-K699
MKK2-ID-H-vsMKK1-ID-L-n6-R3	n6	f3	11849	699.327	1396.64	1396.64	2218	2	nSK(242.073)M(15.995)SYASILKc	nSKMSYASILKc	nSK(242.073)M(15.995)SYASILKc	AT5G43960.1	AT5G43960.1;AT5G43960.2	| Symbols: | Nuclear transport factor 2 (NTF2) family protein with RNA binding (RRM-RBD-RNP motifs) domain | chr5:17689154-17691653 REVERSE LENGTH=450	heavy	12	41.78	1.18	MKK1-ID	0.000491	Biotinylated peptide	AT5G43960.1-K235
MKK2-ID-H-vsMKK1-ID-L-n6-R3	n6	f3	11095	875.351	3497.38	3497.37	2122	4	nALESM(15.995)MKDESDGGDGETESQRLDEEEQTVTKc	nALESMMKDESDGGDGETESQRLDEEEQTVTKc	nALESM(15.995)MKDESDGGDGETESQRLDEEEQTVTKc	AT1G42550.1	AT1G42550.1	| Symbols: PMI1 | plastid movement impaired1 | chr1:15977131-15979734 FORWARD LENGTH=843	heavy	38	45.49	1.21	MKK1-ID	0.000406	Non biotinylated peptide
MKK2-ID-H-vsMKK1-ID-L-n4-R1	n4	f1	18930	583.277	2329.08	2329.08	2974	4	nKPENFAK(242.073)YQAFELIHARc	nKPENFAKYQAFELIHARc	nKPENFAK(242.073)YQAFELIHARc	AT4G10340.1	AT4G10340.1	| Symbols: LHCB5 | light harvesting complex of photosystem II 5 | chr4:6408200-6409496 FORWARD LENGTH=280	heavy	26	41.61	1.23	MKK1-ID	0.00038	Biotinylated peptide	AT4G10340.1-K109
MKK2-ID-H-vsMKK1-ID-L-n3-F3	n3	r3	4944	465.245	1856.95	1856.95	1050	4	nAHYVKFHWKPTC(57.021)GVKc	nAHYVKFHWKPTCGVKc	nAHYVKFHWKPTC(57.021)GVKc	AT4G35090.1	AT4G35090.1;AT4G35090.2	| Symbols: CAT2 | catalase 2 | chr4:16700937-16703215 REVERSE LENGTH=492	light	23	1.24	1.24	MKK1-ID	0.002658	Non biotinylated peptide
MKK2-ID-H-vsMKK1-ID-L-n5-R2	n5	f2	16004	488.038	2435.15	2435.15	2643	5	nHIEVQIFGDKHGNVLHLYERc	nHIEVQIFGDKHGNVLHLYERc	nHIEVQIFGDKHGNVLHLYERc	AT1G03090.2	AT1G03090.1;AT1G03090.2	| Symbols: MCCA | methylcrotonyl-CoA carboxylase alpha chain, mitochondrial / 3-methylcrotonyl-CoA carboxylase 1 (MCCA) | chr1:739715-743819 FORWARD LENGTH=734	heavy	32	1.25	1.25	MKK1-ID	0.008302	Non biotinylated peptide
MKK2-ID-H-vsMKK1-ID-L-n4-R1	n4	f1	19082	769.994	2306.96	2306.96	2993	3	nLYM(15.995)EARPMEEGLAEAIDDGRc	nLYMEARPMEEGLAEAIDDGRc	nLYM(15.995)EARPMEEGLAEAIDDGRc	AT1G56070.1	AT1G56070.1	| Symbols: LOS1 | Ribosomal protein S5/Elongation factor G/III/V family protein | chr1:20968245-20971077 REVERSE LENGTH=843	heavy	26	15.07	1.26	MKK1-ID	0.003234	Non biotinylated peptide
MKK2-ID-H-vsMKK1-ID-L-n3-F3	n3	r3	18513	1014.46	4053.83	4053.83	2873	4	nTGYYGM(15.995)K(226.078)TPGPVQMYQHHTGM(15.995)VVPGVEEQQQYRc	nTGYYGMKTPGPVQMYQHHTGMVVPGVEEQQQYRc	nTGYYGM(15.995)K(226.078)TPGPVQMYQHHTGM(15.995)VVPGVEEQQQYRc	AT4G05150.1	AT4G05150.1	| Symbols: | Octicosapeptide/Phox/Bem1p family protein | chr4:2660339-2662675 FORWARD LENGTH=477	light	46	29.94	1.29	MKK1-ID	0.000562	Biotinylated peptide	AT4G05150.1-K440
MKK2-ID-H-vsMKK1-ID-L-n3-F3	n3	r3	3912	529.596	1585.77	1585.77	938	3	nYK(242.073)HVAGTVAENRc	nYKHVAGTVAENRc	nYK(242.073)HVAGTVAENRc	AT5G42950.1	AT5G42950.1	| Symbols: | GYF domain-containing protein | chr5:17224436-17231044 FORWARD LENGTH=1714	light	19	23.82	1.29	MKK1-ID	0.000583	Biotinylated peptide	AT5G42950.1-K653
MKK2-ID-H-vsMKK1-ID-L-n3-F3	n3	r3	34835	948.461	2842.36	2842.36	4646	3	nSASISEYK(226.078)PLNGFDM(15.995)SMLGELALKc	nSASISEYKPLNGFDMSMLGELALKc	nSASISEYK(226.078)PLNGFDM(15.995)SMLGELALKc	AT1G18660.1	AT1G18660.1;AT1G18660.2;AT1G18660.3;AT1G18660.4	| Symbols: | zinc finger (C3HC4-type RING finger) family protein | chr1:6421433-6425565 FORWARD LENGTH=486	light	27	11.81	1.3	MKK1-ID	0.001886	Biotinylated peptide	AT1G18660.1-K101
MKK2-ID-H-vsMKK1-ID-L-n3-F3	n3	r3	26208	902.216	3604.83	3604.83	3696	4	nVDQGQPILVLEAM(15.995)K(226.078)M(15.995)EHVVKAPSSGSIQDLKc	nVDQGQPILVLEAMKMEHVVKAPSSGSIQDLKc	nVDQGQPILVLEAM(15.995)K(226.078)M(15.995)EHVVKAPSSGSIQDLKc	AT1G03090.2	AT1G03090.1;AT1G03090.2	| Symbols: MCCA | methylcrotonyl-CoA carboxylase alpha chain, mitochondrial / 3-methylcrotonyl-CoA carboxylase 1 (MCCA) | chr1:739715-743819 FORWARD LENGTH=734	light	39	16.2	1.31	MKK1-ID	0.000806	Biotinylated peptide	AT1G03090.2-K699
MKK2-ID-H-vsMKK1-ID-L-n6-R3	n6	f3	31400	898.89	3591.53	3591.52	4611	4	nAAMM(15.995)ELIVDLDDEVM(15.995)ENYLEGVEPDEATVKRc	nAAMMELIVDLDDEVMENYLEGVEPDEATVKRc	nAAMM(15.995)ELIVDLDDEVM(15.995)ENYLEGVEPDEATVKRc	AT1G62750.1	AT1G62750.1	| Symbols: ATSCO1, ATSCO1/CPEF-G, SCO1 | Translation elongation factor EFG/EF2 protein | chr1:23233622-23236321 REVERSE LENGTH=783	heavy	36	59.98	1.32	MKK1-ID	3.7e-05	Non biotinylated peptide
MKK2-ID-H-vsMKK1-ID-L-n2-F2	n2	r2	13938	651.343	1951.01	1951.01	2747	3	nGSSTK(226.078)TPAFLSSSLSKKc	nGSSTKTPAFLSSSLSKKc	nGSSTK(226.078)TPAFLSSSLSKKc	AT4G21160.1	AT4G21160.1;AT4G21160.2;AT4G21160.3;AT4G21160.4	| Symbols: ZAC, AGD12 | Calcium-dependent ARF-type GTPase activating protein family | chr4:11284694-11286532 FORWARD LENGTH=337	light	20	33.36	1.33	MKK1-ID	0.000491	Biotinylated peptide	AT4G21160.1-K145
MKK2-ID-H-vsMKK1-ID-L-n3-F3	n3	r3	27733	902.215	3604.83	3604.83	3852	4	nVDQGQPILVLEAM(15.995)K(226.078)M(15.995)EHVVKAPSSGSIQDLKc	nVDQGQPILVLEAMKMEHVVKAPSSGSIQDLKc	nVDQGQPILVLEAM(15.995)K(226.078)M(15.995)EHVVKAPSSGSIQDLKc	AT1G03090.2	AT1G03090.1;AT1G03090.2	| Symbols: MCCA | methylcrotonyl-CoA carboxylase alpha chain, mitochondrial / 3-methylcrotonyl-CoA carboxylase 1 (MCCA) | chr1:739715-743819 FORWARD LENGTH=734	light	39	25.24	1.35	MKK1-ID	0.000583	Biotinylated peptide	AT1G03090.2-K699
MKK2-ID-H-vsMKK1-ID-L-n4-R1	n4	f1	13480	699.327	1396.64	1396.64	2283	2	nSK(242.073)M(15.995)SYASILKc	nSKMSYASILKc	nSK(242.073)M(15.995)SYASILKc	AT5G43960.1	AT5G43960.1;AT5G43960.2	| Symbols: | Nuclear transport factor 2 (NTF2) family protein with RNA binding (RRM-RBD-RNP motifs) domain | chr5:17689154-17691653 REVERSE LENGTH=450	heavy	12	38.6	1.35	MKK1-ID	0.000643	Biotinylated peptide	AT5G43960.1-K235
MKK2-ID-H-vsMKK1-ID-L-n3-F3	n3	r3	19780	681.332	2721.3	2721.3	3008	4	nGSNFQQK(226.078)GLFPSPHTPMQVMHKc	nGSNFQQKGLFPSPHTPMQVMHKc	nGSNFQQK(226.078)GLFPSPHTPMQVMHKc	AT3G60240.2	AT3G60240.2;AT3G60240.3;AT3G60240.4	| Symbols: EIF4G, CUM2 | eukaryotic translation initiation factor 4G | chr3:22261842-22268295 FORWARD LENGTH=1723	light	32	14.63	1.35	MKK1-ID	0.001751	Biotinylated peptide	AT3G60240.2-K1059
MKK2-ID-H-vsMKK1-ID-L-n6-R3	n6	f3	24103	858.089	2571.25	2571.24	3712	3	nTVAAAK(226.078)VEQITAALQTGTSSDKKc	nTVAAAKVEQITAALQTGTSSDKKc	nTVAAAK(226.078)VEQITAALQTGTSSDKKc	AT3G01500.1	AT3G01500.1;AT3G01500.2;AT3G01500.3	| Symbols: CA1, ATBCA1, SABP3, ATSABP3 | carbonic anhydrase 1 | chr3:194853-196716 REVERSE LENGTH=270	heavy	28	58.85	1.37	MKK1-ID	0.000221	Biotinylated peptide	AT3G01500.1-K30
MKK2-ID-H-vsMKK1-ID-L-n3-F3	n3	r3	29724	836.101	2505.28	2505.28	4066	3	nVDQGQPILVLEAM(15.995)K(226.078)MEHVVKc	nVDQGQPILVLEAMKMEHVVKc	nVDQGQPILVLEAM(15.995)K(226.078)MEHVVKc	AT1G03090.2	AT1G03090.1;AT1G03090.2	| Symbols: MCCA | methylcrotonyl-CoA carboxylase alpha chain, mitochondrial / 3-methylcrotonyl-CoA carboxylase 1 (MCCA) | chr1:739715-743819 FORWARD LENGTH=734	light	26	37.02	1.37	MKK1-ID	0.000461	Biotinylated peptide	AT1G03090.2-K699
MKK2-ID-H-vsMKK1-ID-L-n1-F1	n1	r1	18178	1027.75	3080.24	3080.24	3333	3	nM(15.995)LEMDDEYEGNVEATGEDFSVEPTDSRc	nMLEMDDEYEGNVEATGEDFSVEPTDSRc	nM(15.995)LEMDDEYEGNVEATGEDFSVEPTDSRc	AT3G25520.1	AT3G25520.1;AT3G25520.2;AT5G39740.1;AT5G39740.2	| Symbols: ATL5, PGY3, OLI5, RPL5A | ribosomal protein L5 | chr3:9269573-9271327 REVERSE LENGTH=301	light	31	18.33	1.38	MKK1-ID	0.001864	Non biotinylated peptide
MKK2-ID-H-vsMKK1-ID-L-n5-R2	n5	f2	4542	413.237	1236.69	1236.69	1051	3	nVILSTHLGRPKc	nVILSTHLGRPKc	nVILSTHLGRPKc	AT3G12780.1	AT1G56190.1;AT1G56190.2;AT3G12780.1	| Symbols: PGK1 | phosphoglycerate kinase 1 | chr3:4061127-4063140 REVERSE LENGTH=481	heavy	17	1.4	1.4	MKK1-ID	0.007241	Non biotinylated peptide
MKK2-ID-H-vsMKK1-ID-L-n2-F2	n2	r2	13323	634.329	1899.97	1899.97	2668	3	n(226.078)FKPFAQKEPAGLEGRc	nFKPFAQKEPAGLEGRc	n(226.078)FKPFAQKEPAGLEGRc	AT2G32850.1	AT2G32850.1;AT2G32850.2	| Symbols: | Protein kinase superfamily protein | chr2:13935448-13937977 REVERSE LENGTH=650	light	21	28.79	1.4	MKK1-ID	0.000601	Biotinylated peptide	AT2G32850.1-K3
MKK2-ID-H-vsMKK1-ID-L-n2-F2	n2	r2	30098	1145.56	3433.65	3433.65	4583	3	nYEIGENSIPK(226.078)DAAYQIIKDELM(15.995)LDGNPRc	nYEIGENSIPKDAAYQIIKDELMLDGNPRc	nYEIGENSIPK(226.078)DAAYQIIKDELM(15.995)LDGNPRc	AT1G65960.2	AT1G65960.2	| Symbols: GAD2 | glutamate decarboxylase 2 | chr1:24552094-24557253 FORWARD LENGTH=494	light	36	8.67	1.41	MKK1-ID	0.006868	Biotinylated peptide	AT1G65960.2-K38
MKK2-ID-H-vsMKK1-ID-L-n2-F2	n2	r2	12107	632.342	2525.34	2525.34	2515	4	nMLLLK(226.078)HQHKQEEQQQLLRc	nMLLLKHQHKQEEQQQLLRc	nMLLLK(226.078)HQHKQEEQQQLLRc	AT5G42950.1	AT5G42950.1	| Symbols: | GYF domain-containing protein | chr5:17224436-17231044 FORWARD LENGTH=1714	light	32	21.5	1.42	MKK1-ID	0.000643	Biotinylated peptide	AT5G42950.1-K879
MKK2-ID-H-vsMKK1-ID-L-n4-R1	n4	f1	27338	693.363	2077.07	2077.07	3986	3	nLFSYK(226.078)EVALAPPGTIVKc	nLFSYKEVALAPPGTIVKc	nLFSYK(226.078)EVALAPPGTIVKc	AT4G28080.1	AT4G28080.1	| Symbols: | Tetratricopeptide repeat (TPR)-like superfamily protein | chr4:13948993-13957840 REVERSE LENGTH=1819	heavy	19	7.05	1.44	MKK1-ID	0.003689	Biotinylated peptide	AT4G28080.1-K1373
MKK2-ID-H-vsMKK1-ID-L-n2-F2	n2	r2	29174	806.411	3221.61	3221.62	4478	4	nVMQTWLPASTALLEM(15.995)MIFHLPSPHTAQRc	nVMQTWLPASTALLEMMIFHLPSPHTAQRc	nVMQTWLPASTALLEM(15.995)MIFHLPSPHTAQRc	AT1G56070.1	AT1G56070.1	| Symbols: LOS1 | Ribosomal protein S5/Elongation factor G/III/V family protein | chr1:20968245-20971077 REVERSE LENGTH=843	light	38	11.84	1.46	MKK1-ID	0.002359	Non biotinylated peptide
MKK2-ID-H-vsMKK1-ID-L-n4-R1	n4	f1	19592	713.834	2851.31	2851.3	3056	4	nQLALSK(226.078)M(15.995)ASVNALM(15.995)HQQGQHPLRc	nQLALSKMASVNALMHQQGQHPLRc	nQLALSK(226.078)M(15.995)ASVNALM(15.995)HQQGQHPLRc	AT3G14100.1	AT3G14100.1	| Symbols: | RNA-binding (RRM/RBD/RNP motifs) family protein | chr3:4673027-4675950 FORWARD LENGTH=427	heavy	36	9.39	1.46	MKK1-ID	0.008834	Biotinylated peptide	AT3G14100.1-K378
MKK2-ID-H-vsMKK1-ID-L-n4-R1	n4	f1	13395	748.007	2241	2241	2272	3	nLVGMGK(242.073)QHTYIETENVRc	nLVGMGKQHTYIETENVRc	nLVGMGK(242.073)QHTYIETENVRc	AT5G05010.1	AT5G05010.1;AT5G05010.2	| Symbols: | clathrin adaptor complexes medium subunit family protein | chr5:1477137-1479872 FORWARD LENGTH=527	heavy	25	30.11	1.48	MKK1-ID	0.00038	Biotinylated peptide	AT5G05010.1-K44
MKK2-ID-H-vsMKK1-ID-L-n3-F3	n3	r3	29352	866.887	3463.52	3463.52	4026	4	nYQLPGEDLDALISVTNDEDLEHM(15.995)MHEYDRc	nYQLPGEDLDALISVTNDEDLEHMMHEYDRc	nYQLPGEDLDALISVTNDEDLEHM(15.995)MHEYDRc	AT5G09620.1	AT5G09620.1	| Symbols: | Octicosapeptide/Phox/Bem1p family protein | chr5:2983757-2985352 REVERSE LENGTH=531	light	38	32.9	1.49	MKK1-ID	0.000241	Non biotinylated peptide
MKK2-ID-H-vsMKK1-ID-L-n2-F2	n2	r2	1746	413.882	1238.62	1238.62	588	3	nGKGGSMHFYKKc	nGKGGSMHFYKKc	nGKGGSMHFYKKc	AT1G59900.1	AT1G59900.1	| Symbols: AT-E1 ALPHA, E1 ALPHA | pyruvate dehydrogenase complex E1 alpha subunit | chr1:22051368-22053660 FORWARD LENGTH=389	light	16	1.49	1.49	MKK1-ID	0.007409	Non biotinylated peptide
MKK2-ID-H-vsMKK1-ID-L-n3-F3	n3	r3	16662	634.33	1899.97	1899.97	2664	3	n(226.078)FKPFAQKEPAGLEGRc	nFKPFAQKEPAGLEGRc	n(226.078)FKPFAQKEPAGLEGRc	AT2G32850.1	AT2G32850.1;AT2G32850.2	| Symbols: | Protein kinase superfamily protein | chr2:13935448-13937977 REVERSE LENGTH=650	light	21	16.32	1.5	MKK1-ID	0.003494	Biotinylated peptide	AT2G32850.1-K3
MKK2-ID-H-vsMKK1-ID-L-n4-R1	n4	f1	14134	567.95	1700.83	1700.83	2366	3	n(226.078)AKEGKLGVEQELRc	nAKEGKLGVEQELRc	n(226.078)AKEGKLGVEQELRc	AT2G26570.1	AT2G26570.1;AT4G33390.1	| Symbols: WEB1 | Plant protein of unknown function (DUF827) | chr2:11299565-11302076 FORWARD LENGTH=807	heavy	19	12.86	1.5	MKK1-ID	0.002337	Biotinylated peptide	AT2G26570.1-K706
MKK2-ID-H-vsMKK1-ID-L-n5-R2	n5	f2	20331	756.023	2265.05	2265.05	3153	3	n(226.078)ASKPKTQVLEELDSAADSKc	nASKPKTQVLEELDSAADSKc	n(226.078)ASKPKTQVLEELDSAADSKc	AT3G13060.2	AT3G13060.1;AT3G13060.2	| Symbols: ECT5 | evolutionarily conserved C-terminal region 5 | chr3:4180625-4183632 FORWARD LENGTH=634	heavy	23	57.04	1.53	MKK1-ID	0.000131	Biotinylated peptide	AT3G13060.2-R354
MKK2-ID-H-vsMKK1-ID-L-n3-F3	n3	r3	28425	847.948	3387.76	3387.76	3927	4	nVLVENEAKVDQGQPILVLEAMK(226.078)M(15.995)EHVVKc	nVLVENEAKVDQGQPILVLEAMKMEHVVKc	nVLVENEAKVDQGQPILVLEAMK(226.078)M(15.995)EHVVKc	AT1G03090.2	AT1G03090.1;AT1G03090.2	| Symbols: MCCA | methylcrotonyl-CoA carboxylase alpha chain, mitochondrial / 3-methylcrotonyl-CoA carboxylase 1 (MCCA) | chr1:739715-743819 FORWARD LENGTH=734	light	36	26.81	1.53	MKK1-ID	0.000491	Biotinylated peptide	AT1G03090.2-K699
MKK2-ID-H-vsMKK1-ID-L-n2-F2	n2	r2	16495	1010.47	4037.84	4037.83	3050	4	nTGYYGM(15.995)K(226.078)TPGPVQMYQHHTGMVVPGVEEQQQYRc	nTGYYGMKTPGPVQMYQHHTGMVVPGVEEQQQYRc	nTGYYGM(15.995)K(226.078)TPGPVQMYQHHTGMVVPGVEEQQQYRc	AT4G05150.1	AT4G05150.1	| Symbols: | Octicosapeptide/Phox/Bem1p family protein | chr4:2660339-2662675 FORWARD LENGTH=477	light	46	17.56	1.54	MKK1-ID	0.00166	Biotinylated peptide	AT4G05150.1-K440
MKK2-ID-H-vsMKK1-ID-L-n3-F3	n3	r3	14354	435.249	1302.72	1302.72	2400	3	nHK(226.078)VLPNLTRc	nHKVLPNLTRc	nHK(226.078)VLPNLTRc	AT1G73980.1	AT1G73980.1	| Symbols: | Phosphoribulokinase / Uridine kinase family | chr1:27820292-27823527 REVERSE LENGTH=643	light	16	32.64	1.55	MKK1-ID	0.000461	Biotinylated peptide	AT1G73980.1-K468
MKK2-ID-H-vsMKK1-ID-L-n6-R3	n6	f3	17499	1012.62	5058.07	5058.05	2930	5	nTGYYGMK(226.078)TPGPVQM(15.995)YQHHTGMVVPGVEEQQQYRTETDSDTGRc	nTGYYGMKTPGPVQMYQHHTGMVVPGVEEQQQYRTETDSDTGRc	nTGYYGMK(226.078)TPGPVQM(15.995)YQHHTGMVVPGVEEQQQYRTETDSDTGRc	AT4G05150.1	AT4G05150.1	| Symbols: | Octicosapeptide/Phox/Bem1p family protein | chr4:2660339-2662675 FORWARD LENGTH=477	heavy	58	9.59	1.56	MKK1-ID	0.005637	Biotinylated peptide	AT4G05150.1-K440
MKK2-ID-H-vsMKK1-ID-L-n3-F3	n3	r3	4574	448.908	1343.7	1343.7	1017	3	nFK(226.078)PTKPTSGRc	nFKPTKPTSGRc	nFK(226.078)PTKPTSGRc	AT4G32760.1	AT4G32760.1;AT4G32760.2	| Symbols: | ENTH/VHS/GAT family protein | chr4:15799376-15803832 FORWARD LENGTH=675	light	15	6.14	1.56	MKK1-ID	0.002701	Biotinylated peptide	AT4G32760.1-K663
MKK2-ID-H-vsMKK1-ID-L-n3-F3	n3	r3	22111	944.194	3772.75	3772.74	3261	4	nLMDVHGDYSAEDVGVKVDRPADEM(15.995)AVEEPTEIIGAc	nLMDVHGDYSAEDVGVKVDRPADEMAVEEPTEIIGAc	nLMDVHGDYSAEDVGVKVDRPADEM(15.995)AVEEPTEIIGAc	AT3G04840.1	AT3G04840.1	| Symbols: | Ribosomal protein S3Ae | chr3:1329751-1331418 FORWARD LENGTH=262	light	41	1.56	1.56	MKK1-ID	0.002337	Non biotinylated peptide
MKK2-ID-H-vsMKK1-ID-L-n3-F3	n3	r3	23452	851.947	3403.76	3403.76	3402	4	nVLVENEAKVDQGQPILVLEAMK(242.073)M(15.995)EHVVKc	nVLVENEAKVDQGQPILVLEAMKMEHVVKc	nVLVENEAKVDQGQPILVLEAMK(242.073)M(15.995)EHVVKc	AT1G03090.2	AT1G03090.1;AT1G03090.2	| Symbols: MCCA | methylcrotonyl-CoA carboxylase alpha chain, mitochondrial / 3-methylcrotonyl-CoA carboxylase 1 (MCCA) | chr1:739715-743819 FORWARD LENGTH=734	light	36	12.13	1.56	MKK1-ID	0.001572	Biotinylated peptide	AT1G03090.2-K699
MKK2-ID-H-vsMKK1-ID-L-n5-R2	n5	f2	30129	1494.1	5972.37	5972.37	4265	4	nSNMYNPSSTAHHLENPDTALSVPDPGDWDPNYSDDLLLEEDSADESSLANAFSRc	nSNMYNPSSTAHHLENPDTALSVPDPGDWDPNYSDDLLLEEDSADESSLANAFSRc	nSNMYNPSSTAHHLENPDTALSVPDPGDWDPNYSDDLLLEEDSADESSLANAFSRc	AT5G35980.1	AT5G35980.1	| Symbols: YAK1 | yeast YAK1-related gene 1 | chr5:14128551-14135984 FORWARD LENGTH=956	heavy	67	1.57	1.57	MKK1-ID	0.007387	Non biotinylated peptide
MKK2-ID-H-vsMKK1-ID-L-n2-F2	n2	r2	17109	617.314	3081.53	3081.53	3105	5	nTFTPEGETLEKWEK(226.078)LHVLSYPHSKc	nTFTPEGETLEKWEKLHVLSYPHSKc	nTFTPEGETLEKWEK(226.078)LHVLSYPHSKc	AT4G17090.1	AT4G17090.1	| Symbols: CT-BMY, BAM3, BMY8 | chloroplast beta-amylase | chr4:9605266-9607250 REVERSE LENGTH=548	light	32	14.3	1.58	MKK1-ID	0.001706	Biotinylated peptide	AT4G17090.1-K71
MKK2-ID-H-vsMKK1-ID-L-n3-F3	n3	r3	23731	954.706	3814.8	3814.79	3433	4	nLMEVHGDYTAEDVGVKVDRPADETMVEEPTEIIGAc	nLMEVHGDYTAEDVGVKVDRPADETMVEEPTEIIGAc	nLMEVHGDYTAEDVGVKVDRPADETMVEEPTEIIGAc	AT4G34670.1	AT4G34670.1	| Symbols: | Ribosomal protein S3Ae | chr4:16548724-16550222 FORWARD LENGTH=262	light	41	1.58	1.58	MKK1-ID	0.005288	Non biotinylated peptide
MKK2-ID-H-vsMKK1-ID-L-n6-R3	n6	f3	32505	733.362	2197.07	2197.06	4755	3	n(242.073)TKTTNSILMSLINQLEKc	nTKTTNSILMSLINQLEKc	n(242.073)TKTTNSILMSLINQLEKc	AT4G26750.1	AT4G26750.1	| Symbols: | hydroxyproline-rich glycoprotein family protein | chr4:13475848-13478382 REVERSE LENGTH=421	heavy	22	62.35	1.59	MKK1-ID	3.7e-05	Biotinylated peptide	AT4G26750.1-R48
MKK2-ID-H-vsMKK1-ID-L-n6-R3	n6	f3	6723	550.61	1648.81	1648.8	1555	3	nVESSQAMIIK(242.073)KRc	nVESSQAMIIKKRc	nVESSQAMIIK(242.073)KRc	AT3G03140.1	AT3G03140.1	| Symbols: | Tudor/PWWP/MBT superfamily protein | chr3:724348-727093 FORWARD LENGTH=769	heavy	18	17.06	1.59	MKK1-ID	0.002246	Biotinylated peptide	AT3G03140.1-K96
MKK2-ID-H-vsMKK1-ID-L-n5-R2	n5	f2	14418	609.935	1826.78	1826.78	2448	3	nFYQHK(226.078)M(15.995)DISELRc	nFYQHKMDISELRc	nFYQHK(226.078)M(15.995)DISELRc	AT1G42550.1	AT1G42550.1	| Symbols: PMI1 | plastid movement impaired1 | chr1:15977131-15979734 FORWARD LENGTH=843	heavy	19	4.58	1.61	MKK1-ID	0.005396	Biotinylated peptide	AT1G42550.1-K496
MKK2-ID-H-vsMKK1-ID-L-n6-R3	n6	f3	11620	469.898	1406.67	1406.67	2189	3	nFKDENFIK(226.078)Kc	nFKDENFIKKc	nFKDENFIK(226.078)Kc	AT2G16600.1	AT2G16600.1;AT2G16600.2;AT4G34870.1	| Symbols: ROC3 | rotamase CYP 3 | chr2:7200862-7201383 FORWARD LENGTH=173	heavy	13	27.03	1.63	MKK1-ID	0.000806	Biotinylated peptide	AT2G16600.1-K98
MKK2-ID-H-vsMKK1-ID-L-n6-R3	n6	f3	9994	477.229	1428.67	1428.66	1981	3	n(226.078)EKGSYNHLIKc	nEKGSYNHLIKc	n(226.078)EKGSYNHLIKc	AT2G39900.1	AT2G39900.1;AT3G55770.1;AT3G55770.2;AT3G55770.3;AT3G55770.4;AT3G55770.5;AT3G55770.7	| Symbols: | GATA type zinc finger transcription factor family protein | chr2:16659136-16660267 FORWARD LENGTH=200	heavy	15	19.72	1.63	MKK1-ID	0.000711	Biotinylated peptide	AT2G39900.1-K166
MKK2-ID-H-vsMKK1-ID-L-n2-F2	n2	r2	9675	693.345	1384.68	1384.67	2208	2	nSK(242.073)M(15.995)SYASILKc	nSKMSYASILKc	nSK(242.073)M(15.995)SYASILKc	AT5G43960.1	AT5G43960.1;AT5G43960.2	| Symbols: | Nuclear transport factor 2 (NTF2) family protein with RNA binding (RRM-RBD-RNP motifs) domain | chr5:17689154-17691653 REVERSE LENGTH=450	light	12	22.55	1.65	MKK1-ID	0.00308	Biotinylated peptide	AT5G43960.1-K235
MKK2-ID-H-vsMKK1-ID-L-n2-F2	n2	r2	15688	617.689	1850.05	1850.05	2956	3	nIGVK(242.073)GLVDAGVTKVPRc	nIGVKGLVDAGVTKVPRc	nIGVK(242.073)GLVDAGVTKVPRc	AT2G25450.1	AT2G25450.1	| Symbols: | 2-oxoglutarate (2OG) and Fe(II)-dependent oxygenase superfamily protein | chr2:10830286-10831563 REVERSE LENGTH=359	light	21	37.37	1.65	MKK1-ID	0.000131	Biotinylated peptide	AT2G25450.1-K22
MKK2-ID-H-vsMKK1-ID-L-n1-F1	n1	r1	23394	898.215	3588.83	3588.84	4009	4	nVDQGQPILVLEAMK(226.078)M(15.995)EHVVKAPSSGSIQDLKc	nVDQGQPILVLEAMKMEHVVKAPSSGSIQDLKc	nVDQGQPILVLEAMK(226.078)M(15.995)EHVVKAPSSGSIQDLKc	AT1G03090.2	AT1G03090.1;AT1G03090.2	| Symbols: MCCA | methylcrotonyl-CoA carboxylase alpha chain, mitochondrial / 3-methylcrotonyl-CoA carboxylase 1 (MCCA) | chr1:739715-743819 FORWARD LENGTH=734	light	39	11.21	1.65	MKK1-ID	0.002156	Biotinylated peptide	AT1G03090.2-K699
MKK2-ID-H-vsMKK1-ID-L-n5-R2	n5	f2	18141	738.145	3685.69	3685.69	2901	5	nASVSQGHEHK(242.073)NQPLIFGPASIVGGPLSTERERc	nASVSQGHEHKNQPLIFGPASIVGGPLSTERERc	nASVSQGHEHK(242.073)NQPLIFGPASIVGGPLSTERERc	AT5G53000.1	AT5G53000.1	| Symbols: TAP46 | 2A phosphatase associated protein of 46 kD | chr5:21485654-21487869 REVERSE LENGTH=405	heavy	46	25.83	1.66	MKK1-ID	0.000601	Biotinylated peptide	AT5G53000.1-K288
MKK2-ID-H-vsMKK1-ID-L-n3-F3	n3	r3	23729	851.947	3403.76	3403.76	3433	4	nVLVENEAKVDQGQPILVLEAMK(242.073)M(15.995)EHVVKc	nVLVENEAKVDQGQPILVLEAMKMEHVVKc	nVLVENEAKVDQGQPILVLEAMK(242.073)M(15.995)EHVVKc	AT1G03090.2	AT1G03090.1;AT1G03090.2	| Symbols: MCCA | methylcrotonyl-CoA carboxylase alpha chain, mitochondrial / 3-methylcrotonyl-CoA carboxylase 1 (MCCA) | chr1:739715-743819 FORWARD LENGTH=734	light	36	10.25	1.66	MKK1-ID	0.001954	Biotinylated peptide	AT1G03090.2-K699
MKK2-ID-H-vsMKK1-ID-L-n2-F2	n2	r2	11124	444.956	1775.79	1775.79	2393	4	nTEAYDFQAALHDHMKc	nTEAYDFQAALHDHMKc	nTEAYDFQAALHDHMKc	AT3G58600.1	AT3G58600.1	| Symbols: | Adaptin ear-binding coat-associated protein 1 NECAP-1 | chr3:21668746-21670999 REVERSE LENGTH=302	light	21	1.68	1.68	MKK1-ID	0.003901	Non biotinylated peptide
MKK2-ID-H-vsMKK1-ID-L-n3-F3	n3	r3	16955	685.347	1368.68	1368.68	2698	2	nSK(242.073)MSYASILKc	nSKMSYASILKc	nSK(242.073)MSYASILKc	AT5G43960.1	AT5G43960.1;AT5G43960.2	| Symbols: | Nuclear transport factor 2 (NTF2) family protein with RNA binding (RRM-RBD-RNP motifs) domain | chr5:17689154-17691653 REVERSE LENGTH=450	light	12	41.33	1.69	MKK1-ID	0.000485	Biotinylated peptide	AT5G43960.1-K235
MKK2-ID-H-vsMKK1-ID-L-n3-F3	n3	r3	24179	940.195	3756.75	3756.75	3481	4	nLMDVHGDYSAEDVGVKVDRPADEMAVEEPTEIIGAc	nLMDVHGDYSAEDVGVKVDRPADEMAVEEPTEIIGAc	nLMDVHGDYSAEDVGVKVDRPADEMAVEEPTEIIGAc	AT3G04840.1	AT3G04840.1	| Symbols: | Ribosomal protein S3Ae | chr3:1329751-1331418 FORWARD LENGTH=262	light	41	1.7	1.7	MKK1-ID	0.003473	Non biotinylated peptide
MKK2-ID-H-vsMKK1-ID-L-n1-F1	n1	r1	24025	1213.57	4850.27	4850.26	4095	4	nLGEAM(15.995)GMPVAGLPDQTVSAEPEVAEEGEEEESIVHQTASLGDVEGLKc	nLGEAMGMPVAGLPDQTVSAEPEVAEEGEEEESIVHQTASLGDVEGLKc	nLGEAM(15.995)GMPVAGLPDQTVSAEPEVAEEGEEEESIVHQTASLGDVEGLKc	AT4G35450.1	AT4G35450.1;AT4G35450.2;AT4G35450.3;AT4G35450.4;AT4G35450.5	| Symbols: AKR2, AFT, AKR2A | ankyrin repeat-containing protein 2 | chr4:16839862-16841759 FORWARD LENGTH=342	light	52	37.53	1.7	MKK1-ID	0.000241	Non biotinylated peptide
MKK2-ID-H-vsMKK1-ID-L-n4-R1	n4	f1	16976	691.33	1380.64	1380.64	2726	2	nSK(226.078)M(15.995)SYASILKc	nSKMSYASILKc	nSK(226.078)M(15.995)SYASILKc	AT5G43960.1	AT5G43960.1;AT5G43960.2	| Symbols: | Nuclear transport factor 2 (NTF2) family protein with RNA binding (RRM-RBD-RNP motifs) domain | chr5:17689154-17691653 REVERSE LENGTH=450	heavy	12	34.11	1.7	MKK1-ID	0.000623	Biotinylated peptide	AT5G43960.1-K235
MKK2-ID-H-vsMKK1-ID-L-n5-R2	n5	f2	10510	525.254	2096.99	2096.98	1949	4	nQLALAK(242.073)MHPQAQHSLRc	nQLALAKMHPQAQHSLRc	nQLALAK(242.073)MHPQAQHSLRc	AT1G54080.1	AT1G54080.1;AT1G54080.2	| Symbols: UBP1A | oligouridylate-binding protein 1A | chr1:20183923-20186824 REVERSE LENGTH=426	heavy	27	7.48	1.72	MKK1-ID	0.001886	Biotinylated peptide	AT1G54080.1-K382
MKK2-ID-H-vsMKK1-ID-L-n1-F1	n1	r1	6562	527.951	1580.83	1580.83	1803	3	nTIEKPVEDPSELPKc	nTIEKPVEDPSELPKc	nTIEKPVEDPSELPKc	AT5G35630.1	AT5G35630.1;AT5G35630.2;AT5G35630.3	| Symbols: GS2, GLN2, ATGSL1 | glutamine synthetase 2 | chr5:13831220-13833239 FORWARD LENGTH=430	light	16	1.72	1.72	MKK1-ID	0.008728	Non biotinylated peptide
MKK2-ID-H-vsMKK1-ID-L-n1-F1	n1	r1	13845	797.855	3187.39	3187.4	2774	4	nAPEEDPVQEKEEDDEDEEWGSLESLRKc	nAPEEDPVQEKEEDDEDEEWGSLESLRKc	nAPEEDPVQEKEEDDEDEEWGSLESLRKc	AT1G06950.1	AT1G06950.1	| Symbols: ATTIC110, TIC110 | translocon at the inner envelope membrane of chloroplasts 110 | chr1:2130303-2135563 REVERSE LENGTH=1016	light	34	1.74	1.74	MKK1-ID	0.007261	Non biotinylated peptide
MKK2-ID-H-vsMKK1-ID-L-n4-R1	n4	f1	29904	1222.54	4886.12	4886.11	4303	4	nLGEAMGMPVAGLPDQTVSAEPEVAEEGEEEESIVHQTASLGDVEGLKc	nLGEAMGMPVAGLPDQTVSAEPEVAEEGEEEESIVHQTASLGDVEGLKc	nLGEAMGMPVAGLPDQTVSAEPEVAEEGEEEESIVHQTASLGDVEGLKc	AT4G35450.1	AT4G35450.1;AT4G35450.2;AT4G35450.3;AT4G35450.4;AT4G35450.5	| Symbols: AKR2, AFT, AKR2A | ankyrin repeat-containing protein 2 | chr4:16839862-16841759 FORWARD LENGTH=342	heavy	52	1.74	1.74	MKK1-ID	0.009093	Non biotinylated peptide
MKK2-ID-H-vsMKK1-ID-L-n4-R1	n4	f1	16988	657.992	1970.95	1970.95	2728	3	nGSSTK(226.078)TPAFLSSSLSKKc	nGSSTKTPAFLSSSLSKKc	nGSSTK(226.078)TPAFLSSSLSKKc	AT4G21160.1	AT4G21160.1;AT4G21160.2;AT4G21160.3;AT4G21160.4	| Symbols: ZAC, AGD12 | Calcium-dependent ARF-type GTPase activating protein family | chr4:11284694-11286532 FORWARD LENGTH=337	heavy	20	11.18	1.74	MKK1-ID	0.001527	Biotinylated peptide	AT4G21160.1-K145
MKK2-ID-H-vsMKK1-ID-L-n2-F2	n2	r2	17103	835.679	3338.69	3338.68	3104	4	nASVSQGHEHK(226.078)NQPLIFGPASIVGGPLSTERc	nASVSQGHEHKNQPLIFGPASIVGGPLSTERc	nASVSQGHEHK(226.078)NQPLIFGPASIVGGPLSTERc	AT5G53000.1	AT5G53000.1	| Symbols: TAP46 | 2A phosphatase associated protein of 46 kD | chr5:21485654-21487869 REVERSE LENGTH=405	light	41	6.22	1.74	MKK1-ID	0.002701	Biotinylated peptide	AT5G53000.1-K288
MKK2-ID-H-vsMKK1-ID-L-n5-R2	n5	f2	18033	762.753	5332.22	5332.21	2888	7	nDDLVDKYSLQEDQHQPQHEDYEDEVAIEETPREEVAVDVVHEHRc	nDDLVDKYSLQEDQHQPQHEDYEDEVAIEETPREEVAVDVVHEHRc	nDDLVDKYSLQEDQHQPQHEDYEDEVAIEETPREEVAVDVVHEHRc	AT5G43960.1	AT5G43960.1;AT5G43960.2	| Symbols: | Nuclear transport factor 2 (NTF2) family protein with RNA binding (RRM-RBD-RNP motifs) domain | chr5:17689154-17691653 REVERSE LENGTH=450	heavy	63	1.76	1.76	MKK1-ID	0.004582	Non biotinylated peptide
MKK2-ID-H-vsMKK1-ID-L-n5-R2	n5	f2	21938	1090.42	4357.65	4357.64	3330	4	nDFM(15.995)PSDTDFSTKGEETQEMQEEEEESSDPVFDNAIQRc	nDFMPSDTDFSTKGEETQEMQEEEEESSDPVFDNAIQRc	nDFM(15.995)PSDTDFSTKGEETQEMQEEEEESSDPVFDNAIQRc	AT3G63460.1	AT3G63460.1;AT3G63460.2;AT3G63460.3	| Symbols: | transducin family protein / WD-40 repeat family protein | chr3:23431009-23437241 REVERSE LENGTH=1104	heavy	45	29.62	1.76	MKK1-ID	0.001271	Non biotinylated peptide
MKK2-ID-H-vsMKK1-ID-L-n3-F3	n3	r3	23132	694.096	2772.36	2772.36	3369	4	nAKIFFHGWFM(15.995)GPLTEGKYPDIM(15.995)Rc	nAKIFFHGWFMGPLTEGKYPDIMRc	nAKIFFHGWFM(15.995)GPLTEGKYPDIM(15.995)Rc	AT5G26000.1	AT5G26000.1;AT5G26000.2	| Symbols: TGG1, BGLU38 | thioglucoside glucohydrolase 1 | chr5:9079678-9082347 REVERSE LENGTH=541	light	31	1.77	1.77	MKK1-ID	0.001909	Non biotinylated peptide
MKK2-ID-H-vsMKK1-ID-L-n6-R3	n6	f3	16704	1367.57	4099.7	4099.69	2832	3	nTGYYGMK(226.078)TPGPVQM(15.995)YQHHTGM(15.995)VVPGVEEQQQYRc	nTGYYGMKTPGPVQMYQHHTGMVVPGVEEQQQYRc	nTGYYGMK(226.078)TPGPVQM(15.995)YQHHTGM(15.995)VVPGVEEQQQYRc	AT4G05150.1	AT4G05150.1	| Symbols: | Octicosapeptide/Phox/Bem1p family protein | chr4:2660339-2662675 FORWARD LENGTH=477	heavy	46	16.04	1.77	MKK1-ID	0.004823	Biotinylated peptide	AT4G05150.1-K440
MKK2-ID-H-vsMKK1-ID-L-n4-R1	n4	f1	10679	679.34	1356.67	1356.66	1924	2	nAK(242.073)ANSLAQLGKc	nAKANSLAQLGKc	nAK(242.073)ANSLAQLGKc	AT2G01140.1	AT2G01140.1;AT2G21330.1;AT2G21330.3;AT4G38970.1	| Symbols: | Aldolase superfamily protein | chr2:95006-96491 REVERSE LENGTH=391	heavy	15	31.57	1.77	MKK1-ID	0.000601	Biotinylated peptide	AT2G01140.1-K361
MKK2-ID-H-vsMKK1-ID-L-n2-F2	n2	r2	36828	945.15	2832.43	2832.42	5415	3	nLAMFAM(15.995)LGFFIQAYVTGEGPVENLAKc	nLAMFAMLGFFIQAYVTGEGPVENLAKc	nLAMFAM(15.995)LGFFIQAYVTGEGPVENLAKc	AT4G10340.1	AT4G10340.1	| Symbols: LHCB5 | light harvesting complex of photosystem II 5 | chr4:6408200-6409496 FORWARD LENGTH=280	light	29	37.74	1.78	MKK1-ID	0.000562	Non biotinylated peptide
MKK2-ID-H-vsMKK1-ID-L-n1-F1	n1	r1	19164	1079.2	4312.78	4312.77	3460	4	nDFMPSDTDFSTKGEETQEM(15.995)QEEEEESSDPVFDNAIQRc	nDFMPSDTDFSTKGEETQEMQEEEEESSDPVFDNAIQRc	nDFMPSDTDFSTKGEETQEM(15.995)QEEEEESSDPVFDNAIQRc	AT3G63460.1	AT3G63460.1;AT3G63460.2;AT3G63460.3	| Symbols: | transducin family protein / WD-40 repeat family protein | chr3:23431009-23437241 REVERSE LENGTH=1104	light	45	44.8	1.82	MKK1-ID	0.000491	Non biotinylated peptide
MKK2-ID-H-vsMKK1-ID-L-n2-F2	n2	r2	22709	727.978	3634.85	3634.85	3779	5	nLLGAK(226.078)TQVVAGTMHHLTVEVADGETNKVYEAKc	nLLGAKTQVVAGTMHHLTVEVADGETNKVYEAKc	nLLGAK(226.078)TQVVAGTMHHLTVEVADGETNKVYEAKc	AT5G12140.1	AT5G12140.1	| Symbols: ATCYS1, CYS1 | cystatin-1 | chr5:3923295-3923936 REVERSE LENGTH=101	light	41	13.42	1.84	MKK1-ID	0.001178	Biotinylated peptide	AT5G12140.1-K53
MKK2-ID-H-vsMKK1-ID-L-n3-F3	n3	r3	18972	617.689	1850.05	1850.05	2922	3	nIGVK(242.073)GLVDAGVTKVPRc	nIGVKGLVDAGVTKVPRc	nIGVK(242.073)GLVDAGVTKVPRc	AT2G25450.1	AT2G25450.1	| Symbols: | 2-oxoglutarate (2OG) and Fe(II)-dependent oxygenase superfamily protein | chr2:10830286-10831563 REVERSE LENGTH=359	light	21	48.79	1.86	MKK1-ID	7e-05	Biotinylated peptide	AT2G25450.1-K22
MKK2-ID-H-vsMKK1-ID-L-n3-F3	n3	r3	30188	836.097	2505.27	2505.28	4118	3	nVDQGQPILVLEAM(15.995)K(226.078)MEHVVKc	nVDQGQPILVLEAMKMEHVVKc	nVDQGQPILVLEAM(15.995)K(226.078)MEHVVKc	AT1G03090.2	AT1G03090.1;AT1G03090.2	| Symbols: MCCA | methylcrotonyl-CoA carboxylase alpha chain, mitochondrial / 3-methylcrotonyl-CoA carboxylase 1 (MCCA) | chr1:739715-743819 FORWARD LENGTH=734	light	26	21.83	1.87	MKK1-ID	0.00136	Biotinylated peptide	AT1G03090.2-K699
MKK2-ID-H-vsMKK1-ID-L-n2-F2	n2	r2	15002	826.087	2475.24	2475.24	2872	3	nAAPVEEPVGEKSK(226.078)M(15.995)SYASILKc	nAAPVEEPVGEKSKMSYASILKc	nAAPVEEPVGEKSK(226.078)M(15.995)SYASILKc	AT5G43960.1	AT5G43960.1;AT5G43960.2	| Symbols: | Nuclear transport factor 2 (NTF2) family protein with RNA binding (RRM-RBD-RNP motifs) domain | chr5:17689154-17691653 REVERSE LENGTH=450	light	24	13.32	1.88	MKK1-ID	0.000994	Biotinylated peptide	AT5G43960.1-K235
MKK2-ID-H-vsMKK1-ID-L-n6-R3	n6	f3	7486	499.913	1496.72	1496.71	1656	3	nGSSGNVQLVK(226.078)HKc	nGSSGNVQLVKHKc	nGSSGNVQLVK(226.078)HKc	AT4G26070.2	AT4G26070.1;AT4G26070.2;AT4G26070.3	| Symbols: MEK1, NMAPKK, ATMEK1, MKK1 | MAP kinase/ ERK kinase 1 | chr4:13217797-13219695 FORWARD LENGTH=354	heavy	18	28.68	1.89	MKK1-ID	0.000491	Biotinylated peptide	AT4G26070.2-K86
MKK2-ID-H-vsMKK1-ID-L-n2-F2	n2	r2	3687	414.594	1240.76	1240.76	1062	3	nRKTPSILALSRc	nRKTPSILALSRc	nRKTPSILALSRc	AT3G60750.1	AT3G60750.1;AT3G60750.2	| Symbols: | Transketolase | chr3:22454004-22456824 FORWARD LENGTH=741	light	18	1.93	1.93	MKK1-ID	0.004057	Non biotinylated peptide
MKK2-ID-H-vsMKK1-ID-L-n5-R2	n5	f2	16465	691.33	1380.65	1380.64	2698	2	nSK(226.078)M(15.995)SYASILKc	nSKMSYASILKc	nSK(226.078)M(15.995)SYASILKc	AT5G43960.1	AT5G43960.1;AT5G43960.2	| Symbols: | Nuclear transport factor 2 (NTF2) family protein with RNA binding (RRM-RBD-RNP motifs) domain | chr5:17689154-17691653 REVERSE LENGTH=450	heavy	12	40.34	1.93	MKK1-ID	0.000562	Biotinylated peptide	AT5G43960.1-K235
MKK2-ID-H-vsMKK1-ID-L-n5-R2	n5	f2	12850	699.327	1396.64	1396.64	2249	2	nSK(242.073)M(15.995)SYASILKc	nSKMSYASILKc	nSK(242.073)M(15.995)SYASILKc	AT5G43960.1	AT5G43960.1;AT5G43960.2	| Symbols: | Nuclear transport factor 2 (NTF2) family protein with RNA binding (RRM-RBD-RNP motifs) domain | chr5:17689154-17691653 REVERSE LENGTH=450	heavy	12	41.11	1.94	MKK1-ID	0.000221	Biotinylated peptide	AT5G43960.1-K235
MKK2-ID-H-vsMKK1-ID-L-n2-F2	n2	r2	35712	1317.66	5266.59	5266.58	5270	4	nGQVLC(57.021)IVEAM(15.995)K(242.073)LM(15.995)NEIESDHTGTVVDIVAEDGKPVSLDTPLFVVQPc	nGQVLCIVEAMKLMNEIESDHTGTVVDIVAEDGKPVSLDTPLFVVQPc	nGQVLC(57.021)IVEAM(15.995)K(242.073)LM(15.995)NEIESDHTGTVVDIVAEDGKPVSLDTPLFVVQPc	AT5G16390.1	AT5G16390.1	| Symbols: CAC1, CAC1A, BCCP, BCCP1 | chloroplastic acetylcoenzyme A carboxylase 1 | chr5:5361098-5363020 REVERSE LENGTH=280	light	53	9.82	1.94	MKK1-ID	0.004079	Biotinylated peptide	AT5G16390.1-K245
MKK2-ID-H-vsMKK1-ID-L-n3-F3	n3	r3	19505	768.725	2303.15	2303.15	2979	3	nKPENFAK(242.073)YQAFELIHARc	nKPENFAKYQAFELIHARc	nKPENFAK(242.073)YQAFELIHARc	AT4G10340.1	AT4G10340.1	| Symbols: LHCB5 | light harvesting complex of photosystem II 5 | chr4:6408200-6409496 FORWARD LENGTH=280	light	26	38.25	1.95	MKK1-ID	0.000221	Biotinylated peptide	AT4G10340.1-K109
MKK2-ID-H-vsMKK1-ID-L-n2-F2	n2	r2	8328	683.817	1365.62	1365.62	2034	2	nGSK(226.078)AMVNDYRc	nGSKAMVNDYRc	nGSK(226.078)AMVNDYRc	AT2G41900.1	AT2G41900.1	| Symbols: | CCCH-type zinc finger protein with ARM repeat domain | chr2:17491352-17493502 FORWARD LENGTH=716	light	15	23.5	1.95	MKK1-ID	0.002636	Biotinylated peptide	AT2G41900.1-K85
MKK2-ID-H-vsMKK1-ID-L-n1-F1	n1	r1	14137	742.384	1482.75	1482.75	2811	2	nEGK(226.078)LGVEQELRc	nEGKLGVEQELRc	nEGK(226.078)LGVEQELRc	AT2G26570.1	AT2G26570.1;AT4G33390.1	| Symbols: WEB1 | Plant protein of unknown function (DUF827) | chr2:11299565-11302076 FORWARD LENGTH=807	light	16	25.27	1.96	MKK1-ID	0.003494	Biotinylated peptide	AT2G26570.1-K711
MKK2-ID-H-vsMKK1-ID-L-n6-R3	n6	f3	25267	1142.23	3423.66	3423.65	3848	3	nVLVENEAKVDQGQPILVLEAM(15.995)K(226.078)MEHVVKc	nVLVENEAKVDQGQPILVLEAMKMEHVVKc	nVLVENEAKVDQGQPILVLEAM(15.995)K(226.078)MEHVVKc	AT1G03090.2	AT1G03090.1;AT1G03090.2	| Symbols: MCCA | methylcrotonyl-CoA carboxylase alpha chain, mitochondrial / 3-methylcrotonyl-CoA carboxylase 1 (MCCA) | chr1:739715-743819 FORWARD LENGTH=734	heavy	36	50	1.97	MKK1-ID	0.000101	Biotinylated peptide	AT1G03090.2-K699
MKK2-ID-H-vsMKK1-ID-L-n1-F1	n1	r1	27862	914.226	3652.88	3652.88	4597	4	n(226.078)FTILDAPGHKSYVPNMISGASQADIGVLVISARc	nFTILDAPGHKSYVPNMISGASQADIGVLVISARc	n(226.078)FTILDAPGHKSYVPNMISGASQADIGVLVISARc	AT1G18070.1	AT1G18070.1;AT1G18070.2;AT1G18070.3	| Symbols: | Translation elongation factor EF1A/initiation factor IF2gamma family protein | chr1:6214236-6218211 REVERSE LENGTH=532	light	41	27.44	2	MKK1-ID	0.000583	Biotinylated peptide	AT1G18070.1-R180
MKK2-ID-H-vsMKK1-ID-L-n4-R1	n4	f1	14303	833.845	3331.35	3331.36	2388	4	nHASKITEEEEDEEYLKEEEDGLTGSGNTRc	nHASKITEEEEDEEYLKEEEDGLTGSGNTRc	nHASKITEEEEDEEYLKEEEDGLTGSGNTRc	AT3G06400.2	AT3G06400.1;AT3G06400.2;AT3G06400.3	| Symbols: CHR11 | chromatin-remodeling protein 11 | chr3:1941066-1946700 FORWARD LENGTH=1056	heavy	37	2.05	2.05	MKK1-ID	0.007241	Non biotinylated peptide
MKK2-ID-H-vsMKK1-ID-L-n5-R2	n5	f2	18068	709.346	2125.02	2125.02	2892	3	nLM(15.995)LK(226.078)SLDTIKEQESTKc	nLMLKSLDTIKEQESTKc	nLM(15.995)LK(226.078)SLDTIKEQESTKc	AT1G60490.1	AT1G60490.1	| Symbols: ATVPS34, VPS34, PI3K | vacuolar protein sorting 34 | chr1:22285792-22290190 REVERSE LENGTH=814	heavy	20	2.07	2.07	MKK1-ID	0.001112	Biotinylated peptide	AT1G60490.1-K191
MKK2-ID-H-vsMKK1-ID-L-n1-F1	n1	r1	7463	1002.43	4005.7	4005.7	1946	4	nDINEMEVDSKQEDEENETEDAKHSESAQVPEESTKc	nDINEMEVDSKQEDEENETEDAKHSESAQVPEESTKc	nDINEMEVDSKQEDEENETEDAKHSESAQVPEESTKc	AT3G54760.1	AT3G54760.1;AT3G54760.2	| Symbols: | dentin sialophosphoprotein-related | chr3:20269659-20272037 REVERSE LENGTH=792	light	44	2.09	2.09	MKK1-ID	0.00905	Non biotinylated peptide
MKK2-ID-H-vsMKK1-ID-L-n1-F1	n1	r1	11681	568.313	1134.61	1134.61	2495	2	nK(226.078)SVTFVTKc	nKSVTFVTKc	nK(226.078)SVTFVTKc	AT3G44310.1	AT3G44310.1;AT3G44310.2;AT3G44310.3	| Symbols: NIT1, ATNIT1, NITI | nitrilase 1 | chr3:15986901-15988841 FORWARD LENGTH=346	light	10	39.59	2.09	MKK1-ID	0.000461	Biotinylated peptide	AT3G44310.1-K329
MKK2-ID-H-vsMKK1-ID-L-n5-R2	n5	f2	28416	1226.54	4902.13	4902.11	4065	4	nLGEAMGM(15.995)PVAGLPDQTVSAEPEVAEEGEEEESIVHQTASLGDVEGLKc	nLGEAMGMPVAGLPDQTVSAEPEVAEEGEEEESIVHQTASLGDVEGLKc	nLGEAMGM(15.995)PVAGLPDQTVSAEPEVAEEGEEEESIVHQTASLGDVEGLKc	AT4G35450.1	AT4G35450.1;AT4G35450.2;AT4G35450.3;AT4G35450.4;AT4G35450.5	| Symbols: AKR2, AFT, AKR2A | ankyrin repeat-containing protein 2 | chr4:16839862-16841759 FORWARD LENGTH=342	heavy	52	15.19	2.09	MKK1-ID	0.003711	Non biotinylated peptide
MKK2-ID-H-vsMKK1-ID-L-n5-R2	n5	f2	28791	1226.54	4902.13	4902.11	4109	4	nLGEAM(15.995)GMPVAGLPDQTVSAEPEVAEEGEEEESIVHQTASLGDVEGLKc	nLGEAMGMPVAGLPDQTVSAEPEVAEEGEEEESIVHQTASLGDVEGLKc	nLGEAM(15.995)GMPVAGLPDQTVSAEPEVAEEGEEEESIVHQTASLGDVEGLKc	AT4G35450.1	AT4G35450.1;AT4G35450.2;AT4G35450.3;AT4G35450.4;AT4G35450.5	| Symbols: AKR2, AFT, AKR2A | ankyrin repeat-containing protein 2 | chr4:16839862-16841759 FORWARD LENGTH=342	heavy	52	12.98	2.11	MKK1-ID	0.004122	Non biotinylated peptide
MKK2-ID-H-vsMKK1-ID-L-n5-R2	n5	f2	7677	530.58	1588.72	1588.72	1582	3	nYK(226.078)HVAGTVAENRc	nYKHVAGTVAENRc	nYK(226.078)HVAGTVAENRc	AT5G42950.1	AT5G42950.1	| Symbols: | GYF domain-containing protein | chr5:17224436-17231044 FORWARD LENGTH=1714	heavy	19	40.94	2.11	MKK1-ID	7e-05	Biotinylated peptide	AT5G42950.1-K653
MKK2-ID-H-vsMKK1-ID-L-n3-F3	n3	r3	6619	526.605	1576.79	1576.79	1350	3	nANLLK(226.078)HEYHARc	nANLLKHEYHARc	nANLLK(226.078)HEYHARc	AT3G61140.1	AT3G61140.1	| Symbols: FUS6, ATFUS6, CSN1, COP11, EMB78, ATSK31, SK31 | 26S proteasome, regulatory subunit Rpn7;Proteasome component (PCI) domain | chr3:22626335-22628895 FORWARD LENGTH=441	light	20	2.11	2.11	MKK1-ID	0.003386	Biotinylated peptide	AT3G61140.1-K430
MKK2-ID-H-vsMKK1-ID-L-n3-F3	n3	r3	2006	520.758	2079	2079	585	4	nAM(15.995)HAVIDRQKNHGM(15.995)HFRc	nAMHAVIDRQKNHGMHFRc	nAM(15.995)HAVIDRQKNHGM(15.995)HFRc	ATCG00490.1	ATCG00490.1	| Symbols: RBCL | ribulose-bisphosphate carboxylases | chrC:54958-56397 FORWARD LENGTH=479	light	32	2.11	2.11	MKK1-ID	0.003215	Non biotinylated peptide
MKK2-ID-H-vsMKK1-ID-L-n3-F3	n3	r3	3526	461.513	1842.02	1842.02	898	4	nKRPLIQGVSSQHPGPNKc	nKRPLIQGVSSQHPGPNKc	nKRPLIQGVSSQHPGPNKc	AT2G28290.1	AT2G28290.1;AT2G28290.2;AT2G28290.3	| Symbols: SYD, CHR3 | P-loop containing nucleoside triphosphate hydrolases superfamily protein | chr2:12056771-12072950 FORWARD LENGTH=3574	light	27	2.14	2.14	MKK1-ID	0.004249	Non biotinylated peptide
MKK2-ID-H-vsMKK1-ID-L-n3-F3	n3	r3	41720	1153.8	4611.16	4611.16	5524	4	nAIEEVEEKFTSESDSIADSSKLESVDTSAVEPEVVAAESGSEPKc	nAIEEVEEKFTSESDSIADSSKLESVDTSAVEPEVVAAESGSEPKc	nAIEEVEEKFTSESDSIADSSKLESVDTSAVEPEVVAAESGSEPKc	AT4G02510.1	AT4G02510.1	| Symbols: TOC159, TOC86, PPI2, TOC160, ATTOC159 | translocon at the outer envelope membrane of chloroplasts 159 | chr4:1104766-1109360 FORWARD LENGTH=1503	light	47	2.17	2.17	MKK1-ID	0.009264	Non biotinylated peptide
MKK2-ID-H-vsMKK1-ID-L-n3-F3	n3	r3	12107	636.34	2541.33	2541.33	2128	4	nMLLLK(242.073)HQHKQEEQQQLLRc	nMLLLKHQHKQEEQQQLLRc	nMLLLK(242.073)HQHKQEEQQQLLRc	AT5G42950.1	AT5G42950.1	| Symbols: | GYF domain-containing protein | chr5:17224436-17231044 FORWARD LENGTH=1714	light	32	15.04	2.18	MKK1-ID	0.001202	Biotinylated peptide	AT5G42950.1-K879
MKK2-ID-H-vsMKK1-ID-L-n2-F2	n2	r2	25009	1213.58	4850.28	4850.26	4029	4	nLGEAMGM(15.995)PVAGLPDQTVSAEPEVAEEGEEEESIVHQTASLGDVEGLKc	nLGEAMGMPVAGLPDQTVSAEPEVAEEGEEEESIVHQTASLGDVEGLKc	nLGEAMGM(15.995)PVAGLPDQTVSAEPEVAEEGEEEESIVHQTASLGDVEGLKc	AT4G35450.1	AT4G35450.1;AT4G35450.2;AT4G35450.3;AT4G35450.4;AT4G35450.5	| Symbols: AKR2, AFT, AKR2A | ankyrin repeat-containing protein 2 | chr4:16839862-16841759 FORWARD LENGTH=342	light	52	41.97	2.18	MKK1-ID	0.000354	Non biotinylated peptide
MKK2-ID-H-vsMKK1-ID-L-n3-F3	n3	r3	8985	576.311	1150.61	1150.61	1725	2	nK(242.073)SVTFVTKc	nKSVTFVTKc	nK(242.073)SVTFVTKc	AT3G44310.1	AT3G44310.1;AT3G44310.2;AT3G44310.3	| Symbols: NIT1, ATNIT1, NITI | nitrilase 1 | chr3:15986901-15988841 FORWARD LENGTH=346	light	10	37.6	2.2	MKK1-ID	0.000491	Biotinylated peptide	AT3G44310.1-K329
MKK2-ID-H-vsMKK1-ID-L-n2-F2	n2	r2	16742	572.797	2287.16	2287.16	3071	4	nKPENFAK(226.078)YQAFELIHARc	nKPENFAKYQAFELIHARc	nKPENFAK(226.078)YQAFELIHARc	AT4G10340.1	AT4G10340.1	| Symbols: LHCB5 | light harvesting complex of photosystem II 5 | chr4:6408200-6409496 FORWARD LENGTH=280	light	26	21.64	2.2	MKK1-ID	0.000664	Biotinylated peptide	AT4G10340.1-K109
MKK2-ID-H-vsMKK1-ID-L-n2-F2	n2	r2	19324	1438.6	4312.77	4312.77	3387	3	nDFM(15.995)PSDTDFSTKGEETQEMQEEEEESSDPVFDNAIQRc	nDFMPSDTDFSTKGEETQEMQEEEEESSDPVFDNAIQRc	nDFM(15.995)PSDTDFSTKGEETQEMQEEEEESSDPVFDNAIQRc	AT3G63460.1	AT3G63460.1;AT3G63460.2;AT3G63460.3	| Symbols: | transducin family protein / WD-40 repeat family protein | chr3:23431009-23437241 REVERSE LENGTH=1104	light	45	20.75	2.21	MKK1-ID	0.002701	Non biotinylated peptide
MKK2-ID-H-vsMKK1-ID-L-n5-R2	n5	f2	30576	844.745	2531.21	2531.2	4318	3	nVDQGQPILVLEAMK(226.078)M(15.995)EHVVKc	nVDQGQPILVLEAMKMEHVVKc	nVDQGQPILVLEAMK(226.078)M(15.995)EHVVKc	AT1G03090.2	AT1G03090.1;AT1G03090.2	| Symbols: MCCA | methylcrotonyl-CoA carboxylase alpha chain, mitochondrial / 3-methylcrotonyl-CoA carboxylase 1 (MCCA) | chr1:739715-743819 FORWARD LENGTH=734	heavy	26	24.13	2.21	MKK1-ID	0.001112	Biotinylated peptide	AT1G03090.2-K699
MKK2-ID-H-vsMKK1-ID-L-n5-R2	n5	f2	29967	878.061	2631.16	2631.16	4246	3	n(242.073)QKEEELALLYADPFDVEAQRc	nQKEEELALLYADPFDVEAQRc	n(242.073)QKEEELALLYADPFDVEAQRc	AT3G13235.1	AT3G13235.1;AT3G13235.2;AT3G13235.3	| Symbols: | ubiquitin family protein | chr3:4271492-4274348 REVERSE LENGTH=414	heavy	26	49.64	2.21	MKK1-ID	7e-05	Biotinylated peptide	AT3G13235.1-R150
MKK2-ID-H-vsMKK1-ID-L-n2-F2	n2	r2	12084	506.074	2525.34	2525.34	2512	5	nMLLLK(226.078)HQHKQEEQQQLLRc	nMLLLKHQHKQEEQQQLLRc	nMLLLK(226.078)HQHKQEEQQQLLRc	AT5G42950.1	AT5G42950.1	| Symbols: | GYF domain-containing protein | chr5:17224436-17231044 FORWARD LENGTH=1714	light	32	9.66	2.23	MKK1-ID	0.001112	Biotinylated peptide	AT5G42950.1-K879
MKK2-ID-H-vsMKK1-ID-L-n2-F2	n2	r2	9942	693.343	1384.67	1384.67	2243	2	nSK(242.073)M(15.995)SYASILKc	nSKMSYASILKc	nSK(242.073)M(15.995)SYASILKc	AT5G43960.1	AT5G43960.1;AT5G43960.2	| Symbols: | Nuclear transport factor 2 (NTF2) family protein with RNA binding (RRM-RBD-RNP motifs) domain | chr5:17689154-17691653 REVERSE LENGTH=450	light	12	24.93	2.24	MKK1-ID	0.001706	Biotinylated peptide	AT5G43960.1-K235
MKK2-ID-H-vsMKK1-ID-L-n1-F1	n1	r1	17959	612.358	1834.05	1834.05	3305	3	nIGVK(226.078)GLVDAGVTKVPRc	nIGVKGLVDAGVTKVPRc	nIGVK(226.078)GLVDAGVTKVPRc	AT2G25450.1	AT2G25450.1	| Symbols: | 2-oxoglutarate (2OG) and Fe(II)-dependent oxygenase superfamily protein | chr2:10830286-10831563 REVERSE LENGTH=359	light	21	2.24	2.24	MKK1-ID	0.007802	Biotinylated peptide	AT2G25450.1-K22
MKK2-ID-H-vsMKK1-ID-L-n4-R1	n4	f1	21771	1038.06	3111.16	3111.15	3323	3	nM(15.995)LEMDDEYEGNVEATGEDFSVEPTDSRc	nMLEMDDEYEGNVEATGEDFSVEPTDSRc	nM(15.995)LEMDDEYEGNVEATGEDFSVEPTDSRc	AT3G25520.1	AT3G25520.1;AT3G25520.2;AT5G39740.1;AT5G39740.2	| Symbols: ATL5, PGY3, OLI5, RPL5A | ribosomal protein L5 | chr3:9269573-9271327 REVERSE LENGTH=301	heavy	31	35.78	2.26	MKK1-ID	0.000783	Non biotinylated peptide
MKK2-ID-H-vsMKK1-ID-L-n1-F1	n1	r1	3150	545.023	2176.06	2176.06	936	4	nVSTGASSNAAKVDGPSSAEGKEKc	nVSTGASSNAAKVDGPSSAEGKEKc	nVSTGASSNAAKVDGPSSAEGKEKc	AT5G16390.1	AT5G16390.1;AT5G16390.2	| Symbols: CAC1, CAC1A, BCCP, BCCP1 | chloroplastic acetylcoenzyme A carboxylase 1 | chr5:5361098-5363020 REVERSE LENGTH=280	light	27	2.28	2.28	MKK1-ID	0.006089	Non biotinylated peptide
MKK2-ID-H-vsMKK1-ID-L-n5-R2	n5	f2	10219	573.282	1716.83	1716.82	1912	3	n(242.073)AKEGKLGVEQELRc	nAKEGKLGVEQELRc	n(242.073)AKEGKLGVEQELRc	AT2G26570.1	AT2G26570.1;AT4G33390.1	| Symbols: WEB1 | Plant protein of unknown function (DUF827) | chr2:11299565-11302076 FORWARD LENGTH=807	heavy	19	36.27	2.29	MKK1-ID	0.000562	Biotinylated peptide	AT2G26570.1-K706
MKK2-ID-H-vsMKK1-ID-L-n3-F3	n3	r3	2818	395.892	1184.65	1184.65	811	3	nRRPNYIPNRc	nRRPNYIPNRc	nRRPNYIPNRc	AT1G74040.1	AT1G74040.1	| Symbols: IMS1, MAML-3, IPMS2 | 2-isopropylmalate synthase 1 | chr1:27842258-27845566 FORWARD LENGTH=631	light	20	2.29	2.29	MKK1-ID	0.005723	Non biotinylated peptide
MKK2-ID-H-vsMKK1-ID-L-n4-R1	n4	f1	28763	999.461	3993.82	3993.81	4160	4	nISALSEAGVIYVMTHDSIGLGEDGPTHQPIEHIASFRc	nISALSEAGVIYVMTHDSIGLGEDGPTHQPIEHIASFRc	nISALSEAGVIYVMTHDSIGLGEDGPTHQPIEHIASFRc	AT3G60750.1	AT3G60750.1;AT3G60750.2	| Symbols: | Transketolase | chr3:22454004-22456824 FORWARD LENGTH=741	heavy	47	2.3	2.3	MKK1-ID	0.006047	Non biotinylated peptide
MKK2-ID-H-vsMKK1-ID-L-n2-F2	n2	r2	17954	667.057	1998.15	1998.15	3212	3	nVLLLVWDDRTSVDVLKKc	nVLLLVWDDRTSVDVLKKc	nVLLLVWDDRTSVDVLKKc	AT3G15730.1	AT3G15730.1	| Symbols: PLDALPHA1, PLD | phospholipase D alpha 1 | chr3:5330835-5333474 FORWARD LENGTH=810	light	23	2.31	2.31	MKK1-ID	0.00579	Non biotinylated peptide
MKK2-ID-H-vsMKK1-ID-L-n6-R3	n6	f3	22889	1257.54	5026.14	5026.12	3574	4	nSSTGQYLDKAEK(226.078)YLNDYESSHSTGAGGPPPPTSQAEPASQPEPAAKc	nSSTGQYLDKAEKYLNDYESSHSTGAGGPPPPTSQAEPASQPEPAAKc	nSSTGQYLDKAEK(226.078)YLNDYESSHSTGAGGPPPPTSQAEPASQPEPAAKc	AT1G13930.1	AT1G13930.1;AT1G13930.2;AT1G13930.3	| Symbols: | Involved in response to salt stress. Knockout mutants are hypersensitive to salt stress. | chr1:4761091-4761558 FORWARD LENGTH=155	heavy	55	30.74	2.31	MKK1-ID	0.001572	Biotinylated peptide	AT1G13930.1-K99
MKK2-ID-H-vsMKK1-ID-L-n4-R1	n4	f1	22248	1057.93	4227.7	4227.68	3380	4	nFKMPDVASM(15.995)IPNTDGSEAATVAQEEEDDEDVDETGVEAKc	nFKMPDVASMIPNTDGSEAATVAQEEEDDEDVDETGVEAKc	nFKMPDVASM(15.995)IPNTDGSEAATVAQEEEDDEDVDETGVEAKc	AT4G10480.1	AT4G10480.1;AT4G10480.2	| Symbols: | Nascent polypeptide-associated complex (NAC), alpha subunit family protein | chr4:6478089-6479079 REVERSE LENGTH=212	heavy	43	51.24	2.31	MKK1-ID	0.000491	Non biotinylated peptide
MKK2-ID-H-vsMKK1-ID-L-n1-F1	n1	r1	7865	802.148	4005.7	4005.7	2001	5	nDINEMEVDSKQEDEENETEDAKHSESAQVPEESTKc	nDINEMEVDSKQEDEENETEDAKHSESAQVPEESTKc	nDINEMEVDSKQEDEENETEDAKHSESAQVPEESTKc	AT3G54760.1	AT3G54760.1;AT3G54760.2	| Symbols: | dentin sialophosphoprotein-related | chr3:20269659-20272037 REVERSE LENGTH=792	light	44	2.32	2.32	MKK1-ID	0.002767	Non biotinylated peptide
MKK2-ID-H-vsMKK1-ID-L-n2-F2	n2	r2	18242	841.435	2521.28	2521.27	3252	3	nVDQGQPILVLEAMK(242.073)M(15.995)EHVVKc	nVDQGQPILVLEAMKMEHVVKc	nVDQGQPILVLEAMK(242.073)M(15.995)EHVVKc	AT1G03090.2	AT1G03090.1;AT1G03090.2	| Symbols: MCCA | methylcrotonyl-CoA carboxylase alpha chain, mitochondrial / 3-methylcrotonyl-CoA carboxylase 1 (MCCA) | chr1:739715-743819 FORWARD LENGTH=734	light	26	13.09	2.32	MKK1-ID	0.001909	Biotinylated peptide	AT1G03090.2-K699
MKK2-ID-H-vsMKK1-ID-L-n6-R3	n6	f3	12735	1201.53	3601.56	3601.56	2331	3	nGGGLAGVGPVK(226.078)M(15.995)EPGQVSNDQQHGQVQQQQQKc	nGGGLAGVGPVKMEPGQVSNDQQHGQVQQQQQKc	nGGGLAGVGPVK(226.078)M(15.995)EPGQVSNDQQHGQVQQQQQKc	AT1G43850.1	AT1G43850.1;AT1G43850.2	| Symbols: SEU | SEUSS transcriptional co-regulator | chr1:16617872-16621596 FORWARD LENGTH=877	heavy	46	58.7	2.32	MKK1-ID	7e-05	Biotinylated peptide	AT1G43850.1-K170
MKK2-ID-H-vsMKK1-ID-L-n2-F2	n2	r2	24302	861.897	3443.56	3443.56	3953	4	nTTYGDPLIYVTENGFSTPGDEDFEKATADYKc	nTTYGDPLIYVTENGFSTPGDEDFEKATADYKc	nTTYGDPLIYVTENGFSTPGDEDFEKATADYKc	AT5G26000.1	AT5G26000.1;AT5G26000.2	| Symbols: TGG1, BGLU38 | thioglucoside glucohydrolase 1 | chr5:9079678-9082347 REVERSE LENGTH=541	light	34	2.33	2.33	MKK1-ID	0.003968	Non biotinylated peptide
MKK2-ID-H-vsMKK1-ID-L-n3-F3	n3	r3	23616	835.898	3339.56	3339.57	3420	4	nGM(15.995)VDSVFQAPMGTGTHHAVLSSYEYVSQGLRc	nGMVDSVFQAPMGTGTHHAVLSSYEYVSQGLRc	nGM(15.995)VDSVFQAPMGTGTHHAVLSSYEYVSQGLRc	AT2G39730.1	AT2G39730.1;AT2G39730.2;AT2G39730.3	| Symbols: RCA | rubisco activase | chr2:16570951-16573345 REVERSE LENGTH=474	light	40	16.12	2.34	MKK1-ID	0.000948	Non biotinylated peptide
MKK2-ID-H-vsMKK1-ID-L-n2-F2	n2	r2	29404	1067.52	3199.54	3199.55	4504	3	nEVTAK(226.078)HPWNIMTTSADEGQFLNMLIKc	nEVTAKHPWNIMTTSADEGQFLNMLIKc	nEVTAK(226.078)HPWNIMTTSADEGQFLNMLIKc	AT4G34050.1	AT4G34050.1	| Symbols: CCoAOMT1 | S-adenosyl-L-methionine-dependent methyltransferases superfamily protein | chr4:16310844-16311973 FORWARD LENGTH=259	light	34	89.16	2.35	MKK1-ID	3.7e-05	Biotinylated peptide	AT4G34050.1-K67
MKK2-ID-H-vsMKK1-ID-L-n2-F2	n2	r2	15790	1001.05	5000.24	5000.23	2967	5	nTGYYGMK(226.078)TPGPVQM(15.995)YQHHTGMVVPGVEEQQQYRTETDSDTGRc	nTGYYGMKTPGPVQMYQHHTGMVVPGVEEQQQYRTETDSDTGRc	nTGYYGMK(226.078)TPGPVQM(15.995)YQHHTGMVVPGVEEQQQYRTETDSDTGRc	AT4G05150.1	AT4G05150.1	| Symbols: | Octicosapeptide/Phox/Bem1p family protein | chr4:2660339-2662675 FORWARD LENGTH=477	light	58	8.99	2.36	MKK1-ID	0.003513	Biotinylated peptide	AT4G05150.1-K440
MKK2-ID-H-vsMKK1-ID-L-n1-F1	n1	r1	13996	841.733	2522.18	2522.18	2793	3	nAFDEK(242.073)HGFTSTATAGVASLDQKc	nAFDEKHGFTSTATAGVASLDQKc	nAFDEK(242.073)HGFTSTATAGVASLDQKc	AT5G16840.1	AT5G16840.1;AT5G16840.2;AT5G16840.3	| Symbols: BPA1 | binding partner of acd11 1 | chr5:5536042-5538026 FORWARD LENGTH=259	light	27	59.47	2.36	MKK1-ID	0.000101	Biotinylated peptide	AT5G16840.1-K128
MKK2-ID-H-vsMKK1-ID-L-n6-R3	n6	f3	6782	530.58	1588.72	1588.72	1564	3	nYK(226.078)HVAGTVAENRc	nYKHVAGTVAENRc	nYK(226.078)HVAGTVAENRc	AT5G42950.1	AT5G42950.1	| Symbols: | GYF domain-containing protein | chr5:17224436-17231044 FORWARD LENGTH=1714	heavy	19	33.71	2.37	MKK1-ID	0.000491	Biotinylated peptide	AT5G42950.1-K653
MKK2-ID-H-vsMKK1-ID-L-n2-F2	n2	r2	26365	1067.18	3198.51	3198.51	4173	3	nWGEMDEDEDLDFLLPPKQVIGPDENGLKc	nWGEMDEDEDLDFLLPPKQVIGPDENGLKc	nWGEMDEDEDLDFLLPPKQVIGPDENGLKc	AT3G11400.1	AT3G11400.1;AT3G11400.2	| Symbols: EIF3G1, ATEIF3G1 | eukaryotic translation initiation factor 3G1 | chr3:3578536-3580366 FORWARD LENGTH=294	light	33	2.37	2.37	MKK1-ID	0.008749	Non biotinylated peptide
MKK2-ID-H-vsMKK1-ID-L-n4-R1	n4	f1	4191	436.4	2176.96	2176.96	897	5	nASADKFHHM(15.995)FAGKPHHVSKc	nASADKFHHMFAGKPHHVSKc	nASADKFHHM(15.995)FAGKPHHVSKc	AT1G70830.1	AT1G70830.1;AT1G70830.2;AT1G70830.3;AT1G70830.5	| Symbols: MLP28 | MLP-like protein 28 | chr1:26710203-26711395 REVERSE LENGTH=335	heavy	30	2.37	2.37	MKK1-ID	0.005594	Non biotinylated peptide
MKK2-ID-H-vsMKK1-ID-L-n3-F3	n3	r3	11814	1157.49	2312.97	2312.97	2092	2	nTQEEEEEDEEVM(15.995)MGPPPPPKc	nTQEEEEEDEEVMMGPPPPPKc	nTQEEEEEDEEVM(15.995)MGPPPPPKc	AT2G20330.1	AT2G20330.1	| Symbols: | Transducin/WD40 repeat-like superfamily protein | chr2:8772888-8775518 REVERSE LENGTH=648	light	22	115.21	2.41	MKK1-ID	3.7e-05	Non biotinylated peptide
MKK2-ID-H-vsMKK1-ID-L-n1-F1	n1	r1	10684	613.981	1838.92	1838.92	2366	3	nKYPGGAFDPLGYSKDPKc	nKYPGGAFDPLGYSKDPKc	nKYPGGAFDPLGYSKDPKc	AT3G54890.1	AT3G54890.1;AT3G54890.4	| Symbols: LHCA1 | photosystem I light harvesting complex gene 1 | chr3:20339706-20340922 REVERSE LENGTH=241	light	20	2.42	2.42	MKK1-ID	0.007931	Non biotinylated peptide
MKK2-ID-H-vsMKK1-ID-L-n4-R1	n4	f1	19511	482.592	1444.75	1444.75	3046	3	nLNIHSSLIGVAFRc	nLNIHSSLIGVAFRc	nLNIHSSLIGVAFRc	AT3G16850.1	AT3G16850.1	| Symbols: | Pectin lyase-like superfamily protein | chr3:5748692-5750981 FORWARD LENGTH=455	heavy	19	2.44	2.44	MKK1-ID	0.006263	Non biotinylated peptide
MKK2-ID-H-vsMKK1-ID-L-n4-R1	n4	f1	24001	850.88	3399.49	3399.48	3590	4	nGLGDWM(15.995)NIIK(242.073)PVNEEKDHWVPDEAVSKc	nGLGDWMNIIKPVNEEKDHWVPDEAVSKc	nGLGDWM(15.995)NIIK(242.073)PVNEEKDHWVPDEAVSKc	AT1G20110.1	AT1G20110.1	| Symbols: | RING/FYVE/PHD zinc finger superfamily protein | chr1:6971554-6974578 FORWARD LENGTH=601	heavy	36	2.45	2.45	MKK1-ID	0.004561	Biotinylated peptide	AT1G20110.1-K443
MKK2-ID-H-vsMKK1-ID-L-n5-R2	n5	f2	27944	692.104	3455.49	3455.48	4009	5	nIDK(226.078)SDVLTAVEKYEQYHVFHGGNEEERc	nIDKSDVLTAVEKYEQYHVFHGGNEEERc	nIDK(226.078)SDVLTAVEKYEQYHVFHGGNEEERc	AT5G13710.1	AT5G13710.1;AT5G13710.2	| Symbols: SMT1, CPH | sterol methyltransferase 1 | chr5:4424048-4426866 REVERSE LENGTH=336	heavy	38	2.45	2.45	MKK1-ID	0.008343	Biotinylated peptide	AT5G13710.1-K13
MKK2-ID-H-vsMKK1-ID-L-n5-R2	n5	f2	13557	474.825	2369.09	2369.09	2339	5	nSAAHASLHQYAEALSDAKETIKc	nSAAHASLHQYAEALSDAKETIKc	nSAAHASLHQYAEALSDAKETIKc	AT1G12270.1	AT1G12270.1	| Symbols: Hop1 | stress-inducible protein, putative | chr1:4172105-4174575 FORWARD LENGTH=572	heavy	29	2.47	2.47	MKK1-ID	0.005982	Non biotinylated peptide
MKK2-ID-H-vsMKK1-ID-L-n3-F3	n3	r3	11418	443.465	1769.83	1769.83	2043	4	nFSDK(242.073)FSHLHAPSRc	nFSDKFSHLHAPSRc	nFSDK(242.073)FSHLHAPSRc	AT5G05970.1	AT5G05970.1;AT5G05970.2	| Symbols: NEDD1 | Transducin/WD40 repeat-like superfamily protein | chr5:1795464-1799313 FORWARD LENGTH=781	light	21	9.79	2.47	MKK1-ID	0.000601	Biotinylated peptide	AT5G05970.1-K531
MKK2-ID-H-vsMKK1-ID-L-n1-F1	n1	r1	7815	693.828	1385.64	1385.64	1995	2	nAK(242.073)SSTFGSGFRc	nAKSSTFGSGFRc	nAK(242.073)SSTFGSGFRc	AT1G13020.1	AT1G13020.1	| Symbols: EIF4B2 | eukaryotic initiation factor 4B2 | chr1:4440927-4443520 REVERSE LENGTH=549	light	15	20.95	2.48	MKK1-ID	0.001751	Biotinylated peptide	AT1G13020.1-K233
MKK2-ID-H-vsMKK1-ID-L-n6-R3	n6	f3	18487	1147.45	5732.2	5732.19	3053	5	nTADVQDTM(15.995)IEEDDITHEAPSFDPNQKENAEMEENHNNFVYADDEAGSDVKc	nTADVQDTMIEEDDITHEAPSFDPNQKENAEMEENHNNFVYADDEAGSDVKc	nTADVQDTM(15.995)IEEDDITHEAPSFDPNQKENAEMEENHNNFVYADDEAGSDVKc	AT3G54760.1	AT3G54760.1;AT3G54760.2	| Symbols: | dentin sialophosphoprotein-related | chr3:20269659-20272037 REVERSE LENGTH=792	heavy	63	23.89	2.49	MKK1-ID	0.000994	Non biotinylated peptide
MKK2-ID-H-vsMKK1-ID-L-n3-F3	n3	r3	4413	600.592	1798.75	1798.75	1001	3	nYWEEEEEETKENGKc	nYWEEEEEETKENGKc	nYWEEEEEETKENGKc	AT1G04280.1	AT1G04280.1	| Symbols: | P-loop containing nucleoside triphosphate hydrolases superfamily protein | chr1:1143643-1146541 REVERSE LENGTH=534	light	18	2.5	2.5	MKK1-ID	0.005855	Non biotinylated peptide
MKK2-ID-H-vsMKK1-ID-L-n2-F2	n2	r2	24568	935.426	3737.67	3737.67	3982	4	nASAMEEDEIVEPGKEVEMEMDEEEVKLVAEGMRc	nASAMEEDEIVEPGKEVEMEMDEEEVKLVAEGMRc	nASAMEEDEIVEPGKEVEMEMDEEEVKLVAEGMRc	AT1G14650.1	AT1G14650.1;AT1G14650.2	| Symbols: | SWAP (Suppressor-of-White-APricot)/surp domain-containing protein / ubiquitin family protein | chr1:5028077-5030520 FORWARD LENGTH=785	light	38	2.5	2.5	MKK1-ID	0.005396	Non biotinylated peptide
MKK2-ID-H-vsMKK1-ID-L-n2-F2	n2	r2	16332	505.504	2017.99	2017.99	3032	4	nYSSPMIFSTHMHLQALRc	nYSSPMIFSTHMHLQALRc	nYSSPMIFSTHMHLQALRc	AT2G03750.1	AT2G03750.1	| Symbols: | P-loop containing nucleoside triphosphate hydrolases superfamily protein | chr2:1147968-1149023 REVERSE LENGTH=351	light	25	2.5	2.5	MKK1-ID	0.00148	Non biotinylated peptide
MKK2-ID-H-vsMKK1-ID-L-n3-F3	n3	r3	34599	1116.15	5575.69	5575.69	4617	5	nLAGDQNLHFVETPALAPPEVHIDIADQQKNEAELLQAAAQPLPDDDDDIFEc	nLAGDQNLHFVETPALAPPEVHIDIADQQKNEAELLQAAAQPLPDDDDDIFEc	nLAGDQNLHFVETPALAPPEVHIDIADQQKNEAELLQAAAQPLPDDDDDIFEc	AT5G20010.1	AT5G20010.1	| Symbols: RAN-1, RAN1, ATRAN1 | RAS-related nuclear protein-1 | chr5:6760364-6761747 FORWARD LENGTH=221	light	63	2.51	2.51	MKK1-ID	0.003406	Non biotinylated peptide
MKK2-ID-H-vsMKK1-ID-L-n6-R3	n6	f3	17779	769.995	2306.96	2306.96	2967	3	nLYM(15.995)EARPMEEGLAEAIDDGRc	nLYMEARPMEEGLAEAIDDGRc	nLYM(15.995)EARPMEEGLAEAIDDGRc	AT1G56070.1	AT1G56070.1	| Symbols: LOS1 | Ribosomal protein S5/Elongation factor G/III/V family protein | chr1:20968245-20971077 REVERSE LENGTH=843	heavy	26	16.34	2.51	MKK1-ID	0.003901	Non biotinylated peptide
MKK2-ID-H-vsMKK1-ID-L-n6-R3	n6	f3	32490	1045.46	4177.8	4177.79	4753	4	n(226.078)TMAEKLGTALVQDPQMSPFLDAFSNPETAEHFTERc	nTMAEKLGTALVQDPQMSPFLDAFSNPETAEHFTERc	n(226.078)TMAEKLGTALVQDPQMSPFLDAFSNPETAEHFTERc	AT4G35450.1	AT4G35450.1;AT4G35450.2;AT4G35450.3;AT4G35450.4;AT4G35450.5	| Symbols: AKR2, AFT, AKR2A | ankyrin repeat-containing protein 2 | chr4:16839862-16841759 FORWARD LENGTH=342	heavy	44	46.26	2.53	MKK1-ID	0.000131	Biotinylated peptide	AT4G35450.1-K116
MKK2-ID-H-vsMKK1-ID-L-n3-F3	n3	r3	16784	1018.46	4069.83	4069.82	2679	4	nTGYYGM(15.995)K(226.078)TPGPVQM(15.995)YQHHTGM(15.995)VVPGVEEQQQYRc	nTGYYGMKTPGPVQMYQHHTGMVVPGVEEQQQYRc	nTGYYGM(15.995)K(226.078)TPGPVQM(15.995)YQHHTGM(15.995)VVPGVEEQQQYRc	AT4G05150.1	AT4G05150.1	| Symbols: | Octicosapeptide/Phox/Bem1p family protein | chr4:2660339-2662675 FORWARD LENGTH=477	light	46	20.33	2.54	MKK1-ID	0.000994	Biotinylated peptide	AT4G05150.1-K440
MKK2-ID-H-vsMKK1-ID-L-n3-F3	n3	r3	11501	521.644	1561.91	1561.91	2053	3	nFSGSVKLPHIPRPKc	nFSGSVKLPHIPRPKc	nFSGSVKLPHIPRPKc	AT2G27530.1	AT1G08360.1;AT2G27530.1;AT2G27530.2	| Symbols: PGY1 | Ribosomal protein L1p/L10e family | chr2:11763443-11764570 REVERSE LENGTH=216	light	21	2.56	2.56	MKK1-ID	0.007475	Non biotinylated peptide
MKK2-ID-H-vsMKK1-ID-L-n3-F3	n3	r3	8139	402.208	1203.6	1203.6	1606	3	nVYLWHETTRc	nVYLWHETTRc	nVYLWHETTRc	ATCG01060.1	ATCG01060.1	| Symbols: PSAC | iron-sulfur cluster binding;electron carriers;4 iron, 4 sulfur cluster binding | chrC:117318-117563 REVERSE LENGTH=81	light	15	2.58	2.58	MKK1-ID	0.003234	Non biotinylated peptide
MKK2-ID-H-vsMKK1-ID-L-n1-F1	n1	r1	7055	398.887	1193.64	1193.64	1883	3	nRFMIYVHTKc	nRFMIYVHTKc	nRFMIYVHTKc	AT1G52570.1	AT1G52570.1;AT3G15730.1	| Symbols: PLDALPHA2 | phospholipase D alpha 2 | chr1:19583940-19586551 REVERSE LENGTH=810	light	15	2.59	2.59	MKK1-ID	0.002767	Non biotinylated peptide
MKK2-ID-H-vsMKK1-ID-L-n2-F2	n2	r2	33734	1317.65	5266.59	5266.58	5006	4	nGQVLC(57.021)IVEAM(15.995)KLM(15.995)NEIESDHTGTVVDIVAEDGK(242.073)PVSLDTPLFVVQPc	nGQVLCIVEAMKLMNEIESDHTGTVVDIVAEDGKPVSLDTPLFVVQPc	nGQVLC(57.021)IVEAM(15.995)KLM(15.995)NEIESDHTGTVVDIVAEDGK(242.073)PVSLDTPLFVVQPc	AT5G16390.1	AT5G16390.1	| Symbols: CAC1, CAC1A, BCCP, BCCP1 | chloroplastic acetylcoenzyme A carboxylase 1 | chr5:5361098-5363020 REVERSE LENGTH=280	light	53	7.39	2.61	MKK1-ID	0.003689	Biotinylated peptide	AT5G16390.1-K267
MKK2-ID-H-vsMKK1-ID-L-n1-F1	n1	r1	10844	674.319	2693.25	2693.25	2387	4	nLVKPEATVHEDDDSDEGWQEAVPKc	nLVKPEATVHEDDDSDEGWQEAVPKc	nLVKPEATVHEDDDSDEGWQEAVPKc	AT4G28080.1	AT4G28080.1	| Symbols: | Tetratricopeptide repeat (TPR)-like superfamily protein | chr4:13948993-13957840 REVERSE LENGTH=1819	light	30	2.61	2.61	MKK1-ID	0.002767	Non biotinylated peptide
MKK2-ID-H-vsMKK1-ID-L-n3-F3	n3	r3	17676	841.733	2522.18	2522.18	2781	3	nAFDEK(242.073)HGFTSTATAGVASLDQKc	nAFDEKHGFTSTATAGVASLDQKc	nAFDEK(242.073)HGFTSTATAGVASLDQKc	AT5G16840.1	AT5G16840.1;AT5G16840.2;AT5G16840.3	| Symbols: BPA1 | binding partner of acd11 1 | chr5:5536042-5538026 FORWARD LENGTH=259	light	27	68.3	2.62	MKK1-ID	7e-05	Biotinylated peptide	AT5G16840.1-K128
MKK2-ID-H-vsMKK1-ID-L-n2-F2	n2	r2	10137	476.863	2379.28	2379.27	2267	5	nVSHDQESHPK(226.078)LGLGAKPLIKc	nVSHDQESHPKLGLGAKPLIKc	nVSHDQESHPK(226.078)LGLGAKPLIKc	AT4G29440.1	AT4G29440.1;AT4G29440.2	| Symbols: | Regulator of Vps4 activity in the MVB pathway protein | chr4:14473942-14477721 REVERSE LENGTH=1090	light	28	2.62	2.62	MKK1-ID	0.003776	Biotinylated peptide	AT4G29440.1-K922
MKK2-ID-H-vsMKK1-ID-L-n5-R2	n5	f2	25898	1259.06	5032.21	5032.2	3774	4	nKLGEAMGM(15.995)PVAGLPDQTVSAEPEVAEEGEEEESIVHQTASLGDVEGLKc	nKLGEAMGMPVAGLPDQTVSAEPEVAEEGEEEESIVHQTASLGDVEGLKc	nKLGEAMGM(15.995)PVAGLPDQTVSAEPEVAEEGEEEESIVHQTASLGDVEGLKc	AT4G35450.1	AT4G35450.1;AT4G35450.2;AT4G35450.3;AT4G35450.4;AT4G35450.5	| Symbols: AKR2, AFT, AKR2A | ankyrin repeat-containing protein 2 | chr4:16839862-16841759 FORWARD LENGTH=342	heavy	54	20.21	2.63	MKK1-ID	0.000734	Non biotinylated peptide
MKK2-ID-H-vsMKK1-ID-L-n2-F2	n2	r2	17389	617.313	3081.53	3081.53	3139	5	nTFTPEGETLEKWEK(226.078)LHVLSYPHSKc	nTFTPEGETLEKWEKLHVLSYPHSKc	nTFTPEGETLEKWEK(226.078)LHVLSYPHSKc	AT4G17090.1	AT4G17090.1	| Symbols: CT-BMY, BAM3, BMY8 | chloroplast beta-amylase | chr4:9605266-9607250 REVERSE LENGTH=548	light	32	12.93	2.63	MKK1-ID	0.00166	Biotinylated peptide	AT4G17090.1-K71
MKK2-ID-H-vsMKK1-ID-L-n2-F2	n2	r2	16565	651.004	1949.99	1949.99	3056	3	nYVQYNVYGNLFEVSKKc	nYVQYNVYGNLFEVSKKc	nYVQYNVYGNLFEVSKKc	AT1G01560.1	AT1G01560.1;AT1G01560.2	| Symbols: ATMPK11, MPK11 | MAP kinase 11 | chr1:202345-203662 FORWARD LENGTH=275	light	21	2.64	2.64	MKK1-ID	0.008406	Non biotinylated peptide
MKK2-ID-H-vsMKK1-ID-L-n1-F1	n1	r1	10412	693.344	1384.67	1384.67	2331	2	nSK(242.073)M(15.995)SYASILKc	nSKMSYASILKc	nSK(242.073)M(15.995)SYASILKc	AT5G43960.1	AT5G43960.1;AT5G43960.2	| Symbols: | Nuclear transport factor 2 (NTF2) family protein with RNA binding (RRM-RBD-RNP motifs) domain | chr5:17689154-17691653 REVERSE LENGTH=450	light	12	41.69	2.65	MKK1-ID	0.000562	Biotinylated peptide	AT5G43960.1-K235
MKK2-ID-H-vsMKK1-ID-L-n5-R2	n5	f2	22545	1137.98	4547.89	4547.89	3399	4	nVDKEPEIMETELM(15.995)EEDQQLPLQEEKEEEEEEDDVVVRc	nVDKEPEIMETELMEEDQQLPLQEEKEEEEEEDDVVVRc	nVDKEPEIMETELM(15.995)EEDQQLPLQEEKEEEEEEDDVVVRc	AT5G49530.1	AT5G49530.1	| Symbols: | SIN-like family protein | chr5:20100934-20104242 FORWARD LENGTH=689	heavy	45	2.65	2.65	MKK1-ID	0.00491	Non biotinylated peptide
MKK2-ID-H-vsMKK1-ID-L-n3-F3	n3	r3	18576	587.671	2933.32	2933.32	2880	5	nQLAMSK(226.078)MAGMNPMMHHPQGQHAFKc	nQLAMSKMAGMNPMMHHPQGQHAFKc	nQLAMSK(226.078)MAGMNPMMHHPQGQHAFKc	AT1G17370.1	AT1G17370.1;AT1G17370.2	| Symbols: UBP1B | oligouridylate binding protein 1B | chr1:5951842-5954825 REVERSE LENGTH=419	light	36	3.57	2.66	MKK1-ID	0.002701	Biotinylated peptide	AT1G17370.1-K373
MKK2-ID-H-vsMKK1-ID-L-n5-R2	n5	f2	23068	623.696	3113.45	3113.43	3458	5	nTFTPEGETLEKWEK(226.078)LHVLSYPHSKc	nTFTPEGETLEKWEKLHVLSYPHSKc	nTFTPEGETLEKWEK(226.078)LHVLSYPHSKc	AT4G17090.1	AT4G17090.1	| Symbols: CT-BMY, BAM3, BMY8 | chloroplast beta-amylase | chr4:9605266-9607250 REVERSE LENGTH=548	heavy	32	23.44	2.67	MKK1-ID	0.002545	Biotinylated peptide	AT4G17090.1-K71
MKK2-ID-H-vsMKK1-ID-L-n5-R2	n5	f2	27380	856.922	3423.66	3423.65	3943	4	nVLVENEAKVDQGQPILVLEAM(15.995)K(226.078)MEHVVKc	nVLVENEAKVDQGQPILVLEAMKMEHVVKc	nVLVENEAKVDQGQPILVLEAM(15.995)K(226.078)MEHVVKc	AT1G03090.2	AT1G03090.1;AT1G03090.2	| Symbols: MCCA | methylcrotonyl-CoA carboxylase alpha chain, mitochondrial / 3-methylcrotonyl-CoA carboxylase 1 (MCCA) | chr1:739715-743819 FORWARD LENGTH=734	heavy	36	24.42	2.68	MKK1-ID	0.000491	Biotinylated peptide	AT1G03090.2-K699
MKK2-ID-H-vsMKK1-ID-L-n4-R1	n4	f1	18204	604.604	1810.79	1810.79	2882	3	nFYQHK(226.078)MDISELRc	nFYQHKMDISELRc	nFYQHK(226.078)MDISELRc	AT1G42550.1	AT1G42550.1	| Symbols: PMI1 | plastid movement impaired1 | chr1:15977131-15979734 FORWARD LENGTH=843	heavy	19	2.71	2.71	MKK1-ID	0.007739	Biotinylated peptide	AT1G42550.1-K496
MKK2-ID-H-vsMKK1-ID-L-n6-R3	n6	f3	9022	679.341	1356.67	1356.66	1856	2	nAK(242.073)ANSLAQLGKc	nAKANSLAQLGKc	nAK(242.073)ANSLAQLGKc	AT2G01140.1	AT2G01140.1;AT2G21330.1;AT2G21330.3;AT4G38970.1	| Symbols: | Aldolase superfamily protein | chr2:95006-96491 REVERSE LENGTH=391	heavy	15	41.3	2.73	MKK1-ID	0.000643	Biotinylated peptide	AT2G01140.1-K361
MKK2-ID-H-vsMKK1-ID-L-n1-F1	n1	r1	6761	376.468	1501.84	1501.84	1839	4	nYGRPLLGC(57.021)TIKPKc	nYGRPLLGCTIKPKc	nYGRPLLGC(57.021)TIKPKc	ATCG00490.1	ATCG00490.1	| Symbols: RBCL | ribulose-bisphosphate carboxylases | chrC:54958-56397 FORWARD LENGTH=479	light	18	2.73	2.73	MKK1-ID	0.002135	Non biotinylated peptide
MKK2-ID-H-vsMKK1-ID-L-n3-F3	n3	r3	40721	1167.25	3498.72	3498.72	5394	3	nSLVDLLPEINVVAGDPYNSDPIDPEFMGVEVRc	nSLVDLLPEINVVAGDPYNSDPIDPEFMGVEVRc	nSLVDLLPEINVVAGDPYNSDPIDPEFMGVEVRc	AT4G18480.1	AT4G18480.1	| Symbols: CHLI1, CH42, CH-42, CHL11, CHLI-1 | P-loop containing nucleoside triphosphate hydrolases superfamily protein | chr4:10201897-10203361 REVERSE LENGTH=424	light	37	2.74	2.74	MKK1-ID	0.008041	Non biotinylated peptide
MKK2-ID-H-vsMKK1-ID-L-n3-F3	n3	r3	34779	826.403	3301.58	3301.58	4639	4	nGDPPHGQDK(226.078)FVQVEGGFAC(57.021)ALDLVNHIRc	nGDPPHGQDKFVQVEGGFACALDLVNHIRc	nGDPPHGQDK(226.078)FVQVEGGFAC(57.021)ALDLVNHIRc	AT3G59970.3	AT3G59970.1;AT3G59970.2;AT3G59970.3	| Symbols: MTHFR1 | methylenetetrahydrofolate reductase 1 | chr3:22151303-22154323 FORWARD LENGTH=592	light	39	50.22	2.75	MKK1-ID	0.000241	Biotinylated peptide	AT3G59970.3-K120
MKK2-ID-H-vsMKK1-ID-L-n3-F3	n3	r3	12897	693.344	1384.67	1384.67	2222	2	nSK(242.073)M(15.995)SYASILKc	nSKMSYASILKc	nSK(242.073)M(15.995)SYASILKc	AT5G43960.1	AT5G43960.1;AT5G43960.2	| Symbols: | Nuclear transport factor 2 (NTF2) family protein with RNA binding (RRM-RBD-RNP motifs) domain | chr5:17689154-17691653 REVERSE LENGTH=450	light	12	18.11	2.75	MKK1-ID	0.001178	Biotinylated peptide	AT5G43960.1-K235
MKK2-ID-H-vsMKK1-ID-L-n5-R2	n5	f2	32113	1150.04	4596.14	4596.14	4507	4	n(226.078)AFLSSLGWPPKLATSK(226.078)VEHGEVDSIPNPLLLMQGDK(226.078)c	nAFLSSLGWPPKLATSKVEHGEVDSIPNPLLLMQGDKc	n(226.078)AFLSSLGWPPKLATSK(226.078)VEHGEVDSIPNPLLLMQGDK(226.078)c	AT1G08400.1	AT1G08400.1	| Symbols: | RINT-1 / TIP-1 family | chr1:2643348-2646005 REVERSE LENGTH=804	heavy	44	2.75	2.75	MKK1-ID	0.006283	Biotinylated peptide	AT1G08400.1-R218;AT1G08400.1-K234;AT1G08400.1-K254
MKK2-ID-H-vsMKK1-ID-L-n5-R2	n5	f2	23327	1348.58	5390.29	5390.27	3486	4	n(226.078)SGGPSYPRPMYGPPSTSPSPSSNHPMYGYPKIGQQTGPGPQFFSPPERc	nSGGPSYPRPMYGPPSTSPSPSSNHPMYGYPKIGQQTGPGPQFFSPPERc	n(226.078)SGGPSYPRPMYGPPSTSPSPSSNHPMYGYPKIGQQTGPGPQFFSPPERc	AT5G53330.1	AT5G53330.1	| Symbols: | Ubiquitin-associated/translation elongation factor EF1B protein | chr5:21639236-21640716 FORWARD LENGTH=221	heavy	61	41.66	2.76	MKK1-ID	0.000759	Biotinylated peptide	AT5G53330.1-K8
MKK2-ID-H-vsMKK1-ID-L-n3-F3	n3	r3	5080	524.265	1569.77	1569.77	1062	3	nYK(226.078)HVAGTVAENRc	nYKHVAGTVAENRc	nYK(226.078)HVAGTVAENRc	AT5G42950.1	AT5G42950.1	| Symbols: | GYF domain-containing protein | chr5:17224436-17231044 FORWARD LENGTH=1714	light	19	3.74	2.76	MKK1-ID	0.004315	Biotinylated peptide	AT5G42950.1-K653
MKK2-ID-H-vsMKK1-ID-L-n3-F3	n3	r3	8646	621.507	2482	2482	1679	4	nHMGEEVGPNHDPFGAGKTEEDDDc	nHMGEEVGPNHDPFGAGKTEEDDDc	nHMGEEVGPNHDPFGAGKTEEDDDc	AT4G02720.1	AT4G02720.1	| Symbols: | unknown protein; FUNCTIONS IN: molecular_function unknown; INVOLVED IN: biological_process unknown; EXPRESSED IN: 25 plant structures; EXPRESSED DURING: 14 growth stages; CONTAINS InterPro DOMAIN/s: Protein of unknown function DUF926 (InterPro:IPR009269); Has 30201 Blast hits to 17322 proteins in 780 species: Archae - 12; Bacteria - 1396; Metazoa - 17338; Fungi - 3422; Plants - 5037;…	light	29	2.78	2.78	MKK1-ID	0.003147	Non biotinylated peptide
MKK2-ID-H-vsMKK1-ID-L-n2-F2	n2	r2	15857	504.778	2015.08	2015.08	2975	4	nTIPTIDLGGRDFQDAIKRc	nTIPTIDLGGRDFQDAIKRc	nTIPTIDLGGRDFQDAIKRc	AT1G06650.2	AT1G06650.1;AT1G06650.2	| Symbols: | 2-oxoglutarate (2OG) and Fe(II)-dependent oxygenase superfamily protein | chr1:2035909-2037186 FORWARD LENGTH=369	light	26	2.79	2.79	MKK1-ID	0.007387	Non biotinylated peptide
MKK2-ID-H-vsMKK1-ID-L-n6-R3	n6	f3	20912	621.826	2483.27	2483.27	3343	4	n(226.078)VSSTPGKELVALANIPIHEKKc	nVSSTPGKELVALANIPIHEKKc	n(226.078)VSSTPGKELVALANIPIHEKKc	AT2G41620.1	AT2G41620.1	| Symbols: | Nucleoporin interacting component (Nup93/Nic96-like) family protein | chr2:17350419-17354997 REVERSE LENGTH=861	heavy	27	9.27	2.79	MKK1-ID	0.008792	Biotinylated peptide	AT2G41620.1-R182
MKK2-ID-H-vsMKK1-ID-L-n6-R3	n6	f3	18263	1362.25	4083.72	4083.7	3026	3	nTGYYGMK(226.078)TPGPVQM(15.995)YQHHTGMVVPGVEEQQQYRc	nTGYYGMKTPGPVQMYQHHTGMVVPGVEEQQQYRc	nTGYYGMK(226.078)TPGPVQM(15.995)YQHHTGMVVPGVEEQQQYRc	AT4G05150.1	AT4G05150.1	| Symbols: | Octicosapeptide/Phox/Bem1p family protein | chr4:2660339-2662675 FORWARD LENGTH=477	heavy	46	21.5	2.79	MKK1-ID	0.008129	Biotinylated peptide	AT4G05150.1-K440
MKK2-ID-H-vsMKK1-ID-L-n2-F2	n2	r2	16722	551.314	1650.92	1650.92	3069	3	nHVVFGQVVEGLNVVRc	nHVVFGQVVEGLNVVRc	nHVVFGQVVEGLNVVRc	AT2G16600.1	AT2G16600.1;AT2G16600.2	| Symbols: ROC3 | rotamase CYP 3 | chr2:7200862-7201383 FORWARD LENGTH=173	light	22	2.81	2.81	MKK1-ID	0.004669	Non biotinylated peptide
MKK2-ID-H-vsMKK1-ID-L-n5-R2	n5	f2	29840	783.367	3911.8	3911.8	4231	5	nYAAISQDSGLVPIVEPEILLDGEHDIDRTYDVAEKc	nYAAISQDSGLVPIVEPEILLDGEHDIDRTYDVAEKc	nYAAISQDSGLVPIVEPEILLDGEHDIDRTYDVAEKc	AT4G38970.1	AT4G38970.1;AT4G38970.2	| Symbols: FBA2 | fructose-bisphosphate aldolase 2 | chr4:18163714-18165659 REVERSE LENGTH=398	heavy	42	2.82	2.82	MKK1-ID	0.004162	Non biotinylated peptide
MKK2-ID-H-vsMKK1-ID-L-n3-F3	n3	r3	10889	394.243	1179.71	1179.71	1978	3	nLILK(226.078)DKPKc	nLILKDKPKc	nLILK(226.078)DKPKc	AT1G68530.1	AT1G68530.1;AT1G68530.2	| Symbols: CUT1, POP1, CER6, G2, KCS6 | 3-ketoacyl-CoA synthase 6 | chr1:25712881-25714733 REVERSE LENGTH=497	light	11	2.82	2.82	MKK1-ID	0.002337	Biotinylated peptide	AT1G68530.1-K119
MKK2-ID-H-vsMKK1-ID-L-n4-R1	n4	f1	2929	436.4	2176.96	2176.96	613	5	nASADKFHHM(15.995)FAGKPHHVSKc	nASADKFHHMFAGKPHHVSKc	nASADKFHHM(15.995)FAGKPHHVSKc	AT1G70830.1	AT1G70830.1;AT1G70830.2;AT1G70830.3;AT1G70830.5	| Symbols: MLP28 | MLP-like protein 28 | chr1:26710203-26711395 REVERSE LENGTH=335	heavy	30	2.82	2.82	MKK1-ID	0.009008	Non biotinylated peptide
MKK2-ID-H-vsMKK1-ID-L-n2-F2	n2	r2	10955	663.864	1325.71	1325.71	2371	2	nAK(226.078)ANSLAQLGKc	nAKANSLAQLGKc	nAK(226.078)ANSLAQLGKc	AT2G01140.1	AT2G01140.1;AT2G21330.1;AT2G21330.3;AT4G38970.1	| Symbols: | Aldolase superfamily protein | chr2:95006-96491 REVERSE LENGTH=391	light	15	37.7	2.84	MKK1-ID	0.000491	Biotinylated peptide	AT2G01140.1-K361
MKK2-ID-H-vsMKK1-ID-L-n4-R1	n4	f1	2770	639.256	1276.5	1276.49	586	2	nHM(15.995)QNPM(15.995)VMNKc	nHMQNPMVMNKc	nHM(15.995)QNPM(15.995)VMNKc	AT1G12270.1	AT1G12270.1	| Symbols: Hop1 | stress-inducible protein, putative | chr1:4172105-4174575 FORWARD LENGTH=572	heavy	16	15.56	2.84	MKK1-ID	0.001019	Non biotinylated peptide
MKK2-ID-H-vsMKK1-ID-L-n2-F2	n2	r2	17148	730.314	2187.92	2187.92	3109	3	nSLSELEMFTEDGENM(15.995)DTPKc	nSLSELEMFTEDGENMDTPKc	nSLSELEMFTEDGENM(15.995)DTPKc	AT1G36160.1	AT1G36160.1;AT1G36160.2	| Symbols: ACC1, AT-ACC1, EMB22, GK, PAS3 | acetyl-CoA carboxylase 1 | chr1:13534196-13543773 FORWARD LENGTH=2254	light	21	8.59	2.85	MKK1-ID	0.002701	Non biotinylated peptide
MKK2-ID-H-vsMKK1-ID-L-n3-F3	n3	r3	22129	1006.47	4021.84	4021.84	3263	4	nTGYYGMK(226.078)TPGPVQMYQHHTGMVVPGVEEQQQYRc	nTGYYGMKTPGPVQMYQHHTGMVVPGVEEQQQYRc	nTGYYGMK(226.078)TPGPVQMYQHHTGMVVPGVEEQQQYRc	AT4G05150.1	AT4G05150.1	| Symbols: | Octicosapeptide/Phox/Bem1p family protein | chr4:2660339-2662675 FORWARD LENGTH=477	light	46	31.19	2.87	MKK1-ID	0.000541	Biotinylated peptide	AT4G05150.1-K440
MKK2-ID-H-vsMKK1-ID-L-n5-R2	n5	f2	10271	644.318	2573.24	2573.24	1918	4	nMLLLK(242.073)HQHKQEEQQQLLRc	nMLLLKHQHKQEEQQQLLRc	nMLLLK(242.073)HQHKQEEQQQLLRc	AT5G42950.1	AT5G42950.1	| Symbols: | GYF domain-containing protein | chr5:17224436-17231044 FORWARD LENGTH=1714	heavy	32	16.56	2.87	MKK1-ID	0.00136	Biotinylated peptide	AT5G42950.1-K879
MKK2-ID-H-vsMKK1-ID-L-n2-F2	n2	r2	17283	841.433	2521.28	2521.27	3125	3	nVDQGQPILVLEAMK(242.073)M(15.995)EHVVKc	nVDQGQPILVLEAMKMEHVVKc	nVDQGQPILVLEAMK(242.073)M(15.995)EHVVKc	AT1G03090.2	AT1G03090.1;AT1G03090.2	| Symbols: MCCA | methylcrotonyl-CoA carboxylase alpha chain, mitochondrial / 3-methylcrotonyl-CoA carboxylase 1 (MCCA) | chr1:739715-743819 FORWARD LENGTH=734	light	26	34.63	2.87	MKK1-ID	0.000241	Biotinylated peptide	AT1G03090.2-K699
MKK2-ID-H-vsMKK1-ID-L-n3-F3	n3	r3	32513	830.77	2489.29	2489.29	4373	3	nVDQGQPILVLEAMK(226.078)MEHVVKc	nVDQGQPILVLEAMKMEHVVKc	nVDQGQPILVLEAMK(226.078)MEHVVKc	AT1G03090.2	AT1G03090.1;AT1G03090.2	| Symbols: MCCA | methylcrotonyl-CoA carboxylase alpha chain, mitochondrial / 3-methylcrotonyl-CoA carboxylase 1 (MCCA) | chr1:739715-743819 FORWARD LENGTH=734	light	26	2.88	2.88	MKK1-ID	0.005483	Biotinylated peptide	AT1G03090.2-K699
MKK2-ID-H-vsMKK1-ID-L-n2-F2	n2	r2	11835	632.341	2525.33	2525.34	2480	4	nMLLLK(226.078)HQHKQEEQQQLLRc	nMLLLKHQHKQEEQQQLLRc	nMLLLK(226.078)HQHKQEEQQQLLRc	AT5G42950.1	AT5G42950.1	| Symbols: | GYF domain-containing protein | chr5:17224436-17231044 FORWARD LENGTH=1714	light	32	14.33	2.88	MKK1-ID	0.000734	Biotinylated peptide	AT5G42950.1-K879
MKK2-ID-H-vsMKK1-ID-L-n3-F3	n3	r3	8752	438.493	1749.94	1749.94	1694	4	nKGFNPHKVTPLWNGRc	nKGFNPHKVTPLWNGRc	nKGFNPHKVTPLWNGRc	AT1G13790.1	AT1G13790.1	| Symbols: | XH/XS domain-containing protein | chr1:4727438-4730229 FORWARD LENGTH=736	light	25	2.89	2.89	MKK1-ID	0.005396	Non biotinylated peptide
MKK2-ID-H-vsMKK1-ID-L-n1-F1	n1	r1	15357	826.088	2475.24	2475.24	2969	3	nAAPVEEPVGEKSK(226.078)M(15.995)SYASILKc	nAAPVEEPVGEKSKMSYASILKc	nAAPVEEPVGEKSK(226.078)M(15.995)SYASILKc	AT5G43960.1	AT5G43960.1;AT5G43960.2	| Symbols: | Nuclear transport factor 2 (NTF2) family protein with RNA binding (RRM-RBD-RNP motifs) domain | chr5:17689154-17691653 REVERSE LENGTH=450	light	24	22.34	2.9	MKK1-ID	0.000664	Biotinylated peptide	AT5G43960.1-K235
MKK2-ID-H-vsMKK1-ID-L-n3-F3	n3	r3	29219	898.217	3588.84	3588.84	4012	4	nVDQGQPILVLEAMK(242.073)MEHVVKAPSSGSIQDLKc	nVDQGQPILVLEAMKMEHVVKAPSSGSIQDLKc	nVDQGQPILVLEAMK(242.073)MEHVVKAPSSGSIQDLKc	AT1G03090.2	AT1G03090.1;AT1G03090.2	| Symbols: MCCA | methylcrotonyl-CoA carboxylase alpha chain, mitochondrial / 3-methylcrotonyl-CoA carboxylase 1 (MCCA) | chr1:739715-743819 FORWARD LENGTH=734	light	39	23.65	2.9	MKK1-ID	0.000491	Biotinylated peptide	AT1G03090.2-K699
MKK2-ID-H-vsMKK1-ID-L-n3-F3	n3	r3	26301	727.023	2178.05	2178.05	3705	3	nTQIGFITYDSTLHFYNMKc	nTQIGFITYDSTLHFYNMKc	nTQIGFITYDSTLHFYNMKc	AT3G07100.1	AT3G07100.1	| Symbols: ERMO2, SEC24A | Sec23/Sec24 protein transport family protein | chr3:2245689-2250077 REVERSE LENGTH=1038	light	23	2.91	2.91	MKK1-ID	0.006089	Non biotinylated peptide
MKK2-ID-H-vsMKK1-ID-L-n3-F3	n3	r3	35285	1019.46	4073.83	4073.82	4700	4	nEIPIPDQM(15.995)DIYHLSHEIEATDMSSLEAVVSC(57.021)DEERc	nEIPIPDQMDIYHLSHEIEATDMSSLEAVVSCDEERc	nEIPIPDQM(15.995)DIYHLSHEIEATDMSSLEAVVSC(57.021)DEERc	AT5G60790.1	AT5G60790.1	| Symbols: ATGCN1, GCN1 | ABC transporter family protein | chr5:24453760-24455767 REVERSE LENGTH=595	light	43	43.81	2.91	MKK1-ID	0.000491	Non biotinylated peptide
MKK2-ID-H-vsMKK1-ID-L-n1-F1	n1	r1	3276	794.646	2380.92	2380.91	952	3	nKEEDEEEPSSNVDDDDDSAEKc	nKEEDEEEPSSNVDDDDDSAEKc	nKEEDEEEPSSNVDDDDDSAEKc	AT5G11390.1	AT5G11390.1	| Symbols: WIT1 | WPP domain-interacting protein 1 | chr5:3633971-3636418 FORWARD LENGTH=703	light	24	2.94	2.94	MKK1-ID	0.007065	Non biotinylated peptide
MKK2-ID-H-vsMKK1-ID-L-n3-F3	n3	r3	17926	775.368	3097.44	3097.44	2807	4	nIESLTIQEDAKEGVEDEEDLPAHPYDRc	nIESLTIQEDAKEGVEDEEDLPAHPYDRc	nIESLTIQEDAKEGVEDEEDLPAHPYDRc	AT4G30160.1	AT4G30160.1;AT4G30160.2	| Symbols: VLN4, ATVLN4 | villin 4 | chr4:14754528-14759511 FORWARD LENGTH=974	light	34	2.94	2.94	MKK1-ID	0.007409	Non biotinylated peptide
MKK2-ID-H-vsMKK1-ID-L-n3-F3	n3	r3	21075	725.773	3623.83	3623.83	3149	5	n(226.078)ASVSQGHEHKNQPLIFGPASIVGGPLSTERERc	nASVSQGHEHKNQPLIFGPASIVGGPLSTERERc	n(226.078)ASVSQGHEHKNQPLIFGPASIVGGPLSTERERc	AT5G53000.1	AT5G53000.1	| Symbols: TAP46 | 2A phosphatase associated protein of 46 kD | chr5:21485654-21487869 REVERSE LENGTH=405	light	46	20.42	2.96	MKK1-ID	0.000583	Biotinylated peptide	AT5G53000.1-R278
MKK2-ID-H-vsMKK1-ID-L-n2-F2	n2	r2	27787	759.168	3790.8	3790.8	4327	5	nIFVGGIPSSVDDDEFKEFFMQFGELKEHQIM(15.995)Rc	nIFVGGIPSSVDDDEFKEFFMQFGELKEHQIMRc	nIFVGGIPSSVDDDEFKEFFMQFGELKEHQIM(15.995)Rc	AT5G40490.1	AT5G40490.1	| Symbols: | RNA-binding (RRM/RBD/RNP motifs) family protein | chr5:16225483-16227423 FORWARD LENGTH=423	light	41	2.97	2.97	MKK1-ID	0.002246	Non biotinylated peptide
MKK2-ID-H-vsMKK1-ID-L-n6-R3	n6	f3	36591	746.712	2237.11	2237.1	5293	3	nQGFLGK(242.073)ILANVEETIGVGKc	nQGFLGKILANVEETIGVGKc	nQGFLGK(242.073)ILANVEETIGVGKc	AT3G15730.1	AT3G15730.1	| Symbols: PLDALPHA1, PLD | phospholipase D alpha 1 | chr3:5330835-5333474 FORWARD LENGTH=810	heavy	23	30.56	3.02	MKK1-ID	0.000829	Biotinylated peptide	AT3G15730.1-K32
MKK2-ID-H-vsMKK1-ID-L-n3-F3	n3	r3	34552	1075.89	3224.64	3224.64	4612	3	nLGSSSSVSLDK(242.073)NINLLSLDENPFAPIPRc	nLGSSSSVSLDKNINLLSLDENPFAPIPRc	nLGSSSSVSLDK(242.073)NINLLSLDENPFAPIPRc	AT3G59770.1	AT3G59770.1;AT3G59770.2;AT3G59770.3	| Symbols: SAC9 | sacI homology domain-containing protein / WW domain-containing protein | chr3:22079281-22085674 REVERSE LENGTH=1630	light	35	43.11	3.05	MKK1-ID	0.000491	Biotinylated peptide	AT3G59770.1-K1389
MKK2-ID-H-vsMKK1-ID-L-n2-F2	n2	r2	22597	529.051	2112.18	2112.18	3767	4	nLKYALTYREVISILM(15.995)QRc	nLKYALTYREVISILMQRc	nLKYALTYREVISILM(15.995)QRc	AT2G17360.1	AT2G17360.1;AT2G17360.2;AT5G07090.1;AT5G07090.2;AT5G58420.1	| Symbols: | Ribosomal protein S4 (RPS4A) family protein | chr2:7546598-7548138 FORWARD LENGTH=261	light	25	3.05	3.05	MKK1-ID	0.001572	Non biotinylated peptide
MKK2-ID-H-vsMKK1-ID-L-n3-F3	n3	r3	3120	394.977	1575.88	1575.88	853	4	n(226.078)GLIPPALEEKRKc	nGLIPPALEEKRKc	n(226.078)GLIPPALEEKRKc	AT2G29000.1	AT2G29000.1	| Symbols: | Leucine-rich repeat protein kinase family protein | chr2:12460781-12465037 FORWARD LENGTH=872	light	17	3.06	3.06	MKK1-ID	0.002223	Biotinylated peptide	AT2G29000.1-K467
MKK2-ID-H-vsMKK1-ID-L-n1-F1	n1	r1	20454	776.869	3103.45	3103.45	3625	4	nLASTTHEELEKQLEEAIETEDFDAAERc	nLASTTHEELEKQLEEAIETEDFDAAERc	nLASTTHEELEKQLEEAIETEDFDAAERc	AT5G25070.1	AT5G25070.1	| Symbols: | unknown protein; FUNCTIONS IN: molecular_function unknown; INVOLVED IN: biological_process unknown; LOCATED IN: cellular_component unknown; EXPRESSED IN: 23 plant structures; EXPRESSED DURING: 13 growth stages; Has 1807 Blast hits to 1807 proteins in 277 species: Archae - 0; Bacteria - 0; Metazoa - 736; Fungi - 347; Plants - 385; Viruses - 0; Other Eukaryotes - 339 (source: NCBI BLin…	light	34	3.07	3.07	MKK1-ID	0.004183	Non biotinylated peptide
MKK2-ID-H-vsMKK1-ID-L-n2-F2	n2	r2	16912	1079.2	4312.78	4312.77	3085	4	nDFMPSDTDFSTKGEETQEM(15.995)QEEEEESSDPVFDNAIQRc	nDFMPSDTDFSTKGEETQEMQEEEEESSDPVFDNAIQRc	nDFMPSDTDFSTKGEETQEM(15.995)QEEEEESSDPVFDNAIQRc	AT3G63460.1	AT3G63460.1;AT3G63460.2;AT3G63460.3	| Symbols: | transducin family protein / WD-40 repeat family protein | chr3:23431009-23437241 REVERSE LENGTH=1104	light	45	36.6	3.1	MKK1-ID	0.000601	Non biotinylated peptide
MKK2-ID-H-vsMKK1-ID-L-n6-R3	n6	f3	762	397.172	1188.49	1188.49	326	3	nQKNHGM(15.995)HFRc	nQKNHGMHFRc	nQKNHGM(15.995)HFRc	ATCG00490.1	ATCG00490.1	| Symbols: RBCL | ribulose-bisphosphate carboxylases | chrC:54958-56397 FORWARD LENGTH=479	heavy	19	3.11	3.11	MKK1-ID	0.004034	Non biotinylated peptide
MKK2-ID-H-vsMKK1-ID-L-n2-F2	n2	r2	32853	1317.65	5266.59	5266.58	4896	4	nGQVLC(57.021)IVEAM(15.995)K(242.073)LM(15.995)NEIESDHTGTVVDIVAEDGKPVSLDTPLFVVQPc	nGQVLCIVEAMKLMNEIESDHTGTVVDIVAEDGKPVSLDTPLFVVQPc	nGQVLC(57.021)IVEAM(15.995)K(242.073)LM(15.995)NEIESDHTGTVVDIVAEDGKPVSLDTPLFVVQPc	AT5G16390.1	AT5G16390.1	| Symbols: CAC1, CAC1A, BCCP, BCCP1 | chloroplastic acetylcoenzyme A carboxylase 1 | chr5:5361098-5363020 REVERSE LENGTH=280	light	53	4.54	3.11	MKK1-ID	0.007931	Biotinylated peptide	AT5G16390.1-K245
MKK2-ID-H-vsMKK1-ID-L-n3-F3	n3	r3	35818	769.671	3074.65	3074.65	4764	4	nSQYLDDIAILTGATVIREEVGLSLDKAGKc	nSQYLDDIAILTGATVIREEVGLSLDKAGKc	nSQYLDDIAILTGATVIREEVGLSLDKAGKc	AT1G55490.1	AT1G55490.1;AT1G55490.2;AT3G13470.1	| Symbols: CPN60B, LEN1 | chaperonin 60 beta | chr1:20715717-20718673 REVERSE LENGTH=600	light	35	3.12	3.12	MKK1-ID	0.006977	Non biotinylated peptide
MKK2-ID-H-vsMKK1-ID-L-n3-F3	n3	r3	2175	514.246	1539.72	1539.72	607	3	nSEQTAPEQHIGESKc	nSEQTAPEQHIGESKc	nSEQTAPEQHIGESKc	AT3G07660.1	AT3G07660.1	| Symbols: | Kinase-related protein of unknown function (DUF1296) | chr3:2445275-2450372 REVERSE LENGTH=841	light	19	3.13	3.13	MKK1-ID	0.007802	Non biotinylated peptide
MKK2-ID-H-vsMKK1-ID-L-n4-R1	n4	f1	33751	1082.19	3243.54	3243.54	4797	3	nLGSSSSVSLDK(226.078)NINLLSLDENPFAPIPRc	nLGSSSSVSLDKNINLLSLDENPFAPIPRc	nLGSSSSVSLDK(226.078)NINLLSLDENPFAPIPRc	AT3G59770.1	AT3G59770.1;AT3G59770.2;AT3G59770.3	| Symbols: SAC9 | sacI homology domain-containing protein / WW domain-containing protein | chr3:22079281-22085674 REVERSE LENGTH=1630	heavy	35	43.02	3.14	MKK1-ID	0.000491	Biotinylated peptide	AT3G59770.1-K1389
MKK2-ID-H-vsMKK1-ID-L-n1-F1	n1	r1	18409	634.358	1900.05	1900.05	3363	3	nLSTPK(242.073)PLPSDLLHLKc	nLSTPKPLPSDLLHLKc	nLSTPK(242.073)PLPSDLLHLKc	AT1G06650.2	AT1G06650.1;AT1G06650.2	| Symbols: | 2-oxoglutarate (2OG) and Fe(II)-dependent oxygenase superfamily protein | chr1:2035909-2037186 FORWARD LENGTH=369	light	19	24.77	3.16	MKK1-ID	0.000643	Biotinylated peptide	AT1G06650.2-K52
MKK2-ID-H-vsMKK1-ID-L-n2-F2	n2	r2	11585	482.615	1444.82	1444.82	2451	3	nKNPLKNLNVMFKc	nKNPLKNLNVMFKc	nKNPLKNLNVMFKc	AT5G02870.1	AT5G02870.1;AT5G02870.2	| Symbols: | Ribosomal protein L4/L1 family | chr5:657830-659526 FORWARD LENGTH=407	light	18	3.18	3.18	MKK1-ID	0.002701	Non biotinylated peptide
MKK2-ID-H-vsMKK1-ID-L-n1-F1	n1	r1	8206	545.937	1634.79	1634.79	2047	3	nLLDDEGQPDEHVIRc	nLLDDEGQPDEHVIRc	nLLDDEGQPDEHVIRc	AT1G53210.1	AT1G53210.1	| Symbols: | sodium/calcium exchanger family protein / calcium-binding EF hand family protein | chr1:19844790-19847533 FORWARD LENGTH=585	light	20	3.19	3.19	MKK1-ID	0.003731	Non biotinylated peptide
MKK2-ID-H-vsMKK1-ID-L-n3-F3	n3	r3	31640	1086.49	4341.93	4341.93	4278	4	nYQLPNEDLDALISVSTDEDVENM(15.995)MDEYDRVAQNQNPRc	nYQLPNEDLDALISVSTDEDVENMMDEYDRVAQNQNPRc	nYQLPNEDLDALISVSTDEDVENM(15.995)MDEYDRVAQNQNPRc	AT4G05150.1	AT4G05150.1	| Symbols: | Octicosapeptide/Phox/Bem1p family protein | chr4:2660339-2662675 FORWARD LENGTH=477	light	50	12.47	3.19	MKK1-ID	0.001043	Non biotinylated peptide
MKK2-ID-H-vsMKK1-ID-L-n2-F2	n2	r2	21315	696.015	2085.02	2085.02	3619	3	nQVQC(57.021)ISFIAYKPPSFTEAc	nQVQCISFIAYKPPSFTEAc	nQVQC(57.021)ISFIAYKPPSFTEAc	AT5G38410.1	AT5G38410.1;AT5G38410.2;AT5G38410.3;AT5G38420.1	| Symbols: | Ribulose bisphosphate carboxylase (small chain) family protein | chr5:15377501-15378306 REVERSE LENGTH=181	light	21	3.2	3.2	MKK1-ID	0.001751	Non biotinylated peptide
MKK2-ID-H-vsMKK1-ID-L-n2-F2	n2	r2	28613	801.039	2400.09	2400.09	4415	3	nGLM(15.995)SFPLDGNNSTDFIEDWVKc	nGLMSFPLDGNNSTDFIEDWVKc	nGLM(15.995)SFPLDGNNSTDFIEDWVKc	AT5G14740.2	AT3G01500.1;AT3G01500.2;AT3G01500.3;AT5G14740.1;AT5G14740.2;AT5G14740.3;AT5G14740.4;AT5G14740.5	| Symbols: CA2, CA18, BETA CA2 | carbonic anhydrase 2 | chr5:4760536-4762382 FORWARD LENGTH=259	light	25	3.2	3.2	MKK1-ID	0.003731	Non biotinylated peptide
MKK2-ID-H-vsMKK1-ID-L-n3-F3	n3	r3	11914	419.907	1256.7	1256.7	2104	3	nIAALRAPGFGERc	nIAALRAPGFGERc	nIAALRAPGFGERc	AT1G55490.1	AT1G55490.1;AT1G55490.2	| Symbols: CPN60B, LEN1 | chaperonin 60 beta | chr1:20715717-20718673 REVERSE LENGTH=600	light	18	3.21	3.21	MKK1-ID	0.002383	Non biotinylated peptide
MKK2-ID-H-vsMKK1-ID-L-n1-F1	n1	r1	26912	825.67	3298.65	3298.65	4474	4	nLLKGSYDFLGLNYYVTQYAHALDPSPPEKc	nLLKGSYDFLGLNYYVTQYAHALDPSPPEKc	nLLKGSYDFLGLNYYVTQYAHALDPSPPEKc	AT5G25980.1	AT5G25980.1;AT5G25980.2;AT5G25980.3	| Symbols: TGG2, BGLU37 | glucoside glucohydrolase 2 | chr5:9072730-9075143 FORWARD LENGTH=467	light	35	3.21	3.21	MKK1-ID	0.008173	Non biotinylated peptide
MKK2-ID-H-vsMKK1-ID-L-n2-F2	n2	r2	14151	723.736	2168.19	2168.19	2774	3	nIINQLK(226.078)ANEELKSTTIKc	nIINQLKANEELKSTTIKc	nIINQLK(226.078)ANEELKSTTIKc	AT1G56420.1	AT1G56420.1	| Symbols: | unknown protein; BEST Arabidopsis thaliana protein match is: unknown protein (TAIR:AT1G12530.1); Has 58 Blast hits to 58 proteins in 16 species: Archae - 0; Bacteria - 2; Metazoa - 0; Fungi - 0; Plants - 54; Viruses - 0; Other Eukaryotes - 2 (source: NCBI BLink). | chr1:21122772-21124234 REVERSE LENGTH=183	light	23	3.22	3.22	MKK1-ID	0.001773	Biotinylated peptide	AT1G56420.1-K34
MKK2-ID-H-vsMKK1-ID-L-n3-F3	n3	r3	29437	1155.52	3463.53	3463.52	4035	3	nYQLPGEDLDALISVTNDEDLEHM(15.995)MHEYDRc	nYQLPGEDLDALISVTNDEDLEHMMHEYDRc	nYQLPGEDLDALISVTNDEDLEHM(15.995)MHEYDRc	AT5G09620.1	AT5G09620.1	| Symbols: | Octicosapeptide/Phox/Bem1p family protein | chr5:2983757-2985352 REVERSE LENGTH=531	light	38	30.04	3.23	MKK1-ID	0.000541	Non biotinylated peptide
MKK2-ID-H-vsMKK1-ID-L-n5-R2	n5	f2	9828	679.339	1356.66	1356.66	1862	2	nAK(242.073)ANSLAQLGKc	nAKANSLAQLGKc	nAK(242.073)ANSLAQLGKc	AT2G01140.1	AT2G01140.1;AT2G21330.1;AT2G21330.3;AT4G38970.1	| Symbols: | Aldolase superfamily protein | chr2:95006-96491 REVERSE LENGTH=391	heavy	15	42.63	3.23	MKK1-ID	0.000101	Biotinylated peptide	AT2G01140.1-K361
MKK2-ID-H-vsMKK1-ID-L-n3-F3	n3	r3	15322	599.301	2393.17	2393.17	2513	4	nTNEPYHPPRPYK(226.078)APPFTRc	nTNEPYHPPRPYKAPPFTRc	nTNEPYHPPRPYK(226.078)APPFTRc	AT4G01290.1	AT4G01290.1;AT4G01290.2	| Symbols: | unknown protein; FUNCTIONS IN: molecular_function unknown; INVOLVED IN: biological_process unknown; LOCATED IN: cellular_component unknown; EXPRESSED IN: 24 plant structures; EXPRESSED DURING: 15 growth stages; Has 1744 Blast hits to 1308 proteins in 219 species: Archae - 0; Bacteria - 241; Metazoa - 793; Fungi - 253; Plants - 108; Viruses - 0; Other Eukaryotes - 349 (source: NCBI BL…	light	28	3.26	3.26	MKK1-ID	0.002067	Biotinylated peptide	AT4G01290.1-K193
MKK2-ID-H-vsMKK1-ID-L-n2-F2	n2	r2	10043	739.698	2216.07	2216.07	2256	3	nLVGMGK(242.073)QHTYIETENVRc	nLVGMGKQHTYIETENVRc	nLVGMGK(242.073)QHTYIETENVRc	AT5G05010.1	AT5G05010.1;AT5G05010.2	| Symbols: | clathrin adaptor complexes medium subunit family protein | chr5:1477137-1479872 FORWARD LENGTH=527	light	25	32.23	3.26	MKK1-ID	0.000491	Biotinylated peptide	AT5G05010.1-K44
MKK2-ID-H-vsMKK1-ID-L-n4-R1	n4	f1	9594	404.191	1612.74	1612.73	1784	4	nANLLK(242.073)HEYHARc	nANLLKHEYHARc	nANLLK(242.073)HEYHARc	AT3G61140.1	AT3G61140.1	| Symbols: FUS6, ATFUS6, CSN1, COP11, EMB78, ATSK31, SK31 | 26S proteasome, regulatory subunit Rpn7;Proteasome component (PCI) domain | chr3:22626335-22628895 FORWARD LENGTH=441	heavy	20	9.79	3.27	MKK1-ID	0.002067	Biotinylated peptide	AT3G61140.1-K430
MKK2-ID-H-vsMKK1-ID-L-n6-R3	n6	f3	15852	850.707	2549.1	2549.1	2726	3	nAFDEK(242.073)HGFTSTATAGVASLDQKc	nAFDEKHGFTSTATAGVASLDQKc	nAFDEK(242.073)HGFTSTATAGVASLDQKc	AT5G16840.1	AT5G16840.1;AT5G16840.2;AT5G16840.3	| Symbols: BPA1 | binding partner of acd11 1 | chr5:5536042-5538026 FORWARD LENGTH=259	heavy	27	102.04	3.28	MKK1-ID	3.7e-05	Biotinylated peptide	AT5G16840.1-K128
MKK2-ID-H-vsMKK1-ID-L-n1-F1	n1	r1	8534	782.006	2343	2342.99	2089	3	nSFVVEESDDDM(15.995)DETEEVKPKc	nSFVVEESDDDMDETEEVKPKc	nSFVVEESDDDM(15.995)DETEEVKPKc	AT4G22670.1	AT4G22670.1	| Symbols: AtHip1, HIP1, TPR11 | HSP70-interacting protein 1 | chr4:11918236-11920671 FORWARD LENGTH=441	light	22	3.28	3.28	MKK1-ID	0.006716	Non biotinylated peptide
MKK2-ID-H-vsMKK1-ID-L-n1-F1	n1	r1	23800	762.142	3044.54	3044.54	4064	4	nLLGAK(226.078)TQVVAGTMHHLTVEVADGETNKc	nLLGAKTQVVAGTMHHLTVEVADGETNKc	nLLGAK(226.078)TQVVAGTMHHLTVEVADGETNKc	AT5G12140.1	AT5G12140.1	| Symbols: ATCYS1, CYS1 | cystatin-1 | chr5:3923295-3923936 REVERSE LENGTH=101	light	35	17.85	3.29	MKK1-ID	0.000851	Biotinylated peptide	AT5G12140.1-K53
MKK2-ID-H-vsMKK1-ID-L-n2-F2	n2	r2	3443	468.265	1401.77	1401.77	1041	3	nKKNPGNALLEYRc	nKKNPGNALLEYRc	nKKNPGNALLEYRc	AT1G80380.2	AT1G80380.2;AT1G80380.3;AT1G80380.4	| Symbols: | P-loop containing nucleoside triphosphate hydrolases superfamily protein | chr1:30217332-30219784 FORWARD LENGTH=456	light	19	3.3	3.3	MKK1-ID	0.003885	Non biotinylated peptide
MKK2-ID-H-vsMKK1-ID-L-n1-F1	n1	r1	27614	771.414	3081.63	3081.63	4565	4	nIFLTVVLADTKDTKVNLDPEGVFDFSAKc	nIFLTVVLADTKDTKVNLDPEGVFDFSAKc	nIFLTVVLADTKDTKVNLDPEGVFDFSAKc	AT4G02450.1	AT4G02450.1;AT4G02450.2	| Symbols: | HSP20-like chaperones superfamily protein | chr4:1073987-1075765 REVERSE LENGTH=241	light	32	3.32	3.32	MKK1-ID	0.003968	Non biotinylated peptide
MKK2-ID-H-vsMKK1-ID-L-n2-F2	n2	r2	17051	940.196	3756.76	3756.75	3099	4	nLMDVHGDYSAEDVGVKVDRPADEMAVEEPTEIIGAc	nLMDVHGDYSAEDVGVKVDRPADEMAVEEPTEIIGAc	nLMDVHGDYSAEDVGVKVDRPADEMAVEEPTEIIGAc	AT3G04840.1	AT3G04840.1	| Symbols: | Ribosomal protein S3Ae | chr3:1329751-1331418 FORWARD LENGTH=262	light	41	3.33	3.33	MKK1-ID	0.003451	Non biotinylated peptide
MKK2-ID-H-vsMKK1-ID-L-n4-R1	n4	f1	14830	609.937	1826.79	1826.78	2456	3	nFYQHK(226.078)M(15.995)DISELRc	nFYQHKMDISELRc	nFYQHK(226.078)M(15.995)DISELRc	AT1G42550.1	AT1G42550.1	| Symbols: PMI1 | plastid movement impaired1 | chr1:15977131-15979734 FORWARD LENGTH=843	heavy	19	7.81	3.34	MKK1-ID	0.008406	Biotinylated peptide	AT1G42550.1-K496
MKK2-ID-H-vsMKK1-ID-L-n4-R1	n4	f1	17008	642.083	3205.38	3205.37	2730	5	n(226.078)SKQLFM(15.995)ELLHQRPGHQSAESPSM(15.995)NRc	nSKQLFMELLHQRPGHQSAESPSMNRc	n(226.078)SKQLFM(15.995)ELLHQRPGHQSAESPSM(15.995)NRc	AT1G24300.1	AT1G24300.1;AT1G24300.2	| Symbols: | GYF domain-containing protein | chr1:8614515-8620420 REVERSE LENGTH=1495	heavy	40	14.28	3.35	MKK1-ID	0.001773	Biotinylated peptide	AT1G24300.1-R1173
MKK2-ID-H-vsMKK1-ID-L-n1-F1	n1	r1	17636	731.177	3650.85	3650.84	3263	5	nLLGAK(226.078)TQVVAGTM(15.995)HHLTVEVADGETNKVYEAKc	nLLGAKTQVVAGTMHHLTVEVADGETNKVYEAKc	nLLGAK(226.078)TQVVAGTM(15.995)HHLTVEVADGETNKVYEAKc	AT5G12140.1	AT5G12140.1	| Symbols: ATCYS1, CYS1 | cystatin-1 | chr5:3923295-3923936 REVERSE LENGTH=101	light	41	28.9	3.35	MKK1-ID	0.000562	Biotinylated peptide	AT5G12140.1-K53
MKK2-ID-H-vsMKK1-ID-L-n5-R2	n5	f2	20062	709.831	2835.29	2835.3	3123	4	nQLALSK(226.078)M(15.995)ASVNALMHQQGQHPLRc	nQLALSKMASVNALMHQQGQHPLRc	nQLALSK(226.078)M(15.995)ASVNALMHQQGQHPLRc	AT3G14100.1	AT3G14100.1	| Symbols: | RNA-binding (RRM/RBD/RNP motifs) family protein | chr3:4673027-4675950 FORWARD LENGTH=427	heavy	36	11.92	3.36	MKK1-ID	0.004976	Biotinylated peptide	AT3G14100.1-K378
MKK2-ID-H-vsMKK1-ID-L-n3-F3	n3	r3	12151	939.879	3755.49	3755.49	2133	4	nGSSASNDDDGWTGWDDHDAKDDGFDGHYQSAGDKKc	nGSSASNDDDGWTGWDDHDAKDDGFDGHYQSAGDKKc	nGSSASNDDDGWTGWDDHDAKDDGFDGHYQSAGDKKc	AT3G53710.1	AT3G53710.1;AT3G53710.2	| Symbols: AGD6 | ARF-GAP domain 6 | chr3:19903730-19905419 REVERSE LENGTH=459	light	46	3.36	3.36	MKK1-ID	0.004294	Non biotinylated peptide
MKK2-ID-H-vsMKK1-ID-L-n6-R3	n6	f3	4960	528.264	1054.51	1054.51	1172	2	nVK(242.073)ANFPKc	nVKANFPKc	nVK(242.073)ANFPKc	AT3G53020.1	AT3G53020.1	| Symbols: STV1, RPL24B, RPL24 | Ribosomal protein L24e family protein | chr3:19660749-19661912 REVERSE LENGTH=163	heavy	10	22.58	3.36	MKK1-ID	0.002201	Biotinylated peptide	AT3G53020.1-K141
MKK2-ID-H-vsMKK1-ID-L-n3-F3	n3	r3	27130	727.977	3634.85	3634.85	3789	5	nLLGAK(226.078)TQVVAGTMHHLTVEVADGETNKVYEAKc	nLLGAKTQVVAGTMHHLTVEVADGETNKVYEAKc	nLLGAK(226.078)TQVVAGTMHHLTVEVADGETNKVYEAKc	AT5G12140.1	AT5G12140.1	| Symbols: ATCYS1, CYS1 | cystatin-1 | chr5:3923295-3923936 REVERSE LENGTH=101	light	41	34.24	3.37	MKK1-ID	0.000491	Biotinylated peptide	AT5G12140.1-K53
MKK2-ID-H-vsMKK1-ID-L-n1-F1	n1	r1	17583	1027.75	3080.24	3080.24	3256	3	nM(15.995)LEMDDEYEGNVEATGEDFSVEPTDSRc	nMLEMDDEYEGNVEATGEDFSVEPTDSRc	nM(15.995)LEMDDEYEGNVEATGEDFSVEPTDSRc	AT3G25520.1	AT3G25520.1;AT3G25520.2;AT5G39740.1;AT5G39740.2	| Symbols: ATL5, PGY3, OLI5, RPL5A | ribosomal protein L5 | chr3:9269573-9271327 REVERSE LENGTH=301	light	31	50.55	3.38	MKK1-ID	0.000297	Non biotinylated peptide
MKK2-ID-H-vsMKK1-ID-L-n2-F2	n2	r2	22018	890.993	4449.93	4449.93	3700	5	nYKIYGNDDNEEDHNALDRDDDDVYFDDESAEVVISSLRc	nYKIYGNDDNEEDHNALDRDDDDVYFDDESAEVVISSLRc	nYKIYGNDDNEEDHNALDRDDDDVYFDDESAEVVISSLRc	AT1G07990.1	AT1G07990.1	| Symbols: | SIT4 phosphatase-associated family protein | chr1:2477413-2482898 FORWARD LENGTH=802	light	50	3.39	3.39	MKK1-ID	0.004249	Non biotinylated peptide
MKK2-ID-H-vsMKK1-ID-L-n4-R1	n4	f1	12671	532.762	2127.02	2127.01	2180	4	nDNGLLLHIHRAM(15.995)HAVIDRc	nDNGLLLHIHRAMHAVIDRc	nDNGLLLHIHRAM(15.995)HAVIDRc	ATCG00490.1	ATCG00490.1	| Symbols: RBCL | ribulose-bisphosphate carboxylases | chrC:54958-56397 FORWARD LENGTH=479	heavy	31	3.39	3.39	MKK1-ID	0.009713	Non biotinylated peptide
MKK2-ID-H-vsMKK1-ID-L-n3-F3	n3	r3	20608	670.318	2677.24	2677.24	3098	4	nYDDTNPEAEKEEYINHIEEIVKc	nYDDTNPEAEKEEYINHIEEIVKc	nYDDTNPEAEKEEYINHIEEIVKc	AT1G25350.1	AT1G25350.1;AT1G25350.2	| Symbols: OVA9 | glutamine-tRNA ligase, putative / glutaminyl-tRNA synthetase, putative / GlnRS, putative | chr1:8889280-8894205 REVERSE LENGTH=795	light	28	3.4	3.4	MKK1-ID	0.002067	Non biotinylated peptide
MKK2-ID-H-vsMKK1-ID-L-n4-R1	n4	f1	21805	1090.42	4357.64	4357.64	3327	4	nDFM(15.995)PSDTDFSTKGEETQEMQEEEEESSDPVFDNAIQRc	nDFMPSDTDFSTKGEETQEMQEEEEESSDPVFDNAIQRc	nDFM(15.995)PSDTDFSTKGEETQEMQEEEEESSDPVFDNAIQRc	AT3G63460.1	AT3G63460.1;AT3G63460.2;AT3G63460.3	| Symbols: | transducin family protein / WD-40 repeat family protein | chr3:23431009-23437241 REVERSE LENGTH=1104	heavy	45	41.85	3.4	MKK1-ID	0.00038	Non biotinylated peptide
MKK2-ID-H-vsMKK1-ID-L-n3-F3	n3	r3	32474	836.1	2505.28	2505.28	4369	3	nVDQGQPILVLEAMK(242.073)MEHVVKc	nVDQGQPILVLEAMKMEHVVKc	nVDQGQPILVLEAMK(242.073)MEHVVKc	AT1G03090.2	AT1G03090.1;AT1G03090.2	| Symbols: MCCA | methylcrotonyl-CoA carboxylase alpha chain, mitochondrial / 3-methylcrotonyl-CoA carboxylase 1 (MCCA) | chr1:739715-743819 FORWARD LENGTH=734	light	26	12.92	3.41	MKK1-ID	0.000994	Biotinylated peptide	AT1G03090.2-K699
MKK2-ID-H-vsMKK1-ID-L-n3-F3	n3	r3	13168	739.699	2216.07	2216.07	2254	3	nLVGMGK(242.073)QHTYIETENVRc	nLVGMGKQHTYIETENVRc	nLVGMGK(242.073)QHTYIETENVRc	AT5G05010.1	AT5G05010.1;AT5G05010.2	| Symbols: | clathrin adaptor complexes medium subunit family protein | chr5:1477137-1479872 FORWARD LENGTH=527	light	25	31.82	3.41	MKK1-ID	0.000623	Biotinylated peptide	AT5G05010.1-K44
MKK2-ID-H-vsMKK1-ID-L-n2-F2	n2	r2	14086	685.347	1368.68	1368.68	2765	2	nSK(226.078)M(15.995)SYASILKc	nSKMSYASILKc	nSK(226.078)M(15.995)SYASILKc	AT5G43960.1	AT5G43960.1;AT5G43960.2	| Symbols: | Nuclear transport factor 2 (NTF2) family protein with RNA binding (RRM-RBD-RNP motifs) domain | chr5:17689154-17691653 REVERSE LENGTH=450	light	12	36.94	3.41	MKK1-ID	0.000491	Biotinylated peptide	AT5G43960.1-K235
MKK2-ID-H-vsMKK1-ID-L-n2-F2	n2	r2	17039	1094.97	2187.92	2187.92	3098	2	nSLSELEMFTEDGENM(15.995)DTPKc	nSLSELEMFTEDGENMDTPKc	nSLSELEMFTEDGENM(15.995)DTPKc	AT1G36160.1	AT1G36160.1;AT1G36160.2	| Symbols: ACC1, AT-ACC1, EMB22, GK, PAS3 | acetyl-CoA carboxylase 1 | chr1:13534196-13543773 FORWARD LENGTH=2254	light	21	60.34	3.43	MKK1-ID	0.000297	Non biotinylated peptide
MKK2-ID-H-vsMKK1-ID-L-n1-F1	n1	r1	7995	436.254	1305.74	1305.74	2019	3	nNAIVVPHIASASKc	nNAIVVPHIASASKc	nNAIVVPHIASASKc	AT1G68010.1	AT1G68010.1;AT1G68010.2	| Symbols: HPR, ATHPR1 | hydroxypyruvate reductase | chr1:25493418-25495720 FORWARD LENGTH=386	light	17	3.44	3.44	MKK1-ID	0.005896	Non biotinylated peptide
MKK2-ID-H-vsMKK1-ID-L-n3-F3	n3	r3	17432	810.138	3236.52	3236.53	2753	4	nTNPPVHEFGNK(226.078)LGHIHSAPEASLC(57.021)QDRc	nTNPPVHEFGNKLGHIHSAPEASLCQDRc	nTNPPVHEFGNK(226.078)LGHIHSAPEASLC(57.021)QDRc	AT1G16270.1	AT1G16270.1;AT1G16270.2	| Symbols: | Protein kinase superfamily protein with octicosapeptide/Phox/Bem1p domain | chr1:5563890-5568145 FORWARD LENGTH=1147	light	40	21.17	3.44	MKK1-ID	0.000806	Biotinylated peptide	AT1G16270.1-K128
MKK2-ID-H-vsMKK1-ID-L-n2-F2	n2	r2	16748	593.004	1775.99	1775.99	3071	3	nKVSLSASVLGFNVVSNRc	nKVSLSASVLGFNVVSNRc	nKVSLSASVLGFNVVSNRc	AT5G42950.1	AT5G42950.1	| Symbols: | GYF domain-containing protein | chr5:17224436-17231044 FORWARD LENGTH=1714	light	23	3.46	3.46	MKK1-ID	0.00166	Non biotinylated peptide
MKK2-ID-H-vsMKK1-ID-L-n3-F3	n3	r3	9749	535.27	1602.79	1602.79	1828	3	nHAYEK(242.073)PVKIYNc	nHAYEKPVKIYNc	nHAYEK(242.073)PVKIYNc	AT3G11910.1	AT3G11910.1;AT3G11910.2;AT5G06600.1;AT5G06600.2	| Symbols: UBP13 | ubiquitin-specific protease 13 | chr3:3761758-3770290 REVERSE LENGTH=1115	light	16	7.28	3.47	MKK1-ID	0.001202	Biotinylated peptide	AT3G11910.1-K1109
MKK2-ID-H-vsMKK1-ID-L-n4-R1	n4	f1	18046	655.921	1964.74	1964.74	2862	3	nGYDENVDEYLENEAERc	nGYDENVDEYLENEAERc	nGYDENVDEYLENEAERc	AT1G04280.1	AT1G04280.1	| Symbols: | P-loop containing nucleoside triphosphate hydrolases superfamily protein | chr1:1143643-1146541 REVERSE LENGTH=534	heavy	21	3.47	3.47	MKK1-ID	0.004294	Non biotinylated peptide
MKK2-ID-H-vsMKK1-ID-L-n2-F2	n2	r2	31658	833.775	2498.3	2498.3	4752	3	nLGSFYEFFSLAHLTPPLQYIRc	nLGSFYEFFSLAHLTPPLQYIRc	nLGSFYEFFSLAHLTPPLQYIRc	AT1G01320.1	AT1G01320.1;AT1G01320.2	| Symbols: | Tetratricopeptide repeat (TPR)-like superfamily protein | chr1:121582-130099 REVERSE LENGTH=1797	light	27	3.49	3.49	MKK1-ID	0.008237	Non biotinylated peptide
MKK2-ID-H-vsMKK1-ID-L-n1-F1	n1	r1	18839	1027.75	3080.23	3080.24	3418	3	nM(15.995)LEMDDEYEGNVEATGEDFSVEPTDSRc	nMLEMDDEYEGNVEATGEDFSVEPTDSRc	nM(15.995)LEMDDEYEGNVEATGEDFSVEPTDSRc	AT3G25520.1	AT3G25520.1;AT3G25520.2;AT5G39740.1;AT5G39740.2	| Symbols: ATL5, PGY3, OLI5, RPL5A | ribosomal protein L5 | chr3:9269573-9271327 REVERSE LENGTH=301	light	31	44.69	3.49	MKK1-ID	0.000297	Non biotinylated peptide
MKK2-ID-H-vsMKK1-ID-L-n3-F3	n3	r3	18592	753.779	5269.4	5269.4	2882	7	nDDLVDKYSLQEDQHQPQHEDYEDEVAIEETPREEVAVDVVHEHRc	nDDLVDKYSLQEDQHQPQHEDYEDEVAIEETPREEVAVDVVHEHRc	nDDLVDKYSLQEDQHQPQHEDYEDEVAIEETPREEVAVDVVHEHRc	AT5G43960.1	AT5G43960.1;AT5G43960.2	| Symbols: | Nuclear transport factor 2 (NTF2) family protein with RNA binding (RRM-RBD-RNP motifs) domain | chr5:17689154-17691653 REVERSE LENGTH=450	light	63	3.51	3.51	MKK1-ID	0.005396	Non biotinylated peptide
MKK2-ID-H-vsMKK1-ID-L-n3-F3	n3	r3	15882	581.666	1741.97	1741.97	2576	3	nGLRPPVLK(226.078)PPPAM(15.995)Kc	nGLRPPVLKPPPAMKc	nGLRPPVLK(226.078)PPPAM(15.995)Kc	AT4G08500.1	AT4G08500.1	| Symbols: MEKK1, ATMEKK1, MAPKKK8, ARAKIN | MAPK/ERK kinase kinase 1 | chr4:5404272-5407062 REVERSE LENGTH=608	light	19	3.52	3.52	MKK1-ID	0.003513	Biotinylated peptide	AT4G08500.1-K230
MKK2-ID-H-vsMKK1-ID-L-n5-R2	n5	f2	22761	1147.56	3439.65	3439.65	3422	3	nVLVENEAKVDQGQPILVLEAMK(242.073)M(15.995)EHVVKc	nVLVENEAKVDQGQPILVLEAMKMEHVVKc	nVLVENEAKVDQGQPILVLEAMK(242.073)M(15.995)EHVVKc	AT1G03090.2	AT1G03090.1;AT1G03090.2	| Symbols: MCCA | methylcrotonyl-CoA carboxylase alpha chain, mitochondrial / 3-methylcrotonyl-CoA carboxylase 1 (MCCA) | chr1:739715-743819 FORWARD LENGTH=734	heavy	36	64.69	3.54	MKK1-ID	3.7e-05	Biotinylated peptide	AT1G03090.2-K699
MKK2-ID-H-vsMKK1-ID-L-n6-R3	n6	f3	19977	1038.06	3111.15	3111.15	3234	3	nM(15.995)LEMDDEYEGNVEATGEDFSVEPTDSRc	nMLEMDDEYEGNVEATGEDFSVEPTDSRc	nM(15.995)LEMDDEYEGNVEATGEDFSVEPTDSRc	AT3G25520.1	AT3G25520.1;AT3G25520.2;AT5G39740.1;AT5G39740.2	| Symbols: ATL5, PGY3, OLI5, RPL5A | ribosomal protein L5 | chr3:9269573-9271327 REVERSE LENGTH=301	heavy	31	55.9	3.56	MKK1-ID	0.000221	Non biotinylated peptide
MKK2-ID-H-vsMKK1-ID-L-n5-R2	n5	f2	15146	1197.98	4787.91	4787.92	2538	4	nETSESTAPPSSNPEETTILSNGDVQIEKEDNDDDDDTDNKSAVKc	nETSESTAPPSSNPEETTILSNGDVQIEKEDNDDDDDTDNKSAVKc	nETSESTAPPSSNPEETTILSNGDVQIEKEDNDDDDDTDNKSAVKc	AT1G30470.1	AT1G30470.1;AT1G30470.2;AT1G30470.3	| Symbols: | SIT4 phosphatase-associated family protein | chr1:10779423-10786415 FORWARD LENGTH=811	heavy	52	3.57	3.57	MKK1-ID	0.007518	Non biotinylated peptide
MKK2-ID-H-vsMKK1-ID-L-n3-F3	n3	r3	14356	663.865	1325.71	1325.71	2400	2	nAK(226.078)ANSLAQLGKc	nAKANSLAQLGKc	nAK(226.078)ANSLAQLGKc	AT2G01140.1	AT2G01140.1;AT2G21330.1;AT2G21330.3;AT4G38970.1	| Symbols: | Aldolase superfamily protein | chr2:95006-96491 REVERSE LENGTH=391	light	15	44.03	3.57	MKK1-ID	0.000435	Biotinylated peptide	AT2G01140.1-K361
MKK2-ID-H-vsMKK1-ID-L-n3-F3	n3	r3	26746	841.432	2521.27	2521.27	3751	3	nVDQGQPILVLEAM(15.995)K(242.073)MEHVVKc	nVDQGQPILVLEAMKMEHVVKc	nVDQGQPILVLEAM(15.995)K(242.073)MEHVVKc	AT1G03090.2	AT1G03090.1;AT1G03090.2	| Symbols: MCCA | methylcrotonyl-CoA carboxylase alpha chain, mitochondrial / 3-methylcrotonyl-CoA carboxylase 1 (MCCA) | chr1:739715-743819 FORWARD LENGTH=734	light	26	16.1	3.57	MKK1-ID	0.000851	Biotinylated peptide	AT1G03090.2-K699
MKK2-ID-H-vsMKK1-ID-L-n3-F3	n3	r3	17664	685.331	2737.3	2737.29	2779	4	nGSNFQQK(226.078)GLFPSPHTPM(15.995)QVMHKc	nGSNFQQKGLFPSPHTPMQVMHKc	nGSNFQQK(226.078)GLFPSPHTPM(15.995)QVMHKc	AT3G60240.2	AT3G60240.2;AT3G60240.3;AT3G60240.4	| Symbols: EIF4G, CUM2 | eukaryotic translation initiation factor 4G | chr3:22261842-22268295 FORWARD LENGTH=1723	light	32	11.56	3.59	MKK1-ID	0.00136	Biotinylated peptide	AT3G60240.2-K1059
MKK2-ID-H-vsMKK1-ID-L-n3-F3	n3	r3	31169	1111.25	4440.99	4440.98	4224	4	nSSSGADGENVDGEDDDDTGEKLAELYDRLQILGSDAAEAQASKc	nSSSGADGENVDGEDDDDTGEKLAELYDRLQILGSDAAEAQASKc	nSSSGADGENVDGEDDDDTGEKLAELYDRLQILGSDAAEAQASKc	AT3G54540.1	AT3G54540.1	| Symbols: ATGCN4, GCN4 | general control non-repressible 4 | chr3:20190393-20192564 FORWARD LENGTH=723	light	51	3.59	3.59	MKK1-ID	0.003689	Non biotinylated peptide
MKK2-ID-H-vsMKK1-ID-L-n2-F2	n2	r2	13769	456.917	1367.73	1367.73	2725	3	nELLEHK(226.078)FVKc	nELLEHKFVKc	nELLEHK(226.078)FVKc	AT4G26070.2	AT4G26070.2;AT4G26070.3	| Symbols: MEK1, NMAPKK, ATMEK1, MKK1 | MAP kinase/ ERK kinase 1 | chr4:13217797-13219695 FORWARD LENGTH=354	light	13	3.59	3.59	MKK1-ID	0.002522	Biotinylated peptide	AT4G26070.2-K326
MKK2-ID-H-vsMKK1-ID-L-n5-R2	n5	f2	32643	957.436	2869.29	2869.28	4573	3	nSASISEYK(226.078)PLNGFDMSM(15.995)LGELALKc	nSASISEYKPLNGFDMSMLGELALKc	nSASISEYK(226.078)PLNGFDMSM(15.995)LGELALKc	AT1G18660.1	AT1G18660.1;AT1G18660.2;AT1G18660.3;AT1G18660.4	| Symbols: | zinc finger (C3HC4-type RING finger) family protein | chr1:6421433-6425565 FORWARD LENGTH=486	heavy	27	42.2	3.6	MKK1-ID	0.000562	Biotinylated peptide	AT1G18660.1-K101
MKK2-ID-H-vsMKK1-ID-L-n5-R2	n5	f2	21771	1146.09	3435.23	3435.22	3312	3	nM(15.995)ALDDDQYVEYQMEDM(15.995)ADFPSNAEEEERc	nMALDDDQYVEYQMEDMADFPSNAEEEERc	nM(15.995)ALDDDQYVEYQMEDM(15.995)ADFPSNAEEEERc	AT3G23540.1	AT3G23540.1;AT3G23540.2	| Symbols: | alpha/beta-Hydrolases superfamily protein | chr3:8443665-8448070 FORWARD LENGTH=566	heavy	34	53.5	3.61	MKK1-ID	0.000583	Non biotinylated peptide
MKK2-ID-H-vsMKK1-ID-L-n1-F1	n1	r1	10928	739.698	2216.07	2216.07	2398	3	nLVGM(15.995)GK(226.078)QHTYIETENVRc	nLVGMGKQHTYIETENVRc	nLVGM(15.995)GK(226.078)QHTYIETENVRc	AT5G05010.1	AT5G05010.1;AT5G05010.2	| Symbols: | clathrin adaptor complexes medium subunit family protein | chr5:1477137-1479872 FORWARD LENGTH=527	light	25	39.66	3.61	MKK1-ID	0.000297	Biotinylated peptide	AT5G05010.1-K44
MKK2-ID-H-vsMKK1-ID-L-n1-F1	n1	r1	18453	774.026	2319.06	2319.05	3368	3	nM(15.995)GINPIMMSAGELESGNAGEPAKc	nMGINPIMMSAGELESGNAGEPAKc	nM(15.995)GINPIMMSAGELESGNAGEPAKc	AT2G39730.1	AT2G39730.1;AT2G39730.2;AT2G39730.3	| Symbols: RCA | rubisco activase | chr2:16570951-16573345 REVERSE LENGTH=474	light	26	18.58	3.62	MKK1-ID	0.00166	Non biotinylated peptide
MKK2-ID-H-vsMKK1-ID-L-n6-R3	n6	f3	27267	1398.3	4191.89	4191.88	4089	3	nVTPQPGVPPEEAGAAVAAESSTGTWTTVWTDGLTSLDRYKc	nVTPQPGVPPEEAGAAVAAESSTGTWTTVWTDGLTSLDRYKc	nVTPQPGVPPEEAGAAVAAESSTGTWTTVWTDGLTSLDRYKc	ATCG00490.1	ATCG00490.1	| Symbols: RBCL | ribulose-bisphosphate carboxylases | chrC:54958-56397 FORWARD LENGTH=479	heavy	47	3.63	3.63	MKK1-ID	0.00828	Non biotinylated peptide
MKK2-ID-H-vsMKK1-ID-L-n6-R3	n6	f3	15667	768.026	2301.05	2301.05	2702	3	nVAQYK(226.078)QLTLEEAEEKM(15.995)Kc	nVAQYKQLTLEEAEEKMKc	nVAQYK(226.078)QLTLEEAEEKM(15.995)Kc	AT4G12610.1	AT4G12610.1;AT4G12610.2	| Symbols: RAP74, ATRAP74 | transcription activators;DNA binding;RNA polymerase II transcription factors;catalytics;transcription initiation factors | chr4:7455565-7457465 FORWARD LENGTH=400	heavy	22	8.15	3.64	MKK1-ID	0.002429	Biotinylated peptide	AT4G12610.1-K24
MKK2-ID-H-vsMKK1-ID-L-n4-R1	n4	f1	30710	767.345	3831.69	3831.68	4405	5	nIFVGGIPSSVDDDEFKEFFMQFGELKEHQIM(15.995)Rc	nIFVGGIPSSVDDDEFKEFFMQFGELKEHQIMRc	nIFVGGIPSSVDDDEFKEFFMQFGELKEHQIM(15.995)Rc	AT5G40490.1	AT5G40490.1	| Symbols: | RNA-binding (RRM/RBD/RNP motifs) family protein | chr5:16225483-16227423 FORWARD LENGTH=423	heavy	41	3.64	3.64	MKK1-ID	0.007326	Non biotinylated peptide
MKK2-ID-H-vsMKK1-ID-L-n3-F3	n3	r3	15999	689.328	2753.28	2753.29	2589	4	nGSNFQQK(226.078)GLFPSPHTPM(15.995)QVM(15.995)HKc	nGSNFQQKGLFPSPHTPMQVMHKc	nGSNFQQK(226.078)GLFPSPHTPM(15.995)QVM(15.995)HKc	AT3G60240.2	AT3G60240.2;AT3G60240.3;AT3G60240.4	| Symbols: EIF4G, CUM2 | eukaryotic translation initiation factor 4G | chr3:22261842-22268295 FORWARD LENGTH=1723	light	32	6.55	3.64	MKK1-ID	0.003319	Biotinylated peptide	AT3G60240.2-K1059
MKK2-ID-H-vsMKK1-ID-L-n4-R1	n4	f1	10559	444.542	1330.6	1330.6	1909	3	nTFVGDHFHLNKc	nTFVGDHFHLNKc	nTFVGDHFHLNKc	AT4G27430.1	AT4G27430.1;AT4G27430.2	| Symbols: CIP7 | COP1-interacting protein 7 | chr4:13718817-13722736 FORWARD LENGTH=1058	heavy	17	3.64	3.64	MKK1-ID	0.003924	Non biotinylated peptide
MKK2-ID-H-vsMKK1-ID-L-n6-R3	n6	f3	3534	425.239	1272.69	1272.69	948	3	nRPRPPLPPPARc	nRPRPPLPPPARc	nRPRPPLPPPARc	AT2G44710.1	AT2G44710.1	| Symbols: | RNA-binding (RRM/RBD/RNP motifs) family protein | chr2:18432902-18436629 FORWARD LENGTH=809	heavy	20	3.65	3.65	MKK1-ID	0.002067	Non biotinylated peptide
MKK2-ID-H-vsMKK1-ID-L-n3-F3	n3	r3	9920	693.828	1385.64	1385.64	1851	2	nAK(242.073)SSTFGSGFRc	nAKSSTFGSGFRc	nAK(242.073)SSTFGSGFRc	AT1G13020.1	AT1G13020.1	| Symbols: EIF4B2 | eukaryotic initiation factor 4B2 | chr1:4440927-4443520 REVERSE LENGTH=549	light	15	37.19	3.67	MKK1-ID	0.000491	Biotinylated peptide	AT1G13020.1-K233
MKK2-ID-H-vsMKK1-ID-L-n3-F3	n3	r3	27125	1245.6	4978.37	4978.36	3789	4	nKLGEAMGM(15.995)PVAGLPDQTVSAEPEVAEEGEEEESIVHQTASLGDVEGLKc	nKLGEAMGMPVAGLPDQTVSAEPEVAEEGEEEESIVHQTASLGDVEGLKc	nKLGEAMGM(15.995)PVAGLPDQTVSAEPEVAEEGEEEESIVHQTASLGDVEGLKc	AT4G35450.1	AT4G35450.1;AT4G35450.2;AT4G35450.3;AT4G35450.4;AT4G35450.5	| Symbols: AKR2, AFT, AKR2A | ankyrin repeat-containing protein 2 | chr4:16839862-16841759 FORWARD LENGTH=342	light	54	34.61	3.69	MKK1-ID	0.000461	Non biotinylated peptide
MKK2-ID-H-vsMKK1-ID-L-n1-F1	n1	r1	3444	472.733	943.451	943.451	973	2	nHIQEDFRc	nHIQEDFRc	nHIQEDFRc	AT1G79000.1	AT1G16710.1;AT1G16710.2;AT1G79000.1;AT1G79000.2	| Symbols: HAC1, PCAT2, ATHPCAT2, ATHAC1 | histone acetyltransferase of the CBP family 1 | chr1:29716933-29723984 REVERSE LENGTH=1697	light	13	3.72	3.72	MKK1-ID	0.001317	Non biotinylated peptide
MKK2-ID-H-vsMKK1-ID-L-n1-F1	n1	r1	18598	1079.2	4312.77	4312.77	3387	4	nDFM(15.995)PSDTDFSTKGEETQEMQEEEEESSDPVFDNAIQRc	nDFMPSDTDFSTKGEETQEMQEEEEESSDPVFDNAIQRc	nDFM(15.995)PSDTDFSTKGEETQEMQEEEEESSDPVFDNAIQRc	AT3G63460.1	AT3G63460.1;AT3G63460.2;AT3G63460.3	| Symbols: | transducin family protein / WD-40 repeat family protein | chr3:23431009-23437241 REVERSE LENGTH=1104	light	45	57.69	3.72	MKK1-ID	0.000131	Non biotinylated peptide
MKK2-ID-H-vsMKK1-ID-L-n5-R2	n5	f2	25112	1125.95	4499.79	4499.78	3686	4	nYKIYGNDDNEEDHNALDRDDDDVYFDDESAEVVISSLRc	nYKIYGNDDNEEDHNALDRDDDDVYFDDESAEVVISSLRc	nYKIYGNDDNEEDHNALDRDDDDVYFDDESAEVVISSLRc	AT1G07990.1	AT1G07990.1	| Symbols: | SIT4 phosphatase-associated family protein | chr1:2477413-2482898 FORWARD LENGTH=802	heavy	50	3.73	3.73	MKK1-ID	0.008237	Non biotinylated peptide
MKK2-ID-H-vsMKK1-ID-L-n2-F2	n2	r2	21514	749.379	2993.49	2993.48	3642	4	nKAEDLAGNFWQHLK(226.078)TGPSVADAAVSRc	nKAEDLAGNFWQHLKTGPSVADAAVSRc	nKAEDLAGNFWQHLK(226.078)TGPSVADAAVSRc	AT1G28200.1	AT1G28200.1	| Symbols: FIP1 | FH interacting protein 1 | chr1:9850395-9852300 REVERSE LENGTH=259	light	36	40.46	3.73	MKK1-ID	0.000491	Biotinylated peptide	AT1G28200.1-K111
MKK2-ID-H-vsMKK1-ID-L-n1-F1	n1	r1	15095	705.288	2817.12	2817.12	2935	4	nM(15.995)DDSADFYDFDDDNKDENKLDFKc	nMDDSADFYDFDDDNKDENKLDFKc	nM(15.995)DDSADFYDFDDDNKDENKLDFKc	AT3G06400.2	AT3G06400.1;AT3G06400.2	| Symbols: CHR11 | chromatin-remodeling protein 11 | chr3:1941066-1946700 FORWARD LENGTH=1056	light	28	3.73	3.73	MKK1-ID	0.002067	Non biotinylated peptide
MKK2-ID-H-vsMKK1-ID-L-n4-R1	n4	f1	29138	818.178	4085.85	4085.84	4208	5	nSPSAFFK(226.078)HPTHLVTPSEILM(15.995)GVSSAEASITTEDRRc	nSPSAFFKHPTHLVTPSEILMGVSSAEASITTEDRRc	nSPSAFFK(226.078)HPTHLVTPSEILM(15.995)GVSSAEASITTEDRRc	AT3G13300.1	AT3G13300.1;AT3G13300.2	| Symbols: VCS | Transducin/WD40 repeat-like superfamily protein | chr3:4304085-4309949 FORWARD LENGTH=1344	heavy	46	5.93	3.73	MKK1-ID	0.008534	Biotinylated peptide	AT3G13300.1-K742
MKK2-ID-H-vsMKK1-ID-L-n3-F3	n3	r3	9376	671.862	1341.71	1341.71	1778	2	nAK(242.073)ANSLAQLGKc	nAKANSLAQLGKc	nAK(242.073)ANSLAQLGKc	AT2G01140.1	AT2G01140.1;AT2G21330.1;AT2G21330.3;AT4G38970.1	| Symbols: | Aldolase superfamily protein | chr2:95006-96491 REVERSE LENGTH=391	light	15	58.01	3.75	MKK1-ID	0.000221	Biotinylated peptide	AT2G01140.1-K361
MKK2-ID-H-vsMKK1-ID-L-n5-R2	n5	f2	22559	964.925	3855.67	3855.67	3400	4	nLMEVHGDYTAEDVGVKVDRPADETMVEEPTEIIGAc	nLMEVHGDYTAEDVGVKVDRPADETMVEEPTEIIGAc	nLMEVHGDYTAEDVGVKVDRPADETMVEEPTEIIGAc	AT4G34670.1	AT4G34670.1	| Symbols: | Ribosomal protein S3Ae | chr4:16548724-16550222 FORWARD LENGTH=262	heavy	41	3.75	3.75	MKK1-ID	0.001317	Non biotinylated peptide
MKK2-ID-H-vsMKK1-ID-L-n2-F2	n2	r2	7062	430.238	1287.69	1287.69	1852	3	nTEEAKVEELIKc	nTEEAKVEELIKc	nTEEAKVEELIKc	AT3G03960.1	AT3G03960.1	| Symbols: | TCP-1/cpn60 chaperonin family protein | chr3:1024432-1027604 FORWARD LENGTH=549	light	13	3.76	3.76	MKK1-ID	0.005377	Non biotinylated peptide
MKK2-ID-H-vsMKK1-ID-L-n6-R3	n6	f3	35398	1048.98	4191.88	4191.88	5134	4	nVTPQPGVPPEEAGAAVAAESSTGTWTTVWTDGLTSLDRYKc	nVTPQPGVPPEEAGAAVAAESSTGTWTTVWTDGLTSLDRYKc	nVTPQPGVPPEEAGAAVAAESSTGTWTTVWTDGLTSLDRYKc	ATCG00490.1	ATCG00490.1	| Symbols: RBCL | ribulose-bisphosphate carboxylases | chrC:54958-56397 FORWARD LENGTH=479	heavy	47	3.76	3.76	MKK1-ID	0.00611	Non biotinylated peptide
MKK2-ID-H-vsMKK1-ID-L-n2-F2	n2	r2	19174	1129.45	3385.33	3385.32	3368	3	nMALDDDQYVEYQMEDM(15.995)ADFPSNAEEEERc	nMALDDDQYVEYQMEDMADFPSNAEEEERc	nMALDDDQYVEYQMEDM(15.995)ADFPSNAEEEERc	AT3G23540.1	AT3G23540.1;AT3G23540.2	| Symbols: | alpha/beta-Hydrolases superfamily protein | chr3:8443665-8448070 FORWARD LENGTH=566	light	34	42.03	3.77	MKK1-ID	0.000491	Non biotinylated peptide
MKK2-ID-H-vsMKK1-ID-L-n6-R3	n6	f3	9532	477.215	1428.62	1428.62	1922	3	nWGPDDKEAEIPRc	nWGPDDKEAEIPRc	nWGPDDKEAEIPRc	AT5G42950.1	AT5G42950.1	| Symbols: | GYF domain-containing protein | chr5:17224436-17231044 FORWARD LENGTH=1714	heavy	17	3.77	3.77	MKK1-ID	0.003901	Non biotinylated peptide
MKK2-ID-H-vsMKK1-ID-L-n2-F2	n2	r2	31956	605.34	1813	1813	4780	3	nNLANPTALLLSGVMMLRc	nNLANPTALLLSGVMMLRc	nNLANPTALLLSGVMMLRc	AT5G03290.1	AT5G03290.1	| Symbols: IDH-V | isocitrate dehydrogenase V | chr5:794043-795939 FORWARD LENGTH=374	light	22	3.78	3.78	MKK1-ID	0.005877	Non biotinylated peptide
MKK2-ID-H-vsMKK1-ID-L-n5-R2	n5	f2	11069	437.851	1310.53	1310.53	2021	3	nHFYDGMEIQRc	nHFYDGMEIQRc	nHFYDGMEIQRc	AT3G01480.1	AT3G01480.1;AT3G01480.2	| Symbols: CYP38, ATCYP38 | cyclophilin 38 | chr3:188569-190674 FORWARD LENGTH=437	heavy	16	3.8	3.8	MKK1-ID	0.006198	Non biotinylated peptide
MKK2-ID-H-vsMKK1-ID-L-n3-F3	n3	r3	8858	579.805	1157.59	1157.59	1708	2	nIC(57.021)LPAK(242.073)SKc	nICLPAKSKc	nIC(57.021)LPAK(242.073)SKc	AT5G14740.2	AT3G01500.1;AT3G01500.2;AT3G01500.3;AT5G14740.1;AT5G14740.2;AT5G14740.3;AT5G14740.4;AT5G14740.5	| Symbols: CA2, CA18, BETA CA2 | carbonic anhydrase 2 | chr5:4760536-4762382 FORWARD LENGTH=259	light	10	44.84	3.8	MKK1-ID	0.000491	Biotinylated peptide	AT5G14740.2-K256
MKK2-ID-H-vsMKK1-ID-L-n1-F1	n1	r1	17164	855.945	3419.75	3419.75	3202	4	nVLVENEAKVDQGQPILVLEAM(15.995)K(242.073)M(15.995)EHVVKc	nVLVENEAKVDQGQPILVLEAMKMEHVVKc	nVLVENEAKVDQGQPILVLEAM(15.995)K(242.073)M(15.995)EHVVKc	AT1G03090.2	AT1G03090.1;AT1G03090.2	| Symbols: MCCA | methylcrotonyl-CoA carboxylase alpha chain, mitochondrial / 3-methylcrotonyl-CoA carboxylase 1 (MCCA) | chr1:739715-743819 FORWARD LENGTH=734	light	36	9.07	3.82	MKK1-ID	0.001317	Biotinylated peptide	AT1G03090.2-K699
MKK2-ID-H-vsMKK1-ID-L-n4-R1	n4	f1	13703	469.898	1406.67	1406.67	2311	3	nFKYPK(226.078)MVEKc	nFKYPKMVEKc	nFKYPK(226.078)MVEKc	AT1G28960.1	AT1G28960.1;AT1G28960.3;AT1G28960.5	| Symbols: ATNUDT15, ATNUDX15, NUDX15 | nudix hydrolase homolog 15 | chr1:10110135-10111607 REVERSE LENGTH=293	heavy	12	4.83	3.82	MKK1-ID	0.002566	Biotinylated peptide	AT1G28960.1-K284
MKK2-ID-H-vsMKK1-ID-L-n2-F2	n2	r2	7019	394.242	1179.71	1179.71	1846	3	nLILK(226.078)DKPKc	nLILKDKPKc	nLILK(226.078)DKPKc	AT1G68530.1	AT1G68530.1;AT1G68530.2	| Symbols: CUT1, POP1, CER6, G2, KCS6 | 3-ketoacyl-CoA synthase 6 | chr1:25712881-25714733 REVERSE LENGTH=497	light	11	3.82	3.82	MKK1-ID	0.00259	Biotinylated peptide	AT1G68530.1-K119
MKK2-ID-H-vsMKK1-ID-L-n3-F3	n3	r3	10727	465.935	1394.78	1394.78	1957	3	nRPVK(226.078)LSSLNRc	nRPVKLSSLNRc	nRPVK(226.078)LSSLNRc	AT5G08170.1	AT5G08170.1	| Symbols: EMB1873, ATAIH | porphyromonas-type peptidyl-arginine deiminase family protein | chr5:2628663-2631047 REVERSE LENGTH=383	light	18	6.27	3.88	MKK1-ID	0.002636	Biotinylated peptide	AT5G08170.1-K107
MKK2-ID-H-vsMKK1-ID-L-n3-F3	n3	r3	26084	851.946	3403.75	3403.76	3681	4	nVLVENEAKVDQGQPILVLEAM(15.995)K(242.073)MEHVVKc	nVLVENEAKVDQGQPILVLEAMKMEHVVKc	nVLVENEAKVDQGQPILVLEAM(15.995)K(242.073)MEHVVKc	AT1G03090.2	AT1G03090.1;AT1G03090.2	| Symbols: MCCA | methylcrotonyl-CoA carboxylase alpha chain, mitochondrial / 3-methylcrotonyl-CoA carboxylase 1 (MCCA) | chr1:739715-743819 FORWARD LENGTH=734	light	36	36.16	3.88	MKK1-ID	0.00027	Biotinylated peptide	AT1G03090.2-K699
MKK2-ID-H-vsMKK1-ID-L-n3-F3	n3	r3	12144	865.878	3459.48	3459.48	2133	4	nALESMM(15.995)KDESDGGDGETESQRLDEEEQTVTKc	nALESMMKDESDGGDGETESQRLDEEEQTVTKc	nALESMM(15.995)KDESDGGDGETESQRLDEEEQTVTKc	AT1G42550.1	AT1G42550.1	| Symbols: PMI1 | plastid movement impaired1 | chr1:15977131-15979734 FORWARD LENGTH=843	light	38	49.34	3.89	MKK1-ID	7e-05	Non biotinylated peptide
MKK2-ID-H-vsMKK1-ID-L-n2-F2	n2	r2	8329	499.602	1495.78	1495.78	2034	3	nSKYKITYQFYRc	nSKYKITYQFYRc	nSKYKITYQFYRc	AT1G03130.1	AT1G03130.1;AT4G02770.1	| Symbols: PSAD-2 | photosystem I subunit D-2 | chr1:753528-754142 REVERSE LENGTH=204	light	17	3.9	3.9	MKK1-ID	0.002135	Non biotinylated peptide
MKK2-ID-H-vsMKK1-ID-L-n4-R1	n4	f1	16037	739.978	2216.91	2216.91	2608	3	nAMTVFWSAM(15.995)AQSM(15.995)TSRPMKc	nAMTVFWSAMAQSMTSRPMKc	nAMTVFWSAM(15.995)AQSM(15.995)TSRPMKc	AT5G17920.1	AT5G17920.1;AT5G17920.2	| Symbols: ATCIMS, ATMETS, ATMS1 | Cobalamin-independent synthase family protein | chr5:5935771-5939195 FORWARD LENGTH=765	heavy	25	4.25	3.9	MKK1-ID	0.006695	Non biotinylated peptide
MKK2-ID-H-vsMKK1-ID-L-n6-R3	n6	f3	12050	748.009	2241	2241	2244	3	nLVGM(15.995)GK(226.078)QHTYIETENVRc	nLVGMGKQHTYIETENVRc	nLVGM(15.995)GK(226.078)QHTYIETENVRc	AT5G05010.1	AT5G05010.1;AT5G05010.2	| Symbols: | clathrin adaptor complexes medium subunit family protein | chr5:1477137-1479872 FORWARD LENGTH=527	heavy	25	42.82	3.92	MKK1-ID	0.000541	Biotinylated peptide	AT5G05010.1-K44
MKK2-ID-H-vsMKK1-ID-L-n5-R2	n5	f2	20599	619.338	1854.99	1854.99	3182	3	nIGVK(226.078)GLVDAGVTKVPRc	nIGVKGLVDAGVTKVPRc	nIGVK(226.078)GLVDAGVTKVPRc	AT2G25450.1	AT2G25450.1	| Symbols: | 2-oxoglutarate (2OG) and Fe(II)-dependent oxygenase superfamily protein | chr2:10830286-10831563 REVERSE LENGTH=359	heavy	21	43.8	3.93	MKK1-ID	0.000461	Biotinylated peptide	AT2G25450.1-K22
MKK2-ID-H-vsMKK1-ID-L-n3-F3	n3	r3	13315	496.935	1487.78	1487.78	2272	3	nNIANM(15.995)VPPFDKVKc	nNIANMVPPFDKVKc	nNIANM(15.995)VPPFDKVKc	AT5G14740.2	AT3G01500.1;AT3G01500.2;AT3G01500.3;AT5G14740.1;AT5G14740.2;AT5G14740.3;AT5G14740.4;AT5G14740.5	| Symbols: CA2, CA18, BETA CA2 | carbonic anhydrase 2 | chr5:4760536-4762382 FORWARD LENGTH=259	light	17	3.93	3.93	MKK1-ID	0.007348	Non biotinylated peptide
MKK2-ID-H-vsMKK1-ID-L-n3-F3	n3	r3	23451	1438.6	4312.77	4312.77	3402	3	nDFMPSDTDFSTKGEETQEM(15.995)QEEEEESSDPVFDNAIQRc	nDFMPSDTDFSTKGEETQEMQEEEEESSDPVFDNAIQRc	nDFMPSDTDFSTKGEETQEM(15.995)QEEEEESSDPVFDNAIQRc	AT3G63460.1	AT3G63460.1;AT3G63460.2;AT3G63460.3	| Symbols: | transducin family protein / WD-40 repeat family protein | chr3:23431009-23437241 REVERSE LENGTH=1104	light	45	81.64	3.95	MKK1-ID	3.7e-05	Non biotinylated peptide
MKK2-ID-H-vsMKK1-ID-L-n3-F3	n3	r3	13290	595.826	2379.27	2379.27	2269	4	nVSHDQESHPK(226.078)LGLGAKPLIKc	nVSHDQESHPKLGLGAKPLIKc	nVSHDQESHPK(226.078)LGLGAKPLIKc	AT4G29440.1	AT4G29440.1;AT4G29440.2	| Symbols: | Regulator of Vps4 activity in the MVB pathway protein | chr4:14473942-14477721 REVERSE LENGTH=1090	light	28	4.6	3.95	MKK1-ID	0.001317	Biotinylated peptide	AT4G29440.1-K922
MKK2-ID-H-vsMKK1-ID-L-n5-R2	n5	f2	32555	1211.52	4842.03	4842.03	4562	4	nKLGESEFGYPGEEDDPENGAPAAVPVPLPDM(15.995)VLPPSFDSDNSAYRc	nKLGESEFGYPGEEDDPENGAPAAVPVPLPDMVLPPSFDSDNSAYRc	nKLGESEFGYPGEEDDPENGAPAAVPVPLPDM(15.995)VLPPSFDSDNSAYRc	AT4G02510.1	AT4G02510.1	| Symbols: TOC159, TOC86, PPI2, TOC160, ATTOC159 | translocon at the outer envelope membrane of chloroplasts 159 | chr4:1104766-1109360 FORWARD LENGTH=1503	heavy	51	3.96	3.96	MKK1-ID	0.003581	Non biotinylated peptide
MKK2-ID-H-vsMKK1-ID-L-n3-F3	n3	r3	22467	636.586	2542.32	2542.31	3298	4	nVANATAISSGIK(226.078)HLHDQLQWKc	nVANATAISSGIKHLHDQLQWKc	nVANATAISSGIK(226.078)HLHDQLQWKc	AT3G03560.1	AT3G03560.1	| Symbols: | unknown protein; LOCATED IN: plasma membrane; EXPRESSED IN: 22 plant structures; EXPRESSED DURING: 13 growth stages; BEST Arabidopsis thaliana protein match is: unknown protein (TAIR:AT5G23490.1); Has 157 Blast hits to 146 proteins in 38 species: Archae - 3; Bacteria - 14; Metazoa - 8; Fungi - 0; Plants - 120; Viruses - 0; Other Eukaryotes - 12 (source: NCBI BLink). | chr3:853153-856…	light	31	10.53	3.98	MKK1-ID	0.001572	Biotinylated peptide	AT3G03560.1-K157
MKK2-ID-H-vsMKK1-ID-L-n1-F1	n1	r1	8368	579.066	2312.23	2312.23	2068	4	nGKPPRPVPLSPSDGMVQPTQPKc	nGKPPRPVPLSPSDGMVQPTQPKc	nGKPPRPVPLSPSDGMVQPTQPKc	AT1G21630.1	AT1G21630.1;AT1G21630.2	| Symbols: | Calcium-binding EF hand family protein | chr1:7581457-7587796 FORWARD LENGTH=1218	light	29	3.98	3.98	MKK1-ID	0.005288	Non biotinylated peptide
MKK2-ID-H-vsMKK1-ID-L-n5-R2	n5	f2	10873	415.881	1244.62	1244.62	1996	3	nLSVLIYHGGNRc	nLSVLIYHGGNRc	nLSVLIYHGGNRc	AT1G50410.1	AT1G50410.1	| Symbols: | SNF2 domain-containing protein / helicase domain-containing protein / zinc finger protein-related | chr1:18672828-18677365 FORWARD LENGTH=981	heavy	17	3.98	3.98	MKK1-ID	0.0033	Non biotinylated peptide
MKK2-ID-H-vsMKK1-ID-L-n1-F1	n1	r1	14049	450.926	1349.75	1349.76	2800	3	nTLDKNLATSLFKc	nTLDKNLATSLFKc	nTLDKNLATSLFKc	AT3G62870.1	AT2G47610.1;AT3G62870.1	| Symbols: | Ribosomal protein L7Ae/L30e/S12e/Gadd45 family protein | chr3:23242862-23244273 REVERSE LENGTH=256	light	15	3.99	3.99	MKK1-ID	0.003234	Non biotinylated peptide
MKK2-ID-H-vsMKK1-ID-L-n5-R2	n5	f2	34045	1082.19	3243.55	3243.54	4752	3	nLGSSSSVSLDK(226.078)NINLLSLDENPFAPIPRc	nLGSSSSVSLDKNINLLSLDENPFAPIPRc	nLGSSSSVSLDK(226.078)NINLLSLDENPFAPIPRc	AT3G59770.1	AT3G59770.1;AT3G59770.2;AT3G59770.3	| Symbols: SAC9 | sacI homology domain-containing protein / WW domain-containing protein | chr3:22079281-22085674 REVERSE LENGTH=1630	heavy	35	64.49	3.99	MKK1-ID	0.000221	Biotinylated peptide	AT3G59770.1-K1389
MKK2-ID-H-vsMKK1-ID-L-n6-R3	n6	f3	8011	1212.41	4845.63	4845.62	1726	4	nEIGDDRPTEDGDEEEEEDEDEDDGGDEEDEEGEGEGGQEERPKc	nEIGDDRPTEDGDEEEEEDEDEDDGGDEEDEEGEGEGGQEERPKc	nEIGDDRPTEDGDEEEEEDEDEDDGGDEEDEEGEGEGGQEERPKc	AT5G17690.1	AT5G17690.1	| Symbols: TFL2, LHP1 | like heterochromatin protein (LHP1) | chr5:5827504-5829537 REVERSE LENGTH=445	heavy	51	4	4	MKK1-ID	0.008707	Non biotinylated peptide
MKK2-ID-H-vsMKK1-ID-L-n5-R2	n5	f2	26398	1007.45	5032.23	5032.2	3832	5	nKLGEAM(15.995)GMPVAGLPDQTVSAEPEVAEEGEEEESIVHQTASLGDVEGLKc	nKLGEAMGMPVAGLPDQTVSAEPEVAEEGEEEESIVHQTASLGDVEGLKc	nKLGEAM(15.995)GMPVAGLPDQTVSAEPEVAEEGEEEESIVHQTASLGDVEGLKc	AT4G35450.1	AT4G35450.1;AT4G35450.2;AT4G35450.3;AT4G35450.4;AT4G35450.5	| Symbols: AKR2, AFT, AKR2A | ankyrin repeat-containing protein 2 | chr4:16839862-16841759 FORWARD LENGTH=342	heavy	54	59.27	4.03	MKK1-ID	0.00027	Non biotinylated peptide
MKK2-ID-H-vsMKK1-ID-L-n3-F3	n3	r3	17841	612.332	1833.97	1833.97	2798	3	nFISK(226.078)KPSPTFELSKc	nFISKKPSPTFELSKc	nFISK(226.078)KPSPTFELSKc	ATCG01110.1	ATCG01110.1	| Symbols: NDHH | NAD(P)H dehydrogenase subunit H | chrC:122011-123192 REVERSE LENGTH=393	light	17	20.98	4.03	MKK1-ID	0.000461	Biotinylated peptide	ATCG01110.1-K313
MKK2-ID-H-vsMKK1-ID-L-n4-R1	n4	f1	21210	1038.06	3111.16	3111.15	3254	3	nM(15.995)LEMDDEYEGNVEATGEDFSVEPTDSRc	nMLEMDDEYEGNVEATGEDFSVEPTDSRc	nM(15.995)LEMDDEYEGNVEATGEDFSVEPTDSRc	AT3G25520.1	AT3G25520.1;AT3G25520.2;AT5G39740.1;AT5G39740.2	| Symbols: ATL5, PGY3, OLI5, RPL5A | ribosomal protein L5 | chr3:9269573-9271327 REVERSE LENGTH=301	heavy	31	70.3	4.04	MKK1-ID	0.000131	Non biotinylated peptide
MKK2-ID-H-vsMKK1-ID-L-n1-F1	n1	r1	11439	663.865	1325.72	1325.71	2463	2	nAK(226.078)ANSLAQLGKc	nAKANSLAQLGKc	nAK(226.078)ANSLAQLGKc	AT2G01140.1	AT2G01140.1;AT2G21330.1;AT2G21330.3;AT4G38970.1	| Symbols: | Aldolase superfamily protein | chr2:95006-96491 REVERSE LENGTH=391	light	15	52.83	4.05	MKK1-ID	0.000241	Biotinylated peptide	AT2G01140.1-K361
MKK2-ID-H-vsMKK1-ID-L-n3-F3	n3	r3	19830	761.353	2281.04	2281.04	3013	3	nLYM(15.995)EARPMEEGLAEAIDDGRc	nLYMEARPMEEGLAEAIDDGRc	nLYM(15.995)EARPMEEGLAEAIDDGRc	AT1G56070.1	AT1G56070.1	| Symbols: LOS1 | Ribosomal protein S5/Elongation factor G/III/V family protein | chr1:20968245-20971077 REVERSE LENGTH=843	light	26	60.87	4.05	MKK1-ID	3.7e-05	Non biotinylated peptide
MKK2-ID-H-vsMKK1-ID-L-n5-R2	n5	f2	28451	856.922	3423.66	3423.65	4069	4	nVLVENEAKVDQGQPILVLEAM(15.995)K(226.078)MEHVVKc	nVLVENEAKVDQGQPILVLEAMKMEHVVKc	nVLVENEAKVDQGQPILVLEAM(15.995)K(226.078)MEHVVKc	AT1G03090.2	AT1G03090.1;AT1G03090.2	| Symbols: MCCA | methylcrotonyl-CoA carboxylase alpha chain, mitochondrial / 3-methylcrotonyl-CoA carboxylase 1 (MCCA) | chr1:739715-743819 FORWARD LENGTH=734	heavy	36	25.02	4.06	MKK1-ID	0.000491	Biotinylated peptide	AT1G03090.2-K699
MKK2-ID-H-vsMKK1-ID-L-n6-R3	n6	f3	26256	856.921	3423.66	3423.65	3967	4	nVLVENEAKVDQGQPILVLEAMK(226.078)M(15.995)EHVVKc	nVLVENEAKVDQGQPILVLEAMKMEHVVKc	nVLVENEAKVDQGQPILVLEAMK(226.078)M(15.995)EHVVKc	AT1G03090.2	AT1G03090.1;AT1G03090.2	| Symbols: MCCA | methylcrotonyl-CoA carboxylase alpha chain, mitochondrial / 3-methylcrotonyl-CoA carboxylase 1 (MCCA) | chr1:739715-743819 FORWARD LENGTH=734	heavy	36	13.22	4.08	MKK1-ID	0.000623	Biotinylated peptide	AT1G03090.2-K699
MKK2-ID-H-vsMKK1-ID-L-n1-F1	n1	r1	31084	1329.94	3986.8	3986.8	5031	3	nSIGVGM(15.995)SDDVDDNGSIIPEYFPGEGSEWDLELLPYRc	nSIGVGMSDDVDDNGSIIPEYFPGEGSEWDLELLPYRc	nSIGVGM(15.995)SDDVDDNGSIIPEYFPGEGSEWDLELLPYRc	AT3G17750.1	AT3G17750.1	| Symbols: | Protein kinase superfamily protein | chr3:6074228-6078428 FORWARD LENGTH=1138	light	41	4.09	4.09	MKK1-ID	0.008406	Non biotinylated peptide
MKK2-ID-H-vsMKK1-ID-L-n5-R2	n5	f2	8552	814.123	4065.58	4065.57	1697	5	nDINEM(15.995)EVDSKQEDEENETEDAKHSESAQVPEESTKc	nDINEMEVDSKQEDEENETEDAKHSESAQVPEESTKc	nDINEM(15.995)EVDSKQEDEENETEDAKHSESAQVPEESTKc	AT3G54760.1	AT3G54760.1;AT3G54760.2	| Symbols: | dentin sialophosphoprotein-related | chr3:20269659-20272037 REVERSE LENGTH=792	heavy	44	4.1	4.1	MKK1-ID	0.005896	Non biotinylated peptide
MKK2-ID-H-vsMKK1-ID-L-n6-R3	n6	f3	16940	717.307	2865.2	2865.19	2860	4	nVGGTNHSHATQDLYDSIAAGNYPEWKc	nVGGTNHSHATQDLYDSIAAGNYPEWKc	nVGGTNHSHATQDLYDSIAAGNYPEWKc	AT4G35090.1	AT4G35090.1;AT4G35090.2	| Symbols: CAT2 | catalase 2 | chr4:16700937-16703215 REVERSE LENGTH=492	heavy	35	4.1	4.1	MKK1-ID	0.005962	Non biotinylated peptide
MKK2-ID-H-vsMKK1-ID-L-n5-R2	n5	f2	2262	544.754	2174.99	2174.98	607	4	nASAEKFHHMFAGKPHHVSKc	nASAEKFHHMFAGKPHHVSKc	nASAEKFHHMFAGKPHHVSKc	AT1G70830.1	AT1G70830.1;AT1G70830.2;AT1G70830.4;AT1G70850.1;AT1G70850.2;AT1G70850.3	| Symbols: MLP28 | MLP-like protein 28 | chr1:26710203-26711395 REVERSE LENGTH=335	heavy	30	4.11	4.11	MKK1-ID	0.006868	Non biotinylated peptide
MKK2-ID-H-vsMKK1-ID-L-n3-F3	n3	r3	31250	658.355	2629.39	2629.39	4233	4	nVINDRFGIVEGLMTTVHSITATQKc	nVINDRFGIVEGLMTTVHSITATQKc	nVINDRFGIVEGLMTTVHSITATQKc	AT3G04120.1	AT1G13440.1;AT3G04120.1	| Symbols: GAPC, GAPC-1, GAPC1 | glyceraldehyde-3-phosphate dehydrogenase C subunit 1 | chr3:1081077-1083131 FORWARD LENGTH=338	light	32	4.13	4.13	MKK1-ID	0.002701	Non biotinylated peptide
MKK2-ID-H-vsMKK1-ID-L-n3-F3	n3	r3	13271	476.862	2379.27	2379.27	2267	5	nVSHDQESHPK(226.078)LGLGAKPLIKc	nVSHDQESHPKLGLGAKPLIKc	nVSHDQESHPK(226.078)LGLGAKPLIKc	AT4G29440.1	AT4G29440.1;AT4G29440.2	| Symbols: | Regulator of Vps4 activity in the MVB pathway protein | chr4:14473942-14477721 REVERSE LENGTH=1090	light	28	13.04	4.14	MKK1-ID	0.000783	Biotinylated peptide	AT4G29440.1-K922
MKK2-ID-H-vsMKK1-ID-L-n6-R3	n6	f3	28287	1319.59	5274.33	5274.3	4215	4	nFTDSALASAVFSPTHK(226.078)SAVFNQFQQQQQQQQSM(15.995)LSPINTSFSSPKc	nFTDSALASAVFSPTHKSAVFNQFQQQQQQQQSMLSPINTSFSSPKc	nFTDSALASAVFSPTHK(226.078)SAVFNQFQQQQQQQQSM(15.995)LSPINTSFSSPKc	AT2G41900.1	AT2G41900.1	| Symbols: | CCCH-type zinc finger protein with ARM repeat domain | chr2:17491352-17493502 FORWARD LENGTH=716	heavy	60	72.46	4.19	MKK1-ID	0.000131	Biotinylated peptide	AT2G41900.1-K514
MKK2-ID-H-vsMKK1-ID-L-n3-F3	n3	r3	20039	803.349	4011.71	4011.71	3037	5	nISEMSEVTETMIKDEDQEKDDNM(15.995)TDLAEDVENHRc	nISEMSEVTETMIKDEDQEKDDNMTDLAEDVENHRc	nISEMSEVTETMIKDEDQEKDDNM(15.995)TDLAEDVENHRc	AT2G16485.1	AT2G16485.1	| Symbols: | nucleic acid binding;zinc ion binding;DNA binding | chr2:7137269-7145222 REVERSE LENGTH=1773	light	44	7.7	4.19	MKK1-ID	0.002767	Non biotinylated peptide
MKK2-ID-H-vsMKK1-ID-L-n4-R1	n4	f1	12710	507.243	1518.71	1518.7	2185	3	nEVLLEEQGKDWRc	nEVLLEEQGKDWRc	nEVLLEEQGKDWRc	AT1G13020.1	AT1G13020.1;AT3G26400.1	| Symbols: EIF4B2 | eukaryotic initiation factor 4B2 | chr1:4440927-4443520 REVERSE LENGTH=549	heavy	18	4.19	4.19	MKK1-ID	0.006414	Non biotinylated peptide
MKK2-ID-H-vsMKK1-ID-L-n2-F2	n2	r2	9080	773.31	3089.21	3089.21	2131	4	nSDAM(15.995)YSDRDFSESRFDDDSEDNDLSRc	nSDAMYSDRDFSESRFDDDSEDNDLSRc	nSDAM(15.995)YSDRDFSESRFDDDSEDNDLSRc	AT5G22120.1	AT5G22120.1	| Symbols: | unknown protein; FUNCTIONS IN: molecular_function unknown; INVOLVED IN: biological_process unknown; LOCATED IN: cellular_component unknown; EXPRESSED IN: cultured cell; Has 30201 Blast hits to 17322 proteins in 780 species: Archae - 12; Bacteria - 1396; Metazoa - 17338; Fungi - 3422; Plants - 5037; Viruses - 0; Other Eukaryotes - 2996 (source: NCBI BLink). | chr5:7334612-7336755 REVE…	light	36	4.2	4.2	MKK1-ID	0.002566	Non biotinylated peptide
MKK2-ID-H-vsMKK1-ID-L-n5-R2	n5	f2	21972	600.307	2397.2	2397.19	3334	4	nLHPGGPFDPLGLAKDPEQGALLKc	nLHPGGPFDPLGLAKDPEQGALLKc	nLHPGGPFDPLGLAKDPEQGALLKc	AT4G10340.1	AT4G10340.1	| Symbols: LHCB5 | light harvesting complex of photosystem II 5 | chr4:6408200-6409496 FORWARD LENGTH=280	heavy	28	4.2	4.2	MKK1-ID	0.007673	Non biotinylated peptide
MKK2-ID-H-vsMKK1-ID-L-n3-F3	n3	r3	25785	851.947	3403.76	3403.76	3650	4	nVLVENEAKVDQGQPILVLEAMK(242.073)M(15.995)EHVVKc	nVLVENEAKVDQGQPILVLEAMKMEHVVKc	nVLVENEAKVDQGQPILVLEAMK(242.073)M(15.995)EHVVKc	AT1G03090.2	AT1G03090.1;AT1G03090.2	| Symbols: MCCA | methylcrotonyl-CoA carboxylase alpha chain, mitochondrial / 3-methylcrotonyl-CoA carboxylase 1 (MCCA) | chr1:739715-743819 FORWARD LENGTH=734	light	36	20.83	4.21	MKK1-ID	0.000601	Biotinylated peptide	AT1G03090.2-K699
MKK2-ID-H-vsMKK1-ID-L-n3-F3	n3	r3	19129	504.778	2015.08	2015.08	2938	4	nTIPTIDLGGRDFQDAIKRc	nTIPTIDLGGRDFQDAIKRc	nTIPTIDLGGRDFQDAIKRc	AT1G06650.2	AT1G06650.1;AT1G06650.2	| Symbols: | 2-oxoglutarate (2OG) and Fe(II)-dependent oxygenase superfamily protein | chr1:2035909-2037186 FORWARD LENGTH=369	light	26	4.23	4.23	MKK1-ID	0.003215	Non biotinylated peptide
MKK2-ID-H-vsMKK1-ID-L-n3-F3	n3	r3	5977	616.931	1847.77	1847.77	1212	3	nSHWRDEDEDFVEERc	nSHWRDEDEDFVEERc	nSHWRDEDEDFVEERc	AT1G07530.1	AT1G07530.1	| Symbols: SCL14, ATGRAS2, GRAS2 | SCARECROW-like 14 | chr1:2313828-2316137 REVERSE LENGTH=769	light	23	4.23	4.23	MKK1-ID	0.003689	Non biotinylated peptide
MKK2-ID-H-vsMKK1-ID-L-n3-F3	n3	r3	28999	687.034	2058.08	2058.08	3988	3	nIAPHVMM(15.995)TWIFLNQITKc	nIAPHVMMTWIFLNQITKc	nIAPHVMM(15.995)TWIFLNQITKc	AT5G19760.1	AT5G19760.1	| Symbols: | Mitochondrial substrate carrier family protein | chr5:6679591-6681845 REVERSE LENGTH=298	light	23	19.72	4.24	MKK1-ID	0.00038	Non biotinylated peptide
MKK2-ID-H-vsMKK1-ID-L-n2-F2	n2	r2	24037	898.217	3588.84	3588.84	3922	4	nVDQGQPILVLEAMK(226.078)M(15.995)EHVVKAPSSGSIQDLKc	nVDQGQPILVLEAMKMEHVVKAPSSGSIQDLKc	nVDQGQPILVLEAMK(226.078)M(15.995)EHVVKAPSSGSIQDLKc	AT1G03090.2	AT1G03090.1;AT1G03090.2	| Symbols: MCCA | methylcrotonyl-CoA carboxylase alpha chain, mitochondrial / 3-methylcrotonyl-CoA carboxylase 1 (MCCA) | chr1:739715-743819 FORWARD LENGTH=734	light	39	15.63	4.24	MKK1-ID	0.000829	Biotinylated peptide	AT1G03090.2-K699
MKK2-ID-H-vsMKK1-ID-L-n4-R1	n4	f1	20892	1038.06	3111.15	3111.15	3215	3	nM(15.995)LEMDDEYEGNVEATGEDFSVEPTDSRc	nMLEMDDEYEGNVEATGEDFSVEPTDSRc	nM(15.995)LEMDDEYEGNVEATGEDFSVEPTDSRc	AT3G25520.1	AT3G25520.1;AT3G25520.2;AT5G39740.1;AT5G39740.2	| Symbols: ATL5, PGY3, OLI5, RPL5A | ribosomal protein L5 | chr3:9269573-9271327 REVERSE LENGTH=301	heavy	31	72.04	4.27	MKK1-ID	3.7e-05	Non biotinylated peptide
MKK2-ID-H-vsMKK1-ID-L-n3-F3	n3	r3	18860	826.088	2475.24	2475.24	2911	3	nAAPVEEPVGEKSK(226.078)M(15.995)SYASILKc	nAAPVEEPVGEKSKMSYASILKc	nAAPVEEPVGEKSK(226.078)M(15.995)SYASILKc	AT5G43960.1	AT5G43960.1;AT5G43960.2	| Symbols: | Nuclear transport factor 2 (NTF2) family protein with RNA binding (RRM-RBD-RNP motifs) domain | chr5:17689154-17691653 REVERSE LENGTH=450	light	24	22.84	4.3	MKK1-ID	0.000583	Biotinylated peptide	AT5G43960.1-K235
MKK2-ID-H-vsMKK1-ID-L-n4-R1	n4	f1	12486	936.909	3743.61	3743.6	2156	4	nEKVEAEQPSQPAQSQQQLPEGYSPIHSSEYSKNc	nEKVEAEQPSQPAQSQQQLPEGYSPIHSSEYSKNc	nEKVEAEQPSQPAQSQQQLPEGYSPIHSSEYSKNc	AT5G16840.1	AT5G16840.1;AT5G16840.2;AT5G16840.3	| Symbols: BPA1 | binding partner of acd11 1 | chr5:5536042-5538026 FORWARD LENGTH=259	heavy	44	4.3	4.3	MKK1-ID	0.004823	Non biotinylated peptide
MKK2-ID-H-vsMKK1-ID-L-n3-F3	n3	r3	8550	493.234	1968.91	1968.91	1666	4	nTIPDPEDKKPEDWDERc	nTIPDPEDKKPEDWDERc	nTIPDPEDKKPEDWDERc	AT5G61790.1	AT5G07340.1;AT5G07340.2;AT5G61790.1	| Symbols: CNX1, ATCNX1 | calnexin 1 | chr5:24827394-24829642 REVERSE LENGTH=530	light	22	4.32	4.32	MKK1-ID	0.00279	Non biotinylated peptide
MKK2-ID-H-vsMKK1-ID-L-n1-F1	n1	r1	10779	408.227	1221.66	1221.66	2379	3	nISGDALKDLYKc	nISGDALKDLYKc	nISGDALKDLYKc	AT2G36530.1	AT2G36530.1	| Symbols: LOS2, ENO2 | Enolase | chr2:15321081-15323786 REVERSE LENGTH=444	light	13	4.32	4.32	MKK1-ID	0.004034	Non biotinylated peptide
MKK2-ID-H-vsMKK1-ID-L-n6-R3	n6	f3	15499	691.328	1380.64	1380.64	2681	2	nSK(226.078)M(15.995)SYASILKc	nSKMSYASILKc	nSK(226.078)M(15.995)SYASILKc	AT5G43960.1	AT5G43960.1;AT5G43960.2	| Symbols: | Nuclear transport factor 2 (NTF2) family protein with RNA binding (RRM-RBD-RNP motifs) domain | chr5:17689154-17691653 REVERSE LENGTH=450	heavy	12	33.28	4.33	MKK1-ID	0.000583	Biotinylated peptide	AT5G43960.1-K235
MKK2-ID-H-vsMKK1-ID-L-n3-F3	n3	r3	32864	867.084	2598.23	2598.23	4414	3	nATGYPVFMEK(226.078)LAATC(57.021)ATAVESRc	nATGYPVFMEKLAATCATAVESRc	nATGYPVFMEK(226.078)LAATC(57.021)ATAVESRc	AT3G14990.1	AT3G14990.1;AT3G14990.2;AT3G14990.3	| Symbols: | Class I glutamine amidotransferase-like superfamily protein | chr3:5047510-5049621 FORWARD LENGTH=392	light	26	63.39	4.34	MKK1-ID	0.000101	Biotinylated peptide	AT3G14990.1-K134
MKK2-ID-H-vsMKK1-ID-L-n6-R3	n6	f3	26856	986.449	3941.77	3941.77	4040	4	nTENGDKFEEIPSVVEGAGLDETTHNQTLLDVESVVKc	nTENGDKFEEIPSVVEGAGLDETTHNQTLLDVESVVKc	nTENGDKFEEIPSVVEGAGLDETTHNQTLLDVESVVKc	AT5G40450.1	AT5G40450.1	| Symbols: | unknown protein; FUNCTIONS IN: molecular_function unknown; INVOLVED IN: biological_process unknown; LOCATED IN: chloroplast, plasma membrane; EXPRESSED IN: 24 plant structures; EXPRESSED DURING: 13 growth stages; Has 30201 Blast hits to 17322 proteins in 780 species: Archae - 12; Bacteria - 1396; Metazoa - 17338; Fungi - 3422; Plants - 5037; Viruses - 0; Other Eukaryotes - 2996 (sour…	heavy	43	4.34	4.34	MKK1-ID	0.002359	Non biotinylated peptide
MKK2-ID-H-vsMKK1-ID-L-n6-R3	n6	f3	17052	762.753	5332.22	5332.21	2874	7	nDDLVDKYSLQEDQHQPQHEDYEDEVAIEETPREEVAVDVVHEHRc	nDDLVDKYSLQEDQHQPQHEDYEDEVAIEETPREEVAVDVVHEHRc	nDDLVDKYSLQEDQHQPQHEDYEDEVAIEETPREEVAVDVVHEHRc	AT5G43960.1	AT5G43960.1;AT5G43960.2	| Symbols: | Nuclear transport factor 2 (NTF2) family protein with RNA binding (RRM-RBD-RNP motifs) domain | chr5:17689154-17691653 REVERSE LENGTH=450	heavy	63	4.36	4.36	MKK1-ID	0.001842	Non biotinylated peptide
MKK2-ID-H-vsMKK1-ID-L-n1-F1	n1	r1	3845	392.188	1173.54	1173.54	1024	3	nTEFELNHERc	nTEFELNHERc	nTEFELNHERc	AT5G41950.1	AT5G41950.1	| Symbols: | Tetratricopeptide repeat (TPR)-like superfamily protein | chr5:16785825-16789360 FORWARD LENGTH=565	light	15	4.36	4.36	MKK1-ID	0.001271	Non biotinylated peptide
MKK2-ID-H-vsMKK1-ID-L-n1-F1	n1	r1	4314	486.592	1456.75	1456.75	1085	3	nIPSSEEIADRVNKc	nIPSSEEIADRVNKc	nIPSSEEIADRVNKc	AT5G17920.1	AT5G17920.1;AT5G17920.2	| Symbols: ATCIMS, ATMETS, ATMS1 | Cobalamin-independent synthase family protein | chr5:5935771-5939195 FORWARD LENGTH=765	light	18	4.36	4.36	MKK1-ID	0.008194	Non biotinylated peptide
MKK2-ID-H-vsMKK1-ID-L-n3-F3	n3	r3	11672	460.239	1836.93	1836.93	2074	4	nLGTTQSHHSLWFAQPKc	nLGTTQSHHSLWFAQPKc	nLGTTQSHHSLWFAQPKc	ATCG00800.1	ATCG00800.1	| Symbols: | structural constituent of ribosome | chrC:82826-83482 REVERSE LENGTH=218	light	24	4.37	4.37	MKK1-ID	0.001317	Non biotinylated peptide
MKK2-ID-H-vsMKK1-ID-L-n5-R2	n5	f2	18893	842.061	2523.16	2523.16	2990	3	nTESK(226.078)PETLEEISLESKPETKc	nTESKPETLEEISLESKPETKc	nTESK(226.078)PETLEEISLESKPETKc	AT5G04870.1	AT5G04870.1	| Symbols: CPK1, ATCPK1 | calcium dependent protein kinase 1 | chr5:1417015-1419877 REVERSE LENGTH=610	heavy	23	36.74	4.37	MKK1-ID	0.000461	Biotinylated peptide	AT5G04870.1-K84
MKK2-ID-H-vsMKK1-ID-L-n1-F1	n1	r1	12825	831.418	2491.23	2491.23	2642	3	nAAPVEEPVGEKSK(242.073)M(15.995)SYASILKc	nAAPVEEPVGEKSKMSYASILKc	nAAPVEEPVGEKSK(242.073)M(15.995)SYASILKc	AT5G43960.1	AT5G43960.1;AT5G43960.2	| Symbols: | Nuclear transport factor 2 (NTF2) family protein with RNA binding (RRM-RBD-RNP motifs) domain | chr5:17689154-17691653 REVERSE LENGTH=450	light	24	17.02	4.38	MKK1-ID	0.000664	Biotinylated peptide	AT5G43960.1-K235
MKK2-ID-H-vsMKK1-ID-L-n3-F3	n3	r3	8818	480.307	958.6	958.6	1702	2	nRIVITMVKc	nRIVITMVKc	nRIVITMVKc	AT1G30070.1	AT1G30070.1;AT1G30070.2	| Symbols: | SGS domain-containing protein | chr1:10546794-10548072 REVERSE LENGTH=222	light	12	4.39	4.39	MKK1-ID	0.006479	Non biotinylated peptide
MKK2-ID-H-vsMKK1-ID-L-n1-F1	n1	r1	17357	766.14	3060.53	3060.54	3227	4	nLLGAK(226.078)TQVVAGTM(15.995)HHLTVEVADGETNKc	nLLGAKTQVVAGTMHHLTVEVADGETNKc	nLLGAK(226.078)TQVVAGTM(15.995)HHLTVEVADGETNKc	AT5G12140.1	AT5G12140.1	| Symbols: ATCYS1, CYS1 | cystatin-1 | chr5:3923295-3923936 REVERSE LENGTH=101	light	35	28.6	4.4	MKK1-ID	0.000562	Biotinylated peptide	AT5G12140.1-K53
MKK2-ID-H-vsMKK1-ID-L-n3-F3	n3	r3	22217	1027.75	3080.24	3080.24	3272	3	nM(15.995)LEMDDEYEGNVEATGEDFSVEPTDSRc	nMLEMDDEYEGNVEATGEDFSVEPTDSRc	nM(15.995)LEMDDEYEGNVEATGEDFSVEPTDSRc	AT3G25520.1	AT3G25520.1;AT3G25520.2;AT5G39740.1;AT5G39740.2	| Symbols: ATL5, PGY3, OLI5, RPL5A | ribosomal protein L5 | chr3:9269573-9271327 REVERSE LENGTH=301	light	31	81.92	4.4	MKK1-ID	3.7e-05	Non biotinylated peptide
MKK2-ID-H-vsMKK1-ID-L-n6-R3	n6	f3	18836	635.997	1904.97	1904.97	3096	3	nSSGGVLLPK(226.078)AAVKFERc	nSSGGVLLPKAAVKFERc	nSSGGVLLPK(226.078)AAVKFERc	AT2G44650.1	AT2G44650.1	| Symbols: CHL-CPN10, CPN10 | chloroplast chaperonin 10 | chr2:18419521-18420510 REVERSE LENGTH=139	heavy	21	15.46	4.4	MKK1-ID	0.000583	Biotinylated peptide	AT2G44650.1-K78
MKK2-ID-H-vsMKK1-ID-L-n4-R1	n4	f1	22331	1453.56	4357.66	4357.64	3389	3	nDFMPSDTDFSTKGEETQEM(15.995)QEEEEESSDPVFDNAIQRc	nDFMPSDTDFSTKGEETQEMQEEEEESSDPVFDNAIQRc	nDFMPSDTDFSTKGEETQEM(15.995)QEEEEESSDPVFDNAIQRc	AT3G63460.1	AT3G63460.1;AT3G63460.2;AT3G63460.3	| Symbols: | transducin family protein / WD-40 repeat family protein | chr3:23431009-23437241 REVERSE LENGTH=1104	heavy	45	94.81	4.41	MKK1-ID	3.7e-05	Non biotinylated peptide
MKK2-ID-H-vsMKK1-ID-L-n4-R1	n4	f1	29206	1129.5	3385.46	3385.46	4216	3	nLGTALVQDPQMSPFLDAFSNPETAEHFTERc	nLGTALVQDPQMSPFLDAFSNPETAEHFTERc	nLGTALVQDPQMSPFLDAFSNPETAEHFTERc	AT4G35450.1	AT4G35450.1;AT4G35450.2;AT4G35450.3;AT4G35450.4;AT4G35450.5	| Symbols: AKR2, AFT, AKR2A | ankyrin repeat-containing protein 2 | chr4:16839862-16841759 FORWARD LENGTH=342	heavy	38	4.42	4.42	MKK1-ID	0.004206	Non biotinylated peptide
MKK2-ID-H-vsMKK1-ID-L-n1-F1	n1	r1	3468	460.01	1836.01	1836.01	976	4	nKKPHVNIGTIGHVDHGKc	nKKPHVNIGTIGHVDHGKc	nKKPHVNIGTIGHVDHGKc	AT4G20360.1	AT4G20360.1	| Symbols: ATRAB8D, ATRABE1B, RABE1b | RAB GTPase homolog E1B | chr4:10990036-10991466 FORWARD LENGTH=476	light	27	4.42	4.42	MKK1-ID	0.00166	Non biotinylated peptide
MKK2-ID-H-vsMKK1-ID-L-n3-F3	n3	r3	8509	715.003	2141.99	2141.99	1661	3	nTIEVEEDEPVKEGEEGEPKc	nTIEVEEDEPVKEGEEGEPKc	nTIEVEEDEPVKEGEEGEPKc	AT2G04030.1	AT2G04030.1;AT2G04030.2	| Symbols: CR88, EMB1956, HSP90.5, Hsp88.1, AtHsp90.5 | Chaperone protein htpG family protein | chr2:1281983-1285909 FORWARD LENGTH=780	light	21	4.43	4.43	MKK1-ID	0.009692	Non biotinylated peptide
MKK2-ID-H-vsMKK1-ID-L-n3-F3	n3	r3	21807	1027.75	3080.24	3080.24	3229	3	nM(15.995)LEMDDEYEGNVEATGEDFSVEPTDSRc	nMLEMDDEYEGNVEATGEDFSVEPTDSRc	nM(15.995)LEMDDEYEGNVEATGEDFSVEPTDSRc	AT3G25520.1	AT3G25520.1;AT3G25520.2;AT5G39740.1;AT5G39740.2	| Symbols: ATL5, PGY3, OLI5, RPL5A | ribosomal protein L5 | chr3:9269573-9271327 REVERSE LENGTH=301	light	31	82.14	4.43	MKK1-ID	3.7e-05	Non biotinylated peptide
MKK2-ID-H-vsMKK1-ID-L-n4-R1	n4	f1	11816	421.866	1262.58	1262.58	2070	3	nTISFQELM(15.995)HKc	nTISFQELMHKc	nTISFQELM(15.995)HKc	AT2G35050.1	AT2G35050.1	| Symbols: | Protein kinase superfamily protein with octicosapeptide/Phox/Bem1p domain | chr2:14769708-14774796 FORWARD LENGTH=1257	heavy	14	4.43	4.43	MKK1-ID	0.006716	Non biotinylated peptide
MKK2-ID-H-vsMKK1-ID-L-n4-R1	n4	f1	33809	1355.66	4063.97	4063.97	4805	3	n(226.078)VNKDGIQTVSLSEPGAPPPIEPLDNQLSLADLEVIKc	nVNKDGIQTVSLSEPGAPPPIEPLDNQLSLADLEVIKc	n(226.078)VNKDGIQTVSLSEPGAPPPIEPLDNQLSLADLEVIKc	AT4G26070.2	AT4G26070.1;AT4G26070.2;AT4G26070.3	| Symbols: MEK1, NMAPKK, ATMEK1, MKK1 | MAP kinase/ ERK kinase 1 | chr4:13217797-13219695 FORWARD LENGTH=354	heavy	42	35.63	4.44	MKK1-ID	0.000241	Biotinylated peptide	AT4G26070.2-R36
MKK2-ID-H-vsMKK1-ID-L-n5-R2	n5	f2	19295	386.213	1540.82	1540.83	3037	4	nSALWK(226.078)VLEKVKc	nSALWKVLEKVKc	nSALWK(226.078)VLEKVKc	AT3G21140.1	AT3G21140.1	| Symbols: | Pyridoxamine 5'-phosphate oxidase family protein | chr3:7409696-7412086 REVERSE LENGTH=387	heavy	15	8.55	4.44	MKK1-ID	0.00148	Biotinylated peptide	AT3G21140.1-K376
MKK2-ID-H-vsMKK1-ID-L-n6-R3	n6	f3	14258	587.98	1760.92	1760.92	2524	3	nGLRPPVLK(226.078)PPPAM(15.995)Kc	nGLRPPVLKPPPAMKc	nGLRPPVLK(226.078)PPPAM(15.995)Kc	AT4G08500.1	AT4G08500.1	| Symbols: MEKK1, ATMEKK1, MAPKKK8, ARAKIN | MAPK/ERK kinase kinase 1 | chr4:5404272-5407062 REVERSE LENGTH=608	heavy	19	4.46	4.46	MKK1-ID	0.00166	Biotinylated peptide	AT4G08500.1-K230
MKK2-ID-H-vsMKK1-ID-L-n2-F2	n2	r2	6997	474.267	1893.04	1893.04	1843	4	nSPAPGEPPFIKVGDKVQKc	nSPAPGEPPFIKVGDKVQKc	nSPAPGEPPFIKVGDKVQKc	AT5G16390.1	AT5G16390.1;AT5G16390.2	| Symbols: CAC1, CAC1A, BCCP, BCCP1 | chloroplastic acetylcoenzyme A carboxylase 1 | chr5:5361098-5363020 REVERSE LENGTH=280	light	22	4.46	4.46	MKK1-ID	0.001842	Non biotinylated peptide
MKK2-ID-H-vsMKK1-ID-L-n1-F1	n1	r1	14193	470.246	1407.71	1407.71	2819	3	nTIKDEGFGSLWRc	nTIKDEGFGSLWRc	nTIKDEGFGSLWRc	AT3G08580.1	AT3G08580.1;AT3G08580.2	| Symbols: AAC1 | ADP/ATP carrier 1 | chr3:2605706-2607030 REVERSE LENGTH=381	light	17	4.48	4.48	MKK1-ID	0.005723	Non biotinylated peptide
MKK2-ID-H-vsMKK1-ID-L-n6-R3	n6	f3	32670	1162.2	3483.58	3483.58	4777	3	nTWGSASGSGSGIGIVNK(226.078)DPSLFGDLVGSAIGQGKc	nTWGSASGSGSGIGIVNKDPSLFGDLVGSAIGQGKc	nTWGSASGSGSGIGIVNK(226.078)DPSLFGDLVGSAIGQGKc	AT3G16760.1	AT3G16760.1;AT3G16760.2	| Symbols: | Tetratricopeptide repeat (TPR)-like superfamily protein | chr3:5703213-5705080 FORWARD LENGTH=475	heavy	39	45.64	4.49	MKK1-ID	0.000241	Biotinylated peptide	AT3G16760.1-K104
MKK2-ID-H-vsMKK1-ID-L-n6-R3	n6	f3	1370	480.241	1916.93	1916.93	501	4	nKIFETLK(226.078)SPIDSHRc	nKIFETLKSPIDSHRc	nKIFETLK(226.078)SPIDSHRc	AT2G04840.1	AT2G04840.1	| Symbols: | Protein of unknown function (DUF295) | chr2:1697009-1698240 FORWARD LENGTH=389	heavy	21	14.38	4.5	MKK1-ID	0.002156	Biotinylated peptide	AT2G04840.1-K46
MKK2-ID-H-vsMKK1-ID-L-n6-R3	n6	f3	25752	1124.18	3369.53	3369.52	3905	3	nSAVSEIVEIDVPASAGSYMK(242.073)SSSPGLAAAAARc	nSAVSEIVEIDVPASAGSYMKSSSPGLAAAAARc	nSAVSEIVEIDVPASAGSYMK(242.073)SSSPGLAAAAARc	AT2G14835.1	AT2G14835.1;AT2G14835.2	| Symbols: | RING/U-box superfamily protein | chr2:6367238-6370610 FORWARD LENGTH=343	heavy	36	34.43	4.52	MKK1-ID	0.001019	Biotinylated peptide	AT2G14835.1-K210
MKK2-ID-H-vsMKK1-ID-L-n3-F3	n3	r3	6712	440.914	1319.72	1319.72	1371	3	nVAPEVIAEHTVRc	nVAPEVIAEHTVRc	nVAPEVIAEHTVRc	AT2G36460.1	AT2G36460.1;AT2G36460.2	| Symbols: | Aldolase superfamily protein | chr2:15296929-15298387 REVERSE LENGTH=358	light	17	4.52	4.52	MKK1-ID	0.006501	Non biotinylated peptide
MKK2-ID-H-vsMKK1-ID-L-n3-F3	n3	r3	22367	634.357	1900.05	1900.05	3288	3	nLSTPK(242.073)PLPSDLLHLKc	nLSTPKPLPSDLLHLKc	nLSTPK(242.073)PLPSDLLHLKc	AT1G06650.2	AT1G06650.1;AT1G06650.2	| Symbols: | 2-oxoglutarate (2OG) and Fe(II)-dependent oxygenase superfamily protein | chr1:2035909-2037186 FORWARD LENGTH=369	light	19	27.45	4.53	MKK1-ID	0.000491	Biotinylated peptide	AT1G06650.2-K52
MKK2-ID-H-vsMKK1-ID-L-n2-F2	n2	r2	33612	824.448	3293.76	3293.76	4991	4	nYGGVGAAIEYAVLHLKVENIVVIGHSAC(57.021)GGIKc	nYGGVGAAIEYAVLHLKVENIVVIGHSACGGIKc	nYGGVGAAIEYAVLHLKVENIVVIGHSAC(57.021)GGIKc	AT3G01500.1	AT3G01500.1;AT3G01500.2;AT3G01500.3	| Symbols: CA1, ATBCA1, SABP3, ATSABP3 | carbonic anhydrase 1 | chr3:194853-196716 REVERSE LENGTH=270	light	39	4.55	4.55	MKK1-ID	0.004735	Non biotinylated peptide
MKK2-ID-H-vsMKK1-ID-L-n2-F2	n2	r2	21000	851.948	3403.76	3403.76	3584	4	nVLVENEAKVDQGQPILVLEAMK(242.073)M(15.995)EHVVKc	nVLVENEAKVDQGQPILVLEAMKMEHVVKc	nVLVENEAKVDQGQPILVLEAMK(242.073)M(15.995)EHVVKc	AT1G03090.2	AT1G03090.1;AT1G03090.2	| Symbols: MCCA | methylcrotonyl-CoA carboxylase alpha chain, mitochondrial / 3-methylcrotonyl-CoA carboxylase 1 (MCCA) | chr1:739715-743819 FORWARD LENGTH=734	light	36	28.29	4.56	MKK1-ID	0.000562	Biotinylated peptide	AT1G03090.2-K699
MKK2-ID-H-vsMKK1-ID-L-n3-F3	n3	r3	34537	954.824	2861.45	2861.44	4610	3	nVPPPPPPEK(226.078)SNLLELFEYSNVNRc	nVPPPPPPEKSNLLELFEYSNVNRc	nVPPPPPPEK(226.078)SNLLELFEYSNVNRc	AT1G01440.1	AT1G01440.1	| Symbols: | Protein of unknown function (DUF3133) | chr1:159935-162219 REVERSE LENGTH=664	light	30	23.94	4.57	MKK1-ID	0.001178	Biotinylated peptide	AT1G01440.1-K417
MKK2-ID-H-vsMKK1-ID-L-n3-F3	n3	r3	34523	1394.93	5575.7	5575.69	4609	4	nLAGDQNLHFVETPALAPPEVHIDIADQQKNEAELLQAAAQPLPDDDDDIFEc	nLAGDQNLHFVETPALAPPEVHIDIADQQKNEAELLQAAAQPLPDDDDDIFEc	nLAGDQNLHFVETPALAPPEVHIDIADQQKNEAELLQAAAQPLPDDDDDIFEc	AT5G20010.1	AT5G20010.1	| Symbols: RAN-1, RAN1, ATRAN1 | RAS-related nuclear protein-1 | chr5:6760364-6761747 FORWARD LENGTH=221	light	63	4.58	4.58	MKK1-ID	0.003901	Non biotinylated peptide
MKK2-ID-H-vsMKK1-ID-L-n3-F3	n3	r3	16849	556.969	1667.89	1667.89	2686	3	nVLK(226.078)VYGPHFASPKc	nVLKVYGPHFASPKc	nVLK(226.078)VYGPHFASPKc	AT2G30860.1	AT2G30860.1;AT2G30860.2	| Symbols: ATGSTF9, GLUTTR, ATGSTF7, GSTF9 | glutathione S-transferase PHI 9 | chr2:13139132-13140057 FORWARD LENGTH=215	light	17	11.37	4.59	MKK1-ID	0.000643	Biotinylated peptide	AT2G30860.1-K4
MKK2-ID-H-vsMKK1-ID-L-n3-F3	n3	r3	29412	627.328	2505.28	2505.28	4032	4	nVDQGQPILVLEAMK(226.078)M(15.995)EHVVKc	nVDQGQPILVLEAMKMEHVVKc	nVDQGQPILVLEAMK(226.078)M(15.995)EHVVKc	AT1G03090.2	AT1G03090.1;AT1G03090.2	| Symbols: MCCA | methylcrotonyl-CoA carboxylase alpha chain, mitochondrial / 3-methylcrotonyl-CoA carboxylase 1 (MCCA) | chr1:739715-743819 FORWARD LENGTH=734	light	26	38.78	4.59	MKK1-ID	0.000241	Biotinylated peptide	AT1G03090.2-K699
MKK2-ID-H-vsMKK1-ID-L-n3-F3	n3	r3	35101	818.104	2451.29	2451.29	4679	3	nVLPPQMLK(226.078)QIGGMGGLQSLMKc	nVLPPQMLKQIGGMGGLQSLMKc	nVLPPQMLK(226.078)QIGGMGGLQSLMKc	AT1G48900.1	AT1G48900.1	| Symbols: | Signal recognition particle, SRP54 subunit protein | chr1:18084972-18087743 REVERSE LENGTH=495	light	26	18.37	4.61	MKK1-ID	0.000851	Biotinylated peptide	AT1G48900.1-K465
MKK2-ID-H-vsMKK1-ID-L-n6-R3	n6	f3	37248	1284.91	3851.72	3851.71	5384	3	nEQDEGLEQLEGTVM(15.995)STK(226.078)HIALAVSEELDLQTRc	nEQDEGLEQLEGTVMSTKHIALAVSEELDLQTRc	nEQDEGLEQLEGTVM(15.995)STK(226.078)HIALAVSEELDLQTRc	AT1G16240.1	AT1G16240.1;AT1G16240.2;AT1G16240.3	| Symbols: SYP51, ATSYP51 | syntaxin of plants 51 | chr1:5555183-5556340 REVERSE LENGTH=232	heavy	41	24.47	4.62	MKK1-ID	0.001043	Biotinylated peptide	AT1G16240.1-K157
MKK2-ID-H-vsMKK1-ID-L-n2-F2	n2	r2	15587	826.089	2475.24	2475.24	2944	3	nAAPVEEPVGEKSK(226.078)M(15.995)SYASILKc	nAAPVEEPVGEKSKMSYASILKc	nAAPVEEPVGEKSK(226.078)M(15.995)SYASILKc	AT5G43960.1	AT5G43960.1;AT5G43960.2	| Symbols: | Nuclear transport factor 2 (NTF2) family protein with RNA binding (RRM-RBD-RNP motifs) domain | chr5:17689154-17691653 REVERSE LENGTH=450	light	24	31.14	4.63	MKK1-ID	0.00038	Biotinylated peptide	AT5G43960.1-K235
MKK2-ID-H-vsMKK1-ID-L-n5-R2	n5	f2	13508	1125.93	4499.71	4499.7	2332	4	nEVETEVPVEEDESADEETETTSTEEEKEEDAEEEDGEKKc	nEVETEVPVEEDESADEETETTSTEEEKEEDAEEEDGEKKc	nEVETEVPVEEDESADEETETTSTEEEKEEDAEEEDGEKKc	AT4G24190.1	AT4G24190.1;AT4G24190.2	| Symbols: SHD, HSP90.7, AtHsp90.7, AtHsp90-7 | Chaperone protein htpG family protein | chr4:12551902-12555851 REVERSE LENGTH=823	heavy	42	4.63	4.63	MKK1-ID	0.003901	Non biotinylated peptide
MKK2-ID-H-vsMKK1-ID-L-n3-F3	n3	r3	14635	609.985	1826.93	1826.93	2432	3	nGIYAYGFEKPSAIQQRc	nGIYAYGFEKPSAIQQRc	nGIYAYGFEKPSAIQQRc	AT1G72730.1	AT1G54270.1;AT1G72730.1;AT3G13920.1;AT3G13920.2;AT3G13920.3	| Symbols: | DEA(D/H)-box RNA helicase family protein | chr1:27378040-27379593 REVERSE LENGTH=414	light	22	4.63	4.63	MKK1-ID	0.002429	Non biotinylated peptide
MKK2-ID-H-vsMKK1-ID-L-n3-F3	n3	r3	16253	919.177	3672.68	3672.67	2618	4	nNEYQIVAQPPPEESEEPEEKIEEDM(15.995)SDRIARc	nNEYQIVAQPPPEESEEPEEKIEEDMSDRIARc	nNEYQIVAQPPPEESEEPEEKIEEDM(15.995)SDRIARc	AT1G09770.1	AT1G09770.1	| Symbols: ATCDC5, CDC5, ATMYBCDC5 | cell division cycle 5 | chr1:3162002-3165122 FORWARD LENGTH=844	light	41	4.64	4.64	MKK1-ID	0.003319	Non biotinylated peptide
MKK2-ID-H-vsMKK1-ID-L-n6-R3	n6	f3	19672	1038.07	3111.17	3111.15	3198	3	nM(15.995)LEMDDEYEGNVEATGEDFSVEPTDSRc	nMLEMDDEYEGNVEATGEDFSVEPTDSRc	nM(15.995)LEMDDEYEGNVEATGEDFSVEPTDSRc	AT3G25520.1	AT3G25520.1;AT3G25520.2;AT5G39740.1;AT5G39740.2	| Symbols: ATL5, PGY3, OLI5, RPL5A | ribosomal protein L5 | chr3:9269573-9271327 REVERSE LENGTH=301	heavy	31	86.09	4.65	MKK1-ID	0.000241	Non biotinylated peptide
MKK2-ID-H-vsMKK1-ID-L-n6-R3	n6	f3	10266	531.752	2122.98	2122.98	2016	4	nTTPVK(226.078)ITHPDTHEELRc	nTTPVKITHPDTHEELRc	nTTPVK(226.078)ITHPDTHEELRc	AT3G60240.2	AT3G60240.2;AT3G60240.3;AT3G60240.4	| Symbols: EIF4G, CUM2 | eukaryotic translation initiation factor 4G | chr3:22261842-22268295 FORWARD LENGTH=1723	heavy	24	4.65	4.65	MKK1-ID	0.001019	Biotinylated peptide	AT3G60240.2-K373
MKK2-ID-H-vsMKK1-ID-L-n2-F2	n2	r2	17998	841.433	2521.28	2521.27	3218	3	nVDQGQPILVLEAMK(242.073)M(15.995)EHVVKc	nVDQGQPILVLEAMKMEHVVKc	nVDQGQPILVLEAMK(242.073)M(15.995)EHVVKc	AT1G03090.2	AT1G03090.1;AT1G03090.2	| Symbols: MCCA | methylcrotonyl-CoA carboxylase alpha chain, mitochondrial / 3-methylcrotonyl-CoA carboxylase 1 (MCCA) | chr1:739715-743819 FORWARD LENGTH=734	light	26	21.42	4.66	MKK1-ID	0.000562	Biotinylated peptide	AT1G03090.2-K699
MKK2-ID-H-vsMKK1-ID-L-n4-R1	n4	f1	29912	1008.06	3021.16	3021.16	4304	3	nM(15.995)TLEDDADEDWFPEEPFEAFKEMRc	nMTLEDDADEDWFPEEPFEAFKEMRc	nM(15.995)TLEDDADEDWFPEEPFEAFKEMRc	AT3G04260.1	AT3G04260.1	| Symbols: PTAC3 | plastid transcriptionally active 3 | chr3:1123231-1127515 REVERSE LENGTH=910	heavy	29	4.67	4.67	MKK1-ID	0.0033	Non biotinylated peptide
MKK2-ID-H-vsMKK1-ID-L-n4-R1	n4	f1	21555	640.672	1919	1918.99	3297	3	nLSTPK(242.073)PLPSDLLHLKc	nLSTPKPLPSDLLHLKc	nLSTPK(242.073)PLPSDLLHLKc	AT1G06650.2	AT1G06650.1;AT1G06650.2	| Symbols: | 2-oxoglutarate (2OG) and Fe(II)-dependent oxygenase superfamily protein | chr1:2035909-2037186 FORWARD LENGTH=369	heavy	19	24.62	4.67	MKK1-ID	0.000583	Biotinylated peptide	AT1G06650.2-K52
MKK2-ID-H-vsMKK1-ID-L-n3-F3	n3	r3	7326	657.31	1968.91	1968.91	1488	3	nTIPDPEDKKPEDWDERc	nTIPDPEDKKPEDWDERc	nTIPDPEDKKPEDWDERc	AT5G61790.1	AT5G07340.1;AT5G07340.2;AT5G61790.1	| Symbols: CNX1, ATCNX1 | calnexin 1 | chr5:24827394-24829642 REVERSE LENGTH=530	light	22	4.67	4.67	MKK1-ID	0.006501	Non biotinylated peptide
MKK2-ID-H-vsMKK1-ID-L-n2-F2	n2	r2	15170	587.672	2933.32	2933.32	2892	5	nQLAMSK(226.078)MAGMNPMMHHPQGQHAFKc	nQLAMSKMAGMNPMMHHPQGQHAFKc	nQLAMSK(226.078)MAGMNPMMHHPQGQHAFKc	AT1G17370.1	AT1G17370.1;AT1G17370.2	| Symbols: UBP1B | oligouridylate binding protein 1B | chr1:5951842-5954825 REVERSE LENGTH=419	light	36	18.21	4.69	MKK1-ID	0.000643	Biotinylated peptide	AT1G17370.1-K373
MKK2-ID-H-vsMKK1-ID-L-n2-F2	n2	r2	13408	652.027	1953.06	1953.06	2679	3	nVAPEEHPVLLTEAPLNPKc	nVAPEEHPVLLTEAPLNPKc	nVAPEEHPVLLTEAPLNPKc	AT5G09810.1	AT2G42170.1;AT3G12110.1;AT3G46520.1;AT5G09810.1;AT5G59370.1;AT5G59370.2	| Symbols: ACT7 | actin 7 | chr5:3052809-3054220 FORWARD LENGTH=377	light	22	4.69	4.69	MKK1-ID	0.007387	Non biotinylated peptide
MKK2-ID-H-vsMKK1-ID-L-n1-F1	n1	r1	7814	1053.78	3158.31	3158.31	1994	3	nGGEQADEGKSEPEQPASAEPMETENPAEGSTc	nGGEQADEGKSEPEQPASAEPMETENPAEGSTc	nGGEQADEGKSEPEQPASAEPMETENPAEGSTc	AT1G79930.1	AT1G79930.1	| Symbols: HSP91 | heat shock protein 91 | chr1:30063781-30067067 REVERSE LENGTH=831	light	35	4.69	4.69	MKK1-ID	0.002682	Non biotinylated peptide
MKK2-ID-H-vsMKK1-ID-L-n3-F3	n3	r3	15404	1185.03	4736.07	4736.07	2522	4	nETSESTAPPSSNPEETTILSNGDVQIEKEDNDDDDDTDNKSAVKc	nETSESTAPPSSNPEETTILSNGDVQIEKEDNDDDDDTDNKSAVKc	nETSESTAPPSSNPEETTILSNGDVQIEKEDNDDDDDTDNKSAVKc	AT1G30470.1	AT1G30470.1;AT1G30470.2;AT1G30470.3	| Symbols: | SIT4 phosphatase-associated family protein | chr1:10779423-10786415 FORWARD LENGTH=811	light	52	4.7	4.7	MKK1-ID	0.00166	Non biotinylated peptide
MKK2-ID-H-vsMKK1-ID-L-n6-R3	n6	f3	7691	414.234	1652.91	1652.9	1682	4	nIRVHPFHVLRINKc	nIRVHPFHVLRINKc	nIRVHPFHVLRINKc	AT1G14320.1	AT1G14320.1;AT1G26910.1;AT1G66580.1	| Symbols: SAC52, RPL10, RPL10A | Ribosomal protein L16p/L10e family protein | chr1:4888270-4889408 FORWARD LENGTH=220	heavy	25	4.7	4.7	MKK1-ID	0.001317	Non biotinylated peptide
MKK2-ID-H-vsMKK1-ID-L-n3-F3	n3	r3	19181	673.774	2691.07	2691.07	2944	4	nHMVM(15.995)DDEDPFC(57.021)DEFPHAAEDLRc	nHMVMDDEDPFCDEFPHAAEDLRc	nHMVM(15.995)DDEDPFC(57.021)DEFPHAAEDLRc	AT1G27540.1	AT1G27540.1;AT1G27540.2	| Symbols: | Protein of unknown function (DUF295) | chr1:9566608-9567849 REVERSE LENGTH=413	light	29	11.83	4.7	MKK1-ID	0.000601	Non biotinylated peptide
MKK2-ID-H-vsMKK1-ID-L-n5-R2	n5	f2	23121	656.67	1966.99	1966.98	3464	3	nTGVK(226.078)GLIDAHITEIPRc	nTGVKGLIDAHITEIPRc	nTGVK(226.078)GLIDAHITEIPRc	AT1G04350.1	AT1G04350.1	| Symbols: | 2-oxoglutarate (2OG) and Fe(II)-dependent oxygenase superfamily protein | chr1:1165296-1166538 FORWARD LENGTH=360	heavy	22	48.57	4.71	MKK1-ID	0.000297	Biotinylated peptide	AT1G04350.1-K23
MKK2-ID-H-vsMKK1-ID-L-n3-F3	n3	r3	29342	863.384	3449.51	3449.5	4025	4	nYQLPGEDLDALISVTNDDDLEHM(15.995)MHEYDRc	nYQLPGEDLDALISVTNDDDLEHMMHEYDRc	nYQLPGEDLDALISVTNDDDLEHM(15.995)MHEYDRc	AT5G64430.1	AT5G64430.1	| Symbols: | Octicosapeptide/Phox/Bem1p family protein | chr5:25762540-25764081 REVERSE LENGTH=513	light	38	44.08	4.72	MKK1-ID	7e-05	Non biotinylated peptide
MKK2-ID-H-vsMKK1-ID-L-n3-F3	n3	r3	19574	834.416	2500.23	2500.23	2986	3	nTESK(226.078)PETLEEISLESKPETKc	nTESKPETLEEISLESKPETKc	nTESK(226.078)PETLEEISLESKPETKc	AT5G04870.1	AT5G04870.1	| Symbols: CPK1, ATCPK1 | calcium dependent protein kinase 1 | chr5:1417015-1419877 REVERSE LENGTH=610	light	23	40.37	4.73	MKK1-ID	0.000241	Biotinylated peptide	AT5G04870.1-K84
MKK2-ID-H-vsMKK1-ID-L-n3-F3	n3	r3	4831	559.249	1674.72	1674.72	1040	3	nATAGDTHLGGEDFDNRc	nATAGDTHLGGEDFDNRc	nATAGDTHLGGEDFDNRc	AT1G16030.1	AT1G16030.1;AT1G56410.1;AT3G09440.1;AT3G09440.2;AT3G12580.1;AT5G02490.1;AT5G02500.1;AT5G02500.2	| Symbols: Hsp70b | heat shock protein 70B | chr1:5502386-5504326 REVERSE LENGTH=646	light	22	4.77	4.77	MKK1-ID	0.002067	Non biotinylated peptide
MKK2-ID-H-vsMKK1-ID-L-n3-F3	n3	r3	15237	632.341	2525.34	2525.34	2503	4	nMLLLK(226.078)HQHKQEEQQQLLRc	nMLLLKHQHKQEEQQQLLRc	nMLLLK(226.078)HQHKQEEQQQLLRc	AT5G42950.1	AT5G42950.1	| Symbols: | GYF domain-containing protein | chr5:17224436-17231044 FORWARD LENGTH=1714	light	32	8.64	4.77	MKK1-ID	0.001527	Biotinylated peptide	AT5G42950.1-K879
MKK2-ID-H-vsMKK1-ID-L-n6-R3	n6	f3	6704	483.909	1448.71	1448.7	1553	3	nYNK(226.078)KPTITSRc	nYNKKPTITSRc	nYNK(226.078)KPTITSRc	AT2G37470.1	AT1G07790.1;AT2G28720.1;AT2G37470.1;AT3G09480.1;AT3G45980.1;AT3G46030.1;AT3G53650.1;AT5G02570.1;AT5G22880.1;AT5G59910.1	| Symbols: | Histone superfamily protein | chr2:15736832-15737248 FORWARD LENGTH=138	heavy	16	11.24	4.79	MKK1-ID	0.001954	Biotinylated peptide	AT2G37470.1-K109
MKK2-ID-H-vsMKK1-ID-L-n2-F2	n2	r2	10319	739.699	2216.07	2216.07	2290	3	nLVGM(15.995)GK(226.078)QHTYIETENVRc	nLVGMGKQHTYIETENVRc	nLVGM(15.995)GK(226.078)QHTYIETENVRc	AT5G05010.1	AT5G05010.1;AT5G05010.2	| Symbols: | clathrin adaptor complexes medium subunit family protein | chr5:1477137-1479872 FORWARD LENGTH=527	light	25	39.43	4.79	MKK1-ID	0.000491	Biotinylated peptide	AT5G05010.1-K44
MKK2-ID-H-vsMKK1-ID-L-n5-R2	n5	f2	21939	1453.56	4357.66	4357.64	3331	3	nDFM(15.995)PSDTDFSTKGEETQEMQEEEEESSDPVFDNAIQRc	nDFMPSDTDFSTKGEETQEMQEEEEESSDPVFDNAIQRc	nDFM(15.995)PSDTDFSTKGEETQEMQEEEEESSDPVFDNAIQRc	AT3G63460.1	AT3G63460.1;AT3G63460.2;AT3G63460.3	| Symbols: | transducin family protein / WD-40 repeat family protein | chr3:23431009-23437241 REVERSE LENGTH=1104	heavy	45	95.12	4.81	MKK1-ID	7e-05	Non biotinylated peptide
MKK2-ID-H-vsMKK1-ID-L-n5-R2	n5	f2	8843	550.608	1648.8	1648.8	1735	3	nVESSQAM(15.995)IIK(226.078)KRc	nVESSQAMIIKKRc	nVESSQAM(15.995)IIK(226.078)KRc	AT3G03140.1	AT3G03140.1	| Symbols: | Tudor/PWWP/MBT superfamily protein | chr3:724348-727093 FORWARD LENGTH=769	heavy	18	19.32	4.81	MKK1-ID	0.000491	Biotinylated peptide	AT3G03140.1-K96
MKK2-ID-H-vsMKK1-ID-L-n5-R2	n5	f2	8009	409.229	1224.67	1224.66	1626	3	nVNALENVVKPKc	nVNALENVVKPKc	nVNALENVVKPKc	AT3G58730.1	AT3G58730.1	| Symbols: | vacuolar ATP synthase subunit D (VATD) / V-ATPase D subunit / vacuolar proton pump D subunit (VATPD) | chr3:21718495-21719280 REVERSE LENGTH=261	heavy	15	4.81	4.81	MKK1-ID	0.005333	Non biotinylated peptide
MKK2-ID-H-vsMKK1-ID-L-n2-F2	n2	r2	19363	696.862	2783.42	2783.42	3392	4	nQLALSK(226.078)MASVNALMHQQGQHPLRc	nQLALSKMASVNALMHQQGQHPLRc	nQLALSK(226.078)MASVNALMHQQGQHPLRc	AT3G14100.1	AT3G14100.1	| Symbols: | RNA-binding (RRM/RBD/RNP motifs) family protein | chr3:4673027-4675950 FORWARD LENGTH=427	light	36	28.27	4.82	MKK1-ID	0.000583	Biotinylated peptide	AT3G14100.1-K378
MKK2-ID-H-vsMKK1-ID-L-n2-F2	n2	r2	15987	674.331	2693.3	2693.29	2990	4	nTHNLENLVDDLKVSVDNSHGSTDGKc	nTHNLENLVDDLKVSVDNSHGSTDGKc	nTHNLENLVDDLKVSVDNSHGSTDGKc	AT3G01560.1	AT3G01560.1	| Symbols: | Protein of unknown function (DUF1421) | chr3:219884-221707 FORWARD LENGTH=511	light	34	4.83	4.83	MKK1-ID	0.004602	Non biotinylated peptide
MKK2-ID-H-vsMKK1-ID-L-n4-R1	n4	f1	33444	1166.17	3495.49	3495.49	4756	3	nNGSVFFSGYKVDASDPEPEDLIDDQLEAAGFKc	nNGSVFFSGYKVDASDPEPEDLIDDQLEAAGFKc	nNGSVFFSGYKVDASDPEPEDLIDDQLEAAGFKc	AT5G03740.1	AT5G03740.1	| Symbols: HD2C, HDT3 | histone deacetylase 2C | chr5:981994-983961 FORWARD LENGTH=294	heavy	36	4.84	4.84	MKK1-ID	0.006782	Non biotinylated peptide
MKK2-ID-H-vsMKK1-ID-L-n3-F3	n3	r3	5479	474.577	1420.71	1420.71	1107	3	nTEFGPSQPFKGARc	nTEFGPSQPFKGARc	nTEFGPSQPFKGARc	AT4G13940.1	AT4G13940.1;AT4G13940.3;AT4G13940.4	| Symbols: HOG1, EMB1395, SAHH1, MEE58, ATSAHH1 | S-adenosyl-L-homocysteine hydrolase | chr4:8054931-8056676 FORWARD LENGTH=485	light	18	4.85	4.85	MKK1-ID	0.003776	Non biotinylated peptide
MKK2-ID-H-vsMKK1-ID-L-n5-R2	n5	f2	9302	419.229	1254.66	1254.66	1794	3	nKLVLYYTTNKc	nKLVLYYTTNKc	nKLVLYYTTNKc	AT1G78850.1	AT1G78850.1;AT1G78860.1	| Symbols: | D-mannose binding lectin protein with Apple-like carbohydrate-binding domain | chr1:29642072-29643397 REVERSE LENGTH=441	heavy	13	4.86	4.86	MKK1-ID	0.001226	Non biotinylated peptide
MKK2-ID-H-vsMKK1-ID-L-n3-F3	n3	r3	3168	516.759	2063.01	2063.01	858	4	nAMHAVIDRQKNHGM(15.995)HFRc	nAMHAVIDRQKNHGMHFRc	nAMHAVIDRQKNHGM(15.995)HFRc	ATCG00490.1	ATCG00490.1	| Symbols: RBCL | ribulose-bisphosphate carboxylases | chrC:54958-56397 FORWARD LENGTH=479	light	32	4.86	4.86	MKK1-ID	0.001954	Non biotinylated peptide
MKK2-ID-H-vsMKK1-ID-L-n3-F3	n3	r3	30164	971.063	4850.28	4850.26	4115	5	nLGEAM(15.995)GMPVAGLPDQTVSAEPEVAEEGEEEESIVHQTASLGDVEGLKc	nLGEAMGMPVAGLPDQTVSAEPEVAEEGEEEESIVHQTASLGDVEGLKc	nLGEAM(15.995)GMPVAGLPDQTVSAEPEVAEEGEEEESIVHQTASLGDVEGLKc	AT4G35450.1	AT4G35450.1;AT4G35450.2;AT4G35450.3;AT4G35450.4;AT4G35450.5	| Symbols: AKR2, AFT, AKR2A | ankyrin repeat-containing protein 2 | chr4:16839862-16841759 FORWARD LENGTH=342	light	52	49.33	4.87	MKK1-ID	0.000241	Non biotinylated peptide
MKK2-ID-H-vsMKK1-ID-L-n2-F2	n2	r2	7177	632.02	1893.04	1893.04	1867	3	nSPAPGEPPFIKVGDKVQKc	nSPAPGEPPFIKVGDKVQKc	nSPAPGEPPFIKVGDKVQKc	AT5G16390.1	AT5G16390.1;AT5G16390.2	| Symbols: CAC1, CAC1A, BCCP, BCCP1 | chloroplastic acetylcoenzyme A carboxylase 1 | chr5:5361098-5363020 REVERSE LENGTH=280	light	22	4.87	4.87	MKK1-ID	0.003513	Non biotinylated peptide
MKK2-ID-H-vsMKK1-ID-L-n2-F2	n2	r2	9506	411.241	1640.94	1640.93	2186	4	nLLIEKDDLKDVAAAKc	nLLIEKDDLKDVAAAKc	nLLIEKDDLKDVAAAKc	AT5G14740.2	AT5G14740.1;AT5G14740.2;AT5G14740.3;AT5G14740.4;AT5G14740.5	| Symbols: CA2, CA18, BETA CA2 | carbonic anhydrase 2 | chr5:4760536-4762382 FORWARD LENGTH=259	light	18	4.9	4.9	MKK1-ID	0.001271	Non biotinylated peptide
MKK2-ID-H-vsMKK1-ID-L-n3-F3	n3	r3	25236	927.49	2779.45	2779.45	3593	3	nTGHTEFVDKTLETIK(226.078)PISLEAPKc	nTGHTEFVDKTLETIKPISLEAPKc	nTGHTEFVDKTLETIK(226.078)PISLEAPKc	AT1G04850.1	AT1G04850.1	| Symbols: | ubiquitin-associated (UBA)/TS-N domain-containing protein | chr1:1365311-1368706 REVERSE LENGTH=413	light	28	4.91	4.91	MKK1-ID	0.001226	Biotinylated peptide	AT1G04850.1-K79
MKK2-ID-H-vsMKK1-ID-L-n4-R1	n4	f1	11195	525.253	2096.98	2096.98	1991	4	nQLALAK(226.078)M(15.995)HPQAQHSLRc	nQLALAKMHPQAQHSLRc	nQLALAK(226.078)M(15.995)HPQAQHSLRc	AT1G54080.1	AT1G54080.1;AT1G54080.2	| Symbols: UBP1A | oligouridylate-binding protein 1A | chr1:20183923-20186824 REVERSE LENGTH=426	heavy	27	8.86	4.91	MKK1-ID	0.000623	Biotinylated peptide	AT1G54080.1-K382
MKK2-ID-H-vsMKK1-ID-L-n1-F1	n1	r1	25193	932.423	2794.25	2794.25	4249	3	nTTYGDPLIYVTENGFSTPGDEDFEKc	nTTYGDPLIYVTENGFSTPGDEDFEKc	nTTYGDPLIYVTENGFSTPGDEDFEKc	AT5G26000.1	AT5G26000.1;AT5G26000.2	| Symbols: TGG1, BGLU38 | thioglucoside glucohydrolase 1 | chr5:9079678-9082347 REVERSE LENGTH=541	light	27	4.91	4.91	MKK1-ID	0.005396	Non biotinylated peptide
MKK2-ID-H-vsMKK1-ID-L-n5-R2	n5	f2	29352	852.924	3407.66	3407.66	4174	4	nVLVENEAKVDQGQPILVLEAMK(226.078)MEHVVKc	nVLVENEAKVDQGQPILVLEAMKMEHVVKc	nVLVENEAKVDQGQPILVLEAMK(226.078)MEHVVKc	AT1G03090.2	AT1G03090.1;AT1G03090.2	| Symbols: MCCA | methylcrotonyl-CoA carboxylase alpha chain, mitochondrial / 3-methylcrotonyl-CoA carboxylase 1 (MCCA) | chr1:739715-743819 FORWARD LENGTH=734	heavy	36	8.17	4.92	MKK1-ID	0.002858	Biotinylated peptide	AT1G03090.2-K699
MKK2-ID-H-vsMKK1-ID-L-n2-F2	n2	r2	24467	985.753	2954.24	2954.23	3971	3	nFNYEPDSYFDHEVSVLEM(15.995)DGQFDRc	nFNYEPDSYFDHEVSVLEMDGQFDRc	nFNYEPDSYFDHEVSVLEM(15.995)DGQFDRc	AT1G32060.1	AT1G32060.1	| Symbols: PRK | phosphoribulokinase | chr1:11532668-11534406 FORWARD LENGTH=395	light	31	4.93	4.93	MKK1-ID	0.006002	Non biotinylated peptide
MKK2-ID-H-vsMKK1-ID-L-n3-F3	n3	r3	2974	484.245	1932.95	1932.95	835	4	nKFHHM(15.995)FTERPHHVSKc	nKFHHMFTERPHHVSKc	nKFHHM(15.995)FTERPHHVSKc	AT1G70890.1	AT1G70890.1	| Symbols: MLP43 | MLP-like protein 43 | chr1:26725912-26726489 REVERSE LENGTH=158	light	28	4.93	4.93	MKK1-ID	0.003319	Non biotinylated peptide
MKK2-ID-H-vsMKK1-ID-L-n5-R2	n5	f2	39099	677.327	2028.96	2028.96	5404	3	nLAM(15.995)FSMFGFFVQAIVTGKc	nLAMFSMFGFFVQAIVTGKc	nLAM(15.995)FSMFGFFVQAIVTGKc	AT2G34430.1	AT1G29910.1;AT1G29920.1;AT1G29930.1;AT2G05070.1;AT2G05100.1;AT2G34420.1;AT2G34430.1;AT3G27690.1;AT5G54270.1	| Symbols: LHB1B1, LHCB1.4 | light-harvesting chlorophyll-protein complex II subunit B1 | chr2:14524818-14525618 FORWARD LENGTH=266	heavy	20	26.78	4.94	MKK1-ID	0.000491	Non biotinylated peptide
MKK2-ID-H-vsMKK1-ID-L-n2-F2	n2	r2	6858	398.887	1193.64	1193.64	1824	3	nRFMIYVHTKc	nRFMIYVHTKc	nRFMIYVHTKc	AT1G52570.1	AT1G52570.1;AT3G15730.1	| Symbols: PLDALPHA2 | phospholipase D alpha 2 | chr1:19583940-19586551 REVERSE LENGTH=810	light	15	4.94	4.94	MKK1-ID	0.001886	Non biotinylated peptide
MKK2-ID-H-vsMKK1-ID-L-n3-F3	n3	r3	10304	417.234	1664.91	1664.9	1902	4	nNHGM(15.995)HFRVLAKALRc	nNHGMHFRVLAKALRc	nNHGM(15.995)HFRVLAKALRc	ATCG00490.1	ATCG00490.1	| Symbols: RBCL | ribulose-bisphosphate carboxylases | chrC:54958-56397 FORWARD LENGTH=479	light	26	4.94	4.94	MKK1-ID	0.003386	Non biotinylated peptide
MKK2-ID-H-vsMKK1-ID-L-n3-F3	n3	r3	9062	379.886	1136.64	1136.64	1736	3	nIIIFC(57.021)STKRc	nIIIFCSTKRc	nIIIFC(57.021)STKRc	AT5G14610.1	AT5G14610.1;AT5G14610.2	| Symbols: | DEAD box RNA helicase family protein | chr5:4711271-4714713 FORWARD LENGTH=712	light	13	4.98	4.98	MKK1-ID	0.002701	Non biotinylated peptide
MKK2-ID-H-vsMKK1-ID-L-n5-R2	n5	f2	27316	846.88	3383.49	3383.49	3936	4	nGLGDWMNIIK(242.073)PVNEEKDHWVPDEAVSKc	nGLGDWMNIIKPVNEEKDHWVPDEAVSKc	nGLGDWMNIIK(242.073)PVNEEKDHWVPDEAVSKc	AT1G20110.1	AT1G20110.1	| Symbols: | RING/FYVE/PHD zinc finger superfamily protein | chr1:6971554-6974578 FORWARD LENGTH=601	heavy	36	4.99	4.99	MKK1-ID	0.001751	Biotinylated peptide	AT1G20110.1-K443
MKK2-ID-H-vsMKK1-ID-L-n1-F1	n1	r1	26837	666.037	1995.09	1995.09	4464	3	nDAPALVDLATGQEILATGIKc	nDAPALVDLATGQEILATGIKc	nDAPALVDLATGQEILATGIKc	AT5G08670.1	AT5G08670.1;AT5G08680.1;AT5G08690.1	| Symbols: | ATP synthase alpha/beta family protein | chr5:2818395-2821149 REVERSE LENGTH=556	light	22	5.01	5.01	MKK1-ID	0.008019	Non biotinylated peptide
MKK2-ID-H-vsMKK1-ID-L-n5-R2	n5	f2	27263	1210.25	3627.73	3627.72	3930	3	nVDQGQPILVLEAMK(226.078)M(15.995)EHVVKAPSSGSIQDLKc	nVDQGQPILVLEAMKMEHVVKAPSSGSIQDLKc	nVDQGQPILVLEAMK(226.078)M(15.995)EHVVKAPSSGSIQDLKc	AT1G03090.2	AT1G03090.1;AT1G03090.2	| Symbols: MCCA | methylcrotonyl-CoA carboxylase alpha chain, mitochondrial / 3-methylcrotonyl-CoA carboxylase 1 (MCCA) | chr1:739715-743819 FORWARD LENGTH=734	heavy	39	26.26	5.01	MKK1-ID	0.000562	Biotinylated peptide	AT1G03090.2-K699
MKK2-ID-H-vsMKK1-ID-L-n1-F1	n1	r1	18575	1438.6	4312.78	4312.77	3384	3	nDFM(15.995)PSDTDFSTKGEETQEMQEEEEESSDPVFDNAIQRc	nDFMPSDTDFSTKGEETQEMQEEEEESSDPVFDNAIQRc	nDFM(15.995)PSDTDFSTKGEETQEMQEEEEESSDPVFDNAIQRc	AT3G63460.1	AT3G63460.1;AT3G63460.2;AT3G63460.3	| Symbols: | transducin family protein / WD-40 repeat family protein | chr3:23431009-23437241 REVERSE LENGTH=1104	light	45	106.6	5.02	MKK1-ID	3.7e-05	Non biotinylated peptide
MKK2-ID-H-vsMKK1-ID-L-n4-R1	n4	f1	16704	739.325	2214.95	2214.95	2692	3	nTAGEEEEDEVIPEPTVEPPKc	nTAGEEEEDEVIPEPTVEPPKc	nTAGEEEEDEVIPEPTVEPPKc	AT3G29320.1	AT3G29320.1	| Symbols: | Glycosyl transferase, family 35 | chr3:11252871-11257587 FORWARD LENGTH=962	heavy	21	5.02	5.02	MKK1-ID	0.002636	Non biotinylated peptide
MKK2-ID-H-vsMKK1-ID-L-n3-F3	n3	r3	25354	629.025	1884.05	1884.05	3604	3	nLSTPK(226.078)PLPSDLLHLKc	nLSTPKPLPSDLLHLKc	nLSTPK(226.078)PLPSDLLHLKc	AT1G06650.2	AT1G06650.1;AT1G06650.2	| Symbols: | 2-oxoglutarate (2OG) and Fe(II)-dependent oxygenase superfamily protein | chr1:2035909-2037186 FORWARD LENGTH=369	light	19	29.21	5.02	MKK1-ID	0.000491	Biotinylated peptide	AT1G06650.2-K52
MKK2-ID-H-vsMKK1-ID-L-n4-R1	n4	f1	9235	738.624	2212.85	2212.85	1736	3	nEGQELAGEDENHPFTDGESKc	nEGQELAGEDENHPFTDGESKc	nEGQELAGEDENHPFTDGESKc	AT3G46540.1	AT3G46540.1	| Symbols: | ENTH/VHS family protein | chr3:17134204-17135411 REVERSE LENGTH=307	heavy	25	5.03	5.03	MKK1-ID	0.00637	Non biotinylated peptide
MKK2-ID-H-vsMKK1-ID-L-n1-F1	n1	r1	11969	708.858	2831.4	2831.4	2532	4	nQLALSK(242.073)M(15.995)ASVNALM(15.995)HQQGQHPLRc	nQLALSKMASVNALMHQQGQHPLRc	nQLALSK(242.073)M(15.995)ASVNALM(15.995)HQQGQHPLRc	AT3G14100.1	AT3G14100.1	| Symbols: | RNA-binding (RRM/RBD/RNP motifs) family protein | chr3:4673027-4675950 FORWARD LENGTH=427	light	36	9.54	5.04	MKK1-ID	0.002023	Biotinylated peptide	AT3G14100.1-K378
MKK2-ID-H-vsMKK1-ID-L-n5-R2	n5	f2	32150	1398.3	4191.89	4191.88	4512	3	nVTPQPGVPPEEAGAAVAAESSTGTWTTVWTDGLTSLDRYKc	nVTPQPGVPPEEAGAAVAAESSTGTWTTVWTDGLTSLDRYKc	nVTPQPGVPPEEAGAAVAAESSTGTWTTVWTDGLTSLDRYKc	ATCG00490.1	ATCG00490.1	| Symbols: RBCL | ribulose-bisphosphate carboxylases | chrC:54958-56397 FORWARD LENGTH=479	heavy	47	5.05	5.05	MKK1-ID	0.009008	Non biotinylated peptide
MKK2-ID-H-vsMKK1-ID-L-n3-F3	n3	r3	16658	1088.72	4350.84	4350.84	2664	4	nETSESTAPPSSNPEETTILSNGDVQIEKEDNDDDDDTDNKc	nETSESTAPPSSNPEETTILSNGDVQIEKEDNDDDDDTDNKc	nETSESTAPPSSNPEETTILSNGDVQIEKEDNDDDDDTDNKc	AT1G30470.1	AT1G30470.1;AT1G30470.2;AT1G30470.3	| Symbols: | SIT4 phosphatase-associated family protein | chr1:10779423-10786415 FORWARD LENGTH=811	light	47	5.06	5.06	MKK1-ID	0.00166	Non biotinylated peptide
MKK2-ID-H-vsMKK1-ID-L-n3-F3	n3	r3	5247	781.095	3120.35	3120.35	1078	4	nHFGKDQESDTSNFHDSETNAELEVQEKc	nHFGKDQESDTSNFHDSETNAELEVQEKc	nHFGKDQESDTSNFHDSETNAELEVQEKc	AT1G12920.1	AT1G12920.1	| Symbols: ERF1-2 | eukaryotic release factor 1-2 | chr1:4396555-4397859 REVERSE LENGTH=434	light	37	5.06	5.06	MKK1-ID	0.002658	Non biotinylated peptide
MKK2-ID-H-vsMKK1-ID-L-n2-F2	n2	r2	14112	704.859	2815.41	2815.41	2769	4	nQLALSK(226.078)M(15.995)ASVNALM(15.995)HQQGQHPLRc	nQLALSKMASVNALMHQQGQHPLRc	nQLALSK(226.078)M(15.995)ASVNALM(15.995)HQQGQHPLRc	AT3G14100.1	AT3G14100.1	| Symbols: | RNA-binding (RRM/RBD/RNP motifs) family protein | chr3:4673027-4675950 FORWARD LENGTH=427	light	36	24.02	5.06	MKK1-ID	0.000491	Biotinylated peptide	AT3G14100.1-K378
MKK2-ID-H-vsMKK1-ID-L-n2-F2	n2	r2	3868	579.805	1157.59	1157.59	1079	2	nIC(57.021)LPAK(242.073)SKc	nICLPAKSKc	nIC(57.021)LPAK(242.073)SKc	AT5G14740.2	AT3G01500.1;AT3G01500.2;AT3G01500.3;AT5G14740.1;AT5G14740.2;AT5G14740.3;AT5G14740.4;AT5G14740.5	| Symbols: CA2, CA18, BETA CA2 | carbonic anhydrase 2 | chr5:4760536-4762382 FORWARD LENGTH=259	light	10	32.21	5.07	MKK1-ID	0.000485	Biotinylated peptide	AT5G14740.2-K256
MKK2-ID-H-vsMKK1-ID-L-n5-R2	n5	f2	28538	1258.16	3771.46	3771.46	4079	3	nLGLSIDDDDVVEADADMPPLEDDADAEGSKM(15.995)EEVDc	nLGLSIDDDDVVEADADMPPLEDDADAEGSKMEEVDc	nLGLSIDDDDVVEADADMPPLEDDADAEGSKM(15.995)EEVDc	AT5G56010.1	AT5G56010.1	| Symbols: HSP81-3, Hsp81.3, AtHsp90-3, AtHsp90.3 | heat shock protein 81-3 | chr5:22681410-22683911 FORWARD LENGTH=699	heavy	36	5.08	5.08	MKK1-ID	0.007387	Non biotinylated peptide
MKK2-ID-H-vsMKK1-ID-L-n1-F1	n1	r1	20223	773.329	2316.97	2316.96	3596	3	nGEIC(57.021)DINGTC(57.021)VDAAEDEFFRc	nGEICDINGTCVDAAEDEFFRc	nGEIC(57.021)DINGTC(57.021)VDAAEDEFFRc	AT4G04640.1	AT4G04640.1	| Symbols: ATPC1 | ATPase, F1 complex, gamma subunit protein | chr4:2350761-2351882 REVERSE LENGTH=373	light	24	5.09	5.09	MKK1-ID	0.006198	Non biotinylated peptide
MKK2-ID-H-vsMKK1-ID-L-n3-F3	n3	r3	5381	488.916	1463.73	1463.73	1094	3	nLQELEGESEKFRc	nLQELEGESEKFRc	nLQELEGESEKFRc	AT5G03660.1	AT5G03660.1;AT5G03660.2	| Symbols: | Family of unknown function (DUF662) | chr5:938068-939811 FORWARD LENGTH=173	light	17	5.09	5.09	MKK1-ID	0.006543	Non biotinylated peptide
MKK2-ID-H-vsMKK1-ID-L-n3-F3	n3	r3	16422	528.945	1583.81	1583.81	2637	3	nILFDKYHPGYFGKc	nILFDKYHPGYFGKc	nILFDKYHPGYFGKc	AT1G23290.1	AT1G23290.1;AT1G70600.1	| Symbols: RPL27A, RPL27AB | Ribosomal protein L18e/L15 superfamily protein | chr1:8263007-8263447 FORWARD LENGTH=146	light	17	5.11	5.11	MKK1-ID	0.001135	Non biotinylated peptide
MKK2-ID-H-vsMKK1-ID-L-n1-F1	n1	r1	3432	684.665	2050.97	2050.97	972	3	nREPEPEPEPEVTEEKEKc	nREPEPEPEPEVTEEKEKc	nREPEPEPEPEVTEEKEKc	AT1G12270.1	AT1G12270.1	| Symbols: Hop1 | stress-inducible protein, putative | chr1:4172105-4174575 FORWARD LENGTH=572	light	22	5.12	5.12	MKK1-ID	0.004955	Non biotinylated peptide
MKK2-ID-H-vsMKK1-ID-L-n1-F1	n1	r1	24071	1236.19	3705.55	3705.56	4102	3	nLGLSIDDDDAVEADAEMPPLEDDADAEGSKMEEVDc	nLGLSIDDDDAVEADAEMPPLEDDADAEGSKMEEVDc	nLGLSIDDDDAVEADAEMPPLEDDADAEGSKMEEVDc	AT5G56030.1	AT5G56030.1;AT5G56030.2	| Symbols: HSP81-2, ERD8, HSP90.2, AtHsp90.2 | heat shock protein 81-2 | chr5:22686923-22689433 FORWARD LENGTH=699	light	36	5.13	5.13	MKK1-ID	0.003013	Non biotinylated peptide
MKK2-ID-H-vsMKK1-ID-L-n5-R2	n5	f2	19210	924.381	3693.5	3693.5	3027	4	nDNEAYEEELLDYEEEDEKVPDSGNKVNGEAVKc	nDNEAYEEELLDYEEEDEKVPDSGNKVNGEAVKc	nDNEAYEEELLDYEEEDEKVPDSGNKVNGEAVKc	AT5G11170.1	AT5G11170.1;AT5G11200.1;AT5G11200.2;AT5G11200.3	| Symbols: | DEAD/DEAH box RNA helicase family protein | chr5:3553334-3556646 FORWARD LENGTH=427	heavy	38	5.13	5.13	MKK1-ID	0.004647	Non biotinylated peptide
MKK2-ID-H-vsMKK1-ID-L-n3-F3	n3	r3	3437	427.218	2131.05	2131.05	889	5	nASADKFHHMFAGKPHHVSKc	nASADKFHHMFAGKPHHVSKc	nASADKFHHMFAGKPHHVSKc	AT1G70830.1	AT1G70830.1;AT1G70830.2;AT1G70830.3;AT1G70830.5	| Symbols: MLP28 | MLP-like protein 28 | chr1:26710203-26711395 REVERSE LENGTH=335	light	30	5.14	5.14	MKK1-ID	0.00166	Non biotinylated peptide
MKK2-ID-H-vsMKK1-ID-L-n6-R3	n6	f3	12175	469.9	1406.68	1406.67	2259	3	nFKYPK(226.078)MVEKc	nFKYPKMVEKc	nFKYPK(226.078)MVEKc	AT1G28960.1	AT1G28960.1;AT1G28960.3;AT1G28960.5	| Symbols: ATNUDT15, ATNUDX15, NUDX15 | nudix hydrolase homolog 15 | chr1:10110135-10111607 REVERSE LENGTH=293	heavy	12	6.83	5.15	MKK1-ID	0.004079	Biotinylated peptide	AT1G28960.1-K284
MKK2-ID-H-vsMKK1-ID-L-n3-F3	n3	r3	38798	1317.65	5266.59	5266.58	5143	4	nGQVLC(57.021)IVEAM(15.995)K(242.073)LM(15.995)NEIESDHTGTVVDIVAEDGKPVSLDTPLFVVQPc	nGQVLCIVEAMKLMNEIESDHTGTVVDIVAEDGKPVSLDTPLFVVQPc	nGQVLC(57.021)IVEAM(15.995)K(242.073)LM(15.995)NEIESDHTGTVVDIVAEDGKPVSLDTPLFVVQPc	AT5G16390.1	AT5G16390.1	| Symbols: CAC1, CAC1A, BCCP, BCCP1 | chloroplastic acetylcoenzyme A carboxylase 1 | chr5:5361098-5363020 REVERSE LENGTH=280	light	53	14.08	5.15	MKK1-ID	0.001773	Biotinylated peptide	AT5G16390.1-K245
MKK2-ID-H-vsMKK1-ID-L-n6-R3	n6	f3	15382	669.322	2004.95	2004.95	2666	3	nNIAIGGVQEEVYHPNALRc	nNIAIGGVQEEVYHPNALRc	nNIAIGGVQEEVYHPNALRc	AT3G26520.1	AT3G26520.1	| Symbols: TIP2, SITIP, GAMMA-TIP2, TIP1;2 | tonoplast intrinsic protein 2 | chr3:9722770-9723703 REVERSE LENGTH=253	heavy	26	5.16	5.16	MKK1-ID	0.003147	Non biotinylated peptide
MKK2-ID-H-vsMKK1-ID-L-n5-R2	n5	f2	6693	632.736	2526.91	2526.91	1450	4	nHM(15.995)GEEVGPNHDPFGAGKTEEDDDc	nHMGEEVGPNHDPFGAGKTEEDDDc	nHM(15.995)GEEVGPNHDPFGAGKTEEDDDc	AT4G02720.1	AT4G02720.1	| Symbols: | unknown protein; FUNCTIONS IN: molecular_function unknown; INVOLVED IN: biological_process unknown; EXPRESSED IN: 25 plant structures; EXPRESSED DURING: 14 growth stages; CONTAINS InterPro DOMAIN/s: Protein of unknown function DUF926 (InterPro:IPR009269); Has 30201 Blast hits to 17322 proteins in 780 species: Archae - 12; Bacteria - 1396; Metazoa - 17338; Fungi - 3422; Plants - 5037;…	heavy	29	5.16	5.16	MKK1-ID	0.005896	Non biotinylated peptide
MKK2-ID-H-vsMKK1-ID-L-n4-R1	n4	f1	8268	465.251	1392.73	1392.73	1611	3	nRGGKIGLFGGAGVGKc	nRGGKIGLFGGAGVGKc	nRGGKIGLFGGAGVGKc	ATCG00480.1	ATCG00480.1	| Symbols: ATPB, PB | ATP synthase subunit beta | chrC:52660-54156 REVERSE LENGTH=498	heavy	20	5.17	5.17	MKK1-ID	0.002946	Non biotinylated peptide
MKK2-ID-H-vsMKK1-ID-L-n4-R1	n4	f1	30058	854.706	2561.1	2561.09	4322	3	nQFWEFDPNLGTPEDLAAVEEARc	nQFWEFDPNLGTPEDLAAVEEARc	nQFWEFDPNLGTPEDLAAVEEARc	AT2G07050.1	AT2G07050.1	| Symbols: CAS1 | cycloartenol synthase 1 | chr2:2924629-2930295 FORWARD LENGTH=759	heavy	28	5.18	5.18	MKK1-ID	0.004561	Non biotinylated peptide
MKK2-ID-H-vsMKK1-ID-L-n2-F2	n2	r2	13597	1188.54	3562.58	3562.59	2703	3	nSISLESQSSEPETINQDGDLDPETDEKVESERc	nSISLESQSSEPETINQDGDLDPETDEKVESERc	nSISLESQSSEPETINQDGDLDPETDEKVESERc	AT5G44800.1	AT5G44800.1	| Symbols: CHR4, PKR1 | chromatin remodeling 4 | chr5:18083659-18092162 REVERSE LENGTH=2223	light	39	5.18	5.18	MKK1-ID	0.005462	Non biotinylated peptide
MKK2-ID-H-vsMKK1-ID-L-n1-F1	n1	r1	19295	841.433	2521.28	2521.27	3477	3	nVDQGQPILVLEAMK(242.073)M(15.995)EHVVKc	nVDQGQPILVLEAMKMEHVVKc	nVDQGQPILVLEAMK(242.073)M(15.995)EHVVKc	AT1G03090.2	AT1G03090.1;AT1G03090.2	| Symbols: MCCA | methylcrotonyl-CoA carboxylase alpha chain, mitochondrial / 3-methylcrotonyl-CoA carboxylase 1 (MCCA) | chr1:739715-743819 FORWARD LENGTH=734	light	26	27.64	5.18	MKK1-ID	0.00038	Biotinylated peptide	AT1G03090.2-K699
MKK2-ID-H-vsMKK1-ID-L-n4-R1	n4	f1	21650	508.745	2030.95	2030.95	3308	4	nTNLPEDLKERFEEYVKc	nTNLPEDLKERFEEYVKc	nTNLPEDLKERFEEYVKc	AT3G63140.1	AT3G63140.1	| Symbols: CSP41A | chloroplast stem-loop binding protein of 41 kDa | chr3:23327006-23328620 REVERSE LENGTH=406	heavy	22	5.21	5.21	MKK1-ID	0.002903	Non biotinylated peptide
MKK2-ID-H-vsMKK1-ID-L-n5-R2	n5	f2	21486	640.673	1919	1918.99	3280	3	nLSTPK(242.073)PLPSDLLHLKc	nLSTPKPLPSDLLHLKc	nLSTPK(242.073)PLPSDLLHLKc	AT1G06650.2	AT1G06650.1;AT1G06650.2	| Symbols: | 2-oxoglutarate (2OG) and Fe(II)-dependent oxygenase superfamily protein | chr1:2035909-2037186 FORWARD LENGTH=369	heavy	19	25.21	5.22	MKK1-ID	0.000643	Biotinylated peptide	AT1G06650.2-K52
MKK2-ID-H-vsMKK1-ID-L-n1-F1	n1	r1	25706	1213.58	4850.29	4850.26	4316	4	nLGEAMGM(15.995)PVAGLPDQTVSAEPEVAEEGEEEESIVHQTASLGDVEGLKc	nLGEAMGMPVAGLPDQTVSAEPEVAEEGEEEESIVHQTASLGDVEGLKc	nLGEAMGM(15.995)PVAGLPDQTVSAEPEVAEEGEEEESIVHQTASLGDVEGLKc	AT4G35450.1	AT4G35450.1;AT4G35450.2;AT4G35450.3;AT4G35450.4;AT4G35450.5	| Symbols: AKR2, AFT, AKR2A | ankyrin repeat-containing protein 2 | chr4:16839862-16841759 FORWARD LENGTH=342	light	52	28.14	5.22	MKK1-ID	0.001178	Non biotinylated peptide
MKK2-ID-H-vsMKK1-ID-L-n2-F2	n2	r2	13820	605.683	3023.38	3023.38	2732	5	nTNWGTSGPHDAGEYKNLPEDTEFFRRc	nTNWGTSGPHDAGEYKNLPEDTEFFRRc	nTNWGTSGPHDAGEYKNLPEDTEFFRRc	AT4G17090.1	AT4G17090.1	| Symbols: CT-BMY, BAM3, BMY8 | chloroplast beta-amylase | chr4:9605266-9607250 REVERSE LENGTH=548	light	38	5.24	5.24	MKK1-ID	0.001796	Non biotinylated peptide
MKK2-ID-H-vsMKK1-ID-L-n4-R1	n4	f1	2555	472.581	1414.72	1414.72	550	3	nAKPYKNHPTIARc	nAKPYKNHPTIARc	nAKPYKNHPTIARc	AT2G27450.1	AT2G27450.1;AT2G27450.2	| Symbols: NLP1, ATNLP1, CPA | nitrilase-like protein 1 | chr2:11737666-11739577 REVERSE LENGTH=299	heavy	20	5.24	5.24	MKK1-ID	0.004101	Non biotinylated peptide
MKK2-ID-H-vsMKK1-ID-L-n3-F3	n3	r3	17832	704.859	2815.41	2815.41	2797	4	nQLALSK(242.073)MASVNALM(15.995)HQQGQHPLRc	nQLALSKMASVNALMHQQGQHPLRc	nQLALSK(242.073)MASVNALM(15.995)HQQGQHPLRc	AT3G14100.1	AT3G14100.1	| Symbols: | RNA-binding (RRM/RBD/RNP motifs) family protein | chr3:4673027-4675950 FORWARD LENGTH=427	light	36	35.6	5.24	MKK1-ID	0.000297	Biotinylated peptide	AT3G14100.1-K378
MKK2-ID-H-vsMKK1-ID-L-n3-F3	n3	r3	7597	395.205	1576.79	1576.79	1529	4	nANLLK(226.078)HEYHARc	nANLLKHEYHARc	nANLLK(226.078)HEYHARc	AT3G61140.1	AT3G61140.1	| Symbols: FUS6, ATFUS6, CSN1, COP11, EMB78, ATSK31, SK31 | 26S proteasome, regulatory subunit Rpn7;Proteasome component (PCI) domain | chr3:22626335-22628895 FORWARD LENGTH=441	light	20	14.05	5.25	MKK1-ID	0.000541	Biotinylated peptide	AT3G61140.1-K430
MKK2-ID-H-vsMKK1-ID-L-n2-F2	n2	r2	9781	399.885	1196.63	1196.63	2222	3	nVWKGTAFGGFKc	nVWKGTAFGGFKc	nVWKGTAFGGFKc	AT5G43940.1	AT5G43940.1;AT5G43940.2	| Symbols: HOT5, ADH2, GSNOR, ATGSNOR1, PAR2 | GroES-like zinc-binding dehydrogenase family protein | chr5:17684265-17686379 FORWARD LENGTH=379	light	14	5.25	5.25	MKK1-ID	0.00166	Non biotinylated peptide
MKK2-ID-H-vsMKK1-ID-L-n6-R3	n6	f3	30732	1078.83	3233.46	3233.45	4525	3	nEVTAK(226.078)HPWNIMTTSADEGQFLNMLIKc	nEVTAKHPWNIMTTSADEGQFLNMLIKc	nEVTAK(226.078)HPWNIMTTSADEGQFLNMLIKc	AT4G34050.1	AT4G34050.1	| Symbols: CCoAOMT1 | S-adenosyl-L-methionine-dependent methyltransferases superfamily protein | chr4:16310844-16311973 FORWARD LENGTH=259	heavy	34	97.93	5.26	MKK1-ID	3.7e-05	Biotinylated peptide	AT4G34050.1-K67
MKK2-ID-H-vsMKK1-ID-L-n4-R1	n4	f1	13886	404.559	1210.66	1210.66	2335	3	nHFKPVILWRc	nHFKPVILWRc	nHFKPVILWRc	AT1G57750.1	AT1G57750.1;AT1G57750.2	| Symbols: MAH1, CYP96A15 | cytochrome P450, family 96, subfamily A, polypeptide 15 | chr1:21384186-21385679 REVERSE LENGTH=497	heavy	16	5.26	5.26	MKK1-ID	0.001271	Non biotinylated peptide
MKK2-ID-H-vsMKK1-ID-L-n1-F1	n1	r1	17055	766.142	3060.54	3060.54	3188	4	nLLGAK(226.078)TQVVAGTM(15.995)HHLTVEVADGETNKc	nLLGAKTQVVAGTMHHLTVEVADGETNKc	nLLGAK(226.078)TQVVAGTM(15.995)HHLTVEVADGETNKc	AT5G12140.1	AT5G12140.1	| Symbols: ATCYS1, CYS1 | cystatin-1 | chr5:3923295-3923936 REVERSE LENGTH=101	light	35	6.04	5.27	MKK1-ID	0.002223	Biotinylated peptide	AT5G12140.1-K53
MKK2-ID-H-vsMKK1-ID-L-n1-F1	n1	r1	20668	629.026	1884.06	1884.05	3652	3	nLSTPK(226.078)PLPSDLLHLKc	nLSTPKPLPSDLLHLKc	nLSTPK(226.078)PLPSDLLHLKc	AT1G06650.2	AT1G06650.1;AT1G06650.2	| Symbols: | 2-oxoglutarate (2OG) and Fe(II)-dependent oxygenase superfamily protein | chr1:2035909-2037186 FORWARD LENGTH=369	light	19	31.57	5.28	MKK1-ID	0.00038	Biotinylated peptide	AT1G06650.2-K52
MKK2-ID-H-vsMKK1-ID-L-n6-R3	n6	f3	15928	671.305	2010.89	2010.89	2735	3	nLGDGAAESLHVKDYK(226.078)Yc	nLGDGAAESLHVKDYKYc	nLGDGAAESLHVKDYK(226.078)Yc	AT3G52930.1	AT3G52930.1	| Symbols: | Aldolase superfamily protein | chr3:19627383-19628874 REVERSE LENGTH=358	heavy	20	7.25	5.28	MKK1-ID	0.002858	Biotinylated peptide	AT3G52930.1-K357
MKK2-ID-H-vsMKK1-ID-L-n3-F3	n3	r3	4738	983.058	2946.15	2946.15	1032	3	nLADEAEDEEGEEEDAEHEEEEEKEKc	nLADEAEDEEGEEEDAEHEEEEEKEKc	nLADEAEDEEGEEEDAEHEEEEEKEKc	AT5G55660.1	AT5G55660.1	| Symbols: | DEK domain-containing chromatin associated protein | chr5:22539375-22543142 FORWARD LENGTH=778	light	29	5.29	5.29	MKK1-ID	0.001954	Non biotinylated peptide
MKK2-ID-H-vsMKK1-ID-L-n5-R2	n5	f2	28387	1253.49	3757.45	3757.44	4061	3	nLGLSIDDDDAVEADAEMPPLEDDADAEGSKM(15.995)EEVDc	nLGLSIDDDDAVEADAEMPPLEDDADAEGSKMEEVDc	nLGLSIDDDDAVEADAEMPPLEDDADAEGSKM(15.995)EEVDc	AT5G56030.1	AT5G56030.1;AT5G56030.2	| Symbols: HSP81-2, ERD8, HSP90.2, AtHsp90.2 | heat shock protein 81-2 | chr5:22686923-22689433 FORWARD LENGTH=699	heavy	36	5.29	5.29	MKK1-ID	0.004426	Non biotinylated peptide
MKK2-ID-H-vsMKK1-ID-L-n6-R3	n6	f3	32600	1017	4063.98	4063.97	4768	4	n(226.078)VNKDGIQTVSLSEPGAPPPIEPLDNQLSLADLEVIKc	nVNKDGIQTVSLSEPGAPPPIEPLDNQLSLADLEVIKc	n(226.078)VNKDGIQTVSLSEPGAPPPIEPLDNQLSLADLEVIKc	AT4G26070.2	AT4G26070.1;AT4G26070.2;AT4G26070.3	| Symbols: MEK1, NMAPKK, ATMEK1, MKK1 | MAP kinase/ ERK kinase 1 | chr4:13217797-13219695 FORWARD LENGTH=354	heavy	42	59.66	5.31	MKK1-ID	7e-05	Biotinylated peptide	AT4G26070.2-R36
MKK2-ID-H-vsMKK1-ID-L-n1-F1	n1	r1	28548	1046.72	4182.85	4182.84	4686	4	nVAM(15.995)EIDDNASGSGEAAEEM(15.995)VVPDVDNNILEELEAM(15.995)GFPKc	nVAMEIDDNASGSGEAAEEMVVPDVDNNILEELEAMGFPKc	nVAM(15.995)EIDDNASGSGEAAEEM(15.995)VVPDVDNNILEELEAM(15.995)GFPKc	AT1G04850.1	AT1G04850.1	| Symbols: | ubiquitin-associated (UBA)/TS-N domain-containing protein | chr1:1365311-1368706 REVERSE LENGTH=413	light	43	5.31	5.31	MKK1-ID	0.005982	Non biotinylated peptide
MKK2-ID-H-vsMKK1-ID-L-n2-F2	n2	r2	27362	633.983	1898.93	1898.92	4282	3	nGFKLEFFFDTNPYFKc	nGFKLEFFFDTNPYFKc	nGFKLEFFFDTNPYFKc	AT4G26110.1	AT4G26110.1;AT4G26110.2	| Symbols: NAP1;1, ATNAP1;1 | nucleosome assembly protein1;1 | chr4:13232712-13235502 FORWARD LENGTH=372	light	18	5.31	5.31	MKK1-ID	0.002046	Non biotinylated peptide
MKK2-ID-H-vsMKK1-ID-L-n3-F3	n3	r3	19887	650.619	1948.84	1948.84	3020	3	nEC(57.021)EFVDEDSIDDLVHKc	nECEFVDEDSIDDLVHKc	nEC(57.021)EFVDEDSIDDLVHKc	AT1G13090.1	AT1G13090.1	| Symbols: CYP71B28 | cytochrome P450, family 71, subfamily B, polypeptide 28 | chr1:4461846-4463400 FORWARD LENGTH=490	light	19	5.31	5.31	MKK1-ID	0.001202	Non biotinylated peptide
MKK2-ID-H-vsMKK1-ID-L-n5-R2	n5	f2	10110	463.908	1388.7	1388.7	1898	3	nMLLLK(226.078)HQHKc	nMLLLKHQHKc	nMLLLK(226.078)HQHKc	AT5G42950.1	AT5G42950.1	| Symbols: | GYF domain-containing protein | chr5:17224436-17231044 FORWARD LENGTH=1714	heavy	16	22.2	5.32	MKK1-ID	0.000541	Biotinylated peptide	AT5G42950.1-K879
MKK2-ID-H-vsMKK1-ID-L-n3-F3	n3	r3	33689	863.387	3449.52	3449.5	4511	4	nYQLPGEDLDALISVTNDDDLEHM(15.995)MHEYDRc	nYQLPGEDLDALISVTNDDDLEHMMHEYDRc	nYQLPGEDLDALISVTNDDDLEHM(15.995)MHEYDRc	AT5G64430.1	AT5G64430.1	| Symbols: | Octicosapeptide/Phox/Bem1p family protein | chr5:25762540-25764081 REVERSE LENGTH=513	light	38	16.9	5.33	MKK1-ID	0.006716	Non biotinylated peptide
MKK2-ID-H-vsMKK1-ID-L-n4-R1	n4	f1	12470	485.891	1454.65	1454.65	2154	3	nSWQAPEHDGLLGKc	nSWQAPEHDGLLGKc	nSWQAPEHDGLLGKc	AT4G01290.1	AT4G01290.1;AT4G01290.2	| Symbols: | unknown protein; FUNCTIONS IN: molecular_function unknown; INVOLVED IN: biological_process unknown; LOCATED IN: cellular_component unknown; EXPRESSED IN: 24 plant structures; EXPRESSED DURING: 15 growth stages; Has 1744 Blast hits to 1308 proteins in 219 species: Archae - 0; Bacteria - 241; Metazoa - 793; Fungi - 253; Plants - 108; Viruses - 0; Other Eukaryotes - 349 (source: NCBI BL…	heavy	18	5.33	5.33	MKK1-ID	0.001909	Non biotinylated peptide
MKK2-ID-H-vsMKK1-ID-L-n3-F3	n3	r3	28427	1241.53	3721.55	3721.55	3927	3	nLGLSIDDDDAVEADAEMPPLEDDADAEGSKM(15.995)EEVDc	nLGLSIDDDDAVEADAEMPPLEDDADAEGSKMEEVDc	nLGLSIDDDDAVEADAEMPPLEDDADAEGSKM(15.995)EEVDc	AT5G56030.1	AT5G56030.1;AT5G56030.2	| Symbols: HSP81-2, ERD8, HSP90.2, AtHsp90.2 | heat shock protein 81-2 | chr5:22686923-22689433 FORWARD LENGTH=699	light	36	5.33	5.33	MKK1-ID	0.003257	Non biotinylated peptide
MKK2-ID-H-vsMKK1-ID-L-n6-R3	n6	f3	20258	640.673	1919	1918.99	3267	3	nLSTPK(242.073)PLPSDLLHLKc	nLSTPKPLPSDLLHLKc	nLSTPK(242.073)PLPSDLLHLKc	AT1G06650.2	AT1G06650.1;AT1G06650.2	| Symbols: | 2-oxoglutarate (2OG) and Fe(II)-dependent oxygenase superfamily protein | chr1:2035909-2037186 FORWARD LENGTH=369	heavy	19	24.32	5.34	MKK1-ID	0.000643	Biotinylated peptide	AT1G06650.2-K52
MKK2-ID-H-vsMKK1-ID-L-n3-F3	n3	r3	14415	636.325	1905.95	1905.95	2407	3	nLTGK(226.078)HPFNSEAPLNRc	nLTGKHPFNSEAPLNRc	nLTGK(226.078)HPFNSEAPLNRc	AT1G37130.1	AT1G37130.1	| Symbols: NIA2, B29, NIA2-1, CHL3, NR, NR2, ATNR2 | nitrate reductase 2 | chr1:14158617-14161652 FORWARD LENGTH=917	light	23	33.28	5.35	MKK1-ID	0.00038	Biotinylated peptide	AT1G37130.1-K117
MKK2-ID-H-vsMKK1-ID-L-n3-F3	n3	r3	3122	675.903	3374.48	3374.48	853	5	nVLQEHEDSKLQKHHEEEEEEDEEESGARc	nVLQEHEDSKLQKHHEEEEEEDEEESGARc	nVLQEHEDSKLQKHHEEEEEEDEEESGARc	AT2G46900.1	AT2G46900.1	| Symbols: | CONTAINS InterPro DOMAIN/s: Basic helix-loop-helix, Nulp1-type (InterPro:IPR006994); Has 2929 Blast hits to 2464 proteins in 333 species: Archae - 2; Bacteria - 151; Metazoa - 913; Fungi - 372; Plants - 141; Viruses - 47; Other Eukaryotes - 1303 (source: NCBI BLink). | chr2:19269678-19271987 FORWARD LENGTH=627	light	41	5.35	5.35	MKK1-ID	0.003689	Non biotinylated peptide
MKK2-ID-H-vsMKK1-ID-L-n6-R3	n6	f3	22670	850.88	3399.49	3399.48	3548	4	nGLGDWM(15.995)NIIK(242.073)PVNEEKDHWVPDEAVSKc	nGLGDWMNIIKPVNEEKDHWVPDEAVSKc	nGLGDWM(15.995)NIIK(242.073)PVNEEKDHWVPDEAVSKc	AT1G20110.1	AT1G20110.1	| Symbols: | RING/FYVE/PHD zinc finger superfamily protein | chr1:6971554-6974578 FORWARD LENGTH=601	heavy	36	5.36	5.36	MKK1-ID	0.002178	Biotinylated peptide	AT1G20110.1-K443
MKK2-ID-H-vsMKK1-ID-L-n4-R1	n4	f1	10507	857.993	2570.96	2570.95	1902	3	nHPQWQSDDGGDNSEPESPSDSLRc	nHPQWQSDDGGDNSEPESPSDSLRc	nHPQWQSDDGGDNSEPESPSDSLRc	AT5G20280.1	AT5G20280.1	| Symbols: ATSPS1F, SPS1F | sucrose phosphate synthase 1F | chr5:6844994-6849997 REVERSE LENGTH=1043	heavy	32	5.36	5.36	MKK1-ID	0.005855	Non biotinylated peptide
MKK2-ID-H-vsMKK1-ID-L-n2-F2	n2	r2	7667	474.267	1893.04	1893.04	1945	4	nSPAPGEPPFIKVGDKVQKc	nSPAPGEPPFIKVGDKVQKc	nSPAPGEPPFIKVGDKVQKc	AT5G16390.1	AT5G16390.1;AT5G16390.2	| Symbols: CAC1, CAC1A, BCCP, BCCP1 | chloroplastic acetylcoenzyme A carboxylase 1 | chr5:5361098-5363020 REVERSE LENGTH=280	light	22	5.37	5.37	MKK1-ID	0.004448	Non biotinylated peptide
MKK2-ID-H-vsMKK1-ID-L-n4-R1	n4	f1	34409	1248.2	3741.57	3741.57	4883	3	nEGPPVFEQPEMTYEKLM(15.995)EYGNMLVMEQENVKc	nEGPPVFEQPEMTYEKLMEYGNMLVMEQENVKc	nEGPPVFEQPEMTYEKLM(15.995)EYGNMLVMEQENVKc	AT2G39730.1	AT2G39730.1;AT2G39730.2;AT2G39730.3	| Symbols: RCA | rubisco activase | chr2:16570951-16573345 REVERSE LENGTH=474	heavy	37	22.88	5.37	MKK1-ID	0.000829	Non biotinylated peptide
MKK2-ID-H-vsMKK1-ID-L-n2-F2	n2	r2	16388	834.417	2500.23	2500.23	3039	3	nTESK(226.078)PETLEEISLESKPETKc	nTESKPETLEEISLESKPETKc	nTESK(226.078)PETLEEISLESKPETKc	AT5G04870.1	AT5G04870.1	| Symbols: CPK1, ATCPK1 | calcium dependent protein kinase 1 | chr5:1417015-1419877 REVERSE LENGTH=610	light	23	13.52	5.38	MKK1-ID	0.000948	Biotinylated peptide	AT5G04870.1-K84
MKK2-ID-H-vsMKK1-ID-L-n3-F3	n3	r3	3293	440.2	1317.58	1317.58	873	3	nANLGM(15.995)EVM(15.995)HERc	nANLGMEVMHERc	nANLGM(15.995)EVM(15.995)HERc	ATCG00020.1	ATCG00020.1	| Symbols: PSBA | photosystem II reaction center protein A | chrC:383-1444 REVERSE LENGTH=353	light	17	5.39	5.39	MKK1-ID	0.00279	Non biotinylated peptide
MKK2-ID-H-vsMKK1-ID-L-n3-F3	n3	r3	3893	511.93	1532.77	1532.77	936	3	nKEIEDETDRITGKc	nKEIEDETDRITGKc	nKEIEDETDRITGKc	AT1G14830.1	AT1G14830.1;AT2G44590.1;AT2G44590.2;AT2G44590.3	| Symbols: ADL1C, ADL5, DRP1C, DL1C | DYNAMIN-like 1C | chr1:5107699-5111470 REVERSE LENGTH=614	light	18	5.39	5.39	MKK1-ID	0.000734	Non biotinylated peptide
MKK2-ID-H-vsMKK1-ID-L-n5-R2	n5	f2	16562	503.957	1508.85	1508.85	2709	3	nVVK(226.078)NISLLKPRc	nVVKNISLLKPRc	nVVK(226.078)NISLLKPRc	AT2G40630.1	AT2G40630.1	| Symbols: | Uncharacterised conserved protein (UCP030365) | chr2:16958442-16960942 FORWARD LENGTH=535	heavy	17	36.07	5.4	MKK1-ID	0.000485	Biotinylated peptide	AT2G40630.1-K155
MKK2-ID-H-vsMKK1-ID-L-n3-F3	n3	r3	22197	1143.87	3428.6	3428.6	3270	3	nAPDLSNVISKGESSSAAVVQDDEEVDEEGVEPKc	nAPDLSNVISKGESSSAAVVQDDEEVDEEGVEPKc	nAPDLSNVISKGESSSAAVVQDDEEVDEEGVEPKc	AT3G12390.1	AT3G12390.1	| Symbols: | Nascent polypeptide-associated complex (NAC), alpha subunit family protein | chr3:3942344-3943595 FORWARD LENGTH=203	light	37	5.41	5.41	MKK1-ID	0.008343	Non biotinylated peptide
MKK2-ID-H-vsMKK1-ID-L-n1-F1	n1	r1	7270	402.209	1203.6	1203.6	1912	3	nVYLWHETTRc	nVYLWHETTRc	nVYLWHETTRc	ATCG01060.1	ATCG01060.1	| Symbols: PSAC | iron-sulfur cluster binding;electron carriers;4 iron, 4 sulfur cluster binding | chrC:117318-117563 REVERSE LENGTH=81	light	15	5.41	5.41	MKK1-ID	0.002201	Non biotinylated peptide
MKK2-ID-H-vsMKK1-ID-L-n3-F3	n3	r3	16378	537.532	2146.1	2146.1	2633	4	nRPQSSK(226.078)HLVSYFATATKc	nRPQSSKHLVSYFATATKc	nRPQSSK(226.078)HLVSYFATATKc	AT1G21250.1	AT1G21250.1	| Symbols: WAK1, PRO25 | cell wall-associated kinase | chr1:7439512-7441892 FORWARD LENGTH=735	light	25	15.56	5.43	MKK1-ID	0.000491	Biotinylated peptide	AT1G21250.1-K619
MKK2-ID-H-vsMKK1-ID-L-n6-R3	n6	f3	3709	429.208	1284.6	1284.6	971	3	nTITEIHTEAEKc	nTITEIHTEAEKc	nTITEIHTEAEKc	AT5G57870.1	AT5G57870.1;AT5G57870.2	| Symbols: eIFiso4G1 | MIF4G domain-containing protein / MA3 domain-containing protein | chr5:23439755-23443433 FORWARD LENGTH=780	heavy	14	5.43	5.43	MKK1-ID	0.009436	Non biotinylated peptide
MKK2-ID-H-vsMKK1-ID-L-n3-F3	n3	r3	8720	932.374	2794.1	2794.1	1689	3	nYHEEGDDAEEGEIAGGEGDGNVDESSKc	nYHEEGDDAEEGEIAGGEGDGNVDESSKc	nYHEEGDDAEEGEIAGGEGDGNVDESSKc	AT4G18040.1	AT4G18040.1	| Symbols: EIF4E, CUM1, AT.EIF4E1, eIF4E1 | eukaryotic translation initiation factor 4E | chr4:10016724-10018151 REVERSE LENGTH=235	light	31	5.43	5.43	MKK1-ID	0.006479	Non biotinylated peptide
MKK2-ID-H-vsMKK1-ID-L-n3-F3	n3	r3	14517	744.841	2975.34	2975.33	2419	4	nKYGEEEEEEESERIHENLEPEMIKc	nKYGEEEEEEESERIHENLEPEMIKc	nKYGEEEEEEESERIHENLEPEMIKc	AT1G55850.1	AT1G55850.1	| Symbols: ATCSLE1, CSLE1 | cellulose synthase like E1 | chr1:20876752-20879414 FORWARD LENGTH=729	light	32	5.44	5.44	MKK1-ID	0.001249	Non biotinylated peptide
MKK2-ID-H-vsMKK1-ID-L-n3-F3	n3	r3	6862	440.914	1319.72	1319.72	1402	3	nVAPEVIAEHTVRc	nVAPEVIAEHTVRc	nVAPEVIAEHTVRc	AT2G36460.1	AT2G36460.1;AT2G36460.2	| Symbols: | Aldolase superfamily protein | chr2:15296929-15298387 REVERSE LENGTH=358	light	17	5.45	5.45	MKK1-ID	0.003945	Non biotinylated peptide
MKK2-ID-H-vsMKK1-ID-L-n2-F2	n2	r2	27316	1071.17	3210.5	3210.5	4278	3	nLSDVFELEPDFEVEFAQGELRDDQVERc	nLSDVFELEPDFEVEFAQGELRDDQVERc	nLSDVFELEPDFEVEFAQGELRDDQVERc	AT5G08010.1	AT5G08010.1	| Symbols: | unknown protein; BEST Arabidopsis thaliana protein match is: unknown protein (TAIR:AT5G61040.1); Has 5732 Blast hits to 4319 proteins in 440 species: Archae - 66; Bacteria - 397; Metazoa - 2437; Fungi - 292; Plants - 238; Viruses - 35; Other Eukaryotes - 2267 (source: NCBI BLink). | chr5:2569606-2571613 FORWARD LENGTH=566	light	35	5.46	5.46	MKK1-ID	0.001706	Non biotinylated peptide
MKK2-ID-H-vsMKK1-ID-L-n3-F3	n3	r3	20851	855.945	3419.75	3419.75	3124	4	nVLVENEAKVDQGQPILVLEAM(15.995)K(242.073)M(15.995)EHVVKc	nVLVENEAKVDQGQPILVLEAMKMEHVVKc	nVLVENEAKVDQGQPILVLEAM(15.995)K(242.073)M(15.995)EHVVKc	AT1G03090.2	AT1G03090.1;AT1G03090.2	| Symbols: MCCA | methylcrotonyl-CoA carboxylase alpha chain, mitochondrial / 3-methylcrotonyl-CoA carboxylase 1 (MCCA) | chr1:739715-743819 FORWARD LENGTH=734	light	36	16.8	5.48	MKK1-ID	0.000583	Biotinylated peptide	AT1G03090.2-K699
MKK2-ID-H-vsMKK1-ID-L-n2-F2	n2	r2	3926	449.227	896.439	896.439	1086	2	nTYNWSVKc	nTYNWSVKc	nTYNWSVKc	AT1G15250.1	AT1G15250.1;AT1G52300.1;AT3G16080.1	| Symbols: | Zinc-binding ribosomal protein family protein | chr1:5248825-5249381 REVERSE LENGTH=95	light	10	5.49	5.49	MKK1-ID	0.002178	Non biotinylated peptide
MKK2-ID-H-vsMKK1-ID-L-n1-F1	n1	r1	14044	768.05	2301.13	2301.13	2800	3	nVVTIDSYEDVPTYSEESLKKc	nVVTIDSYEDVPTYSEESLKKc	nVVTIDSYEDVPTYSEESLKKc	AT1G47128.1	AT1G47128.1	| Symbols: RD21, RD21A | Granulin repeat cysteine protease family protein | chr1:17283139-17285609 REVERSE LENGTH=462	light	22	5.51	5.51	MKK1-ID	0.003215	Non biotinylated peptide
MKK2-ID-H-vsMKK1-ID-L-n4-R1	n4	f1	25727	1031.49	4121.94	4121.94	3794	4	nVPVTVPAPVSSSGKPVSSSALNYVTLGTFSWDQDNDKVKc	nVPVTVPAPVSSSGKPVSSSALNYVTLGTFSWDQDNDKVKc	nVPVTVPAPVSSSGKPVSSSALNYVTLGTFSWDQDNDKVKc	AT1G30070.1	AT1G30070.1;AT1G30070.2	| Symbols: | SGS domain-containing protein | chr1:10546794-10548072 REVERSE LENGTH=222	heavy	46	5.51	5.51	MKK1-ID	0.001886	Non biotinylated peptide
MKK2-ID-H-vsMKK1-ID-L-n5-R2	n5	f2	11010	499.256	1494.75	1494.74	2013	3	nVEIDPKTARPK(226.078)c	nVEIDPKTARPKc	nVEIDPKTARPK(226.078)c	AT4G00231.1	AT4G00231.1	| Symbols: MEE50 | ARM repeat superfamily protein | chr4:97528-99050 FORWARD LENGTH=475	heavy	16	20.67	5.51	MKK1-ID	0.000806	Biotinylated peptide	AT4G00231.1-K470
MKK2-ID-H-vsMKK1-ID-L-n6-R3	n6	f3	7945	404.188	1612.72	1612.73	1717	4	nANLLK(242.073)HEYHARc	nANLLKHEYHARc	nANLLK(242.073)HEYHARc	AT3G61140.1	AT3G61140.1	| Symbols: FUS6, ATFUS6, CSN1, COP11, EMB78, ATSK31, SK31 | 26S proteasome, regulatory subunit Rpn7;Proteasome component (PCI) domain | chr3:22626335-22628895 FORWARD LENGTH=441	heavy	20	14.56	5.52	MKK1-ID	0.001112	Biotinylated peptide	AT3G61140.1-K430
MKK2-ID-H-vsMKK1-ID-L-n6-R3	n6	f3	22196	543.955	1628.84	1628.84	3491	3	nLVDILAQHFDIVARc	nLVDILAQHFDIVARc	nLVDILAQHFDIVARc	AT3G57610.1	AT3G57610.1	| Symbols: ADSS | adenylosuccinate synthase | chr3:21334519-21336603 REVERSE LENGTH=490	heavy	20	5.52	5.52	MKK1-ID	0.002291	Non biotinylated peptide
MKK2-ID-H-vsMKK1-ID-L-n1-F1	n1	r1	21986	845.42	2533.24	2533.24	3822	3	nLQSNSYTTNTLLDTVTAAM(15.995)FQAKc	nLQSNSYTTNTLLDTVTAAMFQAKc	nLQSNSYTTNTLLDTVTAAM(15.995)FQAKc	AT1G20110.1	AT1G20110.1	| Symbols: | RING/FYVE/PHD zinc finger superfamily protein | chr1:6971554-6974578 FORWARD LENGTH=601	light	28	5.52	5.52	MKK1-ID	0.006458	Non biotinylated peptide
MKK2-ID-H-vsMKK1-ID-L-n3-F3	n3	r3	22719	1438.6	4312.77	4312.77	3325	3	nDFM(15.995)PSDTDFSTKGEETQEMQEEEEESSDPVFDNAIQRc	nDFMPSDTDFSTKGEETQEMQEEEEESSDPVFDNAIQRc	nDFM(15.995)PSDTDFSTKGEETQEMQEEEEESSDPVFDNAIQRc	AT3G63460.1	AT3G63460.1;AT3G63460.2;AT3G63460.3	| Symbols: | transducin family protein / WD-40 repeat family protein | chr3:23431009-23437241 REVERSE LENGTH=1104	light	45	122.55	5.53	MKK1-ID	3.7e-05	Non biotinylated peptide
MKK2-ID-H-vsMKK1-ID-L-n3-F3	n3	r3	28686	825.068	2472.18	2472.18	3954	3	nGLDSLRSEVNDVDWESTFYLKc	nGLDSLRSEVNDVDWESTFYLKc	nGLDSLRSEVNDVDWESTFYLKc	AT1G05010.1	AT1G05010.1	| Symbols: EFE, ACO4, EAT1 | ethylene-forming enzyme | chr1:1431419-1432695 REVERSE LENGTH=323	light	27	5.54	5.54	MKK1-ID	0.002566	Non biotinylated peptide
MKK2-ID-H-vsMKK1-ID-L-n6-R3	n6	f3	23364	758.355	3029.39	3029.38	3627	4	nKAEDLAGNFWQHLK(226.078)TGPSVADAAVSRc	nKAEDLAGNFWQHLKTGPSVADAAVSRc	nKAEDLAGNFWQHLK(226.078)TGPSVADAAVSRc	AT1G28200.1	AT1G28200.1	| Symbols: FIP1 | FH interacting protein 1 | chr1:9850395-9852300 REVERSE LENGTH=259	heavy	36	36.5	5.54	MKK1-ID	0.000583	Biotinylated peptide	AT1G28200.1-K111
MKK2-ID-H-vsMKK1-ID-L-n3-F3	n3	r3	1982	451.715	901.415	901.414	581	2	nEVDPTGERc	nEVDPTGERc	nEVDPTGERc	AT1G14830.1	AT1G14830.1	| Symbols: ADL1C, ADL5, DRP1C, DL1C | DYNAMIN-like 1C | chr1:5107699-5111470 REVERSE LENGTH=614	light	11	5.54	5.54	MKK1-ID	0.007387	Non biotinylated peptide
MKK2-ID-H-vsMKK1-ID-L-n3-F3	n3	r3	20082	700.86	2799.41	2799.41	3041	4	nQLALSK(226.078)MASVNALM(15.995)HQQGQHPLRc	nQLALSKMASVNALMHQQGQHPLRc	nQLALSK(226.078)MASVNALM(15.995)HQQGQHPLRc	AT3G14100.1	AT3G14100.1	| Symbols: | RNA-binding (RRM/RBD/RNP motifs) family protein | chr3:4673027-4675950 FORWARD LENGTH=427	light	36	34.44	5.55	MKK1-ID	0.000241	Biotinylated peptide	AT3G14100.1-K378
MKK2-ID-H-vsMKK1-ID-L-n1-F1	n1	r1	27114	1145.83	3434.47	3434.47	4500	3	nYQLPNEDLDALISVSTDEDVENM(15.995)MDEYDRc	nYQLPNEDLDALISVSTDEDVENMMDEYDRc	nYQLPNEDLDALISVSTDEDVENM(15.995)MDEYDRc	AT4G05150.1	AT4G05150.1	| Symbols: | Octicosapeptide/Phox/Bem1p family protein | chr4:2660339-2662675 FORWARD LENGTH=477	light	35	29.95	5.56	MKK1-ID	0.000601	Non biotinylated peptide
MKK2-ID-H-vsMKK1-ID-L-n6-R3	n6	f3	17104	834.065	2499.17	2499.17	2881	3	nAAPVEEPVGEKSK(226.078)M(15.995)SYASILKc	nAAPVEEPVGEKSKMSYASILKc	nAAPVEEPVGEKSK(226.078)M(15.995)SYASILKc	AT5G43960.1	AT5G43960.1;AT5G43960.2	| Symbols: | Nuclear transport factor 2 (NTF2) family protein with RNA binding (RRM-RBD-RNP motifs) domain | chr5:17689154-17691653 REVERSE LENGTH=450	heavy	24	44.28	5.56	MKK1-ID	0.000131	Biotinylated peptide	AT5G43960.1-K235
MKK2-ID-H-vsMKK1-ID-L-n5-R2	n5	f2	21698	508.745	2030.95	2030.95	3304	4	nTNLPEDLKERFEEYVKc	nTNLPEDLKERFEEYVKc	nTNLPEDLKERFEEYVKc	AT3G63140.1	AT3G63140.1	| Symbols: CSP41A | chloroplast stem-loop binding protein of 41 kDa | chr3:23327006-23328620 REVERSE LENGTH=406	heavy	22	5.56	5.56	MKK1-ID	0.003689	Non biotinylated peptide
MKK2-ID-H-vsMKK1-ID-L-n1-F1	n1	r1	20565	808.73	2423.17	2423.17	3639	3	nVAGASADILDAAEK(226.078)YGKFDEKc	nVAGASADILDAAEKYGKFDEKc	nVAGASADILDAAEK(226.078)YGKFDEKc	AT1G13930.1	AT1G13930.1;AT1G13930.2;AT1G13930.3	| Symbols: | Involved in response to salt stress. Knockout mutants are hypersensitive to salt stress. | chr1:4761091-4761558 FORWARD LENGTH=155	light	24	12.28	5.56	MKK1-ID	0.000643	Biotinylated peptide	AT1G13930.1-K80
MKK2-ID-H-vsMKK1-ID-L-n2-F2	n2	r2	18477	753.779	5269.4	5269.4	3283	7	nDDLVDKYSLQEDQHQPQHEDYEDEVAIEETPREEVAVDVVHEHRc	nDDLVDKYSLQEDQHQPQHEDYEDEVAIEETPREEVAVDVVHEHRc	nDDLVDKYSLQEDQHQPQHEDYEDEVAIEETPREEVAVDVVHEHRc	AT5G43960.1	AT5G43960.1;AT5G43960.2	| Symbols: | Nuclear transport factor 2 (NTF2) family protein with RNA binding (RRM-RBD-RNP motifs) domain | chr5:17689154-17691653 REVERSE LENGTH=450	light	63	5.58	5.58	MKK1-ID	0.002178	Non biotinylated peptide
MKK2-ID-H-vsMKK1-ID-L-n2-F2	n2	r2	7311	698.822	1395.63	1395.63	1887	2	nADVSK(226.078)M(15.995)NSFRc	nADVSKMNSFRc	nADVSK(226.078)M(15.995)NSFRc	AT2G28150.1	AT2G28150.1	| Symbols: | Domain of unknown function (DUF966) | chr2:12000015-12002227 FORWARD LENGTH=540	light	15	37	5.58	MKK1-ID	0.000491	Biotinylated peptide	AT2G28150.1-K310
MKK2-ID-H-vsMKK1-ID-L-n6-R3	n6	f3	16424	790.681	2369.02	2369.02	2797	3	nVQDEDTEALKIEWAEDPTEKc	nVQDEDTEALKIEWAEDPTEKc	nVQDEDTEALKIEWAEDPTEKc	AT2G15860.1	AT2G15860.1;AT2G15860.2	| Symbols: | unknown protein; FUNCTIONS IN: molecular_function unknown; INVOLVED IN: biological_process unknown; LOCATED IN: cellular_component unknown; EXPRESSED IN: 24 plant structures; EXPRESSED DURING: 13 growth stages; Has 30201 Blast hits to 17322 proteins in 780 species: Archae - 12; Bacteria - 1396; Metazoa - 17338; Fungi - 3422; Plants - 5037; Viruses - 0; Other Eukaryotes - 2996 (source…	heavy	24	5.59	5.59	MKK1-ID	0.004955	Non biotinylated peptide
MKK2-ID-H-vsMKK1-ID-L-n1-F1	n1	r1	24202	1358.62	4072.84	4072.84	4119	3	nAEESTEGETEAVVENAVETEAEGEGEATVAAEEAKPPWKc	nAEESTEGETEAVVENAVETEAEGEGEATVAAEEAKPPWKc	nAEESTEGETEAVVENAVETEAEGEGEATVAAEEAKPPWKc	AT5G47190.1	AT5G47190.1	| Symbols: | Ribosomal protein L19 family protein | chr5:19164432-19166064 REVERSE LENGTH=229	light	43	5.62	5.62	MKK1-ID	0.003901	Non biotinylated peptide
MKK2-ID-H-vsMKK1-ID-L-n2-F2	n2	r2	8736	412.694	1646.75	1646.75	2086	4	nSYFFFDGRHNTEKc	nSYFFFDGRHNTEKc	nSYFFFDGRHNTEKc	AT3G14210.1	AT3G14210.1	| Symbols: ESM1 | epithiospecifier modifier 1 | chr3:4729886-4731562 FORWARD LENGTH=392	light	20	5.63	5.63	MKK1-ID	0.001909	Non biotinylated peptide
MKK2-ID-H-vsMKK1-ID-L-n3-F3	n3	r3	19478	576.796	2303.15	2303.15	2975	4	nKPENFAK(242.073)YQAFELIHARc	nKPENFAKYQAFELIHARc	nKPENFAK(242.073)YQAFELIHARc	AT4G10340.1	AT4G10340.1	| Symbols: LHCB5 | light harvesting complex of photosystem II 5 | chr4:6408200-6409496 FORWARD LENGTH=280	light	26	41.91	5.64	MKK1-ID	7e-05	Biotinylated peptide	AT4G10340.1-K109
MKK2-ID-H-vsMKK1-ID-L-n6-R3	n6	f3	13011	451.226	1800.88	1800.87	2367	4	nKLEK(226.078)M(15.995)ASIDVHLRc	nKLEKMASIDVHLRc	nKLEK(226.078)M(15.995)ASIDVHLRc	AT1G53310.1	AT1G53310.1;AT1G53310.2;AT1G53310.3	| Symbols: ATPPC1, PEPC1, ATPEPC1, PPC1 | phosphoenolpyruvate carboxylase 1 | chr1:19884261-19888070 REVERSE LENGTH=967	heavy	20	41.68	5.65	MKK1-ID	0.000101	Biotinylated peptide	AT1G53310.1-K8
MKK2-ID-H-vsMKK1-ID-L-n6-R3	n6	f3	9500	510.19	1018.36	1018.36	1918	2	nTALEEM(15.995)DADc	nTALEEMDADc	nTALEEM(15.995)DADc	AT2G27020.1	AT2G27020.1	| Symbols: PAG1 | 20S proteasome alpha subunit G1 | chr2:11528515-11530858 REVERSE LENGTH=249	heavy	9	5.65	5.65	MKK1-ID	0.008406	Non biotinylated peptide
MKK2-ID-H-vsMKK1-ID-L-n5-R2	n5	f2	34467	1178.99	4711.93	4711.94	4806	4	nLGESEFGYPGEEDDPENGAPAAVPVPLPDM(15.995)VLPPSFDSDNSAYRc	nLGESEFGYPGEEDDPENGAPAAVPVPLPDMVLPPSFDSDNSAYRc	nLGESEFGYPGEEDDPENGAPAAVPVPLPDM(15.995)VLPPSFDSDNSAYRc	AT4G02510.1	AT4G02510.1	| Symbols: TOC159, TOC86, PPI2, TOC160, ATTOC159 | translocon at the outer envelope membrane of chloroplasts 159 | chr4:1104766-1109360 FORWARD LENGTH=1503	heavy	49	5.65	5.65	MKK1-ID	0.009607	Non biotinylated peptide
MKK2-ID-H-vsMKK1-ID-L-n2-F2	n2	r2	24808	863.383	3449.5	3449.5	4009	4	nYQLPGEDLDALISVTNDDDLEHM(15.995)MHEYDRc	nYQLPGEDLDALISVTNDDDLEHMMHEYDRc	nYQLPGEDLDALISVTNDDDLEHM(15.995)MHEYDRc	AT5G64430.1	AT5G64430.1	| Symbols: | Octicosapeptide/Phox/Bem1p family protein | chr5:25762540-25764081 REVERSE LENGTH=513	light	38	29.89	5.66	MKK1-ID	0.000221	Non biotinylated peptide
MKK2-ID-H-vsMKK1-ID-L-n3-F3	n3	r3	10832	486.913	1457.72	1457.72	1971	3	nKYEESFTSALQRc	nKYEESFTSALQRc	nKYEESFTSALQRc	AT3G13290.1	AT3G13290.1;AT3G13300.1;AT3G13300.2	| Symbols: VCR | varicose-related | chr3:4297529-4303113 FORWARD LENGTH=1340	light	17	5.67	5.67	MKK1-ID	0.002701	Non biotinylated peptide
MKK2-ID-H-vsMKK1-ID-L-n3-F3	n3	r3	10580	1053.78	3158.31	3158.31	1938	3	nGGEQADEGKSEPEQPASAEPMETENPAEGSTc	nGGEQADEGKSEPEQPASAEPMETENPAEGSTc	nGGEQADEGKSEPEQPASAEPMETENPAEGSTc	AT1G79930.1	AT1G79930.1	| Symbols: HSP91 | heat shock protein 91 | chr1:30063781-30067067 REVERSE LENGTH=831	light	35	5.69	5.69	MKK1-ID	0.002314	Non biotinylated peptide
MKK2-ID-H-vsMKK1-ID-L-n4-R1	n4	f1	5474	413.238	1236.69	1236.69	1058	3	nVILSTHLGRPKc	nVILSTHLGRPKc	nVILSTHLGRPKc	AT3G12780.1	AT1G56190.1;AT1G56190.2;AT3G12780.1	| Symbols: PGK1 | phosphoglycerate kinase 1 | chr3:4061127-4063140 REVERSE LENGTH=481	heavy	17	5.71	5.71	MKK1-ID	0.001977	Non biotinylated peptide
MKK2-ID-H-vsMKK1-ID-L-n6-R3	n6	f3	33111	681.352	2041.04	2041.03	4834	3	nVYGPIK(226.078)ELLSELNPPKc	nVYGPIKELLSELNPPKc	nVYGPIK(226.078)ELLSELNPPKc	AT2G25450.1	AT2G25450.1	| Symbols: | 2-oxoglutarate (2OG) and Fe(II)-dependent oxygenase superfamily protein | chr2:10830286-10831563 REVERSE LENGTH=359	heavy	19	25.21	5.71	MKK1-ID	0.000601	Biotinylated peptide	AT2G25450.1-K321
MKK2-ID-H-vsMKK1-ID-L-n1-F1	n1	r1	10446	586.635	1756.88	1756.88	2336	3	nSSLPTVKSPM(15.995)AGTFYRc	nSSLPTVKSPMAGTFYRc	nSSLPTVKSPM(15.995)AGTFYRc	AT5G16390.1	AT5G16390.1;AT5G16390.2	| Symbols: CAC1, CAC1A, BCCP, BCCP1 | chloroplastic acetylcoenzyme A carboxylase 1 | chr5:5361098-5363020 REVERSE LENGTH=280	light	20	5.71	5.71	MKK1-ID	0.003901	Non biotinylated peptide
MKK2-ID-H-vsMKK1-ID-L-n3-F3	n3	r3	6888	395.206	1576.79	1576.79	1407	4	nANLLK(226.078)HEYHARc	nANLLKHEYHARc	nANLLK(226.078)HEYHARc	AT3G61140.1	AT3G61140.1	| Symbols: FUS6, ATFUS6, CSN1, COP11, EMB78, ATSK31, SK31 | 26S proteasome, regulatory subunit Rpn7;Proteasome component (PCI) domain | chr3:22626335-22628895 FORWARD LENGTH=441	light	20	20.04	5.71	MKK1-ID	0.000354	Biotinylated peptide	AT3G61140.1-K430
MKK2-ID-H-vsMKK1-ID-L-n5-R2	n5	f2	30979	1142.16	3423.47	3423.47	4368	3	nVVEMQEILDQQLAEEAAEAEGEGAMASVANPRc	nVVEMQEILDQQLAEEAAEAEGEGAMASVANPRc	nVVEMQEILDQQLAEEAAEAEGEGAMASVANPRc	AT1G71820.1	AT1G71820.1	| Symbols: SEC6 | SEC6 | chr1:27010022-27016745 FORWARD LENGTH=752	heavy	39	5.72	5.72	MKK1-ID	0.003234	Non biotinylated peptide
MKK2-ID-H-vsMKK1-ID-L-n1-F1	n1	r1	16513	773.132	3088.5	3088.49	3118	4	nFAELSGNDIFKGDAASSNVEK(226.078)HLSQAKc	nFAELSGNDIFKGDAASSNVEKHLSQAKc	nFAELSGNDIFKGDAASSNVEK(226.078)HLSQAKc	AT1G78150.1	AT1G78150.1;AT1G78150.2;AT1G78150.3	| Symbols: | unknown protein; BEST Arabidopsis thaliana protein match is: unknown protein (TAIR:AT1G35780.1); Has 152 Blast hits to 146 proteins in 18 species: Archae - 0; Bacteria - 0; Metazoa - 1; Fungi - 2; Plants - 149; Viruses - 0; Other Eukaryotes - 0 (source: NCBI BLink). | chr1:29404996-29406341 FORWARD LENGTH=274	light	35	6.8	5.72	MKK1-ID	0.002201	Biotinylated peptide	AT1G78150.1-K231
MKK2-ID-H-vsMKK1-ID-L-n2-F2	n2	r2	17661	1188.88	3563.62	3563.62	3174	3	nEDLLAPEIPAPPEIKQDEDDEENEEEEGGLSKc	nEDLLAPEIPAPPEIKQDEDDEENEEEEGGLSKc	nEDLLAPEIPAPPEIKQDEDDEENEEEEGGLSKc	AT4G12610.1	AT4G12610.1;AT4G12610.2	| Symbols: RAP74, ATRAP74 | transcription activators;DNA binding;RNA polymerase II transcription factors;catalytics;transcription initiation factors | chr4:7455565-7457465 FORWARD LENGTH=400	light	36	5.73	5.73	MKK1-ID	0.003406	Non biotinylated peptide
MKK2-ID-H-vsMKK1-ID-L-n5-R2	n5	f2	8215	665.31	2657.21	2657.2	1653	4	nKKWGTAQTPVTVAAANNM(15.995)SQYQSKc	nKKWGTAQTPVTVAAANNMSQYQSKc	nKKWGTAQTPVTVAAANNM(15.995)SQYQSKc	AT1G72410.1	AT1G72410.1;AT1G72410.2	| Symbols: | COP1-interacting protein-related | chr1:27251949-27256246 REVERSE LENGTH=1163	heavy	33	5.74	5.74	MKK1-ID	0.005462	Non biotinylated peptide
MKK2-ID-H-vsMKK1-ID-L-n3-F3	n3	r3	11629	434.919	1301.73	1301.73	2069	3	nKGPLVVFGTEGAKc	nKGPLVVFGTEGAKc	nKGPLVVFGTEGAKc	AT5G02870.1	AT5G02870.1;AT5G02870.2	| Symbols: | Ribosomal protein L4/L1 family | chr5:657830-659526 FORWARD LENGTH=407	light	15	5.75	5.75	MKK1-ID	0.001617	Non biotinylated peptide
MKK2-ID-H-vsMKK1-ID-L-n3-F3	n3	r3	20827	1220.04	4876.13	4876.12	3122	4	nATC(57.021)EVEDNGGVC(57.021)DAEQDVETENFQLNPVHGETLSVAEDKADQEKc	nATCEVEDNGGVCDAEQDVETENFQLNPVHGETLSVAEDKADQEKc	nATC(57.021)EVEDNGGVC(57.021)DAEQDVETENFQLNPVHGETLSVAEDKADQEKc	AT3G54760.1	AT3G54760.1;AT3G54760.2	| Symbols: | dentin sialophosphoprotein-related | chr3:20269659-20272037 REVERSE LENGTH=792	light	54	5.75	5.75	MKK1-ID	0.001864	Non biotinylated peptide
MKK2-ID-H-vsMKK1-ID-L-n4-R1	n4	f1	25909	647.293	2585.14	2585.15	3814	4	nIFFHGWFMGPLTEGKYPDIM(15.995)Rc	nIFFHGWFMGPLTEGKYPDIMRc	nIFFHGWFMGPLTEGKYPDIM(15.995)Rc	AT5G26000.1	AT5G26000.1;AT5G26000.2	| Symbols: TGG1, BGLU38 | thioglucoside glucohydrolase 1 | chr5:9079678-9082347 REVERSE LENGTH=541	heavy	28	19.22	5.76	MKK1-ID	0.000491	Non biotinylated peptide
MKK2-ID-H-vsMKK1-ID-L-n6-R3	n6	f3	10546	807.968	2420.88	2420.88	2052	3	nERDEEEEEEEESNPMEM(15.995)LKc	nERDEEEEEEEESNPMEMLKc	nERDEEEEEEEESNPMEM(15.995)LKc	AT1G63810.1	AT1G63810.1	| Symbols: | CONTAINS InterPro DOMAIN/s: Nrap protein (InterPro:IPR005554); Has 396 Blast hits to 382 proteins in 182 species: Archae - 3; Bacteria - 2; Metazoa - 142; Fungi - 146; Plants - 43; Viruses - 0; Other Eukaryotes - 60 (source: NCBI BLink). | chr1:23669690-23675542 REVERSE LENGTH=1053	heavy	24	24.4	5.77	MKK1-ID	0.000664	Non biotinylated peptide
MKK2-ID-H-vsMKK1-ID-L-n3-F3	n3	r3	24296	617.313	3081.53	3081.53	3494	5	nTFTPEGETLEK(226.078)WEKLHVLSYPHSKc	nTFTPEGETLEKWEKLHVLSYPHSKc	nTFTPEGETLEK(226.078)WEKLHVLSYPHSKc	AT4G17090.1	AT4G17090.1	| Symbols: CT-BMY, BAM3, BMY8 | chloroplast beta-amylase | chr4:9605266-9607250 REVERSE LENGTH=548	light	32	21.22	5.77	MKK1-ID	0.000583	Biotinylated peptide	AT4G17090.1-K68
MKK2-ID-H-vsMKK1-ID-L-n6-R3	n6	f3	28513	1289.59	3865.75	3865.73	4243	3	nGFLQQPDFVNM(15.995)MQEIQKNPSSLNLYLK(226.078)DQRc	nGFLQQPDFVNMMQEIQKNPSSLNLYLKDQRc	nGFLQQPDFVNM(15.995)MQEIQKNPSSLNLYLK(226.078)DQRc	AT1G12270.1	AT1G12270.1	| Symbols: Hop1 | stress-inducible protein, putative | chr1:4172105-4174575 FORWARD LENGTH=572	heavy	43	53.05	5.77	MKK1-ID	0.000491	Biotinylated peptide	AT1G12270.1-K174
MKK2-ID-H-vsMKK1-ID-L-n4-R1	n4	f1	18475	834.063	2499.17	2499.17	2916	3	nAAPVEEPVGEKSK(226.078)M(15.995)SYASILKc	nAAPVEEPVGEKSKMSYASILKc	nAAPVEEPVGEKSK(226.078)M(15.995)SYASILKc	AT5G43960.1	AT5G43960.1;AT5G43960.2	| Symbols: | Nuclear transport factor 2 (NTF2) family protein with RNA binding (RRM-RBD-RNP motifs) domain | chr5:17689154-17691653 REVERSE LENGTH=450	heavy	24	48.89	5.77	MKK1-ID	7e-05	Biotinylated peptide	AT5G43960.1-K235
MKK2-ID-H-vsMKK1-ID-L-n6-R3	n6	f3	5876	632.735	2526.91	2526.91	1415	4	nHM(15.995)GEEVGPNHDPFGAGKTEEDDDc	nHMGEEVGPNHDPFGAGKTEEDDDc	nHM(15.995)GEEVGPNHDPFGAGKTEEDDDc	AT4G02720.1	AT4G02720.1	| Symbols: | unknown protein; FUNCTIONS IN: molecular_function unknown; INVOLVED IN: biological_process unknown; EXPRESSED IN: 25 plant structures; EXPRESSED DURING: 14 growth stages; CONTAINS InterPro DOMAIN/s: Protein of unknown function DUF926 (InterPro:IPR009269); Has 30201 Blast hits to 17322 proteins in 780 species: Archae - 12; Bacteria - 1396; Metazoa - 17338; Fungi - 3422; Plants - 5037;…	heavy	29	5.77	5.77	MKK1-ID	0.003513	Non biotinylated peptide
MKK2-ID-H-vsMKK1-ID-L-n6-R3	n6	f3	10886	485.892	1454.65	1454.65	2095	3	nSWQAPEHDGLLGKc	nSWQAPEHDGLLGKc	nSWQAPEHDGLLGKc	AT4G01290.1	AT4G01290.1;AT4G01290.2	| Symbols: | unknown protein; FUNCTIONS IN: molecular_function unknown; INVOLVED IN: biological_process unknown; LOCATED IN: cellular_component unknown; EXPRESSED IN: 24 plant structures; EXPRESSED DURING: 15 growth stages; Has 1744 Blast hits to 1308 proteins in 219 species: Archae - 0; Bacteria - 241; Metazoa - 793; Fungi - 253; Plants - 108; Viruses - 0; Other Eukaryotes - 349 (source: NCBI BL…	heavy	18	5.77	5.77	MKK1-ID	0.001112	Non biotinylated peptide
MKK2-ID-H-vsMKK1-ID-L-n3-F3	n3	r3	4677	386.706	1542.79	1542.79	1026	4	nKTALYDFHVAHGGKc	nKTALYDFHVAHGGKc	nKTALYDFHVAHGGKc	AT1G11860.1	AT1G11860.1;AT1G11860.2;AT1G11860.3	| Symbols: | Glycine cleavage T-protein family | chr1:4001801-4003245 FORWARD LENGTH=408	light	20	5.78	5.78	MKK1-ID	0.000994	Non biotinylated peptide
MKK2-ID-H-vsMKK1-ID-L-n3-F3	n3	r3	7058	389.727	777.439	777.438	1442	2	nTLGNFVKc	nTLGNFVKc	nTLGNFVKc	AT2G41840.1	AT1G58380.1;AT1G58684.1;AT1G58983.1;AT1G59359.1;AT2G41840.1;AT3G57490.1	| Symbols: | Ribosomal protein S5 family protein | chr2:17460016-17461398 REVERSE LENGTH=285	light	9	5.79	5.79	MKK1-ID	0.003319	Non biotinylated peptide
MKK2-ID-H-vsMKK1-ID-L-n4-R1	n4	f1	21001	1317.52	3949.54	3949.52	3228	3	nMPDVASM(15.995)IPNTDGSEAATVAQEEEDDEDVDETGVEAKc	nMPDVASMIPNTDGSEAATVAQEEEDDEDVDETGVEAKc	nMPDVASM(15.995)IPNTDGSEAATVAQEEEDDEDVDETGVEAKc	AT4G10480.1	AT4G10480.1;AT4G10480.2	| Symbols: | Nascent polypeptide-associated complex (NAC), alpha subunit family protein | chr4:6478089-6479079 REVERSE LENGTH=212	heavy	40	69.5	5.79	MKK1-ID	0.000297	Non biotinylated peptide
MKK2-ID-H-vsMKK1-ID-L-n1-F1	n1	r1	17030	1134.78	3401.31	3401.32	3184	3	nMALDDDQYVEYQM(15.995)EDM(15.995)ADFPSNAEEEERc	nMALDDDQYVEYQMEDMADFPSNAEEEERc	nMALDDDQYVEYQM(15.995)EDM(15.995)ADFPSNAEEEERc	AT3G23540.1	AT3G23540.1;AT3G23540.2	| Symbols: | alpha/beta-Hydrolases superfamily protein | chr3:8443665-8448070 FORWARD LENGTH=566	light	34	72.01	5.79	MKK1-ID	3.7e-05	Non biotinylated peptide
MKK2-ID-H-vsMKK1-ID-L-n2-F2	n2	r2	20199	1081.04	4320.13	4320.13	3495	4	nLTGEIPEIEADLTPEEVQSEVTDAKPEEVQSEVKPEEVKc	nLTGEIPEIEADLTPEEVQSEVTDAKPEEVQSEVKPEEVKc	nLTGEIPEIEADLTPEEVQSEVTDAKPEEVQSEVKPEEVKc	AT5G41950.1	AT5G41950.1	| Symbols: | Tetratricopeptide repeat (TPR)-like superfamily protein | chr5:16785825-16789360 FORWARD LENGTH=565	light	44	5.8	5.8	MKK1-ID	0.001595	Non biotinylated peptide
MKK2-ID-H-vsMKK1-ID-L-n5-R2	n5	f2	22903	1140.75	3419.23	3419.22	3438	3	nMALDDDQYVEYQM(15.995)EDMADFPSNAEEEERc	nMALDDDQYVEYQMEDMADFPSNAEEEERc	nMALDDDQYVEYQM(15.995)EDMADFPSNAEEEERc	AT3G23540.1	AT3G23540.1;AT3G23540.2	| Symbols: | alpha/beta-Hydrolases superfamily protein | chr3:8443665-8448070 FORWARD LENGTH=566	heavy	34	6.44	5.8	MKK1-ID	0.007783	Non biotinylated peptide
MKK2-ID-H-vsMKK1-ID-L-n3-F3	n3	r3	39647	1153.8	4611.16	4611.16	5254	4	nAIEEVEEKFTSESDSIADSSKLESVDTSAVEPEVVAAESGSEPKc	nAIEEVEEKFTSESDSIADSSKLESVDTSAVEPEVVAAESGSEPKc	nAIEEVEEKFTSESDSIADSSKLESVDTSAVEPEVVAAESGSEPKc	AT4G02510.1	AT4G02510.1	| Symbols: TOC159, TOC86, PPI2, TOC160, ATTOC159 | translocon at the outer envelope membrane of chloroplasts 159 | chr4:1104766-1109360 FORWARD LENGTH=1503	light	47	5.81	5.81	MKK1-ID	0.002406	Non biotinylated peptide
MKK2-ID-H-vsMKK1-ID-L-n3-F3	n3	r3	20552	779.766	2336.28	2336.28	3092	3	nGFLPATGVLNHYRPVAVSPSVRc	nGFLPATGVLNHYRPVAVSPSVRc	nGFLPATGVLNHYRPVAVSPSVRc	AT1G03090.2	AT1G03090.1;AT1G03090.2	| Symbols: MCCA | methylcrotonyl-CoA carboxylase alpha chain, mitochondrial / 3-methylcrotonyl-CoA carboxylase 1 (MCCA) | chr1:739715-743819 FORWARD LENGTH=734	light	31	5.81	5.81	MKK1-ID	0.00166	Non biotinylated peptide
MKK2-ID-H-vsMKK1-ID-L-n2-F2	n2	r2	16303	576.796	2303.16	2303.15	3029	4	nKPENFAK(242.073)YQAFELIHARc	nKPENFAKYQAFELIHARc	nKPENFAK(242.073)YQAFELIHARc	AT4G10340.1	AT4G10340.1	| Symbols: LHCB5 | light harvesting complex of photosystem II 5 | chr4:6408200-6409496 FORWARD LENGTH=280	light	26	40.32	5.84	MKK1-ID	7e-05	Biotinylated peptide	AT4G10340.1-K109
MKK2-ID-H-vsMKK1-ID-L-n1-F1	n1	r1	16678	700.861	2799.41	2799.41	3139	4	nQLALSK(226.078)MASVNALM(15.995)HQQGQHPLRc	nQLALSKMASVNALMHQQGQHPLRc	nQLALSK(226.078)MASVNALM(15.995)HQQGQHPLRc	AT3G14100.1	AT3G14100.1	| Symbols: | RNA-binding (RRM/RBD/RNP motifs) family protein | chr3:4673027-4675950 FORWARD LENGTH=427	light	36	18.07	5.84	MKK1-ID	0.000623	Biotinylated peptide	AT3G14100.1-K378
MKK2-ID-H-vsMKK1-ID-L-n2-F2	n2	r2	12847	831.419	2491.23	2491.23	2610	3	nAAPVEEPVGEKSK(242.073)M(15.995)SYASILKc	nAAPVEEPVGEKSKMSYASILKc	nAAPVEEPVGEKSK(242.073)M(15.995)SYASILKc	AT5G43960.1	AT5G43960.1;AT5G43960.2	| Symbols: | Nuclear transport factor 2 (NTF2) family protein with RNA binding (RRM-RBD-RNP motifs) domain | chr5:17689154-17691653 REVERSE LENGTH=450	light	24	23.08	5.85	MKK1-ID	0.000485	Biotinylated peptide	AT5G43960.1-K235
MKK2-ID-H-vsMKK1-ID-L-n4-R1	n4	f1	11795	477.228	1428.66	1428.66	2068	3	nHMEIIEEIDKRc	nHMEIIEEIDKRc	nHMEIIEEIDKRc	AT3G46970.1	AT3G46970.1	| Symbols: ATPHS2, PHS2 | alpha-glucan phosphorylase 2 | chr3:17301625-17306111 REVERSE LENGTH=841	heavy	17	5.86	5.86	MKK1-ID	0.000711	Non biotinylated peptide
MKK2-ID-H-vsMKK1-ID-L-n3-F3	n3	r3	12871	592.086	2955.39	2955.38	2219	5	nASLEPKEEVDHISNETEEHEHVLERc	nASLEPKEEVDHISNETEEHEHVLERc	nASLEPKEEVDHISNETEEHEHVLERc	AT5G40450.1	AT5G40450.1	| Symbols: | unknown protein; FUNCTIONS IN: molecular_function unknown; INVOLVED IN: biological_process unknown; LOCATED IN: chloroplast, plasma membrane; EXPRESSED IN: 24 plant structures; EXPRESSED DURING: 13 growth stages; Has 30201 Blast hits to 17322 proteins in 780 species: Archae - 12; Bacteria - 1396; Metazoa - 17338; Fungi - 3422; Plants - 5037; Viruses - 0; Other Eukaryotes - 2996 (sour…	light	36	5.87	5.87	MKK1-ID	0.003234	Non biotinylated peptide
MKK2-ID-H-vsMKK1-ID-L-n1-F1	n1	r1	8180	667.972	2000.89	2000.89	2044	3	nVVGENGEEVLDEENGEQRc	nVVGENGEEVLDEENGEQRc	nVVGENGEEVLDEENGEQRc	AT2G39260.1	AT2G39260.1	| Symbols: | binding;RNA binding | chr2:16392288-16399588 REVERSE LENGTH=1181	light	24	5.87	5.87	MKK1-ID	0.00382	Non biotinylated peptide
MKK2-ID-H-vsMKK1-ID-L-n3-F3	n3	r3	34472	1166.78	4663.09	4663.09	4603	4	nLGESEFGYPGEEDDPENGAPAAVPVPLPDM(15.995)VLPPSFDSDNSAYRc	nLGESEFGYPGEEDDPENGAPAAVPVPLPDMVLPPSFDSDNSAYRc	nLGESEFGYPGEEDDPENGAPAAVPVPLPDM(15.995)VLPPSFDSDNSAYRc	AT4G02510.1	AT4G02510.1	| Symbols: TOC159, TOC86, PPI2, TOC160, ATTOC159 | translocon at the outer envelope membrane of chloroplasts 159 | chr4:1104766-1109360 FORWARD LENGTH=1503	light	49	5.87	5.87	MKK1-ID	0.00136	Non biotinylated peptide
MKK2-ID-H-vsMKK1-ID-L-n4-R1	n4	f1	31918	1398.3	4191.88	4191.88	4560	3	nVTPQPGVPPEEAGAAVAAESSTGTWTTVWTDGLTSLDRYKc	nVTPQPGVPPEEAGAAVAAESSTGTWTTVWTDGLTSLDRYKc	nVTPQPGVPPEEAGAAVAAESSTGTWTTVWTDGLTSLDRYKc	ATCG00490.1	ATCG00490.1	| Symbols: RBCL | ribulose-bisphosphate carboxylases | chrC:54958-56397 FORWARD LENGTH=479	heavy	47	5.88	5.88	MKK1-ID	0.00308	Non biotinylated peptide
MKK2-ID-H-vsMKK1-ID-L-n6-R3	n6	f3	25379	783.359	3129.41	3129.41	3862	4	nSSHLPLTEFDHTLDFESLNPGEQILEKc	nSSHLPLTEFDHTLDFESLNPGEQILEKc	nSSHLPLTEFDHTLDFESLNPGEQILEKc	AT4G29130.1	AT4G29130.1	| Symbols: ATHXK1, GIN2, HXK1 | hexokinase 1 | chr4:14352338-14354865 REVERSE LENGTH=496	heavy	34	5.89	5.89	MKK1-ID	0.002269	Non biotinylated peptide
MKK2-ID-H-vsMKK1-ID-L-n3-F3	n3	r3	7622	453.571	1357.69	1357.69	1533	3	nLGAMPEGLKDAEKc	nLGAMPEGLKDAEKc	nLGAMPEGLKDAEKc	AT1G12270.1	AT1G12270.1;AT1G62740.1	| Symbols: Hop1 | stress-inducible protein, putative | chr1:4172105-4174575 FORWARD LENGTH=572	light	15	5.89	5.89	MKK1-ID	0.00166	Non biotinylated peptide
MKK2-ID-H-vsMKK1-ID-L-n2-F2	n2	r2	15968	621.567	2482.24	2482.24	2988	4	nVRPHLSK(226.078)DYMESSPAAELVKc	nVRPHLSKDYMESSPAAELVKc	nVRPHLSK(226.078)DYMESSPAAELVKc	AT2G42600.1	AT2G42600.1;AT2G42600.2	| Symbols: ATPPC2, PPC2 | phosphoenolpyruvate carboxylase 2 | chr2:17734541-17738679 REVERSE LENGTH=963	light	27	25.31	5.9	MKK1-ID	0.000491	Biotinylated peptide	AT2G42600.1-K920
MKK2-ID-H-vsMKK1-ID-L-n6-R3	n6	f3	28623	683.979	2048.91	2048.91	4257	3	nLFTADIAAFYETYYTNKc	nLFTADIAAFYETYYTNKc	nLFTADIAAFYETYYTNKc	AT3G52880.1	AT3G52880.1;AT3G52880.2	| Symbols: ATMDAR1, MDAR1 | monodehydroascorbate reductase 1 | chr3:19601477-19604366 REVERSE LENGTH=434	heavy	19	5.9	5.9	MKK1-ID	0.004516	Non biotinylated peptide
MKK2-ID-H-vsMKK1-ID-L-n1-F1	n1	r1	28236	521.312	1560.91	1560.91	4645	3	nVQILALYALETLSKc	nVQILALYALETLSKc	nVQILALYALETLSKc	AT1G21380.1	AT1G21380.1;AT1G76970.1	| Symbols: | Target of Myb protein 1 | chr1:7485806-7488032 REVERSE LENGTH=506	light	16	5.91	5.91	MKK1-ID	0.00148	Non biotinylated peptide
MKK2-ID-H-vsMKK1-ID-L-n5-R2	n5	f2	36966	819.382	3273.5	3273.5	5127	4	nAFEDADIIHVDDIVDPVRDLETITEELRc	nAFEDADIIHVDDIVDPVRDLETITEELRc	nAFEDADIIHVDDIVDPVRDLETITEELRc	AT1G30580.1	AT1G30580.1	| Symbols: | GTP binding | chr1:10831953-10835454 REVERSE LENGTH=394	heavy	36	5.92	5.92	MKK1-ID	0.002545	Non biotinylated peptide
MKK2-ID-H-vsMKK1-ID-L-n3-F3	n3	r3	22701	1079.2	4312.78	4312.77	3323	4	nDFM(15.995)PSDTDFSTKGEETQEMQEEEEESSDPVFDNAIQRc	nDFMPSDTDFSTKGEETQEMQEEEEESSDPVFDNAIQRc	nDFM(15.995)PSDTDFSTKGEETQEMQEEEEESSDPVFDNAIQRc	AT3G63460.1	AT3G63460.1;AT3G63460.2;AT3G63460.3	| Symbols: | transducin family protein / WD-40 repeat family protein | chr3:23431009-23437241 REVERSE LENGTH=1104	light	45	48.77	5.92	MKK1-ID	0.000241	Non biotinylated peptide
MKK2-ID-H-vsMKK1-ID-L-n5-R2	n5	f2	5383	528.264	1054.51	1054.51	1208	2	nVK(242.073)ANFPKc	nVKANFPKc	nVK(242.073)ANFPKc	AT3G53020.1	AT3G53020.1	| Symbols: STV1, RPL24B, RPL24 | Ribosomal protein L24e family protein | chr3:19660749-19661912 REVERSE LENGTH=163	heavy	10	15.68	5.92	MKK1-ID	0.000491	Biotinylated peptide	AT3G53020.1-K141
MKK2-ID-H-vsMKK1-ID-L-n3-F3	n3	r3	17230	704.857	2815.4	2815.41	2730	4	nQLALSK(226.078)M(15.995)ASVNALM(15.995)HQQGQHPLRc	nQLALSKMASVNALMHQQGQHPLRc	nQLALSK(226.078)M(15.995)ASVNALM(15.995)HQQGQHPLRc	AT3G14100.1	AT3G14100.1	| Symbols: | RNA-binding (RRM/RBD/RNP motifs) family protein | chr3:4673027-4675950 FORWARD LENGTH=427	light	36	36.83	5.92	MKK1-ID	0.000241	Biotinylated peptide	AT3G14100.1-K378
MKK2-ID-H-vsMKK1-ID-L-n3-F3	n3	r3	3390	410.713	1638.82	1638.82	884	4	nVFKEHLDGGRPGGDRc	nVFKEHLDGGRPGGDRc	nVFKEHLDGGRPGGDRc	AT1G14830.1	AT1G14830.1	| Symbols: ADL1C, ADL5, DRP1C, DL1C | DYNAMIN-like 1C | chr1:5107699-5111470 REVERSE LENGTH=614	light	24	5.94	5.94	MKK1-ID	0.001271	Non biotinylated peptide
MKK2-ID-H-vsMKK1-ID-L-n2-F2	n2	r2	26243	1111.25	4440.99	4440.98	4159	4	nSSSGADGENVDGEDDDDTGEKLAELYDRLQILGSDAAEAQASKc	nSSSGADGENVDGEDDDDTGEKLAELYDRLQILGSDAAEAQASKc	nSSSGADGENVDGEDDDDTGEKLAELYDRLQILGSDAAEAQASKc	AT3G54540.1	AT3G54540.1	| Symbols: ATGCN4, GCN4 | general control non-repressible 4 | chr3:20190393-20192564 FORWARD LENGTH=723	light	51	5.94	5.94	MKK1-ID	0.002359	Non biotinylated peptide
MKK2-ID-H-vsMKK1-ID-L-n6-R3	n6	f3	26392	633.809	2531.21	2531.2	3984	4	nVDQGQPILVLEAMK(226.078)M(15.995)EHVVKc	nVDQGQPILVLEAMKMEHVVKc	nVDQGQPILVLEAMK(226.078)M(15.995)EHVVKc	AT1G03090.2	AT1G03090.1;AT1G03090.2	| Symbols: MCCA | methylcrotonyl-CoA carboxylase alpha chain, mitochondrial / 3-methylcrotonyl-CoA carboxylase 1 (MCCA) | chr1:739715-743819 FORWARD LENGTH=734	heavy	26	43.47	5.96	MKK1-ID	0.000221	Biotinylated peptide	AT1G03090.2-K699
MKK2-ID-H-vsMKK1-ID-L-n4-R1	n4	f1	13528	502.584	1504.73	1504.73	2289	3	nNIANM(15.995)VPPFDKVKc	nNIANMVPPFDKVKc	nNIANM(15.995)VPPFDKVKc	AT5G14740.2	AT3G01500.1;AT3G01500.2;AT3G01500.3;AT5G14740.1;AT5G14740.2;AT5G14740.3;AT5G14740.4;AT5G14740.5	| Symbols: CA2, CA18, BETA CA2 | carbonic anhydrase 2 | chr5:4760536-4762382 FORWARD LENGTH=259	heavy	17	5.97	5.97	MKK1-ID	0.001112	Non biotinylated peptide
MKK2-ID-H-vsMKK1-ID-L-n5-R2	n5	f2	21248	579.278	2313.08	2313.08	3254	4	nKPENFAK(226.078)YQAFELIHARc	nKPENFAKYQAFELIHARc	nKPENFAK(226.078)YQAFELIHARc	AT4G10340.1	AT4G10340.1	| Symbols: LHCB5 | light harvesting complex of photosystem II 5 | chr4:6408200-6409496 FORWARD LENGTH=280	heavy	26	50.32	5.99	MKK1-ID	7e-05	Biotinylated peptide	AT4G10340.1-K109
MKK2-ID-H-vsMKK1-ID-L-n2-F2	n2	r2	14134	634.668	1900.98	1900.98	2772	3	nGGYGK(226.078)LVQKELEAQRc	nGGYGKLVQKELEAQRc	nGGYGK(226.078)LVQKELEAQRc	AT5G44200.1	AT5G44200.1;AT5G44200.2	| Symbols: CBP20, ATCBP20 | CAP-binding protein 20 | chr5:17802062-17803875 REVERSE LENGTH=257	light	22	37.91	5.99	MKK1-ID	0.000406	Biotinylated peptide	AT5G44200.1-K145
MKK2-ID-H-vsMKK1-ID-L-n1-F1	n1	r1	20992	851.948	3403.76	3403.76	3694	4	nVLVENEAKVDQGQPILVLEAMK(242.073)M(15.995)EHVVKc	nVLVENEAKVDQGQPILVLEAMKMEHVVKc	nVLVENEAKVDQGQPILVLEAMK(242.073)M(15.995)EHVVKc	AT1G03090.2	AT1G03090.1;AT1G03090.2	| Symbols: MCCA | methylcrotonyl-CoA carboxylase alpha chain, mitochondrial / 3-methylcrotonyl-CoA carboxylase 1 (MCCA) | chr1:739715-743819 FORWARD LENGTH=734	light	36	37.43	6	MKK1-ID	0.000297	Biotinylated peptide	AT1G03090.2-K699
MKK2-ID-H-vsMKK1-ID-L-n1-F1	n1	r1	10417	708.308	2121.9	2121.9	2332	3	nKPEDWDEQEYISDPEDKc	nKPEDWDEQEYISDPEDKc	nKPEDWDEQEYISDPEDKc	AT1G09210.1	AT1G09210.1	| Symbols: CRT1b, AtCRT1b | calreticulin 1b | chr1:2973217-2976655 REVERSE LENGTH=424	light	21	6	6	MKK1-ID	0.000643	Non biotinylated peptide
MKK2-ID-H-vsMKK1-ID-L-n3-F3	n3	r3	6633	390.861	1169.56	1169.56	1354	3	nHSFHWSLEKc	nHSFHWSLEKc	nHSFHWSLEKc	AT1G36160.1	AT1G36160.1;AT1G36160.2	| Symbols: ACC1, AT-ACC1, EMB22, GK, PAS3 | acetyl-CoA carboxylase 1 | chr1:13534196-13543773 FORWARD LENGTH=2254	light	15	6.03	6.03	MKK1-ID	0.000948	Non biotinylated peptide
MKK2-ID-H-vsMKK1-ID-L-n6-R3	n6	f3	1697	402.539	1204.6	1204.59	542	3	nRRPNYIPNRc	nRRPNYIPNRc	nRRPNYIPNRc	AT1G74040.1	AT1G74040.1	| Symbols: IMS1, MAML-3, IPMS2 | 2-isopropylmalate synthase 1 | chr1:27842258-27845566 FORWARD LENGTH=631	heavy	20	6.03	6.03	MKK1-ID	0.004162	Non biotinylated peptide
MKK2-ID-H-vsMKK1-ID-L-n2-F2	n2	r2	10865	536.57	1606.69	1606.69	2358	3	nSFHEAMMMK(226.078)NRc	nSFHEAMMMKNRc	nSFHEAMMMK(226.078)NRc	AT5G14610.1	AT5G14610.1;AT5G14610.2	| Symbols: | DEAD box RNA helicase family protein | chr5:4711271-4714713 FORWARD LENGTH=712	light	18	6.03	6.03	MKK1-ID	0.001202	Biotinylated peptide	AT5G14610.1-K710
MKK2-ID-H-vsMKK1-ID-L-n1-F1	n1	r1	3857	479.229	1434.66	1434.66	1026	3	nKYDEIDAAPEERc	nKYDEIDAAPEERc	nKYDEIDAAPEERc	AT4G20360.1	AT4G20360.1	| Symbols: ATRAB8D, ATRABE1B, RABE1b | RAB GTPase homolog E1B | chr4:10990036-10991466 FORWARD LENGTH=476	light	16	6.03	6.03	MKK1-ID	0.00279	Non biotinylated peptide
MKK2-ID-H-vsMKK1-ID-L-n2-F2	n2	r2	16877	554.971	1661.89	1661.89	3082	3	nTVLVDNKDFLKELEc	nTVLVDNKDFLKELEc	nTVLVDNKDFLKELEc	AT1G11840.1	AT1G11840.1;AT1G11840.2;AT1G11840.3;AT1G11840.4;AT1G11840.6	| Symbols: ATGLX1, GLX1 | glyoxalase I homolog | chr1:3996045-3997518 FORWARD LENGTH=283	light	17	6.05	6.05	MKK1-ID	0.002566	Non biotinylated peptide
MKK2-ID-H-vsMKK1-ID-L-n3-F3	n3	r3	4775	455.912	1364.71	1364.71	1035	3	nKVAC(57.021)IGAWHPARc	nKVACIGAWHPARc	nKVAC(57.021)IGAWHPARc	AT1G43170.1	AT1G43170.1;AT1G43170.2;AT1G43170.3;AT1G43170.4;AT1G43170.5;AT1G43170.6;AT1G43170.7;AT1G43170.8;AT1G43170.9;AT1G61580.1	| Symbols: ARP1, emb2207, RPL3A, RP1 | ribosomal protein 1 | chr1:16266992-16268631 FORWARD LENGTH=389	light	19	6.06	6.06	MKK1-ID	0.002701	Non biotinylated peptide
MKK2-ID-H-vsMKK1-ID-L-n1-F1	n1	r1	19784	940.197	3756.76	3756.75	3540	4	nLMDVHGDYSAEDVGVKVDRPADEMAVEEPTEIIGAc	nLMDVHGDYSAEDVGVKVDRPADEMAVEEPTEIIGAc	nLMDVHGDYSAEDVGVKVDRPADEMAVEEPTEIIGAc	AT3G04840.1	AT3G04840.1	| Symbols: | Ribosomal protein S3Ae | chr3:1329751-1331418 FORWARD LENGTH=262	light	41	6.06	6.06	MKK1-ID	0.002156	Non biotinylated peptide
MKK2-ID-H-vsMKK1-ID-L-n4-R1	n4	f1	20813	916.182	4575.88	4575.86	3205	5	nDFENYDDLEQGGGEFHHGDHGYEEEPLPPVDEKDVAVLTKc	nDFENYDDLEQGGGEFHHGDHGYEEEPLPPVDEKDVAVLTKc	nDFENYDDLEQGGGEFHHGDHGYEEEPLPPVDEKDVAVLTKc	AT3G54960.1	AT3G54960.1;AT3G54960.2	| Symbols: ATPDIL1-3, PDI1, ATPDI1, PDIL1-3 | PDI-like 1-3 | chr3:20363514-20366822 REVERSE LENGTH=579	heavy	50	6.06	6.06	MKK1-ID	0.0098	Non biotinylated peptide
MKK2-ID-H-vsMKK1-ID-L-n2-F2	n2	r2	14661	468.261	2336.27	2336.26	2830	5	nDNGLLLHIHRAMHAVIDRQKc	nDNGLLLHIHRAMHAVIDRQKc	nDNGLLLHIHRAMHAVIDRQKc	ATCG00490.1	ATCG00490.1	| Symbols: RBCL | ribulose-bisphosphate carboxylases | chrC:54958-56397 FORWARD LENGTH=479	light	35	6.09	6.09	MKK1-ID	0.001773	Non biotinylated peptide
MKK2-ID-H-vsMKK1-ID-L-n2-F2	n2	r2	25335	1213.57	4850.27	4850.26	4063	4	nLGEAM(15.995)GMPVAGLPDQTVSAEPEVAEEGEEEESIVHQTASLGDVEGLKc	nLGEAMGMPVAGLPDQTVSAEPEVAEEGEEEESIVHQTASLGDVEGLKc	nLGEAM(15.995)GMPVAGLPDQTVSAEPEVAEEGEEEESIVHQTASLGDVEGLKc	AT4G35450.1	AT4G35450.1;AT4G35450.2;AT4G35450.3;AT4G35450.4;AT4G35450.5	| Symbols: AKR2, AFT, AKR2A | ankyrin repeat-containing protein 2 | chr4:16839862-16841759 FORWARD LENGTH=342	light	52	27.76	6.1	MKK1-ID	0.000435	Non biotinylated peptide
MKK2-ID-H-vsMKK1-ID-L-n4-R1	n4	f1	11649	560.561	1678.66	1678.66	2049	3	nSFHETMMMK(226.078)HRc	nSFHETMMMKHRc	nSFHETMMMK(226.078)HRc	AT3G01540.1	AT3G01540.1;AT3G01540.2;AT3G01540.3;AT3G01540.4	| Symbols: DRH1, ATDRH1 | DEAD box RNA helicase 1 | chr3:213077-216142 REVERSE LENGTH=618	heavy	19	6.1	6.1	MKK1-ID	0.00288	Biotinylated peptide	AT3G01540.1-K616
MKK2-ID-H-vsMKK1-ID-L-n6-R3	n6	f3	4520	639.265	1914.77	1914.77	1070	3	nHYYTRYDYENVDAGKc	nHYYTRYDYENVDAGKc	nHYYTRYDYENVDAGKc	AT1G23190.1	AT1G23190.1	| Symbols: PGM3 | Phosphoglucomutase/phosphomannomutase family protein | chr1:8219946-8224186 FORWARD LENGTH=583	heavy	22	6.1	6.1	MKK1-ID	0.005811	Non biotinylated peptide
MKK2-ID-H-vsMKK1-ID-L-n3-F3	n3	r3	23450	1079.2	4312.77	4312.77	3402	4	nDFMPSDTDFSTKGEETQEM(15.995)QEEEEESSDPVFDNAIQRc	nDFMPSDTDFSTKGEETQEMQEEEEESSDPVFDNAIQRc	nDFMPSDTDFSTKGEETQEM(15.995)QEEEEESSDPVFDNAIQRc	AT3G63460.1	AT3G63460.1;AT3G63460.2;AT3G63460.3	| Symbols: | transducin family protein / WD-40 repeat family protein | chr3:23431009-23437241 REVERSE LENGTH=1104	light	45	41.17	6.11	MKK1-ID	0.000241	Non biotinylated peptide
MKK2-ID-H-vsMKK1-ID-L-n3-F3	n3	r3	11360	466.261	930.507	930.508	2036	2	nHYPVLFRc	nHYPVLFRc	nHYPVLFRc	AT4G33010.1	AT4G33010.1;AT4G33010.2	| Symbols: AtGLDP1, GLDP1 | glycine decarboxylase P-protein 1 | chr4:15926852-15931150 REVERSE LENGTH=1037	light	12	6.12	6.12	MKK1-ID	0.00288	Non biotinylated peptide
MKK2-ID-H-vsMKK1-ID-L-n2-F2	n2	r2	17104	611.336	1830.99	1830.99	3104	3	nSSGVKQFLFISSAGIYKc	nSSGVKQFLFISSAGIYKc	nSSGVKQFLFISSAGIYKc	AT3G63140.1	AT3G63140.1	| Symbols: CSP41A | chloroplast stem-loop binding protein of 41 kDa | chr3:23327006-23328620 REVERSE LENGTH=406	light	20	6.12	6.12	MKK1-ID	0.001977	Non biotinylated peptide
MKK2-ID-H-vsMKK1-ID-L-n3-F3	n3	r3	22630	1027.76	3080.24	3080.24	3315	3	nM(15.995)LEMDDEYEGNVEATGEDFSVEPTDSRc	nMLEMDDEYEGNVEATGEDFSVEPTDSRc	nM(15.995)LEMDDEYEGNVEATGEDFSVEPTDSRc	AT3G25520.1	AT3G25520.1;AT3G25520.2;AT5G39740.1;AT5G39740.2	| Symbols: ATL5, PGY3, OLI5, RPL5A | ribosomal protein L5 | chr3:9269573-9271327 REVERSE LENGTH=301	light	31	82.97	6.12	MKK1-ID	3.7e-05	Non biotinylated peptide
MKK2-ID-H-vsMKK1-ID-L-n4-R1	n4	f1	27346	629.292	1884.85	1884.85	3987	3	nEITFNFPTIDKLDGQEc	nEITFNFPTIDKLDGQEc	nEITFNFPTIDKLDGQEc	ATCG00490.1	ATCG00490.1	| Symbols: RBCL | ribulose-bisphosphate carboxylases | chrC:54958-56397 FORWARD LENGTH=479	heavy	19	6.13	6.13	MKK1-ID	0.007261	Non biotinylated peptide
MKK2-ID-H-vsMKK1-ID-L-n3-F3	n3	r3	31604	1448.33	4341.97	4341.93	4274	3	nYQLPNEDLDALISVSTDEDVENM(15.995)MDEYDRVAQNQNPRc	nYQLPNEDLDALISVSTDEDVENMMDEYDRVAQNQNPRc	nYQLPNEDLDALISVSTDEDVENM(15.995)MDEYDRVAQNQNPRc	AT4G05150.1	AT4G05150.1	| Symbols: | Octicosapeptide/Phox/Bem1p family protein | chr4:2660339-2662675 FORWARD LENGTH=477	light	50	38.11	6.13	MKK1-ID	0.003731	Non biotinylated peptide
MKK2-ID-H-vsMKK1-ID-L-n4-R1	n4	f1	19407	924.382	3693.5	3693.5	3034	4	nDNEAYEEELLDYEEEDEKVPDSGNKVNGEAVKc	nDNEAYEEELLDYEEEDEKVPDSGNKVNGEAVKc	nDNEAYEEELLDYEEEDEKVPDSGNKVNGEAVKc	AT5G11170.1	AT5G11170.1;AT5G11200.1;AT5G11200.2;AT5G11200.3	| Symbols: | DEAD/DEAH box RNA helicase family protein | chr5:3553334-3556646 FORWARD LENGTH=427	heavy	38	6.13	6.13	MKK1-ID	0.001886	Non biotinylated peptide
MKK2-ID-H-vsMKK1-ID-L-n3-F3	n3	r3	8119	440.946	1319.82	1319.81	1603	3	nRKGIHIINLTRc	nRKGIHIINLTRc	nRKGIHIINLTRc	ATCG00160.1	ATCG00160.1	| Symbols: RPS2 | ribosomal protein S2 | chrC:15013-15723 REVERSE LENGTH=236	light	21	6.16	6.16	MKK1-ID	0.000994	Non biotinylated peptide
MKK2-ID-H-vsMKK1-ID-L-n6-R3	n6	f3	9735	649.302	1944.88	1944.88	1948	3	nLTGK(242.073)HPFNSEAPLNRc	nLTGKHPFNSEAPLNRc	nLTGK(242.073)HPFNSEAPLNRc	AT1G37130.1	AT1G37130.1	| Symbols: NIA2, B29, NIA2-1, CHL3, NR, NR2, ATNR2 | nitrate reductase 2 | chr1:14158617-14161652 FORWARD LENGTH=917	heavy	23	31.17	6.16	MKK1-ID	0.000601	Biotinylated peptide	AT1G37130.1-K117
MKK2-ID-H-vsMKK1-ID-L-n6-R3	n6	f3	12983	752.82	3007.25	3007.24	2363	4	nKYGEEEEEEESERIHENLEPEMIKc	nKYGEEEEEEESERIHENLEPEMIKc	nKYGEEEEEEESERIHENLEPEMIKc	AT1G55850.1	AT1G55850.1	| Symbols: ATCSLE1, CSLE1 | cellulose synthase like E1 | chr1:20876752-20879414 FORWARD LENGTH=729	heavy	32	6.17	6.17	MKK1-ID	0.001527	Non biotinylated peptide
MKK2-ID-H-vsMKK1-ID-L-n5-R2	n5	f2	35687	1195.02	4776.05	4776.05	4962	4	nKPITVATGLAGAGGSGGSSNGAIGSSSM(15.995)DLDDLDTDFDDIDTADLLSPLc	nKPITVATGLAGAGGSGGSSNGAIGSSSMDLDDLDTDFDDIDTADLLSPLc	nKPITVATGLAGAGGSGGSSNGAIGSSSM(15.995)DLDDLDTDFDDIDTADLLSPLc	AT1G78290.2	AT1G78290.2;AT1G78290.3	| Symbols: | Protein kinase superfamily protein | chr1:29457457-29458909 REVERSE LENGTH=343	heavy	51	6.17	6.17	MKK1-ID	0.001954	Non biotinylated peptide
MKK2-ID-H-vsMKK1-ID-L-n3-F3	n3	r3	10732	518.523	2070.06	2070.06	1958	4	nQLALAK(226.078)M(15.995)HPQAQHSLRc	nQLALAKMHPQAQHSLRc	nQLALAK(226.078)M(15.995)HPQAQHSLRc	AT1G54080.1	AT1G54080.1;AT1G54080.2	| Symbols: UBP1A | oligouridylate-binding protein 1A | chr1:20183923-20186824 REVERSE LENGTH=426	light	27	14.1	6.17	MKK1-ID	0.000562	Biotinylated peptide	AT1G54080.1-K382
MKK2-ID-H-vsMKK1-ID-L-n6-R3	n6	f3	26437	753	4511.96	4511.96	3989	6	nSNADSVEHSPLPVAPVGDHSEADIVSEAVEALKEEEEEYKRc	nSNADSVEHSPLPVAPVGDHSEADIVSEAVEALKEEEEEYKRc	nSNADSVEHSPLPVAPVGDHSEADIVSEAVEALKEEEEEYKRc	AT3G47910.1	AT3G47910.1;AT3G47910.2	| Symbols: | Ubiquitin carboxyl-terminal hydrolase-related protein | chr3:17674737-17681444 REVERSE LENGTH=1606	heavy	51	6.2	6.2	MKK1-ID	0.001864	Non biotinylated peptide
MKK2-ID-H-vsMKK1-ID-L-n3-F3	n3	r3	19878	1042.48	4165.89	4165.89	3019	4	nVTDPTKEETGGVPEIAESFGNM(15.995)EVTDESPDQKPGQFERc	nVTDPTKEETGGVPEIAESFGNMEVTDESPDQKPGQFERc	nVTDPTKEETGGVPEIAESFGNM(15.995)EVTDESPDQKPGQFERc	AT5G52310.1	AT5G52310.1	| Symbols: COR78, LTI78, RD29A, LTI140 | low-temperature-responsive protein 78 (LTI78) / desiccation-responsive protein 29A (RD29A) | chr5:21240929-21243326 FORWARD LENGTH=710	light	46	6.2	6.2	MKK1-ID	0.002499	Non biotinylated peptide
MKK2-ID-H-vsMKK1-ID-L-n5-R2	n5	f2	20007	650.33	2597.29	2597.29	3116	4	nAAINKHIQTLRDWGVDVFTVPGKc	nAAINKHIQTLRDWGVDVFTVPGKc	nAAINKHIQTLRDWGVDVFTVPGKc	AT4G29810.8	AT4G29810.8	| Symbols: TurboID	heavy	33	6.21	6.21	MKK1-ID	0.001178	Non biotinylated peptide
MKK2-ID-H-vsMKK1-ID-L-n2-F2	n2	r2	3871	752.106	3755.49	3755.49	1080	5	nGSSASNDDDGWTGWDDHDAKDDGFDGHYQSAGDKKc	nGSSASNDDDGWTGWDDHDAKDDGFDGHYQSAGDKKc	nGSSASNDDDGWTGWDDHDAKDDGFDGHYQSAGDKKc	AT3G53710.1	AT3G53710.1;AT3G53710.2	| Symbols: AGD6 | ARF-GAP domain 6 | chr3:19903730-19905419 REVERSE LENGTH=459	light	46	6.22	6.22	MKK1-ID	0.001178	Non biotinylated peptide
MKK2-ID-H-vsMKK1-ID-L-n2-F2	n2	r2	22881	1245.6	4978.36	4978.36	3798	4	nKLGEAMGM(15.995)PVAGLPDQTVSAEPEVAEEGEEEESIVHQTASLGDVEGLKc	nKLGEAMGMPVAGLPDQTVSAEPEVAEEGEEEESIVHQTASLGDVEGLKc	nKLGEAMGM(15.995)PVAGLPDQTVSAEPEVAEEGEEEESIVHQTASLGDVEGLKc	AT4G35450.1	AT4G35450.1;AT4G35450.2;AT4G35450.3;AT4G35450.4;AT4G35450.5	| Symbols: AKR2, AFT, AKR2A | ankyrin repeat-containing protein 2 | chr4:16839862-16841759 FORWARD LENGTH=342	light	54	30.3	6.23	MKK1-ID	0.000241	Non biotinylated peptide
MKK2-ID-H-vsMKK1-ID-L-n2-F2	n2	r2	9402	617.052	2464.18	2464.18	2172	4	nTLDTVHHDDFHQPNFTGAAITKc	nTLDTVHHDDFHQPNFTGAAITKc	nTLDTVHHDDFHQPNFTGAAITKc	AT3G15730.1	AT3G15730.1	| Symbols: PLDALPHA1, PLD | phospholipase D alpha 1 | chr3:5330835-5333474 FORWARD LENGTH=810	light	31	6.23	6.23	MKK1-ID	0.001317	Non biotinylated peptide
MKK2-ID-H-vsMKK1-ID-L-n4-R1	n4	f1	13902	660.657	1978.95	1978.94	2337	3	nTVEK(242.073)SLGNLSLEDKGKc	nTVEKSLGNLSLEDKGKc	nTVEK(242.073)SLGNLSLEDKGKc	AT3G58600.1	AT3G58600.1	| Symbols: | Adaptin ear-binding coat-associated protein 1 NECAP-1 | chr3:21668746-21670999 REVERSE LENGTH=302	heavy	20	53.64	6.23	MKK1-ID	0.00027	Biotinylated peptide	AT3G58600.1-K206
MKK2-ID-H-vsMKK1-ID-L-n6-R3	n6	f3	12221	1125.93	4499.7	4499.7	2265	4	nEVETEVPVEEDESADEETETTSTEEEKEEDAEEEDGEKKc	nEVETEVPVEEDESADEETETTSTEEEKEEDAEEEDGEKKc	nEVETEVPVEEDESADEETETTSTEEEKEEDAEEEDGEKKc	AT4G24190.1	AT4G24190.1;AT4G24190.2	| Symbols: SHD, HSP90.7, AtHsp90.7, AtHsp90-7 | Chaperone protein htpG family protein | chr4:12551902-12555851 REVERSE LENGTH=823	heavy	42	6.24	6.24	MKK1-ID	0.001178	Non biotinylated peptide
MKK2-ID-H-vsMKK1-ID-L-n5-R2	n5	f2	9145	424.671	1694.65	1694.65	1774	4	nSFHETMMM(15.995)K(226.078)HRc	nSFHETMMMKHRc	nSFHETMMM(15.995)K(226.078)HRc	AT3G01540.1	AT3G01540.1;AT3G01540.2;AT3G01540.3;AT3G01540.4	| Symbols: DRH1, ATDRH1 | DEAD box RNA helicase 1 | chr3:213077-216142 REVERSE LENGTH=618	heavy	19	15.14	6.25	MKK1-ID	0.000601	Biotinylated peptide	AT3G01540.1-K616
MKK2-ID-H-vsMKK1-ID-L-n3-F3	n3	r3	13388	539.599	1615.77	1615.77	2281	3	nNLPIPADDKDDFKEc	nNLPIPADDKDDFKEc	nNLPIPADDKDDFKEc	AT2G26900.1	AT2G26900.1	| Symbols: | Sodium Bile acid symporter family | chr2:11475156-11477870 REVERSE LENGTH=409	light	17	6.26	6.26	MKK1-ID	0.00209	Non biotinylated peptide
MKK2-ID-H-vsMKK1-ID-L-n5-R2	n5	f2	11646	545.276	1632.81	1632.81	2095	3	nVESSQAMIIK(226.078)KRc	nVESSQAMIIKKRc	nVESSQAMIIK(226.078)KRc	AT3G03140.1	AT3G03140.1	| Symbols: | Tudor/PWWP/MBT superfamily protein | chr3:724348-727093 FORWARD LENGTH=769	heavy	18	32.93	6.26	MKK1-ID	7e-05	Biotinylated peptide	AT3G03140.1-K96
MKK2-ID-H-vsMKK1-ID-L-n5-R2	n5	f2	9388	708.779	2831.09	2831.09	1805	4	nSYDYENGGGGGSDFRGDNNGYGGVPKRc	nSYDYENGGGGGSDFRGDNNGYGGVPKRc	nSYDYENGGGGGSDFRGDNNGYGGVPKRc	AT2G25430.1	AT2G25430.1	| Symbols: | epsin N-terminal homology (ENTH) domain-containing protein / clathrin assembly protein-related | chr2:10822716-10824677 FORWARD LENGTH=653	heavy	37	6.26	6.26	MKK1-ID	0.001683	Non biotinylated peptide
MKK2-ID-H-vsMKK1-ID-L-n3-F3	n3	r3	21950	517.943	1550.81	1550.81	3244	3	nLRFM(15.995)VQNIIDMRc	nLRFMVQNIIDMRc	nLRFM(15.995)VQNIIDMRc	AT5G57870.1	AT5G57870.1;AT5G57870.2	| Symbols: eIFiso4G1 | MIF4G domain-containing protein / MA3 domain-containing protein | chr5:23439755-23443433 FORWARD LENGTH=780	light	20	6.26	6.26	MKK1-ID	0.001271	Non biotinylated peptide
MKK2-ID-H-vsMKK1-ID-L-n2-F2	n2	r2	8867	521.246	1560.72	1560.72	2103	3	nSLDSHIEDQFASGRc	nSLDSHIEDQFASGRc	nSLDSHIEDQFASGRc	AT5G20290.1	AT5G20290.1	| Symbols: | Ribosomal protein S8e family protein | chr5:6851695-6853012 REVERSE LENGTH=222	light	20	6.27	6.27	MKK1-ID	0.001112	Non biotinylated peptide
MKK2-ID-H-vsMKK1-ID-L-n5-R2	n5	f2	2989	408.542	1222.6	1222.6	856	3	nFKPKNPYTGRc	nFKPKNPYTGRc	nFKPKNPYTGRc	AT5G66190.1	AT5G66190.1	| Symbols: ATLFNR1, FNR1 | ferredoxin-NADP(+)-oxidoreductase 1 | chr5:26451203-26453012 REVERSE LENGTH=360	heavy	16	6.27	6.27	MKK1-ID	0.002682	Non biotinylated peptide
MKK2-ID-H-vsMKK1-ID-L-n2-F2	n2	r2	3715	612.212	1222.41	1222.41	1064	2	nHMAEEDDDDFc	nHMAEEDDDDFc	nHMAEEDDDDFc	AT1G20200.1	AT1G20200.1	| Symbols: EMB2719, HAP15 | PAM domain (PCI/PINT associated module) protein | chr1:7001409-7004154 REVERSE LENGTH=488	light	12	6.28	6.28	MKK1-ID	0.002566	Non biotinylated peptide
MKK2-ID-H-vsMKK1-ID-L-n1-F1	n1	r1	3235	601.907	1802.7	1802.7	947	3	nEAYDDDEEDHPGGAQRc	nEAYDDDEEDHPGGAQRc	nEAYDDDEEDHPGGAQRc	AT5G22060.1	AT5G22060.1	| Symbols: ATJ2, J2 | DNAJ homologue 2 | chr5:7303798-7305668 REVERSE LENGTH=419	light	22	6.29	6.29	MKK1-ID	0.002156	Non biotinylated peptide
MKK2-ID-H-vsMKK1-ID-L-n3-F3	n3	r3	15868	992.647	3966.56	3966.55	2574	4	nENDVVVEDVKDGDEDDDDVDDDDDEIADGAGENEASKc	nENDVVVEDVKDGDEDDDDVDDDDDEIADGAGENEASKc	nENDVVVEDVKDGDEDDDDVDDDDDEIADGAGENEASKc	AT4G10480.1	AT4G10480.1	| Symbols: | Nascent polypeptide-associated complex (NAC), alpha subunit family protein | chr4:6478089-6479079 REVERSE LENGTH=212	light	41	6.3	6.3	MKK1-ID	0.00288	Non biotinylated peptide
MKK2-ID-H-vsMKK1-ID-L-n3-F3	n3	r3	37118	999.813	2996.42	2996.42	4927	3	nIFVGGIPSSVDDDEFKEFFM(15.995)QFGELKc	nIFVGGIPSSVDDDEFKEFFMQFGELKc	nIFVGGIPSSVDDDEFKEFFM(15.995)QFGELKc	AT5G40490.1	AT5G40490.1	| Symbols: | RNA-binding (RRM/RBD/RNP motifs) family protein | chr5:16225483-16227423 FORWARD LENGTH=423	light	29	6.3	6.3	MKK1-ID	0.00259	Non biotinylated peptide
MKK2-ID-H-vsMKK1-ID-L-n5-R2	n5	f2	378	397.173	1188.5	1188.49	147	3	nQKNHGM(15.995)HFRc	nQKNHGMHFRc	nQKNHGM(15.995)HFRc	ATCG00490.1	ATCG00490.1	| Symbols: RBCL | ribulose-bisphosphate carboxylases | chrC:54958-56397 FORWARD LENGTH=479	heavy	19	6.3	6.3	MKK1-ID	0.003513	Non biotinylated peptide
MKK2-ID-H-vsMKK1-ID-L-n6-R3	n6	f3	15973	617.982	1850.92	1850.92	2741	3	nFISK(226.078)KPSPTFELSKc	nFISKKPSPTFELSKc	nFISK(226.078)KPSPTFELSKc	ATCG01110.1	ATCG01110.1	| Symbols: NDHH | NAD(P)H dehydrogenase subunit H | chrC:122011-123192 REVERSE LENGTH=393	heavy	17	19.34	6.3	MKK1-ID	0.000643	Biotinylated peptide	ATCG01110.1-K313
MKK2-ID-H-vsMKK1-ID-L-n1-F1	n1	r1	20385	715.849	2859.37	2859.36	3616	4	nAASAVADNGTKEEESVLGGIVDDAEEGVKc	nAASAVADNGTKEEESVLGGIVDDAEEGVKc	nAASAVADNGTKEEESVLGGIVDDAEEGVKc	AT4G02510.1	AT4G02510.1	| Symbols: TOC159, TOC86, PPI2, TOC160, ATTOC159 | translocon at the outer envelope membrane of chloroplasts 159 | chr4:1104766-1109360 FORWARD LENGTH=1503	light	32	6.31	6.31	MKK1-ID	0.002201	Non biotinylated peptide
MKK2-ID-H-vsMKK1-ID-L-n3-F3	n3	r3	14672	669.988	2006.94	2006.94	2436	3	nLGDGAAESLHVKDYK(242.073)Yc	nLGDGAAESLHVKDYKYc	nLGDGAAESLHVKDYK(242.073)Yc	AT3G52930.1	AT3G52930.1	| Symbols: | Aldolase superfamily protein | chr3:19627383-19628874 REVERSE LENGTH=358	light	20	17.96	6.32	MKK1-ID	0.000601	Biotinylated peptide	AT3G52930.1-K357
MKK2-ID-H-vsMKK1-ID-L-n4-R1	n4	f1	3767	379.185	1134.53	1134.53	842	3	nEKELGNAAYKc	nEKELGNAAYKc	nEKELGNAAYKc	AT1G12270.1	AT1G12270.1;AT1G62740.1	| Symbols: Hop1 | stress-inducible protein, putative | chr1:4172105-4174575 FORWARD LENGTH=572	heavy	13	6.32	6.32	MKK1-ID	0.002223	Non biotinylated peptide
MKK2-ID-H-vsMKK1-ID-L-n2-F2	n2	r2	26753	1448.32	4341.94	4341.93	4219	3	nYQLPNEDLDALISVSTDEDVENM(15.995)MDEYDRVAQNQNPRc	nYQLPNEDLDALISVSTDEDVENMMDEYDRVAQNQNPRc	nYQLPNEDLDALISVSTDEDVENM(15.995)MDEYDRVAQNQNPRc	AT4G05150.1	AT4G05150.1	| Symbols: | Octicosapeptide/Phox/Bem1p family protein | chr4:2660339-2662675 FORWARD LENGTH=477	light	50	39.27	6.33	MKK1-ID	0.000601	Non biotinylated peptide
MKK2-ID-H-vsMKK1-ID-L-n3-F3	n3	r3	28338	1015.15	3042.44	3042.43	3917	3	nISMPIMVAPTAMQK(226.078)MAHPDGEYATARc	nISMPIMVAPTAMQKMAHPDGEYATARc	nISMPIMVAPTAMQK(226.078)MAHPDGEYATARc	AT3G14420.1	AT3G14420.1;AT3G14420.2;AT3G14420.3;AT3G14420.4;AT3G14420.5;AT3G14420.6	| Symbols: | Aldolase-type TIM barrel family protein | chr3:4821804-4823899 FORWARD LENGTH=367	light	33	6.33	6.33	MKK1-ID	0.004976	Biotinylated peptide	AT3G14420.1-K82
MKK2-ID-H-vsMKK1-ID-L-n3-F3	n3	r3	35683	729.005	2183.99	2183.99	4748	3	nNEDGEWVLAPVEEEPVPEFc	nNEDGEWVLAPVEEEPVPEFc	nNEDGEWVLAPVEEEPVPEFc	AT2G42690.1	AT2G42690.1	| Symbols: | alpha/beta-Hydrolases superfamily protein | chr2:17776356-17777682 REVERSE LENGTH=412	light	21	6.34	6.34	MKK1-ID	0.003669	Non biotinylated peptide
MKK2-ID-H-vsMKK1-ID-L-n5-R2	n5	f2	20624	709.834	2835.31	2835.3	3185	4	nQLALSK(242.073)MASVNALMHQQGQHPLRc	nQLALSKMASVNALMHQQGQHPLRc	nQLALSK(242.073)MASVNALMHQQGQHPLRc	AT3G14100.1	AT3G14100.1	| Symbols: | RNA-binding (RRM/RBD/RNP motifs) family protein | chr3:4673027-4675950 FORWARD LENGTH=427	heavy	36	27.45	6.34	MKK1-ID	0.000241	Biotinylated peptide	AT3G14100.1-K378
MKK2-ID-H-vsMKK1-ID-L-n2-F2	n2	r2	11439	669.99	2006.95	2006.94	2434	3	nLGDGAAESLHVKDYK(242.073)Yc	nLGDGAAESLHVKDYKYc	nLGDGAAESLHVKDYK(242.073)Yc	AT3G52930.1	AT3G52930.1	| Symbols: | Aldolase superfamily protein | chr3:19627383-19628874 REVERSE LENGTH=358	light	20	14.62	6.35	MKK1-ID	0.000734	Biotinylated peptide	AT3G52930.1-K357
MKK2-ID-H-vsMKK1-ID-L-n2-F2	n2	r2	12695	581.666	1741.97	1741.97	2590	3	nGLRPPVLK(226.078)PPPAM(15.995)Kc	nGLRPPVLKPPPAMKc	nGLRPPVLK(226.078)PPPAM(15.995)Kc	AT4G08500.1	AT4G08500.1	| Symbols: MEKK1, ATMEKK1, MAPKKK8, ARAKIN | MAPK/ERK kinase kinase 1 | chr4:5404272-5407062 REVERSE LENGTH=608	light	19	6.36	6.36	MKK1-ID	0.001112	Biotinylated peptide	AT4G08500.1-K230
MKK2-ID-H-vsMKK1-ID-L-n3-F3	n3	r3	1605	647.585	1939.73	1939.73	535	3	nHHEEEEEEDEEESGARc	nHHEEEEEEDEEESGARc	nHHEEEEEEDEEESGARc	AT2G46900.1	AT2G46900.1	| Symbols: | CONTAINS InterPro DOMAIN/s: Basic helix-loop-helix, Nulp1-type (InterPro:IPR006994); Has 2929 Blast hits to 2464 proteins in 333 species: Archae - 2; Bacteria - 151; Metazoa - 913; Fungi - 372; Plants - 141; Viruses - 47; Other Eukaryotes - 1303 (source: NCBI BLink). | chr2:19269678-19271987 FORWARD LENGTH=627	light	23	6.36	6.36	MKK1-ID	0.001178	Non biotinylated peptide
MKK2-ID-H-vsMKK1-ID-L-n6-R3	n6	f3	14043	650.589	1948.75	1948.74	2497	3	nDGLM(15.995)ATHDEETENFFRc	nDGLMATHDEETENFFRc	nDGLM(15.995)ATHDEETENFFRc	AT1G52570.1	AT1G52570.1;AT3G15730.1	| Symbols: PLDALPHA2 | phospholipase D alpha 2 | chr1:19583940-19586551 REVERSE LENGTH=810	heavy	22	6.37	6.37	MKK1-ID	0.003319	Non biotinylated peptide
MKK2-ID-H-vsMKK1-ID-L-n4-R1	n4	f1	18118	582.649	1744.92	1744.92	2871	3	nGLRPPVLK(226.078)PPPAMKc	nGLRPPVLKPPPAMKc	nGLRPPVLK(226.078)PPPAMKc	AT4G08500.1	AT4G08500.1	| Symbols: MEKK1, ATMEKK1, MAPKKK8, ARAKIN | MAPK/ERK kinase kinase 1 | chr4:5404272-5407062 REVERSE LENGTH=608	heavy	19	6.37	6.37	MKK1-ID	0.003865	Biotinylated peptide	AT4G08500.1-K230
MKK2-ID-H-vsMKK1-ID-L-n5-R2	n5	f2	17615	969.964	3875.83	3875.82	2836	4	nSNHVSSIAK(226.078)VPTFQTGGAPSSSEQPKPVVVTTSGPKc	nSNHVSSIAKVPTFQTGGAPSSSEQPKPVVVTTSGPKc	nSNHVSSIAK(226.078)VPTFQTGGAPSSSEQPKPVVVTTSGPKc	AT3G27700.1	AT3G27700.1;AT3G27700.2	| Symbols: | zinc finger (CCCH-type) family protein / RNA recognition motif (RRM)-containing protein | chr3:10257681-10261330 REVERSE LENGTH=908	heavy	44	18.91	6.39	MKK1-ID	0.000829	Biotinylated peptide	AT3G27700.1-K556
MKK2-ID-H-vsMKK1-ID-L-n2-F2	n2	r2	24978	627.327	2505.28	2505.28	4026	4	nVDQGQPILVLEAMK(226.078)M(15.995)EHVVKc	nVDQGQPILVLEAMKMEHVVKc	nVDQGQPILVLEAMK(226.078)M(15.995)EHVVKc	AT1G03090.2	AT1G03090.1;AT1G03090.2	| Symbols: MCCA | methylcrotonyl-CoA carboxylase alpha chain, mitochondrial / 3-methylcrotonyl-CoA carboxylase 1 (MCCA) | chr1:739715-743819 FORWARD LENGTH=734	light	26	37.96	6.39	MKK1-ID	0.000221	Biotinylated peptide	AT1G03090.2-K699
MKK2-ID-H-vsMKK1-ID-L-n4-R1	n4	f1	2194	391.165	1170.47	1170.47	500	3	nM(15.995)EAAHGK(242.073)Rc	nMEAAHGKRc	nM(15.995)EAAHGK(242.073)Rc	AT3G15357.1	AT3G15357.1	| Symbols: | unknown protein; INVOLVED IN: biological_process unknown; LOCATED IN: chloroplast; EXPRESSED IN: shoot apex, hypocotyl, root, leaf; Has 6931 Blast hits to 2036 proteins in 230 species: Archae - 7; Bacteria - 933; Metazoa - 1824; Fungi - 836; Plants - 482; Viruses - 218; Other Eukaryotes - 2631 (source: NCBI BLink). | chr3:5187164-5187595 FORWARD LENGTH=143	heavy	14	6.4	6.4	MKK1-ID	0.003036	Biotinylated peptide	AT3G15357.1-K94
MKK2-ID-H-vsMKK1-ID-L-n6-R3	n6	f3	12266	421.183	1260.53	1260.53	2271	3	nYAFDHGPWPRc	nYAFDHGPWPRc	nYAFDHGPWPRc	AT3G24503.1	AT3G24503.1	| Symbols: ALDH2C4, ALDH1A, REF1 | aldehyde dehydrogenase 2C4 | chr3:8919732-8923029 REVERSE LENGTH=501	heavy	16	6.41	6.41	MKK1-ID	0.002067	Non biotinylated peptide
MKK2-ID-H-vsMKK1-ID-L-n3-F3	n3	r3	7528	657.308	1968.9	1968.91	1519	3	nTIPDPEDKKPEDWDERc	nTIPDPEDKKPEDWDERc	nTIPDPEDKKPEDWDERc	AT5G61790.1	AT5G07340.1;AT5G07340.2;AT5G61790.1	| Symbols: CNX1, ATCNX1 | calnexin 1 | chr5:24827394-24829642 REVERSE LENGTH=530	light	22	6.42	6.42	MKK1-ID	0.002767	Non biotinylated peptide
MKK2-ID-H-vsMKK1-ID-L-n2-F2	n2	r2	3271	418.23	1251.67	1251.67	1026	3	nNRELEVIHSRc	nNRELEVIHSRc	nNRELEVIHSRc	AT2G34430.1	AT1G29910.1;AT1G29920.1;AT1G29930.1;AT2G05070.1;AT2G05100.1;AT2G34420.1;AT2G34430.1;AT3G27690.1	| Symbols: LHB1B1, LHCB1.4 | light-harvesting chlorophyll-protein complex II subunit B1 | chr2:14524818-14525618 FORWARD LENGTH=266	light	19	6.42	6.42	MKK1-ID	0.000562	Non biotinylated peptide
MKK2-ID-H-vsMKK1-ID-L-n1-F1	n1	r1	11847	669.989	2006.95	2006.94	2516	3	nLGDGAAESLHVKDYK(242.073)Yc	nLGDGAAESLHVKDYKYc	nLGDGAAESLHVKDYK(242.073)Yc	AT3G52930.1	AT3G52930.1	| Symbols: | Aldolase superfamily protein | chr3:19627383-19628874 REVERSE LENGTH=358	light	20	13.84	6.43	MKK1-ID	0.000643	Biotinylated peptide	AT3G52930.1-K357
MKK2-ID-H-vsMKK1-ID-L-n3-F3	n3	r3	24278	771.389	3081.53	3081.53	3492	4	nTFTPEGETLEKWEK(226.078)LHVLSYPHSKc	nTFTPEGETLEKWEKLHVLSYPHSKc	nTFTPEGETLEKWEK(226.078)LHVLSYPHSKc	AT4G17090.1	AT4G17090.1	| Symbols: CT-BMY, BAM3, BMY8 | chloroplast beta-amylase | chr4:9605266-9607250 REVERSE LENGTH=548	light	32	15.49	6.43	MKK1-ID	0.000491	Biotinylated peptide	AT4G17090.1-K71
MKK2-ID-H-vsMKK1-ID-L-n5-R2	n5	f2	36162	1048.98	4191.89	4191.88	5023	4	nVTPQPGVPPEEAGAAVAAESSTGTWTTVWTDGLTSLDRYKc	nVTPQPGVPPEEAGAAVAAESSTGTWTTVWTDGLTSLDRYKc	nVTPQPGVPPEEAGAAVAAESSTGTWTTVWTDGLTSLDRYKc	ATCG00490.1	ATCG00490.1	| Symbols: RBCL | ribulose-bisphosphate carboxylases | chrC:54958-56397 FORWARD LENGTH=479	heavy	47	6.44	6.44	MKK1-ID	0.002858	Non biotinylated peptide
MKK2-ID-H-vsMKK1-ID-L-n5-R2	n5	f2	27481	1110.99	4439.93	4439.93	3955	4	nYGDYFGITVAGYPEAHPDVIGENGLASNEAYQSDLEYLKKc	nYGDYFGITVAGYPEAHPDVIGENGLASNEAYQSDLEYLKKc	nYGDYFGITVAGYPEAHPDVIGENGLASNEAYQSDLEYLKKc	AT2G44160.1	AT2G44160.1	| Symbols: MTHFR2 | methylenetetrahydrofolate reductase 2 | chr2:18262301-18265185 FORWARD LENGTH=594	heavy	47	6.46	6.46	MKK1-ID	0.000994	Non biotinylated peptide
MKK2-ID-H-vsMKK1-ID-L-n3-F3	n3	r3	17602	442.242	1764.94	1764.94	2772	4	nKLEK(226.078)MASIDVHLRc	nKLEKMASIDVHLRc	nKLEK(226.078)MASIDVHLRc	AT1G53310.1	AT1G53310.1;AT1G53310.2;AT1G53310.3	| Symbols: ATPPC1, PEPC1, ATPEPC1, PPC1 | phosphoenolpyruvate carboxylase 1 | chr1:19884261-19888070 REVERSE LENGTH=967	light	20	51.79	6.46	MKK1-ID	3.7e-05	Biotinylated peptide	AT1G53310.1-K8
MKK2-ID-H-vsMKK1-ID-L-n4-R1	n4	f1	11477	713.992	2138.95	2138.95	2027	3	nFGIIKGTMTTTHSYTGDQRc	nFGIIKGTMTTTHSYTGDQRc	nFGIIKGTMTTTHSYTGDQRc	AT3G26650.1	AT1G12900.1;AT1G12900.2;AT1G12900.3;AT1G12900.4;AT3G26650.1	| Symbols: GAPA, GAPA-1 | glyceraldehyde 3-phosphate dehydrogenase A subunit | chr3:9795226-9796848 FORWARD LENGTH=396	heavy	26	6.46	6.46	MKK1-ID	0.003386	Non biotinylated peptide
[truncated: 40,873 more rows]
