# Supplementary material for: The Quantitative Biotinylproteomics Studies Reveal a WInd-Related Kinase 1 (Raf-Like Kinase 36) Functioning as an Early Signaling Component in Wind-Induced Thigmomorphogenesis and Gravitropism
Source: Mol Cell Proteomics. 2024 Feb 15;23(3):100738. doi: 10.1016/j.mcpro.2024.100738 (PMC10951710; doi:10.1016/j.mcpro.2024.100738)
Supplement: Supplemental Table S3 [file mmc3.xlsx]

## Sheet: Table S3a
Supplemental Table S3a. A table contains all PSMs from biotinylated peptides with q-value <= 0.01 from two sets of experiments.
experiment_groupI	batch_typeII	experiment_typeIII	PeptideIV	Modification Free PeptideV	Label Free PeptideVI	Leading ProteinVII	Protein GroupVIII	Protein AnnotationIX	UPSPX	Label TypeXI	GenotypeXII
E1	m3	f3	nFTDSALASAVFSPTHK(226.078)SAVFNQFQQQQQQQQSM(15.995)LSPINTSFSSPKc	nFTDSALASAVFSPTHKSAVFNQFQQQQQQQQSMLSPINTSFSSPKc	nFTDSALASAVFSPTHK(226.078)SAVFNQFQQQQQQQQSM(15.995)LSPINTSFSSPKc	AT2G41900.1	AT2G41900.1	| Symbols: | CCCH-type zinc finger protein with ARM repeat domain | chr2:17491352-17493502 FORWARD LENGTH=716	AT2G41900.1-K514	heavy	ID
E1	m3	f3	nAYEPMKPTK(242.073)AGLEAPLEQIHKc	nAYEPMKPTKAGLEAPLEQIHKc	nAYEPMKPTK(242.073)AGLEAPLEQIHKc	AT3G47370.1	AT3G47370.1;AT3G47370.2;AT3G47370.3	| Symbols: | Ribosomal protein S10p/S20e family protein | chr3:17453671-17454437 REVERSE LENGTH=122	AT3G47370.1-K10	heavy	ID
E1	m3	f3	nTIDSQQK(226.078)TSKc	nTIDSQQKTSKc	nTIDSQQK(226.078)TSKc	AT3G11400.1	AT3G11400.1;AT3G11400.2	| Symbols: EIF3G1, ATEIF3G1 | eukaryotic translation initiation factor 3G1 | chr3:3578536-3580366 FORWARD LENGTH=294	AT3G11400.1-K8	heavy	ID
E1	m1	f1	nALLK(242.073)GPGNYSFNKc	nALLKGPGNYSFNKc	nALLK(242.073)GPGNYSFNKc	AT1G68060.1	AT1G68060.1	| Symbols: ATMAP70-1, MAP70-1 | microtubule-associated proteins 70-1 | chr1:25511392-25514226 REVERSE LENGTH=622	AT1G68060.1-K469	heavy	ID
E1	m2	f2	nALLK(242.073)GPGNYSFNKc	nALLKGPGNYSFNKc	nALLK(242.073)GPGNYSFNKc	AT1G68060.1	AT1G68060.1	| Symbols: ATMAP70-1, MAP70-1 | microtubule-associated proteins 70-1 | chr1:25511392-25514226 REVERSE LENGTH=622	AT1G68060.1-K469	heavy	ID
E1	m2	f2	nELASFIVK(242.073)SSQKc	nELASFIVKSSQKc	nELASFIVK(242.073)SSQKc	AT1G15290.1	AT1G15290.1	| Symbols: | Tetratricopeptide repeat (TPR)-like superfamily protein | chr1:5257327-5264814 REVERSE LENGTH=1608	AT1G15290.1-K1524	heavy	ID
E1	m3	f3	nELASFIVK(242.073)SSQKc	nELASFIVKSSQKc	nELASFIVK(242.073)SSQKc	AT1G15290.1	AT1G15290.1	| Symbols: | Tetratricopeptide repeat (TPR)-like superfamily protein | chr1:5257327-5264814 REVERSE LENGTH=1608	AT1G15290.1-K1524	heavy	ID
E1	m1	f1	nTISIEK(242.073)QTTISRPKc	nTISIEKQTTISRPKc	nTISIEK(242.073)QTTISRPKc	AT4G17330.1	AT4G17330.1	| Symbols: ATG2484-1, G2484-1 | G2484-1 protein | chr4:9689263-9697172 REVERSE LENGTH=2037	AT4G17330.1-K1880	heavy	ID
E1	m1	f1	n(242.073)GIM(15.995)EAERKc	nGIMEAERKc	n(242.073)GIM(15.995)EAERKc	AT4G34230.1	AT4G34230.1;AT4G34230.2	| Symbols: CAD5, ATCAD5, CAD-5 | cinnamyl alcohol dehydrogenase 5 | chr4:16386898-16388666 REVERSE LENGTH=357	AT4G34230.1-M1	heavy	ID
E1	m1	f1	nAAAASK(242.073)GPKc	nAAAASKGPKc	nAAAASK(242.073)GPKc	AT3G53020.1	AT3G53020.1	| Symbols: STV1, RPL24B, RPL24 | Ribosomal protein L24e family protein | chr3:19660749-19661912 REVERSE LENGTH=163	AT3G53020.1-K152	heavy	ID
E1	m3	f3	nAAAASK(242.073)GPKc	nAAAASKGPKc	nAAAASK(242.073)GPKc	AT3G53020.1	AT3G53020.1	| Symbols: STV1, RPL24B, RPL24 | Ribosomal protein L24e family protein | chr3:19660749-19661912 REVERSE LENGTH=163	AT3G53020.1-K152	heavy	ID
E1	m2	f2	nIM(15.995)K(226.078)AQALRc	nIMKAQALRc	nIM(15.995)K(226.078)AQALRc	AT5G56010.1	AT5G52640.1;AT5G56010.1;AT5G56030.1;AT5G56030.2	| Symbols: HSP81-3, Hsp81.3, AtHsp90-3, AtHsp90.3 | heat shock protein 81-3 | chr5:22681410-22683911 FORWARD LENGTH=699	AT5G56010.1-K593	heavy	ID
E1	m1	f1	nEK(242.073)LPGYHAKc	nEKLPGYHAKc	nEK(242.073)LPGYHAKc	AT1G20440.1	AT1G20440.1;AT1G20450.1;AT1G20450.2	| Symbols: COR47, RD17, AtCOR47 | cold-regulated 47 | chr1:7084722-7085664 REVERSE LENGTH=265	AT1G20440.1-K244	heavy	ID
E1	m2	f2	nEK(242.073)LPGYHAKc	nEKLPGYHAKc	nEK(242.073)LPGYHAKc	AT1G20440.1	AT1G20440.1;AT1G20450.1;AT1G20450.2	| Symbols: COR47, RD17, AtCOR47 | cold-regulated 47 | chr1:7084722-7085664 REVERSE LENGTH=265	AT1G20440.1-K244	heavy	ID
E1	m3	f3	nEK(242.073)LPGYHAKc	nEKLPGYHAKc	nEK(242.073)LPGYHAKc	AT1G20440.1	AT1G20440.1;AT1G20450.1;AT1G20450.2	| Symbols: COR47, RD17, AtCOR47 | cold-regulated 47 | chr1:7084722-7085664 REVERSE LENGTH=265	AT1G20440.1-K244	heavy	ID
E1	m3	f3	nLAIPVAGEQSITK(226.078)FLTQSGTFKc	nLAIPVAGEQSITKFLTQSGTFKc	nLAIPVAGEQSITK(226.078)FLTQSGTFKc	AT4G29810.1	AT4G29810.1	| Symbols: ATMKK2, MKK2, MK1 | MAP kinase kinase 2 | chr4:14593299-14595241 REVERSE LENGTH=363	AT4G29810.1-K24	heavy	ID
E1	m1	f1	nVLVENEAKVDQGQPILVLEAM(15.995)K(242.073)M(15.995)EHVVKc	nVLVENEAKVDQGQPILVLEAMKMEHVVKc	nVLVENEAKVDQGQPILVLEAM(15.995)K(242.073)M(15.995)EHVVKc	AT1G03090.2	AT1G03090.1;AT1G03090.2	| Symbols: MCCA | methylcrotonyl-CoA carboxylase alpha chain, mitochondrial / 3-methylcrotonyl-CoA carboxylase 1 (MCCA) | chr1:739715-743819 FORWARD LENGTH=734	AT1G03090.2-K699	heavy	ID
E1	m1	f1	nVLVENEAKVDQGQPILVLEAM(15.995)K(242.073)M(15.995)EHVVKc	nVLVENEAKVDQGQPILVLEAMKMEHVVKc	nVLVENEAKVDQGQPILVLEAM(15.995)K(242.073)M(15.995)EHVVKc	AT1G03090.2	AT1G03090.1;AT1G03090.2	| Symbols: MCCA | methylcrotonyl-CoA carboxylase alpha chain, mitochondrial / 3-methylcrotonyl-CoA carboxylase 1 (MCCA) | chr1:739715-743819 FORWARD LENGTH=734	AT1G03090.2-K699	heavy	ID
E1	m1	f1	nVLVENEAKVDQGQPILVLEAM(15.995)K(242.073)M(15.995)EHVVKc	nVLVENEAKVDQGQPILVLEAMKMEHVVKc	nVLVENEAKVDQGQPILVLEAM(15.995)K(242.073)M(15.995)EHVVKc	AT1G03090.2	AT1G03090.1;AT1G03090.2	| Symbols: MCCA | methylcrotonyl-CoA carboxylase alpha chain, mitochondrial / 3-methylcrotonyl-CoA carboxylase 1 (MCCA) | chr1:739715-743819 FORWARD LENGTH=734	AT1G03090.2-K699	heavy	ID
E1	m2	f2	nVLVENEAKVDQGQPILVLEAM(15.995)K(242.073)M(15.995)EHVVKc	nVLVENEAKVDQGQPILVLEAMKMEHVVKc	nVLVENEAKVDQGQPILVLEAM(15.995)K(242.073)M(15.995)EHVVKc	AT1G03090.2	AT1G03090.1;AT1G03090.2	| Symbols: MCCA | methylcrotonyl-CoA carboxylase alpha chain, mitochondrial / 3-methylcrotonyl-CoA carboxylase 1 (MCCA) | chr1:739715-743819 FORWARD LENGTH=734	AT1G03090.2-K699	heavy	ID
E1	m2	f2	nVLVENEAKVDQGQPILVLEAM(15.995)K(242.073)M(15.995)EHVVKc	nVLVENEAKVDQGQPILVLEAMKMEHVVKc	nVLVENEAKVDQGQPILVLEAM(15.995)K(242.073)M(15.995)EHVVKc	AT1G03090.2	AT1G03090.1;AT1G03090.2	| Symbols: MCCA | methylcrotonyl-CoA carboxylase alpha chain, mitochondrial / 3-methylcrotonyl-CoA carboxylase 1 (MCCA) | chr1:739715-743819 FORWARD LENGTH=734	AT1G03090.2-K699	heavy	ID
E1	m3	f3	nVLVENEAKVDQGQPILVLEAM(15.995)K(242.073)M(15.995)EHVVKc	nVLVENEAKVDQGQPILVLEAMKMEHVVKc	nVLVENEAKVDQGQPILVLEAM(15.995)K(242.073)M(15.995)EHVVKc	AT1G03090.2	AT1G03090.1;AT1G03090.2	| Symbols: MCCA | methylcrotonyl-CoA carboxylase alpha chain, mitochondrial / 3-methylcrotonyl-CoA carboxylase 1 (MCCA) | chr1:739715-743819 FORWARD LENGTH=734	AT1G03090.2-K699	heavy	ID
E1	m3	f3	nVLVENEAKVDQGQPILVLEAM(15.995)K(242.073)M(15.995)EHVVKc	nVLVENEAKVDQGQPILVLEAMKMEHVVKc	nVLVENEAKVDQGQPILVLEAM(15.995)K(242.073)M(15.995)EHVVKc	AT1G03090.2	AT1G03090.1;AT1G03090.2	| Symbols: MCCA | methylcrotonyl-CoA carboxylase alpha chain, mitochondrial / 3-methylcrotonyl-CoA carboxylase 1 (MCCA) | chr1:739715-743819 FORWARD LENGTH=734	AT1G03090.2-K699	heavy	ID
E1	m3	f3	nVLVENEAKVDQGQPILVLEAM(15.995)K(242.073)M(15.995)EHVVKc	nVLVENEAKVDQGQPILVLEAMKMEHVVKc	nVLVENEAKVDQGQPILVLEAM(15.995)K(242.073)M(15.995)EHVVKc	AT1G03090.2	AT1G03090.1;AT1G03090.2	| Symbols: MCCA | methylcrotonyl-CoA carboxylase alpha chain, mitochondrial / 3-methylcrotonyl-CoA carboxylase 1 (MCCA) | chr1:739715-743819 FORWARD LENGTH=734	AT1G03090.2-K699	heavy	ID
E1	m3	f3	nVLVENEAKVDQGQPILVLEAM(15.995)K(242.073)M(15.995)EHVVKc	nVLVENEAKVDQGQPILVLEAMKMEHVVKc	nVLVENEAKVDQGQPILVLEAM(15.995)K(242.073)M(15.995)EHVVKc	AT1G03090.2	AT1G03090.1;AT1G03090.2	| Symbols: MCCA | methylcrotonyl-CoA carboxylase alpha chain, mitochondrial / 3-methylcrotonyl-CoA carboxylase 1 (MCCA) | chr1:739715-743819 FORWARD LENGTH=734	AT1G03090.2-K699	heavy	ID
E1	m1	f1	nLGDGAAESLHVKDYK(242.073)Yc	nLGDGAAESLHVKDYKYc	nLGDGAAESLHVKDYK(242.073)Yc	AT3G52930.1	AT3G52930.1	| Symbols: | Aldolase superfamily protein | chr3:19627383-19628874 REVERSE LENGTH=358	AT3G52930.1-K357	heavy	ID
E1	m1	f1	nLGDGAAESLHVKDYK(242.073)Yc	nLGDGAAESLHVKDYKYc	nLGDGAAESLHVKDYK(242.073)Yc	AT3G52930.1	AT3G52930.1	| Symbols: | Aldolase superfamily protein | chr3:19627383-19628874 REVERSE LENGTH=358	AT3G52930.1-K357	heavy	ID
E1	m2	f2	nLGDGAAESLHVKDYK(242.073)Yc	nLGDGAAESLHVKDYKYc	nLGDGAAESLHVKDYK(242.073)Yc	AT3G52930.1	AT3G52930.1	| Symbols: | Aldolase superfamily protein | chr3:19627383-19628874 REVERSE LENGTH=358	AT3G52930.1-K357	heavy	ID
E1	m2	f2	nLGDGAAESLHVKDYK(242.073)Yc	nLGDGAAESLHVKDYKYc	nLGDGAAESLHVKDYK(242.073)Yc	AT3G52930.1	AT3G52930.1	| Symbols: | Aldolase superfamily protein | chr3:19627383-19628874 REVERSE LENGTH=358	AT3G52930.1-K357	heavy	ID
E1	m3	f3	nLGDGAAESLHVKDYK(242.073)Yc	nLGDGAAESLHVKDYKYc	nLGDGAAESLHVKDYK(242.073)Yc	AT3G52930.1	AT3G52930.1	| Symbols: | Aldolase superfamily protein | chr3:19627383-19628874 REVERSE LENGTH=358	AT3G52930.1-K357	heavy	ID
E1	m3	f3	nLGDGAAESLHVKDYK(242.073)Yc	nLGDGAAESLHVKDYKYc	nLGDGAAESLHVKDYK(242.073)Yc	AT3G52930.1	AT3G52930.1	| Symbols: | Aldolase superfamily protein | chr3:19627383-19628874 REVERSE LENGTH=358	AT3G52930.1-K357	heavy	ID
E1	m2	f2	nSK(242.073)QSNVSEHLVEIPRc	nSKQSNVSEHLVEIPRc	nSK(242.073)QSNVSEHLVEIPRc	AT1G01320.1	AT1G01320.1;AT1G01320.2	| Symbols: | Tetratricopeptide repeat (TPR)-like superfamily protein | chr1:121582-130099 REVERSE LENGTH=1797	AT1G01320.1-K1164	heavy	ID
E1	m3	f3	nSK(242.073)QSNVSEHLVEIPRc	nSKQSNVSEHLVEIPRc	nSK(242.073)QSNVSEHLVEIPRc	AT1G01320.1	AT1G01320.1;AT1G01320.2	| Symbols: | Tetratricopeptide repeat (TPR)-like superfamily protein | chr1:121582-130099 REVERSE LENGTH=1797	AT1G01320.1-K1164	heavy	ID
E1	m3	f3	nK(226.078)LPQEIERPVTNSKc	nKLPQEIERPVTNSKc	nK(226.078)LPQEIERPVTNSKc	AT3G60190.1	AT3G60190.1	| Symbols: ADL4, ADLP2, EDR3, DRP1E, ADL1E, DL1E | DYNAMIN-like 1E | chr3:22244367-22247651 REVERSE LENGTH=624	AT3G60190.1-K500	heavy	ID
E1	m1	f1	nVLVENEAKVDQGQPILVLEAMK(242.073)MEHVVKc	nVLVENEAKVDQGQPILVLEAMKMEHVVKc	nVLVENEAKVDQGQPILVLEAMK(242.073)MEHVVKc	AT1G03090.2	AT1G03090.1;AT1G03090.2	| Symbols: MCCA | methylcrotonyl-CoA carboxylase alpha chain, mitochondrial / 3-methylcrotonyl-CoA carboxylase 1 (MCCA) | chr1:739715-743819 FORWARD LENGTH=734	AT1G03090.2-K699	heavy	ID
E1	m3	f3	nVLVENEAKVDQGQPILVLEAMK(242.073)MEHVVKc	nVLVENEAKVDQGQPILVLEAMKMEHVVKc	nVLVENEAKVDQGQPILVLEAMK(242.073)MEHVVKc	AT1G03090.2	AT1G03090.1;AT1G03090.2	| Symbols: MCCA | methylcrotonyl-CoA carboxylase alpha chain, mitochondrial / 3-methylcrotonyl-CoA carboxylase 1 (MCCA) | chr1:739715-743819 FORWARD LENGTH=734	AT1G03090.2-K699	heavy	ID
E1	m3	f3	nLVPK(226.078)NHPYRc	nLVPKNHPYRc	nLVPK(226.078)NHPYRc	AT3G53560.1	AT2G37400.1;AT3G53560.1	| Symbols: | Tetratricopeptide repeat (TPR)-like superfamily protein | chr3:19859954-19860976 REVERSE LENGTH=340	AT3G53560.1-K305	heavy	ID
E1	m3	f3	nYEIGENSIPK(226.078)DAAYQIIKDELM(15.995)LDGNPRc	nYEIGENSIPKDAAYQIIKDELMLDGNPRc	nYEIGENSIPK(226.078)DAAYQIIKDELM(15.995)LDGNPRc	AT1G65960.2	AT1G65960.2	| Symbols: GAD2 | glutamate decarboxylase 2 | chr1:24552094-24557253 FORWARD LENGTH=494	AT1G65960.2-K38	heavy	ID
E1	m1	f1	nM(15.995)INK(242.073)HGNIYVPNPQAETSEIWM(15.995)QNPRc	nMINKHGNIYVPNPQAETSEIWMQNPRc	nM(15.995)INK(242.073)HGNIYVPNPQAETSEIWM(15.995)QNPRc	AT3G13990.1	AT3G13990.1;AT3G13990.2	| Symbols: | Kinase-related protein of unknown function (DUF1296) | chr3:4625708-4630383 REVERSE LENGTH=848	AT3G13990.1-K728	heavy	ID
E1	m3	f3	nM(15.995)INK(242.073)HGNIYVPNPQAETSEIWM(15.995)QNPRc	nMINKHGNIYVPNPQAETSEIWMQNPRc	nM(15.995)INK(242.073)HGNIYVPNPQAETSEIWM(15.995)QNPRc	AT3G13990.1	AT3G13990.1;AT3G13990.2	| Symbols: | Kinase-related protein of unknown function (DUF1296) | chr3:4625708-4630383 REVERSE LENGTH=848	AT3G13990.1-K728	heavy	ID
E1	m1	f1	nSM(15.995)AEVVK(226.078)M(15.995)GRPQNKc	nSMAEVVKMGRPQNKc	nSM(15.995)AEVVK(226.078)M(15.995)GRPQNKc	AT1G29370.1	AT1G29350.1;AT1G29370.1	| Symbols: | Kinase-related protein of unknown function (DUF1296) | chr1:10278080-10283024 REVERSE LENGTH=831	AT1G29370.1-K198	heavy	ID
E1	m2	f2	nAK(226.078)ANSLAQLGKc	nAKANSLAQLGKc	nAK(226.078)ANSLAQLGKc	AT2G01140.1	AT2G01140.1;AT2G21330.1;AT2G21330.3;AT4G38970.1	| Symbols: | Aldolase superfamily protein | chr2:95006-96491 REVERSE LENGTH=391	AT2G01140.1-K361	heavy	ID
E1	m3	f3	nAK(226.078)ANSLAQLGKc	nAKANSLAQLGKc	nAK(226.078)ANSLAQLGKc	AT2G01140.1	AT2G01140.1;AT2G21330.1;AT2G21330.3;AT4G38970.1	| Symbols: | Aldolase superfamily protein | chr2:95006-96491 REVERSE LENGTH=391	AT2G01140.1-K361	heavy	ID
E1	m2	f2	nLGSSSSVSLDK(242.073)NINLLSLDENPFAPIPRc	nLGSSSSVSLDKNINLLSLDENPFAPIPRc	nLGSSSSVSLDK(242.073)NINLLSLDENPFAPIPRc	AT3G59770.1	AT3G59770.1;AT3G59770.2;AT3G59770.3	| Symbols: SAC9 | sacI homology domain-containing protein / WW domain-containing protein | chr3:22079281-22085674 REVERSE LENGTH=1630	AT3G59770.1-K1389	heavy	ID
E1	m3	f3	nLGSSSSVSLDK(242.073)NINLLSLDENPFAPIPRc	nLGSSSSVSLDKNINLLSLDENPFAPIPRc	nLGSSSSVSLDK(242.073)NINLLSLDENPFAPIPRc	AT3G59770.1	AT3G59770.1;AT3G59770.2;AT3G59770.3	| Symbols: SAC9 | sacI homology domain-containing protein / WW domain-containing protein | chr3:22079281-22085674 REVERSE LENGTH=1630	AT3G59770.1-K1389	heavy	ID
E1	m3	f3	nGTANK(242.073)TATVPKc	nGTANKTATVPKc	nGTANK(242.073)TATVPKc	AT1G31730.1	AT1G31730.1	| Symbols: | Adaptin family protein | chr1:11359907-11363916 FORWARD LENGTH=938	AT1G31730.1-K810	heavy	ID
E1	m1	f1	nAEIENNLK(242.073)SSVFARc	nAEIENNLKSSVFARc	nAEIENNLK(242.073)SSVFARc	AT5G47430.1	AT5G47430.1;AT5G47430.2;AT5G47430.3	| Symbols: | DWNN domain, a CCHC-type zinc finger | chr5:19235819-19240596 REVERSE LENGTH=892	AT5G47430.1-K786	heavy	ID
E1	m2	f2	nAEIENNLK(242.073)SSVFARc	nAEIENNLKSSVFARc	nAEIENNLK(242.073)SSVFARc	AT5G47430.1	AT5G47430.1;AT5G47430.2;AT5G47430.3	| Symbols: | DWNN domain, a CCHC-type zinc finger | chr5:19235819-19240596 REVERSE LENGTH=892	AT5G47430.1-K786	heavy	ID
E1	m2	f2	nAEIENNLK(242.073)SSVFARc	nAEIENNLKSSVFARc	nAEIENNLK(242.073)SSVFARc	AT5G47430.1	AT5G47430.1;AT5G47430.2;AT5G47430.3	| Symbols: | DWNN domain, a CCHC-type zinc finger | chr5:19235819-19240596 REVERSE LENGTH=892	AT5G47430.1-K786	heavy	ID
E1	m3	f3	nAEIENNLK(242.073)SSVFARc	nAEIENNLKSSVFARc	nAEIENNLK(242.073)SSVFARc	AT5G47430.1	AT5G47430.1;AT5G47430.2;AT5G47430.3	| Symbols: | DWNN domain, a CCHC-type zinc finger | chr5:19235819-19240596 REVERSE LENGTH=892	AT5G47430.1-K786	heavy	ID
E1	m3	f3	nAEIENNLK(242.073)SSVFARc	nAEIENNLKSSVFARc	nAEIENNLK(242.073)SSVFARc	AT5G47430.1	AT5G47430.1;AT5G47430.2;AT5G47430.3	| Symbols: | DWNN domain, a CCHC-type zinc finger | chr5:19235819-19240596 REVERSE LENGTH=892	AT5G47430.1-K786	heavy	ID
E1	m2	f2	nAAPVEEPVGEKSK(242.073)MSYASILKc	nAAPVEEPVGEKSKMSYASILKc	nAAPVEEPVGEKSK(242.073)MSYASILKc	AT5G43960.1	AT5G43960.1;AT5G43960.2	| Symbols: | Nuclear transport factor 2 (NTF2) family protein with RNA binding (RRM-RBD-RNP motifs) domain | chr5:17689154-17691653 REVERSE LENGTH=450	AT5G43960.1-K235	heavy	ID
E1	m3	f3	nAAPVEEPVGEKSK(242.073)MSYASILKc	nAAPVEEPVGEKSKMSYASILKc	nAAPVEEPVGEKSK(242.073)MSYASILKc	AT5G43960.1	AT5G43960.1;AT5G43960.2	| Symbols: | Nuclear transport factor 2 (NTF2) family protein with RNA binding (RRM-RBD-RNP motifs) domain | chr5:17689154-17691653 REVERSE LENGTH=450	AT5G43960.1-K235	heavy	ID
E1	m2	f2	nALGLPVSK(242.073)Lc	nALGLPVSKLc	nALGLPVSK(242.073)Lc	AT1G68010.1	AT1G68010.1;AT1G68010.2	| Symbols: HPR, ATHPR1 | hydroxypyruvate reductase | chr1:25493418-25495720 FORWARD LENGTH=386	AT1G68010.1-K385	heavy	ID
E1	m3	f3	nDGPGPLHSPAVSK(242.073)SASM(15.995)NTRc	nDGPGPLHSPAVSKSASMNTRc	nDGPGPLHSPAVSK(242.073)SASM(15.995)NTRc	AT5G57870.1	AT5G57870.1;AT5G57870.2	| Symbols: eIFiso4G1 | MIF4G domain-containing protein / MA3 domain-containing protein | chr5:23439755-23443433 FORWARD LENGTH=780	AT5G57870.1-K547	heavy	ID
E1	m2	f2	nAQPSEAVLEK(226.078)SAM(15.995)YNQVSEVIPVTGFEVKc	nAQPSEAVLEKSAMYNQVSEVIPVTGFEVKc	nAQPSEAVLEK(226.078)SAM(15.995)YNQVSEVIPVTGFEVKc	AT4G39680.1	AT4G39680.1;AT4G39680.2	| Symbols: | SAP domain-containing protein | chr4:18414604-18416938 REVERSE LENGTH=633	AT4G39680.1-K207	heavy	ID
E1	m3	f3	nAQPSEAVLEK(226.078)SAM(15.995)YNQVSEVIPVTGFEVKc	nAQPSEAVLEKSAMYNQVSEVIPVTGFEVKc	nAQPSEAVLEK(226.078)SAM(15.995)YNQVSEVIPVTGFEVKc	AT4G39680.1	AT4G39680.1;AT4G39680.2	| Symbols: | SAP domain-containing protein | chr4:18414604-18416938 REVERSE LENGTH=633	AT4G39680.1-K207	heavy	ID
E1	m2	f2	nGFLQQPDFVNM(15.995)M(15.995)QEIQKNPSSLNLYLK(242.073)DQRc	nGFLQQPDFVNMMQEIQKNPSSLNLYLKDQRc	nGFLQQPDFVNM(15.995)M(15.995)QEIQKNPSSLNLYLK(242.073)DQRc	AT1G12270.1	AT1G12270.1	| Symbols: Hop1 | stress-inducible protein, putative | chr1:4172105-4174575 FORWARD LENGTH=572	AT1G12270.1-K174	heavy	ID
E1	m2	f2	nGFLQQPDFVNM(15.995)M(15.995)QEIQKNPSSLNLYLK(242.073)DQRc	nGFLQQPDFVNMMQEIQKNPSSLNLYLKDQRc	nGFLQQPDFVNM(15.995)M(15.995)QEIQKNPSSLNLYLK(242.073)DQRc	AT1G12270.1	AT1G12270.1	| Symbols: Hop1 | stress-inducible protein, putative | chr1:4172105-4174575 FORWARD LENGTH=572	AT1G12270.1-K174	heavy	ID
E1	m3	f3	nGFLQQPDFVNM(15.995)M(15.995)QEIQKNPSSLNLYLK(242.073)DQRc	nGFLQQPDFVNMMQEIQKNPSSLNLYLKDQRc	nGFLQQPDFVNM(15.995)M(15.995)QEIQKNPSSLNLYLK(242.073)DQRc	AT1G12270.1	AT1G12270.1	| Symbols: Hop1 | stress-inducible protein, putative | chr1:4172105-4174575 FORWARD LENGTH=572	AT1G12270.1-K174	heavy	ID
E1	m1	f1	nSFLQAISK(226.078)DEAVAPPLRc	nSFLQAISKDEAVAPPLRc	nSFLQAISK(226.078)DEAVAPPLRc	AT1G10840.1	AT1G10840.1	| Symbols: TIF3H1 | translation initiation factor 3 subunit H1 | chr1:3607885-3610299 REVERSE LENGTH=337	AT1G10840.1-K14	heavy	ID
E1	m3	f3	nSFLQAISK(226.078)DEAVAPPLRc	nSFLQAISKDEAVAPPLRc	nSFLQAISK(226.078)DEAVAPPLRc	AT1G10840.1	AT1G10840.1	| Symbols: TIF3H1 | translation initiation factor 3 subunit H1 | chr1:3607885-3610299 REVERSE LENGTH=337	AT1G10840.1-K14	heavy	ID
E1	m3	f3	nSFLQAISK(226.078)DEAVAPPLRc	nSFLQAISKDEAVAPPLRc	nSFLQAISK(226.078)DEAVAPPLRc	AT1G10840.1	AT1G10840.1	| Symbols: TIF3H1 | translation initiation factor 3 subunit H1 | chr1:3607885-3610299 REVERSE LENGTH=337	AT1G10840.1-K14	heavy	ID
E1	m1	f1	nGK(226.078)QTM(15.995)TEFEPLHKc	nGKQTMTEFEPLHKc	nGK(226.078)QTM(15.995)TEFEPLHKc	AT3G18140.1	AT3G18140.1;AT3G18140.2	| Symbols: | Transducin/WD40 repeat-like superfamily protein | chr3:6212743-6214567 REVERSE LENGTH=305	AT3G18140.1-K195	heavy	ID
E1	m2	f2	nGK(226.078)QTM(15.995)TEFEPLHKc	nGKQTMTEFEPLHKc	nGK(226.078)QTM(15.995)TEFEPLHKc	AT3G18140.1	AT3G18140.1;AT3G18140.2	| Symbols: | Transducin/WD40 repeat-like superfamily protein | chr3:6212743-6214567 REVERSE LENGTH=305	AT3G18140.1-K195	heavy	ID
E1	m3	f3	nGK(226.078)QTM(15.995)TEFEPLHKc	nGKQTMTEFEPLHKc	nGK(226.078)QTM(15.995)TEFEPLHKc	AT3G18140.1	AT3G18140.1;AT3G18140.2	| Symbols: | Transducin/WD40 repeat-like superfamily protein | chr3:6212743-6214567 REVERSE LENGTH=305	AT3G18140.1-K195	heavy	ID
E1	m1	f1	nSVTPEPTNPFYASSGQSGK(242.073)TYASVVAAAAAAAADKEDGGAVSSAKc	nSVTPEPTNPFYASSGQSGKTYASVVAAAAAAAADKEDGGAVSSAKc	nSVTPEPTNPFYASSGQSGK(242.073)TYASVVAAAAAAAADKEDGGAVSSAKc	AT4G02510.1	AT4G02510.1	| Symbols: TOC159, TOC86, PPI2, TOC160, ATTOC159 | translocon at the outer envelope membrane of chloroplasts 159 | chr4:1104766-1109360 FORWARD LENGTH=1503	AT4G02510.1-K23	heavy	ID
E1	m1	f1	nSVTPEPTNPFYASSGQSGK(242.073)TYASVVAAAAAAAADKEDGGAVSSAKc	nSVTPEPTNPFYASSGQSGKTYASVVAAAAAAAADKEDGGAVSSAKc	nSVTPEPTNPFYASSGQSGK(242.073)TYASVVAAAAAAAADKEDGGAVSSAKc	AT4G02510.1	AT4G02510.1	| Symbols: TOC159, TOC86, PPI2, TOC160, ATTOC159 | translocon at the outer envelope membrane of chloroplasts 159 | chr4:1104766-1109360 FORWARD LENGTH=1503	AT4G02510.1-K23	heavy	ID
E1	m2	f2	nTRPSLAK(242.073)LNTNFM(15.995)NVTQQPSRc	nTRPSLAKLNTNFMNVTQQPSRc	nTRPSLAK(242.073)LNTNFM(15.995)NVTQQPSRc	AT4G28080.1	AT4G28080.1	| Symbols: | Tetratricopeptide repeat (TPR)-like superfamily protein | chr4:13948993-13957840 REVERSE LENGTH=1819	AT4G28080.1-K1269	heavy	ID
E1	m1	f1	nVLSHVAPPK(242.073)SSNFFNEFGM(15.995)DSAFPKKc	nVLSHVAPPKSSNFFNEFGMDSAFPKKc	nVLSHVAPPK(242.073)SSNFFNEFGM(15.995)DSAFPKKc	AT5G46750.1	AT5G46750.1	| Symbols: AGD9 | ARF-GAP domain 9 | chr5:18969950-18971817 REVERSE LENGTH=402	AT5G46750.1-K265	heavy	ID
E1	m2	f2	nVLSHVAPPK(242.073)SSNFFNEFGM(15.995)DSAFPKKc	nVLSHVAPPKSSNFFNEFGMDSAFPKKc	nVLSHVAPPK(242.073)SSNFFNEFGM(15.995)DSAFPKKc	AT5G46750.1	AT5G46750.1	| Symbols: AGD9 | ARF-GAP domain 9 | chr5:18969950-18971817 REVERSE LENGTH=402	AT5G46750.1-K265	heavy	ID
E1	m2	f2	nSSVTAPPK(242.073)SSGM(15.995)Kc	nSSVTAPPKSSGMKc	nSSVTAPPK(242.073)SSGM(15.995)Kc	AT5G05010.1	AT5G05010.1;AT5G05010.2	| Symbols: | clathrin adaptor complexes medium subunit family protein | chr5:1477137-1479872 FORWARD LENGTH=527	AT5G05010.1-K239	heavy	ID
E1	m1	f1	nVESSQAM(15.995)IIK(242.073)Kc	nVESSQAMIIKKc	nVESSQAM(15.995)IIK(242.073)Kc	AT3G03140.1	AT3G03140.1	| Symbols: | Tudor/PWWP/MBT superfamily protein | chr3:724348-727093 FORWARD LENGTH=769	AT3G03140.1-K96	heavy	ID
E1	m2	f2	nVESSQAM(15.995)IIK(242.073)Kc	nVESSQAMIIKKc	nVESSQAM(15.995)IIK(242.073)Kc	AT3G03140.1	AT3G03140.1	| Symbols: | Tudor/PWWP/MBT superfamily protein | chr3:724348-727093 FORWARD LENGTH=769	AT3G03140.1-K96	heavy	ID
E1	m3	f3	nVESSQAM(15.995)IIK(242.073)Kc	nVESSQAMIIKKc	nVESSQAM(15.995)IIK(242.073)Kc	AT3G03140.1	AT3G03140.1	| Symbols: | Tudor/PWWP/MBT superfamily protein | chr3:724348-727093 FORWARD LENGTH=769	AT3G03140.1-K96	heavy	ID
E1	m1	f1	nAFLVTNQLK(226.078)PYDKLRc	nAFLVTNQLKPYDKLRc	nAFLVTNQLK(226.078)PYDKLRc	AT3G04870.1	AT3G04870.1;AT3G04870.2	| Symbols: ZDS, PDE181, SPC1 | zeta-carotene desaturase | chr3:1342842-1346189 FORWARD LENGTH=558	AT3G04870.1-K175	heavy	ID
E1	m2	f2	nAFLVTNQLK(226.078)PYDKLRc	nAFLVTNQLKPYDKLRc	nAFLVTNQLK(226.078)PYDKLRc	AT3G04870.1	AT3G04870.1;AT3G04870.2	| Symbols: ZDS, PDE181, SPC1 | zeta-carotene desaturase | chr3:1342842-1346189 FORWARD LENGTH=558	AT3G04870.1-K175	heavy	ID
E1	m3	f3	nAFLVTNQLK(226.078)PYDKLRc	nAFLVTNQLKPYDKLRc	nAFLVTNQLK(226.078)PYDKLRc	AT3G04870.1	AT3G04870.1;AT3G04870.2	| Symbols: ZDS, PDE181, SPC1 | zeta-carotene desaturase | chr3:1342842-1346189 FORWARD LENGTH=558	AT3G04870.1-K175	heavy	ID
E1	m3	f3	nAFLVTNQLK(226.078)PYDKLRc	nAFLVTNQLKPYDKLRc	nAFLVTNQLK(226.078)PYDKLRc	AT3G04870.1	AT3G04870.1;AT3G04870.2	| Symbols: ZDS, PDE181, SPC1 | zeta-carotene desaturase | chr3:1342842-1346189 FORWARD LENGTH=558	AT3G04870.1-K175	heavy	ID
E1	m3	f3	nAAK(242.073)FPTKPAPPSQAVRc	nAAKFPTKPAPPSQAVRc	nAAK(242.073)FPTKPAPPSQAVRc	AT5G47210.1	AT5G47210.1;AT5G47210.2;AT5G47210.3	| Symbols: | Hyaluronan / mRNA binding family | chr5:19169222-19171012 REVERSE LENGTH=357	AT5G47210.1-K42	heavy	ID
E1	m3	f3	nGLVDAGVTK(226.078)VPRc	nGLVDAGVTKVPRc	nGLVDAGVTK(226.078)VPRc	AT2G25450.1	AT2G25450.1	| Symbols: | 2-oxoglutarate (2OG) and Fe(II)-dependent oxygenase superfamily protein | chr2:10830286-10831563 REVERSE LENGTH=359	AT2G25450.1-K31	heavy	ID
E1	m1	f1	nTEDGTTEYAEFLHAPK(242.073)KRc	nTEDGTTEYAEFLHAPKKRc	nTEDGTTEYAEFLHAPK(242.073)KRc	AT1G14830.1	AT1G14830.1	| Symbols: ADL1C, ADL5, DRP1C, DL1C | DYNAMIN-like 1C | chr1:5107699-5111470 REVERSE LENGTH=614	AT1G14830.1-K95	heavy	ID
E1	m3	f3	nTEDGTTEYAEFLHAPK(242.073)KRc	nTEDGTTEYAEFLHAPKKRc	nTEDGTTEYAEFLHAPK(242.073)KRc	AT1G14830.1	AT1G14830.1	| Symbols: ADL1C, ADL5, DRP1C, DL1C | DYNAMIN-like 1C | chr1:5107699-5111470 REVERSE LENGTH=614	AT1G14830.1-K95	heavy	ID
E1	m1	f1	nLGDGAAESLHVK(242.073)c	nLGDGAAESLHVKc	nLGDGAAESLHVK(242.073)c	AT3G52930.1	AT3G52930.1	| Symbols: | Aldolase superfamily protein | chr3:19627383-19628874 REVERSE LENGTH=358	AT3G52930.1-K354	heavy	ID
E1	m2	f2	nLGDGAAESLHVK(242.073)c	nLGDGAAESLHVKc	nLGDGAAESLHVK(242.073)c	AT3G52930.1	AT3G52930.1	| Symbols: | Aldolase superfamily protein | chr3:19627383-19628874 REVERSE LENGTH=358	AT3G52930.1-K354	heavy	ID
E1	m3	f3	nLGDGAAESLHVK(242.073)c	nLGDGAAESLHVKc	nLGDGAAESLHVK(242.073)c	AT3G52930.1	AT3G52930.1	| Symbols: | Aldolase superfamily protein | chr3:19627383-19628874 REVERSE LENGTH=358	AT3G52930.1-K354	heavy	ID
E1	m1	f1	nGLFDFLGK(242.073)Kc	nGLFDFLGKKc	nGLFDFLGK(242.073)Kc	AT1G20440.1	AT1G20440.1;AT1G76180.1;AT1G76180.2	| Symbols: COR47, RD17, AtCOR47 | cold-regulated 47 | chr1:7084722-7085664 REVERSE LENGTH=265	AT1G20440.1-K40	heavy	ID
E1	m2	f2	nGLFDFLGK(242.073)Kc	nGLFDFLGKKc	nGLFDFLGK(242.073)Kc	AT1G20440.1	AT1G20440.1;AT1G76180.1;AT1G76180.2	| Symbols: COR47, RD17, AtCOR47 | cold-regulated 47 | chr1:7084722-7085664 REVERSE LENGTH=265	AT1G20440.1-K40	heavy	ID
E1	m3	f3	nGLFDFLGK(242.073)Kc	nGLFDFLGKKc	nGLFDFLGK(242.073)Kc	AT1G20440.1	AT1G20440.1;AT1G76180.1;AT1G76180.2	| Symbols: COR47, RD17, AtCOR47 | cold-regulated 47 | chr1:7084722-7085664 REVERSE LENGTH=265	AT1G20440.1-K40	heavy	ID
E1	m1	f1	nTLGDM(15.995)FGRLPGK(242.073)IEGQLTSKc	nTLGDMFGRLPGKIEGQLTSKc	nTLGDM(15.995)FGRLPGK(242.073)IEGQLTSKc	AT2G42010.1	AT2G42010.1	| Symbols: PLDBETA1, PLDBETA | phospholipase D beta 1 | chr2:17533018-17537990 REVERSE LENGTH=1083	AT2G42010.1-K305	heavy	ID
E1	m3	f3	nTLGDM(15.995)FGRLPGK(242.073)IEGQLTSKc	nTLGDMFGRLPGKIEGQLTSKc	nTLGDM(15.995)FGRLPGK(242.073)IEGQLTSKc	AT2G42010.1	AT2G42010.1	| Symbols: PLDBETA1, PLDBETA | phospholipase D beta 1 | chr2:17533018-17537990 REVERSE LENGTH=1083	AT2G42010.1-K305	heavy	ID
E1	m3	f3	nGFLQQPDFVNM(15.995)MQEIQKNPSSLNLYLK(242.073)DQRc	nGFLQQPDFVNMMQEIQKNPSSLNLYLKDQRc	nGFLQQPDFVNM(15.995)MQEIQKNPSSLNLYLK(242.073)DQRc	AT1G12270.1	AT1G12270.1	| Symbols: Hop1 | stress-inducible protein, putative | chr1:4172105-4174575 FORWARD LENGTH=572	AT1G12270.1-K174	heavy	ID
E1	m2	f2	nAAFQFGVK(242.073)M(15.995)QDGRKc	nAAFQFGVKMQDGRKc	nAAFQFGVK(242.073)M(15.995)QDGRKc	AT2G26460.1	AT2G26460.1	| Symbols: SMU2 | RED family protein | chr2:11255049-11258913 REVERSE LENGTH=585	AT2G26460.1-K528	heavy	ID
E1	m2	f2	nLLGDVTIANGGVM(15.995)PNIHNLLLPKK(242.073)c	nLLGDVTIANGGVMPNIHNLLLPKKc	nLLGDVTIANGGVM(15.995)PNIHNLLLPKK(242.073)c	AT1G51060.1	AT1G51060.1;AT4G27230.1;AT4G27230.2;AT5G54640.1	| Symbols: HTA10 | histone H2A 10 | chr1:18926948-18927443 FORWARD LENGTH=132	AT1G51060.1-K121	heavy	ID
E1	m3	f3	nAK(242.073)KVEFASKc	nAKKVEFASKc	nAK(242.073)KVEFASKc	AT3G53020.1	AT3G53020.1	| Symbols: STV1, RPL24B, RPL24 | Ribosomal protein L24e family protein | chr3:19660749-19661912 REVERSE LENGTH=163	AT3G53020.1-K129	heavy	ID
E1	m1	f1	nVDQGQPILVLEAMK(226.078)MEHVVKAPSSGSIQDLKc	nVDQGQPILVLEAMKMEHVVKAPSSGSIQDLKc	nVDQGQPILVLEAMK(226.078)MEHVVKAPSSGSIQDLKc	AT1G03090.2	AT1G03090.1;AT1G03090.2	| Symbols: MCCA | methylcrotonyl-CoA carboxylase alpha chain, mitochondrial / 3-methylcrotonyl-CoA carboxylase 1 (MCCA) | chr1:739715-743819 FORWARD LENGTH=734	AT1G03090.2-K699	heavy	ID
E1	m1	f1	nVDQGQPILVLEAMK(226.078)MEHVVKAPSSGSIQDLKc	nVDQGQPILVLEAMKMEHVVKAPSSGSIQDLKc	nVDQGQPILVLEAMK(226.078)MEHVVKAPSSGSIQDLKc	AT1G03090.2	AT1G03090.1;AT1G03090.2	| Symbols: MCCA | methylcrotonyl-CoA carboxylase alpha chain, mitochondrial / 3-methylcrotonyl-CoA carboxylase 1 (MCCA) | chr1:739715-743819 FORWARD LENGTH=734	AT1G03090.2-K699	heavy	ID
E1	m1	f1	nVIAK(242.073)EAAQRc	nVIAKEAAQRc	nVIAK(242.073)EAAQRc	AT2G47610.1	AT2G47610.1;AT3G62870.1	| Symbols: | Ribosomal protein L7Ae/L30e/S12e/Gadd45 family protein | chr2:19529854-19531401 FORWARD LENGTH=257	AT2G47610.1-K249	heavy	ID
E1	m1	f1	nQQM(15.995)TFNDM(15.995)QLLK(226.078)QHAM(15.995)AKc	nQQMTFNDMQLLKQHAMAKc	nQQM(15.995)TFNDM(15.995)QLLK(226.078)QHAM(15.995)AKc	AT5G07970.1	AT5G07970.1	| Symbols: | dentin sialophosphoprotein-related | chr5:2544126-2547916 REVERSE LENGTH=1097	AT5G07970.1-K191	heavy	ID
E1	m3	f3	nQALQEAVILPVKFPQFFTGK(226.078)Rc	nQALQEAVILPVKFPQFFTGKRc	nQALQEAVILPVKFPQFFTGK(226.078)Rc	AT2G27600.1	AT2G27600.1	| Symbols: SKD1, VPS4, ATSKD1 | AAA-type ATPase family protein | chr2:11781226-11783730 FORWARD LENGTH=435	AT2G27600.1-K161	heavy	ID
E1	m3	f3	nRIELDNLLVKK(226.078)c	nRIELDNLLVKKc	nRIELDNLLVKK(226.078)c	AT1G12850.1	AT1G12850.1	| Symbols: | Phosphoglycerate mutase family protein | chr1:4380022-4381577 REVERSE LENGTH=405	AT1G12850.1-K52	heavy	ID
E1	m3	f3	nMSIYAPSHFPDK(242.073)ATM(15.995)LNSDLNRc	nMSIYAPSHFPDKATMLNSDLNRc	nMSIYAPSHFPDK(242.073)ATM(15.995)LNSDLNRc	AT3G60660.1	AT3G60660.1	| Symbols: | unknown protein; CONTAINS InterPro DOMAIN/s: Protein of unknown function DUF1395 (InterPro:IPR009829); Has 131 Blast hits to 131 proteins in 44 species: Archae - 0; Bacteria - 0; Metazoa - 83; Fungi - 0; Plants - 45; Viruses - 0; Other Eukaryotes - 3 (source: NCBI BLink). | chr3:22421481-22423167 FORWARD LENGTH=272	AT3G60660.1-K101	heavy	ID
E1	m1	f1	nTITEIHTEAEK(242.073)NLGLRPGATANM(15.995)Rc	nTITEIHTEAEKNLGLRPGATANMRc	nTITEIHTEAEK(242.073)NLGLRPGATANM(15.995)Rc	AT5G57870.1	AT5G57870.1;AT5G57870.2	| Symbols: eIFiso4G1 | MIF4G domain-containing protein / MA3 domain-containing protein | chr5:23439755-23443433 FORWARD LENGTH=780	AT5G57870.1-K463	heavy	ID
E1	m2	f2	nSK(226.078)MSYASILKc	nSKMSYASILKc	nSK(226.078)MSYASILKc	AT5G43960.1	AT5G43960.1;AT5G43960.2	| Symbols: | Nuclear transport factor 2 (NTF2) family protein with RNA binding (RRM-RBD-RNP motifs) domain | chr5:17689154-17691653 REVERSE LENGTH=450	AT5G43960.1-K235	heavy	ID
E1	m3	f3	nSK(226.078)MSYASILKc	nSKMSYASILKc	nSK(226.078)MSYASILKc	AT5G43960.1	AT5G43960.1;AT5G43960.2	| Symbols: | Nuclear transport factor 2 (NTF2) family protein with RNA binding (RRM-RBD-RNP motifs) domain | chr5:17689154-17691653 REVERSE LENGTH=450	AT5G43960.1-K235	heavy	ID
E1	m1	f1	nANLLK(242.073)HEYHARc	nANLLKHEYHARc	nANLLK(242.073)HEYHARc	AT3G61140.1	AT3G61140.1	| Symbols: FUS6, ATFUS6, CSN1, COP11, EMB78, ATSK31, SK31 | 26S proteasome, regulatory subunit Rpn7;Proteasome component (PCI) domain | chr3:22626335-22628895 FORWARD LENGTH=441	AT3G61140.1-K430	heavy	ID
E1	m3	f3	nANLLK(242.073)HEYHARc	nANLLKHEYHARc	nANLLK(242.073)HEYHARc	AT3G61140.1	AT3G61140.1	| Symbols: FUS6, ATFUS6, CSN1, COP11, EMB78, ATSK31, SK31 | 26S proteasome, regulatory subunit Rpn7;Proteasome component (PCI) domain | chr3:22626335-22628895 FORWARD LENGTH=441	AT3G61140.1-K430	heavy	ID
E1	m3	f3	nLLGAK(226.078)TQVVAGTMHHLTVEVADGETNKc	nLLGAKTQVVAGTMHHLTVEVADGETNKc	nLLGAK(226.078)TQVVAGTMHHLTVEVADGETNKc	AT5G12140.1	AT5G12140.1	| Symbols: ATCYS1, CYS1 | cystatin-1 | chr5:3923295-3923936 REVERSE LENGTH=101	AT5G12140.1-K53	heavy	ID
E1	m1	f1	nYVPKPIVK(226.078)EM(15.995)AEQIVSKc	nYVPKPIVKEMAEQIVSKc	nYVPKPIVK(226.078)EM(15.995)AEQIVSKc	AT4G24680.1	AT4G24680.1	| Symbols: MOS1 | modifier of snc1 | chr4:12733425-12739737 FORWARD LENGTH=1427	AT4G24680.1-K1035	heavy	ID
E1	m3	f3	nYVPKPIVK(226.078)EM(15.995)AEQIVSKc	nYVPKPIVKEMAEQIVSKc	nYVPKPIVK(226.078)EM(15.995)AEQIVSKc	AT4G24680.1	AT4G24680.1	| Symbols: MOS1 | modifier of snc1 | chr4:12733425-12739737 FORWARD LENGTH=1427	AT4G24680.1-K1035	heavy	ID
E1	m1	f1	nANGLEK(242.073)GM(15.995)TYAEVIKc	nANGLEKGMTYAEVIKc	nANGLEK(242.073)GM(15.995)TYAEVIKc	AT4G02510.1	AT4G02510.1	| Symbols: TOC159, TOC86, PPI2, TOC160, ATTOC159 | translocon at the outer envelope membrane of chloroplasts 159 | chr4:1104766-1109360 FORWARD LENGTH=1503	AT4G02510.1-K344	heavy	ID
E1	m1	f1	nANGLEK(242.073)GM(15.995)TYAEVIKc	nANGLEKGMTYAEVIKc	nANGLEK(242.073)GM(15.995)TYAEVIKc	AT4G02510.1	AT4G02510.1	| Symbols: TOC159, TOC86, PPI2, TOC160, ATTOC159 | translocon at the outer envelope membrane of chloroplasts 159 | chr4:1104766-1109360 FORWARD LENGTH=1503	AT4G02510.1-K344	heavy	ID
E1	m2	f2	nANGLEK(242.073)GM(15.995)TYAEVIKc	nANGLEKGMTYAEVIKc	nANGLEK(242.073)GM(15.995)TYAEVIKc	AT4G02510.1	AT4G02510.1	| Symbols: TOC159, TOC86, PPI2, TOC160, ATTOC159 | translocon at the outer envelope membrane of chloroplasts 159 | chr4:1104766-1109360 FORWARD LENGTH=1503	AT4G02510.1-K344	heavy	ID
E1	m2	f2	nANGLEK(242.073)GM(15.995)TYAEVIKc	nANGLEKGMTYAEVIKc	nANGLEK(242.073)GM(15.995)TYAEVIKc	AT4G02510.1	AT4G02510.1	| Symbols: TOC159, TOC86, PPI2, TOC160, ATTOC159 | translocon at the outer envelope membrane of chloroplasts 159 | chr4:1104766-1109360 FORWARD LENGTH=1503	AT4G02510.1-K344	heavy	ID
E1	m3	f3	nANGLEK(242.073)GM(15.995)TYAEVIKc	nANGLEKGMTYAEVIKc	nANGLEK(242.073)GM(15.995)TYAEVIKc	AT4G02510.1	AT4G02510.1	| Symbols: TOC159, TOC86, PPI2, TOC160, ATTOC159 | translocon at the outer envelope membrane of chloroplasts 159 | chr4:1104766-1109360 FORWARD LENGTH=1503	AT4G02510.1-K344	heavy	ID
E1	m1	f1	nFASASLK(242.073)PARc	nFASASLKPARc	nFASASLK(242.073)PARc	AT3G48860.2	AT3G48860.1;AT3G48860.2	| Symbols: | unknown protein; INVOLVED IN: biological_process unknown; LOCATED IN: plasma membrane; EXPRESSED IN: 22 plant structures; EXPRESSED DURING: 13 growth stages; BEST Arabidopsis thaliana protein match is: unknown protein (TAIR:AT5G23700.1); Has 12429 Blast hits to 9751 proteins in 897 species: Archae - 180; Bacteria - 1190; Metazoa - 6552; Fungi - 1361; Plants - 886; Viruses - 50; Other…	AT3G48860.2-K94	heavy	ID
E1	m2	f2	nFASASLK(242.073)PARc	nFASASLKPARc	nFASASLK(242.073)PARc	AT3G48860.2	AT3G48860.1;AT3G48860.2	| Symbols: | unknown protein; INVOLVED IN: biological_process unknown; LOCATED IN: plasma membrane; EXPRESSED IN: 22 plant structures; EXPRESSED DURING: 13 growth stages; BEST Arabidopsis thaliana protein match is: unknown protein (TAIR:AT5G23700.1); Has 12429 Blast hits to 9751 proteins in 897 species: Archae - 180; Bacteria - 1190; Metazoa - 6552; Fungi - 1361; Plants - 886; Viruses - 50; Other…	AT3G48860.2-K94	heavy	ID
E1	m3	f3	nFASASLK(242.073)PARc	nFASASLKPARc	nFASASLK(242.073)PARc	AT3G48860.2	AT3G48860.1;AT3G48860.2	| Symbols: | unknown protein; INVOLVED IN: biological_process unknown; LOCATED IN: plasma membrane; EXPRESSED IN: 22 plant structures; EXPRESSED DURING: 13 growth stages; BEST Arabidopsis thaliana protein match is: unknown protein (TAIR:AT5G23700.1); Has 12429 Blast hits to 9751 proteins in 897 species: Archae - 180; Bacteria - 1190; Metazoa - 6552; Fungi - 1361; Plants - 886; Viruses - 50; Other…	AT3G48860.2-K94	heavy	ID
E1	m3	f3	nVGANK(226.078)FPERc	nVGANKFPERc	nVGANK(226.078)FPERc	AT1G01620.1	AT1G01620.1;AT2G45960.1;AT2G45960.2;AT2G45960.3;AT3G61430.1;AT3G61430.2;AT4G00430.1;AT4G00430.2	| Symbols: PIP1C, TMP-B, PIP1;3 | plasma membrane intrinsic protein 1C | chr1:225986-227176 REVERSE LENGTH=286	AT1G01620.1-K14	heavy	ID
E1	m1	f1	nQQM(15.995)TFNDM(15.995)QLLK(242.073)QHAM(15.995)AKc	nQQMTFNDMQLLKQHAMAKc	nQQM(15.995)TFNDM(15.995)QLLK(242.073)QHAM(15.995)AKc	AT5G07970.1	AT5G07970.1	| Symbols: | dentin sialophosphoprotein-related | chr5:2544126-2547916 REVERSE LENGTH=1097	AT5G07970.1-K191	heavy	ID
E1	m1	f1	nM(15.995)VLFPK(226.078)SPSPVNKc	nMVLFPKSPSPVNKc	nM(15.995)VLFPK(226.078)SPSPVNKc	AT1G43690.1	AT1G43690.1	| Symbols: | ubiquitin interaction motif-containing protein | chr1:16478519-16482589 FORWARD LENGTH=599	AT1G43690.1-K72	heavy	ID
E1	m1	f1	nM(15.995)VLFPK(226.078)SPSPVNKc	nMVLFPKSPSPVNKc	nM(15.995)VLFPK(226.078)SPSPVNKc	AT1G43690.1	AT1G43690.1	| Symbols: | ubiquitin interaction motif-containing protein | chr1:16478519-16482589 FORWARD LENGTH=599	AT1G43690.1-K72	heavy	ID
E1	m2	f2	nM(15.995)VLFPK(226.078)SPSPVNKc	nMVLFPKSPSPVNKc	nM(15.995)VLFPK(226.078)SPSPVNKc	AT1G43690.1	AT1G43690.1	| Symbols: | ubiquitin interaction motif-containing protein | chr1:16478519-16482589 FORWARD LENGTH=599	AT1G43690.1-K72	heavy	ID
E1	m2	f2	nM(15.995)VLFPK(226.078)SPSPVNKc	nMVLFPKSPSPVNKc	nM(15.995)VLFPK(226.078)SPSPVNKc	AT1G43690.1	AT1G43690.1	| Symbols: | ubiquitin interaction motif-containing protein | chr1:16478519-16482589 FORWARD LENGTH=599	AT1G43690.1-K72	heavy	ID
E1	m3	f3	nM(15.995)VLFPK(226.078)SPSPVNKc	nMVLFPKSPSPVNKc	nM(15.995)VLFPK(226.078)SPSPVNKc	AT1G43690.1	AT1G43690.1	| Symbols: | ubiquitin interaction motif-containing protein | chr1:16478519-16482589 FORWARD LENGTH=599	AT1G43690.1-K72	heavy	ID
E1	m3	f3	nM(15.995)VLFPK(226.078)SPSPVNKc	nMVLFPKSPSPVNKc	nM(15.995)VLFPK(226.078)SPSPVNKc	AT1G43690.1	AT1G43690.1	| Symbols: | ubiquitin interaction motif-containing protein | chr1:16478519-16482589 FORWARD LENGTH=599	AT1G43690.1-K72	heavy	ID
E1	m3	f3	nM(15.995)VLFPK(226.078)SPSPVNKc	nMVLFPKSPSPVNKc	nM(15.995)VLFPK(226.078)SPSPVNKc	AT1G43690.1	AT1G43690.1	| Symbols: | ubiquitin interaction motif-containing protein | chr1:16478519-16482589 FORWARD LENGTH=599	AT1G43690.1-K72	heavy	ID
E1	m3	f3	nSPTM(15.995)SLVTK(226.078)PSGQRPLENGFVTPRc	nSPTMSLVTKPSGQRPLENGFVTPRc	nSPTM(15.995)SLVTK(226.078)PSGQRPLENGFVTPRc	AT3G10650.1	AT3G10650.1	| Symbols: | BEST Arabidopsis thaliana protein match is: nucleoporin-related (TAIR:AT5G20200.1); Has 61042 Blast hits to 31782 proteins in 2093 species: Archae - 202; Bacteria - 16480; Metazoa - 16017; Fungi - 12552; Plants - 1653; Viruses - 629; Other Eukaryotes - 13509 (source: NCBI BLink). | chr3:3325562-3330819 REVERSE LENGTH=1309	AT3G10650.1-K281	heavy	ID
E1	m1	f1	n(242.073)TKTTNSILMSLINQLEKc	nTKTTNSILMSLINQLEKc	n(242.073)TKTTNSILMSLINQLEKc	AT4G26750.1	AT4G26750.1	| Symbols: | hydroxyproline-rich glycoprotein family protein | chr4:13475848-13478382 REVERSE LENGTH=421	AT4G26750.1-R48	heavy	ID
E1	m2	f2	n(242.073)TKTTNSILMSLINQLEKc	nTKTTNSILMSLINQLEKc	n(242.073)TKTTNSILMSLINQLEKc	AT4G26750.1	AT4G26750.1	| Symbols: | hydroxyproline-rich glycoprotein family protein | chr4:13475848-13478382 REVERSE LENGTH=421	AT4G26750.1-R48	heavy	ID
E1	m3	f3	n(242.073)TKTTNSILMSLINQLEKc	nTKTTNSILMSLINQLEKc	n(242.073)TKTTNSILMSLINQLEKc	AT4G26750.1	AT4G26750.1	| Symbols: | hydroxyproline-rich glycoprotein family protein | chr4:13475848-13478382 REVERSE LENGTH=421	AT4G26750.1-R48	heavy	ID
E1	m3	f3	nFM(15.995)SK(242.073)PVRc	nFMSKPVRc	nFM(15.995)SK(242.073)PVRc	AT1G54270.1	AT1G54270.1;AT1G54270.2;AT3G13920.1;AT3G13920.2;AT3G13920.3;AT3G13920.4	| Symbols: EIF4A-2 | eif4a-2 | chr1:20260495-20262018 FORWARD LENGTH=412	AT1G54270.1-K236	heavy	ID
E1	m2	f2	nSTTTGQYK(226.078)QPGIPKc	nSTTTGQYKQPGIPKc	nSTTTGQYK(226.078)QPGIPKc	AT3G17330.1	AT3G17330.1;AT3G17330.2	| Symbols: ECT6 | evolutionarily conserved C-terminal region 6 | chr3:5917253-5919458 REVERSE LENGTH=595	AT3G17330.1-K149	heavy	ID
E1	m1	f1	n(226.078)EFYIAGESYAGHYVPQLSQIVYEKc	nEFYIAGESYAGHYVPQLSQIVYEKc	n(226.078)EFYIAGESYAGHYVPQLSQIVYEKc	AT2G35780.1	AT2G35780.1	| Symbols: scpl26 | serine carboxypeptidase-like 26 | chr2:15037733-15040104 REVERSE LENGTH=452	AT2G35780.1-R172	heavy	ID
E1	m2	f2	n(226.078)EFYIAGESYAGHYVPQLSQIVYEKc	nEFYIAGESYAGHYVPQLSQIVYEKc	n(226.078)EFYIAGESYAGHYVPQLSQIVYEKc	AT2G35780.1	AT2G35780.1	| Symbols: scpl26 | serine carboxypeptidase-like 26 | chr2:15037733-15040104 REVERSE LENGTH=452	AT2G35780.1-R172	heavy	ID
E1	m3	f3	n(226.078)EFYIAGESYAGHYVPQLSQIVYEKc	nEFYIAGESYAGHYVPQLSQIVYEKc	n(226.078)EFYIAGESYAGHYVPQLSQIVYEKc	AT2G35780.1	AT2G35780.1	| Symbols: scpl26 | serine carboxypeptidase-like 26 | chr2:15037733-15040104 REVERSE LENGTH=452	AT2G35780.1-R172	heavy	ID
E1	m1	f1	nMSIYAPSHFPDK(226.078)ATM(15.995)LNSDLNRc	nMSIYAPSHFPDKATMLNSDLNRc	nMSIYAPSHFPDK(226.078)ATM(15.995)LNSDLNRc	AT3G60660.1	AT3G60660.1	| Symbols: | unknown protein; CONTAINS InterPro DOMAIN/s: Protein of unknown function DUF1395 (InterPro:IPR009829); Has 131 Blast hits to 131 proteins in 44 species: Archae - 0; Bacteria - 0; Metazoa - 83; Fungi - 0; Plants - 45; Viruses - 0; Other Eukaryotes - 3 (source: NCBI BLink). | chr3:22421481-22423167 FORWARD LENGTH=272	AT3G60660.1-K101	heavy	ID
E1	m3	f3	nMSIYAPSHFPDK(226.078)ATM(15.995)LNSDLNRc	nMSIYAPSHFPDKATMLNSDLNRc	nMSIYAPSHFPDK(226.078)ATM(15.995)LNSDLNRc	AT3G60660.1	AT3G60660.1	| Symbols: | unknown protein; CONTAINS InterPro DOMAIN/s: Protein of unknown function DUF1395 (InterPro:IPR009829); Has 131 Blast hits to 131 proteins in 44 species: Archae - 0; Bacteria - 0; Metazoa - 83; Fungi - 0; Plants - 45; Viruses - 0; Other Eukaryotes - 3 (source: NCBI BLink). | chr3:22421481-22423167 FORWARD LENGTH=272	AT3G60660.1-K101	heavy	ID
E1	m2	f2	nFVQK(226.078)HSADLLM(15.995)Rc	nFVQKHSADLLMRc	nFVQK(226.078)HSADLLM(15.995)Rc	AT2G07050.1	AT2G07050.1	| Symbols: CAS1 | cycloartenol synthase 1 | chr2:2924629-2930295 FORWARD LENGTH=759	AT2G07050.1-K56	heavy	ID
E1	m3	f3	n(242.073)FTILDAPGHKSYVPNM(15.995)ISGASQADIGVLVISARc	nFTILDAPGHKSYVPNMISGASQADIGVLVISARc	n(242.073)FTILDAPGHKSYVPNM(15.995)ISGASQADIGVLVISARc	AT1G18070.1	AT1G18070.1;AT1G18070.2;AT1G18070.3	| Symbols: | Translation elongation factor EF1A/initiation factor IF2gamma family protein | chr1:6214236-6218211 REVERSE LENGTH=532	AT1G18070.1-R180	heavy	ID
E1	m2	f2	n(226.078)EFYIAGESYAGHYVPQLSQIVYEKRc	nEFYIAGESYAGHYVPQLSQIVYEKRc	n(226.078)EFYIAGESYAGHYVPQLSQIVYEKRc	AT2G35780.1	AT2G35780.1	| Symbols: scpl26 | serine carboxypeptidase-like 26 | chr2:15037733-15040104 REVERSE LENGTH=452	AT2G35780.1-R172	heavy	ID
E1	m3	f3	n(226.078)EFYIAGESYAGHYVPQLSQIVYEKRc	nEFYIAGESYAGHYVPQLSQIVYEKRc	n(226.078)EFYIAGESYAGHYVPQLSQIVYEKRc	AT2G35780.1	AT2G35780.1	| Symbols: scpl26 | serine carboxypeptidase-like 26 | chr2:15037733-15040104 REVERSE LENGTH=452	AT2G35780.1-R172	heavy	ID
E1	m1	f1	nYLGGDVEHTHLVK(242.073)GLDYALLNKc	nYLGGDVEHTHLVKGLDYALLNKc	nYLGGDVEHTHLVK(242.073)GLDYALLNKc	AT2G26460.1	AT2G26460.1	| Symbols: SMU2 | RED family protein | chr2:11255049-11258913 REVERSE LENGTH=585	AT2G26460.1-K89	heavy	ID
E1	m3	f3	nLIAHSMGLK(226.078)LPASGFGSKc	nLIAHSMGLKLPASGFGSKc	nLIAHSMGLK(226.078)LPASGFGSKc	AT5G22120.1	AT5G22120.1	| Symbols: | unknown protein; FUNCTIONS IN: molecular_function unknown; INVOLVED IN: biological_process unknown; LOCATED IN: cellular_component unknown; EXPRESSED IN: cultured cell; Has 30201 Blast hits to 17322 proteins in 780 species: Archae - 12; Bacteria - 1396; Metazoa - 17338; Fungi - 3422; Plants - 5037; Viruses - 0; Other Eukaryotes - 2996 (source: NCBI BLink). | chr5:7334612-7336755 REVE…	AT5G22120.1-K348	heavy	ID
E1	m1	f1	nIPTATSGVSGPVGGLHK(226.078)IPM(15.995)GIPM(15.995)GSRc	nIPTATSGVSGPVGGLHKIPMGIPMGSRc	nIPTATSGVSGPVGGLHK(226.078)IPM(15.995)GIPM(15.995)GSRc	AT3G14180.1	AT3G14180.1	| Symbols: | sequence-specific DNA binding transcription factors | chr3:4707290-4708621 REVERSE LENGTH=443	AT3G14180.1-K195	heavy	ID
E1	m1	f1	nVNENAEK(242.073)SIDKLIEAELKc	nVNENAEKSIDKLIEAELKc	nVNENAEK(242.073)SIDKLIEAELKc	AT5G12410.1	AT5G12410.1	| Symbols: | THUMP domain-containing protein | chr5:4021974-4023950 REVERSE LENGTH=376	AT5G12410.1-K198	heavy	ID
E1	m2	f2	nVNENAEK(242.073)SIDKLIEAELKc	nVNENAEKSIDKLIEAELKc	nVNENAEK(242.073)SIDKLIEAELKc	AT5G12410.1	AT5G12410.1	| Symbols: | THUMP domain-containing protein | chr5:4021974-4023950 REVERSE LENGTH=376	AT5G12410.1-K198	heavy	ID
E1	m1	f1	nK(226.078)FPEVQEAEKc	nKFPEVQEAEKc	nK(226.078)FPEVQEAEKc	AT5G54300.1	AT5G54300.1	| Symbols: | Protein of unknown function (DUF761) | chr5:22054270-22055342 REVERSE LENGTH=326	AT5G54300.1-K142	heavy	ID
E1	m3	f3	nK(226.078)FPEVQEAEKc	nKFPEVQEAEKc	nK(226.078)FPEVQEAEKc	AT5G54300.1	AT5G54300.1	| Symbols: | Protein of unknown function (DUF761) | chr5:22054270-22055342 REVERSE LENGTH=326	AT5G54300.1-K142	heavy	ID
E1	m1	f1	nGFLQQPDFVNMM(15.995)QEIQKNPSSLNLYLK(242.073)DQRc	nGFLQQPDFVNMMQEIQKNPSSLNLYLKDQRc	nGFLQQPDFVNMM(15.995)QEIQKNPSSLNLYLK(242.073)DQRc	AT1G12270.1	AT1G12270.1	| Symbols: Hop1 | stress-inducible protein, putative | chr1:4172105-4174575 FORWARD LENGTH=572	AT1G12270.1-K174	heavy	ID
E1	m3	f3	nGFLQQPDFVNMM(15.995)QEIQKNPSSLNLYLK(242.073)DQRc	nGFLQQPDFVNMMQEIQKNPSSLNLYLKDQRc	nGFLQQPDFVNMM(15.995)QEIQKNPSSLNLYLK(242.073)DQRc	AT1G12270.1	AT1G12270.1	| Symbols: Hop1 | stress-inducible protein, putative | chr1:4172105-4174575 FORWARD LENGTH=572	AT1G12270.1-K174	heavy	ID
E1	m1	f1	nGK(226.078)QTMTEFEPLHKc	nGKQTMTEFEPLHKc	nGK(226.078)QTMTEFEPLHKc	AT3G18140.1	AT3G18140.1;AT3G18140.2	| Symbols: | Transducin/WD40 repeat-like superfamily protein | chr3:6212743-6214567 REVERSE LENGTH=305	AT3G18140.1-K195	heavy	ID
E1	m3	f3	nGK(226.078)QTMTEFEPLHKc	nGKQTMTEFEPLHKc	nGK(226.078)QTMTEFEPLHKc	AT3G18140.1	AT3G18140.1;AT3G18140.2	| Symbols: | Transducin/WD40 repeat-like superfamily protein | chr3:6212743-6214567 REVERSE LENGTH=305	AT3G18140.1-K195	heavy	ID
E1	m1	f1	n(242.073)EKTLSDQFEAKRc	nEKTLSDQFEAKRc	n(242.073)EKTLSDQFEAKRc	AT1G02780.1	AT1G02780.1;AT4G02230.1	| Symbols: emb2386 | Ribosomal protein L19e family protein | chr1:608120-609391 REVERSE LENGTH=214	AT1G02780.1-R151	heavy	ID
E1	m2	f2	n(242.073)EKTLSDQFEAKRc	nEKTLSDQFEAKRc	n(242.073)EKTLSDQFEAKRc	AT1G02780.1	AT1G02780.1;AT4G02230.1	| Symbols: emb2386 | Ribosomal protein L19e family protein | chr1:608120-609391 REVERSE LENGTH=214	AT1G02780.1-R151	heavy	ID
E1	m3	f3	n(242.073)EKTLSDQFEAKRc	nEKTLSDQFEAKRc	n(242.073)EKTLSDQFEAKRc	AT1G02780.1	AT1G02780.1;AT4G02230.1	| Symbols: emb2386 | Ribosomal protein L19e family protein | chr1:608120-609391 REVERSE LENGTH=214	AT1G02780.1-R151	heavy	ID
E1	m3	f3	nVGANK(242.073)FPERQPIGTSAQSDKc	nVGANKFPERQPIGTSAQSDKc	nVGANK(242.073)FPERQPIGTSAQSDKc	AT2G45960.1	AT2G45960.1;AT2G45960.2;AT2G45960.3;AT3G61430.1;AT3G61430.2	| Symbols: PIP1B, TMP-A, ATHH2, PIP1;2 | plasma membrane intrinsic protein 1B | chr2:18910450-18911703 FORWARD LENGTH=286	AT2G45960.1-K14	heavy	ID
E1	m1	f1	nSVNASK(226.078)QEILVHLAEM(15.995)ENANESVKc	nSVNASKQEILVHLAEMENANESVKc	nSVNASK(226.078)QEILVHLAEM(15.995)ENANESVKc	AT1G68910.1	AT1G68910.1;AT1G68910.2;AT1G68910.3	| Symbols: WIT2 | WPP domain-interacting protein 2 | chr1:25908234-25910485 REVERSE LENGTH=627	AT1G68910.1-K338	heavy	ID
E1	m3	f3	nSVNASK(226.078)QEILVHLAEM(15.995)ENANESVKc	nSVNASKQEILVHLAEMENANESVKc	nSVNASK(226.078)QEILVHLAEM(15.995)ENANESVKc	AT1G68910.1	AT1G68910.1;AT1G68910.2;AT1G68910.3	| Symbols: WIT2 | WPP domain-interacting protein 2 | chr1:25908234-25910485 REVERSE LENGTH=627	AT1G68910.1-K338	heavy	ID
E1	m3	f3	nADVSK(226.078)M(15.995)NSFRc	nADVSKMNSFRc	nADVSK(226.078)M(15.995)NSFRc	AT2G28150.1	AT2G28150.1	| Symbols: | Domain of unknown function (DUF966) | chr2:12000015-12002227 FORWARD LENGTH=540	AT2G28150.1-K310	heavy	ID
E1	m1	f1	nVDQGQPILVLEAMK(226.078)M(15.995)EHVVKc	nVDQGQPILVLEAMKMEHVVKc	nVDQGQPILVLEAMK(226.078)M(15.995)EHVVKc	AT1G03090.2	AT1G03090.1;AT1G03090.2	| Symbols: MCCA | methylcrotonyl-CoA carboxylase alpha chain, mitochondrial / 3-methylcrotonyl-CoA carboxylase 1 (MCCA) | chr1:739715-743819 FORWARD LENGTH=734	AT1G03090.2-K699	heavy	ID
E1	m1	f1	nVDQGQPILVLEAMK(226.078)M(15.995)EHVVKc	nVDQGQPILVLEAMKMEHVVKc	nVDQGQPILVLEAMK(226.078)M(15.995)EHVVKc	AT1G03090.2	AT1G03090.1;AT1G03090.2	| Symbols: MCCA | methylcrotonyl-CoA carboxylase alpha chain, mitochondrial / 3-methylcrotonyl-CoA carboxylase 1 (MCCA) | chr1:739715-743819 FORWARD LENGTH=734	AT1G03090.2-K699	heavy	ID
E1	m1	f1	nVDQGQPILVLEAMK(226.078)M(15.995)EHVVKc	nVDQGQPILVLEAMKMEHVVKc	nVDQGQPILVLEAMK(226.078)M(15.995)EHVVKc	AT1G03090.2	AT1G03090.1;AT1G03090.2	| Symbols: MCCA | methylcrotonyl-CoA carboxylase alpha chain, mitochondrial / 3-methylcrotonyl-CoA carboxylase 1 (MCCA) | chr1:739715-743819 FORWARD LENGTH=734	AT1G03090.2-K699	heavy	ID
E1	m1	f1	nVDQGQPILVLEAMK(226.078)M(15.995)EHVVKc	nVDQGQPILVLEAMKMEHVVKc	nVDQGQPILVLEAMK(226.078)M(15.995)EHVVKc	AT1G03090.2	AT1G03090.1;AT1G03090.2	| Symbols: MCCA | methylcrotonyl-CoA carboxylase alpha chain, mitochondrial / 3-methylcrotonyl-CoA carboxylase 1 (MCCA) | chr1:739715-743819 FORWARD LENGTH=734	AT1G03090.2-K699	heavy	ID
E1	m2	f2	nVDQGQPILVLEAMK(226.078)M(15.995)EHVVKc	nVDQGQPILVLEAMKMEHVVKc	nVDQGQPILVLEAMK(226.078)M(15.995)EHVVKc	AT1G03090.2	AT1G03090.1;AT1G03090.2	| Symbols: MCCA | methylcrotonyl-CoA carboxylase alpha chain, mitochondrial / 3-methylcrotonyl-CoA carboxylase 1 (MCCA) | chr1:739715-743819 FORWARD LENGTH=734	AT1G03090.2-K699	heavy	ID
E1	m2	f2	nVDQGQPILVLEAMK(226.078)M(15.995)EHVVKc	nVDQGQPILVLEAMKMEHVVKc	nVDQGQPILVLEAMK(226.078)M(15.995)EHVVKc	AT1G03090.2	AT1G03090.1;AT1G03090.2	| Symbols: MCCA | methylcrotonyl-CoA carboxylase alpha chain, mitochondrial / 3-methylcrotonyl-CoA carboxylase 1 (MCCA) | chr1:739715-743819 FORWARD LENGTH=734	AT1G03090.2-K699	heavy	ID
E1	m2	f2	nVDQGQPILVLEAMK(226.078)M(15.995)EHVVKc	nVDQGQPILVLEAMKMEHVVKc	nVDQGQPILVLEAMK(226.078)M(15.995)EHVVKc	AT1G03090.2	AT1G03090.1;AT1G03090.2	| Symbols: MCCA | methylcrotonyl-CoA carboxylase alpha chain, mitochondrial / 3-methylcrotonyl-CoA carboxylase 1 (MCCA) | chr1:739715-743819 FORWARD LENGTH=734	AT1G03090.2-K699	heavy	ID
E1	m3	f3	nVDQGQPILVLEAMK(226.078)M(15.995)EHVVKc	nVDQGQPILVLEAMKMEHVVKc	nVDQGQPILVLEAMK(226.078)M(15.995)EHVVKc	AT1G03090.2	AT1G03090.1;AT1G03090.2	| Symbols: MCCA | methylcrotonyl-CoA carboxylase alpha chain, mitochondrial / 3-methylcrotonyl-CoA carboxylase 1 (MCCA) | chr1:739715-743819 FORWARD LENGTH=734	AT1G03090.2-K699	heavy	ID
E1	m3	f3	nVDQGQPILVLEAMK(226.078)M(15.995)EHVVKc	nVDQGQPILVLEAMKMEHVVKc	nVDQGQPILVLEAMK(226.078)M(15.995)EHVVKc	AT1G03090.2	AT1G03090.1;AT1G03090.2	| Symbols: MCCA | methylcrotonyl-CoA carboxylase alpha chain, mitochondrial / 3-methylcrotonyl-CoA carboxylase 1 (MCCA) | chr1:739715-743819 FORWARD LENGTH=734	AT1G03090.2-K699	heavy	ID
E1	m3	f3	nVDQGQPILVLEAMK(226.078)M(15.995)EHVVKc	nVDQGQPILVLEAMKMEHVVKc	nVDQGQPILVLEAMK(226.078)M(15.995)EHVVKc	AT1G03090.2	AT1G03090.1;AT1G03090.2	| Symbols: MCCA | methylcrotonyl-CoA carboxylase alpha chain, mitochondrial / 3-methylcrotonyl-CoA carboxylase 1 (MCCA) | chr1:739715-743819 FORWARD LENGTH=734	AT1G03090.2-K699	heavy	ID
E1	m3	f3	nVDQGQPILVLEAMK(226.078)M(15.995)EHVVKc	nVDQGQPILVLEAMKMEHVVKc	nVDQGQPILVLEAMK(226.078)M(15.995)EHVVKc	AT1G03090.2	AT1G03090.1;AT1G03090.2	| Symbols: MCCA | methylcrotonyl-CoA carboxylase alpha chain, mitochondrial / 3-methylcrotonyl-CoA carboxylase 1 (MCCA) | chr1:739715-743819 FORWARD LENGTH=734	AT1G03090.2-K699	heavy	ID
E1	m3	f3	nLGEGAAESLHVKDYK(226.078)Yc	nLGEGAAESLHVKDYKYc	nLGEGAAESLHVKDYK(226.078)Yc	AT2G36460.1	AT2G36460.1;AT2G36460.2	| Symbols: | Aldolase superfamily protein | chr2:15296929-15298387 REVERSE LENGTH=358	AT2G36460.1-K357	heavy	ID
E1	m2	f2	nVDQGQPILVLEAM(15.995)K(226.078)M(15.995)EHVVKAPSSGSIQDLKc	nVDQGQPILVLEAMKMEHVVKAPSSGSIQDLKc	nVDQGQPILVLEAM(15.995)K(226.078)M(15.995)EHVVKAPSSGSIQDLKc	AT1G03090.2	AT1G03090.1;AT1G03090.2	| Symbols: MCCA | methylcrotonyl-CoA carboxylase alpha chain, mitochondrial / 3-methylcrotonyl-CoA carboxylase 1 (MCCA) | chr1:739715-743819 FORWARD LENGTH=734	AT1G03090.2-K699	heavy	ID
E1	m2	f2	nVDQGQPILVLEAM(15.995)K(226.078)M(15.995)EHVVKAPSSGSIQDLKc	nVDQGQPILVLEAMKMEHVVKAPSSGSIQDLKc	nVDQGQPILVLEAM(15.995)K(226.078)M(15.995)EHVVKAPSSGSIQDLKc	AT1G03090.2	AT1G03090.1;AT1G03090.2	| Symbols: MCCA | methylcrotonyl-CoA carboxylase alpha chain, mitochondrial / 3-methylcrotonyl-CoA carboxylase 1 (MCCA) | chr1:739715-743819 FORWARD LENGTH=734	AT1G03090.2-K699	heavy	ID
E1	m3	f3	nFTILDAPGHK(242.073)SYVPNM(15.995)ISGASQADIGVLVISARc	nFTILDAPGHKSYVPNMISGASQADIGVLVISARc	nFTILDAPGHK(242.073)SYVPNM(15.995)ISGASQADIGVLVISARc	AT1G18070.1	AT1G18070.1;AT1G18070.2;AT1G18070.3	| Symbols: | Translation elongation factor EF1A/initiation factor IF2gamma family protein | chr1:6214236-6218211 REVERSE LENGTH=532	AT1G18070.1-K190	heavy	ID
E1	m1	f1	nAIAEK(242.073)TSGPEKPVNESGSGKc	nAIAEKTSGPEKPVNESGSGKc	nAIAEK(242.073)TSGPEKPVNESGSGKc	AT2G32730.1	AT2G32730.1	| Symbols: | 26S proteasome regulatory complex, non-ATPase subcomplex, Rpn2/Psmd1 subunit | chr2:13880189-13885464 FORWARD LENGTH=1004	AT2G32730.1-K865	heavy	ID
E1	m2	f2	nAIAEK(242.073)TSGPEKPVNESGSGKc	nAIAEKTSGPEKPVNESGSGKc	nAIAEK(242.073)TSGPEKPVNESGSGKc	AT2G32730.1	AT2G32730.1	| Symbols: | 26S proteasome regulatory complex, non-ATPase subcomplex, Rpn2/Psmd1 subunit | chr2:13880189-13885464 FORWARD LENGTH=1004	AT2G32730.1-K865	heavy	ID
E1	m3	f3	nAIAEK(242.073)TSGPEKPVNESGSGKc	nAIAEKTSGPEKPVNESGSGKc	nAIAEK(242.073)TSGPEKPVNESGSGKc	AT2G32730.1	AT2G32730.1	| Symbols: | 26S proteasome regulatory complex, non-ATPase subcomplex, Rpn2/Psmd1 subunit | chr2:13880189-13885464 FORWARD LENGTH=1004	AT2G32730.1-K865	heavy	ID
E1	m1	f1	nQLALAK(242.073)M(15.995)HPQAQHSLRc	nQLALAKMHPQAQHSLRc	nQLALAK(242.073)M(15.995)HPQAQHSLRc	AT1G54080.1	AT1G54080.1;AT1G54080.2	| Symbols: UBP1A | oligouridylate-binding protein 1A | chr1:20183923-20186824 REVERSE LENGTH=426	AT1G54080.1-K382	heavy	ID
E1	m1	f1	nTITAEKPQK(226.078)SAVAAEQRc	nTITAEKPQKSAVAAEQRc	nTITAEKPQK(226.078)SAVAAEQRc	AT3G45780.1	AT3G45780.1;AT3G45780.2	| Symbols: PHOT1, NPH1, JK224, RPT1 | phototropin 1 | chr3:16818557-16823960 FORWARD LENGTH=996	AT3G45780.1-K108	heavy	ID
E1	m3	f3	nTITAEKPQK(226.078)SAVAAEQRc	nTITAEKPQKSAVAAEQRc	nTITAEKPQK(226.078)SAVAAEQRc	AT3G45780.1	AT3G45780.1;AT3G45780.2	| Symbols: PHOT1, NPH1, JK224, RPT1 | phototropin 1 | chr3:16818557-16823960 FORWARD LENGTH=996	AT3G45780.1-K108	heavy	ID
E1	m3	f3	nAIQSALLVKNK(226.078)c	nAIQSALLVKNKc	nAIQSALLVKNK(226.078)c	AT1G48760.1	AT1G48760.1;AT1G48760.2;AT1G48760.3	| Symbols: delta-ADR | delta-adaptin | chr1:18036652-18039261 REVERSE LENGTH=869	AT1G48760.1-K799	heavy	ID
E1	m2	f2	nQK(242.073)EEELALLYADPFDVEAQRKc	nQKEEELALLYADPFDVEAQRKc	nQK(242.073)EEELALLYADPFDVEAQRKc	AT3G13235.1	AT3G13235.1;AT3G13235.2;AT3G13235.3	| Symbols: | ubiquitin family protein | chr3:4271492-4274348 REVERSE LENGTH=414	AT3G13235.1-K152	heavy	ID
E1	m3	f3	n(242.073)TM(15.995)AEKLGTALVQDPQMSPFLDAFSNPETAEHFTERc	nTMAEKLGTALVQDPQMSPFLDAFSNPETAEHFTERc	n(242.073)TM(15.995)AEKLGTALVQDPQMSPFLDAFSNPETAEHFTERc	AT4G35450.1	AT4G35450.1;AT4G35450.2;AT4G35450.3;AT4G35450.4;AT4G35450.5	| Symbols: AKR2, AFT, AKR2A | ankyrin repeat-containing protein 2 | chr4:16839862-16841759 FORWARD LENGTH=342	AT4G35450.1-K116	heavy	ID
E1	m1	f1	nGISASALPYK(242.073)Rc	nGISASALPYKRc	nGISASALPYK(242.073)Rc	AT3G60770.1	AT3G60770.1;AT4G00100.1	| Symbols: | Ribosomal protein S13/S15 | chr3:22460525-22461656 REVERSE LENGTH=151	AT3G60770.1-K19	heavy	ID
E1	m2	f2	nVGK(242.073)FPTTITTKc	nVGKFPTTITTKc	nVGK(242.073)FPTTITTKc	AT4G11860.1	AT4G11860.1	| Symbols: | Protein of unknown function (DUF544) | chr4:7134237-7138361 REVERSE LENGTH=682	AT4G11860.1-K328	heavy	ID
E1	m1	f1	nIPTATSGVSGPVGGLHK(242.073)IPM(15.995)GIPM(15.995)GSRc	nIPTATSGVSGPVGGLHKIPMGIPMGSRc	nIPTATSGVSGPVGGLHK(242.073)IPM(15.995)GIPM(15.995)GSRc	AT3G14180.1	AT3G14180.1	| Symbols: | sequence-specific DNA binding transcription factors | chr3:4707290-4708621 REVERSE LENGTH=443	AT3G14180.1-K195	heavy	ID
E1	m2	f2	nIPTATSGVSGPVGGLHK(242.073)IPM(15.995)GIPM(15.995)GSRc	nIPTATSGVSGPVGGLHKIPMGIPMGSRc	nIPTATSGVSGPVGGLHK(242.073)IPM(15.995)GIPM(15.995)GSRc	AT3G14180.1	AT3G14180.1	| Symbols: | sequence-specific DNA binding transcription factors | chr3:4707290-4708621 REVERSE LENGTH=443	AT3G14180.1-K195	heavy	ID
E1	m3	f3	nIPTATSGVSGPVGGLHK(242.073)IPM(15.995)GIPM(15.995)GSRc	nIPTATSGVSGPVGGLHKIPMGIPMGSRc	nIPTATSGVSGPVGGLHK(242.073)IPM(15.995)GIPM(15.995)GSRc	AT3G14180.1	AT3G14180.1	| Symbols: | sequence-specific DNA binding transcription factors | chr3:4707290-4708621 REVERSE LENGTH=443	AT3G14180.1-K195	heavy	ID
E1	m3	f3	nSM(15.995)AEVVK(242.073)M(15.995)GRPQNKc	nSMAEVVKMGRPQNKc	nSM(15.995)AEVVK(242.073)M(15.995)GRPQNKc	AT1G29370.1	AT1G29350.1;AT1G29370.1	| Symbols: | Kinase-related protein of unknown function (DUF1296) | chr1:10278080-10283024 REVERSE LENGTH=831	AT1G29370.1-K198	heavy	ID
E1	m1	f1	nVLVENEAKVDQGQPILVLEAM(15.995)K(226.078)MEHVVKc	nVLVENEAKVDQGQPILVLEAMKMEHVVKc	nVLVENEAKVDQGQPILVLEAM(15.995)K(226.078)MEHVVKc	AT1G03090.2	AT1G03090.1;AT1G03090.2	| Symbols: MCCA | methylcrotonyl-CoA carboxylase alpha chain, mitochondrial / 3-methylcrotonyl-CoA carboxylase 1 (MCCA) | chr1:739715-743819 FORWARD LENGTH=734	AT1G03090.2-K699	heavy	ID
E1	m1	f1	nVLVENEAKVDQGQPILVLEAM(15.995)K(226.078)MEHVVKc	nVLVENEAKVDQGQPILVLEAMKMEHVVKc	nVLVENEAKVDQGQPILVLEAM(15.995)K(226.078)MEHVVKc	AT1G03090.2	AT1G03090.1;AT1G03090.2	| Symbols: MCCA | methylcrotonyl-CoA carboxylase alpha chain, mitochondrial / 3-methylcrotonyl-CoA carboxylase 1 (MCCA) | chr1:739715-743819 FORWARD LENGTH=734	AT1G03090.2-K699	heavy	ID
E1	m2	f2	nVLVENEAKVDQGQPILVLEAM(15.995)K(226.078)MEHVVKc	nVLVENEAKVDQGQPILVLEAMKMEHVVKc	nVLVENEAKVDQGQPILVLEAM(15.995)K(226.078)MEHVVKc	AT1G03090.2	AT1G03090.1;AT1G03090.2	| Symbols: MCCA | methylcrotonyl-CoA carboxylase alpha chain, mitochondrial / 3-methylcrotonyl-CoA carboxylase 1 (MCCA) | chr1:739715-743819 FORWARD LENGTH=734	AT1G03090.2-K699	heavy	ID
E1	m2	f2	nVLVENEAKVDQGQPILVLEAM(15.995)K(226.078)MEHVVKc	nVLVENEAKVDQGQPILVLEAMKMEHVVKc	nVLVENEAKVDQGQPILVLEAM(15.995)K(226.078)MEHVVKc	AT1G03090.2	AT1G03090.1;AT1G03090.2	| Symbols: MCCA | methylcrotonyl-CoA carboxylase alpha chain, mitochondrial / 3-methylcrotonyl-CoA carboxylase 1 (MCCA) | chr1:739715-743819 FORWARD LENGTH=734	AT1G03090.2-K699	heavy	ID
E1	m3	f3	nVLVENEAKVDQGQPILVLEAM(15.995)K(226.078)MEHVVKc	nVLVENEAKVDQGQPILVLEAMKMEHVVKc	nVLVENEAKVDQGQPILVLEAM(15.995)K(226.078)MEHVVKc	AT1G03090.2	AT1G03090.1;AT1G03090.2	| Symbols: MCCA | methylcrotonyl-CoA carboxylase alpha chain, mitochondrial / 3-methylcrotonyl-CoA carboxylase 1 (MCCA) | chr1:739715-743819 FORWARD LENGTH=734	AT1G03090.2-K699	heavy	ID
E1	m2	f2	nLVGM(15.995)GK(242.073)QHTYIETENVRc	nLVGMGKQHTYIETENVRc	nLVGM(15.995)GK(242.073)QHTYIETENVRc	AT5G05010.1	AT5G05010.1;AT5G05010.2	| Symbols: | clathrin adaptor complexes medium subunit family protein | chr5:1477137-1479872 FORWARD LENGTH=527	AT5G05010.1-K44	heavy	ID
E1	m2	f2	nAGNLVVPNLSSEVSDVTSSSGPVK(226.078)LADLQRc	nAGNLVVPNLSSEVSDVTSSSGPVKLADLQRc	nAGNLVVPNLSSEVSDVTSSSGPVK(226.078)LADLQRc	AT2G26590.1	AT2G26590.1;AT2G26590.2;AT2G26590.3	| Symbols: RPN13 | regulatory particle non-ATPase 13 | chr2:11311182-11314717 REVERSE LENGTH=300	AT2G26590.1-K173	heavy	ID
E1	m1	f1	nASKPK(226.078)TQVLEELDSAADSKc	nASKPKTQVLEELDSAADSKc	nASKPK(226.078)TQVLEELDSAADSKc	AT3G13060.2	AT3G13060.1;AT3G13060.2	| Symbols: ECT5 | evolutionarily conserved C-terminal region 5 | chr3:4180625-4183632 FORWARD LENGTH=634	AT3G13060.2-K359	heavy	ID
E1	m3	f3	nASKPK(226.078)TQVLEELDSAADSKc	nASKPKTQVLEELDSAADSKc	nASKPK(226.078)TQVLEELDSAADSKc	AT3G13060.2	AT3G13060.1;AT3G13060.2	| Symbols: ECT5 | evolutionarily conserved C-terminal region 5 | chr3:4180625-4183632 FORWARD LENGTH=634	AT3G13060.2-K359	heavy	ID
E1	m1	f1	nNLM(15.995)K(242.073)SASISGSKc	nNLMKSASISGSKc	nNLM(15.995)K(242.073)SASISGSKc	AT1G18150.1	AT1G18150.1;AT1G18150.2;AT1G18150.3	| Symbols: ATMPK8 | Protein kinase superfamily protein | chr1:6244641-6247582 REVERSE LENGTH=589	AT1G18150.1-K545	heavy	ID
E1	m2	f2	nNLM(15.995)K(242.073)SASISGSKc	nNLMKSASISGSKc	nNLM(15.995)K(242.073)SASISGSKc	AT1G18150.1	AT1G18150.1;AT1G18150.2;AT1G18150.3	| Symbols: ATMPK8 | Protein kinase superfamily protein | chr1:6244641-6247582 REVERSE LENGTH=589	AT1G18150.1-K545	heavy	ID
E1	m3	f3	nNLM(15.995)K(242.073)SASISGSKc	nNLMKSASISGSKc	nNLM(15.995)K(242.073)SASISGSKc	AT1G18150.1	AT1G18150.1;AT1G18150.2;AT1G18150.3	| Symbols: ATMPK8 | Protein kinase superfamily protein | chr1:6244641-6247582 REVERSE LENGTH=589	AT1G18150.1-K545	heavy	ID
E1	m1	f1	nVDQGQPILVLEAMK(226.078)MEHVVKc	nVDQGQPILVLEAMKMEHVVKc	nVDQGQPILVLEAMK(226.078)MEHVVKc	AT1G03090.2	AT1G03090.1;AT1G03090.2	| Symbols: MCCA | methylcrotonyl-CoA carboxylase alpha chain, mitochondrial / 3-methylcrotonyl-CoA carboxylase 1 (MCCA) | chr1:739715-743819 FORWARD LENGTH=734	AT1G03090.2-K699	heavy	ID
E1	m1	f1	nVDQGQPILVLEAMK(226.078)MEHVVKc	nVDQGQPILVLEAMKMEHVVKc	nVDQGQPILVLEAMK(226.078)MEHVVKc	AT1G03090.2	AT1G03090.1;AT1G03090.2	| Symbols: MCCA | methylcrotonyl-CoA carboxylase alpha chain, mitochondrial / 3-methylcrotonyl-CoA carboxylase 1 (MCCA) | chr1:739715-743819 FORWARD LENGTH=734	AT1G03090.2-K699	heavy	ID
E1	m1	f1	nVDQGQPILVLEAMK(226.078)MEHVVKc	nVDQGQPILVLEAMKMEHVVKc	nVDQGQPILVLEAMK(226.078)MEHVVKc	AT1G03090.2	AT1G03090.1;AT1G03090.2	| Symbols: MCCA | methylcrotonyl-CoA carboxylase alpha chain, mitochondrial / 3-methylcrotonyl-CoA carboxylase 1 (MCCA) | chr1:739715-743819 FORWARD LENGTH=734	AT1G03090.2-K699	heavy	ID
E1	m2	f2	nVDQGQPILVLEAMK(226.078)MEHVVKc	nVDQGQPILVLEAMKMEHVVKc	nVDQGQPILVLEAMK(226.078)MEHVVKc	AT1G03090.2	AT1G03090.1;AT1G03090.2	| Symbols: MCCA | methylcrotonyl-CoA carboxylase alpha chain, mitochondrial / 3-methylcrotonyl-CoA carboxylase 1 (MCCA) | chr1:739715-743819 FORWARD LENGTH=734	AT1G03090.2-K699	heavy	ID
E1	m2	f2	nVDQGQPILVLEAMK(226.078)MEHVVKc	nVDQGQPILVLEAMKMEHVVKc	nVDQGQPILVLEAMK(226.078)MEHVVKc	AT1G03090.2	AT1G03090.1;AT1G03090.2	| Symbols: MCCA | methylcrotonyl-CoA carboxylase alpha chain, mitochondrial / 3-methylcrotonyl-CoA carboxylase 1 (MCCA) | chr1:739715-743819 FORWARD LENGTH=734	AT1G03090.2-K699	heavy	ID
E1	m2	f2	nVDQGQPILVLEAMK(226.078)MEHVVKc	nVDQGQPILVLEAMKMEHVVKc	nVDQGQPILVLEAMK(226.078)MEHVVKc	AT1G03090.2	AT1G03090.1;AT1G03090.2	| Symbols: MCCA | methylcrotonyl-CoA carboxylase alpha chain, mitochondrial / 3-methylcrotonyl-CoA carboxylase 1 (MCCA) | chr1:739715-743819 FORWARD LENGTH=734	AT1G03090.2-K699	heavy	ID
E1	m3	f3	nVDQGQPILVLEAMK(226.078)MEHVVKc	nVDQGQPILVLEAMKMEHVVKc	nVDQGQPILVLEAMK(226.078)MEHVVKc	AT1G03090.2	AT1G03090.1;AT1G03090.2	| Symbols: MCCA | methylcrotonyl-CoA carboxylase alpha chain, mitochondrial / 3-methylcrotonyl-CoA carboxylase 1 (MCCA) | chr1:739715-743819 FORWARD LENGTH=734	AT1G03090.2-K699	heavy	ID
E1	m3	f3	nVDQGQPILVLEAMK(226.078)MEHVVKc	nVDQGQPILVLEAMKMEHVVKc	nVDQGQPILVLEAMK(226.078)MEHVVKc	AT1G03090.2	AT1G03090.1;AT1G03090.2	| Symbols: MCCA | methylcrotonyl-CoA carboxylase alpha chain, mitochondrial / 3-methylcrotonyl-CoA carboxylase 1 (MCCA) | chr1:739715-743819 FORWARD LENGTH=734	AT1G03090.2-K699	heavy	ID
E1	m3	f3	nVDQGQPILVLEAMK(226.078)MEHVVKc	nVDQGQPILVLEAMKMEHVVKc	nVDQGQPILVLEAMK(226.078)MEHVVKc	AT1G03090.2	AT1G03090.1;AT1G03090.2	| Symbols: MCCA | methylcrotonyl-CoA carboxylase alpha chain, mitochondrial / 3-methylcrotonyl-CoA carboxylase 1 (MCCA) | chr1:739715-743819 FORWARD LENGTH=734	AT1G03090.2-K699	heavy	ID
E1	m3	f3	nVDQGQPILVLEAMK(226.078)MEHVVKc	nVDQGQPILVLEAMKMEHVVKc	nVDQGQPILVLEAMK(226.078)MEHVVKc	AT1G03090.2	AT1G03090.1;AT1G03090.2	| Symbols: MCCA | methylcrotonyl-CoA carboxylase alpha chain, mitochondrial / 3-methylcrotonyl-CoA carboxylase 1 (MCCA) | chr1:739715-743819 FORWARD LENGTH=734	AT1G03090.2-K699	heavy	ID
E1	m3	f3	nVDQGQPILVLEAMK(226.078)MEHVVKc	nVDQGQPILVLEAMKMEHVVKc	nVDQGQPILVLEAMK(226.078)MEHVVKc	AT1G03090.2	AT1G03090.1;AT1G03090.2	| Symbols: MCCA | methylcrotonyl-CoA carboxylase alpha chain, mitochondrial / 3-methylcrotonyl-CoA carboxylase 1 (MCCA) | chr1:739715-743819 FORWARD LENGTH=734	AT1G03090.2-K699	heavy	ID
E1	m1	f1	nGK(242.073)TLGSGSAKc	nGKTLGSGSAKc	nGK(242.073)TLGSGSAKc	AT1G51060.1	AT1G51060.1	| Symbols: HTA10 | histone H2A 10 | chr1:18926948-18927443 FORWARD LENGTH=132	AT1G51060.1-K6	heavy	ID
E1	m2	f2	nGK(242.073)TLGSGSAKc	nGKTLGSGSAKc	nGK(242.073)TLGSGSAKc	AT1G51060.1	AT1G51060.1	| Symbols: HTA10 | histone H2A 10 | chr1:18926948-18927443 FORWARD LENGTH=132	AT1G51060.1-K6	heavy	ID
E1	m3	f3	nFK(226.078)TAGNSQGSQQVHKc	nFKTAGNSQGSQQVHKc	nFK(226.078)TAGNSQGSQQVHKc	AT2G13370.1	AT2G13370.1	| Symbols: CHR5 | chromatin remodeling 5 | chr2:5544601-5555543 REVERSE LENGTH=1724	AT2G13370.1-K1656	heavy	ID
E1	m2	f2	nVSIQLLGGDK(242.073)IQDKLSRc	nVSIQLLGGDKIQDKLSRc	nVSIQLLGGDK(242.073)IQDKLSRc	AT1G71440.1	AT1G71440.1	| Symbols: PFI, TFC E | tubulin folding cofactor E / Pfifferling (PFI) | chr1:26921271-26924373 REVERSE LENGTH=531	AT1G71440.1-K125	heavy	ID
E1	m3	f3	nLVYK(226.078)PASVIASGAGKc	nLVYKPASVIASGAGKc	nLVYK(226.078)PASVIASGAGKc	AT4G31430.1	AT4G31430.1;AT4G31430.2;AT4G31430.3	| Symbols: | unknown protein; LOCATED IN: plasma membrane; EXPRESSED IN: 25 plant structures; EXPRESSED DURING: 15 growth stages; Has 30201 Blast hits to 17322 proteins in 780 species: Archae - 12; Bacteria - 1396; Metazoa - 17338; Fungi - 3422; Plants - 5037; Viruses - 0; Other Eukaryotes - 2996 (source: NCBI BLink). | chr4:15248510-15251945 FORWARD LENGTH=485	AT4G31430.1-K57	heavy	ID
E1	m3	f3	nK(226.078)GYVGIHSSGFRc	nKGYVGIHSSGFRc	nK(226.078)GYVGIHSSGFRc	AT5G11170.1	AT5G11170.1;AT5G11200.1;AT5G11200.2;AT5G11200.3	| Symbols: | DEAD/DEAH box RNA helicase family protein | chr5:3553334-3556646 FORWARD LENGTH=427	AT5G11170.1-K38	heavy	ID
E1	m3	f3	nIGIVGLPNVGK(226.078)STLFNTLTKc	nIGIVGLPNVGKSTLFNTLTKc	nIGIVGLPNVGK(226.078)STLFNTLTKc	AT1G30580.1	AT1G30580.1	| Symbols: | GTP binding | chr1:10831953-10835454 REVERSE LENGTH=394	AT1G30580.1-K37	heavy	ID
E1	m1	f1	nGEYYSNRPPTPLLDTINYPIHM(15.995)K(226.078)NLSVKc	nGEYYSNRPPTPLLDTINYPIHMKNLSVKc	nGEYYSNRPPTPLLDTINYPIHM(15.995)K(226.078)NLSVKc	AT4G15560.1	AT4G15560.1	| Symbols: CLA1, DEF, CLA, DXS, DXPS2 | Deoxyxylulose-5-phosphate synthase | chr4:8884218-8887254 FORWARD LENGTH=717	AT4G15560.1-K87	heavy	ID
E1	m3	f3	nGEYYSNRPPTPLLDTINYPIHM(15.995)K(226.078)NLSVKc	nGEYYSNRPPTPLLDTINYPIHMKNLSVKc	nGEYYSNRPPTPLLDTINYPIHM(15.995)K(226.078)NLSVKc	AT4G15560.1	AT4G15560.1	| Symbols: CLA1, DEF, CLA, DXS, DXPS2 | Deoxyxylulose-5-phosphate synthase | chr4:8884218-8887254 FORWARD LENGTH=717	AT4G15560.1-K87	heavy	ID
E1	m2	f2	nAAAAPQK(242.073)PAYVSKc	nAAAAPQKPAYVSKc	nAAAAPQK(242.073)PAYVSKc	AT1G69250.1	AT1G69250.1;AT1G69250.2	| Symbols: | Nuclear transport factor 2 (NTF2) family protein with RNA binding (RRM-RBD-RNP motifs) domain | chr1:26033163-26035301 FORWARD LENGTH=427	AT1G69250.1-K259	heavy	ID
E1	m3	f3	nGK(242.073)SSHPM(15.995)EDYVVSEFKc	nGKSSHPMEDYVVSEFKc	nGK(242.073)SSHPM(15.995)EDYVVSEFKc	AT4G28400.1	AT4G28400.1	| Symbols: | Protein phosphatase 2C family protein | chr4:14048499-14050118 FORWARD LENGTH=283	AT4G28400.1-K44	heavy	ID
E1	m1	f1	nTVQEEEDLDK(226.078)LLAALGETPAAERPASSTPVEEKc	nTVQEEEDLDKLLAALGETPAAERPASSTPVEEKc	nTVQEEEDLDK(226.078)LLAALGETPAAERPASSTPVEEKc	AT1G76810.1	AT1G76810.1	| Symbols: | eukaryotic translation initiation factor 2 (eIF-2) family protein | chr1:28831366-28836310 REVERSE LENGTH=1294	AT1G76810.1-K305	heavy	ID
E1	m1	f1	nLIAHSM(15.995)GLK(226.078)LPASGFGSKc	nLIAHSMGLKLPASGFGSKc	nLIAHSM(15.995)GLK(226.078)LPASGFGSKc	AT5G22120.1	AT5G22120.1	| Symbols: | unknown protein; FUNCTIONS IN: molecular_function unknown; INVOLVED IN: biological_process unknown; LOCATED IN: cellular_component unknown; EXPRESSED IN: cultured cell; Has 30201 Blast hits to 17322 proteins in 780 species: Archae - 12; Bacteria - 1396; Metazoa - 17338; Fungi - 3422; Plants - 5037; Viruses - 0; Other Eukaryotes - 2996 (source: NCBI BLink). | chr5:7334612-7336755 REVE…	AT5G22120.1-K348	heavy	ID
E1	m3	f3	nLIAHSM(15.995)GLK(226.078)LPASGFGSKc	nLIAHSMGLKLPASGFGSKc	nLIAHSM(15.995)GLK(226.078)LPASGFGSKc	AT5G22120.1	AT5G22120.1	| Symbols: | unknown protein; FUNCTIONS IN: molecular_function unknown; INVOLVED IN: biological_process unknown; LOCATED IN: cellular_component unknown; EXPRESSED IN: cultured cell; Has 30201 Blast hits to 17322 proteins in 780 species: Archae - 12; Bacteria - 1396; Metazoa - 17338; Fungi - 3422; Plants - 5037; Viruses - 0; Other Eukaryotes - 2996 (source: NCBI BLink). | chr5:7334612-7336755 REVE…	AT5G22120.1-K348	heavy	ID
E1	m3	f3	nENSPSGGSKPVAVTK(242.073)STELRc	nENSPSGGSKPVAVTKSTELRc	nENSPSGGSKPVAVTK(242.073)STELRc	AT1G72410.1	AT1G72410.1;AT1G72410.2	| Symbols: | COP1-interacting protein-related | chr1:27251949-27256246 REVERSE LENGTH=1163	AT1G72410.1-K300	heavy	ID
E1	m2	f2	nFTDSALASAVFSPTHK(242.073)SAVFNQFQQQQQQQQSM(15.995)LSPINTSFSSPKc	nFTDSALASAVFSPTHKSAVFNQFQQQQQQQQSMLSPINTSFSSPKc	nFTDSALASAVFSPTHK(242.073)SAVFNQFQQQQQQQQSM(15.995)LSPINTSFSSPKc	AT2G41900.1	AT2G41900.1	| Symbols: | CCCH-type zinc finger protein with ARM repeat domain | chr2:17491352-17493502 FORWARD LENGTH=716	AT2G41900.1-K514	heavy	ID
E1	m3	f3	nSYVDNLAK(226.078)ERLEALQSRc	nSYVDNLAKERLEALQSRc	nSYVDNLAK(226.078)ERLEALQSRc	AT5G03280.1	AT5G03280.1	| Symbols: EIN2, PIR2, CKR1, ERA3, ORE3, ORE2, ATEIN2 | NRAMP metal ion transporter family protein | chr5:788589-793066 FORWARD LENGTH=1294	AT5G03280.1-K834	heavy	ID
E1	m1	f1	nYGKLDEK(242.073)SGVGQYLEKc	nYGKLDEKSGVGQYLEKc	nYGKLDEK(242.073)SGVGQYLEKc	AT2G03440.1	AT2G03440.1	| Symbols: NRP1, ATNRP1 | nodulin-related protein 1 | chr2:1039409-1039972 REVERSE LENGTH=187	AT2G03440.1-K115	heavy	ID
E1	m2	f2	nYGKLDEK(242.073)SGVGQYLEKc	nYGKLDEKSGVGQYLEKc	nYGKLDEK(242.073)SGVGQYLEKc	AT2G03440.1	AT2G03440.1	| Symbols: NRP1, ATNRP1 | nodulin-related protein 1 | chr2:1039409-1039972 REVERSE LENGTH=187	AT2G03440.1-K115	heavy	ID
E1	m3	f3	nYGKLDEK(242.073)SGVGQYLEKc	nYGKLDEKSGVGQYLEKc	nYGKLDEK(242.073)SGVGQYLEKc	AT2G03440.1	AT2G03440.1	| Symbols: NRP1, ATNRP1 | nodulin-related protein 1 | chr2:1039409-1039972 REVERSE LENGTH=187	AT2G03440.1-K115	heavy	ID
E1	m1	f1	nNPSSLNLYLK(226.078)DQRc	nNPSSLNLYLKDQRc	nNPSSLNLYLK(226.078)DQRc	AT1G12270.1	AT1G12270.1	| Symbols: Hop1 | stress-inducible protein, putative | chr1:4172105-4174575 FORWARD LENGTH=572	AT1G12270.1-K174	heavy	ID
E1	m1	f1	nNPSSLNLYLK(226.078)DQRc	nNPSSLNLYLKDQRc	nNPSSLNLYLK(226.078)DQRc	AT1G12270.1	AT1G12270.1	| Symbols: Hop1 | stress-inducible protein, putative | chr1:4172105-4174575 FORWARD LENGTH=572	AT1G12270.1-K174	heavy	ID
E1	m2	f2	nNPSSLNLYLK(226.078)DQRc	nNPSSLNLYLKDQRc	nNPSSLNLYLK(226.078)DQRc	AT1G12270.1	AT1G12270.1	| Symbols: Hop1 | stress-inducible protein, putative | chr1:4172105-4174575 FORWARD LENGTH=572	AT1G12270.1-K174	heavy	ID
E1	m2	f2	nNPSSLNLYLK(226.078)DQRc	nNPSSLNLYLKDQRc	nNPSSLNLYLK(226.078)DQRc	AT1G12270.1	AT1G12270.1	| Symbols: Hop1 | stress-inducible protein, putative | chr1:4172105-4174575 FORWARD LENGTH=572	AT1G12270.1-K174	heavy	ID
E1	m3	f3	nNPSSLNLYLK(226.078)DQRc	nNPSSLNLYLKDQRc	nNPSSLNLYLK(226.078)DQRc	AT1G12270.1	AT1G12270.1	| Symbols: Hop1 | stress-inducible protein, putative | chr1:4172105-4174575 FORWARD LENGTH=572	AT1G12270.1-K174	heavy	ID
E1	m3	f3	nNPSSLNLYLK(226.078)DQRc	nNPSSLNLYLKDQRc	nNPSSLNLYLK(226.078)DQRc	AT1G12270.1	AT1G12270.1	| Symbols: Hop1 | stress-inducible protein, putative | chr1:4172105-4174575 FORWARD LENGTH=572	AT1G12270.1-K174	heavy	ID
E1	m3	f3	nLTGK(242.073)HPFNSEAPLNRc	nLTGKHPFNSEAPLNRc	nLTGK(242.073)HPFNSEAPLNRc	AT1G37130.1	AT1G37130.1	| Symbols: NIA2, B29, NIA2-1, CHL3, NR, NR2, ATNR2 | nitrate reductase 2 | chr1:14158617-14161652 FORWARD LENGTH=917	AT1G37130.1-K117	heavy	ID
E1	m2	f2	nANVLQLK(242.073)LM(15.995)GQSHPTGLTNNLLKc	nANVLQLKLMGQSHPTGLTNNLLKc	nANVLQLK(242.073)LM(15.995)GQSHPTGLTNNLLKc	AT3G50670.1	AT3G50670.1;AT3G50670.2	| Symbols: U1-70K, U1SNRNP | U1 small nuclear ribonucleoprotein-70K | chr3:18826476-18829492 REVERSE LENGTH=427	AT3G50670.1-K32	heavy	ID
E1	m2	f2	nFDEK(242.073)SSTGQYLDKc	nFDEKSSTGQYLDKc	nFDEK(242.073)SSTGQYLDKc	AT1G13930.1	AT1G13930.1;AT1G13930.2;AT1G13930.3	| Symbols: | Involved in response to salt stress. Knockout mutants are hypersensitive to salt stress. | chr1:4761091-4761558 FORWARD LENGTH=155	AT1G13930.1-K87	heavy	ID
E1	m3	f3	nLTGGK(242.073)VSQRc	nLTGGKVSQRc	nLTGGK(242.073)VSQRc	AT3G17300.1	AT3G17300.1;AT3G17300.2	| Symbols: | unknown protein; Has 48 Blast hits to 48 proteins in 21 species: Archae - 0; Bacteria - 0; Metazoa - 0; Fungi - 0; Plants - 40; Viruses - 0; Other Eukaryotes - 8 (source: NCBI BLink). | chr3:5907616-5908695 FORWARD LENGTH=91	AT3G17300.1-K86	heavy	ID
E1	m1	f1	nAQPSEAVLEK(226.078)SAMYNQVSEVIPVTGFEVKc	nAQPSEAVLEKSAMYNQVSEVIPVTGFEVKc	nAQPSEAVLEK(226.078)SAMYNQVSEVIPVTGFEVKc	AT4G39680.1	AT4G39680.1;AT4G39680.2	| Symbols: | SAP domain-containing protein | chr4:18414604-18416938 REVERSE LENGTH=633	AT4G39680.1-K207	heavy	ID
E1	m1	f1	nAQPSEAVLEK(226.078)SAMYNQVSEVIPVTGFEVKc	nAQPSEAVLEKSAMYNQVSEVIPVTGFEVKc	nAQPSEAVLEK(226.078)SAMYNQVSEVIPVTGFEVKc	AT4G39680.1	AT4G39680.1;AT4G39680.2	| Symbols: | SAP domain-containing protein | chr4:18414604-18416938 REVERSE LENGTH=633	AT4G39680.1-K207	heavy	ID
E1	m2	f2	nAQPSEAVLEK(226.078)SAMYNQVSEVIPVTGFEVKc	nAQPSEAVLEKSAMYNQVSEVIPVTGFEVKc	nAQPSEAVLEK(226.078)SAMYNQVSEVIPVTGFEVKc	AT4G39680.1	AT4G39680.1;AT4G39680.2	| Symbols: | SAP domain-containing protein | chr4:18414604-18416938 REVERSE LENGTH=633	AT4G39680.1-K207	heavy	ID
E1	m2	f2	nAQPSEAVLEK(226.078)SAMYNQVSEVIPVTGFEVKc	nAQPSEAVLEKSAMYNQVSEVIPVTGFEVKc	nAQPSEAVLEK(226.078)SAMYNQVSEVIPVTGFEVKc	AT4G39680.1	AT4G39680.1;AT4G39680.2	| Symbols: | SAP domain-containing protein | chr4:18414604-18416938 REVERSE LENGTH=633	AT4G39680.1-K207	heavy	ID
E1	m3	f3	nAQPSEAVLEK(226.078)SAMYNQVSEVIPVTGFEVKc	nAQPSEAVLEKSAMYNQVSEVIPVTGFEVKc	nAQPSEAVLEK(226.078)SAMYNQVSEVIPVTGFEVKc	AT4G39680.1	AT4G39680.1;AT4G39680.2	| Symbols: | SAP domain-containing protein | chr4:18414604-18416938 REVERSE LENGTH=633	AT4G39680.1-K207	heavy	ID
E1	m1	f1	nERAPGK(226.078)LQYAASAM(15.995)IRc	nERAPGKLQYAASAMIRc	nERAPGK(226.078)LQYAASAM(15.995)IRc	AT1G01960.1	AT1G01960.1	| Symbols: EDA10 | SEC7-like guanine nucleotide exchange family protein | chr1:330830-337582 REVERSE LENGTH=1750	AT1G01960.1-K1015	heavy	ID
E1	m3	f3	nERAPGK(226.078)LQYAASAM(15.995)IRc	nERAPGKLQYAASAMIRc	nERAPGK(226.078)LQYAASAM(15.995)IRc	AT1G01960.1	AT1G01960.1	| Symbols: EDA10 | SEC7-like guanine nucleotide exchange family protein | chr1:330830-337582 REVERSE LENGTH=1750	AT1G01960.1-K1015	heavy	ID
E1	m1	f1	n(242.073)LGSSSSVSLDKNINLLSLDENPFAPIPRc	nLGSSSSVSLDKNINLLSLDENPFAPIPRc	n(242.073)LGSSSSVSLDKNINLLSLDENPFAPIPRc	AT3G59770.1	AT3G59770.1;AT3G59770.2;AT3G59770.3	| Symbols: SAC9 | sacI homology domain-containing protein / WW domain-containing protein | chr3:22079281-22085674 REVERSE LENGTH=1630	AT3G59770.1-R1378	heavy	ID
E1	m3	f3	nTK(226.078)TTNSILM(15.995)SLINQLEKDKc	nTKTTNSILMSLINQLEKDKc	nTK(226.078)TTNSILM(15.995)SLINQLEKDKc	AT4G26750.1	AT4G26750.1	| Symbols: | hydroxyproline-rich glycoprotein family protein | chr4:13475848-13478382 REVERSE LENGTH=421	AT4G26750.1-K50	heavy	ID
E1	m3	f3	nQGSPVVLNAQK(226.078)M(15.995)LFLM(15.995)EETEHNLc	nQGSPVVLNAQKMLFLMEETEHNLc	nQGSPVVLNAQK(226.078)M(15.995)LFLM(15.995)EETEHNLc	AT5G61040.1	AT5G61040.1	| Symbols: | unknown protein; BEST Arabidopsis thaliana protein match is: unknown protein (TAIR:AT5G08010.1); Has 1807 Blast hits to 1807 proteins in 277 species: Archae - 0; Bacteria - 0; Metazoa - 736; Fungi - 347; Plants - 385; Viruses - 0; Other Eukaryotes - 339 (source: NCBI BLink). | chr5:24562431-24564395 REVERSE LENGTH=590	AT5G61040.1-K578	heavy	ID
E1	m3	f3	nYISPGPIQFK(242.073)GPGSDARc	nYISPGPIQFKGPGSDARc	nYISPGPIQFK(242.073)GPGSDARc	AT4G04040.1	AT4G04040.1	| Symbols: MEE51 | Phosphofructokinase family protein | chr4:1939250-1942765 FORWARD LENGTH=569	AT4G04040.1-K550	heavy	ID
E1	m1	f1	nAKEGK(242.073)LGVEQELRc	nAKEGKLGVEQELRc	nAKEGK(242.073)LGVEQELRc	AT2G26570.1	AT2G26570.1;AT4G33390.1	| Symbols: WEB1 | Plant protein of unknown function (DUF827) | chr2:11299565-11302076 FORWARD LENGTH=807	AT2G26570.1-K711	heavy	ID
E1	m2	f2	nAKEGK(242.073)LGVEQELRc	nAKEGKLGVEQELRc	nAKEGK(242.073)LGVEQELRc	AT2G26570.1	AT2G26570.1;AT4G33390.1	| Symbols: WEB1 | Plant protein of unknown function (DUF827) | chr2:11299565-11302076 FORWARD LENGTH=807	AT2G26570.1-K711	heavy	ID
E1	m3	f3	nAKEGK(242.073)LGVEQELRc	nAKEGKLGVEQELRc	nAKEGK(242.073)LGVEQELRc	AT2G26570.1	AT2G26570.1;AT4G33390.1	| Symbols: WEB1 | Plant protein of unknown function (DUF827) | chr2:11299565-11302076 FORWARD LENGTH=807	AT2G26570.1-K711	heavy	ID
E1	m3	f3	nTGYYGMK(242.073)TPGPVQM(15.995)YQHHTGMVVPGVEEQQQYRc	nTGYYGMKTPGPVQMYQHHTGMVVPGVEEQQQYRc	nTGYYGMK(242.073)TPGPVQM(15.995)YQHHTGMVVPGVEEQQQYRc	AT4G05150.1	AT4G05150.1	| Symbols: | Octicosapeptide/Phox/Bem1p family protein | chr4:2660339-2662675 FORWARD LENGTH=477	AT4G05150.1-K440	heavy	ID
E1	m2	f2	nM(15.995)SIYAPSHFPDK(242.073)ATM(15.995)LNSDLNRc	nMSIYAPSHFPDKATMLNSDLNRc	nM(15.995)SIYAPSHFPDK(242.073)ATM(15.995)LNSDLNRc	AT3G60660.1	AT3G60660.1	| Symbols: | unknown protein; CONTAINS InterPro DOMAIN/s: Protein of unknown function DUF1395 (InterPro:IPR009829); Has 131 Blast hits to 131 proteins in 44 species: Archae - 0; Bacteria - 0; Metazoa - 83; Fungi - 0; Plants - 45; Viruses - 0; Other Eukaryotes - 3 (source: NCBI BLink). | chr3:22421481-22423167 FORWARD LENGTH=272	AT3G60660.1-K101	heavy	ID
E1	m1	f1	nALQATK(242.073)VEERc	nALQATKVEERc	nALQATK(242.073)VEERc	AT4G17520.1	AT4G17520.1;AT5G47210.1;AT5G47210.3	| Symbols: | Hyaluronan / mRNA binding family | chr4:9771496-9773313 FORWARD LENGTH=360	AT4G17520.1-K236	heavy	ID
E1	m3	f3	nALQATK(242.073)VEERc	nALQATKVEERc	nALQATK(242.073)VEERc	AT4G17520.1	AT4G17520.1;AT5G47210.1;AT5G47210.3	| Symbols: | Hyaluronan / mRNA binding family | chr4:9771496-9773313 FORWARD LENGTH=360	AT4G17520.1-K236	heavy	ID
E1	m1	f1	nLIAHSM(15.995)GLK(242.073)LPASGFGSKc	nLIAHSMGLKLPASGFGSKc	nLIAHSM(15.995)GLK(242.073)LPASGFGSKc	AT5G22120.1	AT5G22120.1	| Symbols: | unknown protein; FUNCTIONS IN: molecular_function unknown; INVOLVED IN: biological_process unknown; LOCATED IN: cellular_component unknown; EXPRESSED IN: cultured cell; Has 30201 Blast hits to 17322 proteins in 780 species: Archae - 12; Bacteria - 1396; Metazoa - 17338; Fungi - 3422; Plants - 5037; Viruses - 0; Other Eukaryotes - 2996 (source: NCBI BLink). | chr5:7334612-7336755 REVE…	AT5G22120.1-K348	heavy	ID
E1	m3	f3	nLIAHSM(15.995)GLK(242.073)LPASGFGSKc	nLIAHSMGLKLPASGFGSKc	nLIAHSM(15.995)GLK(242.073)LPASGFGSKc	AT5G22120.1	AT5G22120.1	| Symbols: | unknown protein; FUNCTIONS IN: molecular_function unknown; INVOLVED IN: biological_process unknown; LOCATED IN: cellular_component unknown; EXPRESSED IN: cultured cell; Has 30201 Blast hits to 17322 proteins in 780 species: Archae - 12; Bacteria - 1396; Metazoa - 17338; Fungi - 3422; Plants - 5037; Viruses - 0; Other Eukaryotes - 2996 (source: NCBI BLink). | chr5:7334612-7336755 REVE…	AT5G22120.1-K348	heavy	ID
E1	m2	f2	nVVLK(242.073)PVSHSPKc	nVVLKPVSHSPKc	nVVLK(242.073)PVSHSPKc	AT1G62390.1	AT1G62390.1	| Symbols: Phox2 | Octicosapeptide/Phox/Bem1p (PB1) domain-containing protein / tetratricopeptide repeat (TPR)-containing protein | chr1:23084632-23086887 REVERSE LENGTH=751	AT1G62390.1-K258	heavy	ID
E1	m3	f3	nVVLK(242.073)PVSHSPKc	nVVLKPVSHSPKc	nVVLK(242.073)PVSHSPKc	AT1G62390.1	AT1G62390.1	| Symbols: Phox2 | Octicosapeptide/Phox/Bem1p (PB1) domain-containing protein / tetratricopeptide repeat (TPR)-containing protein | chr1:23084632-23086887 REVERSE LENGTH=751	AT1G62390.1-K258	heavy	ID
E1	m3	f3	nVVLK(242.073)PVSHSPKc	nVVLKPVSHSPKc	nVVLK(242.073)PVSHSPKc	AT1G62390.1	AT1G62390.1	| Symbols: Phox2 | Octicosapeptide/Phox/Bem1p (PB1) domain-containing protein / tetratricopeptide repeat (TPR)-containing protein | chr1:23084632-23086887 REVERSE LENGTH=751	AT1G62390.1-K258	heavy	ID
E1	m3	f3	nFTLPPNLTLK(226.078)NFEGLDLGKc	nFTLPPNLTLKNFEGLDLGKc	nFTLPPNLTLK(226.078)NFEGLDLGKc	AT3G14420.6	AT3G14415.1;AT3G14415.2;AT3G14415.3;AT3G14420.1;AT3G14420.2;AT3G14420.3;AT3G14420.4;AT3G14420.5;AT3G14420.6	| Symbols: | Aldolase-type TIM barrel family protein | chr3:4821899-4823899 FORWARD LENGTH=366	AT3G14420.6-K181	heavy	ID
E1	m1	f1	nQLALSK(226.078)M(15.995)ASVNALMHQQGQHPLRc	nQLALSKMASVNALMHQQGQHPLRc	nQLALSK(226.078)M(15.995)ASVNALMHQQGQHPLRc	AT3G14100.1	AT3G14100.1	| Symbols: | RNA-binding (RRM/RBD/RNP motifs) family protein | chr3:4673027-4675950 FORWARD LENGTH=427	AT3G14100.1-K378	heavy	ID
E1	m1	f1	nTVAAAK(226.078)VEQITAALQTGTSSDKKc	nTVAAAKVEQITAALQTGTSSDKKc	nTVAAAK(226.078)VEQITAALQTGTSSDKKc	AT3G01500.1	AT3G01500.1;AT3G01500.2;AT3G01500.3	| Symbols: CA1, ATBCA1, SABP3, ATSABP3 | carbonic anhydrase 1 | chr3:194853-196716 REVERSE LENGTH=270	AT3G01500.1-K30	heavy	ID
E1	m1	f1	nEK(242.073)TLSDQFEAKc	nEKTLSDQFEAKc	nEK(242.073)TLSDQFEAKc	AT1G02780.1	AT1G02780.1;AT4G02230.1	| Symbols: emb2386 | Ribosomal protein L19e family protein | chr1:608120-609391 REVERSE LENGTH=214	AT1G02780.1-K153	heavy	ID
E1	m3	f3	nEK(242.073)TLSDQFEAKc	nEKTLSDQFEAKc	nEK(242.073)TLSDQFEAKc	AT1G02780.1	AT1G02780.1;AT4G02230.1	| Symbols: emb2386 | Ribosomal protein L19e family protein | chr1:608120-609391 REVERSE LENGTH=214	AT1G02780.1-K153	heavy	ID
E1	m1	f1	nVVLK(226.078)PVSHSPKc	nVVLKPVSHSPKc	nVVLK(226.078)PVSHSPKc	AT1G62390.1	AT1G62390.1	| Symbols: Phox2 | Octicosapeptide/Phox/Bem1p (PB1) domain-containing protein / tetratricopeptide repeat (TPR)-containing protein | chr1:23084632-23086887 REVERSE LENGTH=751	AT1G62390.1-K258	heavy	ID
E1	m2	f2	nVVLK(226.078)PVSHSPKc	nVVLKPVSHSPKc	nVVLK(226.078)PVSHSPKc	AT1G62390.1	AT1G62390.1	| Symbols: Phox2 | Octicosapeptide/Phox/Bem1p (PB1) domain-containing protein / tetratricopeptide repeat (TPR)-containing protein | chr1:23084632-23086887 REVERSE LENGTH=751	AT1G62390.1-K258	heavy	ID
E1	m3	f3	nVVLK(226.078)PVSHSPKc	nVVLKPVSHSPKc	nVVLK(226.078)PVSHSPKc	AT1G62390.1	AT1G62390.1	| Symbols: Phox2 | Octicosapeptide/Phox/Bem1p (PB1) domain-containing protein / tetratricopeptide repeat (TPR)-containing protein | chr1:23084632-23086887 REVERSE LENGTH=751	AT1G62390.1-K258	heavy	ID
E1	m3	f3	nVVLK(226.078)PVSHSPKc	nVVLKPVSHSPKc	nVVLK(226.078)PVSHSPKc	AT1G62390.1	AT1G62390.1	| Symbols: Phox2 | Octicosapeptide/Phox/Bem1p (PB1) domain-containing protein / tetratricopeptide repeat (TPR)-containing protein | chr1:23084632-23086887 REVERSE LENGTH=751	AT1G62390.1-K258	heavy	ID
E1	m2	f2	nFDEK(226.078)SSTGQYLDKAEKc	nFDEKSSTGQYLDKAEKc	nFDEK(226.078)SSTGQYLDKAEKc	AT1G13930.1	AT1G13930.1;AT1G13930.2;AT1G13930.3	| Symbols: | Involved in response to salt stress. Knockout mutants are hypersensitive to salt stress. | chr1:4761091-4761558 FORWARD LENGTH=155	AT1G13930.1-K87	heavy	ID
E1	m3	f3	nK(242.073)FPEVQEAEKc	nKFPEVQEAEKc	nK(242.073)FPEVQEAEKc	AT5G54300.1	AT5G54300.1	| Symbols: | Protein of unknown function (DUF761) | chr5:22054270-22055342 REVERSE LENGTH=326	AT5G54300.1-K142	heavy	ID
E1	m1	f1	nVESSQAMIIK(226.078)KRc	nVESSQAMIIKKRc	nVESSQAMIIK(226.078)KRc	AT3G03140.1	AT3G03140.1	| Symbols: | Tudor/PWWP/MBT superfamily protein | chr3:724348-727093 FORWARD LENGTH=769	AT3G03140.1-K96	heavy	ID
E1	m2	f2	nVESSQAMIIK(226.078)KRc	nVESSQAMIIKKRc	nVESSQAMIIK(226.078)KRc	AT3G03140.1	AT3G03140.1	| Symbols: | Tudor/PWWP/MBT superfamily protein | chr3:724348-727093 FORWARD LENGTH=769	AT3G03140.1-K96	heavy	ID
E1	m3	f3	nVESSQAMIIK(226.078)KRc	nVESSQAMIIKKRc	nVESSQAMIIK(226.078)KRc	AT3G03140.1	AT3G03140.1	| Symbols: | Tudor/PWWP/MBT superfamily protein | chr3:724348-727093 FORWARD LENGTH=769	AT3G03140.1-K96	heavy	ID
E1	m1	f1	nASLGM(15.995)K(242.073)PLRDc	nASLGMKPLRDc	nASLGM(15.995)K(242.073)PLRDc	AT2G40650.1	AT2G40650.1	| Symbols: | PRP38 family protein | chr2:16963588-16965596 REVERSE LENGTH=355	AT2G40650.1-K351	heavy	ID
E1	m2	f2	nASLGM(15.995)K(242.073)PLRDc	nASLGMKPLRDc	nASLGM(15.995)K(242.073)PLRDc	AT2G40650.1	AT2G40650.1	| Symbols: | PRP38 family protein | chr2:16963588-16965596 REVERSE LENGTH=355	AT2G40650.1-K351	heavy	ID
E1	m3	f3	nASLGM(15.995)K(242.073)PLRDc	nASLGMKPLRDc	nASLGM(15.995)K(242.073)PLRDc	AT2G40650.1	AT2G40650.1	| Symbols: | PRP38 family protein | chr2:16963588-16965596 REVERSE LENGTH=355	AT2G40650.1-K351	heavy	ID
E1	m1	f1	nLFSTK(226.078)M(15.995)Rc	nLFSTKMRc	nLFSTK(226.078)M(15.995)Rc	AT5G54280.2	AT5G54280.1;AT5G54280.2	| Symbols: ATM2, ATMYOS1, ATM4 | myosin 2 | chr5:22039606-22045592 REVERSE LENGTH=1220	AT5G54280.2-K542	heavy	ID
E1	m2	f2	nLFSTK(226.078)M(15.995)Rc	nLFSTKMRc	nLFSTK(226.078)M(15.995)Rc	AT5G54280.2	AT5G54280.1;AT5G54280.2	| Symbols: ATM2, ATMYOS1, ATM4 | myosin 2 | chr5:22039606-22045592 REVERSE LENGTH=1220	AT5G54280.2-K542	heavy	ID
E1	m3	f3	nLFSTK(226.078)M(15.995)Rc	nLFSTKMRc	nLFSTK(226.078)M(15.995)Rc	AT5G54280.2	AT5G54280.1;AT5G54280.2	| Symbols: ATM2, ATMYOS1, ATM4 | myosin 2 | chr5:22039606-22045592 REVERSE LENGTH=1220	AT5G54280.2-K542	heavy	ID
E1	m1	f1	nM(15.995)VLFPK(242.073)SPSPVNKc	nMVLFPKSPSPVNKc	nM(15.995)VLFPK(242.073)SPSPVNKc	AT1G43690.1	AT1G43690.1	| Symbols: | ubiquitin interaction motif-containing protein | chr1:16478519-16482589 FORWARD LENGTH=599	AT1G43690.1-K72	heavy	ID
E1	m2	f2	nM(15.995)VLFPK(242.073)SPSPVNKc	nMVLFPKSPSPVNKc	nM(15.995)VLFPK(242.073)SPSPVNKc	AT1G43690.1	AT1G43690.1	| Symbols: | ubiquitin interaction motif-containing protein | chr1:16478519-16482589 FORWARD LENGTH=599	AT1G43690.1-K72	heavy	ID
E1	m3	f3	nM(15.995)VLFPK(242.073)SPSPVNKc	nMVLFPKSPSPVNKc	nM(15.995)VLFPK(242.073)SPSPVNKc	AT1G43690.1	AT1G43690.1	| Symbols: | ubiquitin interaction motif-containing protein | chr1:16478519-16482589 FORWARD LENGTH=599	AT1G43690.1-K72	heavy	ID
E1	m3	f3	nM(15.995)VLFPK(242.073)SPSPVNKc	nMVLFPKSPSPVNKc	nM(15.995)VLFPK(242.073)SPSPVNKc	AT1G43690.1	AT1G43690.1	| Symbols: | ubiquitin interaction motif-containing protein | chr1:16478519-16482589 FORWARD LENGTH=599	AT1G43690.1-K72	heavy	ID
E1	m1	f1	nLINQDKNK(226.078)YNTPKc	nLINQDKNKYNTPKc	nLINQDKNK(226.078)YNTPKc	AT3G25520.1	AT3G25520.1;AT5G39740.1;AT5G39740.2	| Symbols: ATL5, PGY3, OLI5, RPL5A | ribosomal protein L5 | chr3:9269573-9271327 REVERSE LENGTH=301	AT3G25520.1-K43	heavy	ID
E1	m3	f3	nSVNASK(226.078)QEILVHLAEMENANESVKc	nSVNASKQEILVHLAEMENANESVKc	nSVNASK(226.078)QEILVHLAEMENANESVKc	AT1G68910.1	AT1G68910.1;AT1G68910.2;AT1G68910.3	| Symbols: WIT2 | WPP domain-interacting protein 2 | chr1:25908234-25910485 REVERSE LENGTH=627	AT1G68910.1-K338	heavy	ID
E1	m1	f1	nADVSK(242.073)M(15.995)NSFRc	nADVSKMNSFRc	nADVSK(242.073)M(15.995)NSFRc	AT2G28150.1	AT2G28150.1	| Symbols: | Domain of unknown function (DUF966) | chr2:12000015-12002227 FORWARD LENGTH=540	AT2G28150.1-K310	heavy	ID
E1	m2	f2	nADVSK(242.073)M(15.995)NSFRc	nADVSKMNSFRc	nADVSK(242.073)M(15.995)NSFRc	AT2G28150.1	AT2G28150.1	| Symbols: | Domain of unknown function (DUF966) | chr2:12000015-12002227 FORWARD LENGTH=540	AT2G28150.1-K310	heavy	ID
E1	m3	f3	nADVSK(242.073)M(15.995)NSFRc	nADVSKMNSFRc	nADVSK(242.073)M(15.995)NSFRc	AT2G28150.1	AT2G28150.1	| Symbols: | Domain of unknown function (DUF966) | chr2:12000015-12002227 FORWARD LENGTH=540	AT2G28150.1-K310	heavy	ID
E1	m2	f2	nVAGASADILDAAEKYGK(242.073)FDEKc	nVAGASADILDAAEKYGKFDEKc	nVAGASADILDAAEKYGK(242.073)FDEKc	AT1G13930.1	AT1G13930.1;AT1G13930.2;AT1G13930.3	| Symbols: | Involved in response to salt stress. Knockout mutants are hypersensitive to salt stress. | chr1:4761091-4761558 FORWARD LENGTH=155	AT1G13930.1-K83	heavy	ID
E1	m1	f1	nKPENFAK(242.073)YQAFELIHARc	nKPENFAKYQAFELIHARc	nKPENFAK(242.073)YQAFELIHARc	AT4G10340.1	AT4G10340.1	| Symbols: LHCB5 | light harvesting complex of photosystem II 5 | chr4:6408200-6409496 FORWARD LENGTH=280	AT4G10340.1-K109	heavy	ID
E1	m1	f1	nKPENFAK(242.073)YQAFELIHARc	nKPENFAKYQAFELIHARc	nKPENFAK(242.073)YQAFELIHARc	AT4G10340.1	AT4G10340.1	| Symbols: LHCB5 | light harvesting complex of photosystem II 5 | chr4:6408200-6409496 FORWARD LENGTH=280	AT4G10340.1-K109	heavy	ID
E1	m2	f2	nKPENFAK(242.073)YQAFELIHARc	nKPENFAKYQAFELIHARc	nKPENFAK(242.073)YQAFELIHARc	AT4G10340.1	AT4G10340.1	| Symbols: LHCB5 | light harvesting complex of photosystem II 5 | chr4:6408200-6409496 FORWARD LENGTH=280	AT4G10340.1-K109	heavy	ID
E1	m3	f3	nKPENFAK(242.073)YQAFELIHARc	nKPENFAKYQAFELIHARc	nKPENFAK(242.073)YQAFELIHARc	AT4G10340.1	AT4G10340.1	| Symbols: LHCB5 | light harvesting complex of photosystem II 5 | chr4:6408200-6409496 FORWARD LENGTH=280	AT4G10340.1-K109	heavy	ID
E1	m1	f1	nVAFFVQK(226.078)AALHFIDAAARPEYKc	nVAFFVQKAALHFIDAAARPEYKc	nVAFFVQK(226.078)AALHFIDAAARPEYKc	AT2G41560.1	AT2G41560.1	| Symbols: ACA4 | autoinhibited Ca(2+)-ATPase, isoform 4 | chr2:17332256-17337179 REVERSE LENGTH=1030	AT2G41560.1-K68	heavy	ID
E1	m3	f3	nVAFFVQK(226.078)AALHFIDAAARPEYKc	nVAFFVQKAALHFIDAAARPEYKc	nVAFFVQK(226.078)AALHFIDAAARPEYKc	AT2G41560.1	AT2G41560.1	| Symbols: ACA4 | autoinhibited Ca(2+)-ATPase, isoform 4 | chr2:17332256-17337179 REVERSE LENGTH=1030	AT2G41560.1-K68	heavy	ID
E1	m1	f1	nGNYQVVPVELK(242.073)PAQVQRc	nGNYQVVPVELKPAQVQRc	nGNYQVVPVELK(242.073)PAQVQRc	AT3G54760.2	AT3G54760.1;AT3G54760.2	| Symbols: | dentin sialophosphoprotein-related | chr3:20269659-20272037 REVERSE LENGTH=761	AT3G54760.2-K653	heavy	ID
E1	m2	f2	nGNYQVVPVELK(242.073)PAQVQRc	nGNYQVVPVELKPAQVQRc	nGNYQVVPVELK(242.073)PAQVQRc	AT3G54760.2	AT3G54760.1;AT3G54760.2	| Symbols: | dentin sialophosphoprotein-related | chr3:20269659-20272037 REVERSE LENGTH=761	AT3G54760.2-K653	heavy	ID
E1	m1	f1	nANFPK(242.073)AAAASKGPKc	nANFPKAAAASKGPKc	nANFPK(242.073)AAAASKGPKc	AT3G53020.1	AT3G53020.1	| Symbols: STV1, RPL24B, RPL24 | Ribosomal protein L24e family protein | chr3:19660749-19661912 REVERSE LENGTH=163	AT3G53020.1-K146	heavy	ID
E1	m2	f2	nANFPK(242.073)AAAASKGPKc	nANFPKAAAASKGPKc	nANFPK(242.073)AAAASKGPKc	AT3G53020.1	AT3G53020.1	| Symbols: STV1, RPL24B, RPL24 | Ribosomal protein L24e family protein | chr3:19660749-19661912 REVERSE LENGTH=163	AT3G53020.1-K146	heavy	ID
E1	m3	f3	nANFPK(242.073)AAAASKGPKc	nANFPKAAAASKGPKc	nANFPK(242.073)AAAASKGPKc	AT3G53020.1	AT3G53020.1	| Symbols: STV1, RPL24B, RPL24 | Ribosomal protein L24e family protein | chr3:19660749-19661912 REVERSE LENGTH=163	AT3G53020.1-K146	heavy	ID
E1	m3	f3	nVALLHLGK(242.073)LGARc	nVALLHLGKLGARc	nVALLHLGK(242.073)LGARc	AT4G13940.1	AT4G13940.1;AT4G13940.2;AT4G13940.3	| Symbols: HOG1, EMB1395, SAHH1, MEE58, ATSAHH1 | S-adenosyl-L-homocysteine hydrolase | chr4:8054931-8056676 FORWARD LENGTH=485	AT4G13940.1-K454	heavy	ID
E1	m1	f1	nANFPK(226.078)AAAASKc	nANFPKAAAASKc	nANFPK(226.078)AAAASKc	AT3G53020.1	AT3G53020.1	| Symbols: STV1, RPL24B, RPL24 | Ribosomal protein L24e family protein | chr3:19660749-19661912 REVERSE LENGTH=163	AT3G53020.1-K146	heavy	ID
E1	m2	f2	nANFPK(226.078)AAAASKc	nANFPKAAAASKc	nANFPK(226.078)AAAASKc	AT3G53020.1	AT3G53020.1	| Symbols: STV1, RPL24B, RPL24 | Ribosomal protein L24e family protein | chr3:19660749-19661912 REVERSE LENGTH=163	AT3G53020.1-K146	heavy	ID
E1	m3	f3	nANFPK(226.078)AAAASKc	nANFPKAAAASKc	nANFPK(226.078)AAAASKc	AT3G53020.1	AT3G53020.1	| Symbols: STV1, RPL24B, RPL24 | Ribosomal protein L24e family protein | chr3:19660749-19661912 REVERSE LENGTH=163	AT3G53020.1-K146	heavy	ID
E1	m3	f3	nISM(15.995)PIM(15.995)VAPTAM(15.995)QK(242.073)MAHPDGEYATARc	nISMPIMVAPTAMQKMAHPDGEYATARc	nISM(15.995)PIM(15.995)VAPTAM(15.995)QK(242.073)MAHPDGEYATARc	AT3G14420.6	AT3G14420.1;AT3G14420.2;AT3G14420.3;AT3G14420.4;AT3G14420.5;AT3G14420.6	| Symbols: | Aldolase-type TIM barrel family protein | chr3:4821899-4823899 FORWARD LENGTH=366	AT3G14420.6-K81	heavy	ID
E1	m1	f1	nSVTPEPTNPFYASSGQSGK(226.078)TYASVVAAAAAAAADKEDGGAVSSAKc	nSVTPEPTNPFYASSGQSGKTYASVVAAAAAAAADKEDGGAVSSAKc	nSVTPEPTNPFYASSGQSGK(226.078)TYASVVAAAAAAAADKEDGGAVSSAKc	AT4G02510.1	AT4G02510.1	| Symbols: TOC159, TOC86, PPI2, TOC160, ATTOC159 | translocon at the outer envelope membrane of chloroplasts 159 | chr4:1104766-1109360 FORWARD LENGTH=1503	AT4G02510.1-K23	heavy	ID
E1	m1	f1	nSVTPEPTNPFYASSGQSGK(226.078)TYASVVAAAAAAAADKEDGGAVSSAKc	nSVTPEPTNPFYASSGQSGKTYASVVAAAAAAAADKEDGGAVSSAKc	nSVTPEPTNPFYASSGQSGK(226.078)TYASVVAAAAAAAADKEDGGAVSSAKc	AT4G02510.1	AT4G02510.1	| Symbols: TOC159, TOC86, PPI2, TOC160, ATTOC159 | translocon at the outer envelope membrane of chloroplasts 159 | chr4:1104766-1109360 FORWARD LENGTH=1503	AT4G02510.1-K23	heavy	ID
E1	m2	f2	nSVTPEPTNPFYASSGQSGK(226.078)TYASVVAAAAAAAADKEDGGAVSSAKc	nSVTPEPTNPFYASSGQSGKTYASVVAAAAAAAADKEDGGAVSSAKc	nSVTPEPTNPFYASSGQSGK(226.078)TYASVVAAAAAAAADKEDGGAVSSAKc	AT4G02510.1	AT4G02510.1	| Symbols: TOC159, TOC86, PPI2, TOC160, ATTOC159 | translocon at the outer envelope membrane of chloroplasts 159 | chr4:1104766-1109360 FORWARD LENGTH=1503	AT4G02510.1-K23	heavy	ID
E1	m2	f2	nSVTPEPTNPFYASSGQSGK(226.078)TYASVVAAAAAAAADKEDGGAVSSAKc	nSVTPEPTNPFYASSGQSGKTYASVVAAAAAAAADKEDGGAVSSAKc	nSVTPEPTNPFYASSGQSGK(226.078)TYASVVAAAAAAAADKEDGGAVSSAKc	AT4G02510.1	AT4G02510.1	| Symbols: TOC159, TOC86, PPI2, TOC160, ATTOC159 | translocon at the outer envelope membrane of chloroplasts 159 | chr4:1104766-1109360 FORWARD LENGTH=1503	AT4G02510.1-K23	heavy	ID
E1	m2	f2	nAAALNIVPTSTGAAK(242.073)AVALVLPNLKc	nAAALNIVPTSTGAAKAVALVLPNLKc	nAAALNIVPTSTGAAK(242.073)AVALVLPNLKc	AT3G26650.1	AT1G12900.1;AT1G12900.2;AT1G12900.3;AT1G12900.4;AT3G26650.1	| Symbols: GAPA, GAPA-1 | glyceraldehyde 3-phosphate dehydrogenase A subunit | chr3:9795226-9796848 FORWARD LENGTH=396	AT3G26650.1-K275	heavy	ID
E1	m2	f2	nTNGVK(226.078)RK(242.073)c	nTNGVKRKc	nTNGVK(226.078)RK(242.073)c	AT3G54760.2	AT3G54760.1;AT3G54760.2	| Symbols: | dentin sialophosphoprotein-related | chr3:20269659-20272037 REVERSE LENGTH=761	AT3G54760.2-K457;AT3G54760.2-K459	heavy	ID
E1	m3	f3	nTNGVK(226.078)RK(242.073)c	nTNGVKRKc	nTNGVK(226.078)RK(242.073)c	AT3G54760.2	AT3G54760.1;AT3G54760.2	| Symbols: | dentin sialophosphoprotein-related | chr3:20269659-20272037 REVERSE LENGTH=761	AT3G54760.2-K457;AT3G54760.2-K459	heavy	ID
E1	m2	f2	nDM(15.995)DNLIPVAISSVK(242.073)NIVHPSFRc	nDMDNLIPVAISSVKNIVHPSFRc	nDM(15.995)DNLIPVAISSVK(242.073)NIVHPSFRc	AT4G15020.1	AT4G15020.1;AT4G15020.2	| Symbols: | hAT transposon superfamily | chr4:8575806-8578372 FORWARD LENGTH=768	AT4G15020.1-K180	heavy	ID
E1	m1	f1	nTASAVSSDPPSLYPPVIK(226.078)TPVSLPIPQAIGYPSASGAGHELQQRc	nTASAVSSDPPSLYPPVIKTPVSLPIPQAIGYPSASGAGHELQQRc	nTASAVSSDPPSLYPPVIK(226.078)TPVSLPIPQAIGYPSASGAGHELQQRc	AT2G38000.1	AT2G38000.1	| Symbols: | chaperone protein dnaJ-related | chr2:15903315-15905276 REVERSE LENGTH=419	AT2G38000.1-K66	heavy	ID
E1	m3	f3	nTASAVSSDPPSLYPPVIK(226.078)TPVSLPIPQAIGYPSASGAGHELQQRc	nTASAVSSDPPSLYPPVIKTPVSLPIPQAIGYPSASGAGHELQQRc	nTASAVSSDPPSLYPPVIK(226.078)TPVSLPIPQAIGYPSASGAGHELQQRc	AT2G38000.1	AT2G38000.1	| Symbols: | chaperone protein dnaJ-related | chr2:15903315-15905276 REVERSE LENGTH=419	AT2G38000.1-K66	heavy	ID
E1	m3	f3	n(226.078)ALSK(226.078)LIDK(242.073)c	nALSKLIDKc	n(226.078)ALSK(226.078)LIDK(242.073)c	AT5G47360.1	AT5G47360.1	| Symbols: | Tetratricopeptide repeat (TPR)-like superfamily protein | chr5:19214445-19215878 REVERSE LENGTH=477	AT5G47360.1-K327;AT5G47360.1-K331;AT5G47360.1-K335	heavy	ID
E1	m3	f3	nSAAK(226.078)QVNFQLPNEDVKc	nSAAKQVNFQLPNEDVKc	nSAAK(226.078)QVNFQLPNEDVKc	AT5G03740.1	AT5G03740.1	| Symbols: HD2C, HDT3 | histone deacetylase 2C | chr5:981994-983961 FORWARD LENGTH=294	AT5G03740.1-K123	heavy	ID
E1	m3	f3	nSAAK(226.078)QVNFQLPNEDVKc	nSAAKQVNFQLPNEDVKc	nSAAK(226.078)QVNFQLPNEDVKc	AT5G03740.1	AT5G03740.1	| Symbols: HD2C, HDT3 | histone deacetylase 2C | chr5:981994-983961 FORWARD LENGTH=294	AT5G03740.1-K123	heavy	ID
E1	m3	f3	n(242.073)TM(15.995)KFLDNFHVQTKc	nTMKFLDNFHVQTKc	n(242.073)TM(15.995)KFLDNFHVQTKc	AT1G53210.1	AT1G53210.1	| Symbols: | sodium/calcium exchanger family protein / calcium-binding EF hand family protein | chr1:19844790-19847533 FORWARD LENGTH=585	AT1G53210.1-R388	heavy	ID
E1	m3	f3	n(242.073)SKM(15.995)SYASILKc	nSKMSYASILKc	n(242.073)SKM(15.995)SYASILKc	AT5G43960.1	AT5G43960.1;AT5G43960.2	| Symbols: | Nuclear transport factor 2 (NTF2) family protein with RNA binding (RRM-RBD-RNP motifs) domain | chr5:17689154-17691653 REVERSE LENGTH=450	AT5G43960.1-K233	heavy	ID
E1	m1	f1	nTEDGTTEYAEFLHAPKK(226.078)Rc	nTEDGTTEYAEFLHAPKKRc	nTEDGTTEYAEFLHAPKK(226.078)Rc	AT1G14830.1	AT1G14830.1	| Symbols: ADL1C, ADL5, DRP1C, DL1C | DYNAMIN-like 1C | chr1:5107699-5111470 REVERSE LENGTH=614	AT1G14830.1-K96	heavy	ID
E1	m2	f2	nTEDGTTEYAEFLHAPKK(226.078)Rc	nTEDGTTEYAEFLHAPKKRc	nTEDGTTEYAEFLHAPKK(226.078)Rc	AT1G14830.1	AT1G14830.1	| Symbols: ADL1C, ADL5, DRP1C, DL1C | DYNAMIN-like 1C | chr1:5107699-5111470 REVERSE LENGTH=614	AT1G14830.1-K96	heavy	ID
E1	m3	f3	nTEDGTTEYAEFLHAPKK(226.078)Rc	nTEDGTTEYAEFLHAPKKRc	nTEDGTTEYAEFLHAPKK(226.078)Rc	AT1G14830.1	AT1G14830.1	| Symbols: ADL1C, ADL5, DRP1C, DL1C | DYNAMIN-like 1C | chr1:5107699-5111470 REVERSE LENGTH=614	AT1G14830.1-K96	heavy	ID
E1	m3	f3	nTEDGTTEYAEFLHAPKK(226.078)Rc	nTEDGTTEYAEFLHAPKKRc	nTEDGTTEYAEFLHAPKK(226.078)Rc	AT1G14830.1	AT1G14830.1	| Symbols: ADL1C, ADL5, DRP1C, DL1C | DYNAMIN-like 1C | chr1:5107699-5111470 REVERSE LENGTH=614	AT1G14830.1-K96	heavy	ID
E1	m1	f1	nVDQGQPILVLEAM(15.995)K(242.073)M(15.995)EHVVKc	nVDQGQPILVLEAMKMEHVVKc	nVDQGQPILVLEAM(15.995)K(242.073)M(15.995)EHVVKc	AT1G03090.2	AT1G03090.1;AT1G03090.2	| Symbols: MCCA | methylcrotonyl-CoA carboxylase alpha chain, mitochondrial / 3-methylcrotonyl-CoA carboxylase 1 (MCCA) | chr1:739715-743819 FORWARD LENGTH=734	AT1G03090.2-K699	heavy	ID
E1	m1	f1	nVDQGQPILVLEAM(15.995)K(242.073)M(15.995)EHVVKc	nVDQGQPILVLEAMKMEHVVKc	nVDQGQPILVLEAM(15.995)K(242.073)M(15.995)EHVVKc	AT1G03090.2	AT1G03090.1;AT1G03090.2	| Symbols: MCCA | methylcrotonyl-CoA carboxylase alpha chain, mitochondrial / 3-methylcrotonyl-CoA carboxylase 1 (MCCA) | chr1:739715-743819 FORWARD LENGTH=734	AT1G03090.2-K699	heavy	ID
E1	m1	f1	nVDQGQPILVLEAM(15.995)K(242.073)M(15.995)EHVVKc	nVDQGQPILVLEAMKMEHVVKc	nVDQGQPILVLEAM(15.995)K(242.073)M(15.995)EHVVKc	AT1G03090.2	AT1G03090.1;AT1G03090.2	| Symbols: MCCA | methylcrotonyl-CoA carboxylase alpha chain, mitochondrial / 3-methylcrotonyl-CoA carboxylase 1 (MCCA) | chr1:739715-743819 FORWARD LENGTH=734	AT1G03090.2-K699	heavy	ID
E1	m1	f1	nVDQGQPILVLEAM(15.995)K(242.073)M(15.995)EHVVKc	nVDQGQPILVLEAMKMEHVVKc	nVDQGQPILVLEAM(15.995)K(242.073)M(15.995)EHVVKc	AT1G03090.2	AT1G03090.1;AT1G03090.2	| Symbols: MCCA | methylcrotonyl-CoA carboxylase alpha chain, mitochondrial / 3-methylcrotonyl-CoA carboxylase 1 (MCCA) | chr1:739715-743819 FORWARD LENGTH=734	AT1G03090.2-K699	heavy	ID
E1	m1	f1	nVDQGQPILVLEAM(15.995)K(242.073)M(15.995)EHVVKc	nVDQGQPILVLEAMKMEHVVKc	nVDQGQPILVLEAM(15.995)K(242.073)M(15.995)EHVVKc	AT1G03090.2	AT1G03090.1;AT1G03090.2	| Symbols: MCCA | methylcrotonyl-CoA carboxylase alpha chain, mitochondrial / 3-methylcrotonyl-CoA carboxylase 1 (MCCA) | chr1:739715-743819 FORWARD LENGTH=734	AT1G03090.2-K699	heavy	ID
E1	m2	f2	nVDQGQPILVLEAM(15.995)K(242.073)M(15.995)EHVVKc	nVDQGQPILVLEAMKMEHVVKc	nVDQGQPILVLEAM(15.995)K(242.073)M(15.995)EHVVKc	AT1G03090.2	AT1G03090.1;AT1G03090.2	| Symbols: MCCA | methylcrotonyl-CoA carboxylase alpha chain, mitochondrial / 3-methylcrotonyl-CoA carboxylase 1 (MCCA) | chr1:739715-743819 FORWARD LENGTH=734	AT1G03090.2-K699	heavy	ID
E1	m2	f2	nVDQGQPILVLEAM(15.995)K(242.073)M(15.995)EHVVKc	nVDQGQPILVLEAMKMEHVVKc	nVDQGQPILVLEAM(15.995)K(242.073)M(15.995)EHVVKc	AT1G03090.2	AT1G03090.1;AT1G03090.2	| Symbols: MCCA | methylcrotonyl-CoA carboxylase alpha chain, mitochondrial / 3-methylcrotonyl-CoA carboxylase 1 (MCCA) | chr1:739715-743819 FORWARD LENGTH=734	AT1G03090.2-K699	heavy	ID
E1	m2	f2	nVDQGQPILVLEAM(15.995)K(242.073)M(15.995)EHVVKc	nVDQGQPILVLEAMKMEHVVKc	nVDQGQPILVLEAM(15.995)K(242.073)M(15.995)EHVVKc	AT1G03090.2	AT1G03090.1;AT1G03090.2	| Symbols: MCCA | methylcrotonyl-CoA carboxylase alpha chain, mitochondrial / 3-methylcrotonyl-CoA carboxylase 1 (MCCA) | chr1:739715-743819 FORWARD LENGTH=734	AT1G03090.2-K699	heavy	ID
E1	m2	f2	nVDQGQPILVLEAM(15.995)K(242.073)M(15.995)EHVVKc	nVDQGQPILVLEAMKMEHVVKc	nVDQGQPILVLEAM(15.995)K(242.073)M(15.995)EHVVKc	AT1G03090.2	AT1G03090.1;AT1G03090.2	| Symbols: MCCA | methylcrotonyl-CoA carboxylase alpha chain, mitochondrial / 3-methylcrotonyl-CoA carboxylase 1 (MCCA) | chr1:739715-743819 FORWARD LENGTH=734	AT1G03090.2-K699	heavy	ID
E1	m2	f2	nVDQGQPILVLEAM(15.995)K(242.073)M(15.995)EHVVKc	nVDQGQPILVLEAMKMEHVVKc	nVDQGQPILVLEAM(15.995)K(242.073)M(15.995)EHVVKc	AT1G03090.2	AT1G03090.1;AT1G03090.2	| Symbols: MCCA | methylcrotonyl-CoA carboxylase alpha chain, mitochondrial / 3-methylcrotonyl-CoA carboxylase 1 (MCCA) | chr1:739715-743819 FORWARD LENGTH=734	AT1G03090.2-K699	heavy	ID
E1	m2	f2	nVDQGQPILVLEAM(15.995)K(242.073)M(15.995)EHVVKc	nVDQGQPILVLEAMKMEHVVKc	nVDQGQPILVLEAM(15.995)K(242.073)M(15.995)EHVVKc	AT1G03090.2	AT1G03090.1;AT1G03090.2	| Symbols: MCCA | methylcrotonyl-CoA carboxylase alpha chain, mitochondrial / 3-methylcrotonyl-CoA carboxylase 1 (MCCA) | chr1:739715-743819 FORWARD LENGTH=734	AT1G03090.2-K699	heavy	ID
E1	m2	f2	nVDQGQPILVLEAM(15.995)K(242.073)M(15.995)EHVVKc	nVDQGQPILVLEAMKMEHVVKc	nVDQGQPILVLEAM(15.995)K(242.073)M(15.995)EHVVKc	AT1G03090.2	AT1G03090.1;AT1G03090.2	| Symbols: MCCA | methylcrotonyl-CoA carboxylase alpha chain, mitochondrial / 3-methylcrotonyl-CoA carboxylase 1 (MCCA) | chr1:739715-743819 FORWARD LENGTH=734	AT1G03090.2-K699	heavy	ID
E1	m3	f3	nVDQGQPILVLEAM(15.995)K(242.073)M(15.995)EHVVKc	nVDQGQPILVLEAMKMEHVVKc	nVDQGQPILVLEAM(15.995)K(242.073)M(15.995)EHVVKc	AT1G03090.2	AT1G03090.1;AT1G03090.2	| Symbols: MCCA | methylcrotonyl-CoA carboxylase alpha chain, mitochondrial / 3-methylcrotonyl-CoA carboxylase 1 (MCCA) | chr1:739715-743819 FORWARD LENGTH=734	AT1G03090.2-K699	heavy	ID
E1	m3	f3	nVDQGQPILVLEAM(15.995)K(242.073)M(15.995)EHVVKc	nVDQGQPILVLEAMKMEHVVKc	nVDQGQPILVLEAM(15.995)K(242.073)M(15.995)EHVVKc	AT1G03090.2	AT1G03090.1;AT1G03090.2	| Symbols: MCCA | methylcrotonyl-CoA carboxylase alpha chain, mitochondrial / 3-methylcrotonyl-CoA carboxylase 1 (MCCA) | chr1:739715-743819 FORWARD LENGTH=734	AT1G03090.2-K699	heavy	ID
E1	m3	f3	nVDQGQPILVLEAM(15.995)K(242.073)M(15.995)EHVVKc	nVDQGQPILVLEAMKMEHVVKc	nVDQGQPILVLEAM(15.995)K(242.073)M(15.995)EHVVKc	AT1G03090.2	AT1G03090.1;AT1G03090.2	| Symbols: MCCA | methylcrotonyl-CoA carboxylase alpha chain, mitochondrial / 3-methylcrotonyl-CoA carboxylase 1 (MCCA) | chr1:739715-743819 FORWARD LENGTH=734	AT1G03090.2-K699	heavy	ID
E1	m3	f3	nVDQGQPILVLEAM(15.995)K(242.073)M(15.995)EHVVKc	nVDQGQPILVLEAMKMEHVVKc	nVDQGQPILVLEAM(15.995)K(242.073)M(15.995)EHVVKc	AT1G03090.2	AT1G03090.1;AT1G03090.2	| Symbols: MCCA | methylcrotonyl-CoA carboxylase alpha chain, mitochondrial / 3-methylcrotonyl-CoA carboxylase 1 (MCCA) | chr1:739715-743819 FORWARD LENGTH=734	AT1G03090.2-K699	heavy	ID
E1	m3	f3	nVDQGQPILVLEAM(15.995)K(242.073)M(15.995)EHVVKc	nVDQGQPILVLEAMKMEHVVKc	nVDQGQPILVLEAM(15.995)K(242.073)M(15.995)EHVVKc	AT1G03090.2	AT1G03090.1;AT1G03090.2	| Symbols: MCCA | methylcrotonyl-CoA carboxylase alpha chain, mitochondrial / 3-methylcrotonyl-CoA carboxylase 1 (MCCA) | chr1:739715-743819 FORWARD LENGTH=734	AT1G03090.2-K699	heavy	ID
E1	m3	f3	nVDQGQPILVLEAM(15.995)K(242.073)M(15.995)EHVVKc	nVDQGQPILVLEAMKMEHVVKc	nVDQGQPILVLEAM(15.995)K(242.073)M(15.995)EHVVKc	AT1G03090.2	AT1G03090.1;AT1G03090.2	| Symbols: MCCA | methylcrotonyl-CoA carboxylase alpha chain, mitochondrial / 3-methylcrotonyl-CoA carboxylase 1 (MCCA) | chr1:739715-743819 FORWARD LENGTH=734	AT1G03090.2-K699	heavy	ID
E1	m3	f3	nIGIVGLPNVGK(242.073)STLFNTLTKc	nIGIVGLPNVGKSTLFNTLTKc	nIGIVGLPNVGK(242.073)STLFNTLTKc	AT1G30580.1	AT1G30580.1	| Symbols: | GTP binding | chr1:10831953-10835454 REVERSE LENGTH=394	AT1G30580.1-K37	heavy	ID
E1	m1	f1	nKPAEK(242.073)TPAAEPAAAAEKc	nKPAEKTPAAEPAAAAEKc	nKPAEK(242.073)TPAAEPAAAAEKc	AT5G22880.1	AT5G22880.1	| Symbols: H2B, HTB2 | histone B2 | chr5:7652130-7652567 REVERSE LENGTH=145	AT5G22880.1-K16	heavy	ID
E1	m1	f1	nDVEKANGLEK(242.073)GM(15.995)TYAEVIKc	nDVEKANGLEKGMTYAEVIKc	nDVEKANGLEK(242.073)GM(15.995)TYAEVIKc	AT4G02510.1	AT4G02510.1	| Symbols: TOC159, TOC86, PPI2, TOC160, ATTOC159 | translocon at the outer envelope membrane of chloroplasts 159 | chr4:1104766-1109360 FORWARD LENGTH=1503	AT4G02510.1-K344	heavy	ID
E1	m2	f2	nDVEKANGLEK(242.073)GM(15.995)TYAEVIKc	nDVEKANGLEKGMTYAEVIKc	nDVEKANGLEK(242.073)GM(15.995)TYAEVIKc	AT4G02510.1	AT4G02510.1	| Symbols: TOC159, TOC86, PPI2, TOC160, ATTOC159 | translocon at the outer envelope membrane of chloroplasts 159 | chr4:1104766-1109360 FORWARD LENGTH=1503	AT4G02510.1-K344	heavy	ID
E1	m3	f3	nDVEKANGLEK(242.073)GM(15.995)TYAEVIKc	nDVEKANGLEKGMTYAEVIKc	nDVEKANGLEK(242.073)GM(15.995)TYAEVIKc	AT4G02510.1	AT4G02510.1	| Symbols: TOC159, TOC86, PPI2, TOC160, ATTOC159 | translocon at the outer envelope membrane of chloroplasts 159 | chr4:1104766-1109360 FORWARD LENGTH=1503	AT4G02510.1-K344	heavy	ID
E1	m1	f1	nSK(242.073)M(15.995)SYASILKc	nSKMSYASILKc	nSK(242.073)M(15.995)SYASILKc	AT5G43960.1	AT5G43960.1;AT5G43960.2	| Symbols: | Nuclear transport factor 2 (NTF2) family protein with RNA binding (RRM-RBD-RNP motifs) domain | chr5:17689154-17691653 REVERSE LENGTH=450	AT5G43960.1-K235	heavy	ID
E1	m2	f2	nSK(242.073)M(15.995)SYASILKc	nSKMSYASILKc	nSK(242.073)M(15.995)SYASILKc	AT5G43960.1	AT5G43960.1;AT5G43960.2	| Symbols: | Nuclear transport factor 2 (NTF2) family protein with RNA binding (RRM-RBD-RNP motifs) domain | chr5:17689154-17691653 REVERSE LENGTH=450	AT5G43960.1-K235	heavy	ID
E1	m1	f1	nFK(242.073)TAGNSQGSQQVHKc	nFKTAGNSQGSQQVHKc	nFK(242.073)TAGNSQGSQQVHKc	AT2G13370.1	AT2G13370.1	| Symbols: CHR5 | chromatin remodeling 5 | chr2:5544601-5555543 REVERSE LENGTH=1724	AT2G13370.1-K1656	heavy	ID
E1	m2	f2	nFK(242.073)TAGNSQGSQQVHKc	nFKTAGNSQGSQQVHKc	nFK(242.073)TAGNSQGSQQVHKc	AT2G13370.1	AT2G13370.1	| Symbols: CHR5 | chromatin remodeling 5 | chr2:5544601-5555543 REVERSE LENGTH=1724	AT2G13370.1-K1656	heavy	ID
E1	m3	f3	nFK(242.073)TAGNSQGSQQVHKc	nFKTAGNSQGSQQVHKc	nFK(242.073)TAGNSQGSQQVHKc	AT2G13370.1	AT2G13370.1	| Symbols: CHR5 | chromatin remodeling 5 | chr2:5544601-5555543 REVERSE LENGTH=1724	AT2G13370.1-K1656	heavy	ID
E1	m1	f1	nLM(15.995)LK(242.073)SLDTIKEQESTKc	nLMLKSLDTIKEQESTKc	nLM(15.995)LK(242.073)SLDTIKEQESTKc	AT1G60490.1	AT1G60490.1	| Symbols: ATVPS34, VPS34, PI3K | vacuolar protein sorting 34 | chr1:22285792-22290190 REVERSE LENGTH=814	AT1G60490.1-K191	heavy	ID
E1	m3	f3	nLM(15.995)LK(242.073)SLDTIKEQESTKc	nLMLKSLDTIKEQESTKc	nLM(15.995)LK(242.073)SLDTIKEQESTKc	AT1G60490.1	AT1G60490.1	| Symbols: ATVPS34, VPS34, PI3K | vacuolar protein sorting 34 | chr1:22285792-22290190 REVERSE LENGTH=814	AT1G60490.1-K191	heavy	ID
E1	m1	f1	nK(242.073)QPSYGRc	nKQPSYGRc	nK(242.073)QPSYGRc	AT5G39570.1	AT5G39570.1	| Symbols: | FUNCTIONS IN: molecular_function unknown; INVOLVED IN: biological_process unknown; LOCATED IN: cytosol, nucleus; EXPRESSED IN: 25 plant structures; EXPRESSED DURING: 14 growth stages; BEST Arabidopsis thaliana protein match is: glycine-rich protein (TAIR:AT3G29075.1); Has 30201 Blast hits to 17322 proteins in 780 species: Archae - 12; Bacteria - 1396; Metazoa - 17338; Fungi - 3422; P…	AT5G39570.1-K317	heavy	ID
E1	m3	f3	nK(242.073)QPSYGRc	nKQPSYGRc	nK(242.073)QPSYGRc	AT5G39570.1	AT5G39570.1	| Symbols: | FUNCTIONS IN: molecular_function unknown; INVOLVED IN: biological_process unknown; LOCATED IN: cytosol, nucleus; EXPRESSED IN: 25 plant structures; EXPRESSED DURING: 14 growth stages; BEST Arabidopsis thaliana protein match is: glycine-rich protein (TAIR:AT3G29075.1); Has 30201 Blast hits to 17322 proteins in 780 species: Archae - 12; Bacteria - 1396; Metazoa - 17338; Fungi - 3422; P…	AT5G39570.1-K317	heavy	ID
E1	m3	f3	nAGK(242.073)LFSYKEVALAPPGTIVKc	nAGKLFSYKEVALAPPGTIVKc	nAGK(242.073)LFSYKEVALAPPGTIVKc	AT4G28080.1	AT4G28080.1	| Symbols: | Tetratricopeptide repeat (TPR)-like superfamily protein | chr4:13948993-13957840 REVERSE LENGTH=1819	AT4G28080.1-K1368	heavy	ID
E1	m3	f3	nVALATADSSLKPYK(226.078)SSLPLIFAAKc	nVALATADSSLKPYKSSLPLIFAAKc	nVALATADSSLKPYK(226.078)SSLPLIFAAKc	AT5G11240.1	AT5G11240.1	| Symbols: | transducin family protein / WD-40 repeat family protein | chr5:3582949-3586782 FORWARD LENGTH=615	AT5G11240.1-K303	heavy	ID
E1	m1	f1	nVDQGQPILVLEAM(15.995)K(226.078)M(15.995)EHVVKc	nVDQGQPILVLEAMKMEHVVKc	nVDQGQPILVLEAM(15.995)K(226.078)M(15.995)EHVVKc	AT1G03090.2	AT1G03090.1;AT1G03090.2	| Symbols: MCCA | methylcrotonyl-CoA carboxylase alpha chain, mitochondrial / 3-methylcrotonyl-CoA carboxylase 1 (MCCA) | chr1:739715-743819 FORWARD LENGTH=734	AT1G03090.2-K699	heavy	ID
E1	m1	f1	nVDQGQPILVLEAM(15.995)K(226.078)M(15.995)EHVVKc	nVDQGQPILVLEAMKMEHVVKc	nVDQGQPILVLEAM(15.995)K(226.078)M(15.995)EHVVKc	AT1G03090.2	AT1G03090.1;AT1G03090.2	| Symbols: MCCA | methylcrotonyl-CoA carboxylase alpha chain, mitochondrial / 3-methylcrotonyl-CoA carboxylase 1 (MCCA) | chr1:739715-743819 FORWARD LENGTH=734	AT1G03090.2-K699	heavy	ID
E1	m2	f2	nVDQGQPILVLEAM(15.995)K(226.078)M(15.995)EHVVKc	nVDQGQPILVLEAMKMEHVVKc	nVDQGQPILVLEAM(15.995)K(226.078)M(15.995)EHVVKc	AT1G03090.2	AT1G03090.1;AT1G03090.2	| Symbols: MCCA | methylcrotonyl-CoA carboxylase alpha chain, mitochondrial / 3-methylcrotonyl-CoA carboxylase 1 (MCCA) | chr1:739715-743819 FORWARD LENGTH=734	AT1G03090.2-K699	heavy	ID
E1	m3	f3	nVDQGQPILVLEAM(15.995)K(226.078)M(15.995)EHVVKc	nVDQGQPILVLEAMKMEHVVKc	nVDQGQPILVLEAM(15.995)K(226.078)M(15.995)EHVVKc	AT1G03090.2	AT1G03090.1;AT1G03090.2	| Symbols: MCCA | methylcrotonyl-CoA carboxylase alpha chain, mitochondrial / 3-methylcrotonyl-CoA carboxylase 1 (MCCA) | chr1:739715-743819 FORWARD LENGTH=734	AT1G03090.2-K699	heavy	ID
E1	m3	f3	nTLTAGDIASRPK(226.078)M(15.995)ETFRc	nTLTAGDIASRPKMETFRc	nTLTAGDIASRPK(226.078)M(15.995)ETFRc	AT1G55830.2	AT1G55830.1;AT1G55830.2	| Symbols: | unknown protein; FUNCTIONS IN: molecular_function unknown; INVOLVED IN: biological_process unknown; LOCATED IN: cellular_component unknown; EXPRESSED IN: 22 plant structures; EXPRESSED DURING: 13 growth stages; CONTAINS InterPro DOMAIN/s: Protein of unknown function DUF812 (InterPro:IPR008530). | chr1:20867918-20870205 REVERSE LENGTH=493	AT1G55830.2-K46	heavy	ID
E1	m1	f1	nLLGAK(226.078)TQVVAGTM(15.995)HHLTVEVADGETNKVYEAKc	nLLGAKTQVVAGTMHHLTVEVADGETNKVYEAKc	nLLGAK(226.078)TQVVAGTM(15.995)HHLTVEVADGETNKVYEAKc	AT5G12140.1	AT5G12140.1	| Symbols: ATCYS1, CYS1 | cystatin-1 | chr5:3923295-3923936 REVERSE LENGTH=101	AT5G12140.1-K53	heavy	ID
E1	m3	f3	nLLGAK(226.078)TQVVAGTM(15.995)HHLTVEVADGETNKVYEAKc	nLLGAKTQVVAGTMHHLTVEVADGETNKVYEAKc	nLLGAK(226.078)TQVVAGTM(15.995)HHLTVEVADGETNKVYEAKc	AT5G12140.1	AT5G12140.1	| Symbols: ATCYS1, CYS1 | cystatin-1 | chr5:3923295-3923936 REVERSE LENGTH=101	AT5G12140.1-K53	heavy	ID
E1	m3	f3	nTEDGTTEYAEFLHAPKK(242.073)c	nTEDGTTEYAEFLHAPKKc	nTEDGTTEYAEFLHAPKK(242.073)c	AT1G14830.1	AT1G14830.1	| Symbols: ADL1C, ADL5, DRP1C, DL1C | DYNAMIN-like 1C | chr1:5107699-5111470 REVERSE LENGTH=614	AT1G14830.1-K96	heavy	ID
E1	m3	f3	nAEDVVSSMLAK(226.078)GFILGKDAVGKc	nAEDVVSSMLAKGFILGKDAVGKc	nAEDVVSSMLAK(226.078)GFILGKDAVGKc	AT5G16840.1	AT5G16840.1;AT5G16840.2;AT5G16840.3	| Symbols: BPA1 | binding partner of acd11 1 | chr5:5536042-5538026 FORWARD LENGTH=259	AT5G16840.1-K110	heavy	ID
E1	m1	f1	nVSANHQAPVKDEWPSIEK(226.078)PLAPSTSSLSVAPAESEVRc	nVSANHQAPVKDEWPSIEKPLAPSTSSLSVAPAESEVRc	nVSANHQAPVKDEWPSIEK(226.078)PLAPSTSSLSVAPAESEVRc	AT1G29370.1	AT1G29370.1	| Symbols: | Kinase-related protein of unknown function (DUF1296) | chr1:10278080-10283024 REVERSE LENGTH=831	AT1G29370.1-K240	heavy	ID
E1	m3	f3	nLRQVIVDHALSNGETEK(226.078)NAVTSIFQKc	nLRQVIVDHALSNGETEKNAVTSIFQKc	nLRQVIVDHALSNGETEK(226.078)NAVTSIFQKc	AT3G53260.1	AT3G53260.1	| Symbols: PAL2, ATPAL2 | phenylalanine ammonia-lyase 2 | chr3:19744256-19746619 REVERSE LENGTH=717	AT3G53260.1-K610	heavy	ID
E1	m1	f1	nEIAESSKPAK(226.078)ELIELNPTSEYAPGLEDTLILTM(15.995)Kc	nEIAESSKPAKELIELNPTSEYAPGLEDTLILTMKc	nEIAESSKPAK(226.078)ELIELNPTSEYAPGLEDTLILTM(15.995)Kc	AT1G53310.1	AT1G53310.1;AT1G53310.2;AT1G53310.3	| Symbols: ATPPC1, PEPC1, ATPEPC1, PPC1 | phosphoenolpyruvate carboxylase 1 | chr1:19884261-19888070 REVERSE LENGTH=967	AT1G53310.1-K933	heavy	ID
E1	m1	f1	nEIAESSKPAK(226.078)ELIELNPTSEYAPGLEDTLILTM(15.995)Kc	nEIAESSKPAKELIELNPTSEYAPGLEDTLILTMKc	nEIAESSKPAK(226.078)ELIELNPTSEYAPGLEDTLILTM(15.995)Kc	AT1G53310.1	AT1G53310.1;AT1G53310.2;AT1G53310.3	| Symbols: ATPPC1, PEPC1, ATPEPC1, PPC1 | phosphoenolpyruvate carboxylase 1 | chr1:19884261-19888070 REVERSE LENGTH=967	AT1G53310.1-K933	heavy	ID
E1	m2	f2	nEIAESSKPAK(226.078)ELIELNPTSEYAPGLEDTLILTM(15.995)Kc	nEIAESSKPAKELIELNPTSEYAPGLEDTLILTMKc	nEIAESSKPAK(226.078)ELIELNPTSEYAPGLEDTLILTM(15.995)Kc	AT1G53310.1	AT1G53310.1;AT1G53310.2;AT1G53310.3	| Symbols: ATPPC1, PEPC1, ATPEPC1, PPC1 | phosphoenolpyruvate carboxylase 1 | chr1:19884261-19888070 REVERSE LENGTH=967	AT1G53310.1-K933	heavy	ID
E1	m3	f3	nEIAESSKPAK(226.078)ELIELNPTSEYAPGLEDTLILTM(15.995)Kc	nEIAESSKPAKELIELNPTSEYAPGLEDTLILTMKc	nEIAESSKPAK(226.078)ELIELNPTSEYAPGLEDTLILTM(15.995)Kc	AT1G53310.1	AT1G53310.1;AT1G53310.2;AT1G53310.3	| Symbols: ATPPC1, PEPC1, ATPEPC1, PPC1 | phosphoenolpyruvate carboxylase 1 | chr1:19884261-19888070 REVERSE LENGTH=967	AT1G53310.1-K933	heavy	ID
E1	m3	f3	nEIAESSKPAK(226.078)ELIELNPTSEYAPGLEDTLILTM(15.995)Kc	nEIAESSKPAKELIELNPTSEYAPGLEDTLILTMKc	nEIAESSKPAK(226.078)ELIELNPTSEYAPGLEDTLILTM(15.995)Kc	AT1G53310.1	AT1G53310.1;AT1G53310.2;AT1G53310.3	| Symbols: ATPPC1, PEPC1, ATPEPC1, PPC1 | phosphoenolpyruvate carboxylase 1 | chr1:19884261-19888070 REVERSE LENGTH=967	AT1G53310.1-K933	heavy	ID
E1	m1	f1	nGLVDAGVTK(242.073)VPRc	nGLVDAGVTKVPRc	nGLVDAGVTK(242.073)VPRc	AT2G25450.1	AT2G25450.1	| Symbols: | 2-oxoglutarate (2OG) and Fe(II)-dependent oxygenase superfamily protein | chr2:10830286-10831563 REVERSE LENGTH=359	AT2G25450.1-K31	heavy	ID
E1	m2	f2	nGLVDAGVTK(242.073)VPRc	nGLVDAGVTKVPRc	nGLVDAGVTK(242.073)VPRc	AT2G25450.1	AT2G25450.1	| Symbols: | 2-oxoglutarate (2OG) and Fe(II)-dependent oxygenase superfamily protein | chr2:10830286-10831563 REVERSE LENGTH=359	AT2G25450.1-K31	heavy	ID
E1	m3	f3	nGLVDAGVTK(242.073)VPRc	nGLVDAGVTKVPRc	nGLVDAGVTK(242.073)VPRc	AT2G25450.1	AT2G25450.1	| Symbols: | 2-oxoglutarate (2OG) and Fe(II)-dependent oxygenase superfamily protein | chr2:10830286-10831563 REVERSE LENGTH=359	AT2G25450.1-K31	heavy	ID
E1	m3	f3	nTKDGQVTK(226.078)TGISGIRc	nTKDGQVTKTGISGIRc	nTKDGQVTK(226.078)TGISGIRc	AT3G26560.1	AT3G26560.1	| Symbols: | ATP-dependent RNA helicase, putative | chr3:9750122-9753719 REVERSE LENGTH=1168	AT3G26560.1-K321	heavy	ID
E1	m1	f1	nIGEGGYGPVYNGELDHTPVAIK(242.073)c	nIGEGGYGPVYNGELDHTPVAIKc	nIGEGGYGPVYNGELDHTPVAIK(242.073)c	AT5G26150.1	AT5G26150.1	| Symbols: | protein kinase family protein | chr5:9137461-9140099 REVERSE LENGTH=703	AT5G26150.1-K449	heavy	ID
E1	m1	f1	nGFLQQPDFVNM(15.995)MQEIQKNPSSLNLYLK(226.078)DQRc	nGFLQQPDFVNMMQEIQKNPSSLNLYLKDQRc	nGFLQQPDFVNM(15.995)MQEIQKNPSSLNLYLK(226.078)DQRc	AT1G12270.1	AT1G12270.1	| Symbols: Hop1 | stress-inducible protein, putative | chr1:4172105-4174575 FORWARD LENGTH=572	AT1G12270.1-K174	heavy	ID
E1	m3	f3	nGFLQQPDFVNM(15.995)MQEIQKNPSSLNLYLK(226.078)DQRc	nGFLQQPDFVNMMQEIQKNPSSLNLYLKDQRc	nGFLQQPDFVNM(15.995)MQEIQKNPSSLNLYLK(226.078)DQRc	AT1G12270.1	AT1G12270.1	| Symbols: Hop1 | stress-inducible protein, putative | chr1:4172105-4174575 FORWARD LENGTH=572	AT1G12270.1-K174	heavy	ID
E1	m1	f1	nYEIGENSIPK(242.073)DAAYQIIKDELM(15.995)LDGNPRc	nYEIGENSIPKDAAYQIIKDELMLDGNPRc	nYEIGENSIPK(242.073)DAAYQIIKDELM(15.995)LDGNPRc	AT1G65960.2	AT1G65960.2	| Symbols: GAD2 | glutamate decarboxylase 2 | chr1:24552094-24557253 FORWARD LENGTH=494	AT1G65960.2-K38	heavy	ID
E1	m1	f1	nQLALSK(242.073)M(15.995)ASVNALMHQQGQHPLRc	nQLALSKMASVNALMHQQGQHPLRc	nQLALSK(242.073)M(15.995)ASVNALMHQQGQHPLRc	AT3G14100.1	AT3G14100.1	| Symbols: | RNA-binding (RRM/RBD/RNP motifs) family protein | chr3:4673027-4675950 FORWARD LENGTH=427	AT3G14100.1-K378	heavy	ID
E1	m2	f2	nNK(242.073)SPLLLQM(15.995)NPIHKc	nNKSPLLLQMNPIHKc	nNK(242.073)SPLLLQM(15.995)NPIHKc	AT1G78380.1	AT1G78380.1	| Symbols: ATGSTU19, GST8, GSTU19 | glutathione S-transferase TAU 19 | chr1:29486659-29487819 REVERSE LENGTH=219	AT1G78380.1-K40	heavy	ID
E1	m3	f3	nNK(242.073)SPLLLQM(15.995)NPIHKc	nNKSPLLLQMNPIHKc	nNK(242.073)SPLLLQM(15.995)NPIHKc	AT1G78380.1	AT1G78380.1	| Symbols: ATGSTU19, GST8, GSTU19 | glutathione S-transferase TAU 19 | chr1:29486659-29487819 REVERSE LENGTH=219	AT1G78380.1-K40	heavy	ID
E1	m3	f3	nAAESTGQTLNK(242.073)ASTLNRc	nAAESTGQTLNKASTLNRc	nAAESTGQTLNK(242.073)ASTLNRc	AT3G44530.1	AT3G44530.1;AT3G44530.2	| Symbols: HIRA | homolog of histone chaperone HIRA | chr3:16116026-16121247 FORWARD LENGTH=1058	AT3G44530.1-K462	heavy	ID
E1	m3	f3	nGQIQSIDWLDRLM(15.995)LK(242.073)SLDTIKc	nGQIQSIDWLDRLMLKSLDTIKc	nGQIQSIDWLDRLM(15.995)LK(242.073)SLDTIKc	AT1G60490.1	AT1G60490.1	| Symbols: ATVPS34, VPS34, PI3K | vacuolar protein sorting 34 | chr1:22285792-22290190 REVERSE LENGTH=814	AT1G60490.1-K191	heavy	ID
E1	m3	f3	nDGPGPLHSPAVSK(226.078)SASMNTRc	nDGPGPLHSPAVSKSASMNTRc	nDGPGPLHSPAVSK(226.078)SASMNTRc	AT5G57870.1	AT5G57870.1;AT5G57870.2	| Symbols: eIFiso4G1 | MIF4G domain-containing protein / MA3 domain-containing protein | chr5:23439755-23443433 FORWARD LENGTH=780	AT5G57870.1-K547	heavy	ID
E1	m3	f3	nK(226.078)IGFTDKINTGTVVVGEKc	nKIGFTDKINTGTVVVGEKc	nK(226.078)IGFTDKINTGTVVVGEKc	AT4G17720.1	AT4G17720.1	| Symbols: | RNA-binding (RRM/RBD/RNP motifs) family protein | chr4:9862660-9864498 REVERSE LENGTH=313	AT4G17720.1-K153	heavy	ID
E1	m3	f3	nTAATPAK(226.078)PLYKc	nTAATPAKPLYKc	nTAATPAK(226.078)PLYKc	AT3G18860.1	AT3G18860.1;AT3G18860.2	| Symbols: | transducin family protein / WD-40 repeat family protein | chr3:6501774-6508352 FORWARD LENGTH=760	AT3G18860.1-K482	heavy	ID
E1	m3	f3	n(226.078)ASVSQGHEHKNQPLIFGPASIVGGPLSTERc	nASVSQGHEHKNQPLIFGPASIVGGPLSTERc	n(226.078)ASVSQGHEHKNQPLIFGPASIVGGPLSTERc	AT5G53000.1	AT5G53000.1	| Symbols: TAP46 | 2A phosphatase associated protein of 46 kD | chr5:21485654-21487869 REVERSE LENGTH=405	AT5G53000.1-R278	heavy	ID
E1	m1	f1	nLSTPK(226.078)PLPSDLLHLKc	nLSTPKPLPSDLLHLKc	nLSTPK(226.078)PLPSDLLHLKc	AT1G06650.1	AT1G06650.1;AT1G06650.2	| Symbols: | 2-oxoglutarate (2OG) and Fe(II)-dependent oxygenase superfamily protein | chr1:2035909-2037047 FORWARD LENGTH=314	AT1G06650.1-K52	heavy	ID
E1	m2	f2	nLSTPK(226.078)PLPSDLLHLKc	nLSTPKPLPSDLLHLKc	nLSTPK(226.078)PLPSDLLHLKc	AT1G06650.1	AT1G06650.1;AT1G06650.2	| Symbols: | 2-oxoglutarate (2OG) and Fe(II)-dependent oxygenase superfamily protein | chr1:2035909-2037047 FORWARD LENGTH=314	AT1G06650.1-K52	heavy	ID
E1	m3	f3	nLSTPK(226.078)PLPSDLLHLKc	nLSTPKPLPSDLLHLKc	nLSTPK(226.078)PLPSDLLHLKc	AT1G06650.1	AT1G06650.1;AT1G06650.2	| Symbols: | 2-oxoglutarate (2OG) and Fe(II)-dependent oxygenase superfamily protein | chr1:2035909-2037047 FORWARD LENGTH=314	AT1G06650.1-K52	heavy	ID
E1	m3	f3	nLSTPK(226.078)PLPSDLLHLKc	nLSTPKPLPSDLLHLKc	nLSTPK(226.078)PLPSDLLHLKc	AT1G06650.1	AT1G06650.1;AT1G06650.2	| Symbols: | 2-oxoglutarate (2OG) and Fe(II)-dependent oxygenase superfamily protein | chr1:2035909-2037047 FORWARD LENGTH=314	AT1G06650.1-K52	heavy	ID
E1	m3	f3	nGQIQSIDWLDRLM(15.995)LK(226.078)SLDTIKc	nGQIQSIDWLDRLMLKSLDTIKc	nGQIQSIDWLDRLM(15.995)LK(226.078)SLDTIKc	AT1G60490.1	AT1G60490.1	| Symbols: ATVPS34, VPS34, PI3K | vacuolar protein sorting 34 | chr1:22285792-22290190 REVERSE LENGTH=814	AT1G60490.1-K191	heavy	ID
E1	m1	f1	nFYQHK(226.078)M(15.995)DISELRc	nFYQHKMDISELRc	nFYQHK(226.078)M(15.995)DISELRc	AT1G42550.1	AT1G42550.1	| Symbols: PMI1 | plastid movement impaired1 | chr1:15977131-15979734 FORWARD LENGTH=843	AT1G42550.1-K496	heavy	ID
E1	m1	f1	nVAFFVQK(242.073)AALHFIDAAARPEYKc	nVAFFVQKAALHFIDAAARPEYKc	nVAFFVQK(242.073)AALHFIDAAARPEYKc	AT2G41560.1	AT2G41560.1	| Symbols: ACA4 | autoinhibited Ca(2+)-ATPase, isoform 4 | chr2:17332256-17337179 REVERSE LENGTH=1030	AT2G41560.1-K68	heavy	ID
E1	m2	f2	nVAFFVQK(242.073)AALHFIDAAARPEYKc	nVAFFVQKAALHFIDAAARPEYKc	nVAFFVQK(242.073)AALHFIDAAARPEYKc	AT2G41560.1	AT2G41560.1	| Symbols: ACA4 | autoinhibited Ca(2+)-ATPase, isoform 4 | chr2:17332256-17337179 REVERSE LENGTH=1030	AT2G41560.1-K68	heavy	ID
E1	m3	f3	nVAFFVQK(242.073)AALHFIDAAARPEYKc	nVAFFVQKAALHFIDAAARPEYKc	nVAFFVQK(242.073)AALHFIDAAARPEYKc	AT2G41560.1	AT2G41560.1	| Symbols: ACA4 | autoinhibited Ca(2+)-ATPase, isoform 4 | chr2:17332256-17337179 REVERSE LENGTH=1030	AT2G41560.1-K68	heavy	ID
E1	m3	f3	nVAFFVQK(242.073)AALHFIDAAARPEYKc	nVAFFVQKAALHFIDAAARPEYKc	nVAFFVQK(242.073)AALHFIDAAARPEYKc	AT2G41560.1	AT2G41560.1	| Symbols: ACA4 | autoinhibited Ca(2+)-ATPase, isoform 4 | chr2:17332256-17337179 REVERSE LENGTH=1030	AT2G41560.1-K68	heavy	ID
E1	m1	f1	nQALQEAVILPVKFPQFFTGK(242.073)Rc	nQALQEAVILPVKFPQFFTGKRc	nQALQEAVILPVKFPQFFTGK(242.073)Rc	AT2G27600.1	AT2G27600.1	| Symbols: SKD1, VPS4, ATSKD1 | AAA-type ATPase family protein | chr2:11781226-11783730 FORWARD LENGTH=435	AT2G27600.1-K161	heavy	ID
E1	m2	f2	nQALQEAVILPVKFPQFFTGK(242.073)Rc	nQALQEAVILPVKFPQFFTGKRc	nQALQEAVILPVKFPQFFTGK(242.073)Rc	AT2G27600.1	AT2G27600.1	| Symbols: SKD1, VPS4, ATSKD1 | AAA-type ATPase family protein | chr2:11781226-11783730 FORWARD LENGTH=435	AT2G27600.1-K161	heavy	ID
E1	m3	f3	nQALQEAVILPVKFPQFFTGK(242.073)Rc	nQALQEAVILPVKFPQFFTGKRc	nQALQEAVILPVKFPQFFTGK(242.073)Rc	AT2G27600.1	AT2G27600.1	| Symbols: SKD1, VPS4, ATSKD1 | AAA-type ATPase family protein | chr2:11781226-11783730 FORWARD LENGTH=435	AT2G27600.1-K161	heavy	ID
E1	m1	f1	nSATK(242.073)VVAEIKc	nSATKVVAEIKc	nSATK(242.073)VVAEIKc	AT1G48920.1	AT1G48920.1	| Symbols: ATNUC-L1, PARL1, NUC-L1 | nucleolin like 1 | chr1:18098186-18101422 FORWARD LENGTH=557	AT1G48920.1-K9	heavy	ID
E1	m1	f1	nEIAESSKPAK(242.073)ELIELNPTSEYAPGLEDTLILTM(15.995)Kc	nEIAESSKPAKELIELNPTSEYAPGLEDTLILTMKc	nEIAESSKPAK(242.073)ELIELNPTSEYAPGLEDTLILTM(15.995)Kc	AT1G53310.1	AT1G53310.1;AT1G53310.2;AT1G53310.3	| Symbols: ATPPC1, PEPC1, ATPEPC1, PPC1 | phosphoenolpyruvate carboxylase 1 | chr1:19884261-19888070 REVERSE LENGTH=967	AT1G53310.1-K933	heavy	ID
E1	m1	f1	nSNFGGGYGDGYGGGHGGGYGGPGGPYK(226.078)SGGGYGGGRc	nSNFGGGYGDGYGGGHGGGYGGPGGPYKSGGGYGGGRc	nSNFGGGYGDGYGGGHGGGYGGPGGPYK(226.078)SGGGYGGGRc	AT5G40490.1	AT5G40490.1	| Symbols: | RNA-binding (RRM/RBD/RNP motifs) family protein | chr5:16225483-16227423 FORWARD LENGTH=423	AT5G40490.1-K252	heavy	ID
E1	m2	f2	nSNFGGGYGDGYGGGHGGGYGGPGGPYK(226.078)SGGGYGGGRc	nSNFGGGYGDGYGGGHGGGYGGPGGPYKSGGGYGGGRc	nSNFGGGYGDGYGGGHGGGYGGPGGPYK(226.078)SGGGYGGGRc	AT5G40490.1	AT5G40490.1	| Symbols: | RNA-binding (RRM/RBD/RNP motifs) family protein | chr5:16225483-16227423 FORWARD LENGTH=423	AT5G40490.1-K252	heavy	ID
E1	m3	f3	nSNFGGGYGDGYGGGHGGGYGGPGGPYK(226.078)SGGGYGGGRc	nSNFGGGYGDGYGGGHGGGYGGPGGPYKSGGGYGGGRc	nSNFGGGYGDGYGGGHGGGYGGPGGPYK(226.078)SGGGYGGGRc	AT5G40490.1	AT5G40490.1	| Symbols: | RNA-binding (RRM/RBD/RNP motifs) family protein | chr5:16225483-16227423 FORWARD LENGTH=423	AT5G40490.1-K252	heavy	ID
E1	m2	f2	nSAVSEIVEIDVPASAGSYM(15.995)K(242.073)SSSPGLAAAAARc	nSAVSEIVEIDVPASAGSYMKSSSPGLAAAAARc	nSAVSEIVEIDVPASAGSYM(15.995)K(242.073)SSSPGLAAAAARc	AT2G14835.1	AT2G14835.1;AT2G14835.2	| Symbols: | RING/U-box superfamily protein | chr2:6367238-6370610 FORWARD LENGTH=343	AT2G14835.1-K210	heavy	ID
E1	m3	f3	nSAVSEIVEIDVPASAGSYM(15.995)K(242.073)SSSPGLAAAAARc	nSAVSEIVEIDVPASAGSYMKSSSPGLAAAAARc	nSAVSEIVEIDVPASAGSYM(15.995)K(242.073)SSSPGLAAAAARc	AT2G14835.1	AT2G14835.1;AT2G14835.2	| Symbols: | RING/U-box superfamily protein | chr2:6367238-6370610 FORWARD LENGTH=343	AT2G14835.1-K210	heavy	ID
E1	m1	f1	nVDQGQPILVLEAM(15.995)K(226.078)MEHVVKAPSSGSIQDLKc	nVDQGQPILVLEAMKMEHVVKAPSSGSIQDLKc	nVDQGQPILVLEAM(15.995)K(226.078)MEHVVKAPSSGSIQDLKc	AT1G03090.2	AT1G03090.1;AT1G03090.2	| Symbols: MCCA | methylcrotonyl-CoA carboxylase alpha chain, mitochondrial / 3-methylcrotonyl-CoA carboxylase 1 (MCCA) | chr1:739715-743819 FORWARD LENGTH=734	AT1G03090.2-K699	heavy	ID
E1	m2	f2	nVDQGQPILVLEAM(15.995)K(226.078)MEHVVKAPSSGSIQDLKc	nVDQGQPILVLEAMKMEHVVKAPSSGSIQDLKc	nVDQGQPILVLEAM(15.995)K(226.078)MEHVVKAPSSGSIQDLKc	AT1G03090.2	AT1G03090.1;AT1G03090.2	| Symbols: MCCA | methylcrotonyl-CoA carboxylase alpha chain, mitochondrial / 3-methylcrotonyl-CoA carboxylase 1 (MCCA) | chr1:739715-743819 FORWARD LENGTH=734	AT1G03090.2-K699	heavy	ID
E1	m3	f3	nVDQGQPILVLEAM(15.995)K(226.078)MEHVVKAPSSGSIQDLKc	nVDQGQPILVLEAMKMEHVVKAPSSGSIQDLKc	nVDQGQPILVLEAM(15.995)K(226.078)MEHVVKAPSSGSIQDLKc	AT1G03090.2	AT1G03090.1;AT1G03090.2	| Symbols: MCCA | methylcrotonyl-CoA carboxylase alpha chain, mitochondrial / 3-methylcrotonyl-CoA carboxylase 1 (MCCA) | chr1:739715-743819 FORWARD LENGTH=734	AT1G03090.2-K699	heavy	ID
E1	m1	f1	nAGAGK(242.073)EGFKc	nAGAGKEGFKc	nAGAGK(242.073)EGFKc	AT3G61220.1	AT3G61220.1;AT3G61220.2	| Symbols: | NAD(P)-binding Rossmann-fold superfamily protein | chr3:22663025-22664316 FORWARD LENGTH=296	AT3G61220.1-K113	heavy	ID
E1	m2	f2	nAGAGK(242.073)EGFKc	nAGAGKEGFKc	nAGAGK(242.073)EGFKc	AT3G61220.1	AT3G61220.1;AT3G61220.2	| Symbols: | NAD(P)-binding Rossmann-fold superfamily protein | chr3:22663025-22664316 FORWARD LENGTH=296	AT3G61220.1-K113	heavy	ID
E1	m3	f3	nAGAGK(242.073)EGFKc	nAGAGKEGFKc	nAGAGK(242.073)EGFKc	AT3G61220.1	AT3G61220.1;AT3G61220.2	| Symbols: | NAD(P)-binding Rossmann-fold superfamily protein | chr3:22663025-22664316 FORWARD LENGTH=296	AT3G61220.1-K113	heavy	ID
E1	m1	f1	nLGEGAAESLHVK(242.073)c	nLGEGAAESLHVKc	nLGEGAAESLHVK(242.073)c	AT2G36460.1	AT2G36460.1;AT2G36460.2	| Symbols: | Aldolase superfamily protein | chr2:15296929-15298387 REVERSE LENGTH=358	AT2G36460.1-K354	heavy	ID
E1	m2	f2	nLGEGAAESLHVK(242.073)c	nLGEGAAESLHVKc	nLGEGAAESLHVK(242.073)c	AT2G36460.1	AT2G36460.1;AT2G36460.2	| Symbols: | Aldolase superfamily protein | chr2:15296929-15298387 REVERSE LENGTH=358	AT2G36460.1-K354	heavy	ID
E1	m3	f3	nLGEGAAESLHVK(242.073)c	nLGEGAAESLHVKc	nLGEGAAESLHVK(242.073)c	AT2G36460.1	AT2G36460.1;AT2G36460.2	| Symbols: | Aldolase superfamily protein | chr2:15296929-15298387 REVERSE LENGTH=358	AT2G36460.1-K354	heavy	ID
E1	m2	f2	nLPSK(242.073)PLPPAQAVRc	nLPSKPLPPAQAVRc	nLPSK(242.073)PLPPAQAVRc	AT4G16830.1	AT4G16830.1	| Symbols: | Hyaluronan / mRNA binding family | chr4:9470621-9472308 FORWARD LENGTH=355	AT4G16830.1-K50	heavy	ID
E1	m3	f3	nLPSK(242.073)PLPPAQAVRc	nLPSKPLPPAQAVRc	nLPSK(242.073)PLPPAQAVRc	AT4G16830.1	AT4G16830.1	| Symbols: | Hyaluronan / mRNA binding family | chr4:9470621-9472308 FORWARD LENGTH=355	AT4G16830.1-K50	heavy	ID
E1	m1	f1	nLGDGAAESLHVK(242.073)DYKYc	nLGDGAAESLHVKDYKYc	nLGDGAAESLHVK(242.073)DYKYc	AT3G52930.1	AT3G52930.1	| Symbols: | Aldolase superfamily protein | chr3:19627383-19628874 REVERSE LENGTH=358	AT3G52930.1-K354	heavy	ID
E1	m3	f3	nAFLVTNQLK(242.073)PYDKc	nAFLVTNQLKPYDKc	nAFLVTNQLK(242.073)PYDKc	AT3G04870.1	AT3G04870.1;AT3G04870.2	| Symbols: ZDS, PDE181, SPC1 | zeta-carotene desaturase | chr3:1342842-1346189 FORWARD LENGTH=558	AT3G04870.1-K175	heavy	ID
E1	m3	f3	nLPSK(226.078)PLPPAQAVRc	nLPSKPLPPAQAVRc	nLPSK(226.078)PLPPAQAVRc	AT4G16830.1	AT4G16830.1	| Symbols: | Hyaluronan / mRNA binding family | chr4:9470621-9472308 FORWARD LENGTH=355	AT4G16830.1-K50	heavy	ID
E1	m3	f3	nLPSK(226.078)PLPPAQAVRc	nLPSKPLPPAQAVRc	nLPSK(226.078)PLPPAQAVRc	AT4G16830.1	AT4G16830.1	| Symbols: | Hyaluronan / mRNA binding family | chr4:9470621-9472308 FORWARD LENGTH=355	AT4G16830.1-K50	heavy	ID
E1	m1	f1	nESGSFNK(226.078)NFQSPAKc	nESGSFNKNFQSPAKc	nESGSFNK(226.078)NFQSPAKc	AT3G55770.1	AT3G55770.1;AT3G55770.2;AT3G55770.3;AT3G55770.4;AT3G55770.5;AT3G55770.6;AT3G55770.7	| Symbols: | GATA type zinc finger transcription factor family protein | chr3:20703799-20705115 FORWARD LENGTH=199	AT3G55770.1-K74	heavy	ID
E1	m2	f2	nESGSFNK(226.078)NFQSPAKc	nESGSFNKNFQSPAKc	nESGSFNK(226.078)NFQSPAKc	AT3G55770.1	AT3G55770.1;AT3G55770.2;AT3G55770.3;AT3G55770.4;AT3G55770.5;AT3G55770.6;AT3G55770.7	| Symbols: | GATA type zinc finger transcription factor family protein | chr3:20703799-20705115 FORWARD LENGTH=199	AT3G55770.1-K74	heavy	ID
E1	m3	f3	nESGSFNK(226.078)NFQSPAKc	nESGSFNKNFQSPAKc	nESGSFNK(226.078)NFQSPAKc	AT3G55770.1	AT3G55770.1;AT3G55770.2;AT3G55770.3;AT3G55770.4;AT3G55770.5;AT3G55770.6;AT3G55770.7	| Symbols: | GATA type zinc finger transcription factor family protein | chr3:20703799-20705115 FORWARD LENGTH=199	AT3G55770.1-K74	heavy	ID
E1	m1	f1	nVDQGQPILVLEAM(15.995)K(242.073)MEHVVKAPSSGSIQDLKc	nVDQGQPILVLEAMKMEHVVKAPSSGSIQDLKc	nVDQGQPILVLEAM(15.995)K(242.073)MEHVVKAPSSGSIQDLKc	AT1G03090.2	AT1G03090.1;AT1G03090.2	| Symbols: MCCA | methylcrotonyl-CoA carboxylase alpha chain, mitochondrial / 3-methylcrotonyl-CoA carboxylase 1 (MCCA) | chr1:739715-743819 FORWARD LENGTH=734	AT1G03090.2-K699	heavy	ID
E1	m1	f1	nVDQGQPILVLEAM(15.995)K(242.073)MEHVVKAPSSGSIQDLKc	nVDQGQPILVLEAMKMEHVVKAPSSGSIQDLKc	nVDQGQPILVLEAM(15.995)K(242.073)MEHVVKAPSSGSIQDLKc	AT1G03090.2	AT1G03090.1;AT1G03090.2	| Symbols: MCCA | methylcrotonyl-CoA carboxylase alpha chain, mitochondrial / 3-methylcrotonyl-CoA carboxylase 1 (MCCA) | chr1:739715-743819 FORWARD LENGTH=734	AT1G03090.2-K699	heavy	ID
E1	m2	f2	nVDQGQPILVLEAM(15.995)K(242.073)MEHVVKAPSSGSIQDLKc	nVDQGQPILVLEAMKMEHVVKAPSSGSIQDLKc	nVDQGQPILVLEAM(15.995)K(242.073)MEHVVKAPSSGSIQDLKc	AT1G03090.2	AT1G03090.1;AT1G03090.2	| Symbols: MCCA | methylcrotonyl-CoA carboxylase alpha chain, mitochondrial / 3-methylcrotonyl-CoA carboxylase 1 (MCCA) | chr1:739715-743819 FORWARD LENGTH=734	AT1G03090.2-K699	heavy	ID
E1	m2	f2	nVDQGQPILVLEAM(15.995)K(242.073)MEHVVKAPSSGSIQDLKc	nVDQGQPILVLEAMKMEHVVKAPSSGSIQDLKc	nVDQGQPILVLEAM(15.995)K(242.073)MEHVVKAPSSGSIQDLKc	AT1G03090.2	AT1G03090.1;AT1G03090.2	| Symbols: MCCA | methylcrotonyl-CoA carboxylase alpha chain, mitochondrial / 3-methylcrotonyl-CoA carboxylase 1 (MCCA) | chr1:739715-743819 FORWARD LENGTH=734	AT1G03090.2-K699	heavy	ID
E1	m2	f2	nVDQGQPILVLEAM(15.995)K(242.073)MEHVVKAPSSGSIQDLKc	nVDQGQPILVLEAMKMEHVVKAPSSGSIQDLKc	nVDQGQPILVLEAM(15.995)K(242.073)MEHVVKAPSSGSIQDLKc	AT1G03090.2	AT1G03090.1;AT1G03090.2	| Symbols: MCCA | methylcrotonyl-CoA carboxylase alpha chain, mitochondrial / 3-methylcrotonyl-CoA carboxylase 1 (MCCA) | chr1:739715-743819 FORWARD LENGTH=734	AT1G03090.2-K699	heavy	ID
E1	m2	f2	nVDQGQPILVLEAM(15.995)K(242.073)MEHVVKAPSSGSIQDLKc	nVDQGQPILVLEAMKMEHVVKAPSSGSIQDLKc	nVDQGQPILVLEAM(15.995)K(242.073)MEHVVKAPSSGSIQDLKc	AT1G03090.2	AT1G03090.1;AT1G03090.2	| Symbols: MCCA | methylcrotonyl-CoA carboxylase alpha chain, mitochondrial / 3-methylcrotonyl-CoA carboxylase 1 (MCCA) | chr1:739715-743819 FORWARD LENGTH=734	AT1G03090.2-K699	heavy	ID
E1	m2	f2	nVDQGQPILVLEAM(15.995)K(242.073)MEHVVKAPSSGSIQDLKc	nVDQGQPILVLEAMKMEHVVKAPSSGSIQDLKc	nVDQGQPILVLEAM(15.995)K(242.073)MEHVVKAPSSGSIQDLKc	AT1G03090.2	AT1G03090.1;AT1G03090.2	| Symbols: MCCA | methylcrotonyl-CoA carboxylase alpha chain, mitochondrial / 3-methylcrotonyl-CoA carboxylase 1 (MCCA) | chr1:739715-743819 FORWARD LENGTH=734	AT1G03090.2-K699	heavy	ID
E1	m3	f3	nVDQGQPILVLEAM(15.995)K(242.073)MEHVVKAPSSGSIQDLKc	nVDQGQPILVLEAMKMEHVVKAPSSGSIQDLKc	nVDQGQPILVLEAM(15.995)K(242.073)MEHVVKAPSSGSIQDLKc	AT1G03090.2	AT1G03090.1;AT1G03090.2	| Symbols: MCCA | methylcrotonyl-CoA carboxylase alpha chain, mitochondrial / 3-methylcrotonyl-CoA carboxylase 1 (MCCA) | chr1:739715-743819 FORWARD LENGTH=734	AT1G03090.2-K699	heavy	ID
E1	m3	f3	nTGYYGM(15.995)K(226.078)TPGPVQM(15.995)YQHHTGMVVPGVEEQQQYRc	nTGYYGMKTPGPVQMYQHHTGMVVPGVEEQQQYRc	nTGYYGM(15.995)K(226.078)TPGPVQM(15.995)YQHHTGMVVPGVEEQQQYRc	AT4G05150.1	AT4G05150.1	| Symbols: | Octicosapeptide/Phox/Bem1p family protein | chr4:2660339-2662675 FORWARD LENGTH=477	AT4G05150.1-K440	heavy	ID
E1	m2	f2	nTTNFLSGLHK(226.078)SELASGVNQIYRc	nTTNFLSGLHKSELASGVNQIYRc	nTTNFLSGLHK(226.078)SELASGVNQIYRc	AT3G17920.1	AT3G17920.1;AT3G17920.2	| Symbols: | Outer arm dynein light chain 1 protein | chr3:6137255-6142023 FORWARD LENGTH=1010	AT3G17920.1-K626	heavy	ID
E1	m3	f3	nTTNFLSGLHK(226.078)SELASGVNQIYRc	nTTNFLSGLHKSELASGVNQIYRc	nTTNFLSGLHK(226.078)SELASGVNQIYRc	AT3G17920.1	AT3G17920.1;AT3G17920.2	| Symbols: | Outer arm dynein light chain 1 protein | chr3:6137255-6142023 FORWARD LENGTH=1010	AT3G17920.1-K626	heavy	ID
E1	m2	f2	nNIEK(242.073)MASIDAQLRc	nNIEKMASIDAQLRc	nNIEK(242.073)MASIDAQLRc	AT3G14940.1	AT3G14940.1	| Symbols: ATPPC3, PPC3 | phosphoenolpyruvate carboxylase 3 | chr3:5025584-5029476 FORWARD LENGTH=968	AT3G14940.1-K8	heavy	ID
E1	m1	f1	nAFLVTNQLK(242.073)PYDKLRc	nAFLVTNQLKPYDKLRc	nAFLVTNQLK(242.073)PYDKLRc	AT3G04870.1	AT3G04870.1;AT3G04870.2	| Symbols: ZDS, PDE181, SPC1 | zeta-carotene desaturase | chr3:1342842-1346189 FORWARD LENGTH=558	AT3G04870.1-K175	heavy	ID
E1	m2	f2	nAFLVTNQLK(242.073)PYDKLRc	nAFLVTNQLKPYDKLRc	nAFLVTNQLK(242.073)PYDKLRc	AT3G04870.1	AT3G04870.1;AT3G04870.2	| Symbols: ZDS, PDE181, SPC1 | zeta-carotene desaturase | chr3:1342842-1346189 FORWARD LENGTH=558	AT3G04870.1-K175	heavy	ID
E1	m2	f2	nAFLVTNQLK(242.073)PYDKLRc	nAFLVTNQLKPYDKLRc	nAFLVTNQLK(242.073)PYDKLRc	AT3G04870.1	AT3G04870.1;AT3G04870.2	| Symbols: ZDS, PDE181, SPC1 | zeta-carotene desaturase | chr3:1342842-1346189 FORWARD LENGTH=558	AT3G04870.1-K175	heavy	ID
E1	m3	f3	nAFLVTNQLK(242.073)PYDKLRc	nAFLVTNQLKPYDKLRc	nAFLVTNQLK(242.073)PYDKLRc	AT3G04870.1	AT3G04870.1;AT3G04870.2	| Symbols: ZDS, PDE181, SPC1 | zeta-carotene desaturase | chr3:1342842-1346189 FORWARD LENGTH=558	AT3G04870.1-K175	heavy	ID
E1	m3	f3	nAFLVTNQLK(242.073)PYDKLRc	nAFLVTNQLKPYDKLRc	nAFLVTNQLK(242.073)PYDKLRc	AT3G04870.1	AT3G04870.1;AT3G04870.2	| Symbols: ZDS, PDE181, SPC1 | zeta-carotene desaturase | chr3:1342842-1346189 FORWARD LENGTH=558	AT3G04870.1-K175	heavy	ID
E1	m1	f1	nSK(226.078)QSNVSEHLVEIPRc	nSKQSNVSEHLVEIPRc	nSK(226.078)QSNVSEHLVEIPRc	AT1G01320.1	AT1G01320.1;AT1G01320.2	| Symbols: | Tetratricopeptide repeat (TPR)-like superfamily protein | chr1:121582-130099 REVERSE LENGTH=1797	AT1G01320.1-K1164	heavy	ID
E1	m3	f3	nSK(226.078)QSNVSEHLVEIPRc	nSKQSNVSEHLVEIPRc	nSK(226.078)QSNVSEHLVEIPRc	AT1G01320.1	AT1G01320.1;AT1G01320.2	| Symbols: | Tetratricopeptide repeat (TPR)-like superfamily protein | chr1:121582-130099 REVERSE LENGTH=1797	AT1G01320.1-K1164	heavy	ID
E1	m3	f3	nTKEPK(242.073)VETVTLGPSVRc	nTKEPKVETVTLGPSVRc	nTKEPK(242.073)VETVTLGPSVRc	AT3G11510.1	AT3G11510.1	| Symbols: | Ribosomal protein S11 family protein | chr3:3623757-3624866 REVERSE LENGTH=150	AT3G11510.1-K10	heavy	ID
E1	m1	f1	nAAPVEEPVGEKSK(226.078)M(15.995)SYASILKc	nAAPVEEPVGEKSKMSYASILKc	nAAPVEEPVGEKSK(226.078)M(15.995)SYASILKc	AT5G43960.1	AT5G43960.1;AT5G43960.2	| Symbols: | Nuclear transport factor 2 (NTF2) family protein with RNA binding (RRM-RBD-RNP motifs) domain | chr5:17689154-17691653 REVERSE LENGTH=450	AT5G43960.1-K235	heavy	ID
E1	m1	f1	nAAPVEEPVGEKSK(226.078)M(15.995)SYASILKc	nAAPVEEPVGEKSKMSYASILKc	nAAPVEEPVGEKSK(226.078)M(15.995)SYASILKc	AT5G43960.1	AT5G43960.1;AT5G43960.2	| Symbols: | Nuclear transport factor 2 (NTF2) family protein with RNA binding (RRM-RBD-RNP motifs) domain | chr5:17689154-17691653 REVERSE LENGTH=450	AT5G43960.1-K235	heavy	ID
E1	m2	f2	nAAPVEEPVGEKSK(226.078)M(15.995)SYASILKc	nAAPVEEPVGEKSKMSYASILKc	nAAPVEEPVGEKSK(226.078)M(15.995)SYASILKc	AT5G43960.1	AT5G43960.1;AT5G43960.2	| Symbols: | Nuclear transport factor 2 (NTF2) family protein with RNA binding (RRM-RBD-RNP motifs) domain | chr5:17689154-17691653 REVERSE LENGTH=450	AT5G43960.1-K235	heavy	ID
E1	m1	f1	nYVPKPIVK(242.073)EM(15.995)AEQIVSKc	nYVPKPIVKEMAEQIVSKc	nYVPKPIVK(242.073)EM(15.995)AEQIVSKc	AT4G24680.1	AT4G24680.1	| Symbols: MOS1 | modifier of snc1 | chr4:12733425-12739737 FORWARD LENGTH=1427	AT4G24680.1-K1035	heavy	ID
E1	m1	f1	nM(15.995)SGSGRENK(242.073)M(15.995)ANLRc	nMSGSGRENKMANLRc	nM(15.995)SGSGRENK(242.073)M(15.995)ANLRc	AT5G55640.1	AT5G55640.1	| Symbols: | unknown protein; Has 30201 Blast hits to 17322 proteins in 780 species: Archae - 12; Bacteria - 1396; Metazoa - 17338; Fungi - 3422; Plants - 5037; Viruses - 0; Other Eukaryotes - 2996 (source: NCBI BLink). | chr5:22533244-22533923 REVERSE LENGTH=149	AT5G55640.1-K105	heavy	ID
E1	m2	f2	nM(15.995)SGSGRENK(242.073)M(15.995)ANLRc	nMSGSGRENKMANLRc	nM(15.995)SGSGRENK(242.073)M(15.995)ANLRc	AT5G55640.1	AT5G55640.1	| Symbols: | unknown protein; Has 30201 Blast hits to 17322 proteins in 780 species: Archae - 12; Bacteria - 1396; Metazoa - 17338; Fungi - 3422; Plants - 5037; Viruses - 0; Other Eukaryotes - 2996 (source: NCBI BLink). | chr5:22533244-22533923 REVERSE LENGTH=149	AT5G55640.1-K105	heavy	ID
E1	m3	f3	nM(15.995)SGSGRENK(242.073)M(15.995)ANLRc	nMSGSGRENKMANLRc	nM(15.995)SGSGRENK(242.073)M(15.995)ANLRc	AT5G55640.1	AT5G55640.1	| Symbols: | unknown protein; Has 30201 Blast hits to 17322 proteins in 780 species: Archae - 12; Bacteria - 1396; Metazoa - 17338; Fungi - 3422; Plants - 5037; Viruses - 0; Other Eukaryotes - 2996 (source: NCBI BLink). | chr5:22533244-22533923 REVERSE LENGTH=149	AT5G55640.1-K105	heavy	ID
E1	m1	f1	nNPSSLNLYLK(242.073)DQRVM(15.995)QSLGVLLNVKc	nNPSSLNLYLKDQRVMQSLGVLLNVKc	nNPSSLNLYLK(242.073)DQRVM(15.995)QSLGVLLNVKc	AT1G12270.1	AT1G12270.1	| Symbols: Hop1 | stress-inducible protein, putative | chr1:4172105-4174575 FORWARD LENGTH=572	AT1G12270.1-K174	heavy	ID
E1	m1	f1	nNPSSLNLYLK(242.073)DQRVM(15.995)QSLGVLLNVKc	nNPSSLNLYLKDQRVMQSLGVLLNVKc	nNPSSLNLYLK(242.073)DQRVM(15.995)QSLGVLLNVKc	AT1G12270.1	AT1G12270.1	| Symbols: Hop1 | stress-inducible protein, putative | chr1:4172105-4174575 FORWARD LENGTH=572	AT1G12270.1-K174	heavy	ID
E1	m2	f2	nNPSSLNLYLK(242.073)DQRVM(15.995)QSLGVLLNVKc	nNPSSLNLYLKDQRVMQSLGVLLNVKc	nNPSSLNLYLK(242.073)DQRVM(15.995)QSLGVLLNVKc	AT1G12270.1	AT1G12270.1	| Symbols: Hop1 | stress-inducible protein, putative | chr1:4172105-4174575 FORWARD LENGTH=572	AT1G12270.1-K174	heavy	ID
E1	m2	f2	nNPSSLNLYLK(242.073)DQRVM(15.995)QSLGVLLNVKc	nNPSSLNLYLKDQRVMQSLGVLLNVKc	nNPSSLNLYLK(242.073)DQRVM(15.995)QSLGVLLNVKc	AT1G12270.1	AT1G12270.1	| Symbols: Hop1 | stress-inducible protein, putative | chr1:4172105-4174575 FORWARD LENGTH=572	AT1G12270.1-K174	heavy	ID
E1	m3	f3	nNPSSLNLYLK(242.073)DQRVM(15.995)QSLGVLLNVKc	nNPSSLNLYLKDQRVMQSLGVLLNVKc	nNPSSLNLYLK(242.073)DQRVM(15.995)QSLGVLLNVKc	AT1G12270.1	AT1G12270.1	| Symbols: Hop1 | stress-inducible protein, putative | chr1:4172105-4174575 FORWARD LENGTH=572	AT1G12270.1-K174	heavy	ID
E1	m3	f3	nNPSSLNLYLK(242.073)DQRVM(15.995)QSLGVLLNVKc	nNPSSLNLYLKDQRVMQSLGVLLNVKc	nNPSSLNLYLK(242.073)DQRVM(15.995)QSLGVLLNVKc	AT1G12270.1	AT1G12270.1	| Symbols: Hop1 | stress-inducible protein, putative | chr1:4172105-4174575 FORWARD LENGTH=572	AT1G12270.1-K174	heavy	ID
E1	m1	f1	nSLAEK(226.078)SLLLENEDKVRc	nSLAEKSLLLENEDKVRc	nSLAEK(226.078)SLLLENEDKVRc	AT2G40840.1	AT2G40840.1	| Symbols: DPE2 | disproportionating enzyme 2 | chr2:17045368-17050779 FORWARD LENGTH=955	AT2G40840.1-K664	heavy	ID
E1	m2	f2	nSLAEK(226.078)SLLLENEDKVRc	nSLAEKSLLLENEDKVRc	nSLAEK(226.078)SLLLENEDKVRc	AT2G40840.1	AT2G40840.1	| Symbols: DPE2 | disproportionating enzyme 2 | chr2:17045368-17050779 FORWARD LENGTH=955	AT2G40840.1-K664	heavy	ID
E1	m3	f3	nSLAEK(226.078)SLLLENEDKVRc	nSLAEKSLLLENEDKVRc	nSLAEK(226.078)SLLLENEDKVRc	AT2G40840.1	AT2G40840.1	| Symbols: DPE2 | disproportionating enzyme 2 | chr2:17045368-17050779 FORWARD LENGTH=955	AT2G40840.1-K664	heavy	ID
E1	m1	f1	n(226.078)SKMSYASILKc	nSKMSYASILKc	n(226.078)SKMSYASILKc	AT5G43960.1	AT5G43960.1;AT5G43960.2	| Symbols: | Nuclear transport factor 2 (NTF2) family protein with RNA binding (RRM-RBD-RNP motifs) domain | chr5:17689154-17691653 REVERSE LENGTH=450	AT5G43960.1-K233	heavy	ID
E1	m3	f3	nLTDEEAK(242.073)c	nLTDEEAKc	nLTDEEAK(242.073)c	AT2G34050.1	AT2G34050.1	| Symbols: | INVOLVED IN: protein complex assembly; LOCATED IN: mitochondrion, chloroplast; EXPRESSED IN: 19 plant structures; EXPRESSED DURING: 9 growth stages; CONTAINS InterPro DOMAIN/s: ATP11 (InterPro:IPR010591); Has 304 Blast hits to 304 proteins in 167 species: Archae - 0; Bacteria - 0; Metazoa - 101; Fungi - 112; Plants - 39; Viruses - 0; Other Eukaryotes - 52 (source: NCBI BLink). | chr2…	AT2G34050.1-K205	heavy	ID
E1	m2	f2	nALAVVEK(226.078)PIEEHTPKc	nALAVVEKPIEEHTPKc	nALAVVEK(226.078)PIEEHTPKc	AT2G45820.1	AT2G45820.1	| Symbols: | Remorin family protein | chr2:18863147-18864576 REVERSE LENGTH=190	AT2G45820.1-K52	heavy	ID
E1	m3	f3	nALAVVEK(226.078)PIEEHTPKc	nALAVVEKPIEEHTPKc	nALAVVEK(226.078)PIEEHTPKc	AT2G45820.1	AT2G45820.1	| Symbols: | Remorin family protein | chr2:18863147-18864576 REVERSE LENGTH=190	AT2G45820.1-K52	heavy	ID
E1	m1	f1	nFYQHK(242.073)MDISELRc	nFYQHKMDISELRc	nFYQHK(242.073)MDISELRc	AT1G42550.1	AT1G42550.1	| Symbols: PMI1 | plastid movement impaired1 | chr1:15977131-15979734 FORWARD LENGTH=843	AT1G42550.1-K496	heavy	ID
E1	m3	f3	nFYQHK(242.073)MDISELRc	nFYQHKMDISELRc	nFYQHK(242.073)MDISELRc	AT1G42550.1	AT1G42550.1	| Symbols: PMI1 | plastid movement impaired1 | chr1:15977131-15979734 FORWARD LENGTH=843	AT1G42550.1-K496	heavy	ID
E1	m3	f3	n(242.073)GAYETEKPTKc	nGAYETEKPTKc	n(242.073)GAYETEKPTKc	AT1G71880.1	AT1G71880.1	| Symbols: SUC1, ATSUC1 | sucrose-proton symporter 1 | chr1:27054334-27056100 FORWARD LENGTH=513	AT1G71880.1-M1	heavy	ID
E1	m1	f1	nK(242.073)VPVTEAASAVDPHNGNNIQIINc	nKVPVTEAASAVDPHNGNNIQIINc	nK(242.073)VPVTEAASAVDPHNGNNIQIINc	AT4G32960.1	AT4G32960.1	| Symbols: | unknown protein; BEST Arabidopsis thaliana protein match is: unknown protein (TAIR:AT4G32970.1); Has 106 Blast hits to 106 proteins in 39 species: Archae - 0; Bacteria - 0; Metazoa - 62; Fungi - 0; Plants - 37; Viruses - 0; Other Eukaryotes - 7 (source: NCBI BLink). | chr4:15908785-15910141 REVERSE LENGTH=264	AT4G32960.1-K242	heavy	ID
E1	m1	f1	nK(242.073)VPVTEAASAVDPHNGNNIQIINc	nKVPVTEAASAVDPHNGNNIQIINc	nK(242.073)VPVTEAASAVDPHNGNNIQIINc	AT4G32960.1	AT4G32960.1	| Symbols: | unknown protein; BEST Arabidopsis thaliana protein match is: unknown protein (TAIR:AT4G32970.1); Has 106 Blast hits to 106 proteins in 39 species: Archae - 0; Bacteria - 0; Metazoa - 62; Fungi - 0; Plants - 37; Viruses - 0; Other Eukaryotes - 7 (source: NCBI BLink). | chr4:15908785-15910141 REVERSE LENGTH=264	AT4G32960.1-K242	heavy	ID
E1	m2	f2	nK(242.073)VPVTEAASAVDPHNGNNIQIINc	nKVPVTEAASAVDPHNGNNIQIINc	nK(242.073)VPVTEAASAVDPHNGNNIQIINc	AT4G32960.1	AT4G32960.1	| Symbols: | unknown protein; BEST Arabidopsis thaliana protein match is: unknown protein (TAIR:AT4G32970.1); Has 106 Blast hits to 106 proteins in 39 species: Archae - 0; Bacteria - 0; Metazoa - 62; Fungi - 0; Plants - 37; Viruses - 0; Other Eukaryotes - 7 (source: NCBI BLink). | chr4:15908785-15910141 REVERSE LENGTH=264	AT4G32960.1-K242	heavy	ID
E1	m2	f2	nK(242.073)VPVTEAASAVDPHNGNNIQIINc	nKVPVTEAASAVDPHNGNNIQIINc	nK(242.073)VPVTEAASAVDPHNGNNIQIINc	AT4G32960.1	AT4G32960.1	| Symbols: | unknown protein; BEST Arabidopsis thaliana protein match is: unknown protein (TAIR:AT4G32970.1); Has 106 Blast hits to 106 proteins in 39 species: Archae - 0; Bacteria - 0; Metazoa - 62; Fungi - 0; Plants - 37; Viruses - 0; Other Eukaryotes - 7 (source: NCBI BLink). | chr4:15908785-15910141 REVERSE LENGTH=264	AT4G32960.1-K242	heavy	ID
E1	m3	f3	nK(242.073)VPVTEAASAVDPHNGNNIQIINc	nKVPVTEAASAVDPHNGNNIQIINc	nK(242.073)VPVTEAASAVDPHNGNNIQIINc	AT4G32960.1	AT4G32960.1	| Symbols: | unknown protein; BEST Arabidopsis thaliana protein match is: unknown protein (TAIR:AT4G32970.1); Has 106 Blast hits to 106 proteins in 39 species: Archae - 0; Bacteria - 0; Metazoa - 62; Fungi - 0; Plants - 37; Viruses - 0; Other Eukaryotes - 7 (source: NCBI BLink). | chr4:15908785-15910141 REVERSE LENGTH=264	AT4G32960.1-K242	heavy	ID
E1	m1	f1	nAQEEVQK(242.073)SADVAAAPVVKc	nAQEEVQKSADVAAAPVVKc	nAQEEVQK(242.073)SADVAAAPVVKc	AT1G72150.1	AT1G72150.1	| Symbols: PATL1 | PATELLIN 1 | chr1:27148558-27150652 FORWARD LENGTH=573	AT1G72150.1-K8	heavy	ID
E1	m3	f3	nAQEEVQK(242.073)SADVAAAPVVKc	nAQEEVQKSADVAAAPVVKc	nAQEEVQK(242.073)SADVAAAPVVKc	AT1G72150.1	AT1G72150.1	| Symbols: PATL1 | PATELLIN 1 | chr1:27148558-27150652 FORWARD LENGTH=573	AT1G72150.1-K8	heavy	ID
E1	m1	f1	nEPETQLAAK(242.073)SKc	nEPETQLAAKSKc	nEPETQLAAK(242.073)SKc	AT1G27400.1	AT1G27400.1;AT1G67430.1;AT1G67430.2	| Symbols: | Ribosomal protein L22p/L17e family protein | chr1:9515230-9516725 FORWARD LENGTH=176	AT1G27400.1-K169	heavy	ID
E1	m2	f2	nEPETQLAAK(242.073)SKc	nEPETQLAAKSKc	nEPETQLAAK(242.073)SKc	AT1G27400.1	AT1G27400.1;AT1G67430.1;AT1G67430.2	| Symbols: | Ribosomal protein L22p/L17e family protein | chr1:9515230-9516725 FORWARD LENGTH=176	AT1G27400.1-K169	heavy	ID
E1	m3	f3	nEPETQLAAK(242.073)SKc	nEPETQLAAKSKc	nEPETQLAAK(242.073)SKc	AT1G27400.1	AT1G27400.1;AT1G67430.1;AT1G67430.2	| Symbols: | Ribosomal protein L22p/L17e family protein | chr1:9515230-9516725 FORWARD LENGTH=176	AT1G27400.1-K169	heavy	ID
E1	m3	f3	nEPETQLAAK(242.073)SKc	nEPETQLAAKSKc	nEPETQLAAK(242.073)SKc	AT1G27400.1	AT1G27400.1;AT1G67430.1;AT1G67430.2	| Symbols: | Ribosomal protein L22p/L17e family protein | chr1:9515230-9516725 FORWARD LENGTH=176	AT1G27400.1-K169	heavy	ID
E1	m3	f3	nAYLGAQK(226.078)SQYGVPYKc	nAYLGAQKSQYGVPYKc	nAYLGAQK(226.078)SQYGVPYKc	AT2G29190.1	AT2G29190.1;AT2G29190.2;AT2G29200.1	| Symbols: APUM2, PUM2 | pumilio 2 | chr2:12544260-12548071 REVERSE LENGTH=972	AT2G29190.1-K533	heavy	ID
E1	m1	f1	nVDQGQPILVLEAM(15.995)K(242.073)M(15.995)EHVVKAPSSGSIQDLKc	nVDQGQPILVLEAMKMEHVVKAPSSGSIQDLKc	nVDQGQPILVLEAM(15.995)K(242.073)M(15.995)EHVVKAPSSGSIQDLKc	AT1G03090.2	AT1G03090.1;AT1G03090.2	| Symbols: MCCA | methylcrotonyl-CoA carboxylase alpha chain, mitochondrial / 3-methylcrotonyl-CoA carboxylase 1 (MCCA) | chr1:739715-743819 FORWARD LENGTH=734	AT1G03090.2-K699	heavy	ID
E1	m1	f1	nVDQGQPILVLEAM(15.995)K(242.073)M(15.995)EHVVKAPSSGSIQDLKc	nVDQGQPILVLEAMKMEHVVKAPSSGSIQDLKc	nVDQGQPILVLEAM(15.995)K(242.073)M(15.995)EHVVKAPSSGSIQDLKc	AT1G03090.2	AT1G03090.1;AT1G03090.2	| Symbols: MCCA | methylcrotonyl-CoA carboxylase alpha chain, mitochondrial / 3-methylcrotonyl-CoA carboxylase 1 (MCCA) | chr1:739715-743819 FORWARD LENGTH=734	AT1G03090.2-K699	heavy	ID
E1	m1	f1	nVDQGQPILVLEAM(15.995)K(242.073)M(15.995)EHVVKAPSSGSIQDLKc	nVDQGQPILVLEAMKMEHVVKAPSSGSIQDLKc	nVDQGQPILVLEAM(15.995)K(242.073)M(15.995)EHVVKAPSSGSIQDLKc	AT1G03090.2	AT1G03090.1;AT1G03090.2	| Symbols: MCCA | methylcrotonyl-CoA carboxylase alpha chain, mitochondrial / 3-methylcrotonyl-CoA carboxylase 1 (MCCA) | chr1:739715-743819 FORWARD LENGTH=734	AT1G03090.2-K699	heavy	ID
E1	m1	f1	nVDQGQPILVLEAM(15.995)K(242.073)M(15.995)EHVVKAPSSGSIQDLKc	nVDQGQPILVLEAMKMEHVVKAPSSGSIQDLKc	nVDQGQPILVLEAM(15.995)K(242.073)M(15.995)EHVVKAPSSGSIQDLKc	AT1G03090.2	AT1G03090.1;AT1G03090.2	| Symbols: MCCA | methylcrotonyl-CoA carboxylase alpha chain, mitochondrial / 3-methylcrotonyl-CoA carboxylase 1 (MCCA) | chr1:739715-743819 FORWARD LENGTH=734	AT1G03090.2-K699	heavy	ID
E1	m2	f2	nVDQGQPILVLEAM(15.995)K(242.073)M(15.995)EHVVKAPSSGSIQDLKc	nVDQGQPILVLEAMKMEHVVKAPSSGSIQDLKc	nVDQGQPILVLEAM(15.995)K(242.073)M(15.995)EHVVKAPSSGSIQDLKc	AT1G03090.2	AT1G03090.1;AT1G03090.2	| Symbols: MCCA | methylcrotonyl-CoA carboxylase alpha chain, mitochondrial / 3-methylcrotonyl-CoA carboxylase 1 (MCCA) | chr1:739715-743819 FORWARD LENGTH=734	AT1G03090.2-K699	heavy	ID
E1	m2	f2	nVDQGQPILVLEAM(15.995)K(242.073)M(15.995)EHVVKAPSSGSIQDLKc	nVDQGQPILVLEAMKMEHVVKAPSSGSIQDLKc	nVDQGQPILVLEAM(15.995)K(242.073)M(15.995)EHVVKAPSSGSIQDLKc	AT1G03090.2	AT1G03090.1;AT1G03090.2	| Symbols: MCCA | methylcrotonyl-CoA carboxylase alpha chain, mitochondrial / 3-methylcrotonyl-CoA carboxylase 1 (MCCA) | chr1:739715-743819 FORWARD LENGTH=734	AT1G03090.2-K699	heavy	ID
E1	m2	f2	nVDQGQPILVLEAM(15.995)K(242.073)M(15.995)EHVVKAPSSGSIQDLKc	nVDQGQPILVLEAMKMEHVVKAPSSGSIQDLKc	nVDQGQPILVLEAM(15.995)K(242.073)M(15.995)EHVVKAPSSGSIQDLKc	AT1G03090.2	AT1G03090.1;AT1G03090.2	| Symbols: MCCA | methylcrotonyl-CoA carboxylase alpha chain, mitochondrial / 3-methylcrotonyl-CoA carboxylase 1 (MCCA) | chr1:739715-743819 FORWARD LENGTH=734	AT1G03090.2-K699	heavy	ID
E1	m2	f2	nVDQGQPILVLEAM(15.995)K(242.073)M(15.995)EHVVKAPSSGSIQDLKc	nVDQGQPILVLEAMKMEHVVKAPSSGSIQDLKc	nVDQGQPILVLEAM(15.995)K(242.073)M(15.995)EHVVKAPSSGSIQDLKc	AT1G03090.2	AT1G03090.1;AT1G03090.2	| Symbols: MCCA | methylcrotonyl-CoA carboxylase alpha chain, mitochondrial / 3-methylcrotonyl-CoA carboxylase 1 (MCCA) | chr1:739715-743819 FORWARD LENGTH=734	AT1G03090.2-K699	heavy	ID
E1	m2	f2	nVDQGQPILVLEAM(15.995)K(242.073)M(15.995)EHVVKAPSSGSIQDLKc	nVDQGQPILVLEAMKMEHVVKAPSSGSIQDLKc	nVDQGQPILVLEAM(15.995)K(242.073)M(15.995)EHVVKAPSSGSIQDLKc	AT1G03090.2	AT1G03090.1;AT1G03090.2	| Symbols: MCCA | methylcrotonyl-CoA carboxylase alpha chain, mitochondrial / 3-methylcrotonyl-CoA carboxylase 1 (MCCA) | chr1:739715-743819 FORWARD LENGTH=734	AT1G03090.2-K699	heavy	ID
E1	m3	f3	nVDQGQPILVLEAM(15.995)K(242.073)M(15.995)EHVVKAPSSGSIQDLKc	nVDQGQPILVLEAMKMEHVVKAPSSGSIQDLKc	nVDQGQPILVLEAM(15.995)K(242.073)M(15.995)EHVVKAPSSGSIQDLKc	AT1G03090.2	AT1G03090.1;AT1G03090.2	| Symbols: MCCA | methylcrotonyl-CoA carboxylase alpha chain, mitochondrial / 3-methylcrotonyl-CoA carboxylase 1 (MCCA) | chr1:739715-743819 FORWARD LENGTH=734	AT1G03090.2-K699	heavy	ID
E1	m3	f3	nVDQGQPILVLEAM(15.995)K(242.073)M(15.995)EHVVKAPSSGSIQDLKc	nVDQGQPILVLEAMKMEHVVKAPSSGSIQDLKc	nVDQGQPILVLEAM(15.995)K(242.073)M(15.995)EHVVKAPSSGSIQDLKc	AT1G03090.2	AT1G03090.1;AT1G03090.2	| Symbols: MCCA | methylcrotonyl-CoA carboxylase alpha chain, mitochondrial / 3-methylcrotonyl-CoA carboxylase 1 (MCCA) | chr1:739715-743819 FORWARD LENGTH=734	AT1G03090.2-K699	heavy	ID
E1	m3	f3	nVDQGQPILVLEAM(15.995)K(242.073)M(15.995)EHVVKAPSSGSIQDLKc	nVDQGQPILVLEAMKMEHVVKAPSSGSIQDLKc	nVDQGQPILVLEAM(15.995)K(242.073)M(15.995)EHVVKAPSSGSIQDLKc	AT1G03090.2	AT1G03090.1;AT1G03090.2	| Symbols: MCCA | methylcrotonyl-CoA carboxylase alpha chain, mitochondrial / 3-methylcrotonyl-CoA carboxylase 1 (MCCA) | chr1:739715-743819 FORWARD LENGTH=734	AT1G03090.2-K699	heavy	ID
E1	m3	f3	nVDQGQPILVLEAM(15.995)K(242.073)M(15.995)EHVVKAPSSGSIQDLKc	nVDQGQPILVLEAMKMEHVVKAPSSGSIQDLKc	nVDQGQPILVLEAM(15.995)K(242.073)M(15.995)EHVVKAPSSGSIQDLKc	AT1G03090.2	AT1G03090.1;AT1G03090.2	| Symbols: MCCA | methylcrotonyl-CoA carboxylase alpha chain, mitochondrial / 3-methylcrotonyl-CoA carboxylase 1 (MCCA) | chr1:739715-743819 FORWARD LENGTH=734	AT1G03090.2-K699	heavy	ID
E1	m3	f3	nVDQGQPILVLEAM(15.995)K(242.073)M(15.995)EHVVKAPSSGSIQDLKc	nVDQGQPILVLEAMKMEHVVKAPSSGSIQDLKc	nVDQGQPILVLEAM(15.995)K(242.073)M(15.995)EHVVKAPSSGSIQDLKc	AT1G03090.2	AT1G03090.1;AT1G03090.2	| Symbols: MCCA | methylcrotonyl-CoA carboxylase alpha chain, mitochondrial / 3-methylcrotonyl-CoA carboxylase 1 (MCCA) | chr1:739715-743819 FORWARD LENGTH=734	AT1G03090.2-K699	heavy	ID
E1	m3	f3	nVDQGQPILVLEAM(15.995)K(242.073)M(15.995)EHVVKAPSSGSIQDLKc	nVDQGQPILVLEAMKMEHVVKAPSSGSIQDLKc	nVDQGQPILVLEAM(15.995)K(242.073)M(15.995)EHVVKAPSSGSIQDLKc	AT1G03090.2	AT1G03090.1;AT1G03090.2	| Symbols: MCCA | methylcrotonyl-CoA carboxylase alpha chain, mitochondrial / 3-methylcrotonyl-CoA carboxylase 1 (MCCA) | chr1:739715-743819 FORWARD LENGTH=734	AT1G03090.2-K699	heavy	ID
E1	m3	f3	nK(242.073)PENFAKYQAFELIHARc	nKPENFAKYQAFELIHARc	nK(242.073)PENFAKYQAFELIHARc	AT4G10340.1	AT4G10340.1	| Symbols: LHCB5 | light harvesting complex of photosystem II 5 | chr4:6408200-6409496 FORWARD LENGTH=280	AT4G10340.1-K103	heavy	ID
E1	m3	f3	nNFFK(226.078)VTTSDDPVIRRc	nNFFKVTTSDDPVIRRc	nNFFK(226.078)VTTSDDPVIRRc	AT4G20980.1	AT4G20980.1;AT4G20980.2;AT4G20980.3;AT4G20980.4	| Symbols: | Eukaryotic translation initiation factor 3 subunit 7 (eIF-3) | chr4:11216997-11218772 FORWARD LENGTH=591	AT4G20980.1-K249	heavy	ID
E1	m2	f2	nTNNYK(242.073)SGNLKc	nTNNYKSGNLKc	nTNNYK(242.073)SGNLKc	AT5G21160.1	AT5G21160.1;AT5G21160.2;AT5G21160.3	| Symbols: | LA RNA-binding protein | chr5:7199191-7203879 REVERSE LENGTH=826	AT5G21160.1-K417	heavy	ID
E1	m2	f2	nK(242.073)IGFTDKINTGTVVVGEKc	nKIGFTDKINTGTVVVGEKc	nK(242.073)IGFTDKINTGTVVVGEKc	AT4G17720.1	AT4G17720.1	| Symbols: | RNA-binding (RRM/RBD/RNP motifs) family protein | chr4:9862660-9864498 REVERSE LENGTH=313	AT4G17720.1-K153	heavy	ID
E1	m1	f1	nGFLQQPDFVNMMQEIQKNPSSLNLYLK(226.078)DQRc	nGFLQQPDFVNMMQEIQKNPSSLNLYLKDQRc	nGFLQQPDFVNMMQEIQKNPSSLNLYLK(226.078)DQRc	AT1G12270.1	AT1G12270.1	| Symbols: Hop1 | stress-inducible protein, putative | chr1:4172105-4174575 FORWARD LENGTH=572	AT1G12270.1-K174	heavy	ID
E1	m3	f3	nGFLQQPDFVNMMQEIQKNPSSLNLYLK(226.078)DQRc	nGFLQQPDFVNMMQEIQKNPSSLNLYLKDQRc	nGFLQQPDFVNMMQEIQKNPSSLNLYLK(226.078)DQRc	AT1G12270.1	AT1G12270.1	| Symbols: Hop1 | stress-inducible protein, putative | chr1:4172105-4174575 FORWARD LENGTH=572	AT1G12270.1-K174	heavy	ID
E1	m3	f3	nGFLQQPDFVNMMQEIQKNPSSLNLYLK(226.078)DQRc	nGFLQQPDFVNMMQEIQKNPSSLNLYLKDQRc	nGFLQQPDFVNMMQEIQKNPSSLNLYLK(226.078)DQRc	AT1G12270.1	AT1G12270.1	| Symbols: Hop1 | stress-inducible protein, putative | chr1:4172105-4174575 FORWARD LENGTH=572	AT1G12270.1-K174	heavy	ID
E1	m1	f1	nALAVVEK(242.073)PIEEHTPKc	nALAVVEKPIEEHTPKc	nALAVVEK(242.073)PIEEHTPKc	AT2G45820.1	AT2G45820.1	| Symbols: | Remorin family protein | chr2:18863147-18864576 REVERSE LENGTH=190	AT2G45820.1-K52	heavy	ID
E1	m2	f2	nLINQDK(226.078)NKYNTPKc	nLINQDKNKYNTPKc	nLINQDK(226.078)NKYNTPKc	AT3G25520.1	AT3G25520.1;AT5G39740.1;AT5G39740.2	| Symbols: ATL5, PGY3, OLI5, RPL5A | ribosomal protein L5 | chr3:9269573-9271327 REVERSE LENGTH=301	AT3G25520.1-K41	heavy	ID
E1	m3	f3	nETTKSVVVAAK(242.073)c	nETTKSVVVAAKc	nETTKSVVVAAK(242.073)c	AT1G04100.1	AT1G04100.1	| Symbols: IAA10 | indoleacetic acid-induced protein 10 | chr1:1059809-1061026 FORWARD LENGTH=261	AT1G04100.1-K138	heavy	ID
E1	m3	f3	nTFTPEGETLEKWEK(226.078)LHVLSYPHSKc	nTFTPEGETLEKWEKLHVLSYPHSKc	nTFTPEGETLEKWEK(226.078)LHVLSYPHSKc	AT4G17090.1	AT4G17090.1	| Symbols: CT-BMY, BAM3, BMY8 | chloroplast beta-amylase | chr4:9605266-9607250 REVERSE LENGTH=548	AT4G17090.1-K71	heavy	ID
E1	m3	f3	nLNPK(226.078)SEYAPGLEDTVILTM(15.995)Kc	nLNPKSEYAPGLEDTVILTMKc	nLNPK(226.078)SEYAPGLEDTVILTM(15.995)Kc	AT2G42600.1	AT2G42600.1;AT2G42600.2	| Symbols: ATPPC2, PPC2 | phosphoenolpyruvate carboxylase 2 | chr2:17734541-17738679 REVERSE LENGTH=963	AT2G42600.1-K937	heavy	ID
E1	m2	f2	nDVEKANGLEK(226.078)GM(15.995)TYAEVIKc	nDVEKANGLEKGMTYAEVIKc	nDVEKANGLEK(226.078)GM(15.995)TYAEVIKc	AT4G02510.1	AT4G02510.1	| Symbols: TOC159, TOC86, PPI2, TOC160, ATTOC159 | translocon at the outer envelope membrane of chloroplasts 159 | chr4:1104766-1109360 FORWARD LENGTH=1503	AT4G02510.1-K344	heavy	ID
E1	m1	f1	nLLGAK(226.078)TQVVAGTM(15.995)HHLTVEVADGETNKc	nLLGAKTQVVAGTMHHLTVEVADGETNKc	nLLGAK(226.078)TQVVAGTM(15.995)HHLTVEVADGETNKc	AT5G12140.1	AT5G12140.1	| Symbols: ATCYS1, CYS1 | cystatin-1 | chr5:3923295-3923936 REVERSE LENGTH=101	AT5G12140.1-K53	heavy	ID
E1	m3	f3	nLLGAK(226.078)TQVVAGTM(15.995)HHLTVEVADGETNKc	nLLGAKTQVVAGTMHHLTVEVADGETNKc	nLLGAK(226.078)TQVVAGTM(15.995)HHLTVEVADGETNKc	AT5G12140.1	AT5G12140.1	| Symbols: ATCYS1, CYS1 | cystatin-1 | chr5:3923295-3923936 REVERSE LENGTH=101	AT5G12140.1-K53	heavy	ID
E1	m1	f1	nLSVPVSDVK(226.078)NVIIWGNHSSSQYPDVNHAKc	nLSVPVSDVKNVIIWGNHSSSQYPDVNHAKc	nLSVPVSDVK(226.078)NVIIWGNHSSSQYPDVNHAKc	AT1G04410.1	AT1G04410.1	| Symbols: | Lactate/malate dehydrogenase family protein | chr1:1189418-1191267 REVERSE LENGTH=332	AT1G04410.1-K180	heavy	ID
E1	m3	f3	nLSVPVSDVK(226.078)NVIIWGNHSSSQYPDVNHAKc	nLSVPVSDVKNVIIWGNHSSSQYPDVNHAKc	nLSVPVSDVK(226.078)NVIIWGNHSSSQYPDVNHAKc	AT1G04410.1	AT1G04410.1	| Symbols: | Lactate/malate dehydrogenase family protein | chr1:1189418-1191267 REVERSE LENGTH=332	AT1G04410.1-K180	heavy	ID
E1	m3	f3	nSVLKPSTLAK(226.078)TAIRc	nSVLKPSTLAKTAIRc	nSVLKPSTLAK(226.078)TAIRc	AT2G17840.1	AT2G17840.1	| Symbols: ERD7 | Senescence/dehydration-associated protein-related | chr2:7755923-7757798 REVERSE LENGTH=452	AT2G17840.1-K440	heavy	ID
E1	m3	f3	nGLGDWM(15.995)NIIK(226.078)PVNEEKDHWVPDEAVSKc	nGLGDWMNIIKPVNEEKDHWVPDEAVSKc	nGLGDWM(15.995)NIIK(226.078)PVNEEKDHWVPDEAVSKc	AT1G20110.1	AT1G20110.1	| Symbols: | RING/FYVE/PHD zinc finger superfamily protein | chr1:6971554-6974578 FORWARD LENGTH=601	AT1G20110.1-K443	heavy	ID
E1	m1	f1	nGLM(15.995)VTDK(242.073)M(15.995)TSNKDIASSNKc	nGLMVTDKMTSNKDIASSNKc	nGLM(15.995)VTDK(242.073)M(15.995)TSNKDIASSNKc	AT5G11500.1	AT5G11500.1;AT5G11500.2	| Symbols: | unknown protein; CONTAINS InterPro DOMAIN/s: Protein of unknown function DUF814 (InterPro:IPR008532); Has 1807 Blast hits to 1807 proteins in 277 species: Archae - 0; Bacteria - 0; Metazoa - 736; Fungi - 347; Plants - 385; Viruses - 0; Other Eukaryotes - 339 (source: NCBI BLink). | chr5:3676747-3678946 FORWARD LENGTH=215	AT5G11500.1-K193	heavy	ID
E1	m3	f3	nSIDGQTK(226.078)SSTPKc	nSIDGQTKSSTPKc	nSIDGQTK(226.078)SSTPKc	AT3G11200.1	AT3G11200.1;AT3G11200.2	| Symbols: AL2 | alfin-like 2 | chr3:3508387-3510418 REVERSE LENGTH=246	AT3G11200.1-K168	heavy	ID
E1	m2	f2	nLIK(242.073)GILLRc	nLIKGILLRc	nLIK(242.073)GILLRc	AT1G33980.1	AT1G33980.1;AT1G33980.2	| Symbols: ATUPF3, UPF3 | Smg-4/UPF3 family protein | chr1:12351719-12354401 FORWARD LENGTH=482	AT1G33980.1-K316	heavy	ID
E1	m3	f3	nLIK(242.073)GILLRc	nLIKGILLRc	nLIK(242.073)GILLRc	AT1G33980.1	AT1G33980.1;AT1G33980.2	| Symbols: ATUPF3, UPF3 | Smg-4/UPF3 family protein | chr1:12351719-12354401 FORWARD LENGTH=482	AT1G33980.1-K316	heavy	ID
E1	m1	f1	nVK(226.078)ANFPKc	nVKANFPKc	nVK(226.078)ANFPKc	AT3G53020.1	AT3G53020.1	| Symbols: STV1, RPL24B, RPL24 | Ribosomal protein L24e family protein | chr3:19660749-19661912 REVERSE LENGTH=163	AT3G53020.1-K141	heavy	ID
E1	m2	f2	nVK(226.078)ANFPKc	nVKANFPKc	nVK(226.078)ANFPKc	AT3G53020.1	AT3G53020.1	| Symbols: STV1, RPL24B, RPL24 | Ribosomal protein L24e family protein | chr3:19660749-19661912 REVERSE LENGTH=163	AT3G53020.1-K141	heavy	ID
E1	m2	f2	nVK(226.078)ANFPKc	nVKANFPKc	nVK(226.078)ANFPKc	AT3G53020.1	AT3G53020.1	| Symbols: STV1, RPL24B, RPL24 | Ribosomal protein L24e family protein | chr3:19660749-19661912 REVERSE LENGTH=163	AT3G53020.1-K141	heavy	ID
E1	m3	f3	nVK(226.078)ANFPKc	nVKANFPKc	nVK(226.078)ANFPKc	AT3G53020.1	AT3G53020.1	| Symbols: STV1, RPL24B, RPL24 | Ribosomal protein L24e family protein | chr3:19660749-19661912 REVERSE LENGTH=163	AT3G53020.1-K141	heavy	ID
E1	m3	f3	nVK(226.078)ANFPKc	nVKANFPKc	nVK(226.078)ANFPKc	AT3G53020.1	AT3G53020.1	| Symbols: STV1, RPL24B, RPL24 | Ribosomal protein L24e family protein | chr3:19660749-19661912 REVERSE LENGTH=163	AT3G53020.1-K141	heavy	ID
E1	m3	f3	nAFVGKEK(226.078)NELILPASKc	nAFVGKEKNELILPASKc	nAFVGKEK(226.078)NELILPASKc	AT5G25060.1	AT5G25060.1	| Symbols: | RNA recognition motif (RRM)-containing protein | chr5:8634219-8639984 REVERSE LENGTH=946	AT5G25060.1-K733	heavy	ID
E1	m3	f3	nAAAAVQPPKAAK(242.073)c	nAAAAVQPPKAAKc	nAAAAVQPPKAAK(242.073)c	AT5G47210.1	AT5G47210.1;AT5G47210.2;AT5G47210.3	| Symbols: | Hyaluronan / mRNA binding family | chr5:19169222-19171012 REVERSE LENGTH=357	AT5G47210.1-K42	heavy	ID
E1	m1	f1	nWQQQK(242.073)TSRc	nWQQQKTSRc	nWQQQK(242.073)TSRc	AT5G38600.1	AT5G38600.1	| Symbols: | Proline-rich spliceosome-associated (PSP) family protein / zinc knuckle (CCHC-type) family protein | chr5:15457386-15460466 FORWARD LENGTH=532	AT5G38600.1-K421	heavy	ID
E1	m3	f3	nWQQQK(242.073)TSRc	nWQQQKTSRc	nWQQQK(242.073)TSRc	AT5G38600.1	AT5G38600.1	| Symbols: | Proline-rich spliceosome-associated (PSP) family protein / zinc knuckle (CCHC-type) family protein | chr5:15457386-15460466 FORWARD LENGTH=532	AT5G38600.1-K421	heavy	ID
E1	m1	f1	nQK(226.078)EEELALLYADPFDVEAQRc	nQKEEELALLYADPFDVEAQRc	nQK(226.078)EEELALLYADPFDVEAQRc	AT3G13235.1	AT3G13235.1;AT3G13235.2;AT3G13235.3	| Symbols: | ubiquitin family protein | chr3:4271492-4274348 REVERSE LENGTH=414	AT3G13235.1-K152	heavy	ID
E1	m2	f2	nQK(226.078)EEELALLYADPFDVEAQRc	nQKEEELALLYADPFDVEAQRc	nQK(226.078)EEELALLYADPFDVEAQRc	AT3G13235.1	AT3G13235.1;AT3G13235.2;AT3G13235.3	| Symbols: | ubiquitin family protein | chr3:4271492-4274348 REVERSE LENGTH=414	AT3G13235.1-K152	heavy	ID
E1	m2	f2	n(242.073)AK(242.073)K(242.073)ELQFLRc	nAKKELQFLRc	n(242.073)AK(242.073)K(242.073)ELQFLRc	AT5G13550.1	AT5G13550.1	| Symbols: SULTR4;1 | sulfate transporter 4.1 | chr5:4355412-4359490 REVERSE LENGTH=685	AT5G13550.1-K276;AT5G13550.1-K278;AT5G13550.1-K279	heavy	ID
E1	m1	f1	n(226.078)FTILDAPGHKSYVPNM(15.995)ISGASQADIGVLVISARc	nFTILDAPGHKSYVPNMISGASQADIGVLVISARc	n(226.078)FTILDAPGHKSYVPNM(15.995)ISGASQADIGVLVISARc	AT1G18070.1	AT1G18070.1;AT1G18070.2;AT1G18070.3	| Symbols: | Translation elongation factor EF1A/initiation factor IF2gamma family protein | chr1:6214236-6218211 REVERSE LENGTH=532	AT1G18070.1-R180	heavy	ID
E1	m3	f3	n(242.073)KLAEQFQKc	nKLAEQFQKc	n(242.073)KLAEQFQKc	AT1G17880.1	AT1G17880.1;AT1G73230.1	| Symbols: BTF3, ATBTF3 | basic transcription factor 3 | chr1:6152572-6153425 REVERSE LENGTH=165	AT1G17880.1-K113	heavy	ID
E1	m1	f1	nVDQGQPILVLEAM(15.995)K(242.073)MEHVVKc	nVDQGQPILVLEAMKMEHVVKc	nVDQGQPILVLEAM(15.995)K(242.073)MEHVVKc	AT1G03090.2	AT1G03090.1;AT1G03090.2	| Symbols: MCCA | methylcrotonyl-CoA carboxylase alpha chain, mitochondrial / 3-methylcrotonyl-CoA carboxylase 1 (MCCA) | chr1:739715-743819 FORWARD LENGTH=734	AT1G03090.2-K699	heavy	ID
E1	m1	f1	nVDQGQPILVLEAM(15.995)K(242.073)MEHVVKc	nVDQGQPILVLEAMKMEHVVKc	nVDQGQPILVLEAM(15.995)K(242.073)MEHVVKc	AT1G03090.2	AT1G03090.1;AT1G03090.2	| Symbols: MCCA | methylcrotonyl-CoA carboxylase alpha chain, mitochondrial / 3-methylcrotonyl-CoA carboxylase 1 (MCCA) | chr1:739715-743819 FORWARD LENGTH=734	AT1G03090.2-K699	heavy	ID
E1	m1	f1	nVDQGQPILVLEAM(15.995)K(242.073)MEHVVKc	nVDQGQPILVLEAMKMEHVVKc	nVDQGQPILVLEAM(15.995)K(242.073)MEHVVKc	AT1G03090.2	AT1G03090.1;AT1G03090.2	| Symbols: MCCA | methylcrotonyl-CoA carboxylase alpha chain, mitochondrial / 3-methylcrotonyl-CoA carboxylase 1 (MCCA) | chr1:739715-743819 FORWARD LENGTH=734	AT1G03090.2-K699	heavy	ID
E1	m1	f1	nVDQGQPILVLEAM(15.995)K(242.073)MEHVVKc	nVDQGQPILVLEAMKMEHVVKc	nVDQGQPILVLEAM(15.995)K(242.073)MEHVVKc	AT1G03090.2	AT1G03090.1;AT1G03090.2	| Symbols: MCCA | methylcrotonyl-CoA carboxylase alpha chain, mitochondrial / 3-methylcrotonyl-CoA carboxylase 1 (MCCA) | chr1:739715-743819 FORWARD LENGTH=734	AT1G03090.2-K699	heavy	ID
E1	m1	f1	nVDQGQPILVLEAM(15.995)K(242.073)MEHVVKc	nVDQGQPILVLEAMKMEHVVKc	nVDQGQPILVLEAM(15.995)K(242.073)MEHVVKc	AT1G03090.2	AT1G03090.1;AT1G03090.2	| Symbols: MCCA | methylcrotonyl-CoA carboxylase alpha chain, mitochondrial / 3-methylcrotonyl-CoA carboxylase 1 (MCCA) | chr1:739715-743819 FORWARD LENGTH=734	AT1G03090.2-K699	heavy	ID
E1	m1	f1	nVDQGQPILVLEAM(15.995)K(242.073)MEHVVKc	nVDQGQPILVLEAMKMEHVVKc	nVDQGQPILVLEAM(15.995)K(242.073)MEHVVKc	AT1G03090.2	AT1G03090.1;AT1G03090.2	| Symbols: MCCA | methylcrotonyl-CoA carboxylase alpha chain, mitochondrial / 3-methylcrotonyl-CoA carboxylase 1 (MCCA) | chr1:739715-743819 FORWARD LENGTH=734	AT1G03090.2-K699	heavy	ID
E1	m2	f2	nVDQGQPILVLEAM(15.995)K(242.073)MEHVVKc	nVDQGQPILVLEAMKMEHVVKc	nVDQGQPILVLEAM(15.995)K(242.073)MEHVVKc	AT1G03090.2	AT1G03090.1;AT1G03090.2	| Symbols: MCCA | methylcrotonyl-CoA carboxylase alpha chain, mitochondrial / 3-methylcrotonyl-CoA carboxylase 1 (MCCA) | chr1:739715-743819 FORWARD LENGTH=734	AT1G03090.2-K699	heavy	ID
E1	m2	f2	nVDQGQPILVLEAM(15.995)K(242.073)MEHVVKc	nVDQGQPILVLEAMKMEHVVKc	nVDQGQPILVLEAM(15.995)K(242.073)MEHVVKc	AT1G03090.2	AT1G03090.1;AT1G03090.2	| Symbols: MCCA | methylcrotonyl-CoA carboxylase alpha chain, mitochondrial / 3-methylcrotonyl-CoA carboxylase 1 (MCCA) | chr1:739715-743819 FORWARD LENGTH=734	AT1G03090.2-K699	heavy	ID
E1	m2	f2	nVDQGQPILVLEAM(15.995)K(242.073)MEHVVKc	nVDQGQPILVLEAMKMEHVVKc	nVDQGQPILVLEAM(15.995)K(242.073)MEHVVKc	AT1G03090.2	AT1G03090.1;AT1G03090.2	| Symbols: MCCA | methylcrotonyl-CoA carboxylase alpha chain, mitochondrial / 3-methylcrotonyl-CoA carboxylase 1 (MCCA) | chr1:739715-743819 FORWARD LENGTH=734	AT1G03090.2-K699	heavy	ID
E1	m2	f2	nVDQGQPILVLEAM(15.995)K(242.073)MEHVVKc	nVDQGQPILVLEAMKMEHVVKc	nVDQGQPILVLEAM(15.995)K(242.073)MEHVVKc	AT1G03090.2	AT1G03090.1;AT1G03090.2	| Symbols: MCCA | methylcrotonyl-CoA carboxylase alpha chain, mitochondrial / 3-methylcrotonyl-CoA carboxylase 1 (MCCA) | chr1:739715-743819 FORWARD LENGTH=734	AT1G03090.2-K699	heavy	ID
E1	m2	f2	nVDQGQPILVLEAM(15.995)K(242.073)MEHVVKc	nVDQGQPILVLEAMKMEHVVKc	nVDQGQPILVLEAM(15.995)K(242.073)MEHVVKc	AT1G03090.2	AT1G03090.1;AT1G03090.2	| Symbols: MCCA | methylcrotonyl-CoA carboxylase alpha chain, mitochondrial / 3-methylcrotonyl-CoA carboxylase 1 (MCCA) | chr1:739715-743819 FORWARD LENGTH=734	AT1G03090.2-K699	heavy	ID
E1	m3	f3	nVDQGQPILVLEAM(15.995)K(242.073)MEHVVKc	nVDQGQPILVLEAMKMEHVVKc	nVDQGQPILVLEAM(15.995)K(242.073)MEHVVKc	AT1G03090.2	AT1G03090.1;AT1G03090.2	| Symbols: MCCA | methylcrotonyl-CoA carboxylase alpha chain, mitochondrial / 3-methylcrotonyl-CoA carboxylase 1 (MCCA) | chr1:739715-743819 FORWARD LENGTH=734	AT1G03090.2-K699	heavy	ID
E1	m3	f3	nVDQGQPILVLEAM(15.995)K(242.073)MEHVVKc	nVDQGQPILVLEAMKMEHVVKc	nVDQGQPILVLEAM(15.995)K(242.073)MEHVVKc	AT1G03090.2	AT1G03090.1;AT1G03090.2	| Symbols: MCCA | methylcrotonyl-CoA carboxylase alpha chain, mitochondrial / 3-methylcrotonyl-CoA carboxylase 1 (MCCA) | chr1:739715-743819 FORWARD LENGTH=734	AT1G03090.2-K699	heavy	ID
E1	m3	f3	nVDQGQPILVLEAM(15.995)K(242.073)MEHVVKc	nVDQGQPILVLEAMKMEHVVKc	nVDQGQPILVLEAM(15.995)K(242.073)MEHVVKc	AT1G03090.2	AT1G03090.1;AT1G03090.2	| Symbols: MCCA | methylcrotonyl-CoA carboxylase alpha chain, mitochondrial / 3-methylcrotonyl-CoA carboxylase 1 (MCCA) | chr1:739715-743819 FORWARD LENGTH=734	AT1G03090.2-K699	heavy	ID
E1	m3	f3	nVDQGQPILVLEAM(15.995)K(242.073)MEHVVKc	nVDQGQPILVLEAMKMEHVVKc	nVDQGQPILVLEAM(15.995)K(242.073)MEHVVKc	AT1G03090.2	AT1G03090.1;AT1G03090.2	| Symbols: MCCA | methylcrotonyl-CoA carboxylase alpha chain, mitochondrial / 3-methylcrotonyl-CoA carboxylase 1 (MCCA) | chr1:739715-743819 FORWARD LENGTH=734	AT1G03090.2-K699	heavy	ID
E1	m3	f3	nVDQGQPILVLEAM(15.995)K(242.073)MEHVVKc	nVDQGQPILVLEAMKMEHVVKc	nVDQGQPILVLEAM(15.995)K(242.073)MEHVVKc	AT1G03090.2	AT1G03090.1;AT1G03090.2	| Symbols: MCCA | methylcrotonyl-CoA carboxylase alpha chain, mitochondrial / 3-methylcrotonyl-CoA carboxylase 1 (MCCA) | chr1:739715-743819 FORWARD LENGTH=734	AT1G03090.2-K699	heavy	ID
E1	m3	f3	nVDQGQPILVLEAM(15.995)K(242.073)MEHVVKc	nVDQGQPILVLEAMKMEHVVKc	nVDQGQPILVLEAM(15.995)K(242.073)MEHVVKc	AT1G03090.2	AT1G03090.1;AT1G03090.2	| Symbols: MCCA | methylcrotonyl-CoA carboxylase alpha chain, mitochondrial / 3-methylcrotonyl-CoA carboxylase 1 (MCCA) | chr1:739715-743819 FORWARD LENGTH=734	AT1G03090.2-K699	heavy	ID
E1	m3	f3	nVDQGQPILVLEAM(15.995)K(242.073)MEHVVKc	nVDQGQPILVLEAMKMEHVVKc	nVDQGQPILVLEAM(15.995)K(242.073)MEHVVKc	AT1G03090.2	AT1G03090.1;AT1G03090.2	| Symbols: MCCA | methylcrotonyl-CoA carboxylase alpha chain, mitochondrial / 3-methylcrotonyl-CoA carboxylase 1 (MCCA) | chr1:739715-743819 FORWARD LENGTH=734	AT1G03090.2-K699	heavy	ID
E1	m3	f3	nVDQGQPILVLEAM(15.995)K(242.073)MEHVVKc	nVDQGQPILVLEAMKMEHVVKc	nVDQGQPILVLEAM(15.995)K(242.073)MEHVVKc	AT1G03090.2	AT1G03090.1;AT1G03090.2	| Symbols: MCCA | methylcrotonyl-CoA carboxylase alpha chain, mitochondrial / 3-methylcrotonyl-CoA carboxylase 1 (MCCA) | chr1:739715-743819 FORWARD LENGTH=734	AT1G03090.2-K699	heavy	ID
E1	m1	f1	nVNENAEK(226.078)SIDKLIEAELKc	nVNENAEKSIDKLIEAELKc	nVNENAEK(226.078)SIDKLIEAELKc	AT5G12410.1	AT5G12410.1	| Symbols: | THUMP domain-containing protein | chr5:4021974-4023950 REVERSE LENGTH=376	AT5G12410.1-K198	heavy	ID
E1	m3	f3	nVNENAEK(226.078)SIDKLIEAELKc	nVNENAEKSIDKLIEAELKc	nVNENAEK(226.078)SIDKLIEAELKc	AT5G12410.1	AT5G12410.1	| Symbols: | THUMP domain-containing protein | chr5:4021974-4023950 REVERSE LENGTH=376	AT5G12410.1-K198	heavy	ID
E1	m2	f2	nLLGAK(242.073)TQVVAGTM(15.995)HHLTVEVADGETNKc	nLLGAKTQVVAGTMHHLTVEVADGETNKc	nLLGAK(242.073)TQVVAGTM(15.995)HHLTVEVADGETNKc	AT5G12140.1	AT5G12140.1	| Symbols: ATCYS1, CYS1 | cystatin-1 | chr5:3923295-3923936 REVERSE LENGTH=101	AT5G12140.1-K53	heavy	ID
E1	m3	f3	nGSK(242.073)AM(15.995)VNDYRc	nGSKAMVNDYRc	nGSK(242.073)AM(15.995)VNDYRc	AT2G41900.1	AT2G41900.1	| Symbols: | CCCH-type zinc finger protein with ARM repeat domain | chr2:17491352-17493502 FORWARD LENGTH=716	AT2G41900.1-K85	heavy	ID
E1	m1	f1	nGK(242.073)QTM(15.995)TEFEPLHKc	nGKQTMTEFEPLHKc	nGK(242.073)QTM(15.995)TEFEPLHKc	AT3G18140.1	AT3G18140.1;AT3G18140.2	| Symbols: | Transducin/WD40 repeat-like superfamily protein | chr3:6212743-6214567 REVERSE LENGTH=305	AT3G18140.1-K195	heavy	ID
E1	m3	f3	nGK(242.073)QTM(15.995)TEFEPLHKc	nGKQTMTEFEPLHKc	nGK(242.073)QTM(15.995)TEFEPLHKc	AT3G18140.1	AT3G18140.1;AT3G18140.2	| Symbols: | Transducin/WD40 repeat-like superfamily protein | chr3:6212743-6214567 REVERSE LENGTH=305	AT3G18140.1-K195	heavy	ID
E1	m3	f3	nLFK(226.078)SEVQFGHAGAKc	nLFKSEVQFGHAGAKc	nLFK(226.078)SEVQFGHAGAKc	AT3G06650.1	AT3G06650.1;AT5G49460.1	| Symbols: ACLB-1 | ATP-citrate lyase B-1 | chr3:2079247-2082633 REVERSE LENGTH=608	AT3G06650.1-K266	heavy	ID
E1	m1	f1	nQLALSK(242.073)MASVNALM(15.995)HQQGQHPLRc	nQLALSKMASVNALMHQQGQHPLRc	nQLALSK(242.073)MASVNALM(15.995)HQQGQHPLRc	AT3G14100.1	AT3G14100.1	| Symbols: | RNA-binding (RRM/RBD/RNP motifs) family protein | chr3:4673027-4675950 FORWARD LENGTH=427	AT3G14100.1-K378	heavy	ID
E1	m2	f2	nLVGMGK(226.078)QHTYIETENVRc	nLVGMGKQHTYIETENVRc	nLVGMGK(226.078)QHTYIETENVRc	AT5G05010.1	AT5G05010.1;AT5G05010.2	| Symbols: | clathrin adaptor complexes medium subunit family protein | chr5:1477137-1479872 FORWARD LENGTH=527	AT5G05010.1-K44	heavy	ID
E1	m3	f3	nLVGMGK(226.078)QHTYIETENVRc	nLVGMGKQHTYIETENVRc	nLVGMGK(226.078)QHTYIETENVRc	AT5G05010.1	AT5G05010.1;AT5G05010.2	| Symbols: | clathrin adaptor complexes medium subunit family protein | chr5:1477137-1479872 FORWARD LENGTH=527	AT5G05010.1-K44	heavy	ID
E1	m3	f3	nTSISPALQK(226.078)c	nTSISPALQKc	nTSISPALQK(226.078)c	AT3G08020.1	AT3G08020.1	| Symbols: | PHD finger family protein | chr3:2557753-2561534 REVERSE LENGTH=779	AT3G08020.1-K632	heavy	ID
E1	m2	f2	nIGVK(242.073)GLVDAGVTKVPRc	nIGVKGLVDAGVTKVPRc	nIGVK(242.073)GLVDAGVTKVPRc	AT2G25450.1	AT2G25450.1	| Symbols: | 2-oxoglutarate (2OG) and Fe(II)-dependent oxygenase superfamily protein | chr2:10830286-10831563 REVERSE LENGTH=359	AT2G25450.1-K22	heavy	ID
E1	m3	f3	nIGVK(242.073)GLVDAGVTKVPRc	nIGVKGLVDAGVTKVPRc	nIGVK(242.073)GLVDAGVTKVPRc	AT2G25450.1	AT2G25450.1	| Symbols: | 2-oxoglutarate (2OG) and Fe(II)-dependent oxygenase superfamily protein | chr2:10830286-10831563 REVERSE LENGTH=359	AT2G25450.1-K22	heavy	ID
E1	m1	f1	nVLVENEAKVDQGQPILVLEAMK(242.073)M(15.995)EHVVKc	nVLVENEAKVDQGQPILVLEAMKMEHVVKc	nVLVENEAKVDQGQPILVLEAMK(242.073)M(15.995)EHVVKc	AT1G03090.2	AT1G03090.1;AT1G03090.2	| Symbols: MCCA | methylcrotonyl-CoA carboxylase alpha chain, mitochondrial / 3-methylcrotonyl-CoA carboxylase 1 (MCCA) | chr1:739715-743819 FORWARD LENGTH=734	AT1G03090.2-K699	heavy	ID
E1	m1	f1	nVLVENEAKVDQGQPILVLEAMK(242.073)M(15.995)EHVVKc	nVLVENEAKVDQGQPILVLEAMKMEHVVKc	nVLVENEAKVDQGQPILVLEAMK(242.073)M(15.995)EHVVKc	AT1G03090.2	AT1G03090.1;AT1G03090.2	| Symbols: MCCA | methylcrotonyl-CoA carboxylase alpha chain, mitochondrial / 3-methylcrotonyl-CoA carboxylase 1 (MCCA) | chr1:739715-743819 FORWARD LENGTH=734	AT1G03090.2-K699	heavy	ID
E1	m1	f1	nVLVENEAKVDQGQPILVLEAMK(242.073)M(15.995)EHVVKc	nVLVENEAKVDQGQPILVLEAMKMEHVVKc	nVLVENEAKVDQGQPILVLEAMK(242.073)M(15.995)EHVVKc	AT1G03090.2	AT1G03090.1;AT1G03090.2	| Symbols: MCCA | methylcrotonyl-CoA carboxylase alpha chain, mitochondrial / 3-methylcrotonyl-CoA carboxylase 1 (MCCA) | chr1:739715-743819 FORWARD LENGTH=734	AT1G03090.2-K699	heavy	ID
E1	m1	f1	nVLVENEAKVDQGQPILVLEAMK(242.073)M(15.995)EHVVKc	nVLVENEAKVDQGQPILVLEAMKMEHVVKc	nVLVENEAKVDQGQPILVLEAMK(242.073)M(15.995)EHVVKc	AT1G03090.2	AT1G03090.1;AT1G03090.2	| Symbols: MCCA | methylcrotonyl-CoA carboxylase alpha chain, mitochondrial / 3-methylcrotonyl-CoA carboxylase 1 (MCCA) | chr1:739715-743819 FORWARD LENGTH=734	AT1G03090.2-K699	heavy	ID
E1	m2	f2	nVLVENEAKVDQGQPILVLEAMK(242.073)M(15.995)EHVVKc	nVLVENEAKVDQGQPILVLEAMKMEHVVKc	nVLVENEAKVDQGQPILVLEAMK(242.073)M(15.995)EHVVKc	AT1G03090.2	AT1G03090.1;AT1G03090.2	| Symbols: MCCA | methylcrotonyl-CoA carboxylase alpha chain, mitochondrial / 3-methylcrotonyl-CoA carboxylase 1 (MCCA) | chr1:739715-743819 FORWARD LENGTH=734	AT1G03090.2-K699	heavy	ID
E1	m2	f2	nVLVENEAKVDQGQPILVLEAMK(242.073)M(15.995)EHVVKc	nVLVENEAKVDQGQPILVLEAMKMEHVVKc	nVLVENEAKVDQGQPILVLEAMK(242.073)M(15.995)EHVVKc	AT1G03090.2	AT1G03090.1;AT1G03090.2	| Symbols: MCCA | methylcrotonyl-CoA carboxylase alpha chain, mitochondrial / 3-methylcrotonyl-CoA carboxylase 1 (MCCA) | chr1:739715-743819 FORWARD LENGTH=734	AT1G03090.2-K699	heavy	ID
E1	m2	f2	nVLVENEAKVDQGQPILVLEAMK(242.073)M(15.995)EHVVKc	nVLVENEAKVDQGQPILVLEAMKMEHVVKc	nVLVENEAKVDQGQPILVLEAMK(242.073)M(15.995)EHVVKc	AT1G03090.2	AT1G03090.1;AT1G03090.2	| Symbols: MCCA | methylcrotonyl-CoA carboxylase alpha chain, mitochondrial / 3-methylcrotonyl-CoA carboxylase 1 (MCCA) | chr1:739715-743819 FORWARD LENGTH=734	AT1G03090.2-K699	heavy	ID
E1	m2	f2	nVLVENEAKVDQGQPILVLEAMK(242.073)M(15.995)EHVVKc	nVLVENEAKVDQGQPILVLEAMKMEHVVKc	nVLVENEAKVDQGQPILVLEAMK(242.073)M(15.995)EHVVKc	AT1G03090.2	AT1G03090.1;AT1G03090.2	| Symbols: MCCA | methylcrotonyl-CoA carboxylase alpha chain, mitochondrial / 3-methylcrotonyl-CoA carboxylase 1 (MCCA) | chr1:739715-743819 FORWARD LENGTH=734	AT1G03090.2-K699	heavy	ID
E1	m2	f2	nVLVENEAKVDQGQPILVLEAMK(242.073)M(15.995)EHVVKc	nVLVENEAKVDQGQPILVLEAMKMEHVVKc	nVLVENEAKVDQGQPILVLEAMK(242.073)M(15.995)EHVVKc	AT1G03090.2	AT1G03090.1;AT1G03090.2	| Symbols: MCCA | methylcrotonyl-CoA carboxylase alpha chain, mitochondrial / 3-methylcrotonyl-CoA carboxylase 1 (MCCA) | chr1:739715-743819 FORWARD LENGTH=734	AT1G03090.2-K699	heavy	ID
E1	m2	f2	nVLVENEAKVDQGQPILVLEAMK(242.073)M(15.995)EHVVKc	nVLVENEAKVDQGQPILVLEAMKMEHVVKc	nVLVENEAKVDQGQPILVLEAMK(242.073)M(15.995)EHVVKc	AT1G03090.2	AT1G03090.1;AT1G03090.2	| Symbols: MCCA | methylcrotonyl-CoA carboxylase alpha chain, mitochondrial / 3-methylcrotonyl-CoA carboxylase 1 (MCCA) | chr1:739715-743819 FORWARD LENGTH=734	AT1G03090.2-K699	heavy	ID
E1	m3	f3	nVLVENEAKVDQGQPILVLEAMK(242.073)M(15.995)EHVVKc	nVLVENEAKVDQGQPILVLEAMKMEHVVKc	nVLVENEAKVDQGQPILVLEAMK(242.073)M(15.995)EHVVKc	AT1G03090.2	AT1G03090.1;AT1G03090.2	| Symbols: MCCA | methylcrotonyl-CoA carboxylase alpha chain, mitochondrial / 3-methylcrotonyl-CoA carboxylase 1 (MCCA) | chr1:739715-743819 FORWARD LENGTH=734	AT1G03090.2-K699	heavy	ID
E1	m3	f3	nVLVENEAKVDQGQPILVLEAMK(242.073)M(15.995)EHVVKc	nVLVENEAKVDQGQPILVLEAMKMEHVVKc	nVLVENEAKVDQGQPILVLEAMK(242.073)M(15.995)EHVVKc	AT1G03090.2	AT1G03090.1;AT1G03090.2	| Symbols: MCCA | methylcrotonyl-CoA carboxylase alpha chain, mitochondrial / 3-methylcrotonyl-CoA carboxylase 1 (MCCA) | chr1:739715-743819 FORWARD LENGTH=734	AT1G03090.2-K699	heavy	ID
E1	m3	f3	nVLVENEAKVDQGQPILVLEAMK(242.073)M(15.995)EHVVKc	nVLVENEAKVDQGQPILVLEAMKMEHVVKc	nVLVENEAKVDQGQPILVLEAMK(242.073)M(15.995)EHVVKc	AT1G03090.2	AT1G03090.1;AT1G03090.2	| Symbols: MCCA | methylcrotonyl-CoA carboxylase alpha chain, mitochondrial / 3-methylcrotonyl-CoA carboxylase 1 (MCCA) | chr1:739715-743819 FORWARD LENGTH=734	AT1G03090.2-K699	heavy	ID
E1	m3	f3	nVLVENEAKVDQGQPILVLEAMK(242.073)M(15.995)EHVVKc	nVLVENEAKVDQGQPILVLEAMKMEHVVKc	nVLVENEAKVDQGQPILVLEAMK(242.073)M(15.995)EHVVKc	AT1G03090.2	AT1G03090.1;AT1G03090.2	| Symbols: MCCA | methylcrotonyl-CoA carboxylase alpha chain, mitochondrial / 3-methylcrotonyl-CoA carboxylase 1 (MCCA) | chr1:739715-743819 FORWARD LENGTH=734	AT1G03090.2-K699	heavy	ID
E1	m3	f3	nVLVENEAKVDQGQPILVLEAMK(242.073)M(15.995)EHVVKc	nVLVENEAKVDQGQPILVLEAMKMEHVVKc	nVLVENEAKVDQGQPILVLEAMK(242.073)M(15.995)EHVVKc	AT1G03090.2	AT1G03090.1;AT1G03090.2	| Symbols: MCCA | methylcrotonyl-CoA carboxylase alpha chain, mitochondrial / 3-methylcrotonyl-CoA carboxylase 1 (MCCA) | chr1:739715-743819 FORWARD LENGTH=734	AT1G03090.2-K699	heavy	ID
E1	m3	f3	nVLVENEAKVDQGQPILVLEAMK(242.073)M(15.995)EHVVKc	nVLVENEAKVDQGQPILVLEAMKMEHVVKc	nVLVENEAKVDQGQPILVLEAMK(242.073)M(15.995)EHVVKc	AT1G03090.2	AT1G03090.1;AT1G03090.2	| Symbols: MCCA | methylcrotonyl-CoA carboxylase alpha chain, mitochondrial / 3-methylcrotonyl-CoA carboxylase 1 (MCCA) | chr1:739715-743819 FORWARD LENGTH=734	AT1G03090.2-K699	heavy	ID
E1	m3	f3	nIINQLK(226.078)ANEELKSTTIKc	nIINQLKANEELKSTTIKc	nIINQLK(226.078)ANEELKSTTIKc	AT1G56420.1	AT1G56420.1	| Symbols: | unknown protein; BEST Arabidopsis thaliana protein match is: unknown protein (TAIR:AT1G12530.1); Has 58 Blast hits to 58 proteins in 16 species: Archae - 0; Bacteria - 2; Metazoa - 0; Fungi - 0; Plants - 54; Viruses - 0; Other Eukaryotes - 2 (source: NCBI BLink). | chr1:21122772-21124234 REVERSE LENGTH=183	AT1G56420.1-K34	heavy	ID
E1	m3	f3	nLM(15.995)LK(226.078)SLDTIKc	nLMLKSLDTIKc	nLM(15.995)LK(226.078)SLDTIKc	AT1G60490.1	AT1G60490.1	| Symbols: ATVPS34, VPS34, PI3K | vacuolar protein sorting 34 | chr1:22285792-22290190 REVERSE LENGTH=814	AT1G60490.1-K191	heavy	ID
E1	m1	f1	nSK(242.073)MSYASILKc	nSKMSYASILKc	nSK(242.073)MSYASILKc	AT5G43960.1	AT5G43960.1;AT5G43960.2	| Symbols: | Nuclear transport factor 2 (NTF2) family protein with RNA binding (RRM-RBD-RNP motifs) domain | chr5:17689154-17691653 REVERSE LENGTH=450	AT5G43960.1-K235	heavy	ID
E1	m2	f2	nSK(242.073)MSYASILKc	nSKMSYASILKc	nSK(242.073)MSYASILKc	AT5G43960.1	AT5G43960.1;AT5G43960.2	| Symbols: | Nuclear transport factor 2 (NTF2) family protein with RNA binding (RRM-RBD-RNP motifs) domain | chr5:17689154-17691653 REVERSE LENGTH=450	AT5G43960.1-K235	heavy	ID
E1	m3	f3	nSK(242.073)MSYASILKc	nSKMSYASILKc	nSK(242.073)MSYASILKc	AT5G43960.1	AT5G43960.1;AT5G43960.2	| Symbols: | Nuclear transport factor 2 (NTF2) family protein with RNA binding (RRM-RBD-RNP motifs) domain | chr5:17689154-17691653 REVERSE LENGTH=450	AT5G43960.1-K235	heavy	ID
E1	m3	f3	nAAPVEEPVGEKSK(226.078)MSYASILKc	nAAPVEEPVGEKSKMSYASILKc	nAAPVEEPVGEKSK(226.078)MSYASILKc	AT5G43960.1	AT5G43960.1;AT5G43960.2	| Symbols: | Nuclear transport factor 2 (NTF2) family protein with RNA binding (RRM-RBD-RNP motifs) domain | chr5:17689154-17691653 REVERSE LENGTH=450	AT5G43960.1-K235	heavy	ID
E1	m3	f3	nVIISAATTPNVEK(242.073)VLSLPDAVQAAAAAAIASEKRc	nVIISAATTPNVEKVLSLPDAVQAAAAAAIASEKRc	nVIISAATTPNVEK(242.073)VLSLPDAVQAAAAAAIASEKRc	AT3G54230.1	AT3G54230.1;AT3G54230.2	| Symbols: SUA | suppressor of abi3-5 | chr3:20073872-20080142 FORWARD LENGTH=1007	AT3G54230.1-K669	heavy	ID
E1	m3	f3	n(242.073)NDFYITGESYAGHYIPAFASRc	nNDFYITGESYAGHYIPAFASRc	n(242.073)NDFYITGESYAGHYIPAFASRc	AT3G10410.1	AT3G10410.1	| Symbols: SCPL49, CPY | SERINE CARBOXYPEPTIDASE-LIKE 49 | chr3:3235518-3238063 REVERSE LENGTH=516	AT3G10410.1-K220	heavy	ID
E1	m1	f1	nSLLQTFEAK(242.073)SSDISSKc	nSLLQTFEAKSSDISSKc	nSLLQTFEAK(242.073)SSDISSKc	AT2G30930.1	AT2G30930.1	| Symbols: | unknown protein; FUNCTIONS IN: molecular_function unknown; INVOLVED IN: biological_process unknown; LOCATED IN: chloroplast, plasma membrane, membrane; EXPRESSED IN: 24 plant structures; EXPRESSED DURING: 14 growth stages; BEST Arabidopsis thaliana protein match is: unknown protein (TAIR:AT1G06540.1); Has 194 Blast hits to 176 proteins in 78 species: Archae - 0; Bacteria - 101; Metaz…	AT2G30930.1-K102	heavy	ID
E1	m1	f1	nSLLQTFEAK(242.073)SSDISSKc	nSLLQTFEAKSSDISSKc	nSLLQTFEAK(242.073)SSDISSKc	AT2G30930.1	AT2G30930.1	| Symbols: | unknown protein; FUNCTIONS IN: molecular_function unknown; INVOLVED IN: biological_process unknown; LOCATED IN: chloroplast, plasma membrane, membrane; EXPRESSED IN: 24 plant structures; EXPRESSED DURING: 14 growth stages; BEST Arabidopsis thaliana protein match is: unknown protein (TAIR:AT1G06540.1); Has 194 Blast hits to 176 proteins in 78 species: Archae - 0; Bacteria - 101; Metaz…	AT2G30930.1-K102	heavy	ID
E1	m2	f2	nSLLQTFEAK(242.073)SSDISSKc	nSLLQTFEAKSSDISSKc	nSLLQTFEAK(242.073)SSDISSKc	AT2G30930.1	AT2G30930.1	| Symbols: | unknown protein; FUNCTIONS IN: molecular_function unknown; INVOLVED IN: biological_process unknown; LOCATED IN: chloroplast, plasma membrane, membrane; EXPRESSED IN: 24 plant structures; EXPRESSED DURING: 14 growth stages; BEST Arabidopsis thaliana protein match is: unknown protein (TAIR:AT1G06540.1); Has 194 Blast hits to 176 proteins in 78 species: Archae - 0; Bacteria - 101; Metaz…	AT2G30930.1-K102	heavy	ID
E1	m3	f3	nSLLQTFEAK(242.073)SSDISSKc	nSLLQTFEAKSSDISSKc	nSLLQTFEAK(242.073)SSDISSKc	AT2G30930.1	AT2G30930.1	| Symbols: | unknown protein; FUNCTIONS IN: molecular_function unknown; INVOLVED IN: biological_process unknown; LOCATED IN: chloroplast, plasma membrane, membrane; EXPRESSED IN: 24 plant structures; EXPRESSED DURING: 14 growth stages; BEST Arabidopsis thaliana protein match is: unknown protein (TAIR:AT1G06540.1); Has 194 Blast hits to 176 proteins in 78 species: Archae - 0; Bacteria - 101; Metaz…	AT2G30930.1-K102	heavy	ID
E1	m1	f1	nANVLQLK(226.078)LM(15.995)GQSHPTGLTNNLLKc	nANVLQLKLMGQSHPTGLTNNLLKc	nANVLQLK(226.078)LM(15.995)GQSHPTGLTNNLLKc	AT3G50670.1	AT3G50670.1;AT3G50670.2	| Symbols: U1-70K, U1SNRNP | U1 small nuclear ribonucleoprotein-70K | chr3:18826476-18829492 REVERSE LENGTH=427	AT3G50670.1-K32	heavy	ID
E1	m3	f3	nANVLQLK(226.078)LM(15.995)GQSHPTGLTNNLLKc	nANVLQLKLMGQSHPTGLTNNLLKc	nANVLQLK(226.078)LM(15.995)GQSHPTGLTNNLLKc	AT3G50670.1	AT3G50670.1;AT3G50670.2	| Symbols: U1-70K, U1SNRNP | U1 small nuclear ribonucleoprotein-70K | chr3:18826476-18829492 REVERSE LENGTH=427	AT3G50670.1-K32	heavy	ID
E1	m1	f1	nVTVVPSAAALVIK(226.078)ALKEPERc	nVTVVPSAAALVIKALKEPERc	nVTVVPSAAALVIK(226.078)ALKEPERc	AT2G37190.1	AT2G37190.1;AT3G53430.1;AT5G60670.1	| Symbols: | Ribosomal protein L11 family protein | chr2:15619559-15620059 REVERSE LENGTH=166	AT2G37190.1-K84	heavy	ID
E1	m2	f2	nAGNLVVPNLSSEVSDVTSSSGPVK(242.073)LADLQRc	nAGNLVVPNLSSEVSDVTSSSGPVKLADLQRc	nAGNLVVPNLSSEVSDVTSSSGPVK(242.073)LADLQRc	AT2G26590.1	AT2G26590.1;AT2G26590.2;AT2G26590.3	| Symbols: RPN13 | regulatory particle non-ATPase 13 | chr2:11311182-11314717 REVERSE LENGTH=300	AT2G26590.1-K173	heavy	ID
E1	m1	f1	nAIQSALLVK(242.073)NKc	nAIQSALLVKNKc	nAIQSALLVK(242.073)NKc	AT1G48760.1	AT1G48760.1;AT1G48760.2;AT1G48760.3	| Symbols: delta-ADR | delta-adaptin | chr1:18036652-18039261 REVERSE LENGTH=869	AT1G48760.1-K797	heavy	ID
E1	m2	f2	nAIQSALLVK(242.073)NKc	nAIQSALLVKNKc	nAIQSALLVK(242.073)NKc	AT1G48760.1	AT1G48760.1;AT1G48760.2;AT1G48760.3	| Symbols: delta-ADR | delta-adaptin | chr1:18036652-18039261 REVERSE LENGTH=869	AT1G48760.1-K797	heavy	ID
E1	m1	f1	nIM(15.995)K(242.073)AQALRc	nIMKAQALRc	nIM(15.995)K(242.073)AQALRc	AT5G56010.1	AT5G52640.1;AT5G56010.1;AT5G56030.1;AT5G56030.2	| Symbols: HSP81-3, Hsp81.3, AtHsp90-3, AtHsp90.3 | heat shock protein 81-3 | chr5:22681410-22683911 FORWARD LENGTH=699	AT5G56010.1-K593	heavy	ID
E1	m3	f3	nIM(15.995)K(242.073)AQALRc	nIMKAQALRc	nIM(15.995)K(242.073)AQALRc	AT5G56010.1	AT5G52640.1;AT5G56010.1;AT5G56030.1;AT5G56030.2	| Symbols: HSP81-3, Hsp81.3, AtHsp90-3, AtHsp90.3 | heat shock protein 81-3 | chr5:22681410-22683911 FORWARD LENGTH=699	AT5G56010.1-K593	heavy	ID
E1	m1	f1	nLAIPVAGEQSITK(242.073)FLTQSGTFKDGDLRc	nLAIPVAGEQSITKFLTQSGTFKDGDLRc	nLAIPVAGEQSITK(242.073)FLTQSGTFKDGDLRc	AT4G29810.1	AT4G29810.1	| Symbols: ATMKK2, MKK2, MK1 | MAP kinase kinase 2 | chr4:14593299-14595241 REVERSE LENGTH=363	AT4G29810.1-K24	heavy	ID
E1	m2	f2	nLAIPVAGEQSITK(242.073)FLTQSGTFKDGDLRc	nLAIPVAGEQSITKFLTQSGTFKDGDLRc	nLAIPVAGEQSITK(242.073)FLTQSGTFKDGDLRc	AT4G29810.1	AT4G29810.1	| Symbols: ATMKK2, MKK2, MK1 | MAP kinase kinase 2 | chr4:14593299-14595241 REVERSE LENGTH=363	AT4G29810.1-K24	heavy	ID
E1	m2	f2	nVLSHVAPPK(226.078)SSNFFNEFGMDSAFPKc	nVLSHVAPPKSSNFFNEFGMDSAFPKc	nVLSHVAPPK(226.078)SSNFFNEFGMDSAFPKc	AT5G46750.1	AT5G46750.1	| Symbols: AGD9 | ARF-GAP domain 9 | chr5:18969950-18971817 REVERSE LENGTH=402	AT5G46750.1-K265	heavy	ID
E1	m3	f3	nVLSHVAPPK(226.078)SSNFFNEFGMDSAFPKc	nVLSHVAPPKSSNFFNEFGMDSAFPKc	nVLSHVAPPK(226.078)SSNFFNEFGMDSAFPKc	AT5G46750.1	AT5G46750.1	| Symbols: AGD9 | ARF-GAP domain 9 | chr5:18969950-18971817 REVERSE LENGTH=402	AT5G46750.1-K265	heavy	ID
E1	m3	f3	nLVGM(15.995)GK(226.078)QHTYIETENVRc	nLVGMGKQHTYIETENVRc	nLVGM(15.995)GK(226.078)QHTYIETENVRc	AT5G05010.1	AT5G05010.1;AT5G05010.2	| Symbols: | clathrin adaptor complexes medium subunit family protein | chr5:1477137-1479872 FORWARD LENGTH=527	AT5G05010.1-K44	heavy	ID
E1	m3	f3	nQK(226.078)EEELALLYADPFDVEAQRKc	nQKEEELALLYADPFDVEAQRKc	nQK(226.078)EEELALLYADPFDVEAQRKc	AT3G13235.1	AT3G13235.1;AT3G13235.2;AT3G13235.3	| Symbols: | ubiquitin family protein | chr3:4271492-4274348 REVERSE LENGTH=414	AT3G13235.1-K152	heavy	ID
E1	m1	f1	nVGANK(242.073)FPERc	nVGANKFPERc	nVGANK(242.073)FPERc	AT1G01620.1	AT1G01620.1;AT2G45960.1;AT2G45960.2;AT2G45960.3;AT3G61430.1;AT3G61430.2;AT4G00430.1;AT4G00430.2	| Symbols: PIP1C, TMP-B, PIP1;3 | plasma membrane intrinsic protein 1C | chr1:225986-227176 REVERSE LENGTH=286	AT1G01620.1-K14	heavy	ID
E1	m2	f2	nVGANK(242.073)FPERc	nVGANKFPERc	nVGANK(242.073)FPERc	AT1G01620.1	AT1G01620.1;AT2G45960.1;AT2G45960.2;AT2G45960.3;AT3G61430.1;AT3G61430.2;AT4G00430.1;AT4G00430.2	| Symbols: PIP1C, TMP-B, PIP1;3 | plasma membrane intrinsic protein 1C | chr1:225986-227176 REVERSE LENGTH=286	AT1G01620.1-K14	heavy	ID
E1	m3	f3	nVGANK(242.073)FPERc	nVGANKFPERc	nVGANK(242.073)FPERc	AT1G01620.1	AT1G01620.1;AT2G45960.1;AT2G45960.2;AT2G45960.3;AT3G61430.1;AT3G61430.2;AT4G00430.1;AT4G00430.2	| Symbols: PIP1C, TMP-B, PIP1;3 | plasma membrane intrinsic protein 1C | chr1:225986-227176 REVERSE LENGTH=286	AT1G01620.1-K14	heavy	ID
E1	m2	f2	nQVIVDHALSNGETEK(226.078)NAVTSIFQKc	nQVIVDHALSNGETEKNAVTSIFQKc	nQVIVDHALSNGETEK(226.078)NAVTSIFQKc	AT3G53260.1	AT3G53260.1	| Symbols: PAL2, ATPAL2 | phenylalanine ammonia-lyase 2 | chr3:19744256-19746619 REVERSE LENGTH=717	AT3G53260.1-K610	heavy	ID
E1	m3	f3	nQVIVDHALSNGETEK(226.078)NAVTSIFQKc	nQVIVDHALSNGETEKNAVTSIFQKc	nQVIVDHALSNGETEK(226.078)NAVTSIFQKc	AT3G53260.1	AT3G53260.1	| Symbols: PAL2, ATPAL2 | phenylalanine ammonia-lyase 2 | chr3:19744256-19746619 REVERSE LENGTH=717	AT3G53260.1-K610	heavy	ID
E1	m1	f1	nKVEFASK(242.073)QQKc	nKVEFASKQQKc	nKVEFASK(242.073)QQKc	AT3G53020.1	AT3G53020.1	| Symbols: STV1, RPL24B, RPL24 | Ribosomal protein L24e family protein | chr3:19660749-19661912 REVERSE LENGTH=163	AT3G53020.1-K136	heavy	ID
E1	m1	f1	nKVEFASK(242.073)QQKc	nKVEFASKQQKc	nKVEFASK(242.073)QQKc	AT3G53020.1	AT3G53020.1	| Symbols: STV1, RPL24B, RPL24 | Ribosomal protein L24e family protein | chr3:19660749-19661912 REVERSE LENGTH=163	AT3G53020.1-K136	heavy	ID
E1	m2	f2	nKVEFASK(242.073)QQKc	nKVEFASKQQKc	nKVEFASK(242.073)QQKc	AT3G53020.1	AT3G53020.1	| Symbols: STV1, RPL24B, RPL24 | Ribosomal protein L24e family protein | chr3:19660749-19661912 REVERSE LENGTH=163	AT3G53020.1-K136	heavy	ID
E1	m2	f2	nKVEFASK(242.073)QQKc	nKVEFASKQQKc	nKVEFASK(242.073)QQKc	AT3G53020.1	AT3G53020.1	| Symbols: STV1, RPL24B, RPL24 | Ribosomal protein L24e family protein | chr3:19660749-19661912 REVERSE LENGTH=163	AT3G53020.1-K136	heavy	ID
E1	m3	f3	nKVEFASK(242.073)QQKc	nKVEFASKQQKc	nKVEFASK(242.073)QQKc	AT3G53020.1	AT3G53020.1	| Symbols: STV1, RPL24B, RPL24 | Ribosomal protein L24e family protein | chr3:19660749-19661912 REVERSE LENGTH=163	AT3G53020.1-K136	heavy	ID
E1	m3	f3	nKVEFASK(242.073)QQKc	nKVEFASKQQKc	nKVEFASK(242.073)QQKc	AT3G53020.1	AT3G53020.1	| Symbols: STV1, RPL24B, RPL24 | Ribosomal protein L24e family protein | chr3:19660749-19661912 REVERSE LENGTH=163	AT3G53020.1-K136	heavy	ID
E1	m1	f1	nTESK(242.073)PETLEEISLESKPETKc	nTESKPETLEEISLESKPETKc	nTESK(242.073)PETLEEISLESKPETKc	AT5G04870.1	AT5G04870.1	| Symbols: CPK1, ATCPK1 | calcium dependent protein kinase 1 | chr5:1417015-1419877 REVERSE LENGTH=610	AT5G04870.1-K84	heavy	ID
E1	m2	f2	nTESK(242.073)PETLEEISLESKPETKc	nTESKPETLEEISLESKPETKc	nTESK(242.073)PETLEEISLESKPETKc	AT5G04870.1	AT5G04870.1	| Symbols: CPK1, ATCPK1 | calcium dependent protein kinase 1 | chr5:1417015-1419877 REVERSE LENGTH=610	AT5G04870.1-K84	heavy	ID
E1	m3	f3	nTESK(242.073)PETLEEISLESKPETKc	nTESKPETLEEISLESKPETKc	nTESK(242.073)PETLEEISLESKPETKc	AT5G04870.1	AT5G04870.1	| Symbols: CPK1, ATCPK1 | calcium dependent protein kinase 1 | chr5:1417015-1419877 REVERSE LENGTH=610	AT5G04870.1-K84	heavy	ID
E1	m1	f1	nAAALNIVPTSTGAAK(226.078)AVSLVLPQLKc	nAAALNIVPTSTGAAKAVSLVLPQLKc	nAAALNIVPTSTGAAK(226.078)AVSLVLPQLKc	AT1G42970.1	AT1G42970.1	| Symbols: GAPB | glyceraldehyde-3-phosphate dehydrogenase B subunit | chr1:16127552-16129584 FORWARD LENGTH=447	AT1G42970.1-K297	heavy	ID
E1	m2	f2	nAAALNIVPTSTGAAK(226.078)AVSLVLPQLKc	nAAALNIVPTSTGAAKAVSLVLPQLKc	nAAALNIVPTSTGAAK(226.078)AVSLVLPQLKc	AT1G42970.1	AT1G42970.1	| Symbols: GAPB | glyceraldehyde-3-phosphate dehydrogenase B subunit | chr1:16127552-16129584 FORWARD LENGTH=447	AT1G42970.1-K297	heavy	ID
E1	m3	f3	nAAALNIVPTSTGAAK(226.078)AVSLVLPQLKc	nAAALNIVPTSTGAAKAVSLVLPQLKc	nAAALNIVPTSTGAAK(226.078)AVSLVLPQLKc	AT1G42970.1	AT1G42970.1	| Symbols: GAPB | glyceraldehyde-3-phosphate dehydrogenase B subunit | chr1:16127552-16129584 FORWARD LENGTH=447	AT1G42970.1-K297	heavy	ID
E1	m3	f3	nNFFK(242.073)VTTSDDPVIRRc	nNFFKVTTSDDPVIRRc	nNFFK(242.073)VTTSDDPVIRRc	AT4G20980.1	AT4G20980.1;AT4G20980.2;AT4G20980.3;AT4G20980.4	| Symbols: | Eukaryotic translation initiation factor 3 subunit 7 (eIF-3) | chr4:11216997-11218772 FORWARD LENGTH=591	AT4G20980.1-K249	heavy	ID
E1	m1	f1	nSNFGGGYGDGYGGGHGGGYGGPGGPYK(242.073)SGGGYGGGRc	nSNFGGGYGDGYGGGHGGGYGGPGGPYKSGGGYGGGRc	nSNFGGGYGDGYGGGHGGGYGGPGGPYK(242.073)SGGGYGGGRc	AT5G40490.1	AT5G40490.1	| Symbols: | RNA-binding (RRM/RBD/RNP motifs) family protein | chr5:16225483-16227423 FORWARD LENGTH=423	AT5G40490.1-K252	heavy	ID
E1	m2	f2	nSNFGGGYGDGYGGGHGGGYGGPGGPYK(242.073)SGGGYGGGRc	nSNFGGGYGDGYGGGHGGGYGGPGGPYKSGGGYGGGRc	nSNFGGGYGDGYGGGHGGGYGGPGGPYK(242.073)SGGGYGGGRc	AT5G40490.1	AT5G40490.1	| Symbols: | RNA-binding (RRM/RBD/RNP motifs) family protein | chr5:16225483-16227423 FORWARD LENGTH=423	AT5G40490.1-K252	heavy	ID
E1	m3	f3	nSNFGGGYGDGYGGGHGGGYGGPGGPYK(242.073)SGGGYGGGRc	nSNFGGGYGDGYGGGHGGGYGGPGGPYKSGGGYGGGRc	nSNFGGGYGDGYGGGHGGGYGGPGGPYK(242.073)SGGGYGGGRc	AT5G40490.1	AT5G40490.1	| Symbols: | RNA-binding (RRM/RBD/RNP motifs) family protein | chr5:16225483-16227423 FORWARD LENGTH=423	AT5G40490.1-K252	heavy	ID
E1	m2	f2	nLFSYK(226.078)EVALAPPGTIVKc	nLFSYKEVALAPPGTIVKc	nLFSYK(226.078)EVALAPPGTIVKc	AT4G28080.1	AT4G28080.1	| Symbols: | Tetratricopeptide repeat (TPR)-like superfamily protein | chr4:13948993-13957840 REVERSE LENGTH=1819	AT4G28080.1-K1373	heavy	ID
E1	m3	f3	nLFSYK(226.078)EVALAPPGTIVKc	nLFSYKEVALAPPGTIVKc	nLFSYK(226.078)EVALAPPGTIVKc	AT4G28080.1	AT4G28080.1	| Symbols: | Tetratricopeptide repeat (TPR)-like superfamily protein | chr4:13948993-13957840 REVERSE LENGTH=1819	AT4G28080.1-K1373	heavy	ID
E1	m1	f1	nGFLQQPDFVNMM(15.995)QEIQKNPSSLNLYLK(226.078)DQRc	nGFLQQPDFVNMMQEIQKNPSSLNLYLKDQRc	nGFLQQPDFVNMM(15.995)QEIQKNPSSLNLYLK(226.078)DQRc	AT1G12270.1	AT1G12270.1	| Symbols: Hop1 | stress-inducible protein, putative | chr1:4172105-4174575 FORWARD LENGTH=572	AT1G12270.1-K174	heavy	ID
E1	m2	f2	nGFLQQPDFVNMM(15.995)QEIQKNPSSLNLYLK(226.078)DQRc	nGFLQQPDFVNMMQEIQKNPSSLNLYLKDQRc	nGFLQQPDFVNMM(15.995)QEIQKNPSSLNLYLK(226.078)DQRc	AT1G12270.1	AT1G12270.1	| Symbols: Hop1 | stress-inducible protein, putative | chr1:4172105-4174575 FORWARD LENGTH=572	AT1G12270.1-K174	heavy	ID
E1	m2	f2	nGFLQQPDFVNMM(15.995)QEIQKNPSSLNLYLK(226.078)DQRc	nGFLQQPDFVNMMQEIQKNPSSLNLYLKDQRc	nGFLQQPDFVNMM(15.995)QEIQKNPSSLNLYLK(226.078)DQRc	AT1G12270.1	AT1G12270.1	| Symbols: Hop1 | stress-inducible protein, putative | chr1:4172105-4174575 FORWARD LENGTH=572	AT1G12270.1-K174	heavy	ID
E1	m3	f3	nGFLQQPDFVNMM(15.995)QEIQKNPSSLNLYLK(226.078)DQRc	nGFLQQPDFVNMMQEIQKNPSSLNLYLKDQRc	nGFLQQPDFVNMM(15.995)QEIQKNPSSLNLYLK(226.078)DQRc	AT1G12270.1	AT1G12270.1	| Symbols: Hop1 | stress-inducible protein, putative | chr1:4172105-4174575 FORWARD LENGTH=572	AT1G12270.1-K174	heavy	ID
E1	m3	f3	nGGFLDK(242.073)VKc	nGGFLDKVKc	nGGFLDK(242.073)VKc	AT2G44060.1	AT2G44060.1;AT2G44060.2	| Symbols: | Late embryogenesis abundant protein, group 2 | chr2:18226922-18227988 FORWARD LENGTH=325	AT2G44060.1-K45	heavy	ID
E1	m2	f2	nAKEGK(226.078)LGVEQELRc	nAKEGKLGVEQELRc	nAKEGK(226.078)LGVEQELRc	AT2G26570.1	AT2G26570.1;AT4G33390.1	| Symbols: WEB1 | Plant protein of unknown function (DUF827) | chr2:11299565-11302076 FORWARD LENGTH=807	AT2G26570.1-K711	heavy	ID
E1	m3	f3	nAKEGK(226.078)LGVEQELRc	nAKEGKLGVEQELRc	nAKEGK(226.078)LGVEQELRc	AT2G26570.1	AT2G26570.1;AT4G33390.1	| Symbols: WEB1 | Plant protein of unknown function (DUF827) | chr2:11299565-11302076 FORWARD LENGTH=807	AT2G26570.1-K711	heavy	ID
E1	m1	f1	nFIVDNK(242.073)AGHQENTSEARc	nFIVDNKAGHQENTSEARc	nFIVDNK(242.073)AGHQENTSEARc	AT3G60600.1	AT3G60600.1	| Symbols: VAP27-1, VAP, (AT)VAP, VAP27 | vesicle associated protein | chr3:22400537-22402408 FORWARD LENGTH=256	AT3G60600.1-K184	heavy	ID
E1	m3	f3	nFIVDNK(242.073)AGHQENTSEARc	nFIVDNKAGHQENTSEARc	nFIVDNK(242.073)AGHQENTSEARc	AT3G60600.1	AT3G60600.1	| Symbols: VAP27-1, VAP, (AT)VAP, VAP27 | vesicle associated protein | chr3:22400537-22402408 FORWARD LENGTH=256	AT3G60600.1-K184	heavy	ID
E1	m1	f1	nLDEK(242.073)SGVGQYLEKc	nLDEKSGVGQYLEKc	nLDEK(242.073)SGVGQYLEKc	AT2G03440.1	AT2G03440.1	| Symbols: NRP1, ATNRP1 | nodulin-related protein 1 | chr2:1039409-1039972 REVERSE LENGTH=187	AT2G03440.1-K115	heavy	ID
E1	m3	f3	nLDEK(242.073)SGVGQYLEKc	nLDEKSGVGQYLEKc	nLDEK(242.073)SGVGQYLEKc	AT2G03440.1	AT2G03440.1	| Symbols: NRP1, ATNRP1 | nodulin-related protein 1 | chr2:1039409-1039972 REVERSE LENGTH=187	AT2G03440.1-K115	heavy	ID
E1	m1	f1	nEEEAMSQKKEEEEFMK(226.078)c	nEEEAMSQKKEEEEFMKc	nEEEAMSQKKEEEEFMK(226.078)c	AT4G11080.1	AT4G11080.1	| Symbols: | HMG (high mobility group) box protein | chr4:6760898-6763272 REVERSE LENGTH=446	AT4G11080.1-K331	heavy	ID
E1	m2	f2	nFQQQPNQFHQQQQQFLHQQQLK(242.073)QQSQQQQRc	nFQQQPNQFHQQQQQFLHQQQLKQQSQQQQRc	nFQQQPNQFHQQQQQFLHQQQLK(242.073)QQSQQQQRc	AT1G79000.1	AT1G79000.1;AT1G79000.2	| Symbols: HAC1, PCAT2, ATHPCAT2, ATHAC1 | histone acetyltransferase of the CBP family 1 | chr1:29716933-29723984 REVERSE LENGTH=1697	AT1G79000.1-K431	heavy	ID
E1	m3	f3	nFQQQPNQFHQQQQQFLHQQQLK(242.073)QQSQQQQRc	nFQQQPNQFHQQQQQFLHQQQLKQQSQQQQRc	nFQQQPNQFHQQQQQFLHQQQLK(242.073)QQSQQQQRc	AT1G79000.1	AT1G79000.1;AT1G79000.2	| Symbols: HAC1, PCAT2, ATHPCAT2, ATHAC1 | histone acetyltransferase of the CBP family 1 | chr1:29716933-29723984 REVERSE LENGTH=1697	AT1G79000.1-K431	heavy	ID
E1	m3	f3	nFQQQPNQFHQQQQQFLHQQQLK(242.073)QQSQQQQRc	nFQQQPNQFHQQQQQFLHQQQLKQQSQQQQRc	nFQQQPNQFHQQQQQFLHQQQLK(242.073)QQSQQQQRc	AT1G79000.1	AT1G79000.1;AT1G79000.2	| Symbols: HAC1, PCAT2, ATHPCAT2, ATHAC1 | histone acetyltransferase of the CBP family 1 | chr1:29716933-29723984 REVERSE LENGTH=1697	AT1G79000.1-K431	heavy	ID
E1	m3	f3	nFQQQPNQFHQQQQQFLHQQQLK(242.073)QQSQQQQRc	nFQQQPNQFHQQQQQFLHQQQLKQQSQQQQRc	nFQQQPNQFHQQQQQFLHQQQLK(242.073)QQSQQQQRc	AT1G79000.1	AT1G79000.1;AT1G79000.2	| Symbols: HAC1, PCAT2, ATHPCAT2, ATHAC1 | histone acetyltransferase of the CBP family 1 | chr1:29716933-29723984 REVERSE LENGTH=1697	AT1G79000.1-K431	heavy	ID
E1	m3	f3	nM(15.995)FITK(242.073)TEWATEWGGAKc	nMFITKTEWATEWGGAKc	nM(15.995)FITK(242.073)TEWATEWGGAKc	AT5G67530.1	AT5G67530.1	| Symbols: ATPUB49, PUB49 | plant U-box 49 | chr5:26941260-26943878 FORWARD LENGTH=595	AT5G67530.1-K15	heavy	ID
E1	m2	f2	nLRQVIVDHALSNGETEK(242.073)NAVTSIFQKc	nLRQVIVDHALSNGETEKNAVTSIFQKc	nLRQVIVDHALSNGETEK(242.073)NAVTSIFQKc	AT3G53260.1	AT3G53260.1	| Symbols: PAL2, ATPAL2 | phenylalanine ammonia-lyase 2 | chr3:19744256-19746619 REVERSE LENGTH=717	AT3G53260.1-K610	heavy	ID
E1	m1	f1	nSSTGQYLDK(226.078)AEKc	nSSTGQYLDKAEKc	nSSTGQYLDK(226.078)AEKc	AT1G13930.1	AT1G13930.1;AT1G13930.2;AT1G13930.3	| Symbols: | Involved in response to salt stress. Knockout mutants are hypersensitive to salt stress. | chr1:4761091-4761558 FORWARD LENGTH=155	AT1G13930.1-K96	heavy	ID
E1	m2	f2	nSSTGQYLDK(226.078)AEKc	nSSTGQYLDKAEKc	nSSTGQYLDK(226.078)AEKc	AT1G13930.1	AT1G13930.1;AT1G13930.2;AT1G13930.3	| Symbols: | Involved in response to salt stress. Knockout mutants are hypersensitive to salt stress. | chr1:4761091-4761558 FORWARD LENGTH=155	AT1G13930.1-K96	heavy	ID
E1	m3	f3	nSSTGQYLDK(226.078)AEKc	nSSTGQYLDKAEKc	nSSTGQYLDK(226.078)AEKc	AT1G13930.1	AT1G13930.1;AT1G13930.2;AT1G13930.3	| Symbols: | Involved in response to salt stress. Knockout mutants are hypersensitive to salt stress. | chr1:4761091-4761558 FORWARD LENGTH=155	AT1G13930.1-K96	heavy	ID
E1	m3	f3	nNIEK(226.078)MASIDAQLRc	nNIEKMASIDAQLRc	nNIEK(226.078)MASIDAQLRc	AT3G14940.1	AT3G14940.1	| Symbols: ATPPC3, PPC3 | phosphoenolpyruvate carboxylase 3 | chr3:5025584-5029476 FORWARD LENGTH=968	AT3G14940.1-K8	heavy	ID
E1	m3	f3	nQK(226.078)SPFSVKc	nQKSPFSVKc	nQK(226.078)SPFSVKc	AT2G38230.1	AT2G38210.1;AT2G38230.1	| Symbols: ATPDX1.1, PDX1.1 | pyridoxine biosynthesis 1.1 | chr2:16011475-16012404 FORWARD LENGTH=309	AT2G38230.1-K21	heavy	ID
E1	m3	f3	nIEDLSSQIQSQAAEQFK(226.078)APDLSNVISKc	nIEDLSSQIQSQAAEQFKAPDLSNVISKc	nIEDLSSQIQSQAAEQFK(226.078)APDLSNVISKc	AT3G12390.1	AT3G12390.1	| Symbols: | Nascent polypeptide-associated complex (NAC), alpha subunit family protein | chr3:3942344-3943595 FORWARD LENGTH=203	AT3G12390.1-K134	heavy	ID
E1	m1	f1	nFSSQQAFK(242.073)Rc	nFSSQQAFKRc	nFSSQQAFK(242.073)Rc	AT1G50410.1	AT1G50410.1	| Symbols: | SNF2 domain-containing protein / helicase domain-containing protein / zinc finger protein-related | chr1:18672828-18677365 FORWARD LENGTH=981	AT1G50410.1-K112	heavy	ID
E1	m3	f3	nFSSQQAFK(242.073)Rc	nFSSQQAFKRc	nFSSQQAFK(242.073)Rc	AT1G50410.1	AT1G50410.1	| Symbols: | SNF2 domain-containing protein / helicase domain-containing protein / zinc finger protein-related | chr1:18672828-18677365 FORWARD LENGTH=981	AT1G50410.1-K112	heavy	ID
E1	m1	f1	nNAAPFQVK(242.073)SPVQAPVQKPKc	nNAAPFQVKSPVQAPVQKPKc	nNAAPFQVK(242.073)SPVQAPVQKPKc	AT1G69250.1	AT1G69250.1;AT1G69250.2	| Symbols: | Nuclear transport factor 2 (NTF2) family protein with RNA binding (RRM-RBD-RNP motifs) domain | chr1:26033163-26035301 FORWARD LENGTH=427	AT1G69250.1-K235	heavy	ID
E1	m3	f3	nNAAPFQVK(242.073)SPVQAPVQKPKc	nNAAPFQVKSPVQAPVQKPKc	nNAAPFQVK(242.073)SPVQAPVQKPKc	AT1G69250.1	AT1G69250.1;AT1G69250.2	| Symbols: | Nuclear transport factor 2 (NTF2) family protein with RNA binding (RRM-RBD-RNP motifs) domain | chr1:26033163-26035301 FORWARD LENGTH=427	AT1G69250.1-K235	heavy	ID
E1	m1	f1	nTGHTEFVDKTLETIK(226.078)PISLEAPKc	nTGHTEFVDKTLETIKPISLEAPKc	nTGHTEFVDKTLETIK(226.078)PISLEAPKc	AT1G04850.1	AT1G04850.1	| Symbols: | ubiquitin-associated (UBA)/TS-N domain-containing protein | chr1:1365311-1368706 REVERSE LENGTH=413	AT1G04850.1-K79	heavy	ID
E1	m3	f3	nTGHTEFVDKTLETIK(226.078)PISLEAPKc	nTGHTEFVDKTLETIKPISLEAPKc	nTGHTEFVDKTLETIK(226.078)PISLEAPKc	AT1G04850.1	AT1G04850.1	| Symbols: | ubiquitin-associated (UBA)/TS-N domain-containing protein | chr1:1365311-1368706 REVERSE LENGTH=413	AT1G04850.1-K79	heavy	ID
E1	m1	f1	nNPSSLNLYLK(242.073)DQRc	nNPSSLNLYLKDQRc	nNPSSLNLYLK(242.073)DQRc	AT1G12270.1	AT1G12270.1	| Symbols: Hop1 | stress-inducible protein, putative | chr1:4172105-4174575 FORWARD LENGTH=572	AT1G12270.1-K174	heavy	ID
E1	m1	f1	nNPSSLNLYLK(242.073)DQRc	nNPSSLNLYLKDQRc	nNPSSLNLYLK(242.073)DQRc	AT1G12270.1	AT1G12270.1	| Symbols: Hop1 | stress-inducible protein, putative | chr1:4172105-4174575 FORWARD LENGTH=572	AT1G12270.1-K174	heavy	ID
E1	m1	f1	nNPSSLNLYLK(242.073)DQRc	nNPSSLNLYLKDQRc	nNPSSLNLYLK(242.073)DQRc	AT1G12270.1	AT1G12270.1	| Symbols: Hop1 | stress-inducible protein, putative | chr1:4172105-4174575 FORWARD LENGTH=572	AT1G12270.1-K174	heavy	ID
E1	m2	f2	nNPSSLNLYLK(242.073)DQRc	nNPSSLNLYLKDQRc	nNPSSLNLYLK(242.073)DQRc	AT1G12270.1	AT1G12270.1	| Symbols: Hop1 | stress-inducible protein, putative | chr1:4172105-4174575 FORWARD LENGTH=572	AT1G12270.1-K174	heavy	ID
E1	m2	f2	nNPSSLNLYLK(242.073)DQRc	nNPSSLNLYLKDQRc	nNPSSLNLYLK(242.073)DQRc	AT1G12270.1	AT1G12270.1	| Symbols: Hop1 | stress-inducible protein, putative | chr1:4172105-4174575 FORWARD LENGTH=572	AT1G12270.1-K174	heavy	ID
E1	m2	f2	nNPSSLNLYLK(242.073)DQRc	nNPSSLNLYLKDQRc	nNPSSLNLYLK(242.073)DQRc	AT1G12270.1	AT1G12270.1	| Symbols: Hop1 | stress-inducible protein, putative | chr1:4172105-4174575 FORWARD LENGTH=572	AT1G12270.1-K174	heavy	ID
E1	m2	f2	nNPSSLNLYLK(242.073)DQRc	nNPSSLNLYLKDQRc	nNPSSLNLYLK(242.073)DQRc	AT1G12270.1	AT1G12270.1	| Symbols: Hop1 | stress-inducible protein, putative | chr1:4172105-4174575 FORWARD LENGTH=572	AT1G12270.1-K174	heavy	ID
E1	m3	f3	nNPSSLNLYLK(242.073)DQRc	nNPSSLNLYLKDQRc	nNPSSLNLYLK(242.073)DQRc	AT1G12270.1	AT1G12270.1	| Symbols: Hop1 | stress-inducible protein, putative | chr1:4172105-4174575 FORWARD LENGTH=572	AT1G12270.1-K174	heavy	ID
E1	m3	f3	nNPSSLNLYLK(242.073)DQRc	nNPSSLNLYLKDQRc	nNPSSLNLYLK(242.073)DQRc	AT1G12270.1	AT1G12270.1	| Symbols: Hop1 | stress-inducible protein, putative | chr1:4172105-4174575 FORWARD LENGTH=572	AT1G12270.1-K174	heavy	ID
E1	m3	f3	nNPSSLNLYLK(242.073)DQRc	nNPSSLNLYLKDQRc	nNPSSLNLYLK(242.073)DQRc	AT1G12270.1	AT1G12270.1	| Symbols: Hop1 | stress-inducible protein, putative | chr1:4172105-4174575 FORWARD LENGTH=572	AT1G12270.1-K174	heavy	ID
E1	m3	f3	nSVNASK(226.078)QEILVHLAEMENANESVKENLFEAESRc	nSVNASKQEILVHLAEMENANESVKENLFEAESRc	nSVNASK(226.078)QEILVHLAEMENANESVKENLFEAESRc	AT1G68910.1	AT1G68910.1;AT1G68910.2;AT1G68910.3	| Symbols: WIT2 | WPP domain-interacting protein 2 | chr1:25908234-25910485 REVERSE LENGTH=627	AT1G68910.1-K338	heavy	ID
E1	m2	f2	nTVLPDGKPAPAK(226.078)AAIIPAKc	nTVLPDGKPAPAKAAIIPAKc	nTVLPDGKPAPAK(226.078)AAIIPAKc	AT4G32330.1	AT4G32330.1;AT4G32330.2;AT4G32330.3	| Symbols: | TPX2 (targeting protein for Xklp2) protein family | chr4:15609801-15611867 FORWARD LENGTH=437	AT4G32330.1-K364	heavy	ID
E1	m2	f2	nTVLPDGKPAPAK(226.078)AAIIPAKc	nTVLPDGKPAPAKAAIIPAKc	nTVLPDGKPAPAK(226.078)AAIIPAKc	AT4G32330.1	AT4G32330.1;AT4G32330.2;AT4G32330.3	| Symbols: | TPX2 (targeting protein for Xklp2) protein family | chr4:15609801-15611867 FORWARD LENGTH=437	AT4G32330.1-K364	heavy	ID
E1	m3	f3	nTVLPDGKPAPAK(226.078)AAIIPAKc	nTVLPDGKPAPAKAAIIPAKc	nTVLPDGKPAPAK(226.078)AAIIPAKc	AT4G32330.1	AT4G32330.1;AT4G32330.2;AT4G32330.3	| Symbols: | TPX2 (targeting protein for Xklp2) protein family | chr4:15609801-15611867 FORWARD LENGTH=437	AT4G32330.1-K364	heavy	ID
E1	m3	f3	nTVLPDGKPAPAK(226.078)AAIIPAKc	nTVLPDGKPAPAKAAIIPAKc	nTVLPDGKPAPAK(226.078)AAIIPAKc	AT4G32330.1	AT4G32330.1;AT4G32330.2;AT4G32330.3	| Symbols: | TPX2 (targeting protein for Xklp2) protein family | chr4:15609801-15611867 FORWARD LENGTH=437	AT4G32330.1-K364	heavy	ID
E1	m1	f1	nLAIPVAGEQSITK(226.078)FLTQSGTFKDGDLRc	nLAIPVAGEQSITKFLTQSGTFKDGDLRc	nLAIPVAGEQSITK(226.078)FLTQSGTFKDGDLRc	AT4G29810.1	AT4G29810.1	| Symbols: ATMKK2, MKK2, MK1 | MAP kinase kinase 2 | chr4:14593299-14595241 REVERSE LENGTH=363	AT4G29810.1-K24	heavy	ID
E1	m1	f1	nLGDGAAESLHVKDYK(226.078)Yc	nLGDGAAESLHVKDYKYc	nLGDGAAESLHVKDYK(226.078)Yc	AT3G52930.1	AT3G52930.1	| Symbols: | Aldolase superfamily protein | chr3:19627383-19628874 REVERSE LENGTH=358	AT3G52930.1-K357	heavy	ID
E1	m2	f2	nLGDGAAESLHVKDYK(226.078)Yc	nLGDGAAESLHVKDYKYc	nLGDGAAESLHVKDYK(226.078)Yc	AT3G52930.1	AT3G52930.1	| Symbols: | Aldolase superfamily protein | chr3:19627383-19628874 REVERSE LENGTH=358	AT3G52930.1-K357	heavy	ID
E1	m3	f3	nLGDGAAESLHVKDYK(226.078)Yc	nLGDGAAESLHVKDYKYc	nLGDGAAESLHVKDYK(226.078)Yc	AT3G52930.1	AT3G52930.1	| Symbols: | Aldolase superfamily protein | chr3:19627383-19628874 REVERSE LENGTH=358	AT3G52930.1-K357	heavy	ID
E1	m3	f3	nVAALLK(226.078)QQGVGLKc	nVAALLKQQGVGLKc	nVAALLK(226.078)QQGVGLKc	AT2G41740.1	AT2G41740.1;AT3G57410.1	| Symbols: VLN2, ATVLN2 | villin 2 | chr2:17410962-17416878 REVERSE LENGTH=976	AT2G41740.1-K363	heavy	ID
E1	m1	f1	nVESSQAM(15.995)IIKK(242.073)Rc	nVESSQAMIIKKRc	nVESSQAM(15.995)IIKK(242.073)Rc	AT3G03140.1	AT3G03140.1	| Symbols: | Tudor/PWWP/MBT superfamily protein | chr3:724348-727093 FORWARD LENGTH=769	AT3G03140.1-K97	heavy	ID
E1	m3	f3	nANGLEK(226.078)GM(15.995)TYAEVIKc	nANGLEKGMTYAEVIKc	nANGLEK(226.078)GM(15.995)TYAEVIKc	AT4G02510.1	AT4G02510.1	| Symbols: TOC159, TOC86, PPI2, TOC160, ATTOC159 | translocon at the outer envelope membrane of chloroplasts 159 | chr4:1104766-1109360 FORWARD LENGTH=1503	AT4G02510.1-K344	heavy	ID
E1	m1	f1	nVDQGQPILVLEAMK(242.073)MEHVVKAPSSGSIQDLKc	nVDQGQPILVLEAMKMEHVVKAPSSGSIQDLKc	nVDQGQPILVLEAMK(242.073)MEHVVKAPSSGSIQDLKc	AT1G03090.2	AT1G03090.1;AT1G03090.2	| Symbols: MCCA | methylcrotonyl-CoA carboxylase alpha chain, mitochondrial / 3-methylcrotonyl-CoA carboxylase 1 (MCCA) | chr1:739715-743819 FORWARD LENGTH=734	AT1G03090.2-K699	heavy	ID
E1	m1	f1	nVDQGQPILVLEAMK(242.073)MEHVVKAPSSGSIQDLKc	nVDQGQPILVLEAMKMEHVVKAPSSGSIQDLKc	nVDQGQPILVLEAMK(242.073)MEHVVKAPSSGSIQDLKc	AT1G03090.2	AT1G03090.1;AT1G03090.2	| Symbols: MCCA | methylcrotonyl-CoA carboxylase alpha chain, mitochondrial / 3-methylcrotonyl-CoA carboxylase 1 (MCCA) | chr1:739715-743819 FORWARD LENGTH=734	AT1G03090.2-K699	heavy	ID
E1	m2	f2	nVDQGQPILVLEAMK(242.073)MEHVVKAPSSGSIQDLKc	nVDQGQPILVLEAMKMEHVVKAPSSGSIQDLKc	nVDQGQPILVLEAMK(242.073)MEHVVKAPSSGSIQDLKc	AT1G03090.2	AT1G03090.1;AT1G03090.2	| Symbols: MCCA | methylcrotonyl-CoA carboxylase alpha chain, mitochondrial / 3-methylcrotonyl-CoA carboxylase 1 (MCCA) | chr1:739715-743819 FORWARD LENGTH=734	AT1G03090.2-K699	heavy	ID
E1	m2	f2	nVLSHVAPPK(242.073)SSNFFNEFGM(15.995)DSAFPKc	nVLSHVAPPKSSNFFNEFGMDSAFPKc	nVLSHVAPPK(242.073)SSNFFNEFGM(15.995)DSAFPKc	AT5G46750.1	AT5G46750.1	| Symbols: AGD9 | ARF-GAP domain 9 | chr5:18969950-18971817 REVERSE LENGTH=402	AT5G46750.1-K265	heavy	ID
E1	m3	f3	nVLSHVAPPK(242.073)SSNFFNEFGM(15.995)DSAFPKc	nVLSHVAPPKSSNFFNEFGMDSAFPKc	nVLSHVAPPK(242.073)SSNFFNEFGM(15.995)DSAFPKc	AT5G46750.1	AT5G46750.1	| Symbols: AGD9 | ARF-GAP domain 9 | chr5:18969950-18971817 REVERSE LENGTH=402	AT5G46750.1-K265	heavy	ID
E1	m1	f1	nVDQGQPILVLEAMK(226.078)M(15.995)EHVVKAPSSGSIQDLKc	nVDQGQPILVLEAMKMEHVVKAPSSGSIQDLKc	nVDQGQPILVLEAMK(226.078)M(15.995)EHVVKAPSSGSIQDLKc	AT1G03090.2	AT1G03090.1;AT1G03090.2	| Symbols: MCCA | methylcrotonyl-CoA carboxylase alpha chain, mitochondrial / 3-methylcrotonyl-CoA carboxylase 1 (MCCA) | chr1:739715-743819 FORWARD LENGTH=734	AT1G03090.2-K699	heavy	ID
E1	m1	f1	nVDQGQPILVLEAMK(226.078)M(15.995)EHVVKAPSSGSIQDLKc	nVDQGQPILVLEAMKMEHVVKAPSSGSIQDLKc	nVDQGQPILVLEAMK(226.078)M(15.995)EHVVKAPSSGSIQDLKc	AT1G03090.2	AT1G03090.1;AT1G03090.2	| Symbols: MCCA | methylcrotonyl-CoA carboxylase alpha chain, mitochondrial / 3-methylcrotonyl-CoA carboxylase 1 (MCCA) | chr1:739715-743819 FORWARD LENGTH=734	AT1G03090.2-K699	heavy	ID
E1	m2	f2	nVDQGQPILVLEAMK(226.078)M(15.995)EHVVKAPSSGSIQDLKc	nVDQGQPILVLEAMKMEHVVKAPSSGSIQDLKc	nVDQGQPILVLEAMK(226.078)M(15.995)EHVVKAPSSGSIQDLKc	AT1G03090.2	AT1G03090.1;AT1G03090.2	| Symbols: MCCA | methylcrotonyl-CoA carboxylase alpha chain, mitochondrial / 3-methylcrotonyl-CoA carboxylase 1 (MCCA) | chr1:739715-743819 FORWARD LENGTH=734	AT1G03090.2-K699	heavy	ID
E1	m2	f2	nVDQGQPILVLEAMK(226.078)M(15.995)EHVVKAPSSGSIQDLKc	nVDQGQPILVLEAMKMEHVVKAPSSGSIQDLKc	nVDQGQPILVLEAMK(226.078)M(15.995)EHVVKAPSSGSIQDLKc	AT1G03090.2	AT1G03090.1;AT1G03090.2	| Symbols: MCCA | methylcrotonyl-CoA carboxylase alpha chain, mitochondrial / 3-methylcrotonyl-CoA carboxylase 1 (MCCA) | chr1:739715-743819 FORWARD LENGTH=734	AT1G03090.2-K699	heavy	ID
E1	m2	f2	nVDQGQPILVLEAMK(226.078)M(15.995)EHVVKAPSSGSIQDLKc	nVDQGQPILVLEAMKMEHVVKAPSSGSIQDLKc	nVDQGQPILVLEAMK(226.078)M(15.995)EHVVKAPSSGSIQDLKc	AT1G03090.2	AT1G03090.1;AT1G03090.2	| Symbols: MCCA | methylcrotonyl-CoA carboxylase alpha chain, mitochondrial / 3-methylcrotonyl-CoA carboxylase 1 (MCCA) | chr1:739715-743819 FORWARD LENGTH=734	AT1G03090.2-K699	heavy	ID
E1	m2	f2	nVDQGQPILVLEAMK(226.078)M(15.995)EHVVKAPSSGSIQDLKc	nVDQGQPILVLEAMKMEHVVKAPSSGSIQDLKc	nVDQGQPILVLEAMK(226.078)M(15.995)EHVVKAPSSGSIQDLKc	AT1G03090.2	AT1G03090.1;AT1G03090.2	| Symbols: MCCA | methylcrotonyl-CoA carboxylase alpha chain, mitochondrial / 3-methylcrotonyl-CoA carboxylase 1 (MCCA) | chr1:739715-743819 FORWARD LENGTH=734	AT1G03090.2-K699	heavy	ID
E1	m3	f3	nVDQGQPILVLEAMK(226.078)M(15.995)EHVVKAPSSGSIQDLKc	nVDQGQPILVLEAMKMEHVVKAPSSGSIQDLKc	nVDQGQPILVLEAMK(226.078)M(15.995)EHVVKAPSSGSIQDLKc	AT1G03090.2	AT1G03090.1;AT1G03090.2	| Symbols: MCCA | methylcrotonyl-CoA carboxylase alpha chain, mitochondrial / 3-methylcrotonyl-CoA carboxylase 1 (MCCA) | chr1:739715-743819 FORWARD LENGTH=734	AT1G03090.2-K699	heavy	ID
E1	m3	f3	nVDQGQPILVLEAMK(226.078)M(15.995)EHVVKAPSSGSIQDLKc	nVDQGQPILVLEAMKMEHVVKAPSSGSIQDLKc	nVDQGQPILVLEAMK(226.078)M(15.995)EHVVKAPSSGSIQDLKc	AT1G03090.2	AT1G03090.1;AT1G03090.2	| Symbols: MCCA | methylcrotonyl-CoA carboxylase alpha chain, mitochondrial / 3-methylcrotonyl-CoA carboxylase 1 (MCCA) | chr1:739715-743819 FORWARD LENGTH=734	AT1G03090.2-K699	heavy	ID
E1	m3	f3	nVDQGQPILVLEAMK(226.078)M(15.995)EHVVKAPSSGSIQDLKc	nVDQGQPILVLEAMKMEHVVKAPSSGSIQDLKc	nVDQGQPILVLEAMK(226.078)M(15.995)EHVVKAPSSGSIQDLKc	AT1G03090.2	AT1G03090.1;AT1G03090.2	| Symbols: MCCA | methylcrotonyl-CoA carboxylase alpha chain, mitochondrial / 3-methylcrotonyl-CoA carboxylase 1 (MCCA) | chr1:739715-743819 FORWARD LENGTH=734	AT1G03090.2-K699	heavy	ID
E1	m1	f1	nESGSFNK(242.073)NFQSPAKc	nESGSFNKNFQSPAKc	nESGSFNK(242.073)NFQSPAKc	AT3G55770.1	AT3G55770.1;AT3G55770.2;AT3G55770.3;AT3G55770.4;AT3G55770.5;AT3G55770.6;AT3G55770.7	| Symbols: | GATA type zinc finger transcription factor family protein | chr3:20703799-20705115 FORWARD LENGTH=199	AT3G55770.1-K74	heavy	ID
E1	m2	f2	nESGSFNK(242.073)NFQSPAKc	nESGSFNKNFQSPAKc	nESGSFNK(242.073)NFQSPAKc	AT3G55770.1	AT3G55770.1;AT3G55770.2;AT3G55770.3;AT3G55770.4;AT3G55770.5;AT3G55770.6;AT3G55770.7	| Symbols: | GATA type zinc finger transcription factor family protein | chr3:20703799-20705115 FORWARD LENGTH=199	AT3G55770.1-K74	heavy	ID
E1	m3	f3	nESGSFNK(242.073)NFQSPAKc	nESGSFNKNFQSPAKc	nESGSFNK(242.073)NFQSPAKc	AT3G55770.1	AT3G55770.1;AT3G55770.2;AT3G55770.3;AT3G55770.4;AT3G55770.5;AT3G55770.6;AT3G55770.7	| Symbols: | GATA type zinc finger transcription factor family protein | chr3:20703799-20705115 FORWARD LENGTH=199	AT3G55770.1-K74	heavy	ID
E1	m3	f3	nVESSQAM(15.995)IIK(226.078)Kc	nVESSQAMIIKKc	nVESSQAM(15.995)IIK(226.078)Kc	AT3G03140.1	AT3G03140.1	| Symbols: | Tudor/PWWP/MBT superfamily protein | chr3:724348-727093 FORWARD LENGTH=769	AT3G03140.1-K96	heavy	ID
E1	m1	f1	nFTSSNPK(242.073)SEQTAPEQHIGESKc	nFTSSNPKSEQTAPEQHIGESKc	nFTSSNPK(242.073)SEQTAPEQHIGESKc	AT3G07660.1	AT3G07660.1	| Symbols: | Kinase-related protein of unknown function (DUF1296) | chr3:2445275-2450372 REVERSE LENGTH=841	AT3G07660.1-K237	heavy	ID
E1	m2	f2	nFTSSNPK(242.073)SEQTAPEQHIGESKc	nFTSSNPKSEQTAPEQHIGESKc	nFTSSNPK(242.073)SEQTAPEQHIGESKc	AT3G07660.1	AT3G07660.1	| Symbols: | Kinase-related protein of unknown function (DUF1296) | chr3:2445275-2450372 REVERSE LENGTH=841	AT3G07660.1-K237	heavy	ID
E1	m3	f3	nFTSSNPK(242.073)SEQTAPEQHIGESKc	nFTSSNPKSEQTAPEQHIGESKc	nFTSSNPK(242.073)SEQTAPEQHIGESKc	AT3G07660.1	AT3G07660.1	| Symbols: | Kinase-related protein of unknown function (DUF1296) | chr3:2445275-2450372 REVERSE LENGTH=841	AT3G07660.1-K237	heavy	ID
E1	m3	f3	nVK(226.078)YLGPFSGESPSYLTGEFPGDYGWDTAGLSADPETFARc	nVKYLGPFSGESPSYLTGEFPGDYGWDTAGLSADPETFARc	nVK(226.078)YLGPFSGESPSYLTGEFPGDYGWDTAGLSADPETFARc	AT1G29910.1	AT1G29910.1;AT1G29920.1;AT1G29930.1	| Symbols: CAB3, AB180, LHCB1.2 | chlorophyll A/B binding protein 3 | chr1:10472443-10473246 REVERSE LENGTH=267	AT1G29910.1-K57	heavy	ID
E1	m1	f1	nVDQGQPILVLEAM(15.995)K(226.078)MEHVVKc	nVDQGQPILVLEAMKMEHVVKc	nVDQGQPILVLEAM(15.995)K(226.078)MEHVVKc	AT1G03090.2	AT1G03090.1;AT1G03090.2	| Symbols: MCCA | methylcrotonyl-CoA carboxylase alpha chain, mitochondrial / 3-methylcrotonyl-CoA carboxylase 1 (MCCA) | chr1:739715-743819 FORWARD LENGTH=734	AT1G03090.2-K699	heavy	ID
E1	m1	f1	nVDQGQPILVLEAM(15.995)K(226.078)MEHVVKc	nVDQGQPILVLEAMKMEHVVKc	nVDQGQPILVLEAM(15.995)K(226.078)MEHVVKc	AT1G03090.2	AT1G03090.1;AT1G03090.2	| Symbols: MCCA | methylcrotonyl-CoA carboxylase alpha chain, mitochondrial / 3-methylcrotonyl-CoA carboxylase 1 (MCCA) | chr1:739715-743819 FORWARD LENGTH=734	AT1G03090.2-K699	heavy	ID
E1	m2	f2	nVDQGQPILVLEAM(15.995)K(226.078)MEHVVKc	nVDQGQPILVLEAMKMEHVVKc	nVDQGQPILVLEAM(15.995)K(226.078)MEHVVKc	AT1G03090.2	AT1G03090.1;AT1G03090.2	| Symbols: MCCA | methylcrotonyl-CoA carboxylase alpha chain, mitochondrial / 3-methylcrotonyl-CoA carboxylase 1 (MCCA) | chr1:739715-743819 FORWARD LENGTH=734	AT1G03090.2-K699	heavy	ID
E1	m2	f2	nVDQGQPILVLEAM(15.995)K(226.078)MEHVVKc	nVDQGQPILVLEAMKMEHVVKc	nVDQGQPILVLEAM(15.995)K(226.078)MEHVVKc	AT1G03090.2	AT1G03090.1;AT1G03090.2	| Symbols: MCCA | methylcrotonyl-CoA carboxylase alpha chain, mitochondrial / 3-methylcrotonyl-CoA carboxylase 1 (MCCA) | chr1:739715-743819 FORWARD LENGTH=734	AT1G03090.2-K699	heavy	ID
E1	m2	f2	nVDQGQPILVLEAM(15.995)K(226.078)MEHVVKc	nVDQGQPILVLEAMKMEHVVKc	nVDQGQPILVLEAM(15.995)K(226.078)MEHVVKc	AT1G03090.2	AT1G03090.1;AT1G03090.2	| Symbols: MCCA | methylcrotonyl-CoA carboxylase alpha chain, mitochondrial / 3-methylcrotonyl-CoA carboxylase 1 (MCCA) | chr1:739715-743819 FORWARD LENGTH=734	AT1G03090.2-K699	heavy	ID
E1	m2	f2	nVDQGQPILVLEAM(15.995)K(226.078)MEHVVKc	nVDQGQPILVLEAMKMEHVVKc	nVDQGQPILVLEAM(15.995)K(226.078)MEHVVKc	AT1G03090.2	AT1G03090.1;AT1G03090.2	| Symbols: MCCA | methylcrotonyl-CoA carboxylase alpha chain, mitochondrial / 3-methylcrotonyl-CoA carboxylase 1 (MCCA) | chr1:739715-743819 FORWARD LENGTH=734	AT1G03090.2-K699	heavy	ID
E1	m2	f2	nVDQGQPILVLEAM(15.995)K(226.078)MEHVVKc	nVDQGQPILVLEAMKMEHVVKc	nVDQGQPILVLEAM(15.995)K(226.078)MEHVVKc	AT1G03090.2	AT1G03090.1;AT1G03090.2	| Symbols: MCCA | methylcrotonyl-CoA carboxylase alpha chain, mitochondrial / 3-methylcrotonyl-CoA carboxylase 1 (MCCA) | chr1:739715-743819 FORWARD LENGTH=734	AT1G03090.2-K699	heavy	ID
E1	m3	f3	nVDQGQPILVLEAM(15.995)K(226.078)MEHVVKc	nVDQGQPILVLEAMKMEHVVKc	nVDQGQPILVLEAM(15.995)K(226.078)MEHVVKc	AT1G03090.2	AT1G03090.1;AT1G03090.2	| Symbols: MCCA | methylcrotonyl-CoA carboxylase alpha chain, mitochondrial / 3-methylcrotonyl-CoA carboxylase 1 (MCCA) | chr1:739715-743819 FORWARD LENGTH=734	AT1G03090.2-K699	heavy	ID
E1	m3	f3	nVDQGQPILVLEAM(15.995)K(226.078)MEHVVKc	nVDQGQPILVLEAMKMEHVVKc	nVDQGQPILVLEAM(15.995)K(226.078)MEHVVKc	AT1G03090.2	AT1G03090.1;AT1G03090.2	| Symbols: MCCA | methylcrotonyl-CoA carboxylase alpha chain, mitochondrial / 3-methylcrotonyl-CoA carboxylase 1 (MCCA) | chr1:739715-743819 FORWARD LENGTH=734	AT1G03090.2-K699	heavy	ID
E1	m3	f3	nVDQGQPILVLEAM(15.995)K(226.078)MEHVVKc	nVDQGQPILVLEAMKMEHVVKc	nVDQGQPILVLEAM(15.995)K(226.078)MEHVVKc	AT1G03090.2	AT1G03090.1;AT1G03090.2	| Symbols: MCCA | methylcrotonyl-CoA carboxylase alpha chain, mitochondrial / 3-methylcrotonyl-CoA carboxylase 1 (MCCA) | chr1:739715-743819 FORWARD LENGTH=734	AT1G03090.2-K699	heavy	ID
E1	m3	f3	nVDQGQPILVLEAM(15.995)K(226.078)MEHVVKc	nVDQGQPILVLEAMKMEHVVKc	nVDQGQPILVLEAM(15.995)K(226.078)MEHVVKc	AT1G03090.2	AT1G03090.1;AT1G03090.2	| Symbols: MCCA | methylcrotonyl-CoA carboxylase alpha chain, mitochondrial / 3-methylcrotonyl-CoA carboxylase 1 (MCCA) | chr1:739715-743819 FORWARD LENGTH=734	AT1G03090.2-K699	heavy	ID
E1	m3	f3	nGFK(242.073)SEALVEKc	nGFKSEALVEKc	nGFK(242.073)SEALVEKc	AT2G22300.1	AT2G22300.1;AT2G22300.2	| Symbols: CAMTA3, SR1 | signal responsive 1 | chr2:9471599-9476472 FORWARD LENGTH=1032	AT2G22300.1-K923	heavy	ID
E1	m1	f1	nFYQHK(242.073)M(15.995)DISELRc	nFYQHKMDISELRc	nFYQHK(242.073)M(15.995)DISELRc	AT1G42550.1	AT1G42550.1	| Symbols: PMI1 | plastid movement impaired1 | chr1:15977131-15979734 FORWARD LENGTH=843	AT1G42550.1-K496	heavy	ID
E1	m3	f3	nFYQHK(242.073)M(15.995)DISELRc	nFYQHKMDISELRc	nFYQHK(242.073)M(15.995)DISELRc	AT1G42550.1	AT1G42550.1	| Symbols: PMI1 | plastid movement impaired1 | chr1:15977131-15979734 FORWARD LENGTH=843	AT1G42550.1-K496	heavy	ID
E1	m2	f2	nNK(242.073)LGTFASSIFSDLQDRc	nNKLGTFASSIFSDLQDRc	nNK(242.073)LGTFASSIFSDLQDRc	AT5G46750.1	AT5G46750.1	| Symbols: AGD9 | ARF-GAP domain 9 | chr5:18969950-18971817 REVERSE LENGTH=402	AT5G46750.1-K385	heavy	ID
E1	m3	f3	nAAPVAEAPK(226.078)PAEEEEAPKPKc	nAAPVAEAPKPAEEEEAPKPKc	nAAPVAEAPK(226.078)PAEEEEAPKPKc	AT1G57720.1	AT1G57720.1;AT1G57720.2	| Symbols: | Translation elongation factor EF1B, gamma chain | chr1:21377873-21380114 FORWARD LENGTH=413	AT1G57720.1-K241	heavy	ID
E1	m1	f1	nVESSQAM(15.995)IIK(226.078)KRc	nVESSQAMIIKKRc	nVESSQAM(15.995)IIK(226.078)KRc	AT3G03140.1	AT3G03140.1	| Symbols: | Tudor/PWWP/MBT superfamily protein | chr3:724348-727093 FORWARD LENGTH=769	AT3G03140.1-K96	heavy	ID
E1	m1	f1	nVESSQAM(15.995)IIK(226.078)KRc	nVESSQAMIIKKRc	nVESSQAM(15.995)IIK(226.078)KRc	AT3G03140.1	AT3G03140.1	| Symbols: | Tudor/PWWP/MBT superfamily protein | chr3:724348-727093 FORWARD LENGTH=769	AT3G03140.1-K96	heavy	ID
E1	m3	f3	nVESSQAM(15.995)IIK(226.078)KRc	nVESSQAMIIKKRc	nVESSQAM(15.995)IIK(226.078)KRc	AT3G03140.1	AT3G03140.1	| Symbols: | Tudor/PWWP/MBT superfamily protein | chr3:724348-727093 FORWARD LENGTH=769	AT3G03140.1-K96	heavy	ID
E1	m3	f3	nVESSQAM(15.995)IIK(226.078)KRc	nVESSQAMIIKKRc	nVESSQAM(15.995)IIK(226.078)KRc	AT3G03140.1	AT3G03140.1	| Symbols: | Tudor/PWWP/MBT superfamily protein | chr3:724348-727093 FORWARD LENGTH=769	AT3G03140.1-K96	heavy	ID
E1	m3	f3	nLK(226.078)PVGTKPIPETSGSAATVPESSTAKc	nLKPVGTKPIPETSGSAATVPESSTAKc	nLK(226.078)PVGTKPIPETSGSAATVPESSTAKc	AT4G25210.1	AT4G25210.1	| Symbols: | DNA-binding storekeeper protein-related transcriptional regulator | chr4:12918446-12919552 FORWARD LENGTH=368	AT4G25210.1-K74	heavy	ID
E1	m2	f2	nNIEK(242.073)M(15.995)ASIDAQLRc	nNIEKMASIDAQLRc	nNIEK(242.073)M(15.995)ASIDAQLRc	AT3G14940.1	AT3G14940.1	| Symbols: ATPPC3, PPC3 | phosphoenolpyruvate carboxylase 3 | chr3:5025584-5029476 FORWARD LENGTH=968	AT3G14940.1-K8	heavy	ID
E1	m3	f3	nNIEK(242.073)M(15.995)ASIDAQLRc	nNIEKMASIDAQLRc	nNIEK(242.073)M(15.995)ASIDAQLRc	AT3G14940.1	AT3G14940.1	| Symbols: ATPPC3, PPC3 | phosphoenolpyruvate carboxylase 3 | chr3:5025584-5029476 FORWARD LENGTH=968	AT3G14940.1-K8	heavy	ID
E1	m3	f3	nTVQEEEDLDK(242.073)LLAALGETPAAERPASSTPVEEKc	nTVQEEEDLDKLLAALGETPAAERPASSTPVEEKc	nTVQEEEDLDK(242.073)LLAALGETPAAERPASSTPVEEKc	AT1G76810.1	AT1G76810.1	| Symbols: | eukaryotic translation initiation factor 2 (eIF-2) family protein | chr1:28831366-28836310 REVERSE LENGTH=1294	AT1G76810.1-K305	heavy	ID
E1	m2	f2	nAK(226.078)SSTFGSGFRc	nAKSSTFGSGFRc	nAK(226.078)SSTFGSGFRc	AT1G13020.1	AT1G13020.1	| Symbols: EIF4B2 | eukaryotic initiation factor 4B2 | chr1:4440927-4443520 REVERSE LENGTH=549	AT1G13020.1-K233	heavy	ID
E1	m3	f3	nAK(226.078)SSTFGSGFRc	nAKSSTFGSGFRc	nAK(226.078)SSTFGSGFRc	AT1G13020.1	AT1G13020.1	| Symbols: EIF4B2 | eukaryotic initiation factor 4B2 | chr1:4440927-4443520 REVERSE LENGTH=549	AT1G13020.1-K233	heavy	ID
E1	m2	f2	nASVSQGHEHK(242.073)NQPLIFGPASIVGGPLSTERc	nASVSQGHEHKNQPLIFGPASIVGGPLSTERc	nASVSQGHEHK(242.073)NQPLIFGPASIVGGPLSTERc	AT5G53000.1	AT5G53000.1	| Symbols: TAP46 | 2A phosphatase associated protein of 46 kD | chr5:21485654-21487869 REVERSE LENGTH=405	AT5G53000.1-K288	heavy	ID
E1	m1	f1	nANFPK(242.073)AAAASKc	nANFPKAAAASKc	nANFPK(242.073)AAAASKc	AT3G53020.1	AT3G53020.1	| Symbols: STV1, RPL24B, RPL24 | Ribosomal protein L24e family protein | chr3:19660749-19661912 REVERSE LENGTH=163	AT3G53020.1-K146	heavy	ID
E1	m2	f2	nANFPK(242.073)AAAASKc	nANFPKAAAASKc	nANFPK(242.073)AAAASKc	AT3G53020.1	AT3G53020.1	| Symbols: STV1, RPL24B, RPL24 | Ribosomal protein L24e family protein | chr3:19660749-19661912 REVERSE LENGTH=163	AT3G53020.1-K146	heavy	ID
E1	m3	f3	nANFPK(242.073)AAAASKc	nANFPKAAAASKc	nANFPK(242.073)AAAASKc	AT3G53020.1	AT3G53020.1	| Symbols: STV1, RPL24B, RPL24 | Ribosomal protein L24e family protein | chr3:19660749-19661912 REVERSE LENGTH=163	AT3G53020.1-K146	heavy	ID
E1	m2	f2	nGIEGAK(226.078)SLLQTFEAKc	nGIEGAKSLLQTFEAKc	nGIEGAK(226.078)SLLQTFEAKc	AT2G30930.1	AT2G30930.1	| Symbols: | unknown protein; FUNCTIONS IN: molecular_function unknown; INVOLVED IN: biological_process unknown; LOCATED IN: chloroplast, plasma membrane, membrane; EXPRESSED IN: 24 plant structures; EXPRESSED DURING: 14 growth stages; BEST Arabidopsis thaliana protein match is: unknown protein (TAIR:AT1G06540.1); Has 194 Blast hits to 176 proteins in 78 species: Archae - 0; Bacteria - 101; Metaz…	AT2G30930.1-K93	heavy	ID
E1	m3	f3	nGIEGAK(226.078)SLLQTFEAKc	nGIEGAKSLLQTFEAKc	nGIEGAK(226.078)SLLQTFEAKc	AT2G30930.1	AT2G30930.1	| Symbols: | unknown protein; FUNCTIONS IN: molecular_function unknown; INVOLVED IN: biological_process unknown; LOCATED IN: chloroplast, plasma membrane, membrane; EXPRESSED IN: 24 plant structures; EXPRESSED DURING: 14 growth stages; BEST Arabidopsis thaliana protein match is: unknown protein (TAIR:AT1G06540.1); Has 194 Blast hits to 176 proteins in 78 species: Archae - 0; Bacteria - 101; Metaz…	AT2G30930.1-K93	heavy	ID
E1	m1	f1	nWAQIQSSLAQTTLK(242.073)PVFHLPSLKc	nWAQIQSSLAQTTLKPVFHLPSLKc	nWAQIQSSLAQTTLK(242.073)PVFHLPSLKc	AT5G02890.1	AT5G02890.1	| Symbols: | HXXXD-type acyl-transferase family protein | chr5:670207-671454 REVERSE LENGTH=353	AT5G02890.1-K201	heavy	ID
E1	m2	f2	nWAQIQSSLAQTTLK(242.073)PVFHLPSLKc	nWAQIQSSLAQTTLKPVFHLPSLKc	nWAQIQSSLAQTTLK(242.073)PVFHLPSLKc	AT5G02890.1	AT5G02890.1	| Symbols: | HXXXD-type acyl-transferase family protein | chr5:670207-671454 REVERSE LENGTH=353	AT5G02890.1-K201	heavy	ID
E1	m3	f3	nWAQIQSSLAQTTLK(242.073)PVFHLPSLKc	nWAQIQSSLAQTTLKPVFHLPSLKc	nWAQIQSSLAQTTLK(242.073)PVFHLPSLKc	AT5G02890.1	AT5G02890.1	| Symbols: | HXXXD-type acyl-transferase family protein | chr5:670207-671454 REVERSE LENGTH=353	AT5G02890.1-K201	heavy	ID
E1	m1	f1	nSSTGQYLDKAEK(226.078)YLNDYESSHSTGAGGPPPPTSQAEPASQPEPAAKc	nSSTGQYLDKAEKYLNDYESSHSTGAGGPPPPTSQAEPASQPEPAAKc	nSSTGQYLDKAEK(226.078)YLNDYESSHSTGAGGPPPPTSQAEPASQPEPAAKc	AT1G13930.1	AT1G13930.1;AT1G13930.2;AT1G13930.3	| Symbols: | Involved in response to salt stress. Knockout mutants are hypersensitive to salt stress. | chr1:4761091-4761558 FORWARD LENGTH=155	AT1G13930.1-K99	heavy	ID
E1	m2	f2	nSSTGQYLDKAEK(226.078)YLNDYESSHSTGAGGPPPPTSQAEPASQPEPAAKc	nSSTGQYLDKAEKYLNDYESSHSTGAGGPPPPTSQAEPASQPEPAAKc	nSSTGQYLDKAEK(226.078)YLNDYESSHSTGAGGPPPPTSQAEPASQPEPAAKc	AT1G13930.1	AT1G13930.1;AT1G13930.2;AT1G13930.3	| Symbols: | Involved in response to salt stress. Knockout mutants are hypersensitive to salt stress. | chr1:4761091-4761558 FORWARD LENGTH=155	AT1G13930.1-K99	heavy	ID
E1	m3	f3	nSSTGQYLDKAEK(226.078)YLNDYESSHSTGAGGPPPPTSQAEPASQPEPAAKc	nSSTGQYLDKAEKYLNDYESSHSTGAGGPPPPTSQAEPASQPEPAAKc	nSSTGQYLDKAEK(226.078)YLNDYESSHSTGAGGPPPPTSQAEPASQPEPAAKc	AT1G13930.1	AT1G13930.1;AT1G13930.2;AT1G13930.3	| Symbols: | Involved in response to salt stress. Knockout mutants are hypersensitive to salt stress. | chr1:4761091-4761558 FORWARD LENGTH=155	AT1G13930.1-K99	heavy	ID
E1	m3	f3	nSSTGQYLDKAEK(226.078)YLNDYESSHSTGAGGPPPPTSQAEPASQPEPAAKc	nSSTGQYLDKAEKYLNDYESSHSTGAGGPPPPTSQAEPASQPEPAAKc	nSSTGQYLDKAEK(226.078)YLNDYESSHSTGAGGPPPPTSQAEPASQPEPAAKc	AT1G13930.1	AT1G13930.1;AT1G13930.2;AT1G13930.3	| Symbols: | Involved in response to salt stress. Knockout mutants are hypersensitive to salt stress. | chr1:4761091-4761558 FORWARD LENGTH=155	AT1G13930.1-K99	heavy	ID
E1	m2	f2	nAAPVEEPVGEKSK(242.073)M(15.995)SYASILKc	nAAPVEEPVGEKSKMSYASILKc	nAAPVEEPVGEKSK(242.073)M(15.995)SYASILKc	AT5G43960.1	AT5G43960.1;AT5G43960.2	| Symbols: | Nuclear transport factor 2 (NTF2) family protein with RNA binding (RRM-RBD-RNP motifs) domain | chr5:17689154-17691653 REVERSE LENGTH=450	AT5G43960.1-K235	heavy	ID
E1	m3	f3	nAAPVEEPVGEKSK(242.073)M(15.995)SYASILKc	nAAPVEEPVGEKSKMSYASILKc	nAAPVEEPVGEKSK(242.073)M(15.995)SYASILKc	AT5G43960.1	AT5G43960.1;AT5G43960.2	| Symbols: | Nuclear transport factor 2 (NTF2) family protein with RNA binding (RRM-RBD-RNP motifs) domain | chr5:17689154-17691653 REVERSE LENGTH=450	AT5G43960.1-K235	heavy	ID
E1	m1	f1	nVLVENEAKVDQGQPILVLEAMK(226.078)MEHVVKc	nVLVENEAKVDQGQPILVLEAMKMEHVVKc	nVLVENEAKVDQGQPILVLEAMK(226.078)MEHVVKc	AT1G03090.2	AT1G03090.1;AT1G03090.2	| Symbols: MCCA | methylcrotonyl-CoA carboxylase alpha chain, mitochondrial / 3-methylcrotonyl-CoA carboxylase 1 (MCCA) | chr1:739715-743819 FORWARD LENGTH=734	AT1G03090.2-K699	heavy	ID
E1	m3	f3	nVLVENEAKVDQGQPILVLEAMK(226.078)MEHVVKc	nVLVENEAKVDQGQPILVLEAMKMEHVVKc	nVLVENEAKVDQGQPILVLEAMK(226.078)MEHVVKc	AT1G03090.2	AT1G03090.1;AT1G03090.2	| Symbols: MCCA | methylcrotonyl-CoA carboxylase alpha chain, mitochondrial / 3-methylcrotonyl-CoA carboxylase 1 (MCCA) | chr1:739715-743819 FORWARD LENGTH=734	AT1G03090.2-K699	heavy	ID
E1	m3	f3	nVLVENEAKVDQGQPILVLEAMK(226.078)MEHVVKc	nVLVENEAKVDQGQPILVLEAMKMEHVVKc	nVLVENEAKVDQGQPILVLEAMK(226.078)MEHVVKc	AT1G03090.2	AT1G03090.1;AT1G03090.2	| Symbols: MCCA | methylcrotonyl-CoA carboxylase alpha chain, mitochondrial / 3-methylcrotonyl-CoA carboxylase 1 (MCCA) | chr1:739715-743819 FORWARD LENGTH=734	AT1G03090.2-K699	heavy	ID
E1	m1	f1	nTK(242.073)TTNSILM(15.995)SLINQLEKc	nTKTTNSILMSLINQLEKc	nTK(242.073)TTNSILM(15.995)SLINQLEKc	AT4G26750.1	AT4G26750.1	| Symbols: | hydroxyproline-rich glycoprotein family protein | chr4:13475848-13478382 REVERSE LENGTH=421	AT4G26750.1-K50	heavy	ID
E1	m1	f1	nTK(242.073)TTNSILM(15.995)SLINQLEKc	nTKTTNSILMSLINQLEKc	nTK(242.073)TTNSILM(15.995)SLINQLEKc	AT4G26750.1	AT4G26750.1	| Symbols: | hydroxyproline-rich glycoprotein family protein | chr4:13475848-13478382 REVERSE LENGTH=421	AT4G26750.1-K50	heavy	ID
E1	m2	f2	nTK(242.073)TTNSILM(15.995)SLINQLEKc	nTKTTNSILMSLINQLEKc	nTK(242.073)TTNSILM(15.995)SLINQLEKc	AT4G26750.1	AT4G26750.1	| Symbols: | hydroxyproline-rich glycoprotein family protein | chr4:13475848-13478382 REVERSE LENGTH=421	AT4G26750.1-K50	heavy	ID
E1	m2	f2	nTK(242.073)TTNSILM(15.995)SLINQLEKc	nTKTTNSILMSLINQLEKc	nTK(242.073)TTNSILM(15.995)SLINQLEKc	AT4G26750.1	AT4G26750.1	| Symbols: | hydroxyproline-rich glycoprotein family protein | chr4:13475848-13478382 REVERSE LENGTH=421	AT4G26750.1-K50	heavy	ID
E1	m2	f2	nTK(242.073)TTNSILM(15.995)SLINQLEKc	nTKTTNSILMSLINQLEKc	nTK(242.073)TTNSILM(15.995)SLINQLEKc	AT4G26750.1	AT4G26750.1	| Symbols: | hydroxyproline-rich glycoprotein family protein | chr4:13475848-13478382 REVERSE LENGTH=421	AT4G26750.1-K50	heavy	ID
E1	m2	f2	nTK(242.073)TTNSILM(15.995)SLINQLEKc	nTKTTNSILMSLINQLEKc	nTK(242.073)TTNSILM(15.995)SLINQLEKc	AT4G26750.1	AT4G26750.1	| Symbols: | hydroxyproline-rich glycoprotein family protein | chr4:13475848-13478382 REVERSE LENGTH=421	AT4G26750.1-K50	heavy	ID
E1	m2	f2	nTK(242.073)TTNSILM(15.995)SLINQLEKc	nTKTTNSILMSLINQLEKc	nTK(242.073)TTNSILM(15.995)SLINQLEKc	AT4G26750.1	AT4G26750.1	| Symbols: | hydroxyproline-rich glycoprotein family protein | chr4:13475848-13478382 REVERSE LENGTH=421	AT4G26750.1-K50	heavy	ID
E1	m3	f3	nTK(242.073)TTNSILM(15.995)SLINQLEKc	nTKTTNSILMSLINQLEKc	nTK(242.073)TTNSILM(15.995)SLINQLEKc	AT4G26750.1	AT4G26750.1	| Symbols: | hydroxyproline-rich glycoprotein family protein | chr4:13475848-13478382 REVERSE LENGTH=421	AT4G26750.1-K50	heavy	ID
E1	m3	f3	nTK(242.073)TTNSILM(15.995)SLINQLEKc	nTKTTNSILMSLINQLEKc	nTK(242.073)TTNSILM(15.995)SLINQLEKc	AT4G26750.1	AT4G26750.1	| Symbols: | hydroxyproline-rich glycoprotein family protein | chr4:13475848-13478382 REVERSE LENGTH=421	AT4G26750.1-K50	heavy	ID
E1	m3	f3	nTK(242.073)TTNSILM(15.995)SLINQLEKc	nTKTTNSILMSLINQLEKc	nTK(242.073)TTNSILM(15.995)SLINQLEKc	AT4G26750.1	AT4G26750.1	| Symbols: | hydroxyproline-rich glycoprotein family protein | chr4:13475848-13478382 REVERSE LENGTH=421	AT4G26750.1-K50	heavy	ID
E1	m3	f3	nLGSSSSVSLDK(226.078)NINLLSLDENPFAPIPRc	nLGSSSSVSLDKNINLLSLDENPFAPIPRc	nLGSSSSVSLDK(226.078)NINLLSLDENPFAPIPRc	AT3G59770.1	AT3G59770.1;AT3G59770.2;AT3G59770.3	| Symbols: SAC9 | sacI homology domain-containing protein / WW domain-containing protein | chr3:22079281-22085674 REVERSE LENGTH=1630	AT3G59770.1-K1389	heavy	ID
E1	m3	f3	nLK(242.073)YPLTQSAPSTQNSARc	nLKYPLTQSAPSTQNSARc	nLK(242.073)YPLTQSAPSTQNSARc	AT4G33400.1	AT4G33400.1	| Symbols: | Vacuolar import/degradation, Vid27-related protein | chr4:16078189-16080410 REVERSE LENGTH=645	AT4G33400.1-K76	heavy	ID
E1	m1	f1	nGNIPK(242.073)SAAPKc	nGNIPKSAAPKc	nGNIPK(242.073)SAAPKc	AT2G36620.1	AT2G36620.1	| Symbols: RPL24A | ribosomal protein L24 | chr2:15350548-15351819 REVERSE LENGTH=164	AT2G36620.1-K148	heavy	ID
E1	m2	f2	nGNIPK(242.073)SAAPKc	nGNIPKSAAPKc	nGNIPK(242.073)SAAPKc	AT2G36620.1	AT2G36620.1	| Symbols: RPL24A | ribosomal protein L24 | chr2:15350548-15351819 REVERSE LENGTH=164	AT2G36620.1-K148	heavy	ID
E1	m3	f3	nGNIPK(242.073)SAAPKc	nGNIPKSAAPKc	nGNIPK(242.073)SAAPKc	AT2G36620.1	AT2G36620.1	| Symbols: RPL24A | ribosomal protein L24 | chr2:15350548-15351819 REVERSE LENGTH=164	AT2G36620.1-K148	heavy	ID
E1	m1	f1	nSVTPDSSK(242.073)FAPAPKc	nSVTPDSSKFAPAPKc	nSVTPDSSK(242.073)FAPAPKc	AT4G30160.1	AT4G30160.1;AT4G30160.2	| Symbols: VLN4, ATVLN4 | villin 4 | chr4:14754528-14759511 FORWARD LENGTH=974	AT4G30160.1-K826	heavy	ID
E1	m2	f2	nSVTPDSSK(242.073)FAPAPKc	nSVTPDSSKFAPAPKc	nSVTPDSSK(242.073)FAPAPKc	AT4G30160.1	AT4G30160.1;AT4G30160.2	| Symbols: VLN4, ATVLN4 | villin 4 | chr4:14754528-14759511 FORWARD LENGTH=974	AT4G30160.1-K826	heavy	ID
E1	m1	f1	nELM(15.995)AAAAEK(242.073)Rc	nELMAAAAEKRc	nELM(15.995)AAAAEK(242.073)Rc	AT1G43690.1	AT1G43690.1	| Symbols: | ubiquitin interaction motif-containing protein | chr1:16478519-16482589 FORWARD LENGTH=599	AT1G43690.1-K65	heavy	ID
E1	m3	f3	nTK(242.073)TTNSILM(15.995)SLINQLEKDKc	nTKTTNSILMSLINQLEKDKc	nTK(242.073)TTNSILM(15.995)SLINQLEKDKc	AT4G26750.1	AT4G26750.1	| Symbols: | hydroxyproline-rich glycoprotein family protein | chr4:13475848-13478382 REVERSE LENGTH=421	AT4G26750.1-K50	heavy	ID
E1	m3	f3	nWAQIQSSLAQTTLK(226.078)PVFHLPSLKc	nWAQIQSSLAQTTLKPVFHLPSLKc	nWAQIQSSLAQTTLK(226.078)PVFHLPSLKc	AT5G02890.1	AT5G02890.1	| Symbols: | HXXXD-type acyl-transferase family protein | chr5:670207-671454 REVERSE LENGTH=353	AT5G02890.1-K201	heavy	ID
E1	m3	f3	nNLM(15.995)K(226.078)SASISGSKc	nNLMKSASISGSKc	nNLM(15.995)K(226.078)SASISGSKc	AT1G18150.1	AT1G18150.1;AT1G18150.2;AT1G18150.3	| Symbols: ATMPK8 | Protein kinase superfamily protein | chr1:6244641-6247582 REVERSE LENGTH=589	AT1G18150.1-K545	heavy	ID
E1	m3	f3	nTPLESFK(242.073)KPSVISAKc	nTPLESFKKPSVISAKc	nTPLESFK(242.073)KPSVISAKc	AT1G48110.1	AT1G48110.1;AT1G48110.2	| Symbols: ECT7 | evolutionarily conserved C-terminal region 7 | chr1:17770339-17772806 REVERSE LENGTH=639	AT1G48110.1-K521	heavy	ID
E1	m1	f1	nVLSHVAPPK(242.073)SSNFFNEFGMDSAFPKc	nVLSHVAPPKSSNFFNEFGMDSAFPKc	nVLSHVAPPK(242.073)SSNFFNEFGMDSAFPKc	AT5G46750.1	AT5G46750.1	| Symbols: AGD9 | ARF-GAP domain 9 | chr5:18969950-18971817 REVERSE LENGTH=402	AT5G46750.1-K265	heavy	ID
E1	m2	f2	nVLSHVAPPK(242.073)SSNFFNEFGMDSAFPKc	nVLSHVAPPKSSNFFNEFGMDSAFPKc	nVLSHVAPPK(242.073)SSNFFNEFGMDSAFPKc	AT5G46750.1	AT5G46750.1	| Symbols: AGD9 | ARF-GAP domain 9 | chr5:18969950-18971817 REVERSE LENGTH=402	AT5G46750.1-K265	heavy	ID
E1	m1	f1	nLK(242.073)PVGTKPIPETSGSAATVPESSTAKc	nLKPVGTKPIPETSGSAATVPESSTAKc	nLK(242.073)PVGTKPIPETSGSAATVPESSTAKc	AT4G25210.1	AT4G25210.1	| Symbols: | DNA-binding storekeeper protein-related transcriptional regulator | chr4:12918446-12919552 FORWARD LENGTH=368	AT4G25210.1-K74	heavy	ID
E1	m2	f2	nLK(242.073)PVGTKPIPETSGSAATVPESSTAKc	nLKPVGTKPIPETSGSAATVPESSTAKc	nLK(242.073)PVGTKPIPETSGSAATVPESSTAKc	AT4G25210.1	AT4G25210.1	| Symbols: | DNA-binding storekeeper protein-related transcriptional regulator | chr4:12918446-12919552 FORWARD LENGTH=368	AT4G25210.1-K74	heavy	ID
E1	m3	f3	nLK(242.073)PVGTKPIPETSGSAATVPESSTAKc	nLKPVGTKPIPETSGSAATVPESSTAKc	nLK(242.073)PVGTKPIPETSGSAATVPESSTAKc	AT4G25210.1	AT4G25210.1	| Symbols: | DNA-binding storekeeper protein-related transcriptional regulator | chr4:12918446-12919552 FORWARD LENGTH=368	AT4G25210.1-K74	heavy	ID
E1	m1	f1	nDPTGAK(242.073)VTKc	nDPTGAKVTKc	nDPTGAK(242.073)VTKc	AT1G07920.1	AT1G07920.1;AT1G07930.1;AT1G07930.2;AT1G07940.1;AT1G07940.2;AT5G60390.1;AT5G60390.3	| Symbols: | GTP binding Elongation factor Tu family protein | chr1:2455559-2457001 FORWARD LENGTH=449	AT1G07920.1-K438	heavy	ID
E1	m2	f2	nDPTGAK(242.073)VTKc	nDPTGAKVTKc	nDPTGAK(242.073)VTKc	AT1G07920.1	AT1G07920.1;AT1G07930.1;AT1G07930.2;AT1G07940.1;AT1G07940.2;AT5G60390.1;AT5G60390.3	| Symbols: | GTP binding Elongation factor Tu family protein | chr1:2455559-2457001 FORWARD LENGTH=449	AT1G07920.1-K438	heavy	ID
E1	m3	f3	nDPTGAK(242.073)VTKc	nDPTGAKVTKc	nDPTGAK(242.073)VTKc	AT1G07920.1	AT1G07920.1;AT1G07930.1;AT1G07930.2;AT1G07940.1;AT1G07940.2;AT5G60390.1;AT5G60390.3	| Symbols: | GTP binding Elongation factor Tu family protein | chr1:2455559-2457001 FORWARD LENGTH=449	AT1G07920.1-K438	heavy	ID
E1	m1	f1	nTITAEKPQK(242.073)SAVAAEQRc	nTITAEKPQKSAVAAEQRc	nTITAEKPQK(242.073)SAVAAEQRc	AT3G45780.1	AT3G45780.1;AT3G45780.2	| Symbols: PHOT1, NPH1, JK224, RPT1 | phototropin 1 | chr3:16818557-16823960 FORWARD LENGTH=996	AT3G45780.1-K108	heavy	ID
E1	m2	f2	nTITAEKPQK(242.073)SAVAAEQRc	nTITAEKPQKSAVAAEQRc	nTITAEKPQK(242.073)SAVAAEQRc	AT3G45780.1	AT3G45780.1;AT3G45780.2	| Symbols: PHOT1, NPH1, JK224, RPT1 | phototropin 1 | chr3:16818557-16823960 FORWARD LENGTH=996	AT3G45780.1-K108	heavy	ID
E1	m3	f3	nTITAEKPQK(242.073)SAVAAEQRc	nTITAEKPQKSAVAAEQRc	nTITAEKPQK(242.073)SAVAAEQRc	AT3G45780.1	AT3G45780.1;AT3G45780.2	| Symbols: PHOT1, NPH1, JK224, RPT1 | phototropin 1 | chr3:16818557-16823960 FORWARD LENGTH=996	AT3G45780.1-K108	heavy	ID
E1	m3	f3	nGATESAIVVGPTLLRPILPK(226.078)GLNYTGSSGKc	nGATESAIVVGPTLLRPILPKGLNYTGSSGKc	nGATESAIVVGPTLLRPILPK(226.078)GLNYTGSSGKc	AT4G15900.1	AT4G15900.1	| Symbols: PRL1 | pleiotropic regulatory locus 1 | chr4:9023775-9027443 FORWARD LENGTH=486	AT4G15900.1-K118	heavy	ID
E1	m3	f3	nGQTQK(242.073)AM(15.995)SDFRc	nGQTQKAMSDFRc	nGQTQK(242.073)AM(15.995)SDFRc	AT1G15290.1	AT1G15290.1	| Symbols: | Tetratricopeptide repeat (TPR)-like superfamily protein | chr1:5257327-5264814 REVERSE LENGTH=1608	AT1G15290.1-K460	heavy	ID
E1	m2	f2	nVLSHVAPPK(226.078)SSNFFNEFGM(15.995)DSAFPKc	nVLSHVAPPKSSNFFNEFGMDSAFPKc	nVLSHVAPPK(226.078)SSNFFNEFGM(15.995)DSAFPKc	AT5G46750.1	AT5G46750.1	| Symbols: AGD9 | ARF-GAP domain 9 | chr5:18969950-18971817 REVERSE LENGTH=402	AT5G46750.1-K265	heavy	ID
E1	m1	f1	nTGYYGMK(242.073)TPGPVQM(15.995)YQHHTGM(15.995)VVPGVEEQQQYRc	nTGYYGMKTPGPVQMYQHHTGMVVPGVEEQQQYRc	nTGYYGMK(242.073)TPGPVQM(15.995)YQHHTGM(15.995)VVPGVEEQQQYRc	AT4G05150.1	AT4G05150.1	| Symbols: | Octicosapeptide/Phox/Bem1p family protein | chr4:2660339-2662675 FORWARD LENGTH=477	AT4G05150.1-K440	heavy	ID
E1	m3	f3	nTGYYGMK(242.073)TPGPVQM(15.995)YQHHTGM(15.995)VVPGVEEQQQYRc	nTGYYGMKTPGPVQMYQHHTGMVVPGVEEQQQYRc	nTGYYGMK(242.073)TPGPVQM(15.995)YQHHTGM(15.995)VVPGVEEQQQYRc	AT4G05150.1	AT4G05150.1	| Symbols: | Octicosapeptide/Phox/Bem1p family protein | chr4:2660339-2662675 FORWARD LENGTH=477	AT4G05150.1-K440	heavy	ID
E1	m1	f1	nYWNDK(242.073)DVLAKc	nYWNDKDVLAKc	nYWNDK(242.073)DVLAKc	AT2G17390.1	AT2G17390.1	| Symbols: AKR2B | ankyrin repeat-containing 2B | chr2:7555870-7557743 FORWARD LENGTH=344	AT2G17390.1-K187	heavy	ID
E1	m3	f3	nYWNDK(242.073)DVLAKc	nYWNDKDVLAKc	nYWNDK(242.073)DVLAKc	AT2G17390.1	AT2G17390.1	| Symbols: AKR2B | ankyrin repeat-containing 2B | chr2:7555870-7557743 FORWARD LENGTH=344	AT2G17390.1-K187	heavy	ID
E1	m3	f3	nGFLQQPDFVNMMQEIQKNPSSLNLYLK(242.073)DQRc	nGFLQQPDFVNMMQEIQKNPSSLNLYLKDQRc	nGFLQQPDFVNMMQEIQKNPSSLNLYLK(242.073)DQRc	AT1G12270.1	AT1G12270.1	| Symbols: Hop1 | stress-inducible protein, putative | chr1:4172105-4174575 FORWARD LENGTH=572	AT1G12270.1-K174	heavy	ID
E1	m3	f3	nGFLQQPDFVNMMQEIQKNPSSLNLYLK(242.073)DQRc	nGFLQQPDFVNMMQEIQKNPSSLNLYLKDQRc	nGFLQQPDFVNMMQEIQKNPSSLNLYLK(242.073)DQRc	AT1G12270.1	AT1G12270.1	| Symbols: Hop1 | stress-inducible protein, putative | chr1:4172105-4174575 FORWARD LENGTH=572	AT1G12270.1-K174	heavy	ID
E1	m1	f1	nTEM(15.995)TSKPVTLVAK(242.073)TNRc	nTEMTSKPVTLVAKTNRc	nTEM(15.995)TSKPVTLVAK(242.073)TNRc	AT1G56440.1	AT1G56440.1;AT1G56440.2	| Symbols: TPR5 | Tetratricopeptide repeat (TPR)-like superfamily protein | chr1:21138765-21141482 REVERSE LENGTH=476	AT1G56440.1-K244	heavy	ID
E1	m3	f3	nTEM(15.995)TSKPVTLVAK(242.073)TNRc	nTEMTSKPVTLVAKTNRc	nTEM(15.995)TSKPVTLVAK(242.073)TNRc	AT1G56440.1	AT1G56440.1;AT1G56440.2	| Symbols: TPR5 | Tetratricopeptide repeat (TPR)-like superfamily protein | chr1:21138765-21141482 REVERSE LENGTH=476	AT1G56440.1-K244	heavy	ID
E1	m1	f1	n(242.073)EFYIAGESYAGHYVPQLSQIVYEKc	nEFYIAGESYAGHYVPQLSQIVYEKc	n(242.073)EFYIAGESYAGHYVPQLSQIVYEKc	AT2G35780.1	AT2G35780.1	| Symbols: scpl26 | serine carboxypeptidase-like 26 | chr2:15037733-15040104 REVERSE LENGTH=452	AT2G35780.1-R172	heavy	ID
E1	m2	f2	n(242.073)EFYIAGESYAGHYVPQLSQIVYEKc	nEFYIAGESYAGHYVPQLSQIVYEKc	n(242.073)EFYIAGESYAGHYVPQLSQIVYEKc	AT2G35780.1	AT2G35780.1	| Symbols: scpl26 | serine carboxypeptidase-like 26 | chr2:15037733-15040104 REVERSE LENGTH=452	AT2G35780.1-R172	heavy	ID
E1	m3	f3	n(242.073)EFYIAGESYAGHYVPQLSQIVYEKc	nEFYIAGESYAGHYVPQLSQIVYEKc	n(242.073)EFYIAGESYAGHYVPQLSQIVYEKc	AT2G35780.1	AT2G35780.1	| Symbols: scpl26 | serine carboxypeptidase-like 26 | chr2:15037733-15040104 REVERSE LENGTH=452	AT2G35780.1-R172	heavy	ID
E1	m1	f1	nVK(242.073)ANFPKc	nVKANFPKc	nVK(242.073)ANFPKc	AT3G53020.1	AT3G53020.1	| Symbols: STV1, RPL24B, RPL24 | Ribosomal protein L24e family protein | chr3:19660749-19661912 REVERSE LENGTH=163	AT3G53020.1-K141	heavy	ID
E1	m1	f1	nVK(242.073)ANFPKc	nVKANFPKc	nVK(242.073)ANFPKc	AT3G53020.1	AT3G53020.1	| Symbols: STV1, RPL24B, RPL24 | Ribosomal protein L24e family protein | chr3:19660749-19661912 REVERSE LENGTH=163	AT3G53020.1-K141	heavy	ID
E1	m2	f2	nVK(242.073)ANFPKc	nVKANFPKc	nVK(242.073)ANFPKc	AT3G53020.1	AT3G53020.1	| Symbols: STV1, RPL24B, RPL24 | Ribosomal protein L24e family protein | chr3:19660749-19661912 REVERSE LENGTH=163	AT3G53020.1-K141	heavy	ID
E1	m2	f2	nVK(242.073)ANFPKc	nVKANFPKc	nVK(242.073)ANFPKc	AT3G53020.1	AT3G53020.1	| Symbols: STV1, RPL24B, RPL24 | Ribosomal protein L24e family protein | chr3:19660749-19661912 REVERSE LENGTH=163	AT3G53020.1-K141	heavy	ID
E1	m3	f3	nVK(242.073)ANFPKc	nVKANFPKc	nVK(242.073)ANFPKc	AT3G53020.1	AT3G53020.1	| Symbols: STV1, RPL24B, RPL24 | Ribosomal protein L24e family protein | chr3:19660749-19661912 REVERSE LENGTH=163	AT3G53020.1-K141	heavy	ID
E1	m3	f3	nVK(242.073)ANFPKc	nVKANFPKc	nVK(242.073)ANFPKc	AT3G53020.1	AT3G53020.1	| Symbols: STV1, RPL24B, RPL24 | Ribosomal protein L24e family protein | chr3:19660749-19661912 REVERSE LENGTH=163	AT3G53020.1-K141	heavy	ID
E1	m1	f1	nSIDGQTK(242.073)SSTPKc	nSIDGQTKSSTPKc	nSIDGQTK(242.073)SSTPKc	AT3G11200.1	AT3G11200.1;AT3G11200.2	| Symbols: AL2 | alfin-like 2 | chr3:3508387-3510418 REVERSE LENGTH=246	AT3G11200.1-K168	heavy	ID
E1	m2	f2	nSIDGQTK(242.073)SSTPKc	nSIDGQTKSSTPKc	nSIDGQTK(242.073)SSTPKc	AT3G11200.1	AT3G11200.1;AT3G11200.2	| Symbols: AL2 | alfin-like 2 | chr3:3508387-3510418 REVERSE LENGTH=246	AT3G11200.1-K168	heavy	ID
E1	m3	f3	nSIDGQTK(242.073)SSTPKc	nSIDGQTKSSTPKc	nSIDGQTK(242.073)SSTPKc	AT3G11200.1	AT3G11200.1;AT3G11200.2	| Symbols: AL2 | alfin-like 2 | chr3:3508387-3510418 REVERSE LENGTH=246	AT3G11200.1-K168	heavy	ID
E1	m2	f2	nTTNFLSGLHK(242.073)SELASGVNQIYRc	nTTNFLSGLHKSELASGVNQIYRc	nTTNFLSGLHK(242.073)SELASGVNQIYRc	AT3G17920.1	AT3G17920.1;AT3G17920.2	| Symbols: | Outer arm dynein light chain 1 protein | chr3:6137255-6142023 FORWARD LENGTH=1010	AT3G17920.1-K626	heavy	ID
E1	m3	f3	nTTNFLSGLHK(242.073)SELASGVNQIYRc	nTTNFLSGLHKSELASGVNQIYRc	nTTNFLSGLHK(242.073)SELASGVNQIYRc	AT3G17920.1	AT3G17920.1;AT3G17920.2	| Symbols: | Outer arm dynein light chain 1 protein | chr3:6137255-6142023 FORWARD LENGTH=1010	AT3G17920.1-K626	heavy	ID
E1	m1	f1	nLM(15.995)LK(242.073)SLDTIKc	nLMLKSLDTIKc	nLM(15.995)LK(242.073)SLDTIKc	AT1G60490.1	AT1G60490.1	| Symbols: ATVPS34, VPS34, PI3K | vacuolar protein sorting 34 | chr1:22285792-22290190 REVERSE LENGTH=814	AT1G60490.1-K191	heavy	ID
E1	m2	f2	nLM(15.995)LK(242.073)SLDTIKc	nLMLKSLDTIKc	nLM(15.995)LK(242.073)SLDTIKc	AT1G60490.1	AT1G60490.1	| Symbols: ATVPS34, VPS34, PI3K | vacuolar protein sorting 34 | chr1:22285792-22290190 REVERSE LENGTH=814	AT1G60490.1-K191	heavy	ID
E1	m3	f3	nLM(15.995)LK(242.073)SLDTIKc	nLMLKSLDTIKc	nLM(15.995)LK(242.073)SLDTIKc	AT1G60490.1	AT1G60490.1	| Symbols: ATVPS34, VPS34, PI3K | vacuolar protein sorting 34 | chr1:22285792-22290190 REVERSE LENGTH=814	AT1G60490.1-K191	heavy	ID
E1	m2	f2	nQVIVDHALINGESEK(226.078)NAVTSIFHKc	nQVIVDHALINGESEKNAVTSIFHKc	nQVIVDHALINGESEK(226.078)NAVTSIFHKc	AT2G37040.1	AT2G37040.1	| Symbols: PAL1, ATPAL1 | PHE ammonia lyase 1 | chr2:15557602-15560237 REVERSE LENGTH=725	AT2G37040.1-K618	heavy	ID
E1	m3	f3	nQVIVDHALINGESEK(226.078)NAVTSIFHKc	nQVIVDHALINGESEKNAVTSIFHKc	nQVIVDHALINGESEK(226.078)NAVTSIFHKc	AT2G37040.1	AT2G37040.1	| Symbols: PAL1, ATPAL1 | PHE ammonia lyase 1 | chr2:15557602-15560237 REVERSE LENGTH=725	AT2G37040.1-K618	heavy	ID
E1	m3	f3	nQVIVDHALINGESEK(226.078)NAVTSIFHKc	nQVIVDHALINGESEKNAVTSIFHKc	nQVIVDHALINGESEK(226.078)NAVTSIFHKc	AT2G37040.1	AT2G37040.1	| Symbols: PAL1, ATPAL1 | PHE ammonia lyase 1 | chr2:15557602-15560237 REVERSE LENGTH=725	AT2G37040.1-K618	heavy	ID
E1	m2	f2	nQSSFGELALM(15.995)HNK(242.073)PLQASVRc	nQSSFGELALMHNKPLQASVRc	nQSSFGELALM(15.995)HNK(242.073)PLQASVRc	AT2G20050.1	AT2G20050.1;AT2G20050.2	| Symbols: | protein serine/threonine phosphatases;protein kinases;catalytics;cAMP-dependent protein kinase regulators;ATP binding;protein serine/threonine phosphatases | chr2:8649779-8654193 REVERSE LENGTH=1094	AT2G20050.1-K573	heavy	ID
E1	m1	f1	nVK(242.073)YLGPFSGESPSYLTGEFPGDYGWDTAGLSADPETFARc	nVKYLGPFSGESPSYLTGEFPGDYGWDTAGLSADPETFARc	nVK(242.073)YLGPFSGESPSYLTGEFPGDYGWDTAGLSADPETFARc	AT1G29910.1	AT1G29910.1;AT1G29920.1;AT1G29930.1	| Symbols: CAB3, AB180, LHCB1.2 | chlorophyll A/B binding protein 3 | chr1:10472443-10473246 REVERSE LENGTH=267	AT1G29910.1-K57	heavy	ID
E1	m1	f1	nAIANTK(226.078)VSTSRc	nAIANTKVSTSRc	nAIANTK(226.078)VSTSRc	AT3G17970.1	AT3G17970.1	| Symbols: atToc64-III, TOC64-III | translocon at the outer membrane of chloroplasts 64-III | chr3:6148030-6151794 FORWARD LENGTH=589	AT3G17970.1-K296	heavy	ID
E1	m2	f2	nAIANTK(226.078)VSTSRc	nAIANTKVSTSRc	nAIANTK(226.078)VSTSRc	AT3G17970.1	AT3G17970.1	| Symbols: atToc64-III, TOC64-III | translocon at the outer membrane of chloroplasts 64-III | chr3:6148030-6151794 FORWARD LENGTH=589	AT3G17970.1-K296	heavy	ID
E1	m3	f3	nAIANTK(226.078)VSTSRc	nAIANTKVSTSRc	nAIANTK(226.078)VSTSRc	AT3G17970.1	AT3G17970.1	| Symbols: atToc64-III, TOC64-III | translocon at the outer membrane of chloroplasts 64-III | chr3:6148030-6151794 FORWARD LENGTH=589	AT3G17970.1-K296	heavy	ID
E1	m2	f2	n(242.073)FQILKEQETERKc	nFQILKEQETERKc	n(242.073)FQILKEQETERKc	AT3G49490.1	AT3G49490.1	| Symbols: | unknown protein; Has 722 Blast hits to 186 proteins in 64 species: Archae - 0; Bacteria - 30; Metazoa - 72; Fungi - 48; Plants - 38; Viruses - 0; Other Eukaryotes - 534 (source: NCBI BLink). | chr3:18344926-18348648 REVERSE LENGTH=953	AT3G49490.1-R795	heavy	ID
E1	m1	f1	nYK(242.073)HVAGTVAENRc	nYKHVAGTVAENRc	nYK(242.073)HVAGTVAENRc	AT5G42950.1	AT5G42950.1	| Symbols: | GYF domain-containing protein | chr5:17224436-17231044 FORWARD LENGTH=1714	AT5G42950.1-K653	heavy	ID
E1	m3	f3	nAALNPVK(242.073)ANIM(15.995)PQRc	nAALNPVKANIMPQRc	nAALNPVK(242.073)ANIM(15.995)PQRc	AT2G07360.1	AT2G07360.1;AT2G07360.2	| Symbols: | SH3 domain-containing protein | chr2:3047623-3057099 REVERSE LENGTH=1196	AT2G07360.1-K86	heavy	ID
E1	m1	f1	nAQEEVQK(226.078)SADVAAAPVVKc	nAQEEVQKSADVAAAPVVKc	nAQEEVQK(226.078)SADVAAAPVVKc	AT1G72150.1	AT1G72150.1	| Symbols: PATL1 | PATELLIN 1 | chr1:27148558-27150652 FORWARD LENGTH=573	AT1G72150.1-K8	heavy	ID
E1	m2	f2	nAQEEVQK(226.078)SADVAAAPVVKc	nAQEEVQKSADVAAAPVVKc	nAQEEVQK(226.078)SADVAAAPVVKc	AT1G72150.1	AT1G72150.1	| Symbols: PATL1 | PATELLIN 1 | chr1:27148558-27150652 FORWARD LENGTH=573	AT1G72150.1-K8	heavy	ID
E1	m3	f3	nAQEEVQK(226.078)SADVAAAPVVKc	nAQEEVQKSADVAAAPVVKc	nAQEEVQK(226.078)SADVAAAPVVKc	AT1G72150.1	AT1G72150.1	| Symbols: PATL1 | PATELLIN 1 | chr1:27148558-27150652 FORWARD LENGTH=573	AT1G72150.1-K8	heavy	ID
E1	m1	f1	nTM(15.995)K(242.073)FLDNFHVQTKc	nTMKFLDNFHVQTKc	nTM(15.995)K(242.073)FLDNFHVQTKc	AT1G53210.1	AT1G53210.1	| Symbols: | sodium/calcium exchanger family protein / calcium-binding EF hand family protein | chr1:19844790-19847533 FORWARD LENGTH=585	AT1G53210.1-K391	heavy	ID
E1	m2	f2	nTM(15.995)K(242.073)FLDNFHVQTKc	nTMKFLDNFHVQTKc	nTM(15.995)K(242.073)FLDNFHVQTKc	AT1G53210.1	AT1G53210.1	| Symbols: | sodium/calcium exchanger family protein / calcium-binding EF hand family protein | chr1:19844790-19847533 FORWARD LENGTH=585	AT1G53210.1-K391	heavy	ID
E1	m3	f3	nTVTKEEALAIK(226.078)AAGKc	nTVTKEEALAIKAAGKc	nTVTKEEALAIK(226.078)AAGKc	AT3G09630.1	AT3G09630.1	| Symbols: | Ribosomal protein L4/L1 family | chr3:2953813-2955444 FORWARD LENGTH=406	AT3G09630.1-K376	heavy	ID
E1	m1	f1	nVLVENEAKVDQGQPILVLEAMK(226.078)M(15.995)EHVVKc	nVLVENEAKVDQGQPILVLEAMKMEHVVKc	nVLVENEAKVDQGQPILVLEAMK(226.078)M(15.995)EHVVKc	AT1G03090.2	AT1G03090.1;AT1G03090.2	| Symbols: MCCA | methylcrotonyl-CoA carboxylase alpha chain, mitochondrial / 3-methylcrotonyl-CoA carboxylase 1 (MCCA) | chr1:739715-743819 FORWARD LENGTH=734	AT1G03090.2-K699	heavy	ID
E1	m1	f1	nVLVENEAKVDQGQPILVLEAMK(226.078)M(15.995)EHVVKc	nVLVENEAKVDQGQPILVLEAMKMEHVVKc	nVLVENEAKVDQGQPILVLEAMK(226.078)M(15.995)EHVVKc	AT1G03090.2	AT1G03090.1;AT1G03090.2	| Symbols: MCCA | methylcrotonyl-CoA carboxylase alpha chain, mitochondrial / 3-methylcrotonyl-CoA carboxylase 1 (MCCA) | chr1:739715-743819 FORWARD LENGTH=734	AT1G03090.2-K699	heavy	ID
E1	m1	f1	nVLVENEAKVDQGQPILVLEAMK(226.078)M(15.995)EHVVKc	nVLVENEAKVDQGQPILVLEAMKMEHVVKc	nVLVENEAKVDQGQPILVLEAMK(226.078)M(15.995)EHVVKc	AT1G03090.2	AT1G03090.1;AT1G03090.2	| Symbols: MCCA | methylcrotonyl-CoA carboxylase alpha chain, mitochondrial / 3-methylcrotonyl-CoA carboxylase 1 (MCCA) | chr1:739715-743819 FORWARD LENGTH=734	AT1G03090.2-K699	heavy	ID
E1	m2	f2	nVLVENEAKVDQGQPILVLEAMK(226.078)M(15.995)EHVVKc	nVLVENEAKVDQGQPILVLEAMKMEHVVKc	nVLVENEAKVDQGQPILVLEAMK(226.078)M(15.995)EHVVKc	AT1G03090.2	AT1G03090.1;AT1G03090.2	| Symbols: MCCA | methylcrotonyl-CoA carboxylase alpha chain, mitochondrial / 3-methylcrotonyl-CoA carboxylase 1 (MCCA) | chr1:739715-743819 FORWARD LENGTH=734	AT1G03090.2-K699	heavy	ID
E1	m2	f2	nVLVENEAKVDQGQPILVLEAMK(226.078)M(15.995)EHVVKc	nVLVENEAKVDQGQPILVLEAMKMEHVVKc	nVLVENEAKVDQGQPILVLEAMK(226.078)M(15.995)EHVVKc	AT1G03090.2	AT1G03090.1;AT1G03090.2	| Symbols: MCCA | methylcrotonyl-CoA carboxylase alpha chain, mitochondrial / 3-methylcrotonyl-CoA carboxylase 1 (MCCA) | chr1:739715-743819 FORWARD LENGTH=734	AT1G03090.2-K699	heavy	ID
E1	m2	f2	nVLVENEAKVDQGQPILVLEAMK(226.078)M(15.995)EHVVKc	nVLVENEAKVDQGQPILVLEAMKMEHVVKc	nVLVENEAKVDQGQPILVLEAMK(226.078)M(15.995)EHVVKc	AT1G03090.2	AT1G03090.1;AT1G03090.2	| Symbols: MCCA | methylcrotonyl-CoA carboxylase alpha chain, mitochondrial / 3-methylcrotonyl-CoA carboxylase 1 (MCCA) | chr1:739715-743819 FORWARD LENGTH=734	AT1G03090.2-K699	heavy	ID
E1	m3	f3	nVLVENEAKVDQGQPILVLEAMK(226.078)M(15.995)EHVVKc	nVLVENEAKVDQGQPILVLEAMKMEHVVKc	nVLVENEAKVDQGQPILVLEAMK(226.078)M(15.995)EHVVKc	AT1G03090.2	AT1G03090.1;AT1G03090.2	| Symbols: MCCA | methylcrotonyl-CoA carboxylase alpha chain, mitochondrial / 3-methylcrotonyl-CoA carboxylase 1 (MCCA) | chr1:739715-743819 FORWARD LENGTH=734	AT1G03090.2-K699	heavy	ID
E1	m3	f3	nVLVENEAKVDQGQPILVLEAMK(226.078)M(15.995)EHVVKc	nVLVENEAKVDQGQPILVLEAMKMEHVVKc	nVLVENEAKVDQGQPILVLEAMK(226.078)M(15.995)EHVVKc	AT1G03090.2	AT1G03090.1;AT1G03090.2	| Symbols: MCCA | methylcrotonyl-CoA carboxylase alpha chain, mitochondrial / 3-methylcrotonyl-CoA carboxylase 1 (MCCA) | chr1:739715-743819 FORWARD LENGTH=734	AT1G03090.2-K699	heavy	ID
E1	m3	f3	nVLVENEAKVDQGQPILVLEAMK(226.078)M(15.995)EHVVKc	nVLVENEAKVDQGQPILVLEAMKMEHVVKc	nVLVENEAKVDQGQPILVLEAMK(226.078)M(15.995)EHVVKc	AT1G03090.2	AT1G03090.1;AT1G03090.2	| Symbols: MCCA | methylcrotonyl-CoA carboxylase alpha chain, mitochondrial / 3-methylcrotonyl-CoA carboxylase 1 (MCCA) | chr1:739715-743819 FORWARD LENGTH=734	AT1G03090.2-K699	heavy	ID
E1	m3	f3	nVLVENEAKVDQGQPILVLEAMK(226.078)M(15.995)EHVVKc	nVLVENEAKVDQGQPILVLEAMKMEHVVKc	nVLVENEAKVDQGQPILVLEAMK(226.078)M(15.995)EHVVKc	AT1G03090.2	AT1G03090.1;AT1G03090.2	| Symbols: MCCA | methylcrotonyl-CoA carboxylase alpha chain, mitochondrial / 3-methylcrotonyl-CoA carboxylase 1 (MCCA) | chr1:739715-743819 FORWARD LENGTH=734	AT1G03090.2-K699	heavy	ID
E1	m3	f3	nVLVENEAKVDQGQPILVLEAMK(226.078)M(15.995)EHVVKc	nVLVENEAKVDQGQPILVLEAMKMEHVVKc	nVLVENEAKVDQGQPILVLEAMK(226.078)M(15.995)EHVVKc	AT1G03090.2	AT1G03090.1;AT1G03090.2	| Symbols: MCCA | methylcrotonyl-CoA carboxylase alpha chain, mitochondrial / 3-methylcrotonyl-CoA carboxylase 1 (MCCA) | chr1:739715-743819 FORWARD LENGTH=734	AT1G03090.2-K699	heavy	ID
E1	m3	f3	nLATLHPK(226.078)LPVIQALAAEVRc	nLATLHPKLPVIQALAAEVRc	nLATLHPK(226.078)LPVIQALAAEVRc	AT5G11980.1	AT5G11980.1	| Symbols: | conserved oligomeric Golgi complex component-related / COG complex component-related | chr5:3868809-3872146 REVERSE LENGTH=569	AT5G11980.1-K169	heavy	ID
E1	m1	f1	nLSTPK(242.073)PLPSDLLHLKc	nLSTPKPLPSDLLHLKc	nLSTPK(242.073)PLPSDLLHLKc	AT1G06650.1	AT1G06650.1;AT1G06650.2	| Symbols: | 2-oxoglutarate (2OG) and Fe(II)-dependent oxygenase superfamily protein | chr1:2035909-2037047 FORWARD LENGTH=314	AT1G06650.1-K52	heavy	ID
E1	m2	f2	nLSTPK(242.073)PLPSDLLHLKc	nLSTPKPLPSDLLHLKc	nLSTPK(242.073)PLPSDLLHLKc	AT1G06650.1	AT1G06650.1;AT1G06650.2	| Symbols: | 2-oxoglutarate (2OG) and Fe(II)-dependent oxygenase superfamily protein | chr1:2035909-2037047 FORWARD LENGTH=314	AT1G06650.1-K52	heavy	ID
E1	m3	f3	nLSTPK(242.073)PLPSDLLHLKc	nLSTPKPLPSDLLHLKc	nLSTPK(242.073)PLPSDLLHLKc	AT1G06650.1	AT1G06650.1;AT1G06650.2	| Symbols: | 2-oxoglutarate (2OG) and Fe(II)-dependent oxygenase superfamily protein | chr1:2035909-2037047 FORWARD LENGTH=314	AT1G06650.1-K52	heavy	ID
E1	m3	f3	nLSTPK(242.073)PLPSDLLHLKc	nLSTPKPLPSDLLHLKc	nLSTPK(242.073)PLPSDLLHLKc	AT1G06650.1	AT1G06650.1;AT1G06650.2	| Symbols: | 2-oxoglutarate (2OG) and Fe(II)-dependent oxygenase superfamily protein | chr1:2035909-2037047 FORWARD LENGTH=314	AT1G06650.1-K52	heavy	ID
E1	m1	f1	nAALGVHVAAYEEDK(226.078)AAAAAKc	nAALGVHVAAYEEDKAAAAAKc	nAALGVHVAAYEEDK(226.078)AAAAAKc	AT5G65010.1	AT5G65010.1;AT5G65010.2	| Symbols: ASN2 | asparagine synthetase 2 | chr5:25969224-25972278 FORWARD LENGTH=578	AT5G65010.1-K558	heavy	ID
E1	m1	f1	n(242.073)GGGGNLVDGVRRc	nGGGGNLVDGVRRc	n(242.073)GGGGNLVDGVRRc	AT1G18150.1	AT1G18150.1;AT1G18150.2;AT1G18150.3;AT1G73670.1	| Symbols: ATMPK8 | Protein kinase superfamily protein | chr1:6244641-6247582 REVERSE LENGTH=589	AT1G18150.1-M1	heavy	ID
E1	m2	f2	n(242.073)GGGGNLVDGVRRc	nGGGGNLVDGVRRc	n(242.073)GGGGNLVDGVRRc	AT1G18150.1	AT1G18150.1;AT1G18150.2;AT1G18150.3;AT1G73670.1	| Symbols: ATMPK8 | Protein kinase superfamily protein | chr1:6244641-6247582 REVERSE LENGTH=589	AT1G18150.1-M1	heavy	ID
E1	m3	f3	n(242.073)GGGGNLVDGVRRc	nGGGGNLVDGVRRc	n(242.073)GGGGNLVDGVRRc	AT1G18150.1	AT1G18150.1;AT1G18150.2;AT1G18150.3;AT1G73670.1	| Symbols: ATMPK8 | Protein kinase superfamily protein | chr1:6244641-6247582 REVERSE LENGTH=589	AT1G18150.1-M1	heavy	ID
E1	m3	f3	n(242.073)IVSDEIELLWDDGYGSK(242.073)SVK(242.073)c	nIVSDEIELLWDDGYGSKSVKc	n(242.073)IVSDEIELLWDDGYGSK(242.073)SVK(242.073)c	AT1G54570.1	AT1G54570.1	| Symbols: | Esterase/lipase/thioesterase family protein | chr1:20380649-20384953 REVERSE LENGTH=704	AT1G54570.1-K73;AT1G54570.1-K90;AT1G54570.1-K93	heavy	ID
E1	m3	f3	nYVPKPIVK(226.078)EMAEQIVSKc	nYVPKPIVKEMAEQIVSKc	nYVPKPIVK(226.078)EMAEQIVSKc	AT4G24680.1	AT4G24680.1	| Symbols: MOS1 | modifier of snc1 | chr4:12733425-12739737 FORWARD LENGTH=1427	AT4G24680.1-K1035	heavy	ID
E1	m1	f1	nNK(226.078)SPLLLQM(15.995)NPIHKc	nNKSPLLLQMNPIHKc	nNK(226.078)SPLLLQM(15.995)NPIHKc	AT1G78380.1	AT1G78380.1	| Symbols: ATGSTU19, GST8, GSTU19 | glutathione S-transferase TAU 19 | chr1:29486659-29487819 REVERSE LENGTH=219	AT1G78380.1-K40	heavy	ID
E1	m3	f3	nNK(226.078)SPLLLQM(15.995)NPIHKc	nNKSPLLLQMNPIHKc	nNK(226.078)SPLLLQM(15.995)NPIHKc	AT1G78380.1	AT1G78380.1	| Symbols: ATGSTU19, GST8, GSTU19 | glutathione S-transferase TAU 19 | chr1:29486659-29487819 REVERSE LENGTH=219	AT1G78380.1-K40	heavy	ID
E1	m3	f3	nQEGEALDLLNNLDHVSK(242.073)VELLHGIKc	nQEGEALDLLNNLDHVSKVELLHGIKc	nQEGEALDLLNNLDHVSK(242.073)VELLHGIKc	AT4G23860.1	AT4G23860.1;AT4G23860.2;AT4G23860.3	| Symbols: | PHD finger protein-related | chr4:12409336-12411336 FORWARD LENGTH=452	AT4G23860.1-K405	heavy	ID
E1	m2	f2	nFPTK(242.073)PAPPSQAVRc	nFPTKPAPPSQAVRc	nFPTK(242.073)PAPPSQAVRc	AT5G47210.1	AT5G47210.1;AT5G47210.2;AT5G47210.3	| Symbols: | Hyaluronan / mRNA binding family | chr5:19169222-19171012 REVERSE LENGTH=357	AT5G47210.1-K46	heavy	ID
E1	m3	f3	nLIM(15.995)K(226.078)EGVKc	nLIMKEGVKc	nLIM(15.995)K(226.078)EGVKc	AT1G32060.1	AT1G32060.1	| Symbols: PRK | phosphoribulokinase | chr1:11532668-11534406 FORWARD LENGTH=395	AT1G32060.1-K266	heavy	ID
E1	m1	f1	nTAATPAK(242.073)PLYKc	nTAATPAKPLYKc	nTAATPAK(242.073)PLYKc	AT3G18860.1	AT3G18860.1;AT3G18860.2	| Symbols: | transducin family protein / WD-40 repeat family protein | chr3:6501774-6508352 FORWARD LENGTH=760	AT3G18860.1-K482	heavy	ID
E1	m1	f1	nTEM(15.995)TSKPVTLVAK(226.078)TNRc	nTEMTSKPVTLVAKTNRc	nTEM(15.995)TSKPVTLVAK(226.078)TNRc	AT1G56440.1	AT1G56440.1;AT1G56440.2	| Symbols: TPR5 | Tetratricopeptide repeat (TPR)-like superfamily protein | chr1:21138765-21141482 REVERSE LENGTH=476	AT1G56440.1-K244	heavy	ID
E1	m1	f1	nAFGDK(242.073)SLKc	nAFGDKSLKc	nAFGDK(242.073)SLKc	AT4G28400.1	AT1G34750.1;AT2G20630.1;AT2G20630.2;AT3G15260.1;AT3G15260.2;AT4G28400.1	| Symbols: | Protein phosphatase 2C family protein | chr4:14048499-14050118 FORWARD LENGTH=283	AT4G28400.1-K201	heavy	ID
E1	m2	f2	nAFGDK(242.073)SLKc	nAFGDKSLKc	nAFGDK(242.073)SLKc	AT4G28400.1	AT1G34750.1;AT2G20630.1;AT2G20630.2;AT3G15260.1;AT3G15260.2;AT4G28400.1	| Symbols: | Protein phosphatase 2C family protein | chr4:14048499-14050118 FORWARD LENGTH=283	AT4G28400.1-K201	heavy	ID
E1	m3	f3	nAFGDK(242.073)SLKc	nAFGDKSLKc	nAFGDK(242.073)SLKc	AT4G28400.1	AT1G34750.1;AT2G20630.1;AT2G20630.2;AT3G15260.1;AT3G15260.2;AT4G28400.1	| Symbols: | Protein phosphatase 2C family protein | chr4:14048499-14050118 FORWARD LENGTH=283	AT4G28400.1-K201	heavy	ID
E1	m2	f2	nADVSK(242.073)MNSFRc	nADVSKMNSFRc	nADVSK(242.073)MNSFRc	AT2G28150.1	AT2G28150.1	| Symbols: | Domain of unknown function (DUF966) | chr2:12000015-12002227 FORWARD LENGTH=540	AT2G28150.1-K310	heavy	ID
E1	m3	f3	nYGK(242.073)FDEKc	nYGKFDEKc	nYGK(242.073)FDEKc	AT1G13930.1	AT1G13930.1;AT1G13930.2;AT1G13930.3	| Symbols: | Involved in response to salt stress. Knockout mutants are hypersensitive to salt stress. | chr1:4761091-4761558 FORWARD LENGTH=155	AT1G13930.1-K83	heavy	ID
E1	m1	f1	n(226.078)LGSSSSVSLDKNINLLSLDENPFAPIPRc	nLGSSSSVSLDKNINLLSLDENPFAPIPRc	n(226.078)LGSSSSVSLDKNINLLSLDENPFAPIPRc	AT3G59770.1	AT3G59770.1;AT3G59770.2;AT3G59770.3	| Symbols: SAC9 | sacI homology domain-containing protein / WW domain-containing protein | chr3:22079281-22085674 REVERSE LENGTH=1630	AT3G59770.1-R1378	heavy	ID
E1	m2	f2	n(226.078)LGSSSSVSLDKNINLLSLDENPFAPIPRc	nLGSSSSVSLDKNINLLSLDENPFAPIPRc	n(226.078)LGSSSSVSLDKNINLLSLDENPFAPIPRc	AT3G59770.1	AT3G59770.1;AT3G59770.2;AT3G59770.3	| Symbols: SAC9 | sacI homology domain-containing protein / WW domain-containing protein | chr3:22079281-22085674 REVERSE LENGTH=1630	AT3G59770.1-R1378	heavy	ID
E1	m1	f1	nSTTTGQYK(242.073)QPGIPKc	nSTTTGQYKQPGIPKc	nSTTTGQYK(242.073)QPGIPKc	AT3G17330.1	AT3G17330.1;AT3G17330.2	| Symbols: ECT6 | evolutionarily conserved C-terminal region 6 | chr3:5917253-5919458 REVERSE LENGTH=595	AT3G17330.1-K149	heavy	ID
E1	m3	f3	nSTTTGQYK(242.073)QPGIPKc	nSTTTGQYKQPGIPKc	nSTTTGQYK(242.073)QPGIPKc	AT3G17330.1	AT3G17330.1;AT3G17330.2	| Symbols: ECT6 | evolutionarily conserved C-terminal region 6 | chr3:5917253-5919458 REVERSE LENGTH=595	AT3G17330.1-K149	heavy	ID
E1	m1	f1	nAK(242.073)SSTFGSGFRc	nAKSSTFGSGFRc	nAK(242.073)SSTFGSGFRc	AT1G13020.1	AT1G13020.1	| Symbols: EIF4B2 | eukaryotic initiation factor 4B2 | chr1:4440927-4443520 REVERSE LENGTH=549	AT1G13020.1-K233	heavy	ID
E1	m2	f2	nAK(242.073)SSTFGSGFRc	nAKSSTFGSGFRc	nAK(242.073)SSTFGSGFRc	AT1G13020.1	AT1G13020.1	| Symbols: EIF4B2 | eukaryotic initiation factor 4B2 | chr1:4440927-4443520 REVERSE LENGTH=549	AT1G13020.1-K233	heavy	ID
E1	m3	f3	nAK(242.073)SSTFGSGFRc	nAKSSTFGSGFRc	nAK(242.073)SSTFGSGFRc	AT1G13020.1	AT1G13020.1	| Symbols: EIF4B2 | eukaryotic initiation factor 4B2 | chr1:4440927-4443520 REVERSE LENGTH=549	AT1G13020.1-K233	heavy	ID
E1	m1	f1	nSLLQTFEAK(226.078)SSDISSKc	nSLLQTFEAKSSDISSKc	nSLLQTFEAK(226.078)SSDISSKc	AT2G30930.1	AT2G30930.1	| Symbols: | unknown protein; FUNCTIONS IN: molecular_function unknown; INVOLVED IN: biological_process unknown; LOCATED IN: chloroplast, plasma membrane, membrane; EXPRESSED IN: 24 plant structures; EXPRESSED DURING: 14 growth stages; BEST Arabidopsis thaliana protein match is: unknown protein (TAIR:AT1G06540.1); Has 194 Blast hits to 176 proteins in 78 species: Archae - 0; Bacteria - 101; Metaz…	AT2G30930.1-K102	heavy	ID
E1	m3	f3	nSLLQTFEAK(226.078)SSDISSKc	nSLLQTFEAKSSDISSKc	nSLLQTFEAK(226.078)SSDISSKc	AT2G30930.1	AT2G30930.1	| Symbols: | unknown protein; FUNCTIONS IN: molecular_function unknown; INVOLVED IN: biological_process unknown; LOCATED IN: chloroplast, plasma membrane, membrane; EXPRESSED IN: 24 plant structures; EXPRESSED DURING: 14 growth stages; BEST Arabidopsis thaliana protein match is: unknown protein (TAIR:AT1G06540.1); Has 194 Blast hits to 176 proteins in 78 species: Archae - 0; Bacteria - 101; Metaz…	AT2G30930.1-K102	heavy	ID
E1	m3	f3	nSLLQTFEAK(226.078)SSDISSKc	nSLLQTFEAKSSDISSKc	nSLLQTFEAK(226.078)SSDISSKc	AT2G30930.1	AT2G30930.1	| Symbols: | unknown protein; FUNCTIONS IN: molecular_function unknown; INVOLVED IN: biological_process unknown; LOCATED IN: chloroplast, plasma membrane, membrane; EXPRESSED IN: 24 plant structures; EXPRESSED DURING: 14 growth stages; BEST Arabidopsis thaliana protein match is: unknown protein (TAIR:AT1G06540.1); Has 194 Blast hits to 176 proteins in 78 species: Archae - 0; Bacteria - 101; Metaz…	AT2G30930.1-K102	heavy	ID
E1	m1	f1	nVGANK(226.078)FPERQPIGTSAQSDKc	nVGANKFPERQPIGTSAQSDKc	nVGANK(226.078)FPERQPIGTSAQSDKc	AT2G45960.1	AT2G45960.1;AT2G45960.2;AT2G45960.3;AT3G61430.1;AT3G61430.2	| Symbols: PIP1B, TMP-A, ATHH2, PIP1;2 | plasma membrane intrinsic protein 1B | chr2:18910450-18911703 FORWARD LENGTH=286	AT2G45960.1-K14	heavy	ID
E1	m1	f1	nVESSQAM(15.995)IIK(242.073)KRc	nVESSQAMIIKKRc	nVESSQAM(15.995)IIK(242.073)KRc	AT3G03140.1	AT3G03140.1	| Symbols: | Tudor/PWWP/MBT superfamily protein | chr3:724348-727093 FORWARD LENGTH=769	AT3G03140.1-K96	heavy	ID
E1	m2	f2	nVESSQAM(15.995)IIK(242.073)KRc	nVESSQAMIIKKRc	nVESSQAM(15.995)IIK(242.073)KRc	AT3G03140.1	AT3G03140.1	| Symbols: | Tudor/PWWP/MBT superfamily protein | chr3:724348-727093 FORWARD LENGTH=769	AT3G03140.1-K96	heavy	ID
E1	m3	f3	nVESSQAM(15.995)IIK(242.073)KRc	nVESSQAMIIKKRc	nVESSQAM(15.995)IIK(242.073)KRc	AT3G03140.1	AT3G03140.1	| Symbols: | Tudor/PWWP/MBT superfamily protein | chr3:724348-727093 FORWARD LENGTH=769	AT3G03140.1-K96	heavy	ID
E1	m3	f3	nQEGEALDLLNNLDHVSK(226.078)VELLHGIKc	nQEGEALDLLNNLDHVSKVELLHGIKc	nQEGEALDLLNNLDHVSK(226.078)VELLHGIKc	AT4G23860.1	AT4G23860.1;AT4G23860.2;AT4G23860.3	| Symbols: | PHD finger protein-related | chr4:12409336-12411336 FORWARD LENGTH=452	AT4G23860.1-K405	heavy	ID
E1	m2	f2	nAAEWGLVLK(242.073)TDTKc	nAAEWGLVLKTDTKc	nAAEWGLVLK(242.073)TDTKc	AT3G45780.1	AT3G45780.1;AT3G45780.2	| Symbols: PHOT1, NPH1, JK224, RPT1 | phototropin 1 | chr3:16818557-16823960 FORWARD LENGTH=996	AT3G45780.1-K125	heavy	ID
E1	m3	f3	nAAEWGLVLK(242.073)TDTKc	nAAEWGLVLKTDTKc	nAAEWGLVLK(242.073)TDTKc	AT3G45780.1	AT3G45780.1;AT3G45780.2	| Symbols: PHOT1, NPH1, JK224, RPT1 | phototropin 1 | chr3:16818557-16823960 FORWARD LENGTH=996	AT3G45780.1-K125	heavy	ID
E1	m3	f3	nAAEWGLVLK(242.073)TDTKc	nAAEWGLVLKTDTKc	nAAEWGLVLK(242.073)TDTKc	AT3G45780.1	AT3G45780.1;AT3G45780.2	| Symbols: PHOT1, NPH1, JK224, RPT1 | phototropin 1 | chr3:16818557-16823960 FORWARD LENGTH=996	AT3G45780.1-K125	heavy	ID
E1	m1	f1	nAK(242.073)ANSLAQLGKc	nAKANSLAQLGKc	nAK(242.073)ANSLAQLGKc	AT2G01140.1	AT2G01140.1;AT2G21330.1;AT2G21330.3;AT4G38970.1	| Symbols: | Aldolase superfamily protein | chr2:95006-96491 REVERSE LENGTH=391	AT2G01140.1-K361	heavy	ID
E1	m2	f2	nAK(242.073)ANSLAQLGKc	nAKANSLAQLGKc	nAK(242.073)ANSLAQLGKc	AT2G01140.1	AT2G01140.1;AT2G21330.1;AT2G21330.3;AT4G38970.1	| Symbols: | Aldolase superfamily protein | chr2:95006-96491 REVERSE LENGTH=391	AT2G01140.1-K361	heavy	ID
E1	m3	f3	nAK(242.073)ANSLAQLGKc	nAKANSLAQLGKc	nAK(242.073)ANSLAQLGKc	AT2G01140.1	AT2G01140.1;AT2G21330.1;AT2G21330.3;AT4G38970.1	| Symbols: | Aldolase superfamily protein | chr2:95006-96491 REVERSE LENGTH=391	AT2G01140.1-K361	heavy	ID
E1	m3	f3	nHK(242.073)TASFSGNIDTGKc	nHKTASFSGNIDTGKc	nHK(242.073)TASFSGNIDTGKc	AT3G12640.1	AT3G12640.1	| Symbols: | RNA binding (RRM/RBD/RNP motifs) family protein | chr3:4014455-4017675 FORWARD LENGTH=638	AT3G12640.1-K388	heavy	ID
E1	m3	f3	nGEQLLK(226.078)M(15.995)QSLHTSSVDAGVNRc	nGEQLLKMQSLHTSSVDAGVNRc	nGEQLLK(226.078)M(15.995)QSLHTSSVDAGVNRc	AT2G03150.1	AT2G03150.1	| Symbols: emb1579 | ATP/GTP-binding protein family | chr2:952313-959004 FORWARD LENGTH=1340	AT2G03150.1-K210	heavy	ID
E1	m1	f1	nTK(242.073)DIALVSSHSAVM(15.995)DKc	nTKDIALVSSHSAVMDKc	nTK(242.073)DIALVSSHSAVM(15.995)DKc	AT3G07660.1	AT3G07660.1	| Symbols: | Kinase-related protein of unknown function (DUF1296) | chr3:2445275-2450372 REVERSE LENGTH=841	AT3G07660.1-K137	heavy	ID
E1	m1	f1	nLM(15.995)K(242.073)M(15.995)ANTVRc	nLMKMANTVRc	nLM(15.995)K(242.073)M(15.995)ANTVRc	AT1G17880.1	AT1G17880.1;AT1G73230.1	| Symbols: BTF3, ATBTF3 | basic transcription factor 3 | chr1:6152572-6153425 REVERSE LENGTH=165	AT1G17880.1-K8	heavy	ID
E1	m3	f3	nQVIVDHALINGESEK(242.073)NAVTSIFHKc	nQVIVDHALINGESEKNAVTSIFHKc	nQVIVDHALINGESEK(242.073)NAVTSIFHKc	AT2G37040.1	AT2G37040.1	| Symbols: PAL1, ATPAL1 | PHE ammonia lyase 1 | chr2:15557602-15560237 REVERSE LENGTH=725	AT2G37040.1-K618	heavy	ID
E1	m3	f3	nIMK(242.073)AQALRc	nIMKAQALRc	nIMK(242.073)AQALRc	AT5G56010.1	AT5G52640.1;AT5G56010.1;AT5G56030.1;AT5G56030.2	| Symbols: HSP81-3, Hsp81.3, AtHsp90-3, AtHsp90.3 | heat shock protein 81-3 | chr5:22681410-22683911 FORWARD LENGTH=699	AT5G56010.1-K586	heavy	ID
E1	m2	f2	nSLAEK(242.073)SLLLENEDKVRc	nSLAEKSLLLENEDKVRc	nSLAEK(242.073)SLLLENEDKVRc	AT2G40840.1	AT2G40840.1	| Symbols: DPE2 | disproportionating enzyme 2 | chr2:17045368-17050779 FORWARD LENGTH=955	AT2G40840.1-K664	heavy	ID
E1	m3	f3	nSLAEK(242.073)SLLLENEDKVRc	nSLAEKSLLLENEDKVRc	nSLAEK(242.073)SLLLENEDKVRc	AT2G40840.1	AT2G40840.1	| Symbols: DPE2 | disproportionating enzyme 2 | chr2:17045368-17050779 FORWARD LENGTH=955	AT2G40840.1-K664	heavy	ID
E1	m1	f1	nSSTGQYLDK(242.073)AEKc	nSSTGQYLDKAEKc	nSSTGQYLDK(242.073)AEKc	AT1G13930.1	AT1G13930.1;AT1G13930.2;AT1G13930.3	| Symbols: | Involved in response to salt stress. Knockout mutants are hypersensitive to salt stress. | chr1:4761091-4761558 FORWARD LENGTH=155	AT1G13930.1-K96	heavy	ID
E1	m2	f2	nSSTGQYLDK(242.073)AEKc	nSSTGQYLDKAEKc	nSSTGQYLDK(242.073)AEKc	AT1G13930.1	AT1G13930.1;AT1G13930.2;AT1G13930.3	| Symbols: | Involved in response to salt stress. Knockout mutants are hypersensitive to salt stress. | chr1:4761091-4761558 FORWARD LENGTH=155	AT1G13930.1-K96	heavy	ID
E1	m3	f3	nSSTGQYLDK(242.073)AEKc	nSSTGQYLDKAEKc	nSSTGQYLDK(242.073)AEKc	AT1G13930.1	AT1G13930.1;AT1G13930.2;AT1G13930.3	| Symbols: | Involved in response to salt stress. Knockout mutants are hypersensitive to salt stress. | chr1:4761091-4761558 FORWARD LENGTH=155	AT1G13930.1-K96	heavy	ID
E1	m1	f1	nSALWK(226.078)VLEKVKc	nSALWKVLEKVKc	nSALWK(226.078)VLEKVKc	AT3G21140.1	AT3G21140.1	| Symbols: | Pyridoxamine 5'-phosphate oxidase family protein | chr3:7409696-7412086 REVERSE LENGTH=387	AT3G21140.1-K376	heavy	ID
E1	m3	f3	nSALWK(226.078)VLEKVKc	nSALWKVLEKVKc	nSALWK(226.078)VLEKVKc	AT3G21140.1	AT3G21140.1	| Symbols: | Pyridoxamine 5'-phosphate oxidase family protein | chr3:7409696-7412086 REVERSE LENGTH=387	AT3G21140.1-K376	heavy	ID
E1	m2	f2	nENK(242.073)MANLRc	nENKMANLRc	nENK(242.073)MANLRc	AT5G55640.1	AT5G55640.1	| Symbols: | unknown protein; Has 30201 Blast hits to 17322 proteins in 780 species: Archae - 12; Bacteria - 1396; Metazoa - 17338; Fungi - 3422; Plants - 5037; Viruses - 0; Other Eukaryotes - 2996 (source: NCBI BLink). | chr5:22533244-22533923 REVERSE LENGTH=149	AT5G55640.1-K105	heavy	ID
E1	m1	f1	nQK(242.073)SPFSVKc	nQKSPFSVKc	nQK(242.073)SPFSVKc	AT2G38230.1	AT2G38210.1;AT2G38230.1	| Symbols: ATPDX1.1, PDX1.1 | pyridoxine biosynthesis 1.1 | chr2:16011475-16012404 FORWARD LENGTH=309	AT2G38230.1-K21	heavy	ID
E1	m1	f1	nLSVPVSDVK(242.073)NVIIWGNHSSSQYPDVNHAKc	nLSVPVSDVKNVIIWGNHSSSQYPDVNHAKc	nLSVPVSDVK(242.073)NVIIWGNHSSSQYPDVNHAKc	AT1G04410.1	AT1G04410.1	| Symbols: | Lactate/malate dehydrogenase family protein | chr1:1189418-1191267 REVERSE LENGTH=332	AT1G04410.1-K180	heavy	ID
E1	m1	f1	nLK(242.073)AASIPLGRc	nLKAASIPLGRc	nLK(242.073)AASIPLGRc	AT2G44230.1	AT2G44230.1	| Symbols: | Plant protein of unknown function (DUF946) | chr2:18286537-18288247 FORWARD LENGTH=542	AT2G44230.1-K357	heavy	ID
E1	m2	f2	nLK(242.073)AASIPLGRc	nLKAASIPLGRc	nLK(242.073)AASIPLGRc	AT2G44230.1	AT2G44230.1	| Symbols: | Plant protein of unknown function (DUF946) | chr2:18286537-18288247 FORWARD LENGTH=542	AT2G44230.1-K357	heavy	ID
E1	m3	f3	nLK(242.073)AASIPLGRc	nLKAASIPLGRc	nLK(242.073)AASIPLGRc	AT2G44230.1	AT2G44230.1	| Symbols: | Plant protein of unknown function (DUF946) | chr2:18286537-18288247 FORWARD LENGTH=542	AT2G44230.1-K357	heavy	ID
E1	m3	f3	n(226.078)HSK(226.078)LENEDVRAK(226.078)c	nHSKLENEDVRAKc	n(226.078)HSK(226.078)LENEDVRAK(226.078)c	AT5G51030.1	AT5G51030.1	| Symbols: | NAD(P)-binding Rossmann-fold superfamily protein | chr5:20747862-20749352 REVERSE LENGTH=314	AT5G51030.1-R181;AT5G51030.1-K184;AT5G51030.1-K193	heavy	ID
E1	m1	f1	nELQYQQHVAEM(15.995)EAAK(226.078)AGM(15.995)PTVSVNHDTGGGSAIRc	nELQYQQHVAEMEAAKAGMPTVSVNHDTGGGSAIRc	nELQYQQHVAEM(15.995)EAAK(226.078)AGM(15.995)PTVSVNHDTGGGSAIRc	AT1G64550.1	AT1G64550.1	| Symbols: ATGCN3, GCN3 | general control non-repressible 3 | chr1:23968850-23973369 FORWARD LENGTH=715	AT1G64550.1-K154	heavy	ID
E1	m2	f2	nGIEGAK(242.073)SLLQTFEAKc	nGIEGAKSLLQTFEAKc	nGIEGAK(242.073)SLLQTFEAKc	AT2G30930.1	AT2G30930.1	| Symbols: | unknown protein; FUNCTIONS IN: molecular_function unknown; INVOLVED IN: biological_process unknown; LOCATED IN: chloroplast, plasma membrane, membrane; EXPRESSED IN: 24 plant structures; EXPRESSED DURING: 14 growth stages; BEST Arabidopsis thaliana protein match is: unknown protein (TAIR:AT1G06540.1); Has 194 Blast hits to 176 proteins in 78 species: Archae - 0; Bacteria - 101; Metaz…	AT2G30930.1-K93	heavy	ID
E1	m3	f3	nGIEGAK(242.073)SLLQTFEAKc	nGIEGAKSLLQTFEAKc	nGIEGAK(242.073)SLLQTFEAKc	AT2G30930.1	AT2G30930.1	| Symbols: | unknown protein; FUNCTIONS IN: molecular_function unknown; INVOLVED IN: biological_process unknown; LOCATED IN: chloroplast, plasma membrane, membrane; EXPRESSED IN: 24 plant structures; EXPRESSED DURING: 14 growth stages; BEST Arabidopsis thaliana protein match is: unknown protein (TAIR:AT1G06540.1); Has 194 Blast hits to 176 proteins in 78 species: Archae - 0; Bacteria - 101; Metaz…	AT2G30930.1-K93	heavy	ID
E1	m1	f1	n(242.073)EFYIAGESYAGHYVPQLSQIVYEKRc	nEFYIAGESYAGHYVPQLSQIVYEKRc	n(242.073)EFYIAGESYAGHYVPQLSQIVYEKRc	AT2G35780.1	AT2G35780.1	| Symbols: scpl26 | serine carboxypeptidase-like 26 | chr2:15037733-15040104 REVERSE LENGTH=452	AT2G35780.1-R172	heavy	ID
E1	m3	f3	n(242.073)EFYIAGESYAGHYVPQLSQIVYEKRc	nEFYIAGESYAGHYVPQLSQIVYEKRc	n(242.073)EFYIAGESYAGHYVPQLSQIVYEKRc	AT2G35780.1	AT2G35780.1	| Symbols: scpl26 | serine carboxypeptidase-like 26 | chr2:15037733-15040104 REVERSE LENGTH=452	AT2G35780.1-R172	heavy	ID
E1	m2	f2	nSK(226.078)M(15.995)SYASILKc	nSKMSYASILKc	nSK(226.078)M(15.995)SYASILKc	AT5G43960.1	AT5G43960.1;AT5G43960.2	| Symbols: | Nuclear transport factor 2 (NTF2) family protein with RNA binding (RRM-RBD-RNP motifs) domain | chr5:17689154-17691653 REVERSE LENGTH=450	AT5G43960.1-K235	heavy	ID
E1	m3	f3	nSK(226.078)M(15.995)SYASILKc	nSKMSYASILKc	nSK(226.078)M(15.995)SYASILKc	AT5G43960.1	AT5G43960.1;AT5G43960.2	| Symbols: | Nuclear transport factor 2 (NTF2) family protein with RNA binding (RRM-RBD-RNP motifs) domain | chr5:17689154-17691653 REVERSE LENGTH=450	AT5G43960.1-K235	heavy	ID
E1	m3	f3	nENK(242.073)M(15.995)ANLRc	nENKMANLRc	nENK(242.073)M(15.995)ANLRc	AT5G55640.1	AT5G55640.1	| Symbols: | unknown protein; Has 30201 Blast hits to 17322 proteins in 780 species: Archae - 12; Bacteria - 1396; Metazoa - 17338; Fungi - 3422; Plants - 5037; Viruses - 0; Other Eukaryotes - 2996 (source: NCBI BLink). | chr5:22533244-22533923 REVERSE LENGTH=149	AT5G55640.1-K105	heavy	ID
E1	m3	f3	nK(226.078)EVIVPSYDFHPIRPTTAARc	nKEVIVPSYDFHPIRPTTAARc	nK(226.078)EVIVPSYDFHPIRPTTAARc	AT3G01560.1	AT3G01560.1	| Symbols: | Protein of unknown function (DUF1421) | chr3:219884-221707 FORWARD LENGTH=511	AT3G01560.1-K52	heavy	ID
E1	m1	f1	nTK(226.078)TTNSILM(15.995)SLINQLEKc	nTKTTNSILMSLINQLEKc	nTK(226.078)TTNSILM(15.995)SLINQLEKc	AT4G26750.1	AT4G26750.1	| Symbols: | hydroxyproline-rich glycoprotein family protein | chr4:13475848-13478382 REVERSE LENGTH=421	AT4G26750.1-K50	heavy	ID
E1	m2	f2	nTK(226.078)TTNSILM(15.995)SLINQLEKc	nTKTTNSILMSLINQLEKc	nTK(226.078)TTNSILM(15.995)SLINQLEKc	AT4G26750.1	AT4G26750.1	| Symbols: | hydroxyproline-rich glycoprotein family protein | chr4:13475848-13478382 REVERSE LENGTH=421	AT4G26750.1-K50	heavy	ID
E1	m3	f3	nTK(226.078)TTNSILM(15.995)SLINQLEKc	nTKTTNSILMSLINQLEKc	nTK(226.078)TTNSILM(15.995)SLINQLEKc	AT4G26750.1	AT4G26750.1	| Symbols: | hydroxyproline-rich glycoprotein family protein | chr4:13475848-13478382 REVERSE LENGTH=421	AT4G26750.1-K50	heavy	ID
E1	m3	f3	nTK(226.078)TTNSILM(15.995)SLINQLEKc	nTKTTNSILMSLINQLEKc	nTK(226.078)TTNSILM(15.995)SLINQLEKc	AT4G26750.1	AT4G26750.1	| Symbols: | hydroxyproline-rich glycoprotein family protein | chr4:13475848-13478382 REVERSE LENGTH=421	AT4G26750.1-K50	heavy	ID
E1	m3	f3	nAAEK(242.073)AFPIETAVSNARPGKc	nAAEKAFPIETAVSNARPGKc	nAAEK(242.073)AFPIETAVSNARPGKc	AT4G28080.1	AT4G28080.1	| Symbols: | Tetratricopeptide repeat (TPR)-like superfamily protein | chr4:13948993-13957840 REVERSE LENGTH=1819	AT4G28080.1-K1468	heavy	ID
E1	m3	f3	nQLALSK(242.073)MASVNALMHQQGQHPLRc	nQLALSKMASVNALMHQQGQHPLRc	nQLALSK(242.073)MASVNALMHQQGQHPLRc	AT3G14100.1	AT3G14100.1	| Symbols: | RNA-binding (RRM/RBD/RNP motifs) family protein | chr3:4673027-4675950 FORWARD LENGTH=427	AT3G14100.1-K378	heavy	ID
E1	m1	f1	nQLALSK(226.078)M(15.995)ASVNALM(15.995)HQQGQHPLRc	nQLALSKMASVNALMHQQGQHPLRc	nQLALSK(226.078)M(15.995)ASVNALM(15.995)HQQGQHPLRc	AT3G14100.1	AT3G14100.1	| Symbols: | RNA-binding (RRM/RBD/RNP motifs) family protein | chr3:4673027-4675950 FORWARD LENGTH=427	AT3G14100.1-K378	heavy	ID
E1	m2	f2	nQLALSK(226.078)M(15.995)ASVNALM(15.995)HQQGQHPLRc	nQLALSKMASVNALMHQQGQHPLRc	nQLALSK(226.078)M(15.995)ASVNALM(15.995)HQQGQHPLRc	AT3G14100.1	AT3G14100.1	| Symbols: | RNA-binding (RRM/RBD/RNP motifs) family protein | chr3:4673027-4675950 FORWARD LENGTH=427	AT3G14100.1-K378	heavy	ID
E1	m3	f3	nQLALSK(226.078)M(15.995)ASVNALM(15.995)HQQGQHPLRc	nQLALSKMASVNALMHQQGQHPLRc	nQLALSK(226.078)M(15.995)ASVNALM(15.995)HQQGQHPLRc	AT3G14100.1	AT3G14100.1	| Symbols: | RNA-binding (RRM/RBD/RNP motifs) family protein | chr3:4673027-4675950 FORWARD LENGTH=427	AT3G14100.1-K378	heavy	ID
E1	m1	f1	nLFIK(242.073)QAEQYAAARPSYPTKc	nLFIKQAEQYAAARPSYPTKc	nLFIK(242.073)QAEQYAAARPSYPTKc	AT2G41380.1	AT2G41380.1	| Symbols: | S-adenosyl-L-methionine-dependent methyltransferases superfamily protein | chr2:17251981-17252886 FORWARD LENGTH=269	AT2G41380.1-K7	heavy	ID
E1	m3	f3	nIMK(226.078)AQALRc	nIMKAQALRc	nIMK(226.078)AQALRc	AT5G56010.1	AT5G52640.1;AT5G56010.1;AT5G56030.1;AT5G56030.2	| Symbols: HSP81-3, Hsp81.3, AtHsp90-3, AtHsp90.3 | heat shock protein 81-3 | chr5:22681410-22683911 FORWARD LENGTH=699	AT5G56010.1-K586	heavy	ID
E1	m1	f1	nK(242.073)QDISQISSNTKc	nKQDISQISSNTKc	nK(242.073)QDISQISSNTKc	AT4G25340.1	AT4G25340.1;AT4G25340.2	| Symbols: FKBP53, ATFKBP53 | FK506 BINDING PROTEIN 53 | chr4:12959657-12962632 REVERSE LENGTH=477	AT4G25340.1-K296	heavy	ID
E1	m3	f3	nGFLQQPDFVNM(15.995)M(15.995)QEIQKNPSSLNLYLK(226.078)DQRc	nGFLQQPDFVNMMQEIQKNPSSLNLYLKDQRc	nGFLQQPDFVNM(15.995)M(15.995)QEIQKNPSSLNLYLK(226.078)DQRc	AT1G12270.1	AT1G12270.1	| Symbols: Hop1 | stress-inducible protein, putative | chr1:4172105-4174575 FORWARD LENGTH=572	AT1G12270.1-K174	heavy	ID
E1	m3	f3	nGFLQQPDFVNM(15.995)M(15.995)QEIQKNPSSLNLYLK(226.078)DQRc	nGFLQQPDFVNMMQEIQKNPSSLNLYLKDQRc	nGFLQQPDFVNM(15.995)M(15.995)QEIQKNPSSLNLYLK(226.078)DQRc	AT1G12270.1	AT1G12270.1	| Symbols: Hop1 | stress-inducible protein, putative | chr1:4172105-4174575 FORWARD LENGTH=572	AT1G12270.1-K174	heavy	ID
E1	m1	f1	nVLVENEAKVDQGQPILVLEAM(15.995)K(242.073)MEHVVKc	nVLVENEAKVDQGQPILVLEAMKMEHVVKc	nVLVENEAKVDQGQPILVLEAM(15.995)K(242.073)MEHVVKc	AT1G03090.2	AT1G03090.1;AT1G03090.2	| Symbols: MCCA | methylcrotonyl-CoA carboxylase alpha chain, mitochondrial / 3-methylcrotonyl-CoA carboxylase 1 (MCCA) | chr1:739715-743819 FORWARD LENGTH=734	AT1G03090.2-K699	heavy	ID
E1	m2	f2	nVLVENEAKVDQGQPILVLEAM(15.995)K(242.073)MEHVVKc	nVLVENEAKVDQGQPILVLEAMKMEHVVKc	nVLVENEAKVDQGQPILVLEAM(15.995)K(242.073)MEHVVKc	AT1G03090.2	AT1G03090.1;AT1G03090.2	| Symbols: MCCA | methylcrotonyl-CoA carboxylase alpha chain, mitochondrial / 3-methylcrotonyl-CoA carboxylase 1 (MCCA) | chr1:739715-743819 FORWARD LENGTH=734	AT1G03090.2-K699	heavy	ID
E1	m2	f2	nVLVENEAKVDQGQPILVLEAM(15.995)K(242.073)MEHVVKc	nVLVENEAKVDQGQPILVLEAMKMEHVVKc	nVLVENEAKVDQGQPILVLEAM(15.995)K(242.073)MEHVVKc	AT1G03090.2	AT1G03090.1;AT1G03090.2	| Symbols: MCCA | methylcrotonyl-CoA carboxylase alpha chain, mitochondrial / 3-methylcrotonyl-CoA carboxylase 1 (MCCA) | chr1:739715-743819 FORWARD LENGTH=734	AT1G03090.2-K699	heavy	ID
E1	m3	f3	nVLVENEAKVDQGQPILVLEAM(15.995)K(242.073)MEHVVKc	nVLVENEAKVDQGQPILVLEAMKMEHVVKc	nVLVENEAKVDQGQPILVLEAM(15.995)K(242.073)MEHVVKc	AT1G03090.2	AT1G03090.1;AT1G03090.2	| Symbols: MCCA | methylcrotonyl-CoA carboxylase alpha chain, mitochondrial / 3-methylcrotonyl-CoA carboxylase 1 (MCCA) | chr1:739715-743819 FORWARD LENGTH=734	AT1G03090.2-K699	heavy	ID
E1	m3	f3	nVLVENEAKVDQGQPILVLEAM(15.995)K(242.073)MEHVVKc	nVLVENEAKVDQGQPILVLEAMKMEHVVKc	nVLVENEAKVDQGQPILVLEAM(15.995)K(242.073)MEHVVKc	AT1G03090.2	AT1G03090.1;AT1G03090.2	| Symbols: MCCA | methylcrotonyl-CoA carboxylase alpha chain, mitochondrial / 3-methylcrotonyl-CoA carboxylase 1 (MCCA) | chr1:739715-743819 FORWARD LENGTH=734	AT1G03090.2-K699	heavy	ID
E1	m2	f2	nQLALSK(242.073)M(15.995)ASVNALM(15.995)HQQGQHPLRc	nQLALSKMASVNALMHQQGQHPLRc	nQLALSK(242.073)M(15.995)ASVNALM(15.995)HQQGQHPLRc	AT3G14100.1	AT3G14100.1	| Symbols: | RNA-binding (RRM/RBD/RNP motifs) family protein | chr3:4673027-4675950 FORWARD LENGTH=427	AT3G14100.1-K378	heavy	ID
E1	m3	f3	nQLALSK(242.073)M(15.995)ASVNALM(15.995)HQQGQHPLRc	nQLALSKMASVNALMHQQGQHPLRc	nQLALSK(242.073)M(15.995)ASVNALM(15.995)HQQGQHPLRc	AT3G14100.1	AT3G14100.1	| Symbols: | RNA-binding (RRM/RBD/RNP motifs) family protein | chr3:4673027-4675950 FORWARD LENGTH=427	AT3G14100.1-K378	heavy	ID
E1	m1	f1	nTEDGTTEYAEFLHAPKK(242.073)Rc	nTEDGTTEYAEFLHAPKKRc	nTEDGTTEYAEFLHAPKK(242.073)Rc	AT1G14830.1	AT1G14830.1	| Symbols: ADL1C, ADL5, DRP1C, DL1C | DYNAMIN-like 1C | chr1:5107699-5111470 REVERSE LENGTH=614	AT1G14830.1-K96	heavy	ID
E1	m1	f1	nTEDGTTEYAEFLHAPKK(242.073)Rc	nTEDGTTEYAEFLHAPKKRc	nTEDGTTEYAEFLHAPKK(242.073)Rc	AT1G14830.1	AT1G14830.1	| Symbols: ADL1C, ADL5, DRP1C, DL1C | DYNAMIN-like 1C | chr1:5107699-5111470 REVERSE LENGTH=614	AT1G14830.1-K96	heavy	ID
E1	m1	f1	nTEDGTTEYAEFLHAPKK(242.073)Rc	nTEDGTTEYAEFLHAPKKRc	nTEDGTTEYAEFLHAPKK(242.073)Rc	AT1G14830.1	AT1G14830.1	| Symbols: ADL1C, ADL5, DRP1C, DL1C | DYNAMIN-like 1C | chr1:5107699-5111470 REVERSE LENGTH=614	AT1G14830.1-K96	heavy	ID
E1	m1	f1	nTEDGTTEYAEFLHAPKK(242.073)Rc	nTEDGTTEYAEFLHAPKKRc	nTEDGTTEYAEFLHAPKK(242.073)Rc	AT1G14830.1	AT1G14830.1	| Symbols: ADL1C, ADL5, DRP1C, DL1C | DYNAMIN-like 1C | chr1:5107699-5111470 REVERSE LENGTH=614	AT1G14830.1-K96	heavy	ID
E1	m2	f2	nTEDGTTEYAEFLHAPKK(242.073)Rc	nTEDGTTEYAEFLHAPKKRc	nTEDGTTEYAEFLHAPKK(242.073)Rc	AT1G14830.1	AT1G14830.1	| Symbols: ADL1C, ADL5, DRP1C, DL1C | DYNAMIN-like 1C | chr1:5107699-5111470 REVERSE LENGTH=614	AT1G14830.1-K96	heavy	ID
E1	m2	f2	nTEDGTTEYAEFLHAPKK(242.073)Rc	nTEDGTTEYAEFLHAPKKRc	nTEDGTTEYAEFLHAPKK(242.073)Rc	AT1G14830.1	AT1G14830.1	| Symbols: ADL1C, ADL5, DRP1C, DL1C | DYNAMIN-like 1C | chr1:5107699-5111470 REVERSE LENGTH=614	AT1G14830.1-K96	heavy	ID
E1	m2	f2	nTEDGTTEYAEFLHAPKK(242.073)Rc	nTEDGTTEYAEFLHAPKKRc	nTEDGTTEYAEFLHAPKK(242.073)Rc	AT1G14830.1	AT1G14830.1	| Symbols: ADL1C, ADL5, DRP1C, DL1C | DYNAMIN-like 1C | chr1:5107699-5111470 REVERSE LENGTH=614	AT1G14830.1-K96	heavy	ID
E1	m2	f2	nTEDGTTEYAEFLHAPKK(242.073)Rc	nTEDGTTEYAEFLHAPKKRc	nTEDGTTEYAEFLHAPKK(242.073)Rc	AT1G14830.1	AT1G14830.1	| Symbols: ADL1C, ADL5, DRP1C, DL1C | DYNAMIN-like 1C | chr1:5107699-5111470 REVERSE LENGTH=614	AT1G14830.1-K96	heavy	ID
E1	m3	f3	nTEDGTTEYAEFLHAPKK(242.073)Rc	nTEDGTTEYAEFLHAPKKRc	nTEDGTTEYAEFLHAPKK(242.073)Rc	AT1G14830.1	AT1G14830.1	| Symbols: ADL1C, ADL5, DRP1C, DL1C | DYNAMIN-like 1C | chr1:5107699-5111470 REVERSE LENGTH=614	AT1G14830.1-K96	heavy	ID
E1	m3	f3	nTEDGTTEYAEFLHAPKK(242.073)Rc	nTEDGTTEYAEFLHAPKKRc	nTEDGTTEYAEFLHAPKK(242.073)Rc	AT1G14830.1	AT1G14830.1	| Symbols: ADL1C, ADL5, DRP1C, DL1C | DYNAMIN-like 1C | chr1:5107699-5111470 REVERSE LENGTH=614	AT1G14830.1-K96	heavy	ID
E1	m3	f3	nTEDGTTEYAEFLHAPKK(242.073)Rc	nTEDGTTEYAEFLHAPKKRc	nTEDGTTEYAEFLHAPKK(242.073)Rc	AT1G14830.1	AT1G14830.1	| Symbols: ADL1C, ADL5, DRP1C, DL1C | DYNAMIN-like 1C | chr1:5107699-5111470 REVERSE LENGTH=614	AT1G14830.1-K96	heavy	ID
E1	m3	f3	nTEDGTTEYAEFLHAPKK(242.073)Rc	nTEDGTTEYAEFLHAPKKRc	nTEDGTTEYAEFLHAPKK(242.073)Rc	AT1G14830.1	AT1G14830.1	| Symbols: ADL1C, ADL5, DRP1C, DL1C | DYNAMIN-like 1C | chr1:5107699-5111470 REVERSE LENGTH=614	AT1G14830.1-K96	heavy	ID
E1	m3	f3	nTEDGTTEYAEFLHAPKK(242.073)Rc	nTEDGTTEYAEFLHAPKKRc	nTEDGTTEYAEFLHAPKK(242.073)Rc	AT1G14830.1	AT1G14830.1	| Symbols: ADL1C, ADL5, DRP1C, DL1C | DYNAMIN-like 1C | chr1:5107699-5111470 REVERSE LENGTH=614	AT1G14830.1-K96	heavy	ID
E1	m3	f3	nTEDGTTEYAEFLHAPKK(242.073)Rc	nTEDGTTEYAEFLHAPKKRc	nTEDGTTEYAEFLHAPKK(242.073)Rc	AT1G14830.1	AT1G14830.1	| Symbols: ADL1C, ADL5, DRP1C, DL1C | DYNAMIN-like 1C | chr1:5107699-5111470 REVERSE LENGTH=614	AT1G14830.1-K96	heavy	ID
E1	m3	f3	nTEDGTTEYAEFLHAPKK(242.073)Rc	nTEDGTTEYAEFLHAPKKRc	nTEDGTTEYAEFLHAPKK(242.073)Rc	AT1G14830.1	AT1G14830.1	| Symbols: ADL1C, ADL5, DRP1C, DL1C | DYNAMIN-like 1C | chr1:5107699-5111470 REVERSE LENGTH=614	AT1G14830.1-K96	heavy	ID
E1	m2	f2	nAQPSEAVLEK(242.073)SAMYNQVSEVIPVTGFEVKc	nAQPSEAVLEKSAMYNQVSEVIPVTGFEVKc	nAQPSEAVLEK(242.073)SAMYNQVSEVIPVTGFEVKc	AT4G39680.1	AT4G39680.1;AT4G39680.2	| Symbols: | SAP domain-containing protein | chr4:18414604-18416938 REVERSE LENGTH=633	AT4G39680.1-K207	heavy	ID
E1	m3	f3	nAEIENNLK(226.078)SSVFARc	nAEIENNLKSSVFARc	nAEIENNLK(226.078)SSVFARc	AT5G47430.1	AT5G47430.1;AT5G47430.2;AT5G47430.3	| Symbols: | DWNN domain, a CCHC-type zinc finger | chr5:19235819-19240596 REVERSE LENGTH=892	AT5G47430.1-K786	heavy	ID
E1	m1	f1	nTVLPDGKPAPAK(242.073)AAIIPAKc	nTVLPDGKPAPAKAAIIPAKc	nTVLPDGKPAPAK(242.073)AAIIPAKc	AT4G32330.1	AT4G32330.1;AT4G32330.2;AT4G32330.3	| Symbols: | TPX2 (targeting protein for Xklp2) protein family | chr4:15609801-15611867 FORWARD LENGTH=437	AT4G32330.1-K364	heavy	ID
E1	m2	f2	nTVLPDGKPAPAK(242.073)AAIIPAKc	nTVLPDGKPAPAKAAIIPAKc	nTVLPDGKPAPAK(242.073)AAIIPAKc	AT4G32330.1	AT4G32330.1;AT4G32330.2;AT4G32330.3	| Symbols: | TPX2 (targeting protein for Xklp2) protein family | chr4:15609801-15611867 FORWARD LENGTH=437	AT4G32330.1-K364	heavy	ID
E1	m2	f2	nTVLPDGKPAPAK(242.073)AAIIPAKc	nTVLPDGKPAPAKAAIIPAKc	nTVLPDGKPAPAK(242.073)AAIIPAKc	AT4G32330.1	AT4G32330.1;AT4G32330.2;AT4G32330.3	| Symbols: | TPX2 (targeting protein for Xklp2) protein family | chr4:15609801-15611867 FORWARD LENGTH=437	AT4G32330.1-K364	heavy	ID
E1	m3	f3	nTVLPDGKPAPAK(242.073)AAIIPAKc	nTVLPDGKPAPAKAAIIPAKc	nTVLPDGKPAPAK(242.073)AAIIPAKc	AT4G32330.1	AT4G32330.1;AT4G32330.2;AT4G32330.3	| Symbols: | TPX2 (targeting protein for Xklp2) protein family | chr4:15609801-15611867 FORWARD LENGTH=437	AT4G32330.1-K364	heavy	ID
E1	m1	f1	nGLFDFLGK(242.073)KKc	nGLFDFLGKKKc	nGLFDFLGK(242.073)KKc	AT1G76180.1	AT1G76180.1;AT1G76180.2	| Symbols: ERD14 | Dehydrin family protein | chr1:28587013-28587657 REVERSE LENGTH=185	AT1G76180.1-K36	heavy	ID
E1	m2	f2	nGLFDFLGK(242.073)KKc	nGLFDFLGKKKc	nGLFDFLGK(242.073)KKc	AT1G76180.1	AT1G76180.1;AT1G76180.2	| Symbols: ERD14 | Dehydrin family protein | chr1:28587013-28587657 REVERSE LENGTH=185	AT1G76180.1-K36	heavy	ID
E1	m1	f1	nQK(242.073)EEELALLYADPFDVEAQRc	nQKEEELALLYADPFDVEAQRc	nQK(242.073)EEELALLYADPFDVEAQRc	AT3G13235.1	AT3G13235.1;AT3G13235.2;AT3G13235.3	| Symbols: | ubiquitin family protein | chr3:4271492-4274348 REVERSE LENGTH=414	AT3G13235.1-K152	heavy	ID
E1	m2	f2	nTK(226.078)DIALVSSHSAVM(15.995)DKc	nTKDIALVSSHSAVMDKc	nTK(226.078)DIALVSSHSAVM(15.995)DKc	AT3G07660.1	AT3G07660.1	| Symbols: | Kinase-related protein of unknown function (DUF1296) | chr3:2445275-2450372 REVERSE LENGTH=841	AT3G07660.1-K137	heavy	ID
E1	m3	f3	nTK(226.078)DIALVSSHSAVM(15.995)DKc	nTKDIALVSSHSAVMDKc	nTK(226.078)DIALVSSHSAVM(15.995)DKc	AT3G07660.1	AT3G07660.1	| Symbols: | Kinase-related protein of unknown function (DUF1296) | chr3:2445275-2450372 REVERSE LENGTH=841	AT3G07660.1-K137	heavy	ID
E1	m3	f3	nASLGMK(242.073)PLRDc	nASLGMKPLRDc	nASLGMK(242.073)PLRDc	AT2G40650.1	AT2G40650.1	| Symbols: | PRP38 family protein | chr2:16963588-16965596 REVERSE LENGTH=355	AT2G40650.1-K351	heavy	ID
E1	m3	f3	nTVEK(242.073)SLGNLSLEDKGKc	nTVEKSLGNLSLEDKGKc	nTVEK(242.073)SLGNLSLEDKGKc	AT3G58600.1	AT3G58600.1	| Symbols: | Adaptin ear-binding coat-associated protein 1 NECAP-1 | chr3:21668746-21670999 REVERSE LENGTH=302	AT3G58600.1-K206	heavy	ID
E1	m3	f3	nEK(242.073)LPGYHPKc	nEKLPGYHPKc	nEK(242.073)LPGYHPKc	AT1G76180.1	AT1G76180.1;AT1G76180.2	| Symbols: ERD14 | Dehydrin family protein | chr1:28587013-28587657 REVERSE LENGTH=185	AT1G76180.1-K167	heavy	ID
E1	m1	f1	nVDQGQPILVLEAMK(242.073)M(15.995)EHVVKc	nVDQGQPILVLEAMKMEHVVKc	nVDQGQPILVLEAMK(242.073)M(15.995)EHVVKc	AT1G03090.2	AT1G03090.1;AT1G03090.2	| Symbols: MCCA | methylcrotonyl-CoA carboxylase alpha chain, mitochondrial / 3-methylcrotonyl-CoA carboxylase 1 (MCCA) | chr1:739715-743819 FORWARD LENGTH=734	AT1G03090.2-K699	heavy	ID
E1	m1	f1	nVDQGQPILVLEAMK(242.073)M(15.995)EHVVKc	nVDQGQPILVLEAMKMEHVVKc	nVDQGQPILVLEAMK(242.073)M(15.995)EHVVKc	AT1G03090.2	AT1G03090.1;AT1G03090.2	| Symbols: MCCA | methylcrotonyl-CoA carboxylase alpha chain, mitochondrial / 3-methylcrotonyl-CoA carboxylase 1 (MCCA) | chr1:739715-743819 FORWARD LENGTH=734	AT1G03090.2-K699	heavy	ID
E1	m1	f1	nVDQGQPILVLEAMK(242.073)M(15.995)EHVVKc	nVDQGQPILVLEAMKMEHVVKc	nVDQGQPILVLEAMK(242.073)M(15.995)EHVVKc	AT1G03090.2	AT1G03090.1;AT1G03090.2	| Symbols: MCCA | methylcrotonyl-CoA carboxylase alpha chain, mitochondrial / 3-methylcrotonyl-CoA carboxylase 1 (MCCA) | chr1:739715-743819 FORWARD LENGTH=734	AT1G03090.2-K699	heavy	ID
E1	m1	f1	nVDQGQPILVLEAMK(242.073)M(15.995)EHVVKc	nVDQGQPILVLEAMKMEHVVKc	nVDQGQPILVLEAMK(242.073)M(15.995)EHVVKc	AT1G03090.2	AT1G03090.1;AT1G03090.2	| Symbols: MCCA | methylcrotonyl-CoA carboxylase alpha chain, mitochondrial / 3-methylcrotonyl-CoA carboxylase 1 (MCCA) | chr1:739715-743819 FORWARD LENGTH=734	AT1G03090.2-K699	heavy	ID
E1	m2	f2	nVDQGQPILVLEAMK(242.073)M(15.995)EHVVKc	nVDQGQPILVLEAMKMEHVVKc	nVDQGQPILVLEAMK(242.073)M(15.995)EHVVKc	AT1G03090.2	AT1G03090.1;AT1G03090.2	| Symbols: MCCA | methylcrotonyl-CoA carboxylase alpha chain, mitochondrial / 3-methylcrotonyl-CoA carboxylase 1 (MCCA) | chr1:739715-743819 FORWARD LENGTH=734	AT1G03090.2-K699	heavy	ID
E1	m2	f2	nVDQGQPILVLEAMK(242.073)M(15.995)EHVVKc	nVDQGQPILVLEAMKMEHVVKc	nVDQGQPILVLEAMK(242.073)M(15.995)EHVVKc	AT1G03090.2	AT1G03090.1;AT1G03090.2	| Symbols: MCCA | methylcrotonyl-CoA carboxylase alpha chain, mitochondrial / 3-methylcrotonyl-CoA carboxylase 1 (MCCA) | chr1:739715-743819 FORWARD LENGTH=734	AT1G03090.2-K699	heavy	ID
E1	m2	f2	nVDQGQPILVLEAMK(242.073)M(15.995)EHVVKc	nVDQGQPILVLEAMKMEHVVKc	nVDQGQPILVLEAMK(242.073)M(15.995)EHVVKc	AT1G03090.2	AT1G03090.1;AT1G03090.2	| Symbols: MCCA | methylcrotonyl-CoA carboxylase alpha chain, mitochondrial / 3-methylcrotonyl-CoA carboxylase 1 (MCCA) | chr1:739715-743819 FORWARD LENGTH=734	AT1G03090.2-K699	heavy	ID
E1	m2	f2	nVDQGQPILVLEAMK(242.073)M(15.995)EHVVKc	nVDQGQPILVLEAMKMEHVVKc	nVDQGQPILVLEAMK(242.073)M(15.995)EHVVKc	AT1G03090.2	AT1G03090.1;AT1G03090.2	| Symbols: MCCA | methylcrotonyl-CoA carboxylase alpha chain, mitochondrial / 3-methylcrotonyl-CoA carboxylase 1 (MCCA) | chr1:739715-743819 FORWARD LENGTH=734	AT1G03090.2-K699	heavy	ID
E1	m2	f2	nVDQGQPILVLEAMK(242.073)M(15.995)EHVVKc	nVDQGQPILVLEAMKMEHVVKc	nVDQGQPILVLEAMK(242.073)M(15.995)EHVVKc	AT1G03090.2	AT1G03090.1;AT1G03090.2	| Symbols: MCCA | methylcrotonyl-CoA carboxylase alpha chain, mitochondrial / 3-methylcrotonyl-CoA carboxylase 1 (MCCA) | chr1:739715-743819 FORWARD LENGTH=734	AT1G03090.2-K699	heavy	ID
E1	m2	f2	nVDQGQPILVLEAMK(242.073)M(15.995)EHVVKc	nVDQGQPILVLEAMKMEHVVKc	nVDQGQPILVLEAMK(242.073)M(15.995)EHVVKc	AT1G03090.2	AT1G03090.1;AT1G03090.2	| Symbols: MCCA | methylcrotonyl-CoA carboxylase alpha chain, mitochondrial / 3-methylcrotonyl-CoA carboxylase 1 (MCCA) | chr1:739715-743819 FORWARD LENGTH=734	AT1G03090.2-K699	heavy	ID
E1	m2	f2	nVDQGQPILVLEAMK(242.073)M(15.995)EHVVKc	nVDQGQPILVLEAMKMEHVVKc	nVDQGQPILVLEAMK(242.073)M(15.995)EHVVKc	AT1G03090.2	AT1G03090.1;AT1G03090.2	| Symbols: MCCA | methylcrotonyl-CoA carboxylase alpha chain, mitochondrial / 3-methylcrotonyl-CoA carboxylase 1 (MCCA) | chr1:739715-743819 FORWARD LENGTH=734	AT1G03090.2-K699	heavy	ID
E1	m2	f2	nVDQGQPILVLEAMK(242.073)M(15.995)EHVVKc	nVDQGQPILVLEAMKMEHVVKc	nVDQGQPILVLEAMK(242.073)M(15.995)EHVVKc	AT1G03090.2	AT1G03090.1;AT1G03090.2	| Symbols: MCCA | methylcrotonyl-CoA carboxylase alpha chain, mitochondrial / 3-methylcrotonyl-CoA carboxylase 1 (MCCA) | chr1:739715-743819 FORWARD LENGTH=734	AT1G03090.2-K699	heavy	ID
E1	m2	f2	nVDQGQPILVLEAMK(242.073)M(15.995)EHVVKc	nVDQGQPILVLEAMKMEHVVKc	nVDQGQPILVLEAMK(242.073)M(15.995)EHVVKc	AT1G03090.2	AT1G03090.1;AT1G03090.2	| Symbols: MCCA | methylcrotonyl-CoA carboxylase alpha chain, mitochondrial / 3-methylcrotonyl-CoA carboxylase 1 (MCCA) | chr1:739715-743819 FORWARD LENGTH=734	AT1G03090.2-K699	heavy	ID
E1	m3	f3	nVDQGQPILVLEAMK(242.073)M(15.995)EHVVKc	nVDQGQPILVLEAMKMEHVVKc	nVDQGQPILVLEAMK(242.073)M(15.995)EHVVKc	AT1G03090.2	AT1G03090.1;AT1G03090.2	| Symbols: MCCA | methylcrotonyl-CoA carboxylase alpha chain, mitochondrial / 3-methylcrotonyl-CoA carboxylase 1 (MCCA) | chr1:739715-743819 FORWARD LENGTH=734	AT1G03090.2-K699	heavy	ID
E1	m3	f3	nVDQGQPILVLEAMK(242.073)M(15.995)EHVVKc	nVDQGQPILVLEAMKMEHVVKc	nVDQGQPILVLEAMK(242.073)M(15.995)EHVVKc	AT1G03090.2	AT1G03090.1;AT1G03090.2	| Symbols: MCCA | methylcrotonyl-CoA carboxylase alpha chain, mitochondrial / 3-methylcrotonyl-CoA carboxylase 1 (MCCA) | chr1:739715-743819 FORWARD LENGTH=734	AT1G03090.2-K699	heavy	ID
E1	m3	f3	nVDQGQPILVLEAMK(242.073)M(15.995)EHVVKc	nVDQGQPILVLEAMKMEHVVKc	nVDQGQPILVLEAMK(242.073)M(15.995)EHVVKc	AT1G03090.2	AT1G03090.1;AT1G03090.2	| Symbols: MCCA | methylcrotonyl-CoA carboxylase alpha chain, mitochondrial / 3-methylcrotonyl-CoA carboxylase 1 (MCCA) | chr1:739715-743819 FORWARD LENGTH=734	AT1G03090.2-K699	heavy	ID
E1	m3	f3	nVDQGQPILVLEAMK(242.073)M(15.995)EHVVKc	nVDQGQPILVLEAMKMEHVVKc	nVDQGQPILVLEAMK(242.073)M(15.995)EHVVKc	AT1G03090.2	AT1G03090.1;AT1G03090.2	| Symbols: MCCA | methylcrotonyl-CoA carboxylase alpha chain, mitochondrial / 3-methylcrotonyl-CoA carboxylase 1 (MCCA) | chr1:739715-743819 FORWARD LENGTH=734	AT1G03090.2-K699	heavy	ID
E1	m3	f3	nVDQGQPILVLEAMK(242.073)M(15.995)EHVVKc	nVDQGQPILVLEAMKMEHVVKc	nVDQGQPILVLEAMK(242.073)M(15.995)EHVVKc	AT1G03090.2	AT1G03090.1;AT1G03090.2	| Symbols: MCCA | methylcrotonyl-CoA carboxylase alpha chain, mitochondrial / 3-methylcrotonyl-CoA carboxylase 1 (MCCA) | chr1:739715-743819 FORWARD LENGTH=734	AT1G03090.2-K699	heavy	ID
E1	m2	f2	nMVLFPK(242.073)SPSPVNKc	nMVLFPKSPSPVNKc	nMVLFPK(242.073)SPSPVNKc	AT1G43690.1	AT1G43690.1	| Symbols: | ubiquitin interaction motif-containing protein | chr1:16478519-16482589 FORWARD LENGTH=599	AT1G43690.1-K72	heavy	ID
E1	m3	f3	nAIDLLK(226.078)AHPDLIHAFQNAAATGRc	nAIDLLKAHPDLIHAFQNAAATGRc	nAIDLLK(226.078)AHPDLIHAFQNAAATGRc	AT3G52140.1	AT3G52140.1;AT3G52140.2;AT3G52140.3;AT3G52140.4	| Symbols: | tetratricopeptide repeat (TPR)-containing protein | chr3:19333232-19341295 FORWARD LENGTH=1403	AT3G52140.1-K1270	heavy	ID
E1	m1	f1	nASLGM(15.995)K(226.078)PLRDc	nASLGMKPLRDc	nASLGM(15.995)K(226.078)PLRDc	AT2G40650.1	AT2G40650.1	| Symbols: | PRP38 family protein | chr2:16963588-16965596 REVERSE LENGTH=355	AT2G40650.1-K351	heavy	ID
E1	m2	f2	nASLGM(15.995)K(226.078)PLRDc	nASLGMKPLRDc	nASLGM(15.995)K(226.078)PLRDc	AT2G40650.1	AT2G40650.1	| Symbols: | PRP38 family protein | chr2:16963588-16965596 REVERSE LENGTH=355	AT2G40650.1-K351	heavy	ID
E1	m3	f3	nASLGM(15.995)K(226.078)PLRDc	nASLGMKPLRDc	nASLGM(15.995)K(226.078)PLRDc	AT2G40650.1	AT2G40650.1	| Symbols: | PRP38 family protein | chr2:16963588-16965596 REVERSE LENGTH=355	AT2G40650.1-K351	heavy	ID
E1	m2	f2	nKVEFASK(226.078)QQKc	nKVEFASKQQKc	nKVEFASK(226.078)QQKc	AT3G53020.1	AT3G53020.1	| Symbols: STV1, RPL24B, RPL24 | Ribosomal protein L24e family protein | chr3:19660749-19661912 REVERSE LENGTH=163	AT3G53020.1-K136	heavy	ID
E1	m3	f3	nKVEFASK(226.078)QQKc	nKVEFASKQQKc	nKVEFASK(226.078)QQKc	AT3G53020.1	AT3G53020.1	| Symbols: STV1, RPL24B, RPL24 | Ribosomal protein L24e family protein | chr3:19660749-19661912 REVERSE LENGTH=163	AT3G53020.1-K136	heavy	ID
E1	m1	f1	nIGTSK(242.073)GSLPFSQISNLTAQEDKNIEYGEDRc	nIGTSKGSLPFSQISNLTAQEDKNIEYGEDRc	nIGTSK(242.073)GSLPFSQISNLTAQEDKNIEYGEDRc	AT5G16760.1	AT5G16760.1	| Symbols: | Inositol 1,3,4-trisphosphate 5/6-kinase family protein | chr5:5509890-5510849 FORWARD LENGTH=319	AT5G16760.1-K216	heavy	ID
E1	m3	f3	nIGTSK(242.073)GSLPFSQISNLTAQEDKNIEYGEDRc	nIGTSKGSLPFSQISNLTAQEDKNIEYGEDRc	nIGTSK(242.073)GSLPFSQISNLTAQEDKNIEYGEDRc	AT5G16760.1	AT5G16760.1	| Symbols: | Inositol 1,3,4-trisphosphate 5/6-kinase family protein | chr5:5509890-5510849 FORWARD LENGTH=319	AT5G16760.1-K216	heavy	ID
E1	m1	f1	n(226.078)K(226.078)SAKSSSRc	nKSAKSSSRc	n(226.078)K(226.078)SAKSSSRc	AT2G42110.1	AT2G42110.1	| Symbols: | unknown protein; Has 27 Blast hits to 27 proteins in 11 species: Archae - 0; Bacteria - 0; Metazoa - 0; Fungi - 0; Plants - 25; Viruses - 0; Other Eukaryotes - 2 (source: NCBI BLink). | chr2:17562234-17562732 REVERSE LENGTH=137	AT2G42110.1-K47;AT2G42110.1-K48	heavy	ID
E1	m1	f1	nSAAPATVETKK(226.078)EEILAAPAPIVAETKc	nSAAPATVETKKEEILAAPAPIVAETKc	nSAAPATVETKK(226.078)EEILAAPAPIVAETKc	AT1G22530.1	AT1G22530.1	| Symbols: PATL2 | PATELLIN 2 | chr1:7955773-7958326 REVERSE LENGTH=683	AT1G22530.1-K171	heavy	ID
E1	m3	f3	nSAAPATVETKK(226.078)EEILAAPAPIVAETKc	nSAAPATVETKKEEILAAPAPIVAETKc	nSAAPATVETKK(226.078)EEILAAPAPIVAETKc	AT1G22530.1	AT1G22530.1	| Symbols: PATL2 | PATELLIN 2 | chr1:7955773-7958326 REVERSE LENGTH=683	AT1G22530.1-K171	heavy	ID
E1	m3	f3	nK(242.073)PAEKTPAAEPAAAAEKc	nKPAEKTPAAEPAAAAEKc	nK(242.073)PAEKTPAAEPAAAAEKc	AT5G22880.1	AT5G22880.1	| Symbols: H2B, HTB2 | histone B2 | chr5:7652130-7652567 REVERSE LENGTH=145	AT5G22880.1-K12	heavy	ID
E1	m3	f3	nTVTKEEALAIK(242.073)AAGKc	nTVTKEEALAIKAAGKc	nTVTKEEALAIK(242.073)AAGKc	AT3G09630.1	AT3G09630.1	| Symbols: | Ribosomal protein L4/L1 family | chr3:2953813-2955444 FORWARD LENGTH=406	AT3G09630.1-K376	heavy	ID
E1	m1	f1	n(242.073)LQQLAAKc	nLQQLAAKc	n(242.073)LQQLAAKc	AT3G60850.1	AT3G60850.1	| Symbols: | unknown protein; FUNCTIONS IN: molecular_function unknown; INVOLVED IN: biological_process unknown; LOCATED IN: cellular_component unknown; EXPRESSED IN: 22 plant structures; EXPRESSED DURING: 11 growth stages; Has 42 Blast hits to 42 proteins in 12 species: Archae - 0; Bacteria - 0; Metazoa - 4; Fungi - 0; Plants - 37; Viruses - 0; Other Eukaryotes - 1 (source: NCBI BLink). | chr3:2…	AT3G60850.1-R282	heavy	ID
E1	m3	f3	nLLIEK(226.078)DDLKDVAAAKc	nLLIEKDDLKDVAAAKc	nLLIEK(226.078)DDLKDVAAAKc	AT5G14740.2	AT5G14740.1;AT5G14740.2;AT5G14740.3;AT5G14740.4;AT5G14740.5	| Symbols: CA2, CA18, BETA CA2 | carbonic anhydrase 2 | chr5:4760536-4762382 FORWARD LENGTH=259	AT5G14740.2-K92	heavy	ID
E1	m1	f1	nTESK(226.078)PETLEEISLESKPETKc	nTESKPETLEEISLESKPETKc	nTESK(226.078)PETLEEISLESKPETKc	AT5G04870.1	AT5G04870.1	| Symbols: CPK1, ATCPK1 | calcium dependent protein kinase 1 | chr5:1417015-1419877 REVERSE LENGTH=610	AT5G04870.1-K84	heavy	ID
E1	m3	f3	nTESK(226.078)PETLEEISLESKPETKc	nTESKPETLEEISLESKPETKc	nTESK(226.078)PETLEEISLESKPETKc	AT5G04870.1	AT5G04870.1	| Symbols: CPK1, ATCPK1 | calcium dependent protein kinase 1 | chr5:1417015-1419877 REVERSE LENGTH=610	AT5G04870.1-K84	heavy	ID
E1	m3	f3	nFTHEK(226.078)TFTPEGETLEKWEKc	nFTHEKTFTPEGETLEKWEKc	nFTHEK(226.078)TFTPEGETLEKWEKc	AT4G17090.1	AT4G17090.1	| Symbols: CT-BMY, BAM3, BMY8 | chloroplast beta-amylase | chr4:9605266-9607250 REVERSE LENGTH=548	AT4G17090.1-K57	heavy	ID
E1	m2	f2	nFDEK(242.073)SSTGQYLDKAEKc	nFDEKSSTGQYLDKAEKc	nFDEK(242.073)SSTGQYLDKAEKc	AT1G13930.1	AT1G13930.1;AT1G13930.2;AT1G13930.3	| Symbols: | Involved in response to salt stress. Knockout mutants are hypersensitive to salt stress. | chr1:4761091-4761558 FORWARD LENGTH=155	AT1G13930.1-K87	heavy	ID
E1	m1	f1	nTIDSQQK(242.073)TSKc	nTIDSQQKTSKc	nTIDSQQK(242.073)TSKc	AT3G11400.1	AT3G11400.1;AT3G11400.2	| Symbols: EIF3G1, ATEIF3G1 | eukaryotic translation initiation factor 3G1 | chr3:3578536-3580366 FORWARD LENGTH=294	AT3G11400.1-K8	heavy	ID
E1	m2	f2	nTIDSQQK(242.073)TSKc	nTIDSQQKTSKc	nTIDSQQK(242.073)TSKc	AT3G11400.1	AT3G11400.1;AT3G11400.2	| Symbols: EIF3G1, ATEIF3G1 | eukaryotic translation initiation factor 3G1 | chr3:3578536-3580366 FORWARD LENGTH=294	AT3G11400.1-K8	heavy	ID
E1	m3	f3	nTIDSQQK(242.073)TSKc	nTIDSQQKTSKc	nTIDSQQK(242.073)TSKc	AT3G11400.1	AT3G11400.1;AT3G11400.2	| Symbols: EIF3G1, ATEIF3G1 | eukaryotic translation initiation factor 3G1 | chr3:3578536-3580366 FORWARD LENGTH=294	AT3G11400.1-K8	heavy	ID
E1	m3	f3	nTPLESFK(226.078)KPSVISAKc	nTPLESFKKPSVISAKc	nTPLESFK(226.078)KPSVISAKc	AT1G48110.1	AT1G48110.1;AT1G48110.2	| Symbols: ECT7 | evolutionarily conserved C-terminal region 7 | chr1:17770339-17772806 REVERSE LENGTH=639	AT1G48110.1-K521	heavy	ID
E1	m1	f1	nLPGK(242.073)IEGQLTSKc	nLPGKIEGQLTSKc	nLPGK(242.073)IEGQLTSKc	AT2G42010.1	AT2G42010.1	| Symbols: PLDBETA1, PLDBETA | phospholipase D beta 1 | chr2:17533018-17537990 REVERSE LENGTH=1083	AT2G42010.1-K305	heavy	ID
E1	m2	f2	nIGVK(242.073)GLVDAGVTKc	nIGVKGLVDAGVTKc	nIGVK(242.073)GLVDAGVTKc	AT2G25450.1	AT2G25450.1	| Symbols: | 2-oxoglutarate (2OG) and Fe(II)-dependent oxygenase superfamily protein | chr2:10830286-10831563 REVERSE LENGTH=359	AT2G25450.1-K22	heavy	ID
E1	m1	f1	nTEDGTTEYAEFLHAPKK(226.078)c	nTEDGTTEYAEFLHAPKKc	nTEDGTTEYAEFLHAPKK(226.078)c	AT1G14830.1	AT1G14830.1	| Symbols: ADL1C, ADL5, DRP1C, DL1C | DYNAMIN-like 1C | chr1:5107699-5111470 REVERSE LENGTH=614	AT1G14830.1-K96	heavy	ID
E1	m3	f3	nTEDGTTEYAEFLHAPKK(226.078)c	nTEDGTTEYAEFLHAPKKc	nTEDGTTEYAEFLHAPKK(226.078)c	AT1G14830.1	AT1G14830.1	| Symbols: ADL1C, ADL5, DRP1C, DL1C | DYNAMIN-like 1C | chr1:5107699-5111470 REVERSE LENGTH=614	AT1G14830.1-K96	heavy	ID
E1	m3	f3	nTEDGTTEYAEFLHAPKK(226.078)c	nTEDGTTEYAEFLHAPKKc	nTEDGTTEYAEFLHAPKK(226.078)c	AT1G14830.1	AT1G14830.1	| Symbols: ADL1C, ADL5, DRP1C, DL1C | DYNAMIN-like 1C | chr1:5107699-5111470 REVERSE LENGTH=614	AT1G14830.1-K96	heavy	ID
E1	m1	f1	nGK(242.073)VAALLKc	nGKVAALLKc	nGK(242.073)VAALLKc	AT2G41740.1	AT2G41740.1;AT3G57410.1	| Symbols: VLN2, ATVLN2 | villin 2 | chr2:17410962-17416878 REVERSE LENGTH=976	AT2G41740.1-K357	heavy	ID
E1	m3	f3	n(226.078)LNKARTGVLDKc	nLNKARTGVLDKc	n(226.078)LNKARTGVLDKc	AT4G27500.1	AT4G27500.1	| Symbols: PPI1 | proton pump interactor 1 | chr4:13743614-13745900 FORWARD LENGTH=612	AT4G27500.1-K105	heavy	ID
E1	m1	f1	nHAYEK(226.078)PVKIYNc	nHAYEKPVKIYNc	nHAYEK(226.078)PVKIYNc	AT5G06600.2	AT3G11910.1;AT3G11910.2;AT5G06600.1;AT5G06600.2	| Symbols: UBP12 | ubiquitin-specific protease 12 | chr5:2019545-2027834 REVERSE LENGTH=1115	AT5G06600.2-K1109	heavy	ID
E1	m3	f3	nHAYEK(226.078)PVKIYNc	nHAYEKPVKIYNc	nHAYEK(226.078)PVKIYNc	AT5G06600.2	AT3G11910.1;AT3G11910.2;AT5G06600.1;AT5G06600.2	| Symbols: UBP12 | ubiquitin-specific protease 12 | chr5:2019545-2027834 REVERSE LENGTH=1115	AT5G06600.2-K1109	heavy	ID
E1	m3	f3	nVKANFPK(226.078)AAAASKc	nVKANFPKAAAASKc	nVKANFPK(226.078)AAAASKc	AT3G53020.1	AT3G53020.1	| Symbols: STV1, RPL24B, RPL24 | Ribosomal protein L24e family protein | chr3:19660749-19661912 REVERSE LENGTH=163	AT3G53020.1-K146	heavy	ID
E1	m1	f1	nDVEKANGLEK(242.073)GMTYAEVIKc	nDVEKANGLEKGMTYAEVIKc	nDVEKANGLEK(242.073)GMTYAEVIKc	AT4G02510.1	AT4G02510.1	| Symbols: TOC159, TOC86, PPI2, TOC160, ATTOC159 | translocon at the outer envelope membrane of chloroplasts 159 | chr4:1104766-1109360 FORWARD LENGTH=1503	AT4G02510.1-K344	heavy	ID
E1	m3	f3	nDVEKANGLEK(242.073)GMTYAEVIKc	nDVEKANGLEKGMTYAEVIKc	nDVEKANGLEK(242.073)GMTYAEVIKc	AT4G02510.1	AT4G02510.1	| Symbols: TOC159, TOC86, PPI2, TOC160, ATTOC159 | translocon at the outer envelope membrane of chloroplasts 159 | chr4:1104766-1109360 FORWARD LENGTH=1503	AT4G02510.1-K344	heavy	ID
E1	m3	f3	n(242.073)M(15.995)FITKTEWATEWGGAKc	nMFITKTEWATEWGGAKc	n(242.073)M(15.995)FITKTEWATEWGGAKc	AT5G67530.1	AT5G67530.1	| Symbols: ATPUB49, PUB49 | plant U-box 49 | chr5:26941260-26943878 FORWARD LENGTH=595	AT5G67530.1-R10	heavy	ID
E1	m1	f1	nAIANTK(242.073)VSTSRc	nAIANTKVSTSRc	nAIANTK(242.073)VSTSRc	AT3G17970.1	AT3G17970.1	| Symbols: atToc64-III, TOC64-III | translocon at the outer membrane of chloroplasts 64-III | chr3:6148030-6151794 FORWARD LENGTH=589	AT3G17970.1-K296	heavy	ID
E1	m2	f2	nAIANTK(242.073)VSTSRc	nAIANTKVSTSRc	nAIANTK(242.073)VSTSRc	AT3G17970.1	AT3G17970.1	| Symbols: atToc64-III, TOC64-III | translocon at the outer membrane of chloroplasts 64-III | chr3:6148030-6151794 FORWARD LENGTH=589	AT3G17970.1-K296	heavy	ID
E1	m3	f3	nIEDK(226.078)TYHELVQSAPVISSKc	nIEDKTYHELVQSAPVISSKc	nIEDK(226.078)TYHELVQSAPVISSKc	AT2G35050.1	AT2G35050.1	| Symbols: | Protein kinase superfamily protein with octicosapeptide/Phox/Bem1p domain | chr2:14769708-14774796 FORWARD LENGTH=1257	AT2G35050.1-K139	heavy	ID
E1	m2	f2	nGLGK(242.073)QGALLKc	nGLGKQGALLKc	nGLGK(242.073)QGALLKc	AT4G28080.1	AT4G28080.1	| Symbols: | Tetratricopeptide repeat (TPR)-like superfamily protein | chr4:13948993-13957840 REVERSE LENGTH=1819	AT4G28080.1-K619	heavy	ID
E1	m3	f3	nGLGK(242.073)QGALLKc	nGLGKQGALLKc	nGLGK(242.073)QGALLKc	AT4G28080.1	AT4G28080.1	| Symbols: | Tetratricopeptide repeat (TPR)-like superfamily protein | chr4:13948993-13957840 REVERSE LENGTH=1819	AT4G28080.1-K619	heavy	ID
E1	m3	f3	nAGAVVSGIPLYK(226.078)HIANLAGNPKc	nAGAVVSGIPLYKHIANLAGNPKc	nAGAVVSGIPLYK(226.078)HIANLAGNPKc	AT2G36530.1	AT2G36530.1	| Symbols: LOS2, ENO2 | Enolase | chr2:15321081-15323786 REVERSE LENGTH=444	AT2G36530.1-K137	heavy	ID
E1	m2	f2	nNPSSLNLYLK(226.078)DQRVM(15.995)QSLGVLLNVKc	nNPSSLNLYLKDQRVMQSLGVLLNVKc	nNPSSLNLYLK(226.078)DQRVM(15.995)QSLGVLLNVKc	AT1G12270.1	AT1G12270.1	| Symbols: Hop1 | stress-inducible protein, putative | chr1:4172105-4174575 FORWARD LENGTH=572	AT1G12270.1-K174	heavy	ID
E1	m3	f3	nNPSSLNLYLK(226.078)DQRVM(15.995)QSLGVLLNVKc	nNPSSLNLYLKDQRVMQSLGVLLNVKc	nNPSSLNLYLK(226.078)DQRVM(15.995)QSLGVLLNVKc	AT1G12270.1	AT1G12270.1	| Symbols: Hop1 | stress-inducible protein, putative | chr1:4172105-4174575 FORWARD LENGTH=572	AT1G12270.1-K174	heavy	ID
E1	m3	f3	nNPSSLNLYLK(226.078)DQRVM(15.995)QSLGVLLNVKc	nNPSSLNLYLKDQRVMQSLGVLLNVKc	nNPSSLNLYLK(226.078)DQRVM(15.995)QSLGVLLNVKc	AT1G12270.1	AT1G12270.1	| Symbols: Hop1 | stress-inducible protein, putative | chr1:4172105-4174575 FORWARD LENGTH=572	AT1G12270.1-K174	heavy	ID
E1	m1	f1	nTGHTEFVDKTLETIK(242.073)PISLEAPKc	nTGHTEFVDKTLETIKPISLEAPKc	nTGHTEFVDKTLETIK(242.073)PISLEAPKc	AT1G04850.1	AT1G04850.1	| Symbols: | ubiquitin-associated (UBA)/TS-N domain-containing protein | chr1:1365311-1368706 REVERSE LENGTH=413	AT1G04850.1-K79	heavy	ID
E1	m3	f3	nTGHTEFVDKTLETIK(242.073)PISLEAPKc	nTGHTEFVDKTLETIKPISLEAPKc	nTGHTEFVDKTLETIK(242.073)PISLEAPKc	AT1G04850.1	AT1G04850.1	| Symbols: | ubiquitin-associated (UBA)/TS-N domain-containing protein | chr1:1365311-1368706 REVERSE LENGTH=413	AT1G04850.1-K79	heavy	ID
E1	m1	f1	nVAVFAGGVDTTATETK(226.078)GTVLIHSAEQLENYAKc	nVAVFAGGVDTTATETKGTVLIHSAEQLENYAKc	nVAVFAGGVDTTATETK(226.078)GTVLIHSAEQLENYAKc	AT3G03960.1	AT3G03960.1	| Symbols: | TCP-1/cpn60 chaperonin family protein | chr3:1024432-1027604 FORWARD LENGTH=549	AT3G03960.1-K257	heavy	ID
E1	m3	f3	nVAVFAGGVDTTATETK(226.078)GTVLIHSAEQLENYAKc	nVAVFAGGVDTTATETKGTVLIHSAEQLENYAKc	nVAVFAGGVDTTATETK(226.078)GTVLIHSAEQLENYAKc	AT3G03960.1	AT3G03960.1	| Symbols: | TCP-1/cpn60 chaperonin family protein | chr3:1024432-1027604 FORWARD LENGTH=549	AT3G03960.1-K257	heavy	ID
E1	m1	f1	nVLVENEAKVDQGQPILVLEAM(15.995)K(226.078)M(15.995)EHVVKc	nVLVENEAKVDQGQPILVLEAMKMEHVVKc	nVLVENEAKVDQGQPILVLEAM(15.995)K(226.078)M(15.995)EHVVKc	AT1G03090.2	AT1G03090.1;AT1G03090.2	| Symbols: MCCA | methylcrotonyl-CoA carboxylase alpha chain, mitochondrial / 3-methylcrotonyl-CoA carboxylase 1 (MCCA) | chr1:739715-743819 FORWARD LENGTH=734	AT1G03090.2-K699	heavy	ID
E1	m2	f2	nVLVENEAKVDQGQPILVLEAM(15.995)K(226.078)M(15.995)EHVVKc	nVLVENEAKVDQGQPILVLEAMKMEHVVKc	nVLVENEAKVDQGQPILVLEAM(15.995)K(226.078)M(15.995)EHVVKc	AT1G03090.2	AT1G03090.1;AT1G03090.2	| Symbols: MCCA | methylcrotonyl-CoA carboxylase alpha chain, mitochondrial / 3-methylcrotonyl-CoA carboxylase 1 (MCCA) | chr1:739715-743819 FORWARD LENGTH=734	AT1G03090.2-K699	heavy	ID
E1	m3	f3	nVLVENEAKVDQGQPILVLEAM(15.995)K(226.078)M(15.995)EHVVKc	nVLVENEAKVDQGQPILVLEAMKMEHVVKc	nVLVENEAKVDQGQPILVLEAM(15.995)K(226.078)M(15.995)EHVVKc	AT1G03090.2	AT1G03090.1;AT1G03090.2	| Symbols: MCCA | methylcrotonyl-CoA carboxylase alpha chain, mitochondrial / 3-methylcrotonyl-CoA carboxylase 1 (MCCA) | chr1:739715-743819 FORWARD LENGTH=734	AT1G03090.2-K699	heavy	ID
E1	m1	f1	nENSPSGGSKPVAVTK(226.078)STELRc	nENSPSGGSKPVAVTKSTELRc	nENSPSGGSKPVAVTK(226.078)STELRc	AT1G72410.1	AT1G72410.1;AT1G72410.2	| Symbols: | COP1-interacting protein-related | chr1:27251949-27256246 REVERSE LENGTH=1163	AT1G72410.1-K300	heavy	ID
E1	m2	f2	nENSPSGGSKPVAVTK(226.078)STELRc	nENSPSGGSKPVAVTKSTELRc	nENSPSGGSKPVAVTK(226.078)STELRc	AT1G72410.1	AT1G72410.1;AT1G72410.2	| Symbols: | COP1-interacting protein-related | chr1:27251949-27256246 REVERSE LENGTH=1163	AT1G72410.1-K300	heavy	ID
E1	m3	f3	nENSPSGGSKPVAVTK(226.078)STELRc	nENSPSGGSKPVAVTKSTELRc	nENSPSGGSKPVAVTK(226.078)STELRc	AT1G72410.1	AT1G72410.1;AT1G72410.2	| Symbols: | COP1-interacting protein-related | chr1:27251949-27256246 REVERSE LENGTH=1163	AT1G72410.1-K300	heavy	ID
E1	m3	f3	nSTEASLDEWLEGTTLAK(226.078)TSSGKc	nSTEASLDEWLEGTTLAKTSSGKc	nSTEASLDEWLEGTTLAK(226.078)TSSGKc	AT2G21160.1	AT2G21160.1	| Symbols: | Translocon-associated protein (TRAP), alpha subunit | chr2:9068428-9070207 FORWARD LENGTH=258	AT2G21160.1-K247	heavy	ID
E1	m1	f1	nASLGMK(226.078)PLRDc	nASLGMKPLRDc	nASLGMK(226.078)PLRDc	AT2G40650.1	AT2G40650.1	| Symbols: | PRP38 family protein | chr2:16963588-16965596 REVERSE LENGTH=355	AT2G40650.1-K351	heavy	ID
E1	m2	f2	nASLGMK(226.078)PLRDc	nASLGMKPLRDc	nASLGMK(226.078)PLRDc	AT2G40650.1	AT2G40650.1	| Symbols: | PRP38 family protein | chr2:16963588-16965596 REVERSE LENGTH=355	AT2G40650.1-K351	heavy	ID
E1	m3	f3	nASLGMK(226.078)PLRDc	nASLGMKPLRDc	nASLGMK(226.078)PLRDc	AT2G40650.1	AT2G40650.1	| Symbols: | PRP38 family protein | chr2:16963588-16965596 REVERSE LENGTH=355	AT2G40650.1-K351	heavy	ID
E1	m3	f3	nSAVSEIVEIDVPASAGSYMK(226.078)SSSPGLAAAAARc	nSAVSEIVEIDVPASAGSYMKSSSPGLAAAAARc	nSAVSEIVEIDVPASAGSYMK(226.078)SSSPGLAAAAARc	AT2G14835.1	AT2G14835.1;AT2G14835.2	| Symbols: | RING/U-box superfamily protein | chr2:6367238-6370610 FORWARD LENGTH=343	AT2G14835.1-K210	heavy	ID
E1	m1	f1	nVEK(242.073)SGGEVNFPKc	nVEKSGGEVNFPKc	nVEK(242.073)SGGEVNFPKc	AT3G63160.1	AT3G63160.1	| Symbols: | FUNCTIONS IN: molecular_function unknown; INVOLVED IN: biological_process unknown; LOCATED IN: chloroplast outer membrane, thylakoid, chloroplast thylakoid membrane, chloroplast, chloroplast envelope; EXPRESSED IN: 21 plant structures; EXPRESSED DURING: 13 growth stages; BEST Arabidopsis thaliana protein match is: outer envelope membrane protein 7 (TAIR:AT3G52420.1); Has 26 Blast hit…	AT3G63160.1-K4	heavy	ID
E1	m2	f2	nVEK(242.073)SGGEVNFPKc	nVEKSGGEVNFPKc	nVEK(242.073)SGGEVNFPKc	AT3G63160.1	AT3G63160.1	| Symbols: | FUNCTIONS IN: molecular_function unknown; INVOLVED IN: biological_process unknown; LOCATED IN: chloroplast outer membrane, thylakoid, chloroplast thylakoid membrane, chloroplast, chloroplast envelope; EXPRESSED IN: 21 plant structures; EXPRESSED DURING: 13 growth stages; BEST Arabidopsis thaliana protein match is: outer envelope membrane protein 7 (TAIR:AT3G52420.1); Has 26 Blast hit…	AT3G63160.1-K4	heavy	ID
E1	m3	f3	nVEK(242.073)SGGEVNFPKc	nVEKSGGEVNFPKc	nVEK(242.073)SGGEVNFPKc	AT3G63160.1	AT3G63160.1	| Symbols: | FUNCTIONS IN: molecular_function unknown; INVOLVED IN: biological_process unknown; LOCATED IN: chloroplast outer membrane, thylakoid, chloroplast thylakoid membrane, chloroplast, chloroplast envelope; EXPRESSED IN: 21 plant structures; EXPRESSED DURING: 13 growth stages; BEST Arabidopsis thaliana protein match is: outer envelope membrane protein 7 (TAIR:AT3G52420.1); Has 26 Blast hit…	AT3G63160.1-K4	heavy	ID
E1	m1	f1	nVDQGQPILVLEAMK(242.073)M(15.995)EHVVKAPSSGSIQDLKc	nVDQGQPILVLEAMKMEHVVKAPSSGSIQDLKc	nVDQGQPILVLEAMK(242.073)M(15.995)EHVVKAPSSGSIQDLKc	AT1G03090.2	AT1G03090.1;AT1G03090.2	| Symbols: MCCA | methylcrotonyl-CoA carboxylase alpha chain, mitochondrial / 3-methylcrotonyl-CoA carboxylase 1 (MCCA) | chr1:739715-743819 FORWARD LENGTH=734	AT1G03090.2-K699	heavy	ID
E1	m1	f1	nVDQGQPILVLEAMK(242.073)M(15.995)EHVVKAPSSGSIQDLKc	nVDQGQPILVLEAMKMEHVVKAPSSGSIQDLKc	nVDQGQPILVLEAMK(242.073)M(15.995)EHVVKAPSSGSIQDLKc	AT1G03090.2	AT1G03090.1;AT1G03090.2	| Symbols: MCCA | methylcrotonyl-CoA carboxylase alpha chain, mitochondrial / 3-methylcrotonyl-CoA carboxylase 1 (MCCA) | chr1:739715-743819 FORWARD LENGTH=734	AT1G03090.2-K699	heavy	ID
E1	m2	f2	nVDQGQPILVLEAMK(242.073)M(15.995)EHVVKAPSSGSIQDLKc	nVDQGQPILVLEAMKMEHVVKAPSSGSIQDLKc	nVDQGQPILVLEAMK(242.073)M(15.995)EHVVKAPSSGSIQDLKc	AT1G03090.2	AT1G03090.1;AT1G03090.2	| Symbols: MCCA | methylcrotonyl-CoA carboxylase alpha chain, mitochondrial / 3-methylcrotonyl-CoA carboxylase 1 (MCCA) | chr1:739715-743819 FORWARD LENGTH=734	AT1G03090.2-K699	heavy	ID
E1	m2	f2	nVDQGQPILVLEAMK(242.073)M(15.995)EHVVKAPSSGSIQDLKc	nVDQGQPILVLEAMKMEHVVKAPSSGSIQDLKc	nVDQGQPILVLEAMK(242.073)M(15.995)EHVVKAPSSGSIQDLKc	AT1G03090.2	AT1G03090.1;AT1G03090.2	| Symbols: MCCA | methylcrotonyl-CoA carboxylase alpha chain, mitochondrial / 3-methylcrotonyl-CoA carboxylase 1 (MCCA) | chr1:739715-743819 FORWARD LENGTH=734	AT1G03090.2-K699	heavy	ID
E1	m2	f2	nVDQGQPILVLEAMK(242.073)M(15.995)EHVVKAPSSGSIQDLKc	nVDQGQPILVLEAMKMEHVVKAPSSGSIQDLKc	nVDQGQPILVLEAMK(242.073)M(15.995)EHVVKAPSSGSIQDLKc	AT1G03090.2	AT1G03090.1;AT1G03090.2	| Symbols: MCCA | methylcrotonyl-CoA carboxylase alpha chain, mitochondrial / 3-methylcrotonyl-CoA carboxylase 1 (MCCA) | chr1:739715-743819 FORWARD LENGTH=734	AT1G03090.2-K699	heavy	ID
E1	m3	f3	nVDQGQPILVLEAMK(242.073)M(15.995)EHVVKAPSSGSIQDLKc	nVDQGQPILVLEAMKMEHVVKAPSSGSIQDLKc	nVDQGQPILVLEAMK(242.073)M(15.995)EHVVKAPSSGSIQDLKc	AT1G03090.2	AT1G03090.1;AT1G03090.2	| Symbols: MCCA | methylcrotonyl-CoA carboxylase alpha chain, mitochondrial / 3-methylcrotonyl-CoA carboxylase 1 (MCCA) | chr1:739715-743819 FORWARD LENGTH=734	AT1G03090.2-K699	heavy	ID
E1	m3	f3	nTKEPK(226.078)VETVTLGPSVRc	nTKEPKVETVTLGPSVRc	nTKEPK(226.078)VETVTLGPSVRc	AT3G11510.1	AT3G11510.1	| Symbols: | Ribosomal protein S11 family protein | chr3:3623757-3624866 REVERSE LENGTH=150	AT3G11510.1-K10	heavy	ID
E1	m3	f3	nFAPAPK(226.078)SSAIASRc	nFAPAPKSSAIASRc	nFAPAPK(226.078)SSAIASRc	AT4G30160.1	AT4G30160.1;AT4G30160.2	| Symbols: VLN4, ATVLN4 | villin 4 | chr4:14754528-14759511 FORWARD LENGTH=974	AT4G30160.1-K832	heavy	ID
E1	m2	f2	n(226.078)NDFYITGESYAGHYIPAFASRc	nNDFYITGESYAGHYIPAFASRc	n(226.078)NDFYITGESYAGHYIPAFASRc	AT3G10410.1	AT3G10410.1	| Symbols: SCPL49, CPY | SERINE CARBOXYPEPTIDASE-LIKE 49 | chr3:3235518-3238063 REVERSE LENGTH=516	AT3G10410.1-K220	heavy	ID
E1	m3	f3	n(226.078)NDFYITGESYAGHYIPAFASRc	nNDFYITGESYAGHYIPAFASRc	n(226.078)NDFYITGESYAGHYIPAFASRc	AT3G10410.1	AT3G10410.1	| Symbols: SCPL49, CPY | SERINE CARBOXYPEPTIDASE-LIKE 49 | chr3:3235518-3238063 REVERSE LENGTH=516	AT3G10410.1-K220	heavy	ID
E1	m2	f2	nGPLEALRPK(242.073)LQPTPQQQPRc	nGPLEALRPKLQPTPQQQPRc	nGPLEALRPK(242.073)LQPTPQQQPRc	AT1G69510.1	AT1G69510.1;AT1G69510.2;AT1G69510.3	| Symbols: | cAMP-regulated phosphoprotein 19-related protein | chr1:26126779-26127725 FORWARD LENGTH=137	AT1G69510.1-K79	heavy	ID
E1	m1	f1	nTEDGTTEYAEFLHAPK(226.078)KRc	nTEDGTTEYAEFLHAPKKRc	nTEDGTTEYAEFLHAPK(226.078)KRc	AT1G14830.1	AT1G14830.1	| Symbols: ADL1C, ADL5, DRP1C, DL1C | DYNAMIN-like 1C | chr1:5107699-5111470 REVERSE LENGTH=614	AT1G14830.1-K95	heavy	ID
E1	m3	f3	nTEDGTTEYAEFLHAPK(226.078)KRc	nTEDGTTEYAEFLHAPKKRc	nTEDGTTEYAEFLHAPK(226.078)KRc	AT1G14830.1	AT1G14830.1	| Symbols: ADL1C, ADL5, DRP1C, DL1C | DYNAMIN-like 1C | chr1:5107699-5111470 REVERSE LENGTH=614	AT1G14830.1-K95	heavy	ID
E1	m3	f3	nSYVEK(226.078)HVSLPTLNERc	nSYVEKHVSLPTLNERc	nSYVEK(226.078)HVSLPTLNERc	AT3G53620.1	AT3G53620.1	| Symbols: AtPPa4, PPa4 | pyrophosphorylase 4 | chr3:19881491-19883308 FORWARD LENGTH=216	AT3G53620.1-K15	heavy	ID
E1	m3	f3	n(242.073)EGKLGVEQELRKc	nEGKLGVEQELRKc	n(242.073)EGKLGVEQELRKc	AT2G26570.1	AT2G26570.1;AT4G33390.1	| Symbols: WEB1 | Plant protein of unknown function (DUF827) | chr2:11299565-11302076 FORWARD LENGTH=807	AT2G26570.1-K708	heavy	ID
E1	m3	f3	n(242.073)QKEEELALLYADPFDVEAQRc	nQKEEELALLYADPFDVEAQRc	n(242.073)QKEEELALLYADPFDVEAQRc	AT3G13235.1	AT3G13235.1;AT3G13235.2;AT3G13235.3	| Symbols: | ubiquitin family protein | chr3:4271492-4274348 REVERSE LENGTH=414	AT3G13235.1-R150	heavy	ID
E1	m1	f1	n(242.073)AAM(15.995)K(242.073)AVIADK(242.073)IRc	nAAMKAVIADKIRc	n(242.073)AAM(15.995)K(242.073)AVIADK(242.073)IRc	AT1G18270.1	AT1G18270.1;AT1G18270.2;AT1G18270.3	| Symbols: | ketose-bisphosphate aldolase class-II family protein | chr1:6283634-6293772 REVERSE LENGTH=1373	AT1G18270.1-K1353;AT1G18270.1-K1357;AT1G18270.1-K1363	heavy	ID
E1	m3	f3	n(242.073)AAM(15.995)K(242.073)AVIADK(242.073)IRc	nAAMKAVIADKIRc	n(242.073)AAM(15.995)K(242.073)AVIADK(242.073)IRc	AT1G18270.1	AT1G18270.1;AT1G18270.2;AT1G18270.3	| Symbols: | ketose-bisphosphate aldolase class-II family protein | chr1:6283634-6293772 REVERSE LENGTH=1373	AT1G18270.1-K1353;AT1G18270.1-K1357;AT1G18270.1-K1363	heavy	ID
E1	m1	f1	nVAGASADILDAAEK(226.078)YGKFDEKc	nVAGASADILDAAEKYGKFDEKc	nVAGASADILDAAEK(226.078)YGKFDEKc	AT1G13930.1	AT1G13930.1;AT1G13930.2;AT1G13930.3	| Symbols: | Involved in response to salt stress. Knockout mutants are hypersensitive to salt stress. | chr1:4761091-4761558 FORWARD LENGTH=155	AT1G13930.1-K80	heavy	ID
E1	m2	f2	nVAGASADILDAAEK(226.078)YGKFDEKc	nVAGASADILDAAEKYGKFDEKc	nVAGASADILDAAEK(226.078)YGKFDEKc	AT1G13930.1	AT1G13930.1;AT1G13930.2;AT1G13930.3	| Symbols: | Involved in response to salt stress. Knockout mutants are hypersensitive to salt stress. | chr1:4761091-4761558 FORWARD LENGTH=155	AT1G13930.1-K80	heavy	ID
E1	m2	f2	nLGEGAAESLHVKDYK(242.073)Yc	nLGEGAAESLHVKDYKYc	nLGEGAAESLHVKDYK(242.073)Yc	AT2G36460.1	AT2G36460.1;AT2G36460.2	| Symbols: | Aldolase superfamily protein | chr2:15296929-15298387 REVERSE LENGTH=358	AT2G36460.1-K357	heavy	ID
E1	m1	f1	nYGK(242.073)LDEKc	nYGKLDEKc	nYGK(242.073)LDEKc	AT2G03440.1	AT2G03440.1	| Symbols: NRP1, ATNRP1 | nodulin-related protein 1 | chr2:1039409-1039972 REVERSE LENGTH=187	AT2G03440.1-K111	heavy	ID
E1	m2	f2	nYGK(242.073)LDEKc	nYGKLDEKc	nYGK(242.073)LDEKc	AT2G03440.1	AT2G03440.1	| Symbols: NRP1, ATNRP1 | nodulin-related protein 1 | chr2:1039409-1039972 REVERSE LENGTH=187	AT2G03440.1-K111	heavy	ID
E1	m3	f3	nM(15.995)AGSGEELESK(226.078)ISSLM(15.995)AIDELM(15.995)GKc	nMAGSGEELESKISSLMAIDELMGKc	nM(15.995)AGSGEELESK(226.078)ISSLM(15.995)AIDELM(15.995)GKc	AT1G42550.1	AT1G42550.1	| Symbols: PMI1 | plastid movement impaired1 | chr1:15977131-15979734 FORWARD LENGTH=843	AT1G42550.1-K589	heavy	ID
E1	m1	f1	nSAAK(242.073)QVNFQLPNEDVKc	nSAAKQVNFQLPNEDVKc	nSAAK(242.073)QVNFQLPNEDVKc	AT5G03740.1	AT5G03740.1	| Symbols: HD2C, HDT3 | histone deacetylase 2C | chr5:981994-983961 FORWARD LENGTH=294	AT5G03740.1-K123	heavy	ID
E1	m3	f3	nSAAK(242.073)QVNFQLPNEDVKc	nSAAKQVNFQLPNEDVKc	nSAAK(242.073)QVNFQLPNEDVKc	AT5G03740.1	AT5G03740.1	| Symbols: HD2C, HDT3 | histone deacetylase 2C | chr5:981994-983961 FORWARD LENGTH=294	AT5G03740.1-K123	heavy	ID
E1	m3	f3	nSAAK(242.073)QVNFQLPNEDVKc	nSAAKQVNFQLPNEDVKc	nSAAK(242.073)QVNFQLPNEDVKc	AT5G03740.1	AT5G03740.1	| Symbols: HD2C, HDT3 | histone deacetylase 2C | chr5:981994-983961 FORWARD LENGTH=294	AT5G03740.1-K123	heavy	ID
E1	m2	f2	nQVIVDHALSNGETEK(242.073)NAVTSIFQKc	nQVIVDHALSNGETEKNAVTSIFQKc	nQVIVDHALSNGETEK(242.073)NAVTSIFQKc	AT3G53260.1	AT3G53260.1	| Symbols: PAL2, ATPAL2 | phenylalanine ammonia-lyase 2 | chr3:19744256-19746619 REVERSE LENGTH=717	AT3G53260.1-K610	heavy	ID
E1	m2	f2	nQVIVDHALSNGETEK(242.073)NAVTSIFQKc	nQVIVDHALSNGETEKNAVTSIFQKc	nQVIVDHALSNGETEK(242.073)NAVTSIFQKc	AT3G53260.1	AT3G53260.1	| Symbols: PAL2, ATPAL2 | phenylalanine ammonia-lyase 2 | chr3:19744256-19746619 REVERSE LENGTH=717	AT3G53260.1-K610	heavy	ID
E1	m3	f3	nQVIVDHALSNGETEK(242.073)NAVTSIFQKc	nQVIVDHALSNGETEKNAVTSIFQKc	nQVIVDHALSNGETEK(242.073)NAVTSIFQKc	AT3G53260.1	AT3G53260.1	| Symbols: PAL2, ATPAL2 | phenylalanine ammonia-lyase 2 | chr3:19744256-19746619 REVERSE LENGTH=717	AT3G53260.1-K610	heavy	ID
E1	m3	f3	nQVIVDHALSNGETEK(242.073)NAVTSIFQKc	nQVIVDHALSNGETEKNAVTSIFQKc	nQVIVDHALSNGETEK(242.073)NAVTSIFQKc	AT3G53260.1	AT3G53260.1	| Symbols: PAL2, ATPAL2 | phenylalanine ammonia-lyase 2 | chr3:19744256-19746619 REVERSE LENGTH=717	AT3G53260.1-K610	heavy	ID
E1	m3	f3	nQVIVDHALSNGETEK(242.073)NAVTSIFQKc	nQVIVDHALSNGETEKNAVTSIFQKc	nQVIVDHALSNGETEK(242.073)NAVTSIFQKc	AT3G53260.1	AT3G53260.1	| Symbols: PAL2, ATPAL2 | phenylalanine ammonia-lyase 2 | chr3:19744256-19746619 REVERSE LENGTH=717	AT3G53260.1-K610	heavy	ID
E1	m3	f3	nQVIVDHALSNGETEK(242.073)NAVTSIFQKc	nQVIVDHALSNGETEKNAVTSIFQKc	nQVIVDHALSNGETEK(242.073)NAVTSIFQKc	AT3G53260.1	AT3G53260.1	| Symbols: PAL2, ATPAL2 | phenylalanine ammonia-lyase 2 | chr3:19744256-19746619 REVERSE LENGTH=717	AT3G53260.1-K610	heavy	ID
E1	m1	f1	nLM(15.995)LK(226.078)SLDTIKEQESTKc	nLMLKSLDTIKEQESTKc	nLM(15.995)LK(226.078)SLDTIKEQESTKc	AT1G60490.1	AT1G60490.1	| Symbols: ATVPS34, VPS34, PI3K | vacuolar protein sorting 34 | chr1:22285792-22290190 REVERSE LENGTH=814	AT1G60490.1-K191	heavy	ID
E1	m3	f3	nAYFDSADWALGK(226.078)QGVAKPKc	nAYFDSADWALGKQGVAKPKc	nAYFDSADWALGK(226.078)QGVAKPKc	AT5G64130.1	AT5G64130.1;AT5G64130.3	| Symbols: | cAMP-regulated phosphoprotein 19-related protein | chr5:25664547-25665339 REVERSE LENGTH=115	AT5G64130.1-K64	heavy	ID
E1	m4	r1	n(242.073)SAAKQVNFQLPNEDVKc	nSAAKQVNFQLPNEDVKc	n(242.073)SAAKQVNFQLPNEDVKc	AT5G03740.1	AT5G03740.1	| Symbols: HD2C, HDT3 | histone deacetylase 2C | chr5:981994-983961 FORWARD LENGTH=294	AT5G03740.1-K119	light	ID
E1	m6	r3	nGDPPHGQDK(242.073)FVQVEGGFAC(57.021)ALDLVNHIRc	nGDPPHGQDKFVQVEGGFACALDLVNHIRc	nGDPPHGQDK(242.073)FVQVEGGFAC(57.021)ALDLVNHIRc	AT3G59970.3	AT3G59970.1;AT3G59970.2;AT3G59970.3	| Symbols: MTHFR1 | methylenetetrahydrofolate reductase 1 | chr3:22151303-22154323 FORWARD LENGTH=592	AT3G59970.3-K120	light	ID
E1	m6	r3	nTIDSQQK(226.078)TSKc	nTIDSQQKTSKc	nTIDSQQK(226.078)TSKc	AT3G11400.1	AT3G11400.1;AT3G11400.2	| Symbols: EIF3G1, ATEIF3G1 | eukaryotic translation initiation factor 3G1 | chr3:3578536-3580366 FORWARD LENGTH=294	AT3G11400.1-K8	light	ID
E1	m4	r1	nALLK(242.073)GPGNYSFNKc	nALLKGPGNYSFNKc	nALLK(242.073)GPGNYSFNKc	AT1G68060.1	AT1G68060.1	| Symbols: ATMAP70-1, MAP70-1 | microtubule-associated proteins 70-1 | chr1:25511392-25514226 REVERSE LENGTH=622	AT1G68060.1-K469	light	ID
E1	m6	r3	nALLK(242.073)GPGNYSFNKc	nALLKGPGNYSFNKc	nALLK(242.073)GPGNYSFNKc	AT1G68060.1	AT1G68060.1	| Symbols: ATMAP70-1, MAP70-1 | microtubule-associated proteins 70-1 | chr1:25511392-25514226 REVERSE LENGTH=622	AT1G68060.1-K469	light	ID
E1	m4	r1	nAAAASK(242.073)GPKc	nAAAASKGPKc	nAAAASK(242.073)GPKc	AT3G53020.1	AT3G53020.1	| Symbols: STV1, RPL24B, RPL24 | Ribosomal protein L24e family protein | chr3:19660749-19661912 REVERSE LENGTH=163	AT3G53020.1-K152	light	ID
E1	m6	r3	nEK(242.073)LPGYHAKc	nEKLPGYHAKc	nEK(242.073)LPGYHAKc	AT1G20440.1	AT1G20440.1;AT1G20450.1;AT1G20450.2	| Symbols: COR47, RD17, AtCOR47 | cold-regulated 47 | chr1:7084722-7085664 REVERSE LENGTH=265	AT1G20440.1-K244	light	ID
E1	m6	r3	nEK(242.073)LPGYHAKc	nEKLPGYHAKc	nEK(242.073)LPGYHAKc	AT1G20440.1	AT1G20440.1;AT1G20450.1;AT1G20450.2	| Symbols: COR47, RD17, AtCOR47 | cold-regulated 47 | chr1:7084722-7085664 REVERSE LENGTH=265	AT1G20440.1-K244	light	ID
E1	m6	r3	nLAIPVAGEQSITK(226.078)FLTQSGTFKc	nLAIPVAGEQSITKFLTQSGTFKc	nLAIPVAGEQSITK(226.078)FLTQSGTFKc	AT4G29810.1	AT4G29810.1	| Symbols: ATMKK2, MKK2, MK1 | MAP kinase kinase 2 | chr4:14593299-14595241 REVERSE LENGTH=363	AT4G29810.1-K24	light	ID
E1	m4	r1	nVLVENEAKVDQGQPILVLEAM(15.995)K(242.073)M(15.995)EHVVKc	nVLVENEAKVDQGQPILVLEAMKMEHVVKc	nVLVENEAKVDQGQPILVLEAM(15.995)K(242.073)M(15.995)EHVVKc	AT1G03090.2	AT1G03090.1;AT1G03090.2	| Symbols: MCCA | methylcrotonyl-CoA carboxylase alpha chain, mitochondrial / 3-methylcrotonyl-CoA carboxylase 1 (MCCA) | chr1:739715-743819 FORWARD LENGTH=734	AT1G03090.2-K699	light	ID
E1	m4	r1	nVLVENEAKVDQGQPILVLEAM(15.995)K(242.073)M(15.995)EHVVKc	nVLVENEAKVDQGQPILVLEAMKMEHVVKc	nVLVENEAKVDQGQPILVLEAM(15.995)K(242.073)M(15.995)EHVVKc	AT1G03090.2	AT1G03090.1;AT1G03090.2	| Symbols: MCCA | methylcrotonyl-CoA carboxylase alpha chain, mitochondrial / 3-methylcrotonyl-CoA carboxylase 1 (MCCA) | chr1:739715-743819 FORWARD LENGTH=734	AT1G03090.2-K699	light	ID
E1	m4	r1	nVLVENEAKVDQGQPILVLEAM(15.995)K(242.073)M(15.995)EHVVKc	nVLVENEAKVDQGQPILVLEAMKMEHVVKc	nVLVENEAKVDQGQPILVLEAM(15.995)K(242.073)M(15.995)EHVVKc	AT1G03090.2	AT1G03090.1;AT1G03090.2	| Symbols: MCCA | methylcrotonyl-CoA carboxylase alpha chain, mitochondrial / 3-methylcrotonyl-CoA carboxylase 1 (MCCA) | chr1:739715-743819 FORWARD LENGTH=734	AT1G03090.2-K699	light	ID
E1	m4	r1	nVLVENEAKVDQGQPILVLEAM(15.995)K(242.073)M(15.995)EHVVKc	nVLVENEAKVDQGQPILVLEAMKMEHVVKc	nVLVENEAKVDQGQPILVLEAM(15.995)K(242.073)M(15.995)EHVVKc	AT1G03090.2	AT1G03090.1;AT1G03090.2	| Symbols: MCCA | methylcrotonyl-CoA carboxylase alpha chain, mitochondrial / 3-methylcrotonyl-CoA carboxylase 1 (MCCA) | chr1:739715-743819 FORWARD LENGTH=734	AT1G03090.2-K699	light	ID
E1	m4	r1	nVLVENEAKVDQGQPILVLEAM(15.995)K(242.073)M(15.995)EHVVKc	nVLVENEAKVDQGQPILVLEAMKMEHVVKc	nVLVENEAKVDQGQPILVLEAM(15.995)K(242.073)M(15.995)EHVVKc	AT1G03090.2	AT1G03090.1;AT1G03090.2	| Symbols: MCCA | methylcrotonyl-CoA carboxylase alpha chain, mitochondrial / 3-methylcrotonyl-CoA carboxylase 1 (MCCA) | chr1:739715-743819 FORWARD LENGTH=734	AT1G03090.2-K699	light	ID
E1	m5	r2	nVLVENEAKVDQGQPILVLEAM(15.995)K(242.073)M(15.995)EHVVKc	nVLVENEAKVDQGQPILVLEAMKMEHVVKc	nVLVENEAKVDQGQPILVLEAM(15.995)K(242.073)M(15.995)EHVVKc	AT1G03090.2	AT1G03090.1;AT1G03090.2	| Symbols: MCCA | methylcrotonyl-CoA carboxylase alpha chain, mitochondrial / 3-methylcrotonyl-CoA carboxylase 1 (MCCA) | chr1:739715-743819 FORWARD LENGTH=734	AT1G03090.2-K699	light	ID
E1	m5	r2	nVLVENEAKVDQGQPILVLEAM(15.995)K(242.073)M(15.995)EHVVKc	nVLVENEAKVDQGQPILVLEAMKMEHVVKc	nVLVENEAKVDQGQPILVLEAM(15.995)K(242.073)M(15.995)EHVVKc	AT1G03090.2	AT1G03090.1;AT1G03090.2	| Symbols: MCCA | methylcrotonyl-CoA carboxylase alpha chain, mitochondrial / 3-methylcrotonyl-CoA carboxylase 1 (MCCA) | chr1:739715-743819 FORWARD LENGTH=734	AT1G03090.2-K699	light	ID
E1	m5	r2	nVLVENEAKVDQGQPILVLEAM(15.995)K(242.073)M(15.995)EHVVKc	nVLVENEAKVDQGQPILVLEAMKMEHVVKc	nVLVENEAKVDQGQPILVLEAM(15.995)K(242.073)M(15.995)EHVVKc	AT1G03090.2	AT1G03090.1;AT1G03090.2	| Symbols: MCCA | methylcrotonyl-CoA carboxylase alpha chain, mitochondrial / 3-methylcrotonyl-CoA carboxylase 1 (MCCA) | chr1:739715-743819 FORWARD LENGTH=734	AT1G03090.2-K699	light	ID
E1	m5	r2	nVLVENEAKVDQGQPILVLEAM(15.995)K(242.073)M(15.995)EHVVKc	nVLVENEAKVDQGQPILVLEAMKMEHVVKc	nVLVENEAKVDQGQPILVLEAM(15.995)K(242.073)M(15.995)EHVVKc	AT1G03090.2	AT1G03090.1;AT1G03090.2	| Symbols: MCCA | methylcrotonyl-CoA carboxylase alpha chain, mitochondrial / 3-methylcrotonyl-CoA carboxylase 1 (MCCA) | chr1:739715-743819 FORWARD LENGTH=734	AT1G03090.2-K699	light	ID
E1	m6	r3	nVLVENEAKVDQGQPILVLEAM(15.995)K(242.073)M(15.995)EHVVKc	nVLVENEAKVDQGQPILVLEAMKMEHVVKc	nVLVENEAKVDQGQPILVLEAM(15.995)K(242.073)M(15.995)EHVVKc	AT1G03090.2	AT1G03090.1;AT1G03090.2	| Symbols: MCCA | methylcrotonyl-CoA carboxylase alpha chain, mitochondrial / 3-methylcrotonyl-CoA carboxylase 1 (MCCA) | chr1:739715-743819 FORWARD LENGTH=734	AT1G03090.2-K699	light	ID
E1	m6	r3	nVLVENEAKVDQGQPILVLEAM(15.995)K(242.073)M(15.995)EHVVKc	nVLVENEAKVDQGQPILVLEAMKMEHVVKc	nVLVENEAKVDQGQPILVLEAM(15.995)K(242.073)M(15.995)EHVVKc	AT1G03090.2	AT1G03090.1;AT1G03090.2	| Symbols: MCCA | methylcrotonyl-CoA carboxylase alpha chain, mitochondrial / 3-methylcrotonyl-CoA carboxylase 1 (MCCA) | chr1:739715-743819 FORWARD LENGTH=734	AT1G03090.2-K699	light	ID
E1	m6	r3	nVLVENEAKVDQGQPILVLEAM(15.995)K(242.073)M(15.995)EHVVKc	nVLVENEAKVDQGQPILVLEAMKMEHVVKc	nVLVENEAKVDQGQPILVLEAM(15.995)K(242.073)M(15.995)EHVVKc	AT1G03090.2	AT1G03090.1;AT1G03090.2	| Symbols: MCCA | methylcrotonyl-CoA carboxylase alpha chain, mitochondrial / 3-methylcrotonyl-CoA carboxylase 1 (MCCA) | chr1:739715-743819 FORWARD LENGTH=734	AT1G03090.2-K699	light	ID
E1	m6	r3	nVLVENEAKVDQGQPILVLEAM(15.995)K(242.073)M(15.995)EHVVKc	nVLVENEAKVDQGQPILVLEAMKMEHVVKc	nVLVENEAKVDQGQPILVLEAM(15.995)K(242.073)M(15.995)EHVVKc	AT1G03090.2	AT1G03090.1;AT1G03090.2	| Symbols: MCCA | methylcrotonyl-CoA carboxylase alpha chain, mitochondrial / 3-methylcrotonyl-CoA carboxylase 1 (MCCA) | chr1:739715-743819 FORWARD LENGTH=734	AT1G03090.2-K699	light	ID
E1	m6	r3	nVLVENEAKVDQGQPILVLEAM(15.995)K(242.073)M(15.995)EHVVKc	nVLVENEAKVDQGQPILVLEAMKMEHVVKc	nVLVENEAKVDQGQPILVLEAM(15.995)K(242.073)M(15.995)EHVVKc	AT1G03090.2	AT1G03090.1;AT1G03090.2	| Symbols: MCCA | methylcrotonyl-CoA carboxylase alpha chain, mitochondrial / 3-methylcrotonyl-CoA carboxylase 1 (MCCA) | chr1:739715-743819 FORWARD LENGTH=734	AT1G03090.2-K699	light	ID
E1	m6	r3	nVLVENEAKVDQGQPILVLEAM(15.995)K(242.073)M(15.995)EHVVKc	nVLVENEAKVDQGQPILVLEAMKMEHVVKc	nVLVENEAKVDQGQPILVLEAM(15.995)K(242.073)M(15.995)EHVVKc	AT1G03090.2	AT1G03090.1;AT1G03090.2	| Symbols: MCCA | methylcrotonyl-CoA carboxylase alpha chain, mitochondrial / 3-methylcrotonyl-CoA carboxylase 1 (MCCA) | chr1:739715-743819 FORWARD LENGTH=734	AT1G03090.2-K699	light	ID
E1	m6	r3	nVLVENEAKVDQGQPILVLEAM(15.995)K(242.073)M(15.995)EHVVKc	nVLVENEAKVDQGQPILVLEAMKMEHVVKc	nVLVENEAKVDQGQPILVLEAM(15.995)K(242.073)M(15.995)EHVVKc	AT1G03090.2	AT1G03090.1;AT1G03090.2	| Symbols: MCCA | methylcrotonyl-CoA carboxylase alpha chain, mitochondrial / 3-methylcrotonyl-CoA carboxylase 1 (MCCA) | chr1:739715-743819 FORWARD LENGTH=734	AT1G03090.2-K699	light	ID
E1	m4	r1	nLGDGAAESLHVKDYK(242.073)Yc	nLGDGAAESLHVKDYKYc	nLGDGAAESLHVKDYK(242.073)Yc	AT3G52930.1	AT3G52930.1	| Symbols: | Aldolase superfamily protein | chr3:19627383-19628874 REVERSE LENGTH=358	AT3G52930.1-K357	light	ID
E1	m5	r2	nLGDGAAESLHVKDYK(242.073)Yc	nLGDGAAESLHVKDYKYc	nLGDGAAESLHVKDYK(242.073)Yc	AT3G52930.1	AT3G52930.1	| Symbols: | Aldolase superfamily protein | chr3:19627383-19628874 REVERSE LENGTH=358	AT3G52930.1-K357	light	ID
E1	m5	r2	nLGDGAAESLHVKDYK(242.073)Yc	nLGDGAAESLHVKDYKYc	nLGDGAAESLHVKDYK(242.073)Yc	AT3G52930.1	AT3G52930.1	| Symbols: | Aldolase superfamily protein | chr3:19627383-19628874 REVERSE LENGTH=358	AT3G52930.1-K357	light	ID
E1	m6	r3	nLGDGAAESLHVKDYK(242.073)Yc	nLGDGAAESLHVKDYKYc	nLGDGAAESLHVKDYK(242.073)Yc	AT3G52930.1	AT3G52930.1	| Symbols: | Aldolase superfamily protein | chr3:19627383-19628874 REVERSE LENGTH=358	AT3G52930.1-K357	light	ID
E1	m4	r1	nSK(242.073)QSNVSEHLVEIPRc	nSKQSNVSEHLVEIPRc	nSK(242.073)QSNVSEHLVEIPRc	AT1G01320.1	AT1G01320.1;AT1G01320.2	| Symbols: | Tetratricopeptide repeat (TPR)-like superfamily protein | chr1:121582-130099 REVERSE LENGTH=1797	AT1G01320.1-K1164	light	ID
E1	m5	r2	nSK(242.073)QSNVSEHLVEIPRc	nSKQSNVSEHLVEIPRc	nSK(242.073)QSNVSEHLVEIPRc	AT1G01320.1	AT1G01320.1;AT1G01320.2	| Symbols: | Tetratricopeptide repeat (TPR)-like superfamily protein | chr1:121582-130099 REVERSE LENGTH=1797	AT1G01320.1-K1164	light	ID
E1	m6	r3	nSK(242.073)QSNVSEHLVEIPRc	nSKQSNVSEHLVEIPRc	nSK(242.073)QSNVSEHLVEIPRc	AT1G01320.1	AT1G01320.1;AT1G01320.2	| Symbols: | Tetratricopeptide repeat (TPR)-like superfamily protein | chr1:121582-130099 REVERSE LENGTH=1797	AT1G01320.1-K1164	light	ID
E1	m6	r3	nK(226.078)LPQEIERPVTNSKc	nKLPQEIERPVTNSKc	nK(226.078)LPQEIERPVTNSKc	AT3G60190.1	AT3G60190.1	| Symbols: ADL4, ADLP2, EDR3, DRP1E, ADL1E, DL1E | DYNAMIN-like 1E | chr3:22244367-22247651 REVERSE LENGTH=624	AT3G60190.1-K500	light	ID
E1	m5	r2	nAQPSEAVLEK(242.073)SAM(15.995)YNQVSEVIPVTGFEVKc	nAQPSEAVLEKSAMYNQVSEVIPVTGFEVKc	nAQPSEAVLEK(242.073)SAM(15.995)YNQVSEVIPVTGFEVKc	AT4G39680.1	AT4G39680.1;AT4G39680.2	| Symbols: | SAP domain-containing protein | chr4:18414604-18416938 REVERSE LENGTH=633	AT4G39680.1-K207	light	ID
E1	m6	r3	nAQPSEAVLEK(242.073)SAM(15.995)YNQVSEVIPVTGFEVKc	nAQPSEAVLEKSAMYNQVSEVIPVTGFEVKc	nAQPSEAVLEK(242.073)SAM(15.995)YNQVSEVIPVTGFEVKc	AT4G39680.1	AT4G39680.1;AT4G39680.2	| Symbols: | SAP domain-containing protein | chr4:18414604-18416938 REVERSE LENGTH=633	AT4G39680.1-K207	light	ID
E1	m6	r3	nAQPSEAVLEK(242.073)SAM(15.995)YNQVSEVIPVTGFEVKc	nAQPSEAVLEKSAMYNQVSEVIPVTGFEVKc	nAQPSEAVLEK(242.073)SAM(15.995)YNQVSEVIPVTGFEVKc	AT4G39680.1	AT4G39680.1;AT4G39680.2	| Symbols: | SAP domain-containing protein | chr4:18414604-18416938 REVERSE LENGTH=633	AT4G39680.1-K207	light	ID
E1	m4	r1	nFTILDAPGHK(226.078)SYVPNM(15.995)ISGASQADIGVLVISARc	nFTILDAPGHKSYVPNMISGASQADIGVLVISARc	nFTILDAPGHK(226.078)SYVPNM(15.995)ISGASQADIGVLVISARc	AT1G18070.1	AT1G18070.1;AT1G18070.2;AT1G18070.3	| Symbols: | Translation elongation factor EF1A/initiation factor IF2gamma family protein | chr1:6214236-6218211 REVERSE LENGTH=532	AT1G18070.1-K190	light	ID
E1	m6	r3	nFTILDAPGHK(226.078)SYVPNM(15.995)ISGASQADIGVLVISARc	nFTILDAPGHKSYVPNMISGASQADIGVLVISARc	nFTILDAPGHK(226.078)SYVPNM(15.995)ISGASQADIGVLVISARc	AT1G18070.1	AT1G18070.1;AT1G18070.2;AT1G18070.3	| Symbols: | Translation elongation factor EF1A/initiation factor IF2gamma family protein | chr1:6214236-6218211 REVERSE LENGTH=532	AT1G18070.1-K190	light	ID
E1	m4	r1	nVLVENEAKVDQGQPILVLEAMK(242.073)MEHVVKc	nVLVENEAKVDQGQPILVLEAMKMEHVVKc	nVLVENEAKVDQGQPILVLEAMK(242.073)MEHVVKc	AT1G03090.2	AT1G03090.1;AT1G03090.2	| Symbols: MCCA | methylcrotonyl-CoA carboxylase alpha chain, mitochondrial / 3-methylcrotonyl-CoA carboxylase 1 (MCCA) | chr1:739715-743819 FORWARD LENGTH=734	AT1G03090.2-K699	light	ID
E1	m5	r2	nVLVENEAKVDQGQPILVLEAMK(242.073)MEHVVKc	nVLVENEAKVDQGQPILVLEAMKMEHVVKc	nVLVENEAKVDQGQPILVLEAMK(242.073)MEHVVKc	AT1G03090.2	AT1G03090.1;AT1G03090.2	| Symbols: MCCA | methylcrotonyl-CoA carboxylase alpha chain, mitochondrial / 3-methylcrotonyl-CoA carboxylase 1 (MCCA) | chr1:739715-743819 FORWARD LENGTH=734	AT1G03090.2-K699	light	ID
E1	m4	r1	nLVPK(226.078)NHPYRc	nLVPKNHPYRc	nLVPK(226.078)NHPYRc	AT3G53560.1	AT2G37400.1;AT3G53560.1	| Symbols: | Tetratricopeptide repeat (TPR)-like superfamily protein | chr3:19859954-19860976 REVERSE LENGTH=340	AT3G53560.1-K305	light	ID
E1	m5	r2	nLVPK(226.078)NHPYRc	nLVPKNHPYRc	nLVPK(226.078)NHPYRc	AT3G53560.1	AT2G37400.1;AT3G53560.1	| Symbols: | Tetratricopeptide repeat (TPR)-like superfamily protein | chr3:19859954-19860976 REVERSE LENGTH=340	AT3G53560.1-K305	light	ID
E1	m6	r3	nLVPK(226.078)NHPYRc	nLVPKNHPYRc	nLVPK(226.078)NHPYRc	AT3G53560.1	AT2G37400.1;AT3G53560.1	| Symbols: | Tetratricopeptide repeat (TPR)-like superfamily protein | chr3:19859954-19860976 REVERSE LENGTH=340	AT3G53560.1-K305	light	ID
E1	m4	r1	nYEIGENSIPK(226.078)DAAYQIIKDELM(15.995)LDGNPRc	nYEIGENSIPKDAAYQIIKDELMLDGNPRc	nYEIGENSIPK(226.078)DAAYQIIKDELM(15.995)LDGNPRc	AT1G65960.2	AT1G65960.2	| Symbols: GAD2 | glutamate decarboxylase 2 | chr1:24552094-24557253 FORWARD LENGTH=494	AT1G65960.2-K38	light	ID
E1	m6	r3	nYEIGENSIPK(226.078)DAAYQIIKDELM(15.995)LDGNPRc	nYEIGENSIPKDAAYQIIKDELMLDGNPRc	nYEIGENSIPK(226.078)DAAYQIIKDELM(15.995)LDGNPRc	AT1G65960.2	AT1G65960.2	| Symbols: GAD2 | glutamate decarboxylase 2 | chr1:24552094-24557253 FORWARD LENGTH=494	AT1G65960.2-K38	light	ID
E1	m5	r2	nAK(226.078)ANSLAQLGKc	nAKANSLAQLGKc	nAK(226.078)ANSLAQLGKc	AT2G01140.1	AT2G01140.1;AT2G21330.1;AT2G21330.3;AT4G38970.1	| Symbols: | Aldolase superfamily protein | chr2:95006-96491 REVERSE LENGTH=391	AT2G01140.1-K361	light	ID
E1	m6	r3	nAK(226.078)ANSLAQLGKc	nAKANSLAQLGKc	nAK(226.078)ANSLAQLGKc	AT2G01140.1	AT2G01140.1;AT2G21330.1;AT2G21330.3;AT4G38970.1	| Symbols: | Aldolase superfamily protein | chr2:95006-96491 REVERSE LENGTH=391	AT2G01140.1-K361	light	ID
E1	m4	r1	nLGSSSSVSLDK(242.073)NINLLSLDENPFAPIPRc	nLGSSSSVSLDKNINLLSLDENPFAPIPRc	nLGSSSSVSLDK(242.073)NINLLSLDENPFAPIPRc	AT3G59770.1	AT3G59770.1;AT3G59770.2;AT3G59770.3	| Symbols: SAC9 | sacI homology domain-containing protein / WW domain-containing protein | chr3:22079281-22085674 REVERSE LENGTH=1630	AT3G59770.1-K1389	light	ID
E1	m5	r2	nLGSSSSVSLDK(242.073)NINLLSLDENPFAPIPRc	nLGSSSSVSLDKNINLLSLDENPFAPIPRc	nLGSSSSVSLDK(242.073)NINLLSLDENPFAPIPRc	AT3G59770.1	AT3G59770.1;AT3G59770.2;AT3G59770.3	| Symbols: SAC9 | sacI homology domain-containing protein / WW domain-containing protein | chr3:22079281-22085674 REVERSE LENGTH=1630	AT3G59770.1-K1389	light	ID
E1	m6	r3	nLGSSSSVSLDK(242.073)NINLLSLDENPFAPIPRc	nLGSSSSVSLDKNINLLSLDENPFAPIPRc	nLGSSSSVSLDK(242.073)NINLLSLDENPFAPIPRc	AT3G59770.1	AT3G59770.1;AT3G59770.2;AT3G59770.3	| Symbols: SAC9 | sacI homology domain-containing protein / WW domain-containing protein | chr3:22079281-22085674 REVERSE LENGTH=1630	AT3G59770.1-K1389	light	ID
E1	m4	r1	nAEIENNLK(242.073)SSVFARc	nAEIENNLKSSVFARc	nAEIENNLK(242.073)SSVFARc	AT5G47430.1	AT5G47430.1;AT5G47430.2;AT5G47430.3	| Symbols: | DWNN domain, a CCHC-type zinc finger | chr5:19235819-19240596 REVERSE LENGTH=892	AT5G47430.1-K786	light	ID
E1	m5	r2	nAEIENNLK(242.073)SSVFARc	nAEIENNLKSSVFARc	nAEIENNLK(242.073)SSVFARc	AT5G47430.1	AT5G47430.1;AT5G47430.2;AT5G47430.3	| Symbols: | DWNN domain, a CCHC-type zinc finger | chr5:19235819-19240596 REVERSE LENGTH=892	AT5G47430.1-K786	light	ID
E1	m5	r2	nAEIENNLK(242.073)SSVFARc	nAEIENNLKSSVFARc	nAEIENNLK(242.073)SSVFARc	AT5G47430.1	AT5G47430.1;AT5G47430.2;AT5G47430.3	| Symbols: | DWNN domain, a CCHC-type zinc finger | chr5:19235819-19240596 REVERSE LENGTH=892	AT5G47430.1-K786	light	ID
E1	m6	r3	nAEIENNLK(242.073)SSVFARc	nAEIENNLKSSVFARc	nAEIENNLK(242.073)SSVFARc	AT5G47430.1	AT5G47430.1;AT5G47430.2;AT5G47430.3	| Symbols: | DWNN domain, a CCHC-type zinc finger | chr5:19235819-19240596 REVERSE LENGTH=892	AT5G47430.1-K786	light	ID
E1	m4	r1	nAAPVEEPVGEKSK(242.073)MSYASILKc	nAAPVEEPVGEKSKMSYASILKc	nAAPVEEPVGEKSK(242.073)MSYASILKc	AT5G43960.1	AT5G43960.1;AT5G43960.2	| Symbols: | Nuclear transport factor 2 (NTF2) family protein with RNA binding (RRM-RBD-RNP motifs) domain | chr5:17689154-17691653 REVERSE LENGTH=450	AT5G43960.1-K235	light	ID
E1	m5	r2	nAAPVEEPVGEKSK(242.073)MSYASILKc	nAAPVEEPVGEKSKMSYASILKc	nAAPVEEPVGEKSK(242.073)MSYASILKc	AT5G43960.1	AT5G43960.1;AT5G43960.2	| Symbols: | Nuclear transport factor 2 (NTF2) family protein with RNA binding (RRM-RBD-RNP motifs) domain | chr5:17689154-17691653 REVERSE LENGTH=450	AT5G43960.1-K235	light	ID
E1	m6	r3	nAAPVEEPVGEKSK(242.073)MSYASILKc	nAAPVEEPVGEKSKMSYASILKc	nAAPVEEPVGEKSK(242.073)MSYASILKc	AT5G43960.1	AT5G43960.1;AT5G43960.2	| Symbols: | Nuclear transport factor 2 (NTF2) family protein with RNA binding (RRM-RBD-RNP motifs) domain | chr5:17689154-17691653 REVERSE LENGTH=450	AT5G43960.1-K235	light	ID
E1	m4	r1	nDGPGPLHSPAVSK(242.073)SASM(15.995)NTRc	nDGPGPLHSPAVSKSASMNTRc	nDGPGPLHSPAVSK(242.073)SASM(15.995)NTRc	AT5G57870.1	AT5G57870.1;AT5G57870.2	| Symbols: eIFiso4G1 | MIF4G domain-containing protein / MA3 domain-containing protein | chr5:23439755-23443433 FORWARD LENGTH=780	AT5G57870.1-K547	light	ID
E1	m5	r2	nDGPGPLHSPAVSK(242.073)SASM(15.995)NTRc	nDGPGPLHSPAVSKSASMNTRc	nDGPGPLHSPAVSK(242.073)SASM(15.995)NTRc	AT5G57870.1	AT5G57870.1;AT5G57870.2	| Symbols: eIFiso4G1 | MIF4G domain-containing protein / MA3 domain-containing protein | chr5:23439755-23443433 FORWARD LENGTH=780	AT5G57870.1-K547	light	ID
E1	m6	r3	nDGPGPLHSPAVSK(242.073)SASM(15.995)NTRc	nDGPGPLHSPAVSKSASMNTRc	nDGPGPLHSPAVSK(242.073)SASM(15.995)NTRc	AT5G57870.1	AT5G57870.1;AT5G57870.2	| Symbols: eIFiso4G1 | MIF4G domain-containing protein / MA3 domain-containing protein | chr5:23439755-23443433 FORWARD LENGTH=780	AT5G57870.1-K547	light	ID
E1	m6	r3	nDGPGPLHSPAVSK(226.078)SASM(15.995)NTRc	nDGPGPLHSPAVSKSASMNTRc	nDGPGPLHSPAVSK(226.078)SASM(15.995)NTRc	AT5G57870.1	AT5G57870.1;AT5G57870.2	| Symbols: eIFiso4G1 | MIF4G domain-containing protein / MA3 domain-containing protein | chr5:23439755-23443433 FORWARD LENGTH=780	AT5G57870.1-K547	light	ID
E1	m6	r3	nRDGPGPLHSPAVSK(242.073)SASM(15.995)NTRc	nRDGPGPLHSPAVSKSASMNTRc	nRDGPGPLHSPAVSK(242.073)SASM(15.995)NTRc	AT5G57870.1	AT5G57870.1;AT5G57870.2	| Symbols: eIFiso4G1 | MIF4G domain-containing protein / MA3 domain-containing protein | chr5:23439755-23443433 FORWARD LENGTH=780	AT5G57870.1-K547	light	ID
E1	m4	r1	nM(15.995)SIYAPSHFPDK(226.078)ATM(15.995)LNSDLNRc	nMSIYAPSHFPDKATMLNSDLNRc	nM(15.995)SIYAPSHFPDK(226.078)ATM(15.995)LNSDLNRc	AT3G60660.1	AT3G60660.1	| Symbols: | unknown protein; CONTAINS InterPro DOMAIN/s: Protein of unknown function DUF1395 (InterPro:IPR009829); Has 131 Blast hits to 131 proteins in 44 species: Archae - 0; Bacteria - 0; Metazoa - 83; Fungi - 0; Plants - 45; Viruses - 0; Other Eukaryotes - 3 (source: NCBI BLink). | chr3:22421481-22423167 FORWARD LENGTH=272	AT3G60660.1-K101	light	ID
E1	m5	r2	nM(15.995)SIYAPSHFPDK(226.078)ATM(15.995)LNSDLNRc	nMSIYAPSHFPDKATMLNSDLNRc	nM(15.995)SIYAPSHFPDK(226.078)ATM(15.995)LNSDLNRc	AT3G60660.1	AT3G60660.1	| Symbols: | unknown protein; CONTAINS InterPro DOMAIN/s: Protein of unknown function DUF1395 (InterPro:IPR009829); Has 131 Blast hits to 131 proteins in 44 species: Archae - 0; Bacteria - 0; Metazoa - 83; Fungi - 0; Plants - 45; Viruses - 0; Other Eukaryotes - 3 (source: NCBI BLink). | chr3:22421481-22423167 FORWARD LENGTH=272	AT3G60660.1-K101	light	ID
E1	m6	r3	nM(15.995)SIYAPSHFPDK(226.078)ATM(15.995)LNSDLNRc	nMSIYAPSHFPDKATMLNSDLNRc	nM(15.995)SIYAPSHFPDK(226.078)ATM(15.995)LNSDLNRc	AT3G60660.1	AT3G60660.1	| Symbols: | unknown protein; CONTAINS InterPro DOMAIN/s: Protein of unknown function DUF1395 (InterPro:IPR009829); Has 131 Blast hits to 131 proteins in 44 species: Archae - 0; Bacteria - 0; Metazoa - 83; Fungi - 0; Plants - 45; Viruses - 0; Other Eukaryotes - 3 (source: NCBI BLink). | chr3:22421481-22423167 FORWARD LENGTH=272	AT3G60660.1-K101	light	ID
E1	m4	r1	nTFTPEGETLEK(226.078)WEKLHVLSYPHSKc	nTFTPEGETLEKWEKLHVLSYPHSKc	nTFTPEGETLEK(226.078)WEKLHVLSYPHSKc	AT4G17090.1	AT4G17090.1	| Symbols: CT-BMY, BAM3, BMY8 | chloroplast beta-amylase | chr4:9605266-9607250 REVERSE LENGTH=548	AT4G17090.1-K68	light	ID
E1	m6	r3	nTFTPEGETLEK(226.078)WEKLHVLSYPHSKc	nTFTPEGETLEKWEKLHVLSYPHSKc	nTFTPEGETLEK(226.078)WEKLHVLSYPHSKc	AT4G17090.1	AT4G17090.1	| Symbols: CT-BMY, BAM3, BMY8 | chloroplast beta-amylase | chr4:9605266-9607250 REVERSE LENGTH=548	AT4G17090.1-K68	light	ID
E1	m4	r1	nAQPSEAVLEK(226.078)SAM(15.995)YNQVSEVIPVTGFEVKc	nAQPSEAVLEKSAMYNQVSEVIPVTGFEVKc	nAQPSEAVLEK(226.078)SAM(15.995)YNQVSEVIPVTGFEVKc	AT4G39680.1	AT4G39680.1;AT4G39680.2	| Symbols: | SAP domain-containing protein | chr4:18414604-18416938 REVERSE LENGTH=633	AT4G39680.1-K207	light	ID
E1	m5	r2	nAQPSEAVLEK(226.078)SAM(15.995)YNQVSEVIPVTGFEVKc	nAQPSEAVLEKSAMYNQVSEVIPVTGFEVKc	nAQPSEAVLEK(226.078)SAM(15.995)YNQVSEVIPVTGFEVKc	AT4G39680.1	AT4G39680.1;AT4G39680.2	| Symbols: | SAP domain-containing protein | chr4:18414604-18416938 REVERSE LENGTH=633	AT4G39680.1-K207	light	ID
E1	m5	r2	nAQPSEAVLEK(226.078)SAM(15.995)YNQVSEVIPVTGFEVKc	nAQPSEAVLEKSAMYNQVSEVIPVTGFEVKc	nAQPSEAVLEK(226.078)SAM(15.995)YNQVSEVIPVTGFEVKc	AT4G39680.1	AT4G39680.1;AT4G39680.2	| Symbols: | SAP domain-containing protein | chr4:18414604-18416938 REVERSE LENGTH=633	AT4G39680.1-K207	light	ID
E1	m6	r3	nAQPSEAVLEK(226.078)SAM(15.995)YNQVSEVIPVTGFEVKc	nAQPSEAVLEKSAMYNQVSEVIPVTGFEVKc	nAQPSEAVLEK(226.078)SAM(15.995)YNQVSEVIPVTGFEVKc	AT4G39680.1	AT4G39680.1;AT4G39680.2	| Symbols: | SAP domain-containing protein | chr4:18414604-18416938 REVERSE LENGTH=633	AT4G39680.1-K207	light	ID
E1	m6	r3	nAQPSEAVLEK(226.078)SAM(15.995)YNQVSEVIPVTGFEVKc	nAQPSEAVLEKSAMYNQVSEVIPVTGFEVKc	nAQPSEAVLEK(226.078)SAM(15.995)YNQVSEVIPVTGFEVKc	AT4G39680.1	AT4G39680.1;AT4G39680.2	| Symbols: | SAP domain-containing protein | chr4:18414604-18416938 REVERSE LENGTH=633	AT4G39680.1-K207	light	ID
E1	m4	r1	nFGHGSAK(242.073)LARc	nFGHGSAKLARc	nFGHGSAK(242.073)LARc	AT5G60790.1	AT5G60790.1	| Symbols: ATGCN1, GCN1 | ABC transporter family protein | chr5:24453760-24455767 REVERSE LENGTH=595	AT5G60790.1-K335	light	ID
E1	m4	r1	nGFLQQPDFVNM(15.995)M(15.995)QEIQKNPSSLNLYLK(242.073)DQRc	nGFLQQPDFVNMMQEIQKNPSSLNLYLKDQRc	nGFLQQPDFVNM(15.995)M(15.995)QEIQKNPSSLNLYLK(242.073)DQRc	AT1G12270.1	AT1G12270.1	| Symbols: Hop1 | stress-inducible protein, putative | chr1:4172105-4174575 FORWARD LENGTH=572	AT1G12270.1-K174	light	ID
E1	m4	r1	nGFLQQPDFVNM(15.995)M(15.995)QEIQKNPSSLNLYLK(242.073)DQRc	nGFLQQPDFVNMMQEIQKNPSSLNLYLKDQRc	nGFLQQPDFVNM(15.995)M(15.995)QEIQKNPSSLNLYLK(242.073)DQRc	AT1G12270.1	AT1G12270.1	| Symbols: Hop1 | stress-inducible protein, putative | chr1:4172105-4174575 FORWARD LENGTH=572	AT1G12270.1-K174	light	ID
E1	m5	r2	nGFLQQPDFVNM(15.995)M(15.995)QEIQKNPSSLNLYLK(242.073)DQRc	nGFLQQPDFVNMMQEIQKNPSSLNLYLKDQRc	nGFLQQPDFVNM(15.995)M(15.995)QEIQKNPSSLNLYLK(242.073)DQRc	AT1G12270.1	AT1G12270.1	| Symbols: Hop1 | stress-inducible protein, putative | chr1:4172105-4174575 FORWARD LENGTH=572	AT1G12270.1-K174	light	ID
E1	m5	r2	nGFLQQPDFVNM(15.995)M(15.995)QEIQKNPSSLNLYLK(242.073)DQRc	nGFLQQPDFVNMMQEIQKNPSSLNLYLKDQRc	nGFLQQPDFVNM(15.995)M(15.995)QEIQKNPSSLNLYLK(242.073)DQRc	AT1G12270.1	AT1G12270.1	| Symbols: Hop1 | stress-inducible protein, putative | chr1:4172105-4174575 FORWARD LENGTH=572	AT1G12270.1-K174	light	ID
E1	m6	r3	nGFLQQPDFVNM(15.995)M(15.995)QEIQKNPSSLNLYLK(242.073)DQRc	nGFLQQPDFVNMMQEIQKNPSSLNLYLKDQRc	nGFLQQPDFVNM(15.995)M(15.995)QEIQKNPSSLNLYLK(242.073)DQRc	AT1G12270.1	AT1G12270.1	| Symbols: Hop1 | stress-inducible protein, putative | chr1:4172105-4174575 FORWARD LENGTH=572	AT1G12270.1-K174	light	ID
E1	m6	r3	nGFLQQPDFVNM(15.995)M(15.995)QEIQKNPSSLNLYLK(242.073)DQRc	nGFLQQPDFVNMMQEIQKNPSSLNLYLKDQRc	nGFLQQPDFVNM(15.995)M(15.995)QEIQKNPSSLNLYLK(242.073)DQRc	AT1G12270.1	AT1G12270.1	| Symbols: Hop1 | stress-inducible protein, putative | chr1:4172105-4174575 FORWARD LENGTH=572	AT1G12270.1-K174	light	ID
E1	m5	r2	nK(242.073)SVTFVTKc	nKSVTFVTKc	nK(242.073)SVTFVTKc	AT3G44310.1	AT3G44310.1;AT3G44310.2;AT3G44310.3	| Symbols: NIT1, ATNIT1, NITI | nitrilase 1 | chr3:15986901-15988841 FORWARD LENGTH=346	AT3G44310.1-K329	light	ID
E1	m5	r2	nSFLQAISK(226.078)DEAVAPPLRc	nSFLQAISKDEAVAPPLRc	nSFLQAISK(226.078)DEAVAPPLRc	AT1G10840.1	AT1G10840.1	| Symbols: TIF3H1 | translation initiation factor 3 subunit H1 | chr1:3607885-3610299 REVERSE LENGTH=337	AT1G10840.1-K14	light	ID
E1	m6	r3	nSFLQAISK(226.078)DEAVAPPLRc	nSFLQAISKDEAVAPPLRc	nSFLQAISK(226.078)DEAVAPPLRc	AT1G10840.1	AT1G10840.1	| Symbols: TIF3H1 | translation initiation factor 3 subunit H1 | chr1:3607885-3610299 REVERSE LENGTH=337	AT1G10840.1-K14	light	ID
E1	m4	r1	nGK(226.078)QTM(15.995)TEFEPLHKc	nGKQTMTEFEPLHKc	nGK(226.078)QTM(15.995)TEFEPLHKc	AT3G18140.1	AT3G18140.1;AT3G18140.2	| Symbols: | Transducin/WD40 repeat-like superfamily protein | chr3:6212743-6214567 REVERSE LENGTH=305	AT3G18140.1-K195	light	ID
E1	m5	r2	nGK(226.078)QTM(15.995)TEFEPLHKc	nGKQTMTEFEPLHKc	nGK(226.078)QTM(15.995)TEFEPLHKc	AT3G18140.1	AT3G18140.1;AT3G18140.2	| Symbols: | Transducin/WD40 repeat-like superfamily protein | chr3:6212743-6214567 REVERSE LENGTH=305	AT3G18140.1-K195	light	ID
E1	m6	r3	nGK(226.078)QTM(15.995)TEFEPLHKc	nGKQTMTEFEPLHKc	nGK(226.078)QTM(15.995)TEFEPLHKc	AT3G18140.1	AT3G18140.1;AT3G18140.2	| Symbols: | Transducin/WD40 repeat-like superfamily protein | chr3:6212743-6214567 REVERSE LENGTH=305	AT3G18140.1-K195	light	ID
E1	m6	r3	nAAPVAEAPK(242.073)PAEEEEAPKPKc	nAAPVAEAPKPAEEEEAPKPKc	nAAPVAEAPK(242.073)PAEEEEAPKPKc	AT1G57720.1	AT1G57720.1;AT1G57720.2	| Symbols: | Translation elongation factor EF1B, gamma chain | chr1:21377873-21380114 FORWARD LENGTH=413	AT1G57720.1-K241	light	ID
E1	m4	r1	nSVTPEPTNPFYASSGQSGK(242.073)TYASVVAAAAAAAADKEDGGAVSSAKc	nSVTPEPTNPFYASSGQSGKTYASVVAAAAAAAADKEDGGAVSSAKc	nSVTPEPTNPFYASSGQSGK(242.073)TYASVVAAAAAAAADKEDGGAVSSAKc	AT4G02510.1	AT4G02510.1	| Symbols: TOC159, TOC86, PPI2, TOC160, ATTOC159 | translocon at the outer envelope membrane of chloroplasts 159 | chr4:1104766-1109360 FORWARD LENGTH=1503	AT4G02510.1-K23	light	ID
E1	m5	r2	nSVTPEPTNPFYASSGQSGK(242.073)TYASVVAAAAAAAADKEDGGAVSSAKc	nSVTPEPTNPFYASSGQSGKTYASVVAAAAAAAADKEDGGAVSSAKc	nSVTPEPTNPFYASSGQSGK(242.073)TYASVVAAAAAAAADKEDGGAVSSAKc	AT4G02510.1	AT4G02510.1	| Symbols: TOC159, TOC86, PPI2, TOC160, ATTOC159 | translocon at the outer envelope membrane of chloroplasts 159 | chr4:1104766-1109360 FORWARD LENGTH=1503	AT4G02510.1-K23	light	ID
E1	m6	r3	nSVTPEPTNPFYASSGQSGK(242.073)TYASVVAAAAAAAADKEDGGAVSSAKc	nSVTPEPTNPFYASSGQSGKTYASVVAAAAAAAADKEDGGAVSSAKc	nSVTPEPTNPFYASSGQSGK(242.073)TYASVVAAAAAAAADKEDGGAVSSAKc	AT4G02510.1	AT4G02510.1	| Symbols: TOC159, TOC86, PPI2, TOC160, ATTOC159 | translocon at the outer envelope membrane of chloroplasts 159 | chr4:1104766-1109360 FORWARD LENGTH=1503	AT4G02510.1-K23	light	ID
E1	m5	r2	nVLSHVAPPK(242.073)SSNFFNEFGM(15.995)DSAFPKKc	nVLSHVAPPKSSNFFNEFGMDSAFPKKc	nVLSHVAPPK(242.073)SSNFFNEFGM(15.995)DSAFPKKc	AT5G46750.1	AT5G46750.1	| Symbols: AGD9 | ARF-GAP domain 9 | chr5:18969950-18971817 REVERSE LENGTH=402	AT5G46750.1-K265	light	ID
E1	m6	r3	nVLSHVAPPK(242.073)SSNFFNEFGM(15.995)DSAFPKKc	nVLSHVAPPKSSNFFNEFGMDSAFPKKc	nVLSHVAPPK(242.073)SSNFFNEFGM(15.995)DSAFPKKc	AT5G46750.1	AT5G46750.1	| Symbols: AGD9 | ARF-GAP domain 9 | chr5:18969950-18971817 REVERSE LENGTH=402	AT5G46750.1-K265	light	ID
E1	m5	r2	nVESSQAM(15.995)IIK(242.073)Kc	nVESSQAMIIKKc	nVESSQAM(15.995)IIK(242.073)Kc	AT3G03140.1	AT3G03140.1	| Symbols: | Tudor/PWWP/MBT superfamily protein | chr3:724348-727093 FORWARD LENGTH=769	AT3G03140.1-K96	light	ID
E1	m4	r1	nAFLVTNQLK(226.078)PYDKLRc	nAFLVTNQLKPYDKLRc	nAFLVTNQLK(226.078)PYDKLRc	AT3G04870.1	AT3G04870.1;AT3G04870.2	| Symbols: ZDS, PDE181, SPC1 | zeta-carotene desaturase | chr3:1342842-1346189 FORWARD LENGTH=558	AT3G04870.1-K175	light	ID
E1	m5	r2	nAFLVTNQLK(226.078)PYDKLRc	nAFLVTNQLKPYDKLRc	nAFLVTNQLK(226.078)PYDKLRc	AT3G04870.1	AT3G04870.1;AT3G04870.2	| Symbols: ZDS, PDE181, SPC1 | zeta-carotene desaturase | chr3:1342842-1346189 FORWARD LENGTH=558	AT3G04870.1-K175	light	ID
E1	m5	r2	nAFLVTNQLK(226.078)PYDKLRc	nAFLVTNQLKPYDKLRc	nAFLVTNQLK(226.078)PYDKLRc	AT3G04870.1	AT3G04870.1;AT3G04870.2	| Symbols: ZDS, PDE181, SPC1 | zeta-carotene desaturase | chr3:1342842-1346189 FORWARD LENGTH=558	AT3G04870.1-K175	light	ID
E1	m6	r3	nAFLVTNQLK(226.078)PYDKLRc	nAFLVTNQLKPYDKLRc	nAFLVTNQLK(226.078)PYDKLRc	AT3G04870.1	AT3G04870.1;AT3G04870.2	| Symbols: ZDS, PDE181, SPC1 | zeta-carotene desaturase | chr3:1342842-1346189 FORWARD LENGTH=558	AT3G04870.1-K175	light	ID
E1	m6	r3	nAFLVTNQLK(226.078)PYDKLRc	nAFLVTNQLKPYDKLRc	nAFLVTNQLK(226.078)PYDKLRc	AT3G04870.1	AT3G04870.1;AT3G04870.2	| Symbols: ZDS, PDE181, SPC1 | zeta-carotene desaturase | chr3:1342842-1346189 FORWARD LENGTH=558	AT3G04870.1-K175	light	ID
E1	m6	r3	nAAFQFGVK(226.078)M(15.995)QDGRKc	nAAFQFGVKMQDGRKc	nAAFQFGVK(226.078)M(15.995)QDGRKc	AT2G26460.1	AT2G26460.1	| Symbols: SMU2 | RED family protein | chr2:11255049-11258913 REVERSE LENGTH=585	AT2G26460.1-K528	light	ID
E1	m4	r1	nAAK(242.073)FPTKPAPPSQAVRc	nAAKFPTKPAPPSQAVRc	nAAK(242.073)FPTKPAPPSQAVRc	AT5G47210.1	AT5G47210.1;AT5G47210.2;AT5G47210.3	| Symbols: | Hyaluronan / mRNA binding family | chr5:19169222-19171012 REVERSE LENGTH=357	AT5G47210.1-K42	light	ID
E1	m5	r2	nAAK(242.073)FPTKPAPPSQAVRc	nAAKFPTKPAPPSQAVRc	nAAK(242.073)FPTKPAPPSQAVRc	AT5G47210.1	AT5G47210.1;AT5G47210.2;AT5G47210.3	| Symbols: | Hyaluronan / mRNA binding family | chr5:19169222-19171012 REVERSE LENGTH=357	AT5G47210.1-K42	light	ID
E1	m6	r3	nAAK(242.073)FPTKPAPPSQAVRc	nAAKFPTKPAPPSQAVRc	nAAK(242.073)FPTKPAPPSQAVRc	AT5G47210.1	AT5G47210.1;AT5G47210.2;AT5G47210.3	| Symbols: | Hyaluronan / mRNA binding family | chr5:19169222-19171012 REVERSE LENGTH=357	AT5G47210.1-K42	light	ID
E1	m6	r3	nGLVDAGVTK(226.078)VPRc	nGLVDAGVTKVPRc	nGLVDAGVTK(226.078)VPRc	AT2G25450.1	AT2G25450.1	| Symbols: | 2-oxoglutarate (2OG) and Fe(II)-dependent oxygenase superfamily protein | chr2:10830286-10831563 REVERSE LENGTH=359	AT2G25450.1-K31	light	ID
E1	m6	r3	nTEDGTTEYAEFLHAPK(242.073)KRc	nTEDGTTEYAEFLHAPKKRc	nTEDGTTEYAEFLHAPK(242.073)KRc	AT1G14830.1	AT1G14830.1	| Symbols: ADL1C, ADL5, DRP1C, DL1C | DYNAMIN-like 1C | chr1:5107699-5111470 REVERSE LENGTH=614	AT1G14830.1-K95	light	ID
E1	m6	r3	nTEDGTTEYAEFLHAPK(242.073)KRc	nTEDGTTEYAEFLHAPKKRc	nTEDGTTEYAEFLHAPK(242.073)KRc	AT1G14830.1	AT1G14830.1	| Symbols: ADL1C, ADL5, DRP1C, DL1C | DYNAMIN-like 1C | chr1:5107699-5111470 REVERSE LENGTH=614	AT1G14830.1-K95	light	ID
E1	m4	r1	nLGDGAAESLHVK(242.073)c	nLGDGAAESLHVKc	nLGDGAAESLHVK(242.073)c	AT3G52930.1	AT3G52930.1	| Symbols: | Aldolase superfamily protein | chr3:19627383-19628874 REVERSE LENGTH=358	AT3G52930.1-K354	light	ID
E1	m5	r2	nLGDGAAESLHVK(242.073)c	nLGDGAAESLHVKc	nLGDGAAESLHVK(242.073)c	AT3G52930.1	AT3G52930.1	| Symbols: | Aldolase superfamily protein | chr3:19627383-19628874 REVERSE LENGTH=358	AT3G52930.1-K354	light	ID
E1	m6	r3	nLGDGAAESLHVK(242.073)c	nLGDGAAESLHVKc	nLGDGAAESLHVK(242.073)c	AT3G52930.1	AT3G52930.1	| Symbols: | Aldolase superfamily protein | chr3:19627383-19628874 REVERSE LENGTH=358	AT3G52930.1-K354	light	ID
E1	m4	r1	nGLFDFLGK(242.073)Kc	nGLFDFLGKKc	nGLFDFLGK(242.073)Kc	AT1G20440.1	AT1G20440.1;AT1G76180.1;AT1G76180.2	| Symbols: COR47, RD17, AtCOR47 | cold-regulated 47 | chr1:7084722-7085664 REVERSE LENGTH=265	AT1G20440.1-K40	light	ID
E1	m5	r2	nGLFDFLGK(242.073)Kc	nGLFDFLGKKc	nGLFDFLGK(242.073)Kc	AT1G20440.1	AT1G20440.1;AT1G76180.1;AT1G76180.2	| Symbols: COR47, RD17, AtCOR47 | cold-regulated 47 | chr1:7084722-7085664 REVERSE LENGTH=265	AT1G20440.1-K40	light	ID
E1	m6	r3	nGLFDFLGK(242.073)Kc	nGLFDFLGKKc	nGLFDFLGK(242.073)Kc	AT1G20440.1	AT1G20440.1;AT1G76180.1;AT1G76180.2	| Symbols: COR47, RD17, AtCOR47 | cold-regulated 47 | chr1:7084722-7085664 REVERSE LENGTH=265	AT1G20440.1-K40	light	ID
E1	m4	r1	nIEK(242.073)NKPGGFSSM(15.995)GSM(15.995)GSGRc	nIEKNKPGGFSSMGSMGSGRc	nIEK(242.073)NKPGGFSSM(15.995)GSM(15.995)GSGRc	AT5G05010.1	AT5G05010.1;AT5G05010.2	| Symbols: | clathrin adaptor complexes medium subunit family protein | chr5:1477137-1479872 FORWARD LENGTH=527	AT5G05010.1-K173	light	ID
E1	m6	r3	nIEK(242.073)NKPGGFSSM(15.995)GSM(15.995)GSGRc	nIEKNKPGGFSSMGSMGSGRc	nIEK(242.073)NKPGGFSSM(15.995)GSM(15.995)GSGRc	AT5G05010.1	AT5G05010.1;AT5G05010.2	| Symbols: | clathrin adaptor complexes medium subunit family protein | chr5:1477137-1479872 FORWARD LENGTH=527	AT5G05010.1-K173	light	ID
E1	m4	r1	nVDQGQPILVLEAMKMEHVVK(226.078)c	nVDQGQPILVLEAMKMEHVVKc	nVDQGQPILVLEAMKMEHVVK(226.078)c	AT1G03090.2	AT1G03090.1;AT1G03090.2	| Symbols: MCCA | methylcrotonyl-CoA carboxylase alpha chain, mitochondrial / 3-methylcrotonyl-CoA carboxylase 1 (MCCA) | chr1:739715-743819 FORWARD LENGTH=734	AT1G03090.2-K705	light	ID
E1	m4	r1	nVDQGQPILVLEAMK(226.078)MEHVVKAPSSGSIQDLKc	nVDQGQPILVLEAMKMEHVVKAPSSGSIQDLKc	nVDQGQPILVLEAMK(226.078)MEHVVKAPSSGSIQDLKc	AT1G03090.2	AT1G03090.1;AT1G03090.2	| Symbols: MCCA | methylcrotonyl-CoA carboxylase alpha chain, mitochondrial / 3-methylcrotonyl-CoA carboxylase 1 (MCCA) | chr1:739715-743819 FORWARD LENGTH=734	AT1G03090.2-K699	light	ID
E1	m4	r1	nVDQGQPILVLEAMK(226.078)MEHVVKAPSSGSIQDLKc	nVDQGQPILVLEAMKMEHVVKAPSSGSIQDLKc	nVDQGQPILVLEAMK(226.078)MEHVVKAPSSGSIQDLKc	AT1G03090.2	AT1G03090.1;AT1G03090.2	| Symbols: MCCA | methylcrotonyl-CoA carboxylase alpha chain, mitochondrial / 3-methylcrotonyl-CoA carboxylase 1 (MCCA) | chr1:739715-743819 FORWARD LENGTH=734	AT1G03090.2-K699	light	ID
E1	m4	r1	nVDQGQPILVLEAMK(226.078)MEHVVKAPSSGSIQDLKc	nVDQGQPILVLEAMKMEHVVKAPSSGSIQDLKc	nVDQGQPILVLEAMK(226.078)MEHVVKAPSSGSIQDLKc	AT1G03090.2	AT1G03090.1;AT1G03090.2	| Symbols: MCCA | methylcrotonyl-CoA carboxylase alpha chain, mitochondrial / 3-methylcrotonyl-CoA carboxylase 1 (MCCA) | chr1:739715-743819 FORWARD LENGTH=734	AT1G03090.2-K699	light	ID
E1	m5	r2	nVDQGQPILVLEAMK(226.078)MEHVVKAPSSGSIQDLKc	nVDQGQPILVLEAMKMEHVVKAPSSGSIQDLKc	nVDQGQPILVLEAMK(226.078)MEHVVKAPSSGSIQDLKc	AT1G03090.2	AT1G03090.1;AT1G03090.2	| Symbols: MCCA | methylcrotonyl-CoA carboxylase alpha chain, mitochondrial / 3-methylcrotonyl-CoA carboxylase 1 (MCCA) | chr1:739715-743819 FORWARD LENGTH=734	AT1G03090.2-K699	light	ID
E1	m5	r2	nVDQGQPILVLEAMK(226.078)MEHVVKAPSSGSIQDLKc	nVDQGQPILVLEAMKMEHVVKAPSSGSIQDLKc	nVDQGQPILVLEAMK(226.078)MEHVVKAPSSGSIQDLKc	AT1G03090.2	AT1G03090.1;AT1G03090.2	| Symbols: MCCA | methylcrotonyl-CoA carboxylase alpha chain, mitochondrial / 3-methylcrotonyl-CoA carboxylase 1 (MCCA) | chr1:739715-743819 FORWARD LENGTH=734	AT1G03090.2-K699	light	ID
E1	m6	r3	nVDQGQPILVLEAMK(226.078)MEHVVKAPSSGSIQDLKc	nVDQGQPILVLEAMKMEHVVKAPSSGSIQDLKc	nVDQGQPILVLEAMK(226.078)MEHVVKAPSSGSIQDLKc	AT1G03090.2	AT1G03090.1;AT1G03090.2	| Symbols: MCCA | methylcrotonyl-CoA carboxylase alpha chain, mitochondrial / 3-methylcrotonyl-CoA carboxylase 1 (MCCA) | chr1:739715-743819 FORWARD LENGTH=734	AT1G03090.2-K699	light	ID
E1	m6	r3	nVDQGQPILVLEAMK(226.078)MEHVVKAPSSGSIQDLKc	nVDQGQPILVLEAMKMEHVVKAPSSGSIQDLKc	nVDQGQPILVLEAMK(226.078)MEHVVKAPSSGSIQDLKc	AT1G03090.2	AT1G03090.1;AT1G03090.2	| Symbols: MCCA | methylcrotonyl-CoA carboxylase alpha chain, mitochondrial / 3-methylcrotonyl-CoA carboxylase 1 (MCCA) | chr1:739715-743819 FORWARD LENGTH=734	AT1G03090.2-K699	light	ID
E1	m6	r3	nVDQGQPILVLEAMK(226.078)MEHVVKAPSSGSIQDLKc	nVDQGQPILVLEAMKMEHVVKAPSSGSIQDLKc	nVDQGQPILVLEAMK(226.078)MEHVVKAPSSGSIQDLKc	AT1G03090.2	AT1G03090.1;AT1G03090.2	| Symbols: MCCA | methylcrotonyl-CoA carboxylase alpha chain, mitochondrial / 3-methylcrotonyl-CoA carboxylase 1 (MCCA) | chr1:739715-743819 FORWARD LENGTH=734	AT1G03090.2-K699	light	ID
E1	m4	r1	nVIAK(242.073)EAAQRc	nVIAKEAAQRc	nVIAK(242.073)EAAQRc	AT2G47610.1	AT2G47610.1;AT3G62870.1	| Symbols: | Ribosomal protein L7Ae/L30e/S12e/Gadd45 family protein | chr2:19529854-19531401 FORWARD LENGTH=257	AT2G47610.1-K249	light	ID
E1	m4	r1	nQQM(15.995)TFNDM(15.995)QLLK(226.078)QHAM(15.995)AKc	nQQMTFNDMQLLKQHAMAKc	nQQM(15.995)TFNDM(15.995)QLLK(226.078)QHAM(15.995)AKc	AT5G07970.1	AT5G07970.1	| Symbols: | dentin sialophosphoprotein-related | chr5:2544126-2547916 REVERSE LENGTH=1097	AT5G07970.1-K191	light	ID
E1	m6	r3	nQQM(15.995)TFNDM(15.995)QLLK(226.078)QHAM(15.995)AKc	nQQMTFNDMQLLKQHAMAKc	nQQM(15.995)TFNDM(15.995)QLLK(226.078)QHAM(15.995)AKc	AT5G07970.1	AT5G07970.1	| Symbols: | dentin sialophosphoprotein-related | chr5:2544126-2547916 REVERSE LENGTH=1097	AT5G07970.1-K191	light	ID
E1	m6	r3	nFWTSPEK(226.078)SVLLETHRc	nFWTSPEKSVLLETHRc	nFWTSPEK(226.078)SVLLETHRc	AT1G79870.1	AT1G79870.1;AT1G79870.2	| Symbols: | D-isomer specific 2-hydroxyacid dehydrogenase family protein | chr1:30044794-30045851 FORWARD LENGTH=313	AT1G79870.1-K35	light	ID
E1	m4	r1	nSK(226.078)MSYASILKc	nSKMSYASILKc	nSK(226.078)MSYASILKc	AT5G43960.1	AT5G43960.1;AT5G43960.2	| Symbols: | Nuclear transport factor 2 (NTF2) family protein with RNA binding (RRM-RBD-RNP motifs) domain | chr5:17689154-17691653 REVERSE LENGTH=450	AT5G43960.1-K235	light	ID
E1	m6	r3	nSK(226.078)MSYASILKc	nSKMSYASILKc	nSK(226.078)MSYASILKc	AT5G43960.1	AT5G43960.1;AT5G43960.2	| Symbols: | Nuclear transport factor 2 (NTF2) family protein with RNA binding (RRM-RBD-RNP motifs) domain | chr5:17689154-17691653 REVERSE LENGTH=450	AT5G43960.1-K235	light	ID
E1	m4	r1	nANLLK(242.073)HEYHARc	nANLLKHEYHARc	nANLLK(242.073)HEYHARc	AT3G61140.1	AT3G61140.1	| Symbols: FUS6, ATFUS6, CSN1, COP11, EMB78, ATSK31, SK31 | 26S proteasome, regulatory subunit Rpn7;Proteasome component (PCI) domain | chr3:22626335-22628895 FORWARD LENGTH=441	AT3G61140.1-K430	light	ID
E1	m5	r2	nANLLK(242.073)HEYHARc	nANLLKHEYHARc	nANLLK(242.073)HEYHARc	AT3G61140.1	AT3G61140.1	| Symbols: FUS6, ATFUS6, CSN1, COP11, EMB78, ATSK31, SK31 | 26S proteasome, regulatory subunit Rpn7;Proteasome component (PCI) domain | chr3:22626335-22628895 FORWARD LENGTH=441	AT3G61140.1-K430	light	ID
E1	m6	r3	nANLLK(242.073)HEYHARc	nANLLKHEYHARc	nANLLK(242.073)HEYHARc	AT3G61140.1	AT3G61140.1	| Symbols: FUS6, ATFUS6, CSN1, COP11, EMB78, ATSK31, SK31 | 26S proteasome, regulatory subunit Rpn7;Proteasome component (PCI) domain | chr3:22626335-22628895 FORWARD LENGTH=441	AT3G61140.1-K430	light	ID
E1	m4	r1	nAAAAVQPPK(242.073)AAKc	nAAAAVQPPKAAKc	nAAAAVQPPK(242.073)AAKc	AT5G47210.1	AT5G47210.1;AT5G47210.2;AT5G47210.3	| Symbols: | Hyaluronan / mRNA binding family | chr5:19169222-19171012 REVERSE LENGTH=357	AT5G47210.1-K39	light	ID
E1	m4	r1	nLLGAK(226.078)TQVVAGTMHHLTVEVADGETNKc	nLLGAKTQVVAGTMHHLTVEVADGETNKc	nLLGAK(226.078)TQVVAGTMHHLTVEVADGETNKc	AT5G12140.1	AT5G12140.1	| Symbols: ATCYS1, CYS1 | cystatin-1 | chr5:3923295-3923936 REVERSE LENGTH=101	AT5G12140.1-K53	light	ID
E1	m6	r3	nLLGAK(226.078)TQVVAGTMHHLTVEVADGETNKc	nLLGAKTQVVAGTMHHLTVEVADGETNKc	nLLGAK(226.078)TQVVAGTMHHLTVEVADGETNKc	AT5G12140.1	AT5G12140.1	| Symbols: ATCYS1, CYS1 | cystatin-1 | chr5:3923295-3923936 REVERSE LENGTH=101	AT5G12140.1-K53	light	ID
E1	m6	r3	nAFGDK(226.078)SLKc	nAFGDKSLKc	nAFGDK(226.078)SLKc	AT4G28400.1	AT1G34750.1;AT2G20630.1;AT2G20630.2;AT3G15260.1;AT3G15260.2;AT4G28400.1	| Symbols: | Protein phosphatase 2C family protein | chr4:14048499-14050118 FORWARD LENGTH=283	AT4G28400.1-K201	light	ID
E1	m4	r1	nYVPKPIVK(226.078)EM(15.995)AEQIVSKc	nYVPKPIVKEMAEQIVSKc	nYVPKPIVK(226.078)EM(15.995)AEQIVSKc	AT4G24680.1	AT4G24680.1	| Symbols: MOS1 | modifier of snc1 | chr4:12733425-12739737 FORWARD LENGTH=1427	AT4G24680.1-K1035	light	ID
E1	m6	r3	nYVPKPIVK(226.078)EM(15.995)AEQIVSKc	nYVPKPIVKEMAEQIVSKc	nYVPKPIVK(226.078)EM(15.995)AEQIVSKc	AT4G24680.1	AT4G24680.1	| Symbols: MOS1 | modifier of snc1 | chr4:12733425-12739737 FORWARD LENGTH=1427	AT4G24680.1-K1035	light	ID
E1	m4	r1	nLLATK(242.073)KEDKc	nLLATKKEDKc	nLLATK(242.073)KEDKc	AT3G27310.1	AT3G27310.1	| Symbols: PUX1 | plant UBX domain-containing protein 1 | chr3:10087360-10089077 REVERSE LENGTH=251	AT3G27310.1-K83	light	ID
E1	m6	r3	nLLATK(242.073)KEDKc	nLLATKKEDKc	nLLATK(242.073)KEDKc	AT3G27310.1	AT3G27310.1	| Symbols: PUX1 | plant UBX domain-containing protein 1 | chr3:10087360-10089077 REVERSE LENGTH=251	AT3G27310.1-K83	light	ID
E1	m4	r1	nANGLEK(242.073)GM(15.995)TYAEVIKc	nANGLEKGMTYAEVIKc	nANGLEK(242.073)GM(15.995)TYAEVIKc	AT4G02510.1	AT4G02510.1	| Symbols: TOC159, TOC86, PPI2, TOC160, ATTOC159 | translocon at the outer envelope membrane of chloroplasts 159 | chr4:1104766-1109360 FORWARD LENGTH=1503	AT4G02510.1-K344	light	ID
E1	m5	r2	nANGLEK(242.073)GM(15.995)TYAEVIKc	nANGLEKGMTYAEVIKc	nANGLEK(242.073)GM(15.995)TYAEVIKc	AT4G02510.1	AT4G02510.1	| Symbols: TOC159, TOC86, PPI2, TOC160, ATTOC159 | translocon at the outer envelope membrane of chloroplasts 159 | chr4:1104766-1109360 FORWARD LENGTH=1503	AT4G02510.1-K344	light	ID
E1	m5	r2	nANGLEK(242.073)GM(15.995)TYAEVIKc	nANGLEKGMTYAEVIKc	nANGLEK(242.073)GM(15.995)TYAEVIKc	AT4G02510.1	AT4G02510.1	| Symbols: TOC159, TOC86, PPI2, TOC160, ATTOC159 | translocon at the outer envelope membrane of chloroplasts 159 | chr4:1104766-1109360 FORWARD LENGTH=1503	AT4G02510.1-K344	light	ID
E1	m6	r3	nANGLEK(242.073)GM(15.995)TYAEVIKc	nANGLEKGMTYAEVIKc	nANGLEK(242.073)GM(15.995)TYAEVIKc	AT4G02510.1	AT4G02510.1	| Symbols: TOC159, TOC86, PPI2, TOC160, ATTOC159 | translocon at the outer envelope membrane of chloroplasts 159 | chr4:1104766-1109360 FORWARD LENGTH=1503	AT4G02510.1-K344	light	ID
E1	m5	r2	nFASASLK(242.073)PARc	nFASASLKPARc	nFASASLK(242.073)PARc	AT3G48860.2	AT3G48860.1;AT3G48860.2	| Symbols: | unknown protein; INVOLVED IN: biological_process unknown; LOCATED IN: plasma membrane; EXPRESSED IN: 22 plant structures; EXPRESSED DURING: 13 growth stages; BEST Arabidopsis thaliana protein match is: unknown protein (TAIR:AT5G23700.1); Has 12429 Blast hits to 9751 proteins in 897 species: Archae - 180; Bacteria - 1190; Metazoa - 6552; Fungi - 1361; Plants - 886; Viruses - 50; Other…	AT3G48860.2-K94	light	ID
E1	m6	r3	nFASASLK(242.073)PARc	nFASASLKPARc	nFASASLK(242.073)PARc	AT3G48860.2	AT3G48860.1;AT3G48860.2	| Symbols: | unknown protein; INVOLVED IN: biological_process unknown; LOCATED IN: plasma membrane; EXPRESSED IN: 22 plant structures; EXPRESSED DURING: 13 growth stages; BEST Arabidopsis thaliana protein match is: unknown protein (TAIR:AT5G23700.1); Has 12429 Blast hits to 9751 proteins in 897 species: Archae - 180; Bacteria - 1190; Metazoa - 6552; Fungi - 1361; Plants - 886; Viruses - 50; Other…	AT3G48860.2-K94	light	ID
E1	m4	r1	nVESSQAM(15.995)IIKK(242.073)c	nVESSQAMIIKKc	nVESSQAM(15.995)IIKK(242.073)c	AT3G03140.1	AT3G03140.1	| Symbols: | Tudor/PWWP/MBT superfamily protein | chr3:724348-727093 FORWARD LENGTH=769	AT3G03140.1-K97	light	ID
E1	m6	r3	nVESSQAM(15.995)IIKK(242.073)c	nVESSQAMIIKKc	nVESSQAM(15.995)IIKK(242.073)c	AT3G03140.1	AT3G03140.1	| Symbols: | Tudor/PWWP/MBT superfamily protein | chr3:724348-727093 FORWARD LENGTH=769	AT3G03140.1-K97	light	ID
E1	m4	r1	nM(15.995)LTK(242.073)TNDSRc	nMLTKTNDSRc	nM(15.995)LTK(242.073)TNDSRc	AT5G63380.1	AT5G63380.1	| Symbols: | AMP-dependent synthetase and ligase family protein | chr5:25387581-25390026 REVERSE LENGTH=562	AT5G63380.1-K4	light	ID
E1	m6	r3	nM(15.995)LTK(242.073)TNDSRc	nMLTKTNDSRc	nM(15.995)LTK(242.073)TNDSRc	AT5G63380.1	AT5G63380.1	| Symbols: | AMP-dependent synthetase and ligase family protein | chr5:25387581-25390026 REVERSE LENGTH=562	AT5G63380.1-K4	light	ID
E1	m5	r2	nM(15.995)VLFPK(226.078)SPSPVNKc	nMVLFPKSPSPVNKc	nM(15.995)VLFPK(226.078)SPSPVNKc	AT1G43690.1	AT1G43690.1	| Symbols: | ubiquitin interaction motif-containing protein | chr1:16478519-16482589 FORWARD LENGTH=599	AT1G43690.1-K72	light	ID
E1	m6	r3	nM(15.995)VLFPK(226.078)SPSPVNKc	nMVLFPKSPSPVNKc	nM(15.995)VLFPK(226.078)SPSPVNKc	AT1G43690.1	AT1G43690.1	| Symbols: | ubiquitin interaction motif-containing protein | chr1:16478519-16482589 FORWARD LENGTH=599	AT1G43690.1-K72	light	ID
E1	m6	r3	nM(15.995)VLFPK(226.078)SPSPVNKc	nMVLFPKSPSPVNKc	nM(15.995)VLFPK(226.078)SPSPVNKc	AT1G43690.1	AT1G43690.1	| Symbols: | ubiquitin interaction motif-containing protein | chr1:16478519-16482589 FORWARD LENGTH=599	AT1G43690.1-K72	light	ID
E1	m6	r3	n(226.078)GIM(15.995)EAERKc	nGIMEAERKc	n(226.078)GIM(15.995)EAERKc	AT4G34230.1	AT4G34230.1;AT4G34230.2	| Symbols: CAD5, ATCAD5, CAD-5 | cinnamyl alcohol dehydrogenase 5 | chr4:16386898-16388666 REVERSE LENGTH=357	AT4G34230.1-M1	light	ID
E1	m6	r3	nSTTTGQYK(226.078)QPGIPKc	nSTTTGQYKQPGIPKc	nSTTTGQYK(226.078)QPGIPKc	AT3G17330.1	AT3G17330.1;AT3G17330.2	| Symbols: ECT6 | evolutionarily conserved C-terminal region 6 | chr3:5917253-5919458 REVERSE LENGTH=595	AT3G17330.1-K149	light	ID
E1	m4	r1	n(226.078)EFYIAGESYAGHYVPQLSQIVYEKc	nEFYIAGESYAGHYVPQLSQIVYEKc	n(226.078)EFYIAGESYAGHYVPQLSQIVYEKc	AT2G35780.1	AT2G35780.1	| Symbols: scpl26 | serine carboxypeptidase-like 26 | chr2:15037733-15040104 REVERSE LENGTH=452	AT2G35780.1-R172	light	ID
E1	m5	r2	n(226.078)EFYIAGESYAGHYVPQLSQIVYEKc	nEFYIAGESYAGHYVPQLSQIVYEKc	n(226.078)EFYIAGESYAGHYVPQLSQIVYEKc	AT2G35780.1	AT2G35780.1	| Symbols: scpl26 | serine carboxypeptidase-like 26 | chr2:15037733-15040104 REVERSE LENGTH=452	AT2G35780.1-R172	light	ID
E1	m6	r3	n(226.078)EFYIAGESYAGHYVPQLSQIVYEKc	nEFYIAGESYAGHYVPQLSQIVYEKc	n(226.078)EFYIAGESYAGHYVPQLSQIVYEKc	AT2G35780.1	AT2G35780.1	| Symbols: scpl26 | serine carboxypeptidase-like 26 | chr2:15037733-15040104 REVERSE LENGTH=452	AT2G35780.1-R172	light	ID
E1	m5	r2	nVESSQAMIIKK(242.073)Rc	nVESSQAMIIKKRc	nVESSQAMIIKK(242.073)Rc	AT3G03140.1	AT3G03140.1	| Symbols: | Tudor/PWWP/MBT superfamily protein | chr3:724348-727093 FORWARD LENGTH=769	AT3G03140.1-K97	light	ID
E1	m4	r1	nFVQK(226.078)HSADLLM(15.995)Rc	nFVQKHSADLLMRc	nFVQK(226.078)HSADLLM(15.995)Rc	AT2G07050.1	AT2G07050.1	| Symbols: CAS1 | cycloartenol synthase 1 | chr2:2924629-2930295 FORWARD LENGTH=759	AT2G07050.1-K56	light	ID
E1	m5	r2	nFVQK(226.078)HSADLLM(15.995)Rc	nFVQKHSADLLMRc	nFVQK(226.078)HSADLLM(15.995)Rc	AT2G07050.1	AT2G07050.1	| Symbols: CAS1 | cycloartenol synthase 1 | chr2:2924629-2930295 FORWARD LENGTH=759	AT2G07050.1-K56	light	ID
E1	m6	r3	nFVQK(226.078)HSADLLM(15.995)Rc	nFVQKHSADLLMRc	nFVQK(226.078)HSADLLM(15.995)Rc	AT2G07050.1	AT2G07050.1	| Symbols: CAS1 | cycloartenol synthase 1 | chr2:2924629-2930295 FORWARD LENGTH=759	AT2G07050.1-K56	light	ID
E1	m4	r1	nVTK(242.073)AAVKc	nVTKAAVKc	nVTK(242.073)AAVKc	AT1G07920.1	AT1G07920.1;AT1G07930.1;AT1G07930.2;AT1G07940.1;AT1G07940.2;AT5G60390.1;AT5G60390.3	| Symbols: | GTP binding Elongation factor Tu family protein | chr1:2455559-2457001 FORWARD LENGTH=449	AT1G07920.1-K441	light	ID
E1	m4	r1	n(226.078)EFYIAGESYAGHYVPQLSQIVYEKRc	nEFYIAGESYAGHYVPQLSQIVYEKRc	n(226.078)EFYIAGESYAGHYVPQLSQIVYEKRc	AT2G35780.1	AT2G35780.1	| Symbols: scpl26 | serine carboxypeptidase-like 26 | chr2:15037733-15040104 REVERSE LENGTH=452	AT2G35780.1-R172	light	ID
E1	m6	r3	n(226.078)EFYIAGESYAGHYVPQLSQIVYEKRc	nEFYIAGESYAGHYVPQLSQIVYEKRc	n(226.078)EFYIAGESYAGHYVPQLSQIVYEKRc	AT2G35780.1	AT2G35780.1	| Symbols: scpl26 | serine carboxypeptidase-like 26 | chr2:15037733-15040104 REVERSE LENGTH=452	AT2G35780.1-R172	light	ID
E1	m6	r3	nLIAHSMGLK(226.078)LPASGFGSKc	nLIAHSMGLKLPASGFGSKc	nLIAHSMGLK(226.078)LPASGFGSKc	AT5G22120.1	AT5G22120.1	| Symbols: | unknown protein; FUNCTIONS IN: molecular_function unknown; INVOLVED IN: biological_process unknown; LOCATED IN: cellular_component unknown; EXPRESSED IN: cultured cell; Has 30201 Blast hits to 17322 proteins in 780 species: Archae - 12; Bacteria - 1396; Metazoa - 17338; Fungi - 3422; Plants - 5037; Viruses - 0; Other Eukaryotes - 2996 (source: NCBI BLink). | chr5:7334612-7336755 REVE…	AT5G22120.1-K348	light	ID
E1	m4	r1	nIPTATSGVSGPVGGLHK(226.078)IPM(15.995)GIPM(15.995)GSRc	nIPTATSGVSGPVGGLHKIPMGIPMGSRc	nIPTATSGVSGPVGGLHK(226.078)IPM(15.995)GIPM(15.995)GSRc	AT3G14180.1	AT3G14180.1	| Symbols: | sequence-specific DNA binding transcription factors | chr3:4707290-4708621 REVERSE LENGTH=443	AT3G14180.1-K195	light	ID
E1	m6	r3	nVNENAEK(242.073)SIDKLIEAELKc	nVNENAEKSIDKLIEAELKc	nVNENAEK(242.073)SIDKLIEAELKc	AT5G12410.1	AT5G12410.1	| Symbols: | THUMP domain-containing protein | chr5:4021974-4023950 REVERSE LENGTH=376	AT5G12410.1-K198	light	ID
E1	m6	r3	nK(226.078)FPEVQEAEKc	nKFPEVQEAEKc	nK(226.078)FPEVQEAEKc	AT5G54300.1	AT5G54300.1	| Symbols: | Protein of unknown function (DUF761) | chr5:22054270-22055342 REVERSE LENGTH=326	AT5G54300.1-K142	light	ID
E1	m4	r1	nGFLQQPDFVNMM(15.995)QEIQKNPSSLNLYLK(242.073)DQRc	nGFLQQPDFVNMMQEIQKNPSSLNLYLKDQRc	nGFLQQPDFVNMM(15.995)QEIQKNPSSLNLYLK(242.073)DQRc	AT1G12270.1	AT1G12270.1	| Symbols: Hop1 | stress-inducible protein, putative | chr1:4172105-4174575 FORWARD LENGTH=572	AT1G12270.1-K174	light	ID
E1	m4	r1	nGFLQQPDFVNMM(15.995)QEIQKNPSSLNLYLK(242.073)DQRc	nGFLQQPDFVNMMQEIQKNPSSLNLYLKDQRc	nGFLQQPDFVNMM(15.995)QEIQKNPSSLNLYLK(242.073)DQRc	AT1G12270.1	AT1G12270.1	| Symbols: Hop1 | stress-inducible protein, putative | chr1:4172105-4174575 FORWARD LENGTH=572	AT1G12270.1-K174	light	ID
E1	m4	r1	nGFLQQPDFVNMM(15.995)QEIQKNPSSLNLYLK(242.073)DQRc	nGFLQQPDFVNMMQEIQKNPSSLNLYLKDQRc	nGFLQQPDFVNMM(15.995)QEIQKNPSSLNLYLK(242.073)DQRc	AT1G12270.1	AT1G12270.1	| Symbols: Hop1 | stress-inducible protein, putative | chr1:4172105-4174575 FORWARD LENGTH=572	AT1G12270.1-K174	light	ID
E1	m4	r1	nGFLQQPDFVNMM(15.995)QEIQKNPSSLNLYLK(242.073)DQRc	nGFLQQPDFVNMMQEIQKNPSSLNLYLKDQRc	nGFLQQPDFVNMM(15.995)QEIQKNPSSLNLYLK(242.073)DQRc	AT1G12270.1	AT1G12270.1	| Symbols: Hop1 | stress-inducible protein, putative | chr1:4172105-4174575 FORWARD LENGTH=572	AT1G12270.1-K174	light	ID
E1	m5	r2	nGFLQQPDFVNMM(15.995)QEIQKNPSSLNLYLK(242.073)DQRc	nGFLQQPDFVNMMQEIQKNPSSLNLYLKDQRc	nGFLQQPDFVNMM(15.995)QEIQKNPSSLNLYLK(242.073)DQRc	AT1G12270.1	AT1G12270.1	| Symbols: Hop1 | stress-inducible protein, putative | chr1:4172105-4174575 FORWARD LENGTH=572	AT1G12270.1-K174	light	ID
E1	m5	r2	nGFLQQPDFVNMM(15.995)QEIQKNPSSLNLYLK(242.073)DQRc	nGFLQQPDFVNMMQEIQKNPSSLNLYLKDQRc	nGFLQQPDFVNMM(15.995)QEIQKNPSSLNLYLK(242.073)DQRc	AT1G12270.1	AT1G12270.1	| Symbols: Hop1 | stress-inducible protein, putative | chr1:4172105-4174575 FORWARD LENGTH=572	AT1G12270.1-K174	light	ID
E1	m5	r2	nGFLQQPDFVNMM(15.995)QEIQKNPSSLNLYLK(242.073)DQRc	nGFLQQPDFVNMMQEIQKNPSSLNLYLKDQRc	nGFLQQPDFVNMM(15.995)QEIQKNPSSLNLYLK(242.073)DQRc	AT1G12270.1	AT1G12270.1	| Symbols: Hop1 | stress-inducible protein, putative | chr1:4172105-4174575 FORWARD LENGTH=572	AT1G12270.1-K174	light	ID
E1	m5	r2	nGFLQQPDFVNMM(15.995)QEIQKNPSSLNLYLK(242.073)DQRc	nGFLQQPDFVNMMQEIQKNPSSLNLYLKDQRc	nGFLQQPDFVNMM(15.995)QEIQKNPSSLNLYLK(242.073)DQRc	AT1G12270.1	AT1G12270.1	| Symbols: Hop1 | stress-inducible protein, putative | chr1:4172105-4174575 FORWARD LENGTH=572	AT1G12270.1-K174	light	ID
E1	m6	r3	nGFLQQPDFVNMM(15.995)QEIQKNPSSLNLYLK(242.073)DQRc	nGFLQQPDFVNMMQEIQKNPSSLNLYLKDQRc	nGFLQQPDFVNMM(15.995)QEIQKNPSSLNLYLK(242.073)DQRc	AT1G12270.1	AT1G12270.1	| Symbols: Hop1 | stress-inducible protein, putative | chr1:4172105-4174575 FORWARD LENGTH=572	AT1G12270.1-K174	light	ID
E1	m6	r3	nGFLQQPDFVNMM(15.995)QEIQKNPSSLNLYLK(242.073)DQRc	nGFLQQPDFVNMMQEIQKNPSSLNLYLKDQRc	nGFLQQPDFVNMM(15.995)QEIQKNPSSLNLYLK(242.073)DQRc	AT1G12270.1	AT1G12270.1	| Symbols: Hop1 | stress-inducible protein, putative | chr1:4172105-4174575 FORWARD LENGTH=572	AT1G12270.1-K174	light	ID
E1	m6	r3	nGFLQQPDFVNMM(15.995)QEIQKNPSSLNLYLK(242.073)DQRc	nGFLQQPDFVNMMQEIQKNPSSLNLYLKDQRc	nGFLQQPDFVNMM(15.995)QEIQKNPSSLNLYLK(242.073)DQRc	AT1G12270.1	AT1G12270.1	| Symbols: Hop1 | stress-inducible protein, putative | chr1:4172105-4174575 FORWARD LENGTH=572	AT1G12270.1-K174	light	ID
E1	m6	r3	nGFLQQPDFVNMM(15.995)QEIQKNPSSLNLYLK(242.073)DQRc	nGFLQQPDFVNMMQEIQKNPSSLNLYLKDQRc	nGFLQQPDFVNMM(15.995)QEIQKNPSSLNLYLK(242.073)DQRc	AT1G12270.1	AT1G12270.1	| Symbols: Hop1 | stress-inducible protein, putative | chr1:4172105-4174575 FORWARD LENGTH=572	AT1G12270.1-K174	light	ID
E1	m6	r3	nTGYYGM(15.995)K(226.078)TPGPVQMYQHHTGM(15.995)VVPGVEEQQQYRc	nTGYYGMKTPGPVQMYQHHTGMVVPGVEEQQQYRc	nTGYYGM(15.995)K(226.078)TPGPVQMYQHHTGM(15.995)VVPGVEEQQQYRc	AT4G05150.1	AT4G05150.1	| Symbols: | Octicosapeptide/Phox/Bem1p family protein | chr4:2660339-2662675 FORWARD LENGTH=477	AT4G05150.1-K440	light	ID
E1	m4	r1	nTLTAGDIASRPK(242.073)M(15.995)ETFRc	nTLTAGDIASRPKMETFRc	nTLTAGDIASRPK(242.073)M(15.995)ETFRc	AT1G55830.2	AT1G55830.1;AT1G55830.2	| Symbols: | unknown protein; FUNCTIONS IN: molecular_function unknown; INVOLVED IN: biological_process unknown; LOCATED IN: cellular_component unknown; EXPRESSED IN: 22 plant structures; EXPRESSED DURING: 13 growth stages; CONTAINS InterPro DOMAIN/s: Protein of unknown function DUF812 (InterPro:IPR008530). | chr1:20867918-20870205 REVERSE LENGTH=493	AT1G55830.2-K46	light	ID
E1	m5	r2	nTLTAGDIASRPK(242.073)M(15.995)ETFRc	nTLTAGDIASRPKMETFRc	nTLTAGDIASRPK(242.073)M(15.995)ETFRc	AT1G55830.2	AT1G55830.1;AT1G55830.2	| Symbols: | unknown protein; FUNCTIONS IN: molecular_function unknown; INVOLVED IN: biological_process unknown; LOCATED IN: cellular_component unknown; EXPRESSED IN: 22 plant structures; EXPRESSED DURING: 13 growth stages; CONTAINS InterPro DOMAIN/s: Protein of unknown function DUF812 (InterPro:IPR008530). | chr1:20867918-20870205 REVERSE LENGTH=493	AT1G55830.2-K46	light	ID
E1	m6	r3	nTLTAGDIASRPK(242.073)M(15.995)ETFRc	nTLTAGDIASRPKMETFRc	nTLTAGDIASRPK(242.073)M(15.995)ETFRc	AT1G55830.2	AT1G55830.1;AT1G55830.2	| Symbols: | unknown protein; FUNCTIONS IN: molecular_function unknown; INVOLVED IN: biological_process unknown; LOCATED IN: cellular_component unknown; EXPRESSED IN: 22 plant structures; EXPRESSED DURING: 13 growth stages; CONTAINS InterPro DOMAIN/s: Protein of unknown function DUF812 (InterPro:IPR008530). | chr1:20867918-20870205 REVERSE LENGTH=493	AT1G55830.2-K46	light	ID
E1	m6	r3	nMGK(226.078)QAVLDSLVHGELPVVTPGQQSSLNISDQYSDNLVGEDRc	nMGKQAVLDSLVHGELPVVTPGQQSSLNISDQYSDNLVGEDRc	nMGK(226.078)QAVLDSLVHGELPVVTPGQQSSLNISDQYSDNLVGEDRc	AT1G24300.1	AT1G24300.1;AT1G24300.2	| Symbols: | GYF domain-containing protein | chr1:8614515-8620420 REVERSE LENGTH=1495	AT1G24300.1-K1320	light	ID
E1	m4	r1	nFQQQPNQFHQQQQQFLHQQQLK(226.078)QQSQQQQRc	nFQQQPNQFHQQQQQFLHQQQLKQQSQQQQRc	nFQQQPNQFHQQQQQFLHQQQLK(226.078)QQSQQQQRc	AT1G79000.1	AT1G79000.1;AT1G79000.2	| Symbols: HAC1, PCAT2, ATHPCAT2, ATHAC1 | histone acetyltransferase of the CBP family 1 | chr1:29716933-29723984 REVERSE LENGTH=1697	AT1G79000.1-K431	light	ID
E1	m5	r2	nFQQQPNQFHQQQQQFLHQQQLK(226.078)QQSQQQQRc	nFQQQPNQFHQQQQQFLHQQQLKQQSQQQQRc	nFQQQPNQFHQQQQQFLHQQQLK(226.078)QQSQQQQRc	AT1G79000.1	AT1G79000.1;AT1G79000.2	| Symbols: HAC1, PCAT2, ATHPCAT2, ATHAC1 | histone acetyltransferase of the CBP family 1 | chr1:29716933-29723984 REVERSE LENGTH=1697	AT1G79000.1-K431	light	ID
E1	m6	r3	nFQQQPNQFHQQQQQFLHQQQLK(226.078)QQSQQQQRc	nFQQQPNQFHQQQQQFLHQQQLKQQSQQQQRc	nFQQQPNQFHQQQQQFLHQQQLK(226.078)QQSQQQQRc	AT1G79000.1	AT1G79000.1;AT1G79000.2	| Symbols: HAC1, PCAT2, ATHPCAT2, ATHAC1 | histone acetyltransferase of the CBP family 1 | chr1:29716933-29723984 REVERSE LENGTH=1697	AT1G79000.1-K431	light	ID
E1	m6	r3	nSVNASK(226.078)QEILVHLAEM(15.995)ENANESVKc	nSVNASKQEILVHLAEMENANESVKc	nSVNASK(226.078)QEILVHLAEM(15.995)ENANESVKc	AT1G68910.1	AT1G68910.1;AT1G68910.2;AT1G68910.3	| Symbols: WIT2 | WPP domain-interacting protein 2 | chr1:25908234-25910485 REVERSE LENGTH=627	AT1G68910.1-K338	light	ID
E1	m5	r2	nADVSK(226.078)M(15.995)NSFRc	nADVSKMNSFRc	nADVSK(226.078)M(15.995)NSFRc	AT2G28150.1	AT2G28150.1	| Symbols: | Domain of unknown function (DUF966) | chr2:12000015-12002227 FORWARD LENGTH=540	AT2G28150.1-K310	light	ID
E1	m6	r3	nADVSK(226.078)M(15.995)NSFRc	nADVSKMNSFRc	nADVSK(226.078)M(15.995)NSFRc	AT2G28150.1	AT2G28150.1	| Symbols: | Domain of unknown function (DUF966) | chr2:12000015-12002227 FORWARD LENGTH=540	AT2G28150.1-K310	light	ID
E1	m4	r1	nVDQGQPILVLEAMK(226.078)M(15.995)EHVVKc	nVDQGQPILVLEAMKMEHVVKc	nVDQGQPILVLEAMK(226.078)M(15.995)EHVVKc	AT1G03090.2	AT1G03090.1;AT1G03090.2	| Symbols: MCCA | methylcrotonyl-CoA carboxylase alpha chain, mitochondrial / 3-methylcrotonyl-CoA carboxylase 1 (MCCA) | chr1:739715-743819 FORWARD LENGTH=734	AT1G03090.2-K699	light	ID
E1	m4	r1	nVDQGQPILVLEAMK(226.078)M(15.995)EHVVKc	nVDQGQPILVLEAMKMEHVVKc	nVDQGQPILVLEAMK(226.078)M(15.995)EHVVKc	AT1G03090.2	AT1G03090.1;AT1G03090.2	| Symbols: MCCA | methylcrotonyl-CoA carboxylase alpha chain, mitochondrial / 3-methylcrotonyl-CoA carboxylase 1 (MCCA) | chr1:739715-743819 FORWARD LENGTH=734	AT1G03090.2-K699	light	ID
E1	m4	r1	nVDQGQPILVLEAMK(226.078)M(15.995)EHVVKc	nVDQGQPILVLEAMKMEHVVKc	nVDQGQPILVLEAMK(226.078)M(15.995)EHVVKc	AT1G03090.2	AT1G03090.1;AT1G03090.2	| Symbols: MCCA | methylcrotonyl-CoA carboxylase alpha chain, mitochondrial / 3-methylcrotonyl-CoA carboxylase 1 (MCCA) | chr1:739715-743819 FORWARD LENGTH=734	AT1G03090.2-K699	light	ID
E1	m4	r1	nVDQGQPILVLEAMK(226.078)M(15.995)EHVVKc	nVDQGQPILVLEAMKMEHVVKc	nVDQGQPILVLEAMK(226.078)M(15.995)EHVVKc	AT1G03090.2	AT1G03090.1;AT1G03090.2	| Symbols: MCCA | methylcrotonyl-CoA carboxylase alpha chain, mitochondrial / 3-methylcrotonyl-CoA carboxylase 1 (MCCA) | chr1:739715-743819 FORWARD LENGTH=734	AT1G03090.2-K699	light	ID
E1	m5	r2	nVDQGQPILVLEAMK(226.078)M(15.995)EHVVKc	nVDQGQPILVLEAMKMEHVVKc	nVDQGQPILVLEAMK(226.078)M(15.995)EHVVKc	AT1G03090.2	AT1G03090.1;AT1G03090.2	| Symbols: MCCA | methylcrotonyl-CoA carboxylase alpha chain, mitochondrial / 3-methylcrotonyl-CoA carboxylase 1 (MCCA) | chr1:739715-743819 FORWARD LENGTH=734	AT1G03090.2-K699	light	ID
E1	m5	r2	nVDQGQPILVLEAMK(226.078)M(15.995)EHVVKc	nVDQGQPILVLEAMKMEHVVKc	nVDQGQPILVLEAMK(226.078)M(15.995)EHVVKc	AT1G03090.2	AT1G03090.1;AT1G03090.2	| Symbols: MCCA | methylcrotonyl-CoA carboxylase alpha chain, mitochondrial / 3-methylcrotonyl-CoA carboxylase 1 (MCCA) | chr1:739715-743819 FORWARD LENGTH=734	AT1G03090.2-K699	light	ID
E1	m5	r2	nVDQGQPILVLEAMK(226.078)M(15.995)EHVVKc	nVDQGQPILVLEAMKMEHVVKc	nVDQGQPILVLEAMK(226.078)M(15.995)EHVVKc	AT1G03090.2	AT1G03090.1;AT1G03090.2	| Symbols: MCCA | methylcrotonyl-CoA carboxylase alpha chain, mitochondrial / 3-methylcrotonyl-CoA carboxylase 1 (MCCA) | chr1:739715-743819 FORWARD LENGTH=734	AT1G03090.2-K699	light	ID
E1	m5	r2	nVDQGQPILVLEAMK(226.078)M(15.995)EHVVKc	nVDQGQPILVLEAMKMEHVVKc	nVDQGQPILVLEAMK(226.078)M(15.995)EHVVKc	AT1G03090.2	AT1G03090.1;AT1G03090.2	| Symbols: MCCA | methylcrotonyl-CoA carboxylase alpha chain, mitochondrial / 3-methylcrotonyl-CoA carboxylase 1 (MCCA) | chr1:739715-743819 FORWARD LENGTH=734	AT1G03090.2-K699	light	ID
E1	m5	r2	nVDQGQPILVLEAMK(226.078)M(15.995)EHVVKc	nVDQGQPILVLEAMKMEHVVKc	nVDQGQPILVLEAMK(226.078)M(15.995)EHVVKc	AT1G03090.2	AT1G03090.1;AT1G03090.2	| Symbols: MCCA | methylcrotonyl-CoA carboxylase alpha chain, mitochondrial / 3-methylcrotonyl-CoA carboxylase 1 (MCCA) | chr1:739715-743819 FORWARD LENGTH=734	AT1G03090.2-K699	light	ID
E1	m6	r3	nVDQGQPILVLEAMK(226.078)M(15.995)EHVVKc	nVDQGQPILVLEAMKMEHVVKc	nVDQGQPILVLEAMK(226.078)M(15.995)EHVVKc	AT1G03090.2	AT1G03090.1;AT1G03090.2	| Symbols: MCCA | methylcrotonyl-CoA carboxylase alpha chain, mitochondrial / 3-methylcrotonyl-CoA carboxylase 1 (MCCA) | chr1:739715-743819 FORWARD LENGTH=734	AT1G03090.2-K699	light	ID
E1	m6	r3	nVDQGQPILVLEAMK(226.078)M(15.995)EHVVKc	nVDQGQPILVLEAMKMEHVVKc	nVDQGQPILVLEAMK(226.078)M(15.995)EHVVKc	AT1G03090.2	AT1G03090.1;AT1G03090.2	| Symbols: MCCA | methylcrotonyl-CoA carboxylase alpha chain, mitochondrial / 3-methylcrotonyl-CoA carboxylase 1 (MCCA) | chr1:739715-743819 FORWARD LENGTH=734	AT1G03090.2-K699	light	ID
E1	m6	r3	nVDQGQPILVLEAMK(226.078)M(15.995)EHVVKc	nVDQGQPILVLEAMKMEHVVKc	nVDQGQPILVLEAMK(226.078)M(15.995)EHVVKc	AT1G03090.2	AT1G03090.1;AT1G03090.2	| Symbols: MCCA | methylcrotonyl-CoA carboxylase alpha chain, mitochondrial / 3-methylcrotonyl-CoA carboxylase 1 (MCCA) | chr1:739715-743819 FORWARD LENGTH=734	AT1G03090.2-K699	light	ID
E1	m6	r3	nVDQGQPILVLEAMK(226.078)M(15.995)EHVVKc	nVDQGQPILVLEAMKMEHVVKc	nVDQGQPILVLEAMK(226.078)M(15.995)EHVVKc	AT1G03090.2	AT1G03090.1;AT1G03090.2	| Symbols: MCCA | methylcrotonyl-CoA carboxylase alpha chain, mitochondrial / 3-methylcrotonyl-CoA carboxylase 1 (MCCA) | chr1:739715-743819 FORWARD LENGTH=734	AT1G03090.2-K699	light	ID
E1	m6	r3	nVDQGQPILVLEAM(15.995)K(226.078)M(15.995)EHVVKAPSSGSIQDLKc	nVDQGQPILVLEAMKMEHVVKAPSSGSIQDLKc	nVDQGQPILVLEAM(15.995)K(226.078)M(15.995)EHVVKAPSSGSIQDLKc	AT1G03090.2	AT1G03090.1;AT1G03090.2	| Symbols: MCCA | methylcrotonyl-CoA carboxylase alpha chain, mitochondrial / 3-methylcrotonyl-CoA carboxylase 1 (MCCA) | chr1:739715-743819 FORWARD LENGTH=734	AT1G03090.2-K699	light	ID
E1	m4	r1	nFTILDAPGHK(242.073)SYVPNM(15.995)ISGASQADIGVLVISARc	nFTILDAPGHKSYVPNMISGASQADIGVLVISARc	nFTILDAPGHK(242.073)SYVPNM(15.995)ISGASQADIGVLVISARc	AT1G18070.1	AT1G18070.1;AT1G18070.2;AT1G18070.3	| Symbols: | Translation elongation factor EF1A/initiation factor IF2gamma family protein | chr1:6214236-6218211 REVERSE LENGTH=532	AT1G18070.1-K190	light	ID
E1	m4	r1	nAIAEK(242.073)TSGPEKPVNESGSGKc	nAIAEKTSGPEKPVNESGSGKc	nAIAEK(242.073)TSGPEKPVNESGSGKc	AT2G32730.1	AT2G32730.1	| Symbols: | 26S proteasome regulatory complex, non-ATPase subcomplex, Rpn2/Psmd1 subunit | chr2:13880189-13885464 FORWARD LENGTH=1004	AT2G32730.1-K865	light	ID
E1	m6	r3	nVAQYK(226.078)QLTLEEAEEKM(15.995)Kc	nVAQYKQLTLEEAEEKMKc	nVAQYK(226.078)QLTLEEAEEKM(15.995)Kc	AT4G12610.1	AT4G12610.1;AT4G12610.2	| Symbols: RAP74, ATRAP74 | transcription activators;DNA binding;RNA polymerase II transcription factors;catalytics;transcription initiation factors | chr4:7455565-7457465 FORWARD LENGTH=400	AT4G12610.1-K24	light	ID
E1	m4	r1	nTITAEKPQK(226.078)SAVAAEQRc	nTITAEKPQKSAVAAEQRc	nTITAEKPQK(226.078)SAVAAEQRc	AT3G45780.1	AT3G45780.1;AT3G45780.2	| Symbols: PHOT1, NPH1, JK224, RPT1 | phototropin 1 | chr3:16818557-16823960 FORWARD LENGTH=996	AT3G45780.1-K108	light	ID
E1	m6	r3	nTITAEKPQK(226.078)SAVAAEQRc	nTITAEKPQKSAVAAEQRc	nTITAEKPQK(226.078)SAVAAEQRc	AT3G45780.1	AT3G45780.1;AT3G45780.2	| Symbols: PHOT1, NPH1, JK224, RPT1 | phototropin 1 | chr3:16818557-16823960 FORWARD LENGTH=996	AT3G45780.1-K108	light	ID
E1	m4	r1	nEGK(242.073)LGVEQELRc	nEGKLGVEQELRc	nEGK(242.073)LGVEQELRc	AT2G26570.1	AT2G26570.1;AT4G33390.1	| Symbols: WEB1 | Plant protein of unknown function (DUF827) | chr2:11299565-11302076 FORWARD LENGTH=807	AT2G26570.1-K711	light	ID
E1	m5	r2	nEGK(242.073)LGVEQELRc	nEGKLGVEQELRc	nEGK(242.073)LGVEQELRc	AT2G26570.1	AT2G26570.1;AT4G33390.1	| Symbols: WEB1 | Plant protein of unknown function (DUF827) | chr2:11299565-11302076 FORWARD LENGTH=807	AT2G26570.1-K711	light	ID
E1	m6	r3	nEGK(242.073)LGVEQELRc	nEGKLGVEQELRc	nEGK(242.073)LGVEQELRc	AT2G26570.1	AT2G26570.1;AT4G33390.1	| Symbols: WEB1 | Plant protein of unknown function (DUF827) | chr2:11299565-11302076 FORWARD LENGTH=807	AT2G26570.1-K711	light	ID
E1	m4	r1	nGISASALPYK(242.073)Rc	nGISASALPYKRc	nGISASALPYK(242.073)Rc	AT3G60770.1	AT3G60770.1;AT4G00100.1	| Symbols: | Ribosomal protein S13/S15 | chr3:22460525-22461656 REVERSE LENGTH=151	AT3G60770.1-K19	light	ID
E1	m6	r3	nGISASALPYK(242.073)Rc	nGISASALPYKRc	nGISASALPYK(242.073)Rc	AT3G60770.1	AT3G60770.1;AT4G00100.1	| Symbols: | Ribosomal protein S13/S15 | chr3:22460525-22461656 REVERSE LENGTH=151	AT3G60770.1-K19	light	ID
E1	m4	r1	nIPTATSGVSGPVGGLHK(242.073)IPM(15.995)GIPM(15.995)GSRc	nIPTATSGVSGPVGGLHKIPMGIPMGSRc	nIPTATSGVSGPVGGLHK(242.073)IPM(15.995)GIPM(15.995)GSRc	AT3G14180.1	AT3G14180.1	| Symbols: | sequence-specific DNA binding transcription factors | chr3:4707290-4708621 REVERSE LENGTH=443	AT3G14180.1-K195	light	ID
E1	m5	r2	nIPTATSGVSGPVGGLHK(242.073)IPM(15.995)GIPM(15.995)GSRc	nIPTATSGVSGPVGGLHKIPMGIPMGSRc	nIPTATSGVSGPVGGLHK(242.073)IPM(15.995)GIPM(15.995)GSRc	AT3G14180.1	AT3G14180.1	| Symbols: | sequence-specific DNA binding transcription factors | chr3:4707290-4708621 REVERSE LENGTH=443	AT3G14180.1-K195	light	ID
E1	m6	r3	nIPTATSGVSGPVGGLHK(242.073)IPM(15.995)GIPM(15.995)GSRc	nIPTATSGVSGPVGGLHKIPMGIPMGSRc	nIPTATSGVSGPVGGLHK(242.073)IPM(15.995)GIPM(15.995)GSRc	AT3G14180.1	AT3G14180.1	| Symbols: | sequence-specific DNA binding transcription factors | chr3:4707290-4708621 REVERSE LENGTH=443	AT3G14180.1-K195	light	ID
E1	m4	r1	nVLVENEAKVDQGQPILVLEAM(15.995)K(226.078)MEHVVKc	nVLVENEAKVDQGQPILVLEAMKMEHVVKc	nVLVENEAKVDQGQPILVLEAM(15.995)K(226.078)MEHVVKc	AT1G03090.2	AT1G03090.1;AT1G03090.2	| Symbols: MCCA | methylcrotonyl-CoA carboxylase alpha chain, mitochondrial / 3-methylcrotonyl-CoA carboxylase 1 (MCCA) | chr1:739715-743819 FORWARD LENGTH=734	AT1G03090.2-K699	light	ID
E1	m4	r1	nVLVENEAKVDQGQPILVLEAM(15.995)K(226.078)MEHVVKc	nVLVENEAKVDQGQPILVLEAMKMEHVVKc	nVLVENEAKVDQGQPILVLEAM(15.995)K(226.078)MEHVVKc	AT1G03090.2	AT1G03090.1;AT1G03090.2	| Symbols: MCCA | methylcrotonyl-CoA carboxylase alpha chain, mitochondrial / 3-methylcrotonyl-CoA carboxylase 1 (MCCA) | chr1:739715-743819 FORWARD LENGTH=734	AT1G03090.2-K699	light	ID
E1	m5	r2	nVLVENEAKVDQGQPILVLEAM(15.995)K(226.078)MEHVVKc	nVLVENEAKVDQGQPILVLEAMKMEHVVKc	nVLVENEAKVDQGQPILVLEAM(15.995)K(226.078)MEHVVKc	AT1G03090.2	AT1G03090.1;AT1G03090.2	| Symbols: MCCA | methylcrotonyl-CoA carboxylase alpha chain, mitochondrial / 3-methylcrotonyl-CoA carboxylase 1 (MCCA) | chr1:739715-743819 FORWARD LENGTH=734	AT1G03090.2-K699	light	ID
E1	m5	r2	nVLVENEAKVDQGQPILVLEAM(15.995)K(226.078)MEHVVKc	nVLVENEAKVDQGQPILVLEAMKMEHVVKc	nVLVENEAKVDQGQPILVLEAM(15.995)K(226.078)MEHVVKc	AT1G03090.2	AT1G03090.1;AT1G03090.2	| Symbols: MCCA | methylcrotonyl-CoA carboxylase alpha chain, mitochondrial / 3-methylcrotonyl-CoA carboxylase 1 (MCCA) | chr1:739715-743819 FORWARD LENGTH=734	AT1G03090.2-K699	light	ID
E1	m6	r3	nVLVENEAKVDQGQPILVLEAM(15.995)K(226.078)MEHVVKc	nVLVENEAKVDQGQPILVLEAMKMEHVVKc	nVLVENEAKVDQGQPILVLEAM(15.995)K(226.078)MEHVVKc	AT1G03090.2	AT1G03090.1;AT1G03090.2	| Symbols: MCCA | methylcrotonyl-CoA carboxylase alpha chain, mitochondrial / 3-methylcrotonyl-CoA carboxylase 1 (MCCA) | chr1:739715-743819 FORWARD LENGTH=734	AT1G03090.2-K699	light	ID
E1	m6	r3	nVLVENEAKVDQGQPILVLEAM(15.995)K(226.078)MEHVVKc	nVLVENEAKVDQGQPILVLEAMKMEHVVKc	nVLVENEAKVDQGQPILVLEAM(15.995)K(226.078)MEHVVKc	AT1G03090.2	AT1G03090.1;AT1G03090.2	| Symbols: MCCA | methylcrotonyl-CoA carboxylase alpha chain, mitochondrial / 3-methylcrotonyl-CoA carboxylase 1 (MCCA) | chr1:739715-743819 FORWARD LENGTH=734	AT1G03090.2-K699	light	ID
E1	m4	r1	nLVGM(15.995)GK(242.073)QHTYIETENVRc	nLVGMGKQHTYIETENVRc	nLVGM(15.995)GK(242.073)QHTYIETENVRc	AT5G05010.1	AT5G05010.1;AT5G05010.2	| Symbols: | clathrin adaptor complexes medium subunit family protein | chr5:1477137-1479872 FORWARD LENGTH=527	AT5G05010.1-K44	light	ID
E1	m5	r2	nLVGM(15.995)GK(242.073)QHTYIETENVRc	nLVGMGKQHTYIETENVRc	nLVGM(15.995)GK(242.073)QHTYIETENVRc	AT5G05010.1	AT5G05010.1;AT5G05010.2	| Symbols: | clathrin adaptor complexes medium subunit family protein | chr5:1477137-1479872 FORWARD LENGTH=527	AT5G05010.1-K44	light	ID
E1	m6	r3	nLVGM(15.995)GK(242.073)QHTYIETENVRc	nLVGMGKQHTYIETENVRc	nLVGM(15.995)GK(242.073)QHTYIETENVRc	AT5G05010.1	AT5G05010.1;AT5G05010.2	| Symbols: | clathrin adaptor complexes medium subunit family protein | chr5:1477137-1479872 FORWARD LENGTH=527	AT5G05010.1-K44	light	ID
E1	m4	r1	nASKPK(226.078)TQVLEELDSAADSKc	nASKPKTQVLEELDSAADSKc	nASKPK(226.078)TQVLEELDSAADSKc	AT3G13060.2	AT3G13060.1;AT3G13060.2	| Symbols: ECT5 | evolutionarily conserved C-terminal region 5 | chr3:4180625-4183632 FORWARD LENGTH=634	AT3G13060.2-K359	light	ID
E1	m6	r3	nASKPK(226.078)TQVLEELDSAADSKc	nASKPKTQVLEELDSAADSKc	nASKPK(226.078)TQVLEELDSAADSKc	AT3G13060.2	AT3G13060.1;AT3G13060.2	| Symbols: ECT5 | evolutionarily conserved C-terminal region 5 | chr3:4180625-4183632 FORWARD LENGTH=634	AT3G13060.2-K359	light	ID
E1	m4	r1	nNLM(15.995)K(242.073)SASISGSKc	nNLMKSASISGSKc	nNLM(15.995)K(242.073)SASISGSKc	AT1G18150.1	AT1G18150.1;AT1G18150.2;AT1G18150.3	| Symbols: ATMPK8 | Protein kinase superfamily protein | chr1:6244641-6247582 REVERSE LENGTH=589	AT1G18150.1-K545	light	ID
E1	m5	r2	nNLM(15.995)K(242.073)SASISGSKc	nNLMKSASISGSKc	nNLM(15.995)K(242.073)SASISGSKc	AT1G18150.1	AT1G18150.1;AT1G18150.2;AT1G18150.3	| Symbols: ATMPK8 | Protein kinase superfamily protein | chr1:6244641-6247582 REVERSE LENGTH=589	AT1G18150.1-K545	light	ID
E1	m6	r3	nNLM(15.995)K(242.073)SASISGSKc	nNLMKSASISGSKc	nNLM(15.995)K(242.073)SASISGSKc	AT1G18150.1	AT1G18150.1;AT1G18150.2;AT1G18150.3	| Symbols: ATMPK8 | Protein kinase superfamily protein | chr1:6244641-6247582 REVERSE LENGTH=589	AT1G18150.1-K545	light	ID
E1	m4	r1	nVDQGQPILVLEAMK(226.078)MEHVVKc	nVDQGQPILVLEAMKMEHVVKc	nVDQGQPILVLEAMK(226.078)MEHVVKc	AT1G03090.2	AT1G03090.1;AT1G03090.2	| Symbols: MCCA | methylcrotonyl-CoA carboxylase alpha chain, mitochondrial / 3-methylcrotonyl-CoA carboxylase 1 (MCCA) | chr1:739715-743819 FORWARD LENGTH=734	AT1G03090.2-K699	light	ID
E1	m4	r1	nVDQGQPILVLEAMK(226.078)MEHVVKc	nVDQGQPILVLEAMKMEHVVKc	nVDQGQPILVLEAMK(226.078)MEHVVKc	AT1G03090.2	AT1G03090.1;AT1G03090.2	| Symbols: MCCA | methylcrotonyl-CoA carboxylase alpha chain, mitochondrial / 3-methylcrotonyl-CoA carboxylase 1 (MCCA) | chr1:739715-743819 FORWARD LENGTH=734	AT1G03090.2-K699	light	ID
E1	m4	r1	nVDQGQPILVLEAMK(226.078)MEHVVKc	nVDQGQPILVLEAMKMEHVVKc	nVDQGQPILVLEAMK(226.078)MEHVVKc	AT1G03090.2	AT1G03090.1;AT1G03090.2	| Symbols: MCCA | methylcrotonyl-CoA carboxylase alpha chain, mitochondrial / 3-methylcrotonyl-CoA carboxylase 1 (MCCA) | chr1:739715-743819 FORWARD LENGTH=734	AT1G03090.2-K699	light	ID
E1	m5	r2	nVDQGQPILVLEAMK(226.078)MEHVVKc	nVDQGQPILVLEAMKMEHVVKc	nVDQGQPILVLEAMK(226.078)MEHVVKc	AT1G03090.2	AT1G03090.1;AT1G03090.2	| Symbols: MCCA | methylcrotonyl-CoA carboxylase alpha chain, mitochondrial / 3-methylcrotonyl-CoA carboxylase 1 (MCCA) | chr1:739715-743819 FORWARD LENGTH=734	AT1G03090.2-K699	light	ID
E1	m5	r2	nVDQGQPILVLEAMK(226.078)MEHVVKc	nVDQGQPILVLEAMKMEHVVKc	nVDQGQPILVLEAMK(226.078)MEHVVKc	AT1G03090.2	AT1G03090.1;AT1G03090.2	| Symbols: MCCA | methylcrotonyl-CoA carboxylase alpha chain, mitochondrial / 3-methylcrotonyl-CoA carboxylase 1 (MCCA) | chr1:739715-743819 FORWARD LENGTH=734	AT1G03090.2-K699	light	ID
E1	m6	r3	nVDQGQPILVLEAMK(226.078)MEHVVKc	nVDQGQPILVLEAMKMEHVVKc	nVDQGQPILVLEAMK(226.078)MEHVVKc	AT1G03090.2	AT1G03090.1;AT1G03090.2	| Symbols: MCCA | methylcrotonyl-CoA carboxylase alpha chain, mitochondrial / 3-methylcrotonyl-CoA carboxylase 1 (MCCA) | chr1:739715-743819 FORWARD LENGTH=734	AT1G03090.2-K699	light	ID
E1	m6	r3	nVDQGQPILVLEAMK(226.078)MEHVVKc	nVDQGQPILVLEAMKMEHVVKc	nVDQGQPILVLEAMK(226.078)MEHVVKc	AT1G03090.2	AT1G03090.1;AT1G03090.2	| Symbols: MCCA | methylcrotonyl-CoA carboxylase alpha chain, mitochondrial / 3-methylcrotonyl-CoA carboxylase 1 (MCCA) | chr1:739715-743819 FORWARD LENGTH=734	AT1G03090.2-K699	light	ID
E1	m6	r3	nVDQGQPILVLEAMK(226.078)MEHVVKc	nVDQGQPILVLEAMKMEHVVKc	nVDQGQPILVLEAMK(226.078)MEHVVKc	AT1G03090.2	AT1G03090.1;AT1G03090.2	| Symbols: MCCA | methylcrotonyl-CoA carboxylase alpha chain, mitochondrial / 3-methylcrotonyl-CoA carboxylase 1 (MCCA) | chr1:739715-743819 FORWARD LENGTH=734	AT1G03090.2-K699	light	ID
E1	m6	r3	nVDQGQPILVLEAMK(226.078)MEHVVKc	nVDQGQPILVLEAMKMEHVVKc	nVDQGQPILVLEAMK(226.078)MEHVVKc	AT1G03090.2	AT1G03090.1;AT1G03090.2	| Symbols: MCCA | methylcrotonyl-CoA carboxylase alpha chain, mitochondrial / 3-methylcrotonyl-CoA carboxylase 1 (MCCA) | chr1:739715-743819 FORWARD LENGTH=734	AT1G03090.2-K699	light	ID
E1	m5	r2	nFK(226.078)TAGNSQGSQQVHKc	nFKTAGNSQGSQQVHKc	nFK(226.078)TAGNSQGSQQVHKc	AT2G13370.1	AT2G13370.1	| Symbols: CHR5 | chromatin remodeling 5 | chr2:5544601-5555543 REVERSE LENGTH=1724	AT2G13370.1-K1656	light	ID
E1	m6	r3	nFK(226.078)TAGNSQGSQQVHKc	nFKTAGNSQGSQQVHKc	nFK(226.078)TAGNSQGSQQVHKc	AT2G13370.1	AT2G13370.1	| Symbols: CHR5 | chromatin remodeling 5 | chr2:5544601-5555543 REVERSE LENGTH=1724	AT2G13370.1-K1656	light	ID
E1	m5	r2	nLGDGAAESLHVK(226.078)DYKYc	nLGDGAAESLHVKDYKYc	nLGDGAAESLHVK(226.078)DYKYc	AT3G52930.1	AT3G52930.1	| Symbols: | Aldolase superfamily protein | chr3:19627383-19628874 REVERSE LENGTH=358	AT3G52930.1-K354	light	ID
E1	m6	r3	nLGDGAAESLHVK(226.078)DYKYc	nLGDGAAESLHVKDYKYc	nLGDGAAESLHVK(226.078)DYKYc	AT3G52930.1	AT3G52930.1	| Symbols: | Aldolase superfamily protein | chr3:19627383-19628874 REVERSE LENGTH=358	AT3G52930.1-K354	light	ID
E1	m4	r1	nQSSFGELALM(15.995)HNK(226.078)PLQASVRc	nQSSFGELALMHNKPLQASVRc	nQSSFGELALM(15.995)HNK(226.078)PLQASVRc	AT2G20050.1	AT2G20050.1;AT2G20050.2	| Symbols: | protein serine/threonine phosphatases;protein kinases;catalytics;cAMP-dependent protein kinase regulators;ATP binding;protein serine/threonine phosphatases | chr2:8649779-8654193 REVERSE LENGTH=1094	AT2G20050.1-K573	light	ID
E1	m6	r3	nQSSFGELALM(15.995)HNK(226.078)PLQASVRc	nQSSFGELALMHNKPLQASVRc	nQSSFGELALM(15.995)HNK(226.078)PLQASVRc	AT2G20050.1	AT2G20050.1;AT2G20050.2	| Symbols: | protein serine/threonine phosphatases;protein kinases;catalytics;cAMP-dependent protein kinase regulators;ATP binding;protein serine/threonine phosphatases | chr2:8649779-8654193 REVERSE LENGTH=1094	AT2G20050.1-K573	light	ID
E1	m6	r3	nGK(242.073)SSHPM(15.995)EDYVVSEFKc	nGKSSHPMEDYVVSEFKc	nGK(242.073)SSHPM(15.995)EDYVVSEFKc	AT4G28400.1	AT4G28400.1	| Symbols: | Protein phosphatase 2C family protein | chr4:14048499-14050118 FORWARD LENGTH=283	AT4G28400.1-K44	light	ID
E1	m6	r3	nTVQEEEDLDK(226.078)LLAALGETPAAERPASSTPVEEKc	nTVQEEEDLDKLLAALGETPAAERPASSTPVEEKc	nTVQEEEDLDK(226.078)LLAALGETPAAERPASSTPVEEKc	AT1G76810.1	AT1G76810.1	| Symbols: | eukaryotic translation initiation factor 2 (eIF-2) family protein | chr1:28831366-28836310 REVERSE LENGTH=1294	AT1G76810.1-K305	light	ID
E1	m4	r1	nLIAHSM(15.995)GLK(226.078)LPASGFGSKc	nLIAHSMGLKLPASGFGSKc	nLIAHSM(15.995)GLK(226.078)LPASGFGSKc	AT5G22120.1	AT5G22120.1	| Symbols: | unknown protein; FUNCTIONS IN: molecular_function unknown; INVOLVED IN: biological_process unknown; LOCATED IN: cellular_component unknown; EXPRESSED IN: cultured cell; Has 30201 Blast hits to 17322 proteins in 780 species: Archae - 12; Bacteria - 1396; Metazoa - 17338; Fungi - 3422; Plants - 5037; Viruses - 0; Other Eukaryotes - 2996 (source: NCBI BLink). | chr5:7334612-7336755 REVE…	AT5G22120.1-K348	light	ID
E1	m6	r3	nLIAHSM(15.995)GLK(226.078)LPASGFGSKc	nLIAHSMGLKLPASGFGSKc	nLIAHSM(15.995)GLK(226.078)LPASGFGSKc	AT5G22120.1	AT5G22120.1	| Symbols: | unknown protein; FUNCTIONS IN: molecular_function unknown; INVOLVED IN: biological_process unknown; LOCATED IN: cellular_component unknown; EXPRESSED IN: cultured cell; Has 30201 Blast hits to 17322 proteins in 780 species: Archae - 12; Bacteria - 1396; Metazoa - 17338; Fungi - 3422; Plants - 5037; Viruses - 0; Other Eukaryotes - 2996 (source: NCBI BLink). | chr5:7334612-7336755 REVE…	AT5G22120.1-K348	light	ID
E1	m5	r2	nANGLEK(242.073)GMTYAEVIKc	nANGLEKGMTYAEVIKc	nANGLEK(242.073)GMTYAEVIKc	AT4G02510.1	AT4G02510.1	| Symbols: TOC159, TOC86, PPI2, TOC160, ATTOC159 | translocon at the outer envelope membrane of chloroplasts 159 | chr4:1104766-1109360 FORWARD LENGTH=1503	AT4G02510.1-K344	light	ID
E1	m4	r1	nENSPSGGSKPVAVTK(242.073)STELRc	nENSPSGGSKPVAVTKSTELRc	nENSPSGGSKPVAVTK(242.073)STELRc	AT1G72410.1	AT1G72410.1;AT1G72410.2	| Symbols: | COP1-interacting protein-related | chr1:27251949-27256246 REVERSE LENGTH=1163	AT1G72410.1-K300	light	ID
E1	m6	r3	nENSPSGGSKPVAVTK(242.073)STELRc	nENSPSGGSKPVAVTKSTELRc	nENSPSGGSKPVAVTK(242.073)STELRc	AT1G72410.1	AT1G72410.1;AT1G72410.2	| Symbols: | COP1-interacting protein-related | chr1:27251949-27256246 REVERSE LENGTH=1163	AT1G72410.1-K300	light	ID
E1	m4	r1	nYGKLDEK(242.073)SGVGQYLEKc	nYGKLDEKSGVGQYLEKc	nYGKLDEK(242.073)SGVGQYLEKc	AT2G03440.1	AT2G03440.1	| Symbols: NRP1, ATNRP1 | nodulin-related protein 1 | chr2:1039409-1039972 REVERSE LENGTH=187	AT2G03440.1-K115	light	ID
E1	m5	r2	nYGKLDEK(242.073)SGVGQYLEKc	nYGKLDEKSGVGQYLEKc	nYGKLDEK(242.073)SGVGQYLEKc	AT2G03440.1	AT2G03440.1	| Symbols: NRP1, ATNRP1 | nodulin-related protein 1 | chr2:1039409-1039972 REVERSE LENGTH=187	AT2G03440.1-K115	light	ID
E1	m6	r3	nYGKLDEK(242.073)SGVGQYLEKc	nYGKLDEKSGVGQYLEKc	nYGKLDEK(242.073)SGVGQYLEKc	AT2G03440.1	AT2G03440.1	| Symbols: NRP1, ATNRP1 | nodulin-related protein 1 | chr2:1039409-1039972 REVERSE LENGTH=187	AT2G03440.1-K115	light	ID
E1	m4	r1	nNPSSLNLYLK(226.078)DQRc	nNPSSLNLYLKDQRc	nNPSSLNLYLK(226.078)DQRc	AT1G12270.1	AT1G12270.1	| Symbols: Hop1 | stress-inducible protein, putative | chr1:4172105-4174575 FORWARD LENGTH=572	AT1G12270.1-K174	light	ID
E1	m4	r1	nNPSSLNLYLK(226.078)DQRc	nNPSSLNLYLKDQRc	nNPSSLNLYLK(226.078)DQRc	AT1G12270.1	AT1G12270.1	| Symbols: Hop1 | stress-inducible protein, putative | chr1:4172105-4174575 FORWARD LENGTH=572	AT1G12270.1-K174	light	ID
E1	m5	r2	nNPSSLNLYLK(226.078)DQRc	nNPSSLNLYLKDQRc	nNPSSLNLYLK(226.078)DQRc	AT1G12270.1	AT1G12270.1	| Symbols: Hop1 | stress-inducible protein, putative | chr1:4172105-4174575 FORWARD LENGTH=572	AT1G12270.1-K174	light	ID
E1	m6	r3	nNPSSLNLYLK(226.078)DQRc	nNPSSLNLYLKDQRc	nNPSSLNLYLK(226.078)DQRc	AT1G12270.1	AT1G12270.1	| Symbols: Hop1 | stress-inducible protein, putative | chr1:4172105-4174575 FORWARD LENGTH=572	AT1G12270.1-K174	light	ID
E1	m6	r3	nNPSSLNLYLK(226.078)DQRc	nNPSSLNLYLKDQRc	nNPSSLNLYLK(226.078)DQRc	AT1G12270.1	AT1G12270.1	| Symbols: Hop1 | stress-inducible protein, putative | chr1:4172105-4174575 FORWARD LENGTH=572	AT1G12270.1-K174	light	ID
E1	m4	r1	n(242.073)EVGMVRKK(226.078)c	nEVGMVRKKc	n(242.073)EVGMVRKK(226.078)c	AT2G36355.1	AT2G36355.1;AT2G36355.2;AT2G36355.3;AT3G52900.1	| Symbols: | Family of unknown function (DUF662) | chr2:15242449-15243276 FORWARD LENGTH=155	AT2G36355.1-K78;AT2G36355.1-K86	light	ID
E1	m5	r2	n(242.073)EVGMVRKK(226.078)c	nEVGMVRKKc	n(242.073)EVGMVRKK(226.078)c	AT2G36355.1	AT2G36355.1;AT2G36355.2;AT2G36355.3;AT3G52900.1	| Symbols: | Family of unknown function (DUF662) | chr2:15242449-15243276 FORWARD LENGTH=155	AT2G36355.1-K78;AT2G36355.1-K86	light	ID
E1	m6	r3	nLTGK(242.073)HPFNSEAPLNRc	nLTGKHPFNSEAPLNRc	nLTGK(242.073)HPFNSEAPLNRc	AT1G37130.1	AT1G37130.1	| Symbols: NIA2, B29, NIA2-1, CHL3, NR, NR2, ATNR2 | nitrate reductase 2 | chr1:14158617-14161652 FORWARD LENGTH=917	AT1G37130.1-K117	light	ID
E1	m4	r1	nHAYEK(242.073)PVKIYNc	nHAYEKPVKIYNc	nHAYEK(242.073)PVKIYNc	AT5G06600.2	AT3G11910.1;AT3G11910.2;AT5G06600.1;AT5G06600.2	| Symbols: UBP12 | ubiquitin-specific protease 12 | chr5:2019545-2027834 REVERSE LENGTH=1115	AT5G06600.2-K1109	light	ID
E1	m6	r3	nLTGGK(242.073)VSQRc	nLTGGKVSQRc	nLTGGK(242.073)VSQRc	AT3G17300.1	AT3G17300.1;AT3G17300.2	| Symbols: | unknown protein; Has 48 Blast hits to 48 proteins in 21 species: Archae - 0; Bacteria - 0; Metazoa - 0; Fungi - 0; Plants - 40; Viruses - 0; Other Eukaryotes - 8 (source: NCBI BLink). | chr3:5907616-5908695 FORWARD LENGTH=91	AT3G17300.1-K86	light	ID
E1	m4	r1	nNIEK(226.078)M(15.995)ASIDAQLRc	nNIEKMASIDAQLRc	nNIEK(226.078)M(15.995)ASIDAQLRc	AT3G14940.1	AT3G14940.1	| Symbols: ATPPC3, PPC3 | phosphoenolpyruvate carboxylase 3 | chr3:5025584-5029476 FORWARD LENGTH=968	AT3G14940.1-K8	light	ID
E1	m6	r3	nNIEK(226.078)M(15.995)ASIDAQLRc	nNIEKMASIDAQLRc	nNIEK(226.078)M(15.995)ASIDAQLRc	AT3G14940.1	AT3G14940.1	| Symbols: ATPPC3, PPC3 | phosphoenolpyruvate carboxylase 3 | chr3:5025584-5029476 FORWARD LENGTH=968	AT3G14940.1-K8	light	ID
E1	m4	r1	nAQPSEAVLEK(226.078)SAMYNQVSEVIPVTGFEVKc	nAQPSEAVLEKSAMYNQVSEVIPVTGFEVKc	nAQPSEAVLEK(226.078)SAMYNQVSEVIPVTGFEVKc	AT4G39680.1	AT4G39680.1;AT4G39680.2	| Symbols: | SAP domain-containing protein | chr4:18414604-18416938 REVERSE LENGTH=633	AT4G39680.1-K207	light	ID
E1	m5	r2	nAQPSEAVLEK(226.078)SAMYNQVSEVIPVTGFEVKc	nAQPSEAVLEKSAMYNQVSEVIPVTGFEVKc	nAQPSEAVLEK(226.078)SAMYNQVSEVIPVTGFEVKc	AT4G39680.1	AT4G39680.1;AT4G39680.2	| Symbols: | SAP domain-containing protein | chr4:18414604-18416938 REVERSE LENGTH=633	AT4G39680.1-K207	light	ID
E1	m5	r2	nAQPSEAVLEK(226.078)SAMYNQVSEVIPVTGFEVKc	nAQPSEAVLEKSAMYNQVSEVIPVTGFEVKc	nAQPSEAVLEK(226.078)SAMYNQVSEVIPVTGFEVKc	AT4G39680.1	AT4G39680.1;AT4G39680.2	| Symbols: | SAP domain-containing protein | chr4:18414604-18416938 REVERSE LENGTH=633	AT4G39680.1-K207	light	ID
E1	m6	r3	nAQPSEAVLEK(226.078)SAMYNQVSEVIPVTGFEVKc	nAQPSEAVLEKSAMYNQVSEVIPVTGFEVKc	nAQPSEAVLEK(226.078)SAMYNQVSEVIPVTGFEVKc	AT4G39680.1	AT4G39680.1;AT4G39680.2	| Symbols: | SAP domain-containing protein | chr4:18414604-18416938 REVERSE LENGTH=633	AT4G39680.1-K207	light	ID
E1	m6	r3	nAQPSEAVLEK(226.078)SAMYNQVSEVIPVTGFEVKc	nAQPSEAVLEKSAMYNQVSEVIPVTGFEVKc	nAQPSEAVLEK(226.078)SAMYNQVSEVIPVTGFEVKc	AT4G39680.1	AT4G39680.1;AT4G39680.2	| Symbols: | SAP domain-containing protein | chr4:18414604-18416938 REVERSE LENGTH=633	AT4G39680.1-K207	light	ID
E1	m6	r3	nTK(226.078)TTNSILM(15.995)SLINQLEKDKc	nTKTTNSILMSLINQLEKDKc	nTK(226.078)TTNSILM(15.995)SLINQLEKDKc	AT4G26750.1	AT4G26750.1	| Symbols: | hydroxyproline-rich glycoprotein family protein | chr4:13475848-13478382 REVERSE LENGTH=421	AT4G26750.1-K50	light	ID
E1	m4	r1	nAK(242.073)DVEAVPGEGFQTRc	nAKDVEAVPGEGFQTRc	nAK(242.073)DVEAVPGEGFQTRc	AT3G53420.1	AT3G53420.1;AT3G53420.2	| Symbols: PIP2A, PIP2, PIP2;1 | plasma membrane intrinsic protein 2A | chr3:19803906-19805454 REVERSE LENGTH=287	AT3G53420.1-K3	light	ID
E1	m6	r3	nAK(242.073)DVEAVPGEGFQTRc	nAKDVEAVPGEGFQTRc	nAK(242.073)DVEAVPGEGFQTRc	AT3G53420.1	AT3G53420.1;AT3G53420.2	| Symbols: PIP2A, PIP2, PIP2;1 | plasma membrane intrinsic protein 2A | chr3:19803906-19805454 REVERSE LENGTH=287	AT3G53420.1-K3	light	ID
E1	m4	r1	nAKEGK(242.073)LGVEQELRc	nAKEGKLGVEQELRc	nAKEGK(242.073)LGVEQELRc	AT2G26570.1	AT2G26570.1;AT4G33390.1	| Symbols: WEB1 | Plant protein of unknown function (DUF827) | chr2:11299565-11302076 FORWARD LENGTH=807	AT2G26570.1-K711	light	ID
E1	m5	r2	nAKEGK(242.073)LGVEQELRc	nAKEGKLGVEQELRc	nAKEGK(242.073)LGVEQELRc	AT2G26570.1	AT2G26570.1;AT4G33390.1	| Symbols: WEB1 | Plant protein of unknown function (DUF827) | chr2:11299565-11302076 FORWARD LENGTH=807	AT2G26570.1-K711	light	ID
E1	m6	r3	nAKEGK(242.073)LGVEQELRc	nAKEGKLGVEQELRc	nAKEGK(242.073)LGVEQELRc	AT2G26570.1	AT2G26570.1;AT4G33390.1	| Symbols: WEB1 | Plant protein of unknown function (DUF827) | chr2:11299565-11302076 FORWARD LENGTH=807	AT2G26570.1-K711	light	ID
E1	m4	r1	nM(15.995)SIYAPSHFPDK(242.073)ATM(15.995)LNSDLNRc	nMSIYAPSHFPDKATMLNSDLNRc	nM(15.995)SIYAPSHFPDK(242.073)ATM(15.995)LNSDLNRc	AT3G60660.1	AT3G60660.1	| Symbols: | unknown protein; CONTAINS InterPro DOMAIN/s: Protein of unknown function DUF1395 (InterPro:IPR009829); Has 131 Blast hits to 131 proteins in 44 species: Archae - 0; Bacteria - 0; Metazoa - 83; Fungi - 0; Plants - 45; Viruses - 0; Other Eukaryotes - 3 (source: NCBI BLink). | chr3:22421481-22423167 FORWARD LENGTH=272	AT3G60660.1-K101	light	ID
E1	m5	r2	nM(15.995)SIYAPSHFPDK(242.073)ATM(15.995)LNSDLNRc	nMSIYAPSHFPDKATMLNSDLNRc	nM(15.995)SIYAPSHFPDK(242.073)ATM(15.995)LNSDLNRc	AT3G60660.1	AT3G60660.1	| Symbols: | unknown protein; CONTAINS InterPro DOMAIN/s: Protein of unknown function DUF1395 (InterPro:IPR009829); Has 131 Blast hits to 131 proteins in 44 species: Archae - 0; Bacteria - 0; Metazoa - 83; Fungi - 0; Plants - 45; Viruses - 0; Other Eukaryotes - 3 (source: NCBI BLink). | chr3:22421481-22423167 FORWARD LENGTH=272	AT3G60660.1-K101	light	ID
E1	m6	r3	nM(15.995)SIYAPSHFPDK(242.073)ATM(15.995)LNSDLNRc	nMSIYAPSHFPDKATMLNSDLNRc	nM(15.995)SIYAPSHFPDK(242.073)ATM(15.995)LNSDLNRc	AT3G60660.1	AT3G60660.1	| Symbols: | unknown protein; CONTAINS InterPro DOMAIN/s: Protein of unknown function DUF1395 (InterPro:IPR009829); Has 131 Blast hits to 131 proteins in 44 species: Archae - 0; Bacteria - 0; Metazoa - 83; Fungi - 0; Plants - 45; Viruses - 0; Other Eukaryotes - 3 (source: NCBI BLink). | chr3:22421481-22423167 FORWARD LENGTH=272	AT3G60660.1-K101	light	ID
E1	m4	r1	nALQATK(242.073)VEERc	nALQATKVEERc	nALQATK(242.073)VEERc	AT4G17520.1	AT4G17520.1;AT5G47210.1;AT5G47210.3	| Symbols: | Hyaluronan / mRNA binding family | chr4:9771496-9773313 FORWARD LENGTH=360	AT4G17520.1-K236	light	ID
E1	m5	r2	nALQATK(242.073)VEERc	nALQATKVEERc	nALQATK(242.073)VEERc	AT4G17520.1	AT4G17520.1;AT5G47210.1;AT5G47210.3	| Symbols: | Hyaluronan / mRNA binding family | chr4:9771496-9773313 FORWARD LENGTH=360	AT4G17520.1-K236	light	ID
E1	m6	r3	nALQATK(242.073)VEERc	nALQATKVEERc	nALQATK(242.073)VEERc	AT4G17520.1	AT4G17520.1;AT5G47210.1;AT5G47210.3	| Symbols: | Hyaluronan / mRNA binding family | chr4:9771496-9773313 FORWARD LENGTH=360	AT4G17520.1-K236	light	ID
E1	m4	r1	nLIAHSM(15.995)GLK(242.073)LPASGFGSKc	nLIAHSMGLKLPASGFGSKc	nLIAHSM(15.995)GLK(242.073)LPASGFGSKc	AT5G22120.1	AT5G22120.1	| Symbols: | unknown protein; FUNCTIONS IN: molecular_function unknown; INVOLVED IN: biological_process unknown; LOCATED IN: cellular_component unknown; EXPRESSED IN: cultured cell; Has 30201 Blast hits to 17322 proteins in 780 species: Archae - 12; Bacteria - 1396; Metazoa - 17338; Fungi - 3422; Plants - 5037; Viruses - 0; Other Eukaryotes - 2996 (source: NCBI BLink). | chr5:7334612-7336755 REVE…	AT5G22120.1-K348	light	ID
E1	m5	r2	nLIAHSM(15.995)GLK(242.073)LPASGFGSKc	nLIAHSMGLKLPASGFGSKc	nLIAHSM(15.995)GLK(242.073)LPASGFGSKc	AT5G22120.1	AT5G22120.1	| Symbols: | unknown protein; FUNCTIONS IN: molecular_function unknown; INVOLVED IN: biological_process unknown; LOCATED IN: cellular_component unknown; EXPRESSED IN: cultured cell; Has 30201 Blast hits to 17322 proteins in 780 species: Archae - 12; Bacteria - 1396; Metazoa - 17338; Fungi - 3422; Plants - 5037; Viruses - 0; Other Eukaryotes - 2996 (source: NCBI BLink). | chr5:7334612-7336755 REVE…	AT5G22120.1-K348	light	ID
E1	m6	r3	nLIAHSM(15.995)GLK(242.073)LPASGFGSKc	nLIAHSMGLKLPASGFGSKc	nLIAHSM(15.995)GLK(242.073)LPASGFGSKc	AT5G22120.1	AT5G22120.1	| Symbols: | unknown protein; FUNCTIONS IN: molecular_function unknown; INVOLVED IN: biological_process unknown; LOCATED IN: cellular_component unknown; EXPRESSED IN: cultured cell; Has 30201 Blast hits to 17322 proteins in 780 species: Archae - 12; Bacteria - 1396; Metazoa - 17338; Fungi - 3422; Plants - 5037; Viruses - 0; Other Eukaryotes - 2996 (source: NCBI BLink). | chr5:7334612-7336755 REVE…	AT5G22120.1-K348	light	ID
E1	m4	r1	nVVLK(242.073)PVSHSPKc	nVVLKPVSHSPKc	nVVLK(242.073)PVSHSPKc	AT1G62390.1	AT1G62390.1	| Symbols: Phox2 | Octicosapeptide/Phox/Bem1p (PB1) domain-containing protein / tetratricopeptide repeat (TPR)-containing protein | chr1:23084632-23086887 REVERSE LENGTH=751	AT1G62390.1-K258	light	ID
E1	m5	r2	nVVLK(242.073)PVSHSPKc	nVVLKPVSHSPKc	nVVLK(242.073)PVSHSPKc	AT1G62390.1	AT1G62390.1	| Symbols: Phox2 | Octicosapeptide/Phox/Bem1p (PB1) domain-containing protein / tetratricopeptide repeat (TPR)-containing protein | chr1:23084632-23086887 REVERSE LENGTH=751	AT1G62390.1-K258	light	ID
E1	m6	r3	nVVLK(242.073)PVSHSPKc	nVVLKPVSHSPKc	nVVLK(242.073)PVSHSPKc	AT1G62390.1	AT1G62390.1	| Symbols: Phox2 | Octicosapeptide/Phox/Bem1p (PB1) domain-containing protein / tetratricopeptide repeat (TPR)-containing protein | chr1:23084632-23086887 REVERSE LENGTH=751	AT1G62390.1-K258	light	ID
[truncated: 16,206 more rows]

## Sheet: Table S3b
Supplemental Table S3b. A table contains all non-redundant and label-independent biotinylated peptides from two sets of experiments.
[truncated: 1,609 more rows]

[truncated: 2 more sheets: Table S3c, Table S3d]
