# Supplementary material for: The Quantitative Biotinylproteomics Studies Reveal a WInd-Related Kinase 1 (Raf-Like Kinase 36) Functioning as an Early Signaling Component in Wind-Induced Thigmomorphogenesis and Gravitropism
Source: Mol Cell Proteomics. 2024 Feb 15;23(3):100738. doi: 10.1016/j.mcpro.2024.100738 (PMC10951710; doi:10.1016/j.mcpro.2024.100738)
Supplement: Supplemental Table S4 [file mmc4.xlsx]

## Sheet: Table S4a
Supplemental Table S4a. Rscript of IBAQ-based quantification.
#Please install the packages before running the script at the first time.
##install.packages(c("stringr","readxl","readr","OrgMassSpecR","seqinr","outliers","openxlsx"))
library(stringr)
library(readxl)
library(readr)
library(OrgMassSpecR)
library(seqinr)
library(outliers)
library(openxlsx)
#################
path = "C:/Users/admin/OneDrive - HKUST Connect/data-20210407computer/data/2022.1.20 PDL tables/MKK1(5min vs 0min)/" # The path for your results
#################
fasta <- read.fasta("C:/Users/admin/Desktop/Dai/2022.1.20/YN-turboID-database_total.fasta",as.string = T,seqtype = "AA")
psm <- 2 # Peptide psm tolerance
delta <- 10 # Mascot delta score threshold
bio.rep <- 1 # Peptide biological replicates tolerance
exp.rep <- 1 # Peptide experimental replicates tolerance
label.cut <- 1 # L/H
protein.type <- 0 # 1 - "biotinylated peptides only"; 0 - "contain biontinylated peptides"
combination <- 1 # 1 - as 6 biological replicates; 0 - 3 biological replicates + 3 biological replicates
#################
# Internal protein normalization
enable.internal.norm <- 0 # 0 - NO; 1 - Yes
internal.protein <- c("AT5G15530.1","AT1G03090.2","AT5G16390.1")
# Total intensity normalization
enable.total.norm <- 1 # 0 - NO; 1 - Yes
# Bait protein normalization (Turbo)
normalization_type <- 1 # 0 - MS data; 1 - western? 2 - both
## MS data setting
case.protein <- "AT4G29810.1" # Turbo fusion protein in case, set as "" if not applicable AT4G29810.1 AT4G26070.2
control.protein <- "AT4G26070.2" # Turbo fusion protein in control, set as "" if not applicable
## western setting
norm2.case <- c(2.14,2.14,2.14,2.14,2.14,2.14,2.14,2.14,2.14,2.14,2.14,2.14) # Western intensity F1,F2,F3,F4,F5,F6,R1,R2,R3,R4,R5,R6
#norm2.case <- c(1,1,1,1,1,1,1,1,1,1,1,1)
norm2.control <- c(1,1,1,1,1,1,1,1,1,1,1,1) # Western intensity F1,F2,F3,F4,F5,F6,R1,R2,R3,R4,R5,R6
# Log ratio median adjustment
enable.log.ratio.median.adjustment <- 0 # 0 - NO; 1 - Yes
#################
#################
# Load data
## if you want to combine mkk1 5 min and mkk2 5min data, set as 1
combine.data = 0 # 0 - 6 replicates; 1 - combined 12 replicates
if(combine.data == 0){
case <- data.frame(read.csv(paste0(path,"Table_S1a_case.csv"))[,-1])
control <- data.frame(read.csv(paste0(path,"Table_S1a_control.csv"))[,-1])
case$Treatment.Type = "Case"
control$Treatment.Type = "Control"
}else{
case.1 <- data.frame(read.csv("C:/Users/admin/OneDrive - HKUST Connect/data-20210407computer/data/2022.1.20 PDL tables/MKK1(5min vs 0min)Table_S1a_case.csv")[,-1])
case.2 <- data.frame(read.csv("C:/Users/admin/OneDrive - HKUST Connect/data-20210407computer/data/2022.1.20 PDL tables/MKK2vsMKK1/separate2/Table_S1a_case.csv")[,-1])
control.1 <- data.frame(read.csv("C:/Users/admin/OneDrive - HKUST Connect/data-20210407computer/data/2022.1.20 PDL tables/MKK2vsMKK1/mix1/Table_S1a_control.csv")[,-1])
control.2 <- data.frame(read.csv("C:/Users/admin/OneDrive - HKUST Connect/data-20210407computer/data/2022.1.20 PDL tables/MKK2vsMKK1/separate2/Table_S1a_control.csv")[,-1])
case.2$Batch.Type <- gsub("m1","m7",case.2$Batch.Type)
case.2$Batch.Type <- gsub("m2","m8",case.2$Batch.Type)
case.2$Batch.Type <- gsub("m3","m9",case.2$Batch.Type)
case.2$Batch.Type <- gsub("m4","m10",case.2$Batch.Type)
case.2$Batch.Type <- gsub("m5","m11",case.2$Batch.Type)
case.2$Batch.Type <- gsub("m6","m12",case.2$Batch.Type)
case.2$Experiment.Type <- gsub("f1","f4",case.2$Experiment.Type)
case.2$Experiment.Type <- gsub("f2","f5",case.2$Experiment.Type)
case.2$Experiment.Type <- gsub("f3","f6",case.2$Experiment.Type)
case.2$Experiment.Type <- gsub("r1","r4",case.2$Experiment.Type)
case.2$Experiment.Type <- gsub("r2","r5",case.2$Experiment.Type)
case.2$Experiment.Type <- gsub("r3","r6",case.2$Experiment.Type)
case <- rbind(case.1,case.2)
control.1$Treatment.Type <- "Control"
control.2$Batch.Type <- gsub("m1","m7",control.2$Batch.Type)
control.2$Batch.Type <- gsub("m2","m8",control.2$Batch.Type)
control.2$Batch.Type <- gsub("m3","m9",control.2$Batch.Type)
control.2$Batch.Type <- gsub("m4","m10",control.2$Batch.Type)
control.2$Batch.Type <- gsub("m5","m11",control.2$Batch.Type)
control.2$Batch.Type <- gsub("m6","m12",control.2$Batch.Type)
control.2$Experiment.Type <- gsub("f1","f4",control.2$Experiment.Type)
control.2$Experiment.Type <- gsub("f2","f5",control.2$Experiment.Type)
control.2$Experiment.Type <- gsub("f3","f6",control.2$Experiment.Type)
control.2$Experiment.Type <- gsub("r1","r4",control.2$Experiment.Type)
control.2$Experiment.Type <- gsub("r2","r5",control.2$Experiment.Type)
control.2$Experiment.Type <- gsub("r3","r6",control.2$Experiment.Type)
control <- rbind(control.1,control.2)
}
###################
##functions
combine <- function(x){
pep <- unique(x$Label.Free.Peptide)
int.f1 <- unlist(lapply(pep,function(y) max(x$Intensity[x$Label.Free.Peptide == y & x$Experiment.Type == "f1"],min(x$Intensity[x$Experiment.Type == "f1"])/2)))
int.f2 <- unlist(lapply(pep,function(y) max(x$Intensity[x$Label.Free.Peptide == y & x$Experiment.Type == "f2"],min(x$Intensity[x$Experiment.Type == "f2"])/2)))
int.f3 <- unlist(lapply(pep,function(y) max(x$Intensity[x$Label.Free.Peptide == y & x$Experiment.Type == "f3"],min(x$Intensity[x$Experiment.Type == "f3"])/2)))
int.r1 <- unlist(lapply(pep,function(y) max(x$Intensity[x$Label.Free.Peptide == y & x$Experiment.Type == "r1"],min(x$Intensity[x$Experiment.Type == "r1"])/2)))
int.r2 <- unlist(lapply(pep,function(y) max(x$Intensity[x$Label.Free.Peptide == y & x$Experiment.Type == "r2"],min(x$Intensity[x$Experiment.Type == "r2"])/2)))
int.r3 <- unlist(lapply(pep,function(y) max(x$Intensity[x$Label.Free.Peptide == y & x$Experiment.Type == "r3"],min(x$Intensity[x$Experiment.Type == "r3"])/2)))
int.f4 <- unlist(lapply(pep,function(y) max(x$Intensity[x$Label.Free.Peptide == y & x$Experiment.Type == "f4"],min(x$Intensity[x$Experiment.Type == "f4"])/2)))
int.f5 <- unlist(lapply(pep,function(y) max(x$Intensity[x$Label.Free.Peptide == y & x$Experiment.Type == "f5"],min(x$Intensity[x$Experiment.Type == "f5"])/2)))
int.f6 <- unlist(lapply(pep,function(y) max(x$Intensity[x$Label.Free.Peptide == y & x$Experiment.Type == "f6"],min(x$Intensity[x$Experiment.Type == "f6"])/2)))
int.r4 <- unlist(lapply(pep,function(y) max(x$Intensity[x$Label.Free.Peptide == y & x$Experiment.Type == "r4"],min(x$Intensity[x$Experiment.Type == "r4"])/2)))
int.r5 <- unlist(lapply(pep,function(y) max(x$Intensity[x$Label.Free.Peptide == y & x$Experiment.Type == "r5"],min(x$Intensity[x$Experiment.Type == "r5"])/2)))
int.r6 <- unlist(lapply(pep,function(y) max(x$Intensity[x$Label.Free.Peptide == y & x$Experiment.Type == "r6"],min(x$Intensity[x$Experiment.Type == "r6"])/2)))
leading.protein <- unique(x$Leading.Protein)
leading.protein.pep <- lapply(leading.protein,function(y) unique(x$Label.Free.Peptide[x$Leading.Protein == y]))
leading.protein.pep2 <- unlist(lapply(leading.protein.pep,function(y) paste0(y,collapse = ";")))
psm <- unlist(lapply(leading.protein,function(y) sum(x$Leading.Protein == y)))
bio.rep <- unlist(lapply(leading.protein,function(y) sum(unique(gsub("f|r","",unique(x$Experiment.Type[x$Leading.Protein == y]))) != "")))
bio.reps <- unlist(lapply(leading.protein,function(y) paste0(unique(x$Experiment.Type[x$Leading.Protein == y]),collapse = ";")))
bio.rep.1 <- unlist(lapply(leading.protein,function(y) sum(unique(gsub("f|r","",unique(x$Experiment.Type[x$Leading.Protein == y]))) %in% c("1","2","3"))))
bio.rep.2 <- unlist(lapply(leading.protein,function(y) sum(unique(gsub("f|r","",unique(x$Experiment.Type[x$Leading.Protein == y]))) %in% c("4","5","6"))))
bio.rep.1.biotin <- unlist(lapply(leading.protein,function(y) sum(unique(gsub("f|r","",unique(x$Experiment.Type[x$Leading.Protein == y & str_detect(x$Label.Free.Peptide,"226|242")]))) %in% c("1","2","3"))))
bio.rep.2.biotin <- unlist(lapply(leading.protein,function(y) sum(unique(gsub("f|r","",unique(x$Experiment.Type[x$Leading.Protein == y & str_detect(x$Label.Free.Peptide,"226|242")]))) %in% c("4","5","6"))))
intensities.f1 <- unlist(lapply(1:length(leading.protein),function(x) sum(int.f1[pep %in% leading.protein.pep[[x]]])))
intensities.f2 <- unlist(lapply(1:length(leading.protein),function(x) sum(int.f2[pep %in% leading.protein.pep[[x]]])))
intensities.f3 <- unlist(lapply(1:length(leading.protein),function(x) sum(int.f3[pep %in% leading.protein.pep[[x]]])))
intensities.r1 <- unlist(lapply(1:length(leading.protein),function(x) sum(int.r1[pep %in% leading.protein.pep[[x]]])))
intensities.r2 <- unlist(lapply(1:length(leading.protein),function(x) sum(int.r2[pep %in% leading.protein.pep[[x]]])))
intensities.r3 <- unlist(lapply(1:length(leading.protein),function(x) sum(int.r3[pep %in% leading.protein.pep[[x]]])))
intensities.f4 <- unlist(lapply(1:length(leading.protein),function(x) sum(int.f4[pep %in% leading.protein.pep[[x]]])))
intensities.f5 <- unlist(lapply(1:length(leading.protein),function(x) sum(int.f5[pep %in% leading.protein.pep[[x]]])))
intensities.f6 <- unlist(lapply(1:length(leading.protein),function(x) sum(int.f6[pep %in% leading.protein.pep[[x]]])))
intensities.r4 <- unlist(lapply(1:length(leading.protein),function(x) sum(int.r4[pep %in% leading.protein.pep[[x]]])))
intensities.r5 <- unlist(lapply(1:length(leading.protein),function(x) sum(int.r5[pep %in% leading.protein.pep[[x]]])))
intensities.r6 <- unlist(lapply(1:length(leading.protein),function(x) sum(int.r6[pep %in% leading.protein.pep[[x]]])))
return(data.frame(leading.protein = leading.protein,label.free.peptides = leading.protein.pep2,PSM = psm,bio.rep = bio.rep,bio.reps =bio.reps ,bio.rep.1 = bio.rep.1,bio.rep.2 = bio.rep.2,
bio.rep.biotin.1 = bio.rep.1.biotin, bio.rep.biotin.2 = bio.rep.2.biotin,intensities.f1 = intensities.f1,intensities.f2 = intensities.f2,intensities.f3 = intensities.f3,
intensities.f4 = intensities.f4,intensities.f5 = intensities.f5,intensities.f6 = intensities.f6,intensities.r1 = intensities.r1, intensities.r2 = intensities.r2, intensities.r3 = intensities.r3,
intensities.r4 = intensities.r4, intensities.r5 = intensities.r5, intensities.r6 = intensities.r6))
}
digested.peptide <- function(protein,fasta){
n = c()
for (i in 1:length(protein)){
peptide <- Digest(fasta[[protein[i]]][[1]],enzyme = "trypsin",missed = 2)[,1]
peptide <- peptide[nchar(peptide)>=5&nchar(peptide)<=63]
n = c(n,length(peptide))
}
return(n)
}
combine.protein <- function(case.p.rep,control.p.rep){
protein <- unique(c(case.p.rep$leading.protein,control.p.rep$leading.protein))
bio.reps <- unlist(lapply(protein,function(x) paste0(unique(c(if(sum(case.p.rep$leading.protein == x) > 0){strsplit(case.p.rep$bio.reps[case.p.rep$leading.protein == x],";")[[1]]}else{""},if(sum(control.p.rep$leading.protein == x) > 0){strsplit(control.p.rep$bio.reps[control.p.rep$leading.protein == x],";")[[1]]}else{""})),collapse = ";")))
exp.reps <- unlist(lapply(bio.reps,function(x) sum(unique(gsub("","",strsplit(x,";")[[1]]))!="")))
bio.rep <- unlist(lapply(bio.reps,function(x) sum(unique(gsub("r|f","",strsplit(x,";")[[1]]))!="")))
case.exps <- unlist(lapply(protein,function(x) paste0(unique(if(sum(case.p.rep$leading.protein == x) > 0){strsplit(case.p.rep$bio.reps[case.p.rep$leading.protein == x],";")[[1]]}else{""}),collapse = ";")))
control.exps <- unlist(lapply(protein,function(x) paste0(unique(if(sum(control.p.rep$leading.protein == x) > 0){strsplit(control.p.rep$bio.reps[control.p.rep$leading.protein == x],";")[[1]]}else{""}),collapse = ";")))
case.exp <- unlist(lapply(case.exps,function(x) sum(unique(gsub("","",strsplit(x,";")[[1]]))!="")))
control.exp <- unlist(lapply(control.exps,function(x) sum(unique(gsub("","",strsplit(x,";")[[1]]))!="")))
case.pep <- unlist(lapply(protein,function(x) ifelse(sum(case.p.rep$leading.protein == x)>0,case.p.rep$label.free.peptides[case.p.rep$leading.protein == x],"")))
control.pep <- unlist(lapply(protein,function(x) ifelse(sum(control.p.rep$leading.protein == x)>0,control.p.rep$label.free.peptides[control.p.rep$leading.protein == x],"")))
case.psm <- unlist(lapply(protein,function(x) ifelse(sum(case.p.rep$leading.protein == x)>0,case.p.rep$PSM[case.p.rep$leading.protein == x],0)))
control.psm <- unlist(lapply(protein,function(x) ifelse(sum(control.p.rep$leading.protein == x)>0,control.p.rep$PSM[control.p.rep$leading.protein == x],0)))
case.bio.rep <- unlist(lapply(protein,function(x) ifelse(sum(case.p.rep$leading.protein == x)>0,case.p.rep$bio.rep[case.p.rep$leading.protein == x],0)))
control.bio.rep <- unlist(lapply(protein,function(x) ifelse(sum(control.p.rep$leading.protein == x)>0,control.p.rep$bio.rep[control.p.rep$leading.protein == x],0)))
num_digested_peptides <- unlist(lapply(protein,function(x) ifelse(sum(control.p.rep$leading.protein == x)>0,control.p.rep$num_digested_peptides[control.p.rep$leading.protein == x],case.p.rep$num_digested_peptides[case.p.rep$leading.protein == x])))
case.intensity.f1 <- unlist(lapply(protein,function(x) ifelse(sum(case.p.rep$leading.protein == x)>0,case.p.rep$intensities.f1[case.p.rep$leading.protein == x],min(case.p.rep$intensities.f1))))
case.intensity.f2 <- unlist(lapply(protein,function(x) ifelse(sum(case.p.rep$leading.protein == x)>0,case.p.rep$intensities.f2[case.p.rep$leading.protein == x],min(case.p.rep$intensities.f2))))
case.intensity.f3 <- unlist(lapply(protein,function(x) ifelse(sum(case.p.rep$leading.protein == x)>0,case.p.rep$intensities.f3[case.p.rep$leading.protein == x],min(case.p.rep$intensities.f3))))
case.intensity.r1 <- unlist(lapply(protein,function(x) ifelse(sum(case.p.rep$leading.protein == x)>0,case.p.rep$intensities.r1[case.p.rep$leading.protein == x],min(case.p.rep$intensities.r1))))
case.intensity.r2 <- unlist(lapply(protein,function(x) ifelse(sum(case.p.rep$leading.protein == x)>0,case.p.rep$intensities.r2[case.p.rep$leading.protein == x],min(case.p.rep$intensities.r2))))
case.intensity.r3 <- unlist(lapply(protein,function(x) ifelse(sum(case.p.rep$leading.protein == x)>0,case.p.rep$intensities.r3[case.p.rep$leading.protein == x],min(case.p.rep$intensities.r3))))
control.intensity.f1 <- unlist(lapply(protein,function(x) ifelse(sum(control.p.rep$leading.protein == x)>0,control.p.rep$intensities.f1[control.p.rep$leading.protein == x],min(control.p.rep$intensities.f1))))
control.intensity.f2 <- unlist(lapply(protein,function(x) ifelse(sum(control.p.rep$leading.protein == x)>0,control.p.rep$intensities.f2[control.p.rep$leading.protein == x],min(control.p.rep$intensities.f2))))
control.intensity.f3 <- unlist(lapply(protein,function(x) ifelse(sum(control.p.rep$leading.protein == x)>0,control.p.rep$intensities.f3[control.p.rep$leading.protein == x],min(control.p.rep$intensities.f3))))
control.intensity.r1 <- unlist(lapply(protein,function(x) ifelse(sum(control.p.rep$leading.protein == x)>0,control.p.rep$intensities.r1[control.p.rep$leading.protein == x],min(control.p.rep$intensities.r1))))
control.intensity.r2 <- unlist(lapply(protein,function(x) ifelse(sum(control.p.rep$leading.protein == x)>0,control.p.rep$intensities.r2[control.p.rep$leading.protein == x],min(control.p.rep$intensities.r2))))
control.intensity.r3 <- unlist(lapply(protein,function(x) ifelse(sum(control.p.rep$leading.protein == x)>0,control.p.rep$intensities.r3[control.p.rep$leading.protein == x],min(control.p.rep$intensities.r3))))
case.intensity.f4 <- unlist(lapply(protein,function(x) ifelse(sum(case.p.rep$leading.protein == x)>0,case.p.rep$intensities.f4[case.p.rep$leading.protein == x],min(case.p.rep$intensities.f4))))
case.intensity.f5 <- unlist(lapply(protein,function(x) ifelse(sum(case.p.rep$leading.protein == x)>0,case.p.rep$intensities.f5[case.p.rep$leading.protein == x],min(case.p.rep$intensities.f5))))
case.intensity.f6 <- unlist(lapply(protein,function(x) ifelse(sum(case.p.rep$leading.protein == x)>0,case.p.rep$intensities.f6[case.p.rep$leading.protein == x],min(case.p.rep$intensities.f6))))
case.intensity.r4 <- unlist(lapply(protein,function(x) ifelse(sum(case.p.rep$leading.protein == x)>0,case.p.rep$intensities.r4[case.p.rep$leading.protein == x],min(case.p.rep$intensities.r4))))
case.intensity.r5 <- unlist(lapply(protein,function(x) ifelse(sum(case.p.rep$leading.protein == x)>0,case.p.rep$intensities.r5[case.p.rep$leading.protein == x],min(case.p.rep$intensities.r5))))
case.intensity.r6 <- unlist(lapply(protein,function(x) ifelse(sum(case.p.rep$leading.protein == x)>0,case.p.rep$intensities.r6[case.p.rep$leading.protein == x],min(case.p.rep$intensities.r6))))
control.intensity.f4 <- unlist(lapply(protein,function(x) ifelse(sum(control.p.rep$leading.protein == x)>0,control.p.rep$intensities.f4[control.p.rep$leading.protein == x],min(control.p.rep$intensities.f4))))
control.intensity.f5 <- unlist(lapply(protein,function(x) ifelse(sum(control.p.rep$leading.protein == x)>0,control.p.rep$intensities.f5[control.p.rep$leading.protein == x],min(control.p.rep$intensities.f5))))
control.intensity.f6 <- unlist(lapply(protein,function(x) ifelse(sum(control.p.rep$leading.protein == x)>0,control.p.rep$intensities.f6[control.p.rep$leading.protein == x],min(control.p.rep$intensities.f6))))
control.intensity.r4 <- unlist(lapply(protein,function(x) ifelse(sum(control.p.rep$leading.protein == x)>0,control.p.rep$intensities.r4[control.p.rep$leading.protein == x],min(control.p.rep$intensities.r4))))
control.intensity.r5 <- unlist(lapply(protein,function(x) ifelse(sum(control.p.rep$leading.protein == x)>0,control.p.rep$intensities.r5[control.p.rep$leading.protein == x],min(control.p.rep$intensities.r5))))
control.intensity.r6 <- unlist(lapply(protein,function(x) ifelse(sum(control.p.rep$leading.protein == x)>0,control.p.rep$intensities.r6[control.p.rep$leading.protein == x],min(control.p.rep$intensities.r6))))
f1.norm.case <- sum(case.intensity.f1)
f2.norm.case <- sum(case.intensity.f2)/f1.norm.case
f3.norm.case <- sum(case.intensity.f3)/f1.norm.case
f4.norm.case <- sum(case.intensity.f4)/f1.norm.case
f5.norm.case <- sum(case.intensity.f5)/f1.norm.case
f6.norm.case <- sum(case.intensity.f6)/f1.norm.case
r1.norm.case <- sum(case.intensity.r1)/f1.norm.case
r2.norm.case <- sum(case.intensity.r2)/f1.norm.case
r3.norm.case <- sum(case.intensity.r3)/f1.norm.case
r4.norm.case <- sum(case.intensity.r4)/f1.norm.case
r5.norm.case <- sum(case.intensity.r5)/f1.norm.case
r6.norm.case <- sum(case.intensity.r6)/f1.norm.case
f1.norm.control <- sum(control.intensity.f1)/f1.norm.case
f2.norm.control <- sum(control.intensity.f2)/f1.norm.case
f3.norm.control <- sum(control.intensity.f3)/f1.norm.case
f4.norm.control <- sum(control.intensity.f4)/f1.norm.case
f5.norm.control <- sum(control.intensity.f5)/f1.norm.case
f6.norm.control <- sum(control.intensity.f6)/f1.norm.case
r1.norm.control <- sum(control.intensity.r1)/f1.norm.case
r2.norm.control <- sum(control.intensity.r2)/f1.norm.case
r3.norm.control <- sum(control.intensity.r3)/f1.norm.case
r4.norm.control <- sum(control.intensity.r4)/f1.norm.case
r5.norm.control <- sum(control.intensity.r5)/f1.norm.case
r6.norm.control <- sum(control.intensity.r6)/f1.norm.case
case.value.f1 <- case.intensity.f1/num_digested_peptides
case.value.f2 <- case.intensity.f2/num_digested_peptides/f2.norm.case
case.value.f3 <- case.intensity.f3/num_digested_peptides/f3.norm.case
case.value.r1 <- case.intensity.r1/num_digested_peptides/r1.norm.case
case.value.r2 <- case.intensity.r2/num_digested_peptides/r2.norm.case
case.value.r3 <- case.intensity.r3/num_digested_peptides/r3.norm.case
control.value.f1 <- control.intensity.f1/num_digested_peptides
control.value.f2 <- control.intensity.f2/num_digested_peptides/f2.norm.control
control.value.f3 <- control.intensity.f3/num_digested_peptides/f3.norm.control
control.value.r1 <- control.intensity.r1/num_digested_peptides/r1.norm.control
control.value.r2 <- control.intensity.r2/num_digested_peptides/r2.norm.control
control.value.r3 <- control.intensity.r3/num_digested_peptides/r3.norm.control
case.value.f4 <- case.intensity.f4/num_digested_peptides/f4.norm.case
case.value.f5 <- case.intensity.f5/num_digested_peptides/f5.norm.case
case.value.f6 <- case.intensity.f6/num_digested_peptides/f6.norm.case
case.value.r4 <- case.intensity.r4/num_digested_peptides/r4.norm.case
case.value.r5 <- case.intensity.r5/num_digested_peptides/r5.norm.case
case.value.r6 <- case.intensity.r6/num_digested_peptides/r6.norm.case
control.value.f4 <- control.intensity.f4/num_digested_peptides/f4.norm.control
control.value.f5 <- control.intensity.f5/num_digested_peptides/f5.norm.control
control.value.f6 <- control.intensity.f6/num_digested_peptides/f6.norm.control
control.value.r4 <- control.intensity.r4/num_digested_peptides/r4.norm.control
control.value.r5 <- control.intensity.r5/num_digested_peptides/r5.norm.control
control.value.r6 <- control.intensity.r6/num_digested_peptides/r6.norm.control
return(data.frame(leading.protein = protein,annotation = unlist(lapply(protein,function(x) getAnnot(fasta[[x]]))),bio.rep = bio.rep,bio.reps = bio.reps,case.pep = case.pep,case.psm = case.psm, case.bio.rep = case.bio.rep,control.pep = control.pep, control.psm = control.psm,
control.bio.rep = control.bio.rep, num_digested_peptides = num_digested_peptides, case.intensity.f1 = case.intensity.f1, case.intensity.f2 = case.intensity.f2,
case.intensity.f3 = case.intensity.f3, case.intensity.f4 = case.intensity.f4, case.intensity.f5 = case.intensity.f5,
case.intensity.f6 = case.intensity.f6, case.intensity.r1 = case.intensity.r1,case.intensity.r2 = case.intensity.r2,
case.intensity.r3 = case.intensity.r3,case.intensity.r4 = case.intensity.r4,case.intensity.r5 = case.intensity.r5,
case.intensity.r6 = case.intensity.r6,control.intensity.f1 = control.intensity.f1, control.intensity.f2 = control.intensity.f2,
control.intensity.f3 = control.intensity.f3, control.intensity.f4 = control.intensity.f4, control.intensity.f5 = control.intensity.f5,
control.intensity.f6 = control.intensity.f6, control.intensity.r1 = control.intensity.r1,control.intensity.r2 = control.intensity.r2,
control.intensity.r3 = control.intensity.r3, control.intensity.r4 = control.intensity.r4,control.intensity.r5 = control.intensity.r5,
control.intensity.r6 = control.intensity.r6, case.value.f1 = case.value.f1, case.value.f2 = case.value.f2,
case.value.f3 = case.value.f3, case.value.f4 = case.value.f4, case.value.f5 = case.value.f5,
case.value.f6 = case.value.f6, case.value.r1 = case.value.r1,case.value.r2 = case.value.r2,
case.value.r3 = case.value.r3, case.value.r4 = case.value.r4,case.value.r5 = case.value.r5,
case.value.r6 = case.value.r6, control.value.f1 = control.value.f1, control.value.f2 = control.value.f2,
control.value.f3 = control.value.f3, control.value.f4 = control.value.f4, control.value.f5 = control.value.f5,
control.value.f6 = control.value.f6, control.value.r1 = control.value.r1,control.value.r2 = control.value.r2,
control.value.r3 = control.value.r3, control.value.r4 = control.value.r4,control.value.r5 = control.value.r5,
control.value.r6 = control.value.r6, case.exps = case.exps, control.exps = control.exps, case.exp = case.exp,
control.exp = control.exp,exp.reps = exp.reps))
}
label.free.quantification <- function(case,control,fasta,psm,delta,bio.rep,exp.rep,label.cut,protein.type,
combination,enable.internal.norm,internal.protein,normalization_type,
enable.log.ratio.median.adjustment,case.protein,control.protein,norm2.case,norm2.control,path){
case <- case[case$Delta.Score >= delta,]
control <- control[control$Delta.Score >= delta,]
total <- rbind(case,control)
case$Leading.Protein = unlist(lapply(case$Peptide,function(x) total$Leading.Protein[total$Peptide == x][1]))
control$Leading.Protein = unlist(lapply(control$Peptide,function(x) total$Leading.Protein[total$Peptide == x][1]))
peptide <- unique(total$Peptide)
peptide.psm <- unlist(lapply(peptide,function(x) sum(total$Peptide == x)))
peptide.label <- unlist(lapply(peptide,function(x) length(unique(total$Label.Type[total$Peptide == x]))))
psm.exp <- unlist(lapply(peptide,function(x) length(unique(total$Experiment.Type[total$Peptide == x]))))
psm.bio <- unlist(lapply(peptide,function(x) length(unique(gsub("f|r","",total$Experiment.Type[total$Peptide == x])))))
case <- case[case$Peptide %in% peptide[peptide.psm >= psm & peptide.label > label.cut & psm.exp >= exp.rep & psm.bio >= bio.rep],]
control <- control[control$Peptide %in% peptide[peptide.psm >= psm & peptide.label > label.cut & psm.exp >= exp.rep & psm.bio >= bio.rep],]
total <- rbind(case,control)
pep <- unique(total$Label.Free.Peptide)
pep <- pep[unlist(lapply(pep,function(x) sum(total$Label.Free.Peptide == x)))>1]
total_table <- data.frame(matrix(NA,length(pep),56))
names(total_table) <- c("Label Free Peptide","Peptide","Modification Free Peptide","Leading Protein","Protein Group","Protein Annotation","Treatment Type",
"F1 Case PSM","F1 Case Intensities","F1 Control PSM","F1 Control Intensities","F2 Case PSM","F2 Case Intensities","F2 Control PSM","F2 Control Intensities",
"F3 Case PSM","F3 Case Intensities","F3 Control PSM","F3 Control Intensities","F4 Case PSM","F4 Case Intensities","F4 Control PSM","F4 Control Intensities",
"F5 Case PSM","F5 Case Intensities","F5 Control PSM","F5 Control Intensities","F6 Case PSM","F6 Case Intensities","F6 Control PSM","F6 Control Intensities",
"R1 Case PSM","R1 Case Intensities","R1 Control PSM","R1 Control Intensities","R2 Case PSM","R2 Case Intensities","R2 Control PSM","R2 Control Intensities",
"R3 Case PSM","R3 Case Intensities","R3 Control PSM","R3 Control Intensities","R4 Case PSM","R4 Case Intensities","R4 Control PSM","R4 Control Intensities",
"R5 Case PSM","R5 Case Intensities","R5 Control PSM","R5 Control Intensities","R6 Case PSM","R6 Case Intensities","R6 Control PSM","R6 Control Intensities",
"Total PSM")
total_table$`Label Free Peptide` <- pep
total_table$Peptide <- pep
total_table$`Modification Free Peptide` <- unlist(lapply(pep,function(x) paste0(unique(total$Modification.Free.Peptide[total$Label.Free.Peptide==x]),collapse = ";")))
total_table$`Leading Protein` <- unlist(lapply(pep,function(x) unique(total$Leading.Protein[total$Label.Free.Peptide==x])))
total_table$`Protein Group` <- unlist(lapply(pep,function(x) unique(total$Protein.Group[total$Label.Free.Peptide==x])))
total_table$`Leading Protein` <- unlist(lapply(pep,function(x) unique(total$Leading.Protein[total$Label.Free.Peptide==x])))
total_table$`Protein Annotation` <- unlist(lapply(pep,function(x) unique(total$Protein.Annotation[total$Label.Free.Peptide==x])[1]))
total_table$`Treatment Type` <- unlist(lapply(pep,function(x) paste0(unique(total$Treatment.Type[total$Label.Free.Peptide==x]),collapse = ";")))
psm <- function(total,pep,label,rep){
return(unlist(lapply(pep,function(x) sum(total$Label.Free.Peptide == x & total$Experiment.Type == rep & total$Treatment.Type == label))))
}
intensity <- function(total,pep,label,rep){
return(unlist(lapply(pep,function(x) paste0(total$Intensity[total$Label.Free.Peptide == x & total$Experiment.Type == rep & total$Treatment.Type == label],collapse = ";"))))
}
total_table$`F1 Case PSM` <- psm(total,pep,"Case","f1")
total_table$`F2 Case PSM` <- psm(total,pep,"Case","f2")
total_table$`F3 Case PSM` <- psm(total,pep,"Case","f3")
total_table$`F4 Case PSM` <- psm(total,pep,"Case","f4")
total_table$`F5 Case PSM` <- psm(total,pep,"Case","f5")
total_table$`F6 Case PSM` <- psm(total,pep,"Case","f6")
total_table$`R1 Case PSM` <- psm(total,pep,"Case","r1")
total_table$`R2 Case PSM` <- psm(total,pep,"Case","r2")
total_table$`R3 Case PSM` <- psm(total,pep,"Case","r3")
total_table$`R4 Case PSM` <- psm(total,pep,"Case","r4")
total_table$`R5 Case PSM` <- psm(total,pep,"Case","r5")
total_table$`R6 Case PSM` <- psm(total,pep,"Case","r6")
total_table$`F1 Control PSM` <- psm(total,pep,"Control","f1")
total_table$`F2 Control PSM` <- psm(total,pep,"Control","f2")
total_table$`F3 Control PSM` <- psm(total,pep,"Control","f3")
total_table$`F4 Control PSM` <- psm(total,pep,"Control","f4")
total_table$`F5 Control PSM` <- psm(total,pep,"Control","f5")
total_table$`F6 Control PSM` <- psm(total,pep,"Control","f6")
total_table$`R1 Control PSM` <- psm(total,pep,"Control","r1")
total_table$`R2 Control PSM` <- psm(total,pep,"Control","r2")
total_table$`R3 Control PSM` <- psm(total,pep,"Control","r3")
total_table$`R4 Control PSM` <- psm(total,pep,"Control","r4")
total_table$`R5 Control PSM` <- psm(total,pep,"Control","r5")
total_table$`R6 Control PSM` <- psm(total,pep,"Control","r6")
total_table$`Total PSM` <- rowSums(total_table[,c(8,10,12,14,16,18,20,22,24,26,28,30,32,34,36,38,40,42,44,46,48,50,52,54)])
total_table$`F1 Case Intensities` <- intensity(total,pep,"Case","f1")
total_table$`F2 Case Intensities` <- intensity(total,pep,"Case","f2")
total_table$`F3 Case Intensities` <- intensity(total,pep,"Case","f3")
total_table$`F4 Case Intensities` <- intensity(total,pep,"Case","f4")
total_table$`F5 Case Intensities` <- intensity(total,pep,"Case","f5")
total_table$`F6 Case Intensities` <- intensity(total,pep,"Case","f6")
total_table$`R1 Case Intensities` <- intensity(total,pep,"Case","r1")
total_table$`R2 Case Intensities` <- intensity(total,pep,"Case","r2")
total_table$`R3 Case Intensities` <- intensity(total,pep,"Case","r3")
total_table$`R4 Case Intensities` <- intensity(total,pep,"Case","r4")
total_table$`R5 Case Intensities` <- intensity(total,pep,"Case","r5")
total_table$`R6 Case Intensities` <- intensity(total,pep,"Case","r6")
total_table$`F1 Control Intensities` <- intensity(total,pep,"Control","f1")
total_table$`F2 Control Intensities` <- intensity(total,pep,"Control","f2")
total_table$`F3 Control Intensities` <- intensity(total,pep,"Control","f3")
total_table$`F4 Control Intensities` <- intensity(total,pep,"Control","f4")
total_table$`F5 Control Intensities` <- intensity(total,pep,"Control","f5")
total_table$`F6 Control Intensities` <- intensity(total,pep,"Control","f6")
total_table$`R1 Control Intensities` <- intensity(total,pep,"Control","r1")
total_table$`R2 Control Intensities` <- intensity(total,pep,"Control","r2")
total_table$`R3 Control Intensities` <- intensity(total,pep,"Control","r3")
total_table$`R4 Control Intensities` <- intensity(total,pep,"Control","r4")
total_table$`R5 Control Intensities` <- intensity(total,pep,"Control","r5")
total_table$`R6 Control Intensities` <- intensity(total,pep,"Control","r6")
if (protein.type == 1){
case <- case[str_detect(case$Peptide,"242|226"),]
control <- control[str_detect(control$Peptide,"242|226"),]
}
case.p.rep<- combine(case)
control.p.rep <- combine(control)
case.p.rep$num_digested_peptides <- digested.peptide(case.p.rep$leading.protein,fasta)
control.p.rep$num_digested_peptides <- digested.peptide(control.p.rep$leading.protein,fasta)
# LFQ
protein <- combine.protein(case.p.rep,control.p.rep)
#if(enable.internal.norm){
#for (i in 1:nrow(protein)){
#protein[i,65:88] <- colSu(normal.1[,36:59])
#}
#}else{
#protein[,65:88] <- 1
#}
if(enable.total.norm){
for (i in 1:nrow(protein)){
protein[i,65:88] <- colSums(protein[,36:59])
}
}else{
protein[,65:88] <- 1
}
# internal normalization
normal.1 <- protein[protein$leading.protein %in% internal.protein,]
normal.case <- protein[protein$leading.protein == case.protein,]
normal.control <- protein[protein$leading.protein == control.protein,]
if(normalization_type == 0) {
for (i in 1:nrow(protein)){
protein[i,89:112] <- c(normal.case[36:47],normal.control[48:59])
#protein[i,89:112] <- 1
}
} else if (normalization_type == 1){
for (i in 1:nrow(protein)){
protein[i,89:112] <- c(norm2.case,norm2.control)
}
} else{
for (i in 1:nrow(protein)){
protein[i,89:112] <- c(norm2.case * normal.case[36:47],norm2.control * normal.control[48:59])
}
}
protein[,113:136] <- protein[,36:59]/ protein[,65:88]
protein[,113:136] <- protein[,113:136] / protein[,89:112]
## log ratio adjustment median number, not the 2-step normlization
if(enable.log.ratio.median.adjustment){
normalization3 <- log2(protein[,113:124] / protein[,125:136])
normalization3 <- apply(normalization3,2,function(x) median(x))
}else{
normalization3 <- 0
}
# Remove outliers
ratios <- apply(protein,1,function(x) (log2(as.numeric(x[113:124])/as.numeric(x[125:136])) - normalization3)[c("f1","f2","f3","f4","f5","f6","r1","r2","r3","r4","r5","r6") %in% str_split(x[4],";")[[1]]])
ratios.out <- lapply(ratios,function(x) c(grubbs.test(x,type=10,opposite=FALSE,two.sided= FALSE)$p.value,str_extract(grubbs.test(x,type=10,opposite=FALSE,two.sided= FALSE)$alternative,"\\d*\\.\\d*")))
for (i in 1:length(ratios)){
if(!is.nan(as.numeric((ratios.out[[i]][1]))) & !is.na(as.numeric((ratios.out[[i]][1])))){
if(as.numeric((ratios.out[[i]][1]))<0.05){
ratios[[i]] <- ratios[[i]][ratios[[i]] != ratios.out[[i]][2]]
}
}
}
ratios <- lapply(ratios,function(x) as.numeric(x))
protein$log.ratio <- unlist(lapply(ratios,function(x) mean(x)))
protein$log.ratio.sd <- unlist(lapply(ratios,function(x) sd(x)))
protein$p.value <-as.numeric(unlist(lapply(ratios,function(x) ifelse(length(unique(x))>1,t.test(x,mu = 0)$p.value,NA))))
protein.biotin <- protein[str_detect(protein$case.pep,"226|242")|str_detect(protein$control.pep,"226|242"),]
protein.biotin$p.adj.value <- p.adjust(protein.biotin$p.value,method = "BH")
protein.biotin$Total.PSM <- protein.biotin$case.psm + protein.biotin$control.psm
protein.biotin.quan <- protein.biotin[,c(1,2,5,8,6,9,62,63,7,10,141,64,3,36:59,65:140)]
colnames(protein.biotin.quan) <- c('Leading Protein',"Leading Protein Annotation","Case Peptides","Control Peptides","Case PSMs","Control PSMs",
"Case Experimental Reps","Control Experimental",'Case Biological Reps',"Control Biological Reps","Total PSMs",
"Total Experimental Reps","Total Biological Reps",
"Case Value F1","Case Value F2","Case Value F3","Case Value F4","Case Value F5","Case Value F6",
"Case Value R1","Case Value R2","Case Value R3","Case Value R4","Case Value R5","Case Value R6",
"Control Value F1","Control Value F2","Control Value F3","Control Value F4","Control Value F5","Control Value F6",
"Control Value R1","Control Value R2","Control Value R3","Control Value R4","Control Value R5","Control Value R6",
"Case Normlization 1 F1","Case Normlization 1 F2","Case Normlization 1 F3","Case Normlization 1 F4","Case Normlization 1 F5","Case Normlization 1 F6",
"Case Normlization 1 R1","Case Normlization 1 R2","Case Normlization 1 R3","Case Normlization 1 R4","Case Normlization 1 R5","Case Normlization 1 R6",
"Control Normlization 1 F1","Control Normlization 1 F2","Control Normlization 1 F3","Control Normlization 1 F4","Control Normlization 1 F5","Control Normlization 1 F6",
"Control Normlization 1 R1","Control Normlization 1 R2","Control Normlization 1 R3","Control Normlization 1 R4","Control Normlization 1 R5","Control Normlization 1 R6",
"Case Normlization 2 F1","Case Normlization 2 F2","Case Normlization 2 F3","Case Normlization 2 F4","Case Normlization 2 F5","Case Normlization 2 F6",
"Case Normlization 2 R1","Case Normlization 2 R2","Case Normlization 2 R3","Case Normlization 2 R4","Case Normlization 2 R5","Case Normlization 2 R6",
"Control Normlization 2 F1","Control Normlization 2 F2","Control Normlization 2 F3","Control Normlization 2 F4","Control Normlization 2 F5","Control Normlization 2 F6",
"Control Normlization 2 R1","Control Normlization 2 R2","Control Normlization 2 R3","Control Normlization 2 R4","Control Normlization 2 R5","Control Normlization 2 R6",
"Case Value F1 Normalized","Case Value F2 Normalized","Case Value F3 Normalized","Case Value F4 Normalized","Case Value F5 Normalized","Case Value F6 Normalized",
"Case Value R1 Normalized","Case Value R2 Normalized","Case Value R3 Normalized","Case Value R4 Normalized","Case Value R5 Normalized","Case Value R6 Normalized",
"Control Value F1 Normalized","Control Value F2 Normalized","Control Value F3 Normalized","Control Value F4 Normalized","Control Value F5 Normalized","Control Value F6 Normalized",
"Control Value R1 Normalized","Control Value R2 Normalized","Control Value R3 Normalized","Control Value R4 Normalized","Control Value R5 Normalized","Control Value R6 Normalized",
"Log Ratio Mean","Log Ratio SD","P Value","BH FDR")
wb <- createWorkbook()
addWorksheet(wb, "Supplementary Table S1a");
headerStyle <- createStyle(halign = "left", valign = "center",textDecoration = "bold", fontSize = 14);
writeData(wb,"Supplementary Table S1a","Supplementary Table S1a. A table contains all quantificable peptides",startRow = 1);
addStyle(wb, sheet = "Supplementary Table S1a", headerStyle, row = 1, cols = 1, gridExpand = TRUE, stack = TRUE);
si = c("Label Free Peptide","Peptide","Modification Free Peptide","Leading Protein","Protein Group","Protein Annotation","Treatment Type",
"F1 Case PSM","F1 Case Intensities","F1 Control PSM","F1 Control Intensities","F2 Case PSM","F2 Case Intensities","F2 Control PSM","F2 Control Intensities",
"F3 Case PSM","F3 Case Intensities","F3 Control PSM","F3 Control Intensities","F4 Case PSM","F4 Case Intensities","F4 Control PSM","F4 Control Intensities",
"F5 Case PSM","F5 Case Intensities","F5 Control PSM","F5 Control Intensities","F6 Case PSM","F6 Case Intensities","F6 Control PSM","F6 Control Intensities",
"R1 Case PSM","R1 Case Intensities","R1 Control PSM","R1 Control Intensities","R2 Case PSM","R2 Case Intensities","R2 Control PSM","R2 Control Intensities",
"R3 Case PSM","R3 Case Intensities","R3 Control PSM","R3 Control Intensities","R4 Case PSM","R4 Case Intensities","R4 Control PSM","R4 Control Intensities",
"R5 Case PSM","R5 Case Intensities","R5 Control PSM","R5 Control Intensities","R6 Case PSM","R6 Case Intensities","R6 Control PSM","R6 Control Intensities",
"Total PSM")
headerStyle2 <- createStyle(halign = "left", valign = "center",textDecoration = "bold", fontSize = 11);
addStyle(wb, sheet = "Supplementary Table S1a", headerStyle2, row = 2, cols = 1:24, gridExpand = TRUE, stack = TRUE);
writeData(wb,"Supplementary Table S1a",matrix(si,nrow=1),startRow = 2,colNames = F);
r=3;
writeData(wb,"Supplementary Table S1a",total_table,startRow = r,colNames = FALSE);
addWorksheet(wb, "Supplementary Table S1b");
headerStyle <- createStyle(halign = "left", valign = "center",textDecoration = "bold", fontSize = 14);
writeData(wb,"Supplementary Table S1b","Supplementary Table S1b. A table contains quantification results",startRow = 1);
addStyle(wb, sheet = "Supplementary Table S1b", headerStyle, row = 1, cols = 1, gridExpand = TRUE, stack = TRUE);
si = c('Leading Protein',"Leading Protein Annotation","Case Peptides","Control Peptides","Case PSMs","Control PSMs",
"Case Experimental Reps","Control Experimental",'Case Biological Reps',"Control Biological Reps","Total PSMs",
"Total Experimental Reps","Total Biological Reps",
"Case LFQ F1","Case LFQ F2","Case LFQ F3","Case LFQ F4","Case LFQ F5","Case LFQ F6",
"Case LFQ R1","Case LFQ R2","Case LFQ R3","Case LFQ R4","Case LFQ R5","Case LFQ R6",
"Control LFQ F1","Control LFQ F2","Control LFQ F3","Control LFQ F4","Control LFQ F5","Control LFQ F6",
"Control LFQ R1","Control LFQ R2","Control LFQ R3","Control LFQ R4","Control LFQ R5","Control LFQ R6",
"Case Normlization 1 F1","Case Normlization 1 F2","Case Normlization 1 F3","Case Normlization 1 F4","Case Normlization 1 F5","Case Normlization 1 F6",
"Case Normlization 1 R1","Case Normlization 1 R2","Case Normlization 1 R3","Case Normlization 1 R4","Case Normlization 1 R5","Case Normlization 1 R6",
"Control Normlization 1 F1","Control Normlization 1 F2","Control Normlization 1 F3","Control Normlization 1 F4","Control Normlization 1 F5","Control Normlization 1 F6",
"Control Normlization 1 R1","Control Normlization 1 R2","Control Normlization 1 R3","Control Normlization 1 R4","Control Normlization 1 R5","Control Normlization 1 R6",
"Case Normlization 2 F1","Case Normlization 2 F2","Case Normlization 2 F3","Case Normlization 2 F4","Case Normlization 2 F5","Case Normlization 2 F6",
"Case Normlization 2 R1","Case Normlization 2 R2","Case Normlization 2 R3","Case Normlization 2 R4","Case Normlization 2 R5","Case Normlization 2 R6",
"Control Normlization 2 F1","Control Normlization 2 F2","Control Normlization 2 F3","Control Normlization 2 F4","Control Normlization 2 F5","Control Normlization 2 F6",
"Control Normlization 2 R1","Control Normlization 2 R2","Control Normlization 2 R3","Control Normlization 2 R4","Control Normlization 2 R5","Control Normlization 2 R6",
"Case LFQ F1 Normalized","Case LFQ F2 Normalized","Case LFQ F3 Normalized","Case LFQ F4 Normalized","Case LFQ F5 Normalized","Case LFQ F6 Normalized",
"Case LFQ R1 Normalized","Case LFQ R2 Normalized","Case LFQ R3 Normalized","Case LFQ R4 Normalized","Case LFQ R5 Normalized","Case LFQ R6 Normalized",
"Control LFQ F1 Normalized","Control LFQ F2 Normalized","Control LFQ F3 Normalized","Control LFQ F4 Normalized","Control LFQ F5 Normalized","Control LFQ F6 Normalized",
"Control LFQ R1 Normalized","Control LFQ R2 Normalized","Control LFQ R3 Normalized","Control LFQ R4 Normalized","Control LFQ R5 Normalized","Control LFQ R6 Normalized",
"Log Ratio Mean","Log Ratio SD","P Value","BH FDR")
headerStyle2 <- createStyle(halign = "left", valign = "center",textDecoration = "bold", fontSize = 11);
addStyle(wb, sheet = "Supplementary Table S1b", headerStyle2, row = 2, cols = 1:113, gridExpand = TRUE, stack = TRUE);
writeData(wb,"Supplementary Table S1b",matrix(si,nrow=1),startRow = 2,colNames = F);
r=3;
writeData(wb,"Supplementary Table S1b",protein.biotin.quan,startRow = r,colNames = FALSE);
saveWorkbook(wb,file= paste0(path,"/Supplementary Table S",".xlsx"),overwrite = TRUE);
}
############
label.free.quantification(case,control,fasta,psm,delta,bio.rep,exp.rep,label.cut,protein.type,
combination,enable.internal.norm,internal.protein,normalization_type,
enable.log.ratio.median.adjustment,case.protein,control.protein,norm2.case,norm2.control,path)

## Sheet: Table S4b
Supplemental Table S4b. Total peptides of MKK1-ID VS. ID in Experiment 1 (E1).
Label_Free_PeptideI	PeptideII	Modification_Free_PeptideIII	Leading_ProteinIV	Protein_GroupV	Protein_AnnotationVI	Treatment_TypeVII	m1_MKK1-ID_PSMVIII	m1_MKK1-ID_IntensitiesIX	m1_ID_PSMX	m1_ID_IntensitiesXI	m2_MKK1-ID_PSMVIII	m2_MKK1-ID_IntensitiesIX	m2_ID_PSMX	m2_ID_IntensitiesXI	m3_MKK1-ID_PSMVIII	m3_MKK1-ID_IntensitiesIX	m3_ID_PSMX	m3_ID_IntensitiesXI	m4_MKK1-ID_PSMVIII	m4_MKK1-ID_IntensitiesIX	m4_ID_PSMX	m4_ID_IntensitiesXI	m5_MKK1-ID_PSMVIII	m5_MKK1-ID_IntensitiesIX	m5_ID_PSMX	m5_ID_IntensitiesXI	m6_MKK1-ID_PSMVIII	m6_MKK1-ID_IntensitiesIX	m6_ID_PSMX	m6_ID_IntensitiesXI	Total_PSMXXXII
nRDAAQAAGAGAEEDc	nRDAAQAAGAGAEEDc	nRDAAQAAGAGAEEDc	AT3G03960.1	AT3G03960.1	| Symbols: | TCP-1/cpn60 chaperonin family protein | chr3:1024432-1027604 FORWARD LENGTH=549	Case;Control	0		0		0		1	667419.1797	1	54452.39063	0		0		0		1	1095034.164	0		0		0		3
nVLDVYEARc	nVLDVYEARc	nVLDVYEARc	AT2G47730.1	AT2G02930.1;AT2G47730.1;AT4G02520.1	| Symbols: ATGSTF8, ATGSTF5, GST6, GSTF8 | glutathione S-transferase phi 8 | chr2:19558213-19559266 FORWARD LENGTH=263	Case;Control	0		0		0		0		1	1611530.818	0		0		1	1468275.234	2	2739697.234;3766868.016	0		4	382162.8242;815749.25;586773.7358;254277.1387	0		8
nGTM(15.995)TTTHSYTGDQRc	nGTM(15.995)TTTHSYTGDQRc	nGTMTTTHSYTGDQRc	AT1G42970.1	AT1G12900.1;AT1G12900.2;AT1G12900.3;AT1G12900.4;AT1G42970.1;AT3G26650.1	| Symbols: GAPB | glyceraldehyde-3-phosphate dehydrogenase B subunit | chr1:16127552-16129584 FORWARD LENGTH=447	Case;Control	0		0		0		1	599920.4063	0		1	272706.8164	0		0		1	2252498.875	0		1	384582.4414	0		4
nIAPEEHPVLLTEAPLNPKc	nIAPEEHPVLLTEAPLNPKc	nIAPEEHPVLLTEAPLNPKc	AT1G49240.1	AT1G49240.1;AT3G18780.1;AT3G18780.2	| Symbols: ACT8 | actin 8 | chr1:18216539-18217947 FORWARD LENGTH=377	Case;Control	0		1	1738627.633	1	938473.1719	1	1528096.047	0		1	3677230.172	0		0		1	20692845.92	0		0		0		5
nAIAELIPRc	nAIAELIPRc	nAIAELIPRc	AT2G20760.1	AT2G20760.1;AT3G51890.1	| Symbols: | Clathrin light chain protein | chr2:8943279-8945108 REVERSE LENGTH=338	Case	0		0		0		0		1	1509146.451	0		0		0		1	3237425.555	0		0		0		2
nTNDLAGDGTTTSVVLAQGFIAEGVKc	nTNDLAGDGTTTSVVLAQGFIAEGVKc	nTNDLAGDGTTTSVVLAQGFIAEGVKc	AT1G55490.1	AT1G55490.1;AT1G55490.2;AT3G13470.1	| Symbols: CPN60B, LEN1 | chaperonin 60 beta | chr1:20715717-20718673 REVERSE LENGTH=600	Case;Control	0		0		0		1	1667085.734	1	284430.2363	0		0		0		0		1	2475608.875	2	205905.8945;186264.25	0		5
nSIITGELPAGWEKc	nSIITGELPAGWEKc	nSIITGELPAGWEKc	AT3G60750.1	AT3G60750.1;AT3G60750.2	| Symbols: | Transketolase | chr3:22454004-22456824 FORWARD LENGTH=741	Case;Control	1	1570743.617	1	8602255.938	1	1902060.156	1	3952630.031	1	3980310.625	1	10649602.25	1	63478.0752	1	6959203.063	1	1966593.797	1	12281962.03	2	502827.6953;1685354.818	1	29702511.94	13
nQLSQTLISMAFTSKc	nQLSQTLISMAFTSKc	nQLSQTLISMAFTSKc	AT1G36160.1	AT1G36160.1;AT1G36160.2	| Symbols: ACC1, AT-ACC1, EMB22, GK, PAS3 | acetyl-CoA carboxylase 1 | chr1:13534196-13543773 FORWARD LENGTH=2254	Case;Control	0		0		0		1	4598800.813	1	324063.6133	0		0		1	2168595.359	0		1	1796774.188	0		0		4
nSTTTGHLIYKc	nSTTTGHLIYKc	nSTTTGHLIYKc	AT1G07920.1	AT1G07920.1;AT1G07930.1;AT1G07930.2;AT1G07940.1;AT1G07940.2;AT5G60390.1;AT5G60390.2;AT5G60390.3	| Symbols: | GTP binding Elongation factor Tu family protein | chr1:2455559-2457001 FORWARD LENGTH=449	Case;Control	2	922065.1602;1846492.789	2	3556844.381;4569219.883	1	2592090.219	1	5718923.898	2	2261058.801;1572615.165	2	4437498.984;9238491.148	1	1815315.143	1	1120273.848	1	28900826.16	1	3186666.203	0		1	2428342.93	15
nVVEVSTSKc	nVVEVSTSKc	nVVEVSTSKc	AT1G13950.1	AT1G13950.1;AT1G26630.1;AT1G26630.2;AT1G69410.1	| Symbols: EIF-5A, ELF5A-1, ATELF5A-1, EIF5A | eukaryotic elongation factor 5A-1 | chr1:4773631-4774668 FORWARD LENGTH=158	Case	0		0		0		0		1	1267930.817	0		0		0		3	282518.8955;573513.5127;2694304.516	0		0		0		4
nKYPEEASELKc	nKYPEEASELKc	nKYPEEASELKc	AT3G60750.1	AT3G60750.1;AT3G60750.2	| Symbols: | Transketolase | chr3:22454004-22456824 FORWARD LENGTH=741	Case;Control	0		1	1174033.949	0		1	1943147.078	2	337877.8784;506186.4092	1	2659199.141	0		2	844753.457;1467329.154	0		2	3428320.797;3399490.324	1	13010043.14	1	4092895.008	11
nTSYGFDVLLSSTSGPAFNAGRc	nTSYGFDVLLSSTSGPAFNAGRc	nTSYGFDVLLSSTSGPAFNAGRc	ATCG00340.1	ATCG00340.1	| Symbols: PSAB | Photosystem I, PsaA/PsaB protein | chrC:37375-39579 REVERSE LENGTH=734	Case;Control	2	374691.2813;349614.4453	1	2735223.469	1	153362.6328	1	4619931.688	2	201628.6406;366031.7793	2	9110983.719;5355495.438	0		2	3415806.75;2221674.078	0		1	18345287.53	4	738844.3672;349075.5547;718312.1875;446450.5781	2	7886648.125;6089690.313	18
nSSTATASNTSQM(15.995)SSEVDSVRGEESSLQNTRc	nSSTATASNTSQM(15.995)SSEVDSVRGEESSLQNTRc	nSSTATASNTSQMSSEVDSVRGEESSLQNTRc	AT5G42950.1	AT5G42950.1	| Symbols: | GYF domain-containing protein | chr5:17224436-17231044 FORWARD LENGTH=1714	Case	0		0		0		0		1	725997.4922	0		0		0		0		0		2	600956.9883;567755.1055	0		3
nKFVESAATSFSVAc	nKFVESAATSFSVAc	nKFVESAATSFSVAc	AT1G06680.1	AT1G06680.1;AT1G06680.2	| Symbols: PSBP-1, OEE2, PSII-P, OE23 | photosystem II subunit P-1 | chr1:2047940-2049186 FORWARD LENGTH=263	Case;Control	1	194614.9102	0		1	1951306.383	0		1	1042832.789	1	2447606.438	1	212801.4131	0		1	3016524.953	0		1	6225162.691	0		7
nLGALPGLTSKc	nLGALPGLTSKc	nLGALPGLTSKc	ATCG00380.1	ATCG00380.1	| Symbols: RPS4 | chloroplast ribosomal protein S4 | chrC:45223-45828 REVERSE LENGTH=201	Case	0		0		0		0		1	767764.5137	0		0		0		1	2392605.969	0		0		0		2
nGSSQIIAQYYQLIRc	nGSSQIIAQYYQLIRc	nGSSQIIAQYYQLIRc	AT1G65960.2	AT1G65960.1;AT1G65960.2	| Symbols: GAD2 | glutamate decarboxylase 2 | chr1:24552094-24557253 FORWARD LENGTH=494	Case;Control	1	1110128.785	0		0		0		0		0		0		0		0		1	3136928.547	0		0		2
nEAISLSLEKc	nEAISLSLEKc	nEAISLSLEKc	AT5G57870.1	AT5G57870.1;AT5G57870.2	| Symbols: eIFiso4G1 | MIF4G domain-containing protein / MA3 domain-containing protein | chr5:23439755-23443433 FORWARD LENGTH=780	Case	0		0		0		0		1	2106754.529	0		0		0		0		0		1	2280696.086	0		2
nFDDGVGGDNEVQRc	nFDDGVGGDNEVQRc	nFDDGVGGDNEVQRc	AT1G53750.1	AT1G53750.1	| Symbols: RPT1A | regulatory particle triple-A 1A | chr1:20065921-20068324 REVERSE LENGTH=426	Case;Control	0		0		0		1	768559.4219	1	310618.2324	0		0		1	342401.9922	0		1	807365.7344	0		0		4
nALLK(242.073)GPGNYSFNKc	nALLK(242.073)GPGNYSFNKc	nALLKGPGNYSFNKc	AT1G68060.1	AT1G68060.1	| Symbols: ATMAP70-1, MAP70-1 | microtubule-associated proteins 70-1 | chr1:25511392-25514226 REVERSE LENGTH=622	Case;Control	0		1	1181006.477	0		1	2408885.469	0		0		0		0		1	5589369.203	0		0		1	1711751.734	4
nELASFIVK(242.073)SSQKc	nELASFIVK(242.073)SSQKc	nELASFIVKSSQKc	AT1G15290.1	AT1G15290.1	| Symbols: | Tetratricopeptide repeat (TPR)-like superfamily protein | chr1:5257327-5264814 REVERSE LENGTH=1608	Case;Control	0		0		0		1	2629208.5	0		1	2856776.219	0		0		1	15708303.52	0		0		0		3
nSLLEEDAIRc	nSLLEEDAIRc	nSLLEEDAIRc	AT4G35090.1	AT4G35090.1;AT4G35090.2	| Symbols: CAT2 | catalase 2 | chr4:16700937-16703215 REVERSE LENGTH=492	Case;Control	1	804536.0996	1	2112291.148	1	1690635.758	1	8236619.664	1	3814887.328	1	13056876.25	0		1	9398903.273	1	10917250.54	1	18517300.94	1	3117937.578	0		10
nNAPAPNADPYSDNHFRc	nNAPAPNADPYSDNHFRc	nNAPAPNADPYSDNHFRc	AT1G14830.1	AT1G14830.1	| Symbols: ADL1C, ADL5, DRP1C, DL1C | DYNAMIN-like 1C | chr1:5107699-5111470 REVERSE LENGTH=614	Case;Control	0		0		1	2003665.047	2	395013.4063;2224046.984	2	221251.2188;4435188.191	2	12598587.61;526287.9375	0		1	5996576.273	1	30012426.22	2	382007.3281;15757278.27	2	15892559.34;1468025.063	2	18936041.43;483124.6875	15
nNM(15.995)ITGAAQM(15.995)DGAILVVSGADGPM(15.995)PQTKc	nNM(15.995)ITGAAQM(15.995)DGAILVVSGADGPM(15.995)PQTKc	nNMITGAAQMDGAILVVSGADGPMPQTKc	AT4G20360.1	AT4G20360.1	| Symbols: ATRAB8D, ATRABE1B, RABE1b | RAB GTPase homolog E1B | chr4:10990036-10991466 FORWARD LENGTH=476	Case	0		0		0		0		1	718447.0039	0		0		0		1	3613593.484	0		0		0		2
nIGNLSFQNYRPNKKc	nIGNLSFQNYRPNKKc	nIGNLSFQNYRPNKKc	ATCG00540.1	ATCG00540.1	| Symbols: PETA | photosynthetic electron transfer A | chrC:61657-62619 FORWARD LENGTH=320	Case;Control	1	249088.584	0		0		0		0		0		0		1	2803944.297	0		1	5205657.906	0		3	12747236.72;826948.0313;9969248.484	6
nVASNM(15.995)APDLEVAIVKc	nVASNM(15.995)APDLEVAIVKc	nVASNMAPDLEVAIVKc	AT2G25430.1	AT2G25430.1;AT4G32285.1;AT4G32285.2	| Symbols: | epsin N-terminal homology (ENTH) domain-containing protein / clathrin assembly protein-related | chr2:10822716-10824677 FORWARD LENGTH=653	Case	0		0		1	3488408.5	0		3	972096.3633;595155.457;1305700.379	0		0		0		1	20560469.86	0		1	781862.3906	0		6
nGSALSALQGTNDEIGRc	nGSALSALQGTNDEIGRc	nGSALSALQGTNDEIGRc	AT4G02930.1	AT4G02930.1	| Symbols: | GTP binding Elongation factor Tu family protein | chr4:1295751-1298354 REVERSE LENGTH=454	Case	0		0		0		0		1	333246.832	0		0		0		1	2102119.953	0		0		0		2
nTIEYQYSNDPERc	nTIEYQYSNDPERc	nTIEYQYSNDPERc	AT1G11310.1	AT1G11310.1;AT1G11310.2	| Symbols: MLO2, ATMLO2, PMR2 | Seven transmembrane MLO family protein | chr1:3800899-3803870 REVERSE LENGTH=573	Case;Control	0		1	682161.8359	0		0		1	111164.0117	1	2478300.25	0		0		0		1	1680674.484	0		1	1476013.453	5
nTNPTTSNPEVSIRc	nTNPTTSNPEVSIRc	nTNPTTSNPEVSIRc	ATCG00480.1	ATCG00480.1	| Symbols: ATPB, PB | ATP synthase subunit beta | chrC:52660-54156 REVERSE LENGTH=498	Case;Control	2	35384.3291;69978.43018	1	2937412.309	4	219460.9453;271883.5664;218907.8906;123746.8438	1	11582684.66	2	1282326.508;943087.6016	1	15525840.5	0		1	459494.8594	1	7951619.594	1	534666.0781	1	25636579.44	1	738541.1641	16
nSADTIFKc	nSADTIFKc	nSADTIFKc	AT1G72150.1	AT1G72150.1	| Symbols: PATL1 | PATELLIN 1 | chr1:27148558-27150652 FORWARD LENGTH=573	Case;Control	0		0		0		1	4347216.094	1	1774665.482	1	5369312.211	0		1	2709685.176	0		1	5059438.98	0		0		5
nM(15.995)GYAPFSAPAEEAAISALKRc	nM(15.995)GYAPFSAPAEEAAISALKRc	nMGYAPFSAPAEEAAISALKRc	AT1G57720.1	AT1G57720.1;AT1G57720.2	| Symbols: | Translation elongation factor EF1B, gamma chain | chr1:21377873-21380114 FORWARD LENGTH=413	Case	0		0		0		0		1	643240.3242	0		0		0		1	2350544.641	0		1	306953.4648	0		3
nTVEEEVFETRc	nTVEEEVFETRc	nTVEEEVFETRc	AT2G41740.1	AT2G41740.1	| Symbols: VLN2, ATVLN2 | villin 2 | chr2:17410962-17416878 REVERSE LENGTH=976	Case;Control	0		1	1638063.227	0		0		1	1339944.453	1	5507971.828	0		1	3712713.445	0		1	9577499.125	1	1297924.871	1	9437046.625	7
nM(15.995)SGQITVRc	nM(15.995)SGQITVRc	nMSGQITVRc	AT4G02510.1	AT4G02510.1	| Symbols: TOC159, TOC86, PPI2, TOC160, ATTOC159 | translocon at the outer envelope membrane of chloroplasts 159 | chr4:1104766-1109360 FORWARD LENGTH=1503	Case;Control	0		0		1	3825573.172	0		1	7856879.617	1	2964064.867	0		1	1100348.631	1	43381370.02	0		0		0		5
nSYYGVPSSGNTDTVGAAVANEKc	nSYYGVPSSGNTDTVGAAVANEKc	nSYYGVPSSGNTDTVGAAVANEKc	AT5G03280.1	AT5G03280.1	| Symbols: EIN2, PIR2, CKR1, ERA3, ORE3, ORE2, ATEIN2 | NRAMP metal ion transporter family protein | chr5:788589-793066 FORWARD LENGTH=1294	Case	0		0		0		0		1	167577.4063	0		0		0		0		0		1	271749.8359	0		2
nVSAVDLSLAPKc	nVSAVDLSLAPKc	nVSAVDLSLAPKc	AT1G19550.1	AT1G19550.1;AT1G19570.1;AT1G19570.2	| Symbols: | Glutathione S-transferase family protein | chr1:6767451-6767983 REVERSE LENGTH=153	Case;Control	0		0		0		1	1816056.492	0		0		0		0		1	6277690.055	0		1	2967064.93	0		3
nSVTPDSSK(226.078)FAPAPKc	nSVTPDSSK(226.078)FAPAPKc	nSVTPDSSKFAPAPKc	AT4G30160.1	AT4G30160.1;AT4G30160.2	| Symbols: VLN4, ATVLN4 | villin 4 | chr4:14754528-14759511 FORWARD LENGTH=974	Case	0		0		2	253224.1992;278721.0938	0		0		0		0		0		2	5169998.484;2715744.578	0		0		0		4
nGFLQQPDFVNM(15.995)M(15.995)QEIQKc	nGFLQQPDFVNM(15.995)M(15.995)QEIQKc	nGFLQQPDFVNMMQEIQKc	AT1G12270.1	AT1G12270.1	| Symbols: Hop1 | stress-inducible protein, putative | chr1:4172105-4174575 FORWARD LENGTH=572	Case;Control	0		0		1	480657	1	1174764.25	2	248767.5703;1304549.191	1	1935786.625	0		0		1	1722987.828	1	1342190.844	1	1417673.758	0		8
nKITAELQAASSSDSK(242.073)SFDPVERc	nKITAELQAASSSDSK(242.073)SFDPVERc	nKITAELQAASSSDSKSFDPVERc	AT5G14740.1	AT5G14740.1;AT5G14740.2;AT5G14740.3;AT5G14740.4;AT5G14740.5	| Symbols: CA2, CA18, BETA CA2 | carbonic anhydrase 2 | chr5:4758257-4762382 FORWARD LENGTH=331	Case	1	95875.86328	0		0		0		0		0		0		0		1	2392739.719	0		0		0		2
nDALNSAIDEEM(15.995)SADPKc	nDALNSAIDEEM(15.995)SADPKc	nDALNSAIDEEMSADPKc	AT5G50850.1	AT5G50850.1	| Symbols: MAB1 | Transketolase family protein | chr5:20689671-20692976 FORWARD LENGTH=363	Case	0		0		0		0		1	373752.4063	0		0		0		0		0		1	260120.4063	0		2
nELIIGDRc	nELIIGDRc	nELIIGDRc	ATCG00120.1	ATCG00120.1	| Symbols: ATPA | ATP synthase subunit alpha | chrC:9938-11461 REVERSE LENGTH=507	Case;Control	0		1	3816232.082	0		1	6219911.141	1	2975271.418	1	7997518.82	0		0		4	1489659.154;3945109.174;4110223.791;1797751.924	0		2	592019.1309;560097.7441	0		10
nIKVDLIVDVPVLGRc	nIKVDLIVDVPVLGRc	nIKVDLIVDVPVLGRc	AT2G44060.1	AT2G44060.1;AT2G44060.2	| Symbols: | Late embryogenesis abundant protein, group 2 | chr2:18226922-18227988 FORWARD LENGTH=325	Case;Control	1	801118.7734	0		0		1	2789410.875	0		0		0		1	3683681.281	0		1	6002029.406	0		1	1370201.344	5
nAAAAGFEKc	nAAAAGFEKc	nAAAAGFEKc	ATCG00280.1	ATCG00280.1	| Symbols: PSBC | photosystem II reaction center protein C | chrC:33720-35141 FORWARD LENGTH=473	Case	0		0		1	1500497.576	0		1	9532577.504	0		0		0		1	3244475.584	0		1	77242686.88	0		4
nAAAASK(242.073)GPKc	nAAAASK(242.073)GPKc	nAAAASKGPKc	AT3G53020.1	AT3G53020.1	| Symbols: STV1, RPL24B, RPL24 | Ribosomal protein L24e family protein | chr3:19660749-19661912 REVERSE LENGTH=163	Case;Control	1	74431.979	1	290544.2754	0		0		0		1	694018.832	0		1	117900.3516	1	27092077.3	0		0		0		5
nM(15.995)ISPSNIAVDIGRc	nM(15.995)ISPSNIAVDIGRc	nMISPSNIAVDIGRc	AT1G74470.1	AT1G74470.1	| Symbols: | Pyridine nucleotide-disulphide oxidoreductase family protein | chr1:27991248-27992845 FORWARD LENGTH=467	Case	0		0		0		0		1	1662125.93	0		0		0		1	7874311.688	0		0		0		2
nLM(15.995)PTSLERc	nLM(15.995)PTSLERc	nLMPTSLERc	AT3G44310.1	AT3G44300.1;AT3G44310.1;AT3G44310.2;AT3G44310.3	| Symbols: NIT1, ATNIT1, NITI | nitrilase 1 | chr3:15986901-15988841 FORWARD LENGTH=346	Case	0		0		0		0		1	1241420.976	0		0		0		1	21198940.31	0		0		0		2
nIM(15.995)K(226.078)AQALRc	nIM(15.995)K(226.078)AQALRc	nIMKAQALRc	AT5G52640.1	AT5G52640.1;AT5G56010.1;AT5G56030.1;AT5G56030.2	| Symbols: HSP81-1, ATHS83, HSP81.1, HSP83, ATHSP90.1, AtHsp90-1, HSP90.1 | heat shock protein 90.1 | chr5:21352542-21355147 FORWARD LENGTH=705	Case;Control	0		0		2	805648.1211;440960.7793	1	2856303.078	0		0		0		0		2	4684228.832;9885912.461	0		0		0		5
nLAIFTALAFSQKc	nLAIFTALAFSQKc	nLAIFTALAFSQKc	AT5G36230.1	AT1G65220.1;AT5G36230.1	| Symbols: | ARM repeat superfamily protein | chr5:14273519-14276773 FORWARD LENGTH=411	Case;Control	1	649389.9336	1	1744646.703	0		1	1660031.156	0		1	2519109.094	0		1	1430186.734	0		1	1129801.625	0		1	7066801.688	7
nLYSIASSAIGDFGDSKc	nLYSIASSAIGDFGDSKc	nLYSIASSAIGDFGDSKc	AT5G66190.1	AT5G66190.1;AT5G66190.2	| Symbols: ATLFNR1, FNR1 | ferredoxin-NADP(+)-oxidoreductase 1 | chr5:26451203-26453012 REVERSE LENGTH=360	Case;Control	0		0		1	444000.625	0		2	3368337.203;663454.4141	1	3398731.188	0		0		1	3745378.875	0		1	1467812.039	0		6
nVLDEEFGIVKc	nVLDEEFGIVKc	nVLDEEFGIVKc	AT1G42970.1	AT1G42970.1	| Symbols: GAPB | glyceraldehyde-3-phosphate dehydrogenase B subunit | chr1:16127552-16129584 FORWARD LENGTH=447	Case;Control	0		1	2924631.063	0		1	8094564.602	0		1	4336104.156	0		0		1	13413804.98	1	6838247.18	2	2231161.234;1189680.438	1	8259882.188	8
nTYHELVQSAPVISSKc	nTYHELVQSAPVISSKc	nTYHELVQSAPVISSKc	AT2G35050.1	AT2G35050.1	| Symbols: | Protein kinase superfamily protein with octicosapeptide/Phox/Bem1p domain | chr2:14769708-14774796 FORWARD LENGTH=1257	Case;Control	1	337194.2861	0		0		1	3166634.484	2	3826201.973;185231.8672	0		1	72577.42041	0		0		0		2	309687.0078;1370196.428	0		7
nLAIPVAGEQSITK(226.078)FLTQSGTFKc	nLAIPVAGEQSITK(226.078)FLTQSGTFKc	nLAIPVAGEQSITKFLTQSGTFKc	AT4G29810.1	AT4G29810.1	| Symbols: ATMKK2, MKK2, MK1 | MAP kinase kinase 2 | chr4:14593299-14595241 REVERSE LENGTH=363	Case;Control	0		0		0		0		0		1	4244326.859	0		0		1	2380697.711	0		0		1	3351479.469	3
nGNVLEPEGTIEIKc	nGNVLEPEGTIEIKc	nGNVLEPEGTIEIKc	AT1G36160.1	AT1G36160.1;AT1G36160.2	| Symbols: ACC1, AT-ACC1, EMB22, GK, PAS3 | acetyl-CoA carboxylase 1 | chr1:13534196-13543773 FORWARD LENGTH=2254	Case;Control	0		1	3698866.211	1	1239822.219	1	4663150	1	1911303.313	1	5331035.563	0		1	1445497.75	0		1	6434590.563	1	3031485.047	1	5624976.313	9
nSTNLDSWSPEQLRc	nSTNLDSWSPEQLRc	nSTNLDSWSPEQLRc	AT4G17890.1	AT4G17890.1;AT4G17890.2;AT5G46750.1	| Symbols: AGD8 | ARF-GAP domain 8 | chr4:9937121-9939146 FORWARD LENGTH=413	Case;Control	1	274701.1484	0		0		0		1	3622926.719	0		1	115708.9492	0		1	5866716.578	1	7174554.609	1	2436659.137	1	12893029.13	7
nVAGTYGYM(15.995)APEYAM(15.995)Rc	nVAGTYGYM(15.995)APEYAM(15.995)Rc	nVAGTYGYMAPEYAMRc	AT3G14840.2	AT3G14840.2	| Symbols: | Leucine-rich repeat transmembrane protein kinase | chr3:4988271-4993891 FORWARD LENGTH=1020	Case	0		0		0		0		1	428121.0313	0		0		0		1	2262876.43	0		2	324254.8594;238468.625	0		4
nHYPVLFRc	nHYPVLFRc	nHYPVLFRc	AT4G33010.1	AT4G33010.1;AT4G33010.2	| Symbols: AtGLDP1, GLDP1 | glycine decarboxylase P-protein 1 | chr4:15926852-15931150 REVERSE LENGTH=1037	Case;Control	0		1	3132053.688	1	2584564.395	1	4017539.063	0		1	12466359	0		1	1674803.5	0		1	3578469.875	0		1	8058535.375	7
nSALVTTAYDVENSGEPIEDLATGKc	nSALVTTAYDVENSGEPIEDLATGKc	nSALVTTAYDVENSGEPIEDLATGKc	AT3G14067.1	AT3G14067.1	| Symbols: | Subtilase family protein | chr3:4658421-4660754 REVERSE LENGTH=777	Case;Control	0		0		0		1	1347965.656	1	119125.8164	2	10767250;4423521.125	0		0		1	596375.1563	1	4240869.609	2	646087.5273;253022.9609	1	6825595.031	9
nFLTQAVEEAYKc	nFLTQAVEEAYKc	nFLTQAVEEAYKc	AT5G28050.1	AT5G28050.1;AT5G28050.2	| Symbols: | Cytidine/deoxycytidylate deaminase family protein | chr5:10044209-10045755 REVERSE LENGTH=185	Case;Control	0		0		0		1	2339992.563	1	1680358.859	1	4006318.391	0		0		1	6652788.078	0		1	1479349.168	0		5
nVLVENEAKVDQGQPILVLEAM(15.995)K(242.073)M(15.995)EHVVKc	nVLVENEAKVDQGQPILVLEAM(15.995)K(242.073)M(15.995)EHVVKc	nVLVENEAKVDQGQPILVLEAMKMEHVVKc	AT1G03090.2	AT1G03090.1;AT1G03090.2	| Symbols: MCCA | methylcrotonyl-CoA carboxylase alpha chain, mitochondrial / 3-methylcrotonyl-CoA carboxylase 1 (MCCA) | chr1:739715-743819 FORWARD LENGTH=734	Case;Control	3	964973.6484;225327.5391;904265.8711	0		2	534757.2656;1466813.242	1	7578130.188	2	676304.2227;434496.3164	2	6584744.125;8129863.094	2	835147.6875;1976904.152	2	6038889.563;4724484.141	1	6818726.547	4	81919448.25;11260098.78;144213620.5;16265691.88	3	2012125.898;3450210.469;2689323.609	3	14170155.16;238714186.4;23733162.63	25
nRLPLDPGNPLFLHRc	nRLPLDPGNPLFLHRc	nRLPLDPGNPLFLHRc	AT2G07360.1	AT2G07360.1;AT2G07360.2	| Symbols: | SH3 domain-containing protein | chr2:3047623-3057099 REVERSE LENGTH=1196	Case;Control	1	470601.8457	0		0		0		0		1	1921331.75	0		0		0		1	1768848.734	0		0		3
nSDVILTKc	nSDVILTKc	nSDVILTKc	AT1G72150.1	AT1G72150.1	| Symbols: PATL1 | PATELLIN 1 | chr1:27148558-27150652 FORWARD LENGTH=573	Case;Control	0		0		0		1	3336802.555	1	1517190.84	1	5126941.047	0		0		0		0		1	23624257.31	0		4
nLGDGAAESLHVKDYK(242.073)Yc	nLGDGAAESLHVKDYK(242.073)Yc	nLGDGAAESLHVKDYKYc	AT3G52930.1	AT3G52930.1	| Symbols: | Aldolase superfamily protein | chr3:19627383-19628874 REVERSE LENGTH=358	Case;Control	1	52479.21484	2	1825217.367;298982.4063	0		2	941747.4219;15794300.44	0		1	879143.9688	1	137324.541	1	1640848.391	2	20996756.67;4079019.656	1	1351966.609	0		1	10023797.17	12
nM(15.995)PQVVAPAAGPIGFTPM(15.995)ATPGVAPRc	nM(15.995)PQVVAPAAGPIGFTPM(15.995)ATPGVAPRc	nMPQVVAPAAGPIGFTPMATPGVAPRc	AT3G63460.1	AT3G63460.1;AT3G63460.2;AT3G63460.3	| Symbols: | transducin family protein / WD-40 repeat family protein | chr3:23431009-23437241 REVERSE LENGTH=1104	Case	0		0		0		0		1	893532.6094	0		0		0		1	5545134.211	0		1	421888.375	0		3
nVVIEQGAVPIFVKc	nVVIEQGAVPIFVKc	nVVIEQGAVPIFVKc	AT1G09270.1	AT1G09270.1;AT1G09270.2;AT1G09270.3	| Symbols: IMPA-4 | importin alpha isoform 4 | chr1:2994506-2997833 FORWARD LENGTH=538	Case	0		0		0		0		1	673367.5918	0		0		0		1	556155.125	0		0		0		2
nSSVESSVIPSFEKc	nSSVESSVIPSFEKc	nSSVESSVIPSFEKc	AT3G13300.1	AT3G13300.1;AT3G13300.2	| Symbols: VCS | Transducin/WD40 repeat-like superfamily protein | chr3:4304085-4309949 FORWARD LENGTH=1344	Case	0		0		1	2313640.805	0		1	1598373.516	0		0		0		1	10333134.95	0		1	1359476.215	0		4
nAQPSEAVLEK(242.073)SAM(15.995)YNQVSEVIPVTGFEVKc	nAQPSEAVLEK(242.073)SAM(15.995)YNQVSEVIPVTGFEVKc	nAQPSEAVLEKSAMYNQVSEVIPVTGFEVKc	AT4G39680.1	AT4G39680.1;AT4G39680.2	| Symbols: | SAP domain-containing protein | chr4:18414604-18416938 REVERSE LENGTH=633	Case;Control	0		0		1	1395758.148	0		1	556859.7539	0		0		0		3	9591712.086;5136725.477;4318646.313	1	10529356.06	1	1577793.742	0		7
nTAAEFFNLTTEEKc	nTAAEFFNLTTEEKc	nTAAEFFNLTTEEKc	AT3G19000.1	AT3G19000.1;AT3G19000.2	| Symbols: | 2-oxoglutarate (2OG) and Fe(II)-dependent oxygenase superfamily protein | chr3:6553668-6554987 REVERSE LENGTH=352	Case;Control	0		0		0		1	5035194.891	1	1131470.238	0		0		1	2438489.594	0		1	3225789.188	1	1504000.25	1	2552812.781	6
nSITPSAYEATLRc	nSITPSAYEATLRc	nSITPSAYEATLRc	AT1G79830.1	AT1G79830.1;AT1G79830.2;AT1G79830.3;AT1G79830.4	| Symbols: GC5 | golgin candidate 5 | chr1:30028110-30033508 REVERSE LENGTH=956	Case	0		0		0		0		1	643487.3477	0		0		0		0		0		1	1386141.324	0		2
nKLESSLKc	nKLESSLKc	nKLESSLKc	AT1G31330.1	AT1G31330.1	| Symbols: PSAF | photosystem I subunit F | chr1:11215011-11215939 REVERSE LENGTH=221	Case	0		0		0		0		1	4445260.074	0		0		0		1	16273444.95	0		1	4697346.66	0		3
nALDYDTLNENVKc	nALDYDTLNENVKc	nALDYDTLNENVKc	AT1G23310.1	AT1G23310.1;AT1G23310.2	| Symbols: GGT1, AOAT1, GGAT1 | glutamate:glyoxylate aminotransferase | chr1:8268720-8271329 REVERSE LENGTH=481	Case;Control	0		1	1766883.148	0		1	4132263.469	1	2949383.313	0		0		0		1	14683795.23	1	3051785	1	2875288.82	0		6
nSDVYPQASSFGAK(242.073)GLNIDIQSNKc	nSDVYPQASSFGAK(242.073)GLNIDIQSNKc	nSDVYPQASSFGAKGLNIDIQSNKc	AT1G13190.1	AT1G13190.1	| Symbols: | RNA-binding (RRM/RBD/RNP motifs) family protein | chr1:4499633-4501354 FORWARD LENGTH=573	Case	1	212735.4258	0		1	1111743.594	0		0		0		1	216798.6289	0		2	15576264.22;968577.2813	0		1	645168.5859	0		6
nYSQVVSNALDM(15.995)Kc	nYSQVVSNALDM(15.995)Kc	nYSQVVSNALDMKc	AT1G22780.1	AT1G22780.1;AT1G34030.1;AT4G09800.1	| Symbols: PFL, RPS18A, PFL1 | Ribosomal protein S13/S18 family | chr1:8067990-8069163 FORWARD LENGTH=152	Case	0		0		0		0		1	1043029.703	0		0		0		0		0		1	326989.7109	0		2
nAAVAYEPNKPLVIEDVQVAPPQAGEVRc	nAAVAYEPNKPLVIEDVQVAPPQAGEVRc	nAAVAYEPNKPLVIEDVQVAPPQAGEVRc	AT5G43940.1	AT5G43940.1	| Symbols: HOT5, ADH2, GSNOR, ATGSNOR1, PAR2 | GroES-like zinc-binding dehydrogenase family protein | chr5:17684265-17686379 FORWARD LENGTH=379	Case	0		0		0		0		1	918000.7734	0		0		0		1	2756314.984	0		1	352064.0156	0		3
nGLAYDTSDDQQDITRGKc	nGLAYDTSDDQQDITRGKc	nGLAYDTSDDQQDITRGKc	AT2G39730.1	AT2G39730.1;AT2G39730.2;AT2G39730.3	| Symbols: RCA | rubisco activase | chr2:16570951-16573345 REVERSE LENGTH=474	Case;Control	1	71905.98291	1	1232204.109	0		1	2599233.375	2	156645.7578;4160184.375	1	2651130.969	0		1	1907380.531	0		0		0		1	1583129.875	8
nGGLDFTKc	nGGLDFTKc	nGGLDFTKc	ATCG00490.1	ATCG00490.1	| Symbols: RBCL | ribulose-bisphosphate carboxylases | chrC:54958-56397 FORWARD LENGTH=479	Case	0		0		1	246952.5449	0		0		0		0		0		1	4462737.031	0		1	1383848.461	0		3
nTM(15.995)EINPENSIM(15.995)DELRc	nTM(15.995)EINPENSIM(15.995)DELRc	nTMEINPENSIMDELRc	AT5G56000.1	AT5G56000.1;AT5G56010.1;AT5G56030.1;AT5G56030.2	| Symbols: Hsp81.4, AtHsp90.4 | HEAT SHOCK PROTEIN 81.4 | chr5:22677602-22680067 REVERSE LENGTH=699	Case;Control	0		1	997382.9063	1	162954.6172	1	2781373.672	1	449068.2969	1	6513704.375	0		1	1687584.438	0		1	2323335.938	1	595429.9531	1	4361771.844	9
nLLLNALLYAGM(15.995)Kc	nLLLNALLYAGM(15.995)Kc	nLLLNALLYAGMKc	AT4G11790.1	AT4G11790.1	| Symbols: | Pleckstrin homology (PH) domain superfamily protein | chr4:7090456-7093208 FORWARD LENGTH=443	Case;Control	1	362455.8418	1	2272137.844	0		0		0		0		0		1	1016808.563	0		1	1189691.484	0		1	1436532.188	5
nAASAVADNGTKEEESVLGGIVDDAEEGVKc	nAASAVADNGTKEEESVLGGIVDDAEEGVKc	nAASAVADNGTKEEESVLGGIVDDAEEGVKc	AT4G02510.1	AT4G02510.1	| Symbols: TOC159, TOC86, PPI2, TOC160, ATTOC159 | translocon at the outer envelope membrane of chloroplasts 159 | chr4:1104766-1109360 FORWARD LENGTH=1503	Case;Control	0		1	5932670.703	0		4	7046885.828;1126776.719;6316434.344;1616554.938	1	589760.7734	6	7528765.094;9375449.125;9714878.75;1807406.438;4012807.375;10592253.78	0		2	10565684.81;3126582.75	1	2079034.984	2	6126712.672;873919.0313	1	341826.8594	2	10969016.47;8051495.313	20
nGVVGPVINGINK(226.078)HAFAc	nGVVGPVINGINK(226.078)HAFAc	nGVVGPVINGINKHAFAc	AT2G38710.1	AT2G38710.1;AT2G38710.2	| Symbols: | AMMECR1 family | chr2:16184517-16186764 REVERSE LENGTH=214	Case	2	220880.9277;437897.7031	0		0		0		0		0		0		0		2	4879851.625;5956493.148	0		0		0		4
nTYLPTYRc	nTYLPTYRc	nTYLPTYRc	AT1G74470.1	AT1G74470.1	| Symbols: | Pyridine nucleotide-disulphide oxidoreductase family protein | chr1:27991248-27992845 FORWARD LENGTH=467	Case;Control	0		1	1408602.742	0		1	5299180.484	0		1	5582654.555	0		0		0		1	3952143.109	1	787578.2754	0		5
nTVSGVAGPLVILDKVKGPKc	nTVSGVAGPLVILDKVKGPKc	nTVSGVAGPLVILDKVKGPKc	AT1G20260.1	AT1G20260.1;AT1G76030.1	| Symbols: | ATPase, V1 complex, subunit B protein | chr1:7016971-7020290 FORWARD LENGTH=487	Case;Control	0		2	735661.5;13747662.83	0		2	2064268.969;6545108.297	1	551333.0566	1	4323094.281	0		2	4390474.063;11760620.67	0		2	6277171.094;2113655.594	0		2	2847912.406;12331848.91	12
nAGISTGFFDLQPKc	nAGISTGFFDLQPKc	nAGISTGFFDLQPKc	AT3G53260.1	AT3G53260.1	| Symbols: PAL2, ATPAL2 | phenylalanine ammonia-lyase 2 | chr3:19744256-19746619 REVERSE LENGTH=717	Case;Control	0		0		1	774571.8047	0		1	961917.7305	1	3064787.438	0		0		1	4569374.063	0		1	1805124.551	0		5
nALSTSKPDPVVEDQAc	nALSTSKPDPVVEDQAc	nALSTSKPDPVVEDQAc	AT2G41840.1	AT2G41840.1	| Symbols: | Ribosomal protein S5 family protein | chr2:17460016-17461398 REVERSE LENGTH=285	Case;Control	0		0		0		1	1274882.891	1	189316.3438	0		0		0		0		1	3431611.703	0		0		3
nTLDAINYSDIATIPVDRc	nTLDAINYSDIATIPVDRc	nTLDAINYSDIATIPVDRc	AT4G31160.1	AT4G31160.1	| Symbols: DCAF1 | DDB1-CUL4 associated factor 1 | chr4:15145936-15152939 FORWARD LENGTH=1883	Case	0		0		0		0		1	131510.1172	0		0		0		0		0		1	330997.1094	0		2
nAFDAYASAAKc	nAFDAYASAAKc	nAFDAYASAAKc	AT2G25430.1	AT2G25430.1;AT4G32285.1;AT4G32285.2	| Symbols: | epsin N-terminal homology (ENTH) domain-containing protein / clathrin assembly protein-related | chr2:10822716-10824677 FORWARD LENGTH=653	Case	0		0		0		0		1	1695346.844	0		0		0		1	39156710.03	0		1	11200811.81	0		3
nGPLSLM(15.995)SQAQSIYKc	nGPLSLM(15.995)SQAQSIYKc	nGPLSLMSQAQSIYKc	AT5G07030.1	AT5G07030.1	| Symbols: | Eukaryotic aspartyl protease family protein | chr5:2183600-2185717 REVERSE LENGTH=455	Case	0		0		1	1698039.797	0		1	2061806.109	0		0		0		1	3803559.063	0		1	1996366.945	0		4
nSIVGATLEVIQKc	nSIVGATLEVIQKc	nSIVGATLEVIQKc	AT2G36620.1	AT2G36620.1;AT3G53020.1	| Symbols: RPL24A | ribosomal protein L24 | chr2:15350548-15351819 REVERSE LENGTH=164	Case;Control	0		0		1	856088.2734	1	4253725.203	1	607308.2344	1	4639188.734	0		1	4268477.891	1	2438757.398	1	9102453.281	1	3104379.668	1	5835176.719	9
nSPNSETYVIFGEAKc	nSPNSETYVIFGEAKc	nSPNSETYVIFGEAKc	AT4G10480.1	AT4G10480.1;AT4G10480.2	| Symbols: | Nascent polypeptide-associated complex (NAC), alpha subunit family protein | chr4:6478089-6479079 REVERSE LENGTH=212	Case;Control	1	167080.334	0		0		0		0		0		0		0		1	2085230.391	1	3287012.078	0		1	5751896.234	4
nYEIGENSIPK(226.078)DAAYQIIKDELM(15.995)LDGNPRc	nYEIGENSIPK(226.078)DAAYQIIKDELM(15.995)LDGNPRc	nYEIGENSIPKDAAYQIIKDELMLDGNPRc	AT1G65960.2	AT1G65960.2	| Symbols: GAD2 | glutamate decarboxylase 2 | chr1:24552094-24557253 FORWARD LENGTH=494	Case;Control	0		0		0		0		0		1	3676414.219	0		0		1	226604.4688	0		0		1	2346511.453	3
nGIYPAVDPLDSTSTM(15.995)LQPRc	nGIYPAVDPLDSTSTM(15.995)LQPRc	nGIYPAVDPLDSTSTMLQPRc	ATCG00480.1	ATCG00480.1	| Symbols: ATPB, PB | ATP synthase subunit beta | chrC:52660-54156 REVERSE LENGTH=498	Case;Control	0		0		1	973489.8281	1	1637078.938	1	1454582.375	1	4335681.938	0		0		2	3446083.094;3481465.68	0		2	385370.0313;2153830.836	0		8
nSDAALLNLEEGSSPIPNPSTAAEDSRc	nSDAALLNLEEGSSPIPNPSTAAEDSRc	nSDAALLNLEEGSSPIPNPSTAAEDSRc	AT5G10470.2	AT5G10470.1;AT5G10470.2	| Symbols: KAC1 | kinesin like protein for actin based chloroplast movement 1 | chr5:3290121-3297248 REVERSE LENGTH=1274	Case	0		0		0		0		1	605712.8711	0		0		0		0		0		1	568795.8008	0		2
nSGESVDDESENYLSDLGKc	nSGESVDDESENYLSDLGKc	nSGESVDDESENYLSDLGKc	AT1G42550.1	AT1G42550.1	| Symbols: PMI1 | plastid movement impaired1 | chr1:15977131-15979734 FORWARD LENGTH=843	Case;Control	0		0		0		1	2071833.906	1	237782.1641	1	2789009.375	0		1	10410804.75	0		1	14026564.94	0		1	26232095.22	6
nAALNLAYQNFSKc	nAALNLAYQNFSKc	nAALNLAYQNFSKc	AT1G09620.1	AT1G09620.1	| Symbols: | ATP binding;leucine-tRNA ligases;aminoacyl-tRNA ligases;nucleotide binding;ATP binding;aminoacyl-tRNA ligases | chr1:3113077-3116455 REVERSE LENGTH=1091	Case	0		0		0		0		1	683027.2188	0		0		0		1	2079136.93	0		0		0		2
nTITLEVESSDTIDNVKc	nTITLEVESSDTIDNVKc	nTITLEVESSDTIDNVKc	AT1G23410.1	AT1G23410.1;AT1G31340.1;AT1G55060.1;AT1G65350.1;AT2G35635.1;AT2G36170.1;AT2G47110.1;AT2G47110.2;AT3G09790.1;AT3G52590.1;AT3G62250.1;AT4G02890.1;AT4G02890.2;AT4G02890.3;AT4G02890.4;AT4G05050.1;AT4G05050.2;AT4G05050.3;AT4G05050.4;AT4G05320.1;AT4G05320.2;AT4G05320.3;AT4G05320.4;AT4G05320.5;AT4G05320.6;AT5G03240.1;AT5G03240.2;AT5G03240.3;AT5G20620.1;AT5G37640.1	| Symbols: | Ribosomal protein S27a / Ubiquitin family protein | chr1:8314940-8315410 FORWARD LENGTH=156	Case;Control	2	306848.7656;364985.4141	1	2344290.594	1	509678.0391	1	3184541.219	3	725443.5859;1669655.9;283966.9766	2	6474147.25;17323582.44	0		1	2328970.172	0		2	3000365.828;916492.2813	5	160672.5391;652265.7188;213983.4375;223747.5781;528392.4297	1	6273390.563	19
nAAM(15.995)GGGLDPLLLNGM(15.995)YDQGAVRc	nAAM(15.995)GGGLDPLLLNGM(15.995)YDQGAVRc	nAAMGGGLDPLLLNGMYDQGAVRc	AT4G32285.1	AT4G32285.1;AT4G32285.2	| Symbols: | ENTH/ANTH/VHS superfamily protein | chr4:15586003-15587910 FORWARD LENGTH=635	Case	0		0		0		0		1	616837.9336	0		0		0		1	3052175.625	0		1	1062362.906	0		3
nAGGIFLPLVKc	nAGGIFLPLVKc	nAGGIFLPLVKc	AT5G12860.1	AT5G12860.1;AT5G12860.2	| Symbols: DiT1 | dicarboxylate transporter 1 | chr5:4059927-4061919 REVERSE LENGTH=557	Case;Control	0		0		0		0		1	822757.3906	0		0		0		1	1921958.117	1	1127296.813	0		1	1901782.875	4
nSASSPSQAVSQSSSQSKc	nSASSPSQAVSQSSSQSKc	nSASSPSQAVSQSSSQSKc	AT5G42950.1	AT5G42950.1	| Symbols: | GYF domain-containing protein | chr5:17224436-17231044 FORWARD LENGTH=1714	Case;Control	1	139514.6641	0		1	184533.3906	1	216995.9688	1	233805.707	1	328633.5781	0		1	134862.5352	1	202780.8242	1	195504.4688	1	15909459.25	1	356364.25	10
nDDIDAVAWKc	nDDIDAVAWKc	nDDIDAVAWKc	AT1G14830.1	AT1G14830.1	| Symbols: ADL1C, ADL5, DRP1C, DL1C | DYNAMIN-like 1C | chr1:5107699-5111470 REVERSE LENGTH=614	Case;Control	0		1	2155092.805	0		1	4492464.523	1	528925.8115	1	2950650.063	0		0		0		0		1	2895559.477	0		5
nTEHIQSGLEELIKc	nTEHIQSGLEELIKc	nTEHIQSGLEELIKc	AT1G21630.1	AT1G21630.1;AT1G21630.2	| Symbols: | Calcium-binding EF hand family protein | chr1:7581457-7587796 FORWARD LENGTH=1218	Case;Control	1	514023.6484	0		0		0		1	1013046.523	2	2480983.234;6648989.828	0		1	2587488.352	0		0		0		1	4001488.953	6
nAAYEIPIIARc	nAAYEIPIIARc	nAAYEIPIIARc	AT5G14250.1	AT5G14250.1;AT5G14250.2	| Symbols: COP13, CSN3, FUS11 | Proteasome component (PCI) domain protein | chr5:4597970-4600561 FORWARD LENGTH=429	Case	0		0		0		0		1	896454.3574	0		0		0		1	2081834.945	0		1	808146.2422	0		3
nTTSADTQAQLQNRc	nTTSADTQAQLQNRc	nTTSADTQAQLQNRc	AT4G24680.1	AT4G24680.1	| Symbols: MOS1 | modifier of snc1 | chr4:12733425-12739737 FORWARD LENGTH=1427	Case;Control	0		1	157940.6602	0		1	711929.7031	1	3079149.422	1	642811.7266	1	56374.53613	1	194085.0547	0		1	436396.6328	0		1	721577.0156	8
nALVTLIEKc	nALVTLIEKc	nALVTLIEKc	AT2G30860.1	AT2G30860.1;AT2G30860.2	| Symbols: ATGSTF9, GLUTTR, ATGSTF7, GSTF9 | glutathione S-transferase PHI 9 | chr2:13139132-13140057 FORWARD LENGTH=215	Case	0		0		0		0		1	1030021.035	0		0		0		1	6363298.445	0		1	1786838.305	0		3
nTFTNVLQKc	nTFTNVLQKc	nTFTNVLQKc	AT3G45780.1	AT3G45780.1;AT3G45780.2	| Symbols: PHOT1, NPH1, JK224, RPT1 | phototropin 1 | chr3:16818557-16823960 FORWARD LENGTH=996	Case;Control	0		0		0		1	4143563.375	1	3867829.938	1	7874433.82	0		0		1	5095834.256	1	3308651.086	1	1808831.271	0		6
nTAPGFGLDRc	nTAPGFGLDRc	nTAPGFGLDRc	AT1G24300.1	AT1G24300.1;AT1G24300.2	| Symbols: | GYF domain-containing protein | chr1:8614515-8620420 REVERSE LENGTH=1495	Case;Control	1	393087.3848	0		0		1	6932889.477	0		1	6206738.563	1	142332.9019	0		0		0		0		0		4
nILTSTSSLANSFVGTYPYM(15.995)SPERc	nILTSTSSLANSFVGTYPYM(15.995)SPERc	nILTSTSSLANSFVGTYPYMSPERc	AT4G26070.2	AT4G26070.1;AT4G26070.2;AT4G26070.3	| Symbols: MEK1, NMAPKK, ATMEK1, MKK1 | MAP kinase/ ERK kinase 1 | chr4:13217797-13219695 FORWARD LENGTH=354	Case	1	339498.8594	0		1	1007440.078	0		3	783652.9531;116065.9297;266578.9688	0		1	141560.0352	0		2	3170145.906;3792514.547	0		4	816764.5156;298126.4805;6682703.289;1111631.234	0		12
nVTAAVPSGASTGIYEALELRc	nVTAAVPSGASTGIYEALELRc	nVTAAVPSGASTGIYEALELRc	AT2G36530.1	AT2G36530.1	| Symbols: LOS2, ENO2 | Enolase | chr2:15321081-15323786 REVERSE LENGTH=444	Case	0		0		0		0		1	459067.6992	0		0		0		0		0		1	496214.1328	0		2
nAAVIGDTIGDPLKc	nAAVIGDTIGDPLKc	nAAVIGDTIGDPLKc	AT1G15690.1	AT1G15690.1	| Symbols: AVP1, ATAVP3, AVP-3, AtVHP1;1 | Inorganic H pyrophosphatase family protein | chr1:5399115-5402185 FORWARD LENGTH=770	Case;Control	0		0		0		1	1797850.719	1	1710945.457	1	3402433.609	0		0		0		0		0		1	2645392.016	4
nTSSNELSISVAGSTSSPASKc	nTSSNELSISVAGSTSSPASKc	nTSSNELSISVAGSTSSPASKc	AT4G28080.1	AT4G28080.1	| Symbols: | Tetratricopeptide repeat (TPR)-like superfamily protein | chr4:13948993-13957840 REVERSE LENGTH=1819	Case	0		0		0		0		1	356273.7578	0		0		0		0		0		1	425174.9922	0		2
nELISNSSDALDKIRc	nELISNSSDALDKIRc	nELISNSSDALDKIRc	AT5G52640.1	AT5G52640.1;AT5G56000.1;AT5G56010.1;AT5G56030.1	| Symbols: HSP81-1, ATHS83, HSP81.1, HSP83, ATHSP90.1, AtHsp90-1, HSP90.1 | heat shock protein 90.1 | chr5:21352542-21355147 FORWARD LENGTH=705	Case	0		0		0		0		1	2050473.695	0		0		0		1	2914378.477	0		0		0		2
nSISDVVEEEPTDGGRc	nSISDVVEEEPTDGGRc	nSISDVVEEEPTDGGRc	AT1G54490.1	AT1G54490.1	| Symbols: AIN1, EIN5, XRN4, ATXRN4 | exoribonuclease 4 | chr1:20350300-20356650 FORWARD LENGTH=947	Case;Control	0		1	533464.3516	0		1	1874871.594	1	171627.4375	1	3780418.172	0		0		0		1	721981.4375	1	180743.5313	1	1221023.875	7
nTTPSYVAFTDSERLIGDAAKc	nTTPSYVAFTDSERLIGDAAKc	nTTPSYVAFTDSERLIGDAAKc	AT1G56410.1	AT1G56410.1;AT3G09440.1;AT3G09440.2;AT3G12580.1;AT5G02490.1;AT5G02500.1;AT5G02500.2	| Symbols: ERD2, HSP70T-1 | heat shock protein 70 (Hsp 70) family protein | chr1:21117147-21119241 FORWARD LENGTH=617	Case	0		0		0		0		1	744200.4336	0		0		0		0		0		1	231713.207	0		2
nTPTDVNDDDDDDWNDFASSANSKc	nTPTDVNDDDDDDWNDFASSANSKc	nTPTDVNDDDDDDWNDFASSANSKc	AT1G05090.1	AT1G05090.1;AT4G20720.1	| Symbols: | dentin sialophosphoprotein-related | chr1:1463202-1465622 FORWARD LENGTH=706	Case;Control	0		1	588179.6875	0		1	1845164.875	0		1	1590047.563	0		2	1625664.734;14199259.86	0		2	1524802.594;7810755.359	1	109063.1914	2	4144618.625;25847479.94	10
nSAIGILM(15.995)NLGLIDESKc	nSAIGILM(15.995)NLGLIDESKc	nSAIGILMNLGLIDESKc	AT3G59970.3	AT3G59970.1;AT3G59970.2;AT3G59970.3	| Symbols: MTHFR1 | methylenetetrahydrofolate reductase 1 | chr3:22151303-22154323 FORWARD LENGTH=592	Case;Control	1	230284.9063	1	881516.0469	0		1	1872192.852	1	241503.8223	1	3528119.844	0		1	1782418.625	0		0		1	256623.0742	0		7
nFRIELTFSRc	nFRIELTFSRc	nFRIELTFSRc	AT3G01310.1	AT3G01310.1;AT3G01310.2;AT5G15070.1;AT5G15070.2	| Symbols: | Phosphoglycerate mutase-like family protein | chr3:94343-101603 REVERSE LENGTH=1056	Case;Control	1	414635.6553	1	3146588.258	0		0		0		1	4286102.672	0		0		0		0		0		1	11424826.42	4
nNSDTPSQSVQRc	nNSDTPSQSVQRc	nNSDTPSQSVQRc	AT5G16780.1	AT5G16780.1	| Symbols: DOT2, MDF | SART-1 family | chr5:5517784-5521566 REVERSE LENGTH=820	Case	0		0		0		0		1	363893.6367	0		0		0		0		0		1	466405.5977	0		2
nVSGEVPWFGIEQEYTLLQQNVKc	nVSGEVPWFGIEQEYTLLQQNVKc	nVSGEVPWFGIEQEYTLLQQNVKc	AT5G35630.1	AT5G35630.1;AT5G35630.2;AT5G35630.3	| Symbols: GS2, GLN2, ATGSL1 | glutamine synthetase 2 | chr5:13831220-13833239 FORWARD LENGTH=430	Case;Control	0		2	4904292.125;3023550.047	0		1	2594756.922	1	164103.2822	2	7190307.563;5228736.875	0		1	1299950.383	0		2	2569985.813;749471.4375	1	129774.7773	2	3520764.234;1194634.813	12
nTLQSQPENKc	nTLQSQPENKc	nTLQSQPENKc	AT2G37550.1	AT2G37550.1;AT2G37550.2;AT3G53710.1;AT3G53710.2	| Symbols: ASP1, AGD7 | ARF-GAP domain 7 | chr2:15755544-15757456 REVERSE LENGTH=456	Case	0		0		0		0		1	1298052.367	0		0		0		0		0		1	2043728.004	0		2
nSGLADAEASVARc	nSGLADAEASVARc	nSGLADAEASVARc	AT1G12270.1	AT1G12270.1	| Symbols: Hop1 | stress-inducible protein, putative | chr1:4172105-4174575 FORWARD LENGTH=572	Case;Control	1	258047.5703	1	5756598.539	3	1976341.297;3605927.041;6566693.594	1	8140420.281	3	548432.6523;997822.625;1742136.85	1	5161215.078	2	92350.56543;129193.3604	1	3512568.18	9	1902120.164;1836013.508;1408566.368;1610164.917;1937829.524;6009624.432;6678637.18;4118367.219;873457.8867	1	8508677.328	1	11716627.69	1	5014218.531	25
nESGVINEQNLAESKc	nESGVINEQNLAESKc	nESGVINEQNLAESKc	ATCG00480.1	ATCG00480.1	| Symbols: ATPB, PB | ATP synthase subunit beta | chrC:52660-54156 REVERSE LENGTH=498	Case;Control	0		1	1048872.008	1	231796.8203	1	2588451.328	1	4221063.719	1	2511367.906	0		1	652418.1875	1	13641698.81	1	816258.75	1	2759553.031	1	1234403.281	10
nHFPSVNWLISYSKc	nHFPSVNWLISYSKc	nHFPSVNWLISYSKc	AT1G78900.1	AT1G78900.1;AT1G78900.2	| Symbols: VHA-A | vacuolar ATP synthase subunit A | chr1:29660463-29664575 FORWARD LENGTH=623	Case;Control	1	321665.8242	1	2638398.359	0		1	2610627.328	0		1	3787659.531	0		1	1679365.953	0		1	2428355.219	0		1	4415036.906	7
nAVEGTTDSSSVTKc	nAVEGTTDSSSVTKc	nAVEGTTDSSSVTKc	AT5G10470.2	AT5G10470.1;AT5G10470.2	| Symbols: KAC1 | kinesin like protein for actin based chloroplast movement 1 | chr5:3290121-3297248 REVERSE LENGTH=1274	Case	0		0		1	408791.8906	0		1	1191357.352	0		0		0		1	1773350.297	0		0		0		3
nVGLTALTM(15.995)AEYFRc	nVGLTALTM(15.995)AEYFRc	nVGLTALTMAEYFRc	ATCG00480.1	ATCG00480.1	| Symbols: ATPB, PB | ATP synthase subunit beta | chrC:52660-54156 REVERSE LENGTH=498	Case;Control	0		1	5938512.953	1	869551.1484	1	2301677.188	2	483949.3262;743975.5156	1	11102217.31	0		1	5050510.547	1	4592261.813	1	7225321.047	1	407297.9219	1	10595136.69	11
nAPAAEETTSVKEDKc	nAPAAEETTSVKEDKc	nAPAAEETTSVKEDKc	AT4G02450.1	AT4G02450.1;AT4G02450.2	| Symbols: | HSP20-like chaperones superfamily protein | chr4:1073987-1075765 REVERSE LENGTH=241	Case	0		0		0		0		1	5908800.553	0		0		0		2	6476347.758;1160557.41	0		0		0		3
nVVVDGNVITSRc	nVVVDGNVITSRc	nVVVDGNVITSRc	AT3G14990.1	AT3G14990.1;AT3G14990.2;AT3G14990.3	| Symbols: | Class I glutamine amidotransferase-like superfamily protein | chr3:5047510-5049621 FORWARD LENGTH=392	Case	0		0		0		0		1	3855292.188	0		0		0		0		0		2	882648.9688;5008892.77	0		3
nAEIENNLK(242.073)SSVFARc	nAEIENNLK(242.073)SSVFARc	nAEIENNLKSSVFARc	AT5G47430.1	AT5G47430.1;AT5G47430.2;AT5G47430.3	| Symbols: | DWNN domain, a CCHC-type zinc finger | chr5:19235819-19240596 REVERSE LENGTH=892	Case;Control	0		1	1056159.031	2	339390.2656;1168816.594	2	2463029.938;2167267.5	0		2	2343848.563;4582676.125	1	34662.99609	1	1642749.203	3	918477.1094;5047579.234;3383292.063	2	1492981.281;2204212.969	0		1	1870165.5	15
nTTSETTNQSEKAPYRc	nTTSETTNQSEKAPYRc	nTTSETTNQSEKAPYRc	AT4G12780.1	AT4G12780.1;AT4G12780.2	| Symbols: | Chaperone DnaJ-domain superfamily protein | chr4:7512200-7516655 FORWARD LENGTH=904	Case;Control	0		0		0		0		2	1326565.926;205599.5625	0		0		0		1	154404.0371	0		0		1	689875.0469	4
nFAQTLM(15.995)ERc	nFAQTLM(15.995)ERc	nFAQTLMERc	AT4G37930.1	AT4G37930.1	| Symbols: SHM1, STM, SHMT1 | serine transhydroxymethyltransferase 1 | chr4:17831891-17834742 REVERSE LENGTH=517	Case;Control	0		0		0		0		1	587186.8066	0		0		0		1	20762046.41	1	2643030.859	0		0		3
nEINDM(15.995)PPNPNQPLSDPRc	nEINDM(15.995)PPNPNQPLSDPRc	nEINDMPPNPNQPLSDPRc	AT5G62810.1	AT5G62810.1	| Symbols: PEX14, ATPEX14, PED2 | peroxin 14 | chr5:25220323-25223571 FORWARD LENGTH=507	Case	0		0		0		0		1	354884.8555	0		0		0		0		0		2	54548.79297;113763.9609	0		3
nTWAGKEENVKc	nTWAGKEENVKc	nTWAGKEENVKc	AT3G52930.1	AT3G52930.1	| Symbols: | Aldolase superfamily protein | chr3:19627383-19628874 REVERSE LENGTH=358	Case;Control	2	2984423.506;602915.6602	1	611330.625	0		1	7668309.594	1	13235447.32	2	1763725.906;11344183.34	2	66547.63574;706444.563	2	3153501.412;1741161.957	0		2	4641685.441;1267795.438	0		1	5453392.281	14
nALGLPVSK(242.073)Lc	nALGLPVSK(242.073)Lc	nALGLPVSKLc	AT1G68010.1	AT1G68010.1;AT1G68010.2	| Symbols: HPR, ATHPR1 | hydroxypyruvate reductase | chr1:25493418-25495720 FORWARD LENGTH=386	Case;Control	0		0		0		1	1050437.375	0		0		1	112868.5713	0		1	2232721.703	0		0		0		3
nDGPGPLHSPAVSK(242.073)SASM(15.995)NTRc	nDGPGPLHSPAVSK(242.073)SASM(15.995)NTRc	nDGPGPLHSPAVSKSASMNTRc	AT5G57870.1	AT5G57870.1;AT5G57870.2	| Symbols: eIFiso4G1 | MIF4G domain-containing protein / MA3 domain-containing protein | chr5:23439755-23443433 FORWARD LENGTH=780	Case;Control	1	265059.9727	0		1	1263426.313	0		1	2044183.32	1	805684.9219	2	135364.229;162268.1587	1	3098261.023	5	25344902.13;14510481.25;3775021.922;1704424.328;14005436.23	1	1137988.922	0		1	1149271.078	14
nDGPGPLHSPAVSK(226.078)SASM(15.995)NTRc	nDGPGPLHSPAVSK(226.078)SASM(15.995)NTRc	nDGPGPLHSPAVSKSASMNTRc	AT5G57870.1	AT5G57870.1;AT5G57870.2	| Symbols: eIFiso4G1 | MIF4G domain-containing protein / MA3 domain-containing protein | chr5:23439755-23443433 FORWARD LENGTH=780	Case;Control	1	363796.9473	0		0		0		1	725280.5391	0		0		0		3	11152636.28;658655.5;8390452.906	0		0		1	6666303.047	6
nTLIEATPQSFQEGWAAAKc	nTLIEATPQSFQEGWAAAKc	nTLIEATPQSFQEGWAAAKc	AT5G64330.1	AT5G64330.1	| Symbols: NPH3, RPT3, JK218 | Phototropic-responsive NPH3 family protein | chr5:25727568-25730225 FORWARD LENGTH=746	Case	0		0		0		0		1	100603.9219	0		0		0		0		0		1	368784.9609	0		2
nVILSTHLGRPKc	nVILSTHLGRPKc	nVILSTHLGRPKc	AT3G12780.1	AT1G56190.1;AT1G56190.2;AT3G12780.1	| Symbols: PGK1 | phosphoglycerate kinase 1 | chr3:4061127-4063140 REVERSE LENGTH=481	Case;Control	1	6497751.797	2	6342440.594;1014893.25	0		1	10019010.2	0		2	27339855.13;3548228.281	0		1	9251510.625	0		2	20959894.23;3418956.234	0		2	38440255.97;3381348.516	11
nGIQITSGFFQIWRc	nGIQITSGFFQIWRc	nGIQITSGFFQIWRc	ATCG00350.1	ATCG00350.1	| Symbols: PSAA | Photosystem I, PsaA/PsaB protein | chrC:39605-41857 REVERSE LENGTH=750	Case;Control	1	307410.0469	2	4138692.656;1381057.492	0		1	1181545.625	1	166410.7188	2	11252581.2;1771764.844	0		1	1693410.641	0		0		0		2	5944840.219;1626852.531	10
nM(15.995)SIYAPSHFPDK(226.078)ATM(15.995)LNSDLNRc	nM(15.995)SIYAPSHFPDK(226.078)ATM(15.995)LNSDLNRc	nMSIYAPSHFPDKATMLNSDLNRc	AT3G60660.1	AT3G60660.1	| Symbols: | unknown protein; CONTAINS InterPro DOMAIN/s: Protein of unknown function DUF1395 (InterPro:IPR009829); Has 131 Blast hits to 131 proteins in 44 species: Archae - 0; Bacteria - 0; Metazoa - 83; Fungi - 0; Plants - 45; Viruses - 0; Other Eukaryotes - 3 (source: NCBI BLink). | chr3:22421481-22423167 FORWARD LENGTH=272	Case;Control	0		0		1	898414.7656	0		0		0		0		1	3799920.813	2	4890292.547;2475696.227	1	3223491.625	0		1	11219382.38	6
nILNDETFAKc	nILNDETFAKc	nILNDETFAKc	AT4G34200.1	AT4G34200.1	| Symbols: EDA9 | D-3-phosphoglycerate dehydrogenase | chr4:16374041-16376561 REVERSE LENGTH=603	Case	0		0		0		0		1	1098331.367	0		0		0		1	1051475.16	0		0		0		2
nTGVLSVEEGASSPVRc	nTGVLSVEEGASSPVRc	nTGVLSVEEGASSPVRc	AT3G61220.1	AT3G61220.1;AT3G61220.2	| Symbols: | NAD(P)-binding Rossmann-fold superfamily protein | chr3:22663025-22664316 FORWARD LENGTH=296	Case;Control	1	308849.4102	0		3	549949.707;947463.4023;620649.9375	1	5422267.359	1	660906.7578	1	5593542.578	1	395079.3037	1	790799.25	1	6320725.203	1	1996967.375	1	472288.3906	1	2503647.813	13
nDTDIILASLPKc	nDTDIILASLPKc	nDTDIILASLPKc	AT2G03750.1	AT2G03750.1	| Symbols: | P-loop containing nucleoside triphosphate hydrolases superfamily protein | chr2:1147968-1149023 REVERSE LENGTH=351	Case	0		0		1	2242562.391	0		1	479394.6895	0		0		0		1	6263111.227	0		1	712982.3945	0		4
nVGLDVFEEEPFM(15.995)KPGLADTKc	nVGLDVFEEEPFM(15.995)KPGLADTKc	nVGLDVFEEEPFMKPGLADTKc	AT1G68010.1	AT1G68010.1;AT1G68010.2	| Symbols: HPR, ATHPR1 | hydroxypyruvate reductase | chr1:25493418-25495720 FORWARD LENGTH=386	Case;Control	0		0		0		1	10876217.09	1	1023842.316	0		0		0		1	4026571.195	1	8613150.719	1	584292.2813	0		5
nNGDWSIVQGLPIDEVSRc	nNGDWSIVQGLPIDEVSRc	nNGDWSIVQGLPIDEVSRc	AT1G04410.1	AT1G04410.1	| Symbols: | Lactate/malate dehydrogenase family protein | chr1:1189418-1191267 REVERSE LENGTH=332	Case;Control	0		0		0		1	1915270.453	2	112071.0313;363556.8594	0		0		0		0		0		1	172636.8281	0		4
nVITDAIPETVGGKc	nVITDAIPETVGGKc	nVITDAIPETVGGKc	AT2G39800.1	AT2G39800.1;AT2G39800.2;AT2G39800.3;AT2G39800.4;AT3G55610.1;AT3G55610.2	| Symbols: P5CS1, ATP5CS | delta1-pyrroline-5-carboxylate synthase 1 | chr2:16598516-16602939 REVERSE LENGTH=717	Case	0		0		0		0		1	897662.1836	0		0		0		1	7362598.266	0		0		0		2
nFVM(15.995)QGAYDTRc	nFVM(15.995)QGAYDTRc	nFVMQGAYDTRc	AT1G20260.1	AT1G20260.1;AT1G76030.1	| Symbols: | ATPase, V1 complex, subunit B protein | chr1:7016971-7020290 FORWARD LENGTH=487	Case;Control	0		1	2021062.113	0		1	6232536.305	1	2282384.417	1	7440254.555	0		1	1184434.543	1	17905367.69	1	2202814.633	0		0		7
nDPNATIIM(15.995)LGTGTGIAPFRc	nDPNATIIM(15.995)LGTGTGIAPFRc	nDPNATIIMLGTGTGIAPFRc	AT5G66190.1	AT5G66190.1;AT5G66190.2	| Symbols: ATLFNR1, FNR1 | ferredoxin-NADP(+)-oxidoreductase 1 | chr5:26451203-26453012 REVERSE LENGTH=360	Case	0		0		1	391977.0313	0		2	574375.2617;611301.7578	0		0		0		2	1235463.641;2971049.422	0		2	118621.6914;190178.5977	0		7
nSGGGM(15.995)GGPGGPGNPLQFGQSKc	nSGGGM(15.995)GGPGGPGNPLQFGQSKc	nSGGGMGGPGGPGNPLQFGQSKc	AT2G30950.1	AT2G30950.1	| Symbols: VAR2, FTSH2 | FtsH extracellular protease family | chr2:13174692-13177064 FORWARD LENGTH=695	Case	0		0		0		0		1	604812.3945	0		0		0		1	1963191.313	0		1	367704.7539	0		3
nSSPSLLLRc	nSSPSLLLRc	nSSPSLLLRc	AT5G20280.1	AT5G20280.1	| Symbols: ATSPS1F, SPS1F | sucrose phosphate synthase 1F | chr5:6844994-6849997 REVERSE LENGTH=1043	Case;Control	0		0		0		0		1	2367468.984	0		0		0		1	4117583.457	1	2304019.156	0		0		3
nFAFATLAKc	nFAFATLAKc	nFAFATLAKc	AT4G32960.1	AT4G32960.1	| Symbols: | unknown protein; BEST Arabidopsis thaliana protein match is: unknown protein (TAIR:AT4G32970.1); Has 106 Blast hits to 106 proteins in 39 species: Archae - 0; Bacteria - 0; Metazoa - 62; Fungi - 0; Plants - 37; Viruses - 0; Other Eukaryotes - 7 (source: NCBI BLink). | chr4:15908785-15910141 REVERSE LENGTH=264	Case;Control	0		1	1436574.805	0		1	2303941.531	1	725613.75	1	2511650.172	0		1	1569150.398	1	2113401.879	0		1	1725331.695	1	2524517.625	8
nM(15.995)GIAFVKc	nM(15.995)GIAFVKc	nMGIAFVKc	AT1G60095.1	AT1G60095.1	| Symbols: | Mannose-binding lectin superfamily protein | chr1:22160099-22162265 FORWARD LENGTH=531	Case	0		0		0		0		1	2517009.252	0		0		0		1	35162440.06	0		0		0		2
nAVVVLPEALKc	nAVVVLPEALKc	nAVVVLPEALKc	AT2G30520.2	AT2G30520.1;AT2G30520.2;AT2G30520.3	| Symbols: RPT2 | Phototropic-responsive NPH3 family protein | chr2:13002920-13005153 REVERSE LENGTH=545	Case	0		0		0		0		1	531421.3008	0		0		0		1	1866201.211	0		1	574235.582	0		3
nIFLTVVLADTKDTKc	nIFLTVVLADTKDTKc	nIFLTVVLADTKDTKc	AT4G02450.1	AT4G02450.1;AT4G02450.2	| Symbols: | HSP20-like chaperones superfamily protein | chr4:1073987-1075765 REVERSE LENGTH=241	Case;Control	1	497976.0254	1	1115090.938	0		1	4043542.703	1	425986.9082	0		0		1	2195317.031	0		1	3227330.938	0		1	3195950.125	7
nTYEGGNDYEIYESPKc	nTYEGGNDYEIYESPKc	nTYEGGNDYEIYESPKc	AT2G45790.1	AT2G45790.1	| Symbols: ATPMM, PMM | phosphomannomutase | chr2:18855876-18857753 FORWARD LENGTH=246	Case;Control	1	74888.52148	1	1467606.828	0		1	3703813.156	1	264196.9609	1	4812287.938	0		1	982260.0625	0		1	2615776.813	2	141374.4531;206749.8711	1	3650339.156	10
nSVDEKHQLTSTASAKc	nSVDEKHQLTSTASAKc	nSVDEKHQLTSTASAKc	AT4G17720.1	AT4G17720.1	| Symbols: | RNA-binding (RRM/RBD/RNP motifs) family protein | chr4:9862660-9864498 REVERSE LENGTH=313	Case	1	209355.8359	0		0		0		0		0		0		0		1	2729105.254	0		0		0		2
nTPIQVYSDFM(15.995)Rc	nTPIQVYSDFM(15.995)Rc	nTPIQVYSDFMRc	AT4G17090.1	AT4G17090.1	| Symbols: CT-BMY, BAM3, BMY8 | chloroplast beta-amylase | chr4:9605266-9607250 REVERSE LENGTH=548	Case;Control	0		0		0		0		1	1952756.838	0		1	140870.7461	1	1012881.227	1	6242692.719	1	1685199.969	2	829566.25;2722165.859	0		7
nAQPSEAVLEK(226.078)SAM(15.995)YNQVSEVIPVTGFEVKc	nAQPSEAVLEK(226.078)SAM(15.995)YNQVSEVIPVTGFEVKc	nAQPSEAVLEKSAMYNQVSEVIPVTGFEVKc	AT4G39680.1	AT4G39680.1;AT4G39680.2	| Symbols: | SAP domain-containing protein | chr4:18414604-18416938 REVERSE LENGTH=633	Case	0		0		1	461297.6953	0		0		0		0		0		3	14060481.31;5876470.305;19015589.05	0		1	1058575.117	0		5
nM(15.995)AHPDGEYATARc	nM(15.995)AHPDGEYATARc	nMAHPDGEYATARc	AT3G14415.1	AT3G14415.1;AT3G14415.2;AT3G14415.3;AT3G14420.1;AT3G14420.2;AT3G14420.3;AT3G14420.4;AT3G14420.5;AT3G14420.6	| Symbols: | Aldolase-type TIM barrel family protein | chr3:4818667-4820748 FORWARD LENGTH=367	Case	0		0		0		0		1	5953294.164	0		0		0		2	6754173.803;1246871.418	0		0		0		3
nSTAEDLQKc	nSTAEDLQKc	nSTAEDLQKc	AT5G17920.1	AT5G17920.1;AT5G17920.2	| Symbols: ATCIMS, ATMETS, ATMS1 | Cobalamin-independent synthase family protein | chr5:5935771-5939195 FORWARD LENGTH=765	Case	0		0		0		0		1	1569030.146	0		0		0		0		0		1	2498489.602	0		2
nVVPQAGQVWFPDSAAKc	nVVPQAGQVWFPDSAAKc	nVVPQAGQVWFPDSAAKc	AT1G36160.1	AT1G36160.1;AT1G36160.2;AT1G36180.1	| Symbols: ACC1, AT-ACC1, EMB22, GK, PAS3 | acetyl-CoA carboxylase 1 | chr1:13534196-13543773 FORWARD LENGTH=2254	Case;Control	0		0		0		0		1	957880.7305	1	2951651.531	0		1	3458865.375	1	7930561.875	1	2191416.5	1	1197658.172	1	3351534.406	7
nFGHGSAK(242.073)LARc	nFGHGSAK(242.073)LARc	nFGHGSAKLARc	AT5G60790.1	AT5G60790.1	| Symbols: ATGCN1, GCN1 | ABC transporter family protein | chr5:24453760-24455767 REVERSE LENGTH=595	Case;Control	0		0		1	2965591.34	0		0		0		1	1975694.656	1	2555242.219	0		0		0		0		3
nFTSESDSIADSSKc	nFTSESDSIADSSKc	nFTSESDSIADSSKc	AT4G02510.1	AT4G02510.1	| Symbols: TOC159, TOC86, PPI2, TOC160, ATTOC159 | translocon at the outer envelope membrane of chloroplasts 159 | chr4:1104766-1109360 FORWARD LENGTH=1503	Case;Control	0		0		0		1	2010732.695	2	52991.16211;83438.59082	1	665112.6797	0		1	314875.0977	0		1	917008.5859	0		0		6
nGGPISYADIIQLAGQSAVKc	nGGPISYADIIQLAGQSAVKc	nGGPISYADIIQLAGQSAVKc	AT4G09010.1	AT4G09010.1	| Symbols: APX4, TL29 | ascorbate peroxidase 4 | chr4:5777502-5779338 REVERSE LENGTH=349	Case	0		0		1	194842.3867	0		0		0		0		0		0		0		1	439204.6445	0		2
nLITYGEGSPLVKc	nLITYGEGSPLVKc	nLITYGEGSPLVKc	AT1G24020.1	AT1G24020.1;AT1G24020.2	| Symbols: MLP423 | MLP-like protein 423 | chr1:8500653-8501458 REVERSE LENGTH=155	Case	0		0		0		0		1	894173.5938	0		0		0		1	5885582.828	0		0		0		2
nEVIDIIPRc	nEVIDIIPRc	nEVIDIIPRc	ATCG00540.1	ATCG00540.1	| Symbols: PETA | photosynthetic electron transfer A | chrC:61657-62619 FORWARD LENGTH=320	Case	0		0		0		0		1	1527196.199	0		0		0		1	5943138.828	0		0		0		2
nTLVENQPVYIHPSSALFQRc	nTLVENQPVYIHPSSALFQRc	nTLVENQPVYIHPSSALFQRc	AT3G26560.1	AT3G26560.1	| Symbols: | ATP-dependent RNA helicase, putative | chr3:9750122-9753719 REVERSE LENGTH=1168	Case;Control	1	205210.582	0		0		0		0		0		0		0		0		1	1216418.984	0		0		2
nTNSLALPRc	nTNSLALPRc	nTNSLALPRc	AT1G42550.1	AT1G42550.1	| Symbols: PMI1 | plastid movement impaired1 | chr1:15977131-15979734 FORWARD LENGTH=843	Case;Control	0		0		0		0		1	2765861.791	0		0		0		1	8899949.641	0		1	8309187.336	1	6981315.055	4
nSNEM(15.995)FLPGRc	nSNEM(15.995)FLPGRc	nSNEMFLPGRc	AT2G26460.1	AT2G26460.1	| Symbols: SMU2 | RED family protein | chr2:11255049-11258913 REVERSE LENGTH=585	Case	0		0		0		0		1	1270779.23	0		0		0		0		0		1	224941.3506	0		2
nRIEYSLQYIHGIGRc	nRIEYSLQYIHGIGRc	nRIEYSLQYIHGIGRc	AT5G14320.1	AT5G14320.1;AT5G14320.2	| Symbols: | Ribosomal protein S13/S18 family | chr5:4617839-4618772 REVERSE LENGTH=169	Case;Control	1	785765.6152	1	4000219.266	0		0		0		1	4175298.938	0		1	5440498.641	0		0		0		1	3823736.297	5
nADLNVPLDDNQNITDDTRc	nADLNVPLDDNQNITDDTRc	nADLNVPLDDNQNITDDTRc	AT1G56190.1	AT1G56190.1;AT1G56190.2	| Symbols: | Phosphoglycerate kinase family protein | chr1:21028403-21030454 FORWARD LENGTH=478	Case	0		0		0		0		1	282010.9141	0		0		0		1	2113807.328	0		1	247063.7656	0		3
nTLTNEETLEIPKc	nTLTNEETLEIPKc	nTLTNEETLEIPKc	AT3G48680.1	AT3G48680.1;AT5G63510.1;AT5G63510.2	| Symbols: GAMMA CAL2 | gamma carbonic anhydrase-like 2 | chr3:18035107-18036773 FORWARD LENGTH=256	Case;Control	0		0		0		0		1	915163.8281	0		0		0		0		1	3179598.484	1	2272690.332	0		3
nGFLQQPDFVNM(15.995)M(15.995)QEIQKNPSSLNLYLK(242.073)DQRc	nGFLQQPDFVNM(15.995)M(15.995)QEIQKNPSSLNLYLK(242.073)DQRc	nGFLQQPDFVNMMQEIQKNPSSLNLYLKDQRc	AT1G12270.1	AT1G12270.1	| Symbols: Hop1 | stress-inducible protein, putative | chr1:4172105-4174575 FORWARD LENGTH=572	Case;Control	0		0		2	530484.3633;1147879.566	2	3143638.438;6726642.156	2	593540.6094;562003.3516	1	11916805.5	2	450321.6533;277746.3477	2	16729337.63;17668537.69	5	3943090.375;9122923.367;22951210.14;26915717.99;5529205.906	2	8666267.75;10686101.25	1	3919386.633	2	51720570.16;38659941.56	21
nLGTAQVQDLPFFDTVKc	nLGTAQVQDLPFFDTVKc	nLGTAQVQDLPFFDTVKc	AT2G26080.1	AT2G26080.1	| Symbols: AtGLDP2, GLDP2 | glycine decarboxylase P-protein 2 | chr2:11109330-11113786 REVERSE LENGTH=1044	Case	0		0		0		0		1	252171.4863	0		0		0		0		0		1	171775.5625	0		2
nSIDGGAAAGFPESPEAAAEAGLVSGKc	nSIDGGAAAGFPESPEAAAEAGLVSGKc	nSIDGGAAAGFPESPEAAAEAGLVSGKc	AT3G15730.1	AT3G15730.1	| Symbols: PLDALPHA1, PLD | phospholipase D alpha 1 | chr3:5330835-5333474 FORWARD LENGTH=810	Case;Control	0		0		2	817217.7656;576329.7344	1	1870726.906	1	178698.2109	0		0		1	2032609.313	2	6592108.82;2289011.828	2	6582498.047;2670058.656	2	668357.5938;207831.2344	0		11
nEQIFEM(15.995)PTGGAAIM(15.995)Rc	nEQIFEM(15.995)PTGGAAIM(15.995)Rc	nEQIFEMPTGGAAIMRc	AT4G02770.1	AT1G03130.1;AT4G02770.1	| Symbols: PSAD-1 | photosystem I subunit D-1 | chr4:1229247-1229873 REVERSE LENGTH=208	Case;Control	0		1	1020104.594	3	647033.4219;560911.2227;591909.5859	1	685617.2813	1	1511599.605	0		0		1	846209.3828	1	2870576.273	1	1059499.063	1	501868.625	1	2884261.188	11
nSLGAAIIFNKc	nSLGAAIIFNKc	nSLGAAIIFNKc	AT2G45960.1	AT2G45960.1;AT2G45960.2;AT2G45960.3	| Symbols: PIP1B, TMP-A, ATHH2, PIP1;2 | plasma membrane intrinsic protein 1B | chr2:18910450-18911703 FORWARD LENGTH=286	Case;Control	1	431876.3125	0		0		0		1	749795.5195	0		0		0		1	2271752.93	0		1	628227.6875	1	1932165.672	5
nGYVASNSKDDPAKc	nGYVASNSKDDPAKc	nGYVASNSKDDPAKc	AT1G07920.1	AT1G07920.1;AT1G07930.1;AT1G07940.1;AT1G07940.2;AT5G60390.1;AT5G60390.2;AT5G60390.3	| Symbols: | GTP binding Elongation factor Tu family protein | chr1:2455559-2457001 FORWARD LENGTH=449	Case;Control	0		0		1	96467.95117	0		2	1505476.713;1428972.211	0		0		0		2	805923.5078;12712926.29	0		0		1	216339.3633	6
nEILSLTSLSRc	nEILSLTSLSRc	nEILSLTSLSRc	AT4G32285.1	AT4G32285.1;AT4G32285.2	| Symbols: | ENTH/ANTH/VHS superfamily protein | chr4:15586003-15587910 FORWARD LENGTH=635	Case	0		0		0		0		1	1194108.238	0		0		0		0		0		1	2124153.023	0		2
nFAM(15.995)LGAAGAIAPEILGKc	nFAM(15.995)LGAAGAIAPEILGKc	nFAMLGAAGAIAPEILGKc	AT1G61520.1	AT1G61520.1;AT1G61520.2;AT1G61520.3	| Symbols: LHCA3 | photosystem I light harvesting complex gene 3 | chr1:22700152-22701149 FORWARD LENGTH=273	Case;Control	0		0		1	1052775.773	1	1705086.75	1	1262053.104	1	5172691.875	0		0		2	11297700.34;2743319.891	0		1	2483259.227	0		7
nSAGEEPLPEEDPSNPIFKc	nSAGEEPLPEEDPSNPIFKc	nSAGEEPLPEEDPSNPIFKc	AT1G10840.1	AT1G10840.1;AT1G10840.2	| Symbols: TIF3H1 | translation initiation factor 3 subunit H1 | chr1:3607885-3610299 REVERSE LENGTH=337	Case;Control	0		1	1742045.203	0		1	3146506.719	1	446623.8594	0		0		0		1	1009429.438	1	2831666.813	0		0		5
nTVALTNFDTERc	nTVALTNFDTERc	nTVALTNFDTERc	AT2G27680.1	AT2G27680.1	| Symbols: | NAD(P)-linked oxidoreductase superfamily protein | chr2:11803981-11805965 REVERSE LENGTH=384	Case;Control	0		0		0		2	3715304.656;1751055.984	0		0		0		0		0		1	2608953.203	1	973743.543	0		4
nIGVNEPSQLAIHENAYGLARc	nIGVNEPSQLAIHENAYGLARc	nIGVNEPSQLAIHENAYGLARc	AT2G36460.1	AT2G36460.1;AT2G36460.2	| Symbols: | Aldolase superfamily protein | chr2:15296929-15298387 REVERSE LENGTH=358	Case;Control	0		0		1	1171339.086	0		1	471861.7969	0		0		0		0		1	3062400.078	1	1076584.715	0		4
nITPSWVGFTDSERc	nITPSWVGFTDSERc	nITPSWVGFTDSERc	AT5G28540.1	AT5G28540.1;AT5G42020.1;AT5G42020.2	| Symbols: BIP1 | heat shock protein 70 (Hsp 70) family protein | chr5:10540665-10543274 REVERSE LENGTH=669	Case;Control	0		0		0		1	2063219.031	0		0		0		0		1	5830058.609	0		1	1350143.195	0		3
nSAIAAAEQTVSNAGSAIM(15.995)K(226.078)NRc	nSAIAAAEQTVSNAGSAIM(15.995)K(226.078)NRc	nSAIAAAEQTVSNAGSAIMKNRc	AT4G17720.1	AT4G17720.1;AT5G46870.1	| Symbols: | RNA-binding (RRM/RBD/RNP motifs) family protein | chr4:9862660-9864498 REVERSE LENGTH=313	Case	0		0		1	1547085.016	0		0		0		0		0		3	6465966.891;2616170.164;1863995.211	0		0		0		4
nDFDM(15.995)DSPAPFRc	nDFDM(15.995)DSPAPFRc	nDFDMDSPAPFRc	AT1G01320.1	AT1G01320.1;AT1G01320.2	| Symbols: | Tetratricopeptide repeat (TPR)-like superfamily protein | chr1:121582-130099 REVERSE LENGTH=1797	Case	0		0		0		0		1	1541268.949	0		0		0		0		0		1	774263.6758	0		2
nGITAPGNIDSLRc	nGITAPGNIDSLRc	nGITAPGNIDSLRc	AT5G05970.1	AT5G05970.1;AT5G05970.2	| Symbols: NEDD1 | Transducin/WD40 repeat-like superfamily protein | chr5:1795464-1799313 FORWARD LENGTH=781	Case	0		0		0		0		1	1785803.414	0		0		0		1	4921275.414	0		1	982570.2383	0		3
nSFLQAISK(226.078)DEAVAPPLRc	nSFLQAISK(226.078)DEAVAPPLRc	nSFLQAISKDEAVAPPLRc	AT1G10840.1	AT1G10840.1	| Symbols: TIF3H1 | translation initiation factor 3 subunit H1 | chr1:3607885-3610299 REVERSE LENGTH=337	Case;Control	1	338714.6719	1	1221270.875	0		0		0		2	2842483.313;6327431.469	0		0		2	604650.2109;3858550.773	1	1487875.5	0		1	4365712.063	8
nALGSGLNAGRc	nALGSGLNAGRc	nALGSGLNAGRc	AT2G38540.1	AT2G38540.1	| Symbols: LP1, LTP1, ATLTP1 | lipid transfer protein 1 | chr2:16130418-16130893 FORWARD LENGTH=118	Case;Control	0		1	2398571.016	0		1	3992165.203	2	713654.5225;5105825.248	1	6486690.125	1	2323252.607	1	3748479.047	1	87064930.63	1	4822544.32	0		1	6262609.391	10
nTLFSLDSFEKc	nTLFSLDSFEKc	nTLFSLDSFEKc	AT1G19550.1	AT1G19550.1;AT1G19570.1;AT1G19570.2	| Symbols: | Glutathione S-transferase family protein | chr1:6767451-6767983 REVERSE LENGTH=153	Case;Control	0		0		0		0		1	553349.0742	1	2550655.188	0		1	1475410.438	0		1	2389706.594	1	669138.7656	1	4905737.125	6
nTIAM(15.995)DGTEGLVRc	nTIAM(15.995)DGTEGLVRc	nTIAMDGTEGLVRc	AT5G08670.1	AT5G08670.1;AT5G08680.1;AT5G08690.1	| Symbols: | ATP synthase alpha/beta family protein | chr5:2818395-2821149 REVERSE LENGTH=556	Case;Control	1	277788.4639	1	2672911.961	1	920915.1406	1	2563956.469	3	596669.9219;2432498.25;2956529.813	1	2104265.313	2	101374.4644;70546.40381	1	2082809.656	4	2683219.146;3171701.598;3132934.836;2470400.504	1	2921173.531	11	292966.8408;360548.8062;573636.1475;380310.8311;157741.6299;194151.6484;148860.0586;166629.8838;261214.0137;357008.7114;277253.2158	1	4455549.133	28
nVGVEVEELPVSESLKVGSVDAEEDSIPAAESQFEVRc	nVGVEVEELPVSESLKVGSVDAEEDSIPAAESQFEVRc	nVGVEVEELPVSESLKVGSVDAEEDSIPAAESQFEVRc	AT4G02510.1	AT4G02510.1	| Symbols: TOC159, TOC86, PPI2, TOC160, ATTOC159 | translocon at the outer envelope membrane of chloroplasts 159 | chr4:1104766-1109360 FORWARD LENGTH=1503	Case;Control	0		1	712709.3125	0		2	1301058.063;5098506.5	2	297936.4258;325011.168	2	2694980.031;3238029.188	0		2	11140840.94;19992869.22	0		2	7863738.719;107549181	2	362243.5625;296290.2891	2	19254991.59;33315231.5	15
nLNTNFM(15.995)NVTQQPSRc	nLNTNFM(15.995)NVTQQPSRc	nLNTNFMNVTQQPSRc	AT4G28080.1	AT4G28080.1	| Symbols: | Tetratricopeptide repeat (TPR)-like superfamily protein | chr4:13948993-13957840 REVERSE LENGTH=1819	Case	0		0		0		0		1	254721.6836	0		0		0		1	233945.7188	0		3	87029.15234;124715.5742;162384.8438	0		5
nLLEGDPLKVDQSALTGESLPVTKc	nLLEGDPLKVDQSALTGESLPVTKc	nLLEGDPLKVDQSALTGESLPVTKc	AT2G18960.1	AT2G18960.1;AT4G30190.1;AT4G30190.2	| Symbols: AHA1, PMA, OST2, HA1 | H(+)-ATPase 1 | chr2:8221858-8227268 FORWARD LENGTH=949	Case	0		0		0		0		1	634622.7266	0		0		0		0		0		1	960332.4531	0		2
nSLTLSPDDNM(15.995)HVEGFALSVFAKc	nSLTLSPDDNM(15.995)HVEGFALSVFAKc	nSLTLSPDDNMHVEGFALSVFAKc	AT4G26750.1	AT4G26750.1	| Symbols: | hydroxyproline-rich glycoprotein family protein | chr4:13475848-13478382 REVERSE LENGTH=421	Case;Control	0		0		0		1	5465566.438	1	199106.0625	1	4193690.938	0		0		0		1	2675453.375	0		1	4219775.813	5
nAIVQSPTYIVRc	nAIVQSPTYIVRc	nAIVQSPTYIVRc	AT3G54400.1	AT3G54400.1	| Symbols: | Eukaryotic aspartyl protease family protein | chr3:20140291-20142599 REVERSE LENGTH=425	Case	0		0		0		0		1	1518892.309	0		0		0		1	4961646.148	0		1	1945992.398	0		3
nQVLSDLQENPSAAQKc	nQVLSDLQENPSAAQKc	nQVLSDLQENPSAAQKc	AT1G12270.1	AT1G12270.1	| Symbols: Hop1 | stress-inducible protein, putative | chr1:4172105-4174575 FORWARD LENGTH=572	Case;Control	1	92117.13086	2	388439.0156;2540796.531	0		2	676530.8281;4618874.594	2	426369.5742;2524625.813	1	10815906.52	0		1	1652389.57	2	1417093.688;1405555.188	1	2526945.781	11	41628.80664;119533.8633;52806.24805;73211.44727;238335.8984;453517.168;699790.832;1146342.734;691825.4258;575314.0156;355437.2422	1	1134098.219	24
nFANFSIESEVPKc	nFANFSIESEVPKc	nFANFSIESEVPKc	AT1G78380.1	AT1G78380.1	| Symbols: ATGSTU19, GST8, GSTU19 | glutathione S-transferase TAU 19 | chr1:29486659-29487819 REVERSE LENGTH=219	Case	0		0		0		0		1	1166761.777	0		0		0		1	2874105.563	0		1	1766696.645	0		3
nIYAENVPKc	nIYAENVPKc	nIYAENVPKc	AT1G03090.2	AT1G03090.1;AT1G03090.2	| Symbols: MCCA | methylcrotonyl-CoA carboxylase alpha chain, mitochondrial / 3-methylcrotonyl-CoA carboxylase 1 (MCCA) | chr1:739715-743819 FORWARD LENGTH=734	Case;Control	0		1	3769919.859	2	770346.4395;878990.0859	1	6094627.445	2	978158.9287;8217224.745	1	4303084.359	1	1955347.506	1	5633394.875	1	116059506.4	1	2451348.539	1	108461967.2	1	1847715.336	13
nSVTPEPTNPFYASSGQSGK(242.073)TYASVVAAAAAAAADKEDGGAVSSAKc	nSVTPEPTNPFYASSGQSGK(242.073)TYASVVAAAAAAAADKEDGGAVSSAKc	nSVTPEPTNPFYASSGQSGKTYASVVAAAAAAAADKEDGGAVSSAKc	AT4G02510.1	AT4G02510.1	| Symbols: TOC159, TOC86, PPI2, TOC160, ATTOC159 | translocon at the outer envelope membrane of chloroplasts 159 | chr4:1104766-1109360 FORWARD LENGTH=1503	Case;Control	1	208841.8691	1	2503489.656	1	405582.0156	0		2	367162.3359;245397.3477	0		1	1855366.258	1	16859503.98	6	600471.0391;11040671.68;37298446.68;37481593.38;14667150.62;2175212.898	1	24828574.84	3	351624.1094;3915592.039;4078631.02	1	88864631.78	18
nISDFLSPKc	nISDFLSPKc	nISDFLSPKc	AT5G36700.1	AT5G36700.1;AT5G36700.2;AT5G36700.4;AT5G36790.1;AT5G36790.2;AT5G36790.3	| Symbols: ATPGLP1, PGLP1 | 2-phosphoglycolate phosphatase 1 | chr5:14421929-14424430 REVERSE LENGTH=362	Case;Control	0		1	1358419.281	0		1	3270533.961	0		1	3333379.516	0		0		1	8235301.879	1	3235791.289	1	2775159.383	0		6
nFSQGLAQDPTTRRc	nFSQGLAQDPTTRRc	nFSQGLAQDPTTRRc	ATCG00340.1	ATCG00340.1	| Symbols: PSAB | Photosystem I, PsaA/PsaB protein | chrC:37375-39579 REVERSE LENGTH=734	Case;Control	0		0		0		0		1	2338667.889	0		0		1	1259724.477	0		1	2757885.688	0		1	2324908.211	4
nQKIPSIVALINKc	nQKIPSIVALINKc	nQKIPSIVALINKc	AT1G14830.1	AT1G14830.1	| Symbols: ADL1C, ADL5, DRP1C, DL1C | DYNAMIN-like 1C | chr1:5107699-5111470 REVERSE LENGTH=614	Case;Control	0		2	6857988.648;2202094.078	0		2	2471225.281;9092392.75	1	510542.9609	1	4502332.563	0		1	4197610.008	0		1	6341871.828	0		1	9156614.641	9
nFVQAGSEVSALLGRc	nFVQAGSEVSALLGRc	nFVQAGSEVSALLGRc	ATCG00480.1	ATCG00480.1	| Symbols: ATPB, PB | ATP synthase subunit beta | chrC:52660-54156 REVERSE LENGTH=498	Case;Control	1	1028247.725	0		1	1588806.977	1	18278976.94	1	6433485.629	0		1	142541.2402	1	5298550.375	1	2423110.281	1	8444788.25	1	2063327.023	1	9234057.875	10
nEQGPLFGFTKc	nEQGPLFGFTKc	nEQGPLFGFTKc	AT1G44575.1	AT1G44575.1	| Symbols: NPQ4, PSBS | Chlorophyll A-B binding family protein | chr1:16871768-16873194 FORWARD LENGTH=265	Case	0		0		1	2013210.813	0		1	3336463.393	0		0		0		1	3266634.172	0		0		0		3
nSLSLFDSVKc	nSLSLFDSVKc	nSLSLFDSVKc	AT1G05090.1	AT1G05090.1;AT4G20720.1	| Symbols: | dentin sialophosphoprotein-related | chr1:1463202-1465622 FORWARD LENGTH=706	Case;Control	0		0		0		1	3325523.453	0		1	2785205.203	0		1	1469714.953	0		1	1981003.367	1	1176316.945	1	1530371.766	6
nSEINPVLTPRc	nSEINPVLTPRc	nSEINPVLTPRc	AT4G32551.1	AT4G32551.1;AT4G32551.2	| Symbols: LUG, RON2 | LisH dimerisation motif;WD40/YVTN repeat-like-containing domain | chr4:15707863-15713359 FORWARD LENGTH=931	Case	0		0		0		0		1	897387.0332	0		0		0		1	1605232.094	0		0		0		2
nTSSSDQLQIALTAILPIAM(15.995)SIYKc	nTSSSDQLQIALTAILPIAM(15.995)SIYKc	nTSSSDQLQIALTAILPIAMSIYKc	AT4G02510.1	AT4G02510.1	| Symbols: TOC159, TOC86, PPI2, TOC160, ATTOC159 | translocon at the outer envelope membrane of chloroplasts 159 | chr4:1104766-1109360 FORWARD LENGTH=1503	Case	1	101424.9224	0		0		0		0		0		0		0		0		0		2	7789349.207;1727374.57	0		3
nELAEDGYSGVEVRc	nELAEDGYSGVEVRc	nELAEDGYSGVEVRc	AT2G31610.1	AT2G31610.1;AT3G53870.1;AT5G35530.1	| Symbols: | Ribosomal protein S3 family protein | chr2:13450384-13451669 FORWARD LENGTH=250	Case;Control	0		1	657251.9453	0		1	1536311.969	1	1061166.449	1	2058824.813	0		0		1	1818613.5	1	4169628.008	1	1246006.258	0		7
nGFIWPVAAYRc	nGFIWPVAAYRc	nGFIWPVAAYRc	AT1G31330.1	AT1G31330.1	| Symbols: PSAF | photosystem I subunit F | chr1:11215011-11215939 REVERSE LENGTH=221	Case;Control	1	1672473.287	1	611099.2031	0		1	3982513.156	0		1	3180546.719	0		1	10352072.42	0		1	18509705.63	0		1	4634871.469	7
nIFLTVVLADTKc	nIFLTVVLADTKc	nIFLTVVLADTKc	AT4G02450.1	AT4G02450.1;AT4G02450.2	| Symbols: | HSP20-like chaperones superfamily protein | chr4:1073987-1075765 REVERSE LENGTH=241	Case;Control	1	334359.9375	0		0		0		0		1	8540862.25	0		0		0		0		0		1	8092876.063	3
nTVELDAALGGRc	nTVELDAALGGRc	nTVELDAALGGRc	AT3G57410.1	AT3G57410.1;AT4G30160.1;AT4G30160.2	| Symbols: VLN3, ATVLN3 | villin 3 | chr3:21243615-21249809 REVERSE LENGTH=965	Case;Control	0		1	939527.5547	0		1	4956076.313	1	1233424.516	1	2585778.555	0		0		1	3094639.969	0		1	775051.3594	0		6
nTVLIMELINNVAKc	nTVLIMELINNVAKc	nTVLIMELINNVAKc	AT5G08670.1	AT5G08670.1;AT5G08680.1;AT5G08690.1	| Symbols: | ATP synthase alpha/beta family protein | chr5:2818395-2821149 REVERSE LENGTH=556	Case;Control	1	195311.8501	0		0		1	1172031.578	0		1	1282337.906	0		0		0		1	764963.9688	0		1	1569927.813	5
nSSIFDAKc	nSSIFDAKc	nSSIFDAKc	AT3G04120.1	AT1G13440.1;AT1G13440.2;AT3G04120.1	| Symbols: GAPC, GAPC-1, GAPC1 | glyceraldehyde-3-phosphate dehydrogenase C subunit 1 | chr3:1081077-1083131 FORWARD LENGTH=338	Case	1	117192.0364	0		0		0		2	1193265.229;2253605.125	0		0		0		1	52618230.44	0		1	20202128.5	0		5
nNVTDLIM(15.995)NVGAGGGGGAPVAAAAPAAGGGAAAAPAAEEKc	nNVTDLIM(15.995)NVGAGGGGGAPVAAAAPAAGGGAAAAPAAEEKc	nNVTDLIMNVGAGGGGGAPVAAAAPAAGGGAAAAPAAEEKc	AT1G01100.1	AT1G01100.1;AT1G01100.2;AT1G01100.4	| Symbols: | 60S acidic ribosomal protein family | chr1:50284-50954 REVERSE LENGTH=112	Case	0		0		0		0		1	800971.3203	0		0		0		0		0		1	335240.3359	0		2
nYTLDVDLKc	nYTLDVDLKc	nYTLDVDLKc	AT3G22230.1	AT3G22230.1;AT4G15000.1;AT4G15000.2	| Symbols: | Ribosomal L27e protein family | chr3:7844136-7844543 REVERSE LENGTH=135	Case	0		0		0		0		1	1637954.051	0		0		0		0		0		1	482409.7832	0		2
nSKPETGEVIGVFESLQPSDTDLGAKc	nSKPETGEVIGVFESLQPSDTDLGAKc	nSKPETGEVIGVFESLQPSDTDLGAKc	AT3G50820.1	AT3G50820.1;AT5G66570.1	| Symbols: PSBO2, PSBO-2, OEC33 | photosystem II subunit O-2 | chr3:18891008-18892311 REVERSE LENGTH=331	Case;Control	1	330946.6445	0		0		0		1	1339758.199	0		0		1	6418783.969	0		1	2949189.5	1	829793.8203	1	14358765.94	6
nFYEAFSKc	nFYEAFSKc	nFYEAFSKc	AT5G52640.1	AT5G52640.1;AT5G56000.1;AT5G56010.1;AT5G56030.1;AT5G56030.2	| Symbols: HSP81-1, ATHS83, HSP81.1, HSP83, ATHSP90.1, AtHsp90-1, HSP90.1 | heat shock protein 90.1 | chr5:21352542-21355147 FORWARD LENGTH=705	Case;Control	0		1	852569.707	0		0		1	1477818.5	0		0		0		0		0		1	811122.5498	0		3
nLVYLYLINYAKc	nLVYLYLINYAKc	nLVYLYLINYAKc	AT4G11380.1	AT4G11380.1;AT4G11380.2;AT4G23460.1	| Symbols: | Adaptin family protein | chr4:6920608-6925444 FORWARD LENGTH=894	Case;Control	1	463617.084	1	1892887.078	0		0		0		1	2695247.375	0		1	2373555.469	0		0		0		0		4
nLYDVSLFEGKc	nLYDVSLFEGKc	nLYDVSLFEGKc	AT3G19420.1	AT3G19420.1	| Symbols: ATPEN2, PEN2 | PTEN 2 | chr3:6731824-6735354 FORWARD LENGTH=611	Case	0		0		0		0		1	795528.4727	0		0		0		0		0		1	1291380.52	0		2
nEGPLAEENM(15.995)Rc	nEGPLAEENM(15.995)Rc	nEGPLAEENMRc	AT1G56070.1	AT1G56070.1;AT3G12915.1;AT3G12915.2	| Symbols: LOS1 | Ribosomal protein S5/Elongation factor G/III/V family protein | chr1:20968245-20971077 REVERSE LENGTH=843	Case;Control	0		0		0		1	2594155.32	1	9871248.164	0		0		0		0		0		1	74674940.44	0		3
nLGAAHLGLNQFELAVTAYKKc	nLGAAHLGLNQFELAVTAYKKc	nLGAAHLGLNQFELAVTAYKKc	AT1G12270.1	AT1G12270.1	| Symbols: Hop1 | stress-inducible protein, putative | chr1:4172105-4174575 FORWARD LENGTH=572	Case;Control	1	638335.875	2	4656592.844;4931461.797	0		2	2273244.25;13522767.84	0		0		0		2	1317809.328;23304517.97	0		2	2464795.875;20657692.44	0		4	22361693.72;10410635.36;2486480.625;2610737.672	13
nLIDDM(15.995)VAYALKc	nLIDDM(15.995)VAYALKc	nLIDDMVAYALKc	AT1G65930.1	AT1G65930.1	| Symbols: cICDH | cytosolic NADP+-dependent isocitrate dehydrogenase | chr1:24539088-24541861 FORWARD LENGTH=410	Case	0		0		0		0		1	618466.4629	0		0		0		1	2394936.563	0		0		0		2
nTNVPEPAELSEFM(15.995)AKc	nTNVPEPAELSEFM(15.995)AKc	nTNVPEPAELSEFMAKc	AT5G15530.1	AT5G15530.1	| Symbols: BCCP2, CAC1-B | biotin carboxyl carrier protein 2 | chr5:5038955-5040437 FORWARD LENGTH=255	Case;Control	1	2173809.496	2	12687027;6820182.398	3	424224.9688;1827787.074;11856386.29	3	14842806.78;2127562.891;4293625.922	2	8824888.883;6868552.902	2	31946022.44;4829578.531	0		2	480014.3906;5760919.969	3	7044031.906;7884803.406;17661909.73	2	7864213.984;18328587.89	2	5307505;20428114.6	2	6855838.5;12725259.2	24
nESGGEVYFTM(15.995)PRc	nESGGEVYFTM(15.995)PRc	nESGGEVYFTMPRc	AT1G73450.1	AT1G73450.1;AT1G73460.1;AT3G17750.1	| Symbols: | Protein kinase superfamily protein | chr1:27613856-27618635 FORWARD LENGTH=1152	Case	0		0		0		0		1	613795.5664	0		0		0		1	3201220.172	0		1	343526.5254	0		3
nAFLVTNQLK(226.078)PYDKLRc	nAFLVTNQLK(226.078)PYDKLRc	nAFLVTNQLKPYDKLRc	AT3G04870.1	AT3G04870.1;AT3G04870.2	| Symbols: ZDS, PDE181, SPC1 | zeta-carotene desaturase | chr3:1342842-1346189 FORWARD LENGTH=558	Case;Control	1	1977213.496	1	11542468.88	0		1	1245796.563	0		2	11180272.28;8811692.063	0		1	6825166.125	1	4157051.391	2	3987660.641;996180.7188	0		2	48649698.75;5242987.094	11
nSAAM(15.995)DQSTNAKc	nSAAM(15.995)DQSTNAKc	nSAAMDQSTNAKc	AT4G02510.1	AT4G02510.1	| Symbols: TOC159, TOC86, PPI2, TOC160, ATTOC159 | translocon at the outer envelope membrane of chloroplasts 159 | chr4:1104766-1109360 FORWARD LENGTH=1503	Case	0		0		0		0		1	699191.5913	0		0		0		1	116694.4971	0		1	794514.7402	0		3
nANLGM(15.995)EVM(15.995)HERc	nANLGM(15.995)EVM(15.995)HERc	nANLGMEVMHERc	ATCG00020.1	ATCG00020.1	| Symbols: PSBA | photosystem II reaction center protein A | chrC:383-1444 REVERSE LENGTH=353	Case;Control	0		1	135789.8867	1	5902179.008	1	561074.1172	1	26094164.86	2	6933436.516;466180.1875	1	832842.1934	2	2109516.953;262106.9883	1	40188146.19	1	920004.8672	1	29919936.89	2	3763975.633;582668.7188	14
nHLTGEFEKc	nHLTGEFEKc	nHLTGEFEKc	AT5G20010.1	AT5G20010.1;AT5G20020.1;AT5G55190.1	| Symbols: RAN-1, RAN1, ATRAN1 | RAS-related nuclear protein-1 | chr5:6760364-6761747 FORWARD LENGTH=221	Case;Control	0		1	536494.0938	0		0		1	264251.1528	0		0		0		0		0		0		1	13338205.18	3
nIFLPDGLLDRc	nIFLPDGLLDRc	nIFLPDGLLDRc	AT4G10340.1	AT4G10340.1	| Symbols: LHCB5 | light harvesting complex of photosystem II 5 | chr4:6408200-6409496 FORWARD LENGTH=280	Case;Control	0		1	1283466.141	1	1130932.221	1	1895632.422	1	1924897.713	1	3434063.156	0		1	3032598.484	1	6828732.523	1	3037420.141	1	2116294.773	1	5181764.438	10
nIAPELYLKc	nIAPELYLKc	nIAPELYLKc	AT3G11710.1	AT3G11710.1	| Symbols: ATKRS-1 | lysyl-tRNA synthetase 1 | chr3:3702359-3705613 REVERSE LENGTH=626	Case	0		0		1	2828683.938	0		0		0		0		0		1	8506067.57	0		1	2961362.555	0		3
nNYVDM(15.995)DEYPVTTELQNRc	nNYVDM(15.995)DEYPVTTELQNRc	nNYVDMDEYPVTTELQNRc	AT1G65960.2	AT1G65960.2;AT2G02010.1;AT3G17760.1;AT3G17760.2;AT5G17330.1	| Symbols: GAD2 | glutamate decarboxylase 2 | chr1:24552094-24557253 FORWARD LENGTH=494	Case;Control	0		1	582236.9531	0		1	658788.0156	1	174631.4219	0		0		0		1	760823.2344	1	902564.2344	0		0		5
nLSVPVSDVKc	nLSVPVSDVKc	nLSVPVSDVKc	AT1G04410.1	AT1G04410.1;AT5G43330.1	| Symbols: | Lactate/malate dehydrogenase family protein | chr1:1189418-1191267 REVERSE LENGTH=332	Case;Control	0		1	3365010.5	0		0		1	11150791.56	1	5319017.406	0		0		2	6277439.688;7544615.297	0		2	1492712.536;1603553.656	0		7
nSPMAGTFYRc	nSPMAGTFYRc	nSPMAGTFYRc	AT5G15530.1	AT5G15530.1;AT5G16390.1;AT5G16390.2	| Symbols: BCCP2, CAC1-B | biotin carboxyl carrier protein 2 | chr5:5038955-5040437 FORWARD LENGTH=255	Case;Control	2	409290.5552;1119144.325	1	8317731.633	2	3526903.914;5122823.063	1	5363429.164	1	955232.4922	1	3697981.313	2	194619.8545;625414.9839	1	9013265.133	1	3100051.039	1	4908876.883	8	804671.6074;1687564.926;2366567.466;2390441.551;3518524.93;4834990.813;6672986.977;1667509.262	1	7668339.438	22
nTYQMNPANYRc	nTYQMNPANYRc	nTYQMNPANYRc	AT1G69740.1	AT1G69740.1;AT1G69740.2	| Symbols: HEMB1 | Aldolase superfamily protein | chr1:26232197-26234713 FORWARD LENGTH=430	Case	1	153437.3516	0		0		0		0		0		0		0		0		0		1	5430689.25	0		2
nAVITVPAYFNDSQRc	nAVITVPAYFNDSQRc	nAVITVPAYFNDSQRc	AT4G24280.1	AT4G24280.1;AT5G49910.1	| Symbols: cpHsc70-1 | chloroplast heat shock protein 70-1 | chr4:12590094-12593437 FORWARD LENGTH=718	Case	0		0		0		0		1	1411433.816	0		0		0		0		0		1	1470129.703	0		2
nFYGEVTQQM(15.995)LKc	nFYGEVTQQM(15.995)LKc	nFYGEVTQQMLKc	AT1G32060.1	AT1G32060.1	| Symbols: PRK | phosphoribulokinase | chr1:11532668-11534406 FORWARD LENGTH=395	Case;Control	0		1	983223.4375	0		0		1	1864922.771	1	1312476.141	0		0		1	1174366.047	0		1	2978425.943	1	2358338.25	6
nGM(15.995)TYAEVIKc	nGM(15.995)TYAEVIKc	nGMTYAEVIKc	AT4G02510.1	AT4G02510.1	| Symbols: TOC159, TOC86, PPI2, TOC160, ATTOC159 | translocon at the outer envelope membrane of chloroplasts 159 | chr4:1104766-1109360 FORWARD LENGTH=1503	Case;Control	0		1	1035424.281	0		1	1293720.227	1	6773397.809	0		0		0		1	50691407.88	0		1	24981337.3	0		5
nGNINIEEVRc	nGNINIEEVRc	nGNINIEEVRc	AT4G33010.1	AT4G33010.1;AT4G33010.2	| Symbols: AtGLDP1, GLDP1 | glycine decarboxylase P-protein 1 | chr4:15926852-15931150 REVERSE LENGTH=1037	Case;Control	0		0		0		1	3848254.563	0		0		0		0		2	277439.6206;481290.6484	1	3063147.5	1	3337869.906	0		5
nYNLSLGLGLNKc	nYNLSLGLGLNKc	nYNLSLGLGLNKc	AT2G13360.1	AT2G13360.1;AT2G13360.2	| Symbols: AGT, AGT1, SGAT | alanine:glyoxylate aminotransferase | chr2:5539417-5540902 REVERSE LENGTH=401	Case;Control	0		1	7419762.375	0		1	4564620.328	1	535829.4844	0		0		1	2739447.781	0		1	2312545.047	1	498678.5156	1	15161286.06	7
nVYGISYPDQKc	nVYGISYPDQKc	nVYGISYPDQKc	AT5G26830.1	AT5G26830.1	| Symbols: | Threonyl-tRNA synthetase | chr5:9437351-9441568 FORWARD LENGTH=709	Case	0		0		0		0		1	1532733.648	0		0		0		0		0		1	1149335.781	0		2
nM(15.995)GINPIMMSAGELESGNAGEPAKc	nM(15.995)GINPIMMSAGELESGNAGEPAKc	nMGINPIMMSAGELESGNAGEPAKc	AT2G39730.1	AT2G39730.1;AT2G39730.2;AT2G39730.3	| Symbols: RCA | rubisco activase | chr2:16570951-16573345 REVERSE LENGTH=474	Case;Control	0		0		0		1	3063518.797	0		0		0		0		0		0		1	256623.9609	0		2
nTVPAAVPAIVFLSGGQSEEEATRc	nTVPAAVPAIVFLSGGQSEEEATRc	nTVPAAVPAIVFLSGGQSEEEATRc	AT2G36460.1	AT2G36460.1;AT2G36460.2;AT3G52930.1	| Symbols: | Aldolase superfamily protein | chr2:15296929-15298387 REVERSE LENGTH=358	Case;Control	2	234343.5313;779577.3438	2	2099613.125;1289659.625	5	182918.2734;691863.5313;359678.2578;854858.4453;303091.8672	1	7521659	4	530444.1074;160977.9727;231285.9805;369061.9727	2	2591075.188;4126916.25	3	91763.66406;82465.25391;147490.5313	3	3069755.047;3409864.625;1229846.078	4	1012644.484;706389.3438;11793086.28;3065584.188	3	1107161;6964416.156;1072503.422	5	126378.9648;4112771.031;3928947.344;5803249.84;428500.0391	2	3131040.719;4875143.125	36
nAPNNFGEIVGKc	nAPNNFGEIVGKc	nAPNNFGEIVGKc	AT5G57870.1	AT5G57870.1;AT5G57870.2	| Symbols: eIFiso4G1 | MIF4G domain-containing protein / MA3 domain-containing protein | chr5:23439755-23443433 FORWARD LENGTH=780	Case	0		0		0		0		1	864030.1953	0		0		0		1	13110783.06	0		1	3485282.449	0		3
nALVAIPTTIADNAGLDSAELVAQLRc	nALVAIPTTIADNAGLDSAELVAQLRc	nALVAIPTTIADNAGLDSAELVAQLRc	AT5G20890.1	AT5G20890.1	| Symbols: | TCP-1/cpn60 chaperonin family protein | chr5:7087020-7089906 REVERSE LENGTH=527	Case	0		0		0		0		1	74075.72119	0		0		0		0		0		1	208838.0137	0		2
nHVLVLAGFSPSLRc	nHVLVLAGFSPSLRc	nHVLVLAGFSPSLRc	AT5G22120.1	AT5G22120.1	| Symbols: | unknown protein; FUNCTIONS IN: molecular_function unknown; INVOLVED IN: biological_process unknown; LOCATED IN: cellular_component unknown; EXPRESSED IN: cultured cell; Has 30201 Blast hits to 17322 proteins in 780 species: Archae - 12; Bacteria - 1396; Metazoa - 17338; Fungi - 3422; Plants - 5037; Viruses - 0; Other Eukaryotes - 2996 (source: NCBI BLink). | chr5:7334612-7336755 REVE…	Case;Control	1	1613528.186	1	4442090.383	0		2	3281831.359;6582235.625	0		2	8136376.906;3758174.531	0		2	3837959.875;1366531.469	0		2	3771008.344;3125848.938	0		2	4039549.891;3707295.375	12
nAGISNLTGVQGAVNIQGEDQKc	nAGISNLTGVQGAVNIQGEDQKc	nAGISNLTGVQGAVNIQGEDQKc	AT3G54050.1	AT3G54050.1;AT3G54050.2	| Symbols: HCEF1 | high cyclic electron flow 1 | chr3:20016951-20018527 FORWARD LENGTH=417	Case	0		0		1	137314.0977	0		1	161249.5469	0		0		0		2	6390296.359;2488153.375	0		1	1011744.172	0		5
nVAQAAGEVGQKc	nVAQAAGEVGQKc	nVAQAAGEVGQKc	AT5G16840.1	AT5G16840.1;AT5G16840.2;AT5G16840.3	| Symbols: BPA1 | binding partner of acd11 1 | chr5:5536042-5538026 FORWARD LENGTH=259	Case;Control	1	301575.0625	0		2	568878.0991;499557.0479	1	225334.5684	1	684667.4473	0		1	238607.9639	0		1	18931552.65	0		1	1976613.01	0		8
nQYYVEEPLLRc	nQYYVEEPLLRc	nQYYVEEPLLRc	AT1G36160.1	AT1G36160.1;AT1G36160.2;AT1G36180.1	| Symbols: ACC1, AT-ACC1, EMB22, GK, PAS3 | acetyl-CoA carboxylase 1 | chr1:13534196-13543773 FORWARD LENGTH=2254	Case;Control	0		1	5867553.031	0		1	10480432.84	1	1335151.832	1	11030811.06	0		1	4071491.719	0		1	10341382.83	1	1687691.898	1	6005029.25	8
nSQQTPIFM(15.995)AEPM(15.995)Rc	nSQQTPIFM(15.995)AEPM(15.995)Rc	nSQQTPIFMAEPMRc	AT3G45780.1	AT3G45780.1;AT3G45780.2	| Symbols: PHOT1, NPH1, JK224, RPT1 | phototropin 1 | chr3:16818557-16823960 FORWARD LENGTH=996	Case	0		0		1	274570.3086	0		1	295679.1133	0		0		0		2	1377710.086;1104005.906	0		4	250434.7813;523420.0977;323444.6445;260413.502	0		8
nTQVTVEYKc	nTQVTVEYKc	nTQVTVEYKc	AT2G36880.1	AT2G36880.1;AT2G36880.2	| Symbols: MAT3 | methionine adenosyltransferase 3 | chr2:15479721-15480893 REVERSE LENGTH=390	Case;Control	0		1	783619.2734	0		1	2603849.625	2	501041.2969;505141.6025	1	3624004.93	0		1	781445.0938	0		1	1808096.977	0		1	1694073.438	8
nTPIADEGDEVVERc	nTPIADEGDEVVERc	nTPIADEGDEVVERc	AT3G23980.1	AT3G23980.1	| Symbols: BLI, KOS1 | BLISTER | chr3:8662818-8667440 REVERSE LENGTH=714	Case;Control	1	61504.77148	1	2667122.914	0		1	2201007.719	0		1	15358179.09	0		1	1907610.008	1	1159024.918	1	2737816.406	0		0		7
nTLSAPVPDVRc	nTLSAPVPDVRc	nTLSAPVPDVRc	AT5G53480.1	AT5G53480.1	| Symbols: | ARM repeat superfamily protein | chr5:21714016-21716709 FORWARD LENGTH=870	Case	0		0		0		0		1	1252024.475	0		0		0		1	4131098.797	0		1	1204562.512	0		3
nM(15.995)SLLAEAQRc	nM(15.995)SLLAEAQRc	nMSLLAEAQRc	AT3G09630.1	AT3G09630.1;AT3G09630.2	| Symbols: | Ribosomal protein L4/L1 family | chr3:2953813-2955444 FORWARD LENGTH=406	Case	0		0		0		0		1	1960461.059	0		0		0		1	14574888.75	0		0		0		2
nSYTVTGVEMFQKc	nSYTVTGVEMFQKc	nSYTVTGVEMFQKc	AT4G20360.1	AT4G20360.1	| Symbols: ATRAB8D, ATRABE1B, RABE1b | RAB GTPase homolog E1B | chr4:10990036-10991466 FORWARD LENGTH=476	Case;Control	1	1163011.957	0		0		1	9332673.5	1	1031662.629	0		0		0		0		0		1	2499848.828	0		4
nGLVDAGVTK(226.078)VPRc	nGLVDAGVTK(226.078)VPRc	nGLVDAGVTKVPRc	AT2G25450.1	AT2G25450.1	| Symbols: | 2-oxoglutarate (2OG) and Fe(II)-dependent oxygenase superfamily protein | chr2:10830286-10831563 REVERSE LENGTH=359	Case;Control	1	1123258.816	0		1	4526660.422	0		1	665869.4805	1	3672666.875	1	111225.918	0		2	5228283.891;16083114.56	0		1	618387.7852	1	6812438.375	9
nESTLGFVDLLRDDYVEKc	nESTLGFVDLLRDDYVEKc	nESTLGFVDLLRDDYVEKc	ATCG00490.1	ATCG00490.1	| Symbols: RBCL | ribulose-bisphosphate carboxylases | chrC:54958-56397 FORWARD LENGTH=479	Case;Control	1	324461.9258	1	3314896	0		2	1689119.844;18567195.16	1	973350.6934	2	4418385.484;4259095.313	0		1	4923951.375	0		1	4766177.469	0		1	3771528.719	10
nLASGEVFGPDQPIALKc	nLASGEVFGPDQPIALKc	nLASGEVFGPDQPIALKc	AT5G58330.1	AT5G58330.1;AT5G58330.2;AT5G58330.3	| Symbols: | lactate/malate dehydrogenase family protein | chr5:23580010-23582287 REVERSE LENGTH=443	Case	0		0		1	482447.9844	0		1	872345.5234	0		0		0		0		0		1	1385600.969	0		3
nTGEQVAFEGIASAIIQGRc	nTGEQVAFEGIASAIIQGRc	nTGEQVAFEGIASAIIQGRc	AT1G42550.1	AT1G42550.1	| Symbols: PMI1 | plastid movement impaired1 | chr1:15977131-15979734 FORWARD LENGTH=843	Case;Control	1	167388.1992	0		0		0		1	246982.3945	0		0		0		0		1	2702092.547	0		0		3
nLGDGAAESLHVK(242.073)c	nLGDGAAESLHVK(242.073)c	nLGDGAAESLHVKc	AT3G52930.1	AT3G52930.1	| Symbols: | Aldolase superfamily protein | chr3:19627383-19628874 REVERSE LENGTH=358	Case;Control	1	259761.8223	1	2874883.391	3	510260.6094;513760.6016;500071.4688	1	6516985.75	1	1966260.418	1	5973691.266	2	246080.7656;79934.94727	1	1788875.813	3	14812621.36;6612316.938;8578022.219	1	2071056.125	0		1	7343343.406	16
nVAM(15.995)IGFAASLLGEALTGKc	nVAM(15.995)IGFAASLLGEALTGKc	nVAMIGFAASLLGEALTGKc	AT1G44575.1	AT1G44575.1;AT1G44575.2	| Symbols: NPQ4, PSBS | Chlorophyll A-B binding family protein | chr1:16871768-16873194 FORWARD LENGTH=265	Case;Control	2	55316.93604;60517.28271	1	546860.7031	0		1	1439915.063	1	58563.95313	1	957951.6875	0		1	649301.875	1	580239.7891	1	620173.5234	1	149102.4102	1	1889443.703	11
nTAETSSNVEEDPFVVLEESESTPRc	nTAETSSNVEEDPFVVLEESESTPRc	nTAETSSNVEEDPFVVLEESESTPRc	AT4G12780.1	AT4G12780.1;AT4G12780.2	| Symbols: | Chaperone DnaJ-domain superfamily protein | chr4:7512200-7516655 FORWARD LENGTH=904	Case;Control	0		1	2389454.375	0		1	3422485.188	1	292250.0117	2	2996178.469;3988680.813	0		2	733984.125;5250394.844	0		2	3400203.047;2884934.875	0		2	2824493.938;10898445.16	11
nQVGVPDM(15.995)VVFLNKEDQVDDAELLELVELEVRc	nQVGVPDM(15.995)VVFLNKEDQVDDAELLELVELEVRc	nQVGVPDMVVFLNKEDQVDDAELLELVELEVRc	AT4G20360.1	AT4G20360.1	| Symbols: ATRAB8D, ATRABE1B, RABE1b | RAB GTPase homolog E1B | chr4:10990036-10991466 FORWARD LENGTH=476	Case;Control	0		0		0		1	4456025.969	0		0		1	166156.0181	1	24147745.09	0		0		0		2	61768899.44;12305198.28	5
nGVNPGAIKc	nGVNPGAIKc	nGVNPGAIKc	AT5G26000.1	AT5G26000.1;AT5G26000.2	| Symbols: TGG1, BGLU38 | thioglucoside glucohydrolase 1 | chr5:9079678-9082347 REVERSE LENGTH=541	Case	0		0		1	14680360.95	0		0		0		0		0		1	93385212.56	0		0		0		2
nSEPVIHTLLPLSPKc	nSEPVIHTLLPLSPKc	nSEPVIHTLLPLSPKc	AT4G04640.1	AT4G04640.1	| Symbols: ATPC1 | ATPase, F1 complex, gamma subunit protein | chr4:2350761-2351882 REVERSE LENGTH=373	Case;Control	0		0		1	215664.0664	0		1	768139.6563	1	2712739.063	0		0		0		0		1	1138486.531	1	2172248.922	5
nLSEEVLQRc	nLSEEVLQRc	nLSEEVLQRc	AT5G57870.1	AT5G57870.1;AT5G57870.2	| Symbols: eIFiso4G1 | MIF4G domain-containing protein / MA3 domain-containing protein | chr5:23439755-23443433 FORWARD LENGTH=780	Case	0		0		0		0		1	2688659.574	0		0		0		0		0		1	18767187.48	0		2
nIGVDSQVFFRc	nIGVDSQVFFRc	nIGVDSQVFFRc	AT2G03750.1	AT2G03750.1	| Symbols: | P-loop containing nucleoside triphosphate hydrolases superfamily protein | chr2:1147968-1149023 REVERSE LENGTH=351	Case;Control	0		0		0		0		1	1970341.162	1	2119662.344	0		1	1929028.555	0		0		1	1837046.809	0		4
nLNGIALRVPTPNVSVVDLVVQVSKKc	nLNGIALRVPTPNVSVVDLVVQVSKKc	nLNGIALRVPTPNVSVVDLVVQVSKKc	AT3G26650.1	AT1G12900.1;AT1G12900.2;AT1G12900.3;AT1G12900.4;AT3G26650.1	| Symbols: GAPA, GAPA-1 | glyceraldehyde 3-phosphate dehydrogenase A subunit | chr3:9795226-9796848 FORWARD LENGTH=396	Case;Control	1	277915.5547	1	2117163.844	0		0		0		1	3538220.813	0		1	2107776.188	0		1	2831113.781	0		1	3687388.969	6
nVIYASQITAKPRc	nVIYASQITAKPRc	nVIYASQITAKPRc	AT1G56070.1	AT1G56070.1	| Symbols: LOS1 | Ribosomal protein S5/Elongation factor G/III/V family protein | chr1:20968245-20971077 REVERSE LENGTH=843	Case;Control	0		1	2440285.188	0		0		1	414429.1914	1	3028745.438	0		1	1159974.703	0		1	3637517.602	0		0		5
nELINSPANVLTPAVLAEEAAKc	nELINSPANVLTPAVLAEEAAKc	nELINSPANVLTPAVLAEEAAKc	AT2G24200.1	AT2G24200.1;AT2G24200.2	| Symbols: | Cytosol aminopeptidase family protein | chr2:10287017-10289450 REVERSE LENGTH=520	Case	0		0		0		0		2	382586.9473;291816.2734	0		0		0		2	2528200.523;2045753.453	0		1	613874.9961	0		5
nAKGSDVSLYGSSK(242.073)VVGTQAPVQLGSLRc	nAKGSDVSLYGSSK(242.073)VVGTQAPVQLGSLRc	nAKGSDVSLYGSSKVVGTQAPVQLGSLRc	AT5G28840.1	AT5G28840.1;AT5G28840.2	| Symbols: GME | GDP-D-mannose 3',5'-epimerase | chr5:10862472-10864024 REVERSE LENGTH=377	Case	1	316790.543	0		0		0		0		0		0		0		1	11029973.41	0		0		0		2
nSSPWSELDGLQPETKc	nSSPWSELDGLQPETKc	nSSPWSELDGLQPETKc	AT3G59970.3	AT3G59970.3	| Symbols: MTHFR1 | methylenetetrahydrofolate reductase 1 | chr3:22151303-22154323 FORWARD LENGTH=592	Case;Control	1	271171.6719	1	4497975.156	0		2	1215176.172;4700355.281	0		1	17293771.38	1	75624.68945	1	2594858.609	2	833587.9688;7749599.578	1	7104086.469	1	821266.2773	1	3049445.938	12
nSDNLFPGRc	nSDNLFPGRc	nSDNLFPGRc	AT1G21630.1	AT1G21630.1;AT1G21630.2	| Symbols: | Calcium-binding EF hand family protein | chr1:7581457-7587796 FORWARD LENGTH=1218	Case	0		0		0		0		1	3379072.984	0		0		0		1	1987714.058	0		2	606577.5107;454959.1812	0		4
nTQHLDLSYLLSSVGTPSLSSTEIRc	nTQHLDLSYLLSSVGTPSLSSTEIRc	nTQHLDLSYLLSSVGTPSLSSTEIRc	AT5G04140.1	AT5G04140.1;AT5G04140.2	| Symbols: GLU1, GLS1, GLUS, FD-GOGAT | glutamate synthase 1 | chr5:1130031-1138186 FORWARD LENGTH=1622	Case;Control	0		0		0		0		1	202102.665	0		0		0		0		1	5856652.938	0		0		2
nAGSGVATLGLPDSPGVPKc	nAGSGVATLGLPDSPGVPKc	nAGSGVATLGLPDSPGVPKc	AT3G48730.1	AT3G48730.1;AT5G63570.1	| Symbols: GSA2 | glutamate-1-semialdehyde 2,1-aminomutase 2 | chr3:18049697-18051550 FORWARD LENGTH=472	Case	0		0		1	914929.0391	0		1	4194658.906	0		0		0		1	7260270.406	0		1	3385246.234	0		4
nFLQGPETDLTTVKc	nFLQGPETDLTTVKc	nFLQGPETDLTTVKc	AT3G45780.1	AT3G45780.1;AT3G45780.2	| Symbols: PHOT1, NPH1, JK224, RPT1 | phototropin 1 | chr3:16818557-16823960 FORWARD LENGTH=996	Case;Control	0		0		0		0		2	1337384.355;1599416.68	0		0		1	770283.9688	1	5871209.766	1	881683.75	1	2872577.73	1	2411395.109	7
nTPVSLDM(15.995)LGRc	nTPVSLDM(15.995)LGRc	nTPVSLDMLGRc	AT1G20260.1	AT1G20260.1;AT1G76030.1;AT4G38510.1;AT4G38510.2;AT4G38510.3;AT4G38510.4;AT4G38510.5	| Symbols: | ATPase, V1 complex, subunit B protein | chr1:7016971-7020290 FORWARD LENGTH=487	Case;Control	1	252021.9014	2	3294461.625;19580418.24	3	717912.6289;1470185.391;2113243.727	2	43720868.8;17689934.69	2	1738026.488;8036740.156	2	6819300.5;30736260.98	2	198460.3945;116716.9263	2	9495322.531;19149197.59	2	7054277.563;7482542.047	2	20032685.16;4038831.938	3	2336096.855;2472338.98;4073769.113	2	9652574.031;24875636.36	25
nFTQANSEVSALLGRc	nFTQANSEVSALLGRc	nFTQANSEVSALLGRc	AT5G08670.1	AT5G08670.1;AT5G08680.1;AT5G08690.1	| Symbols: | ATP synthase alpha/beta family protein | chr5:2818395-2821149 REVERSE LENGTH=556	Case;Control	0		0		1	610614.4766	1	1599485.344	0		0		0		0		0		0		1	3216474.789	0		3
nTDDDDIFVGEGVDYTVPGKc	nTDDDDIFVGEGVDYTVPGKc	nTDDDDIFVGEGVDYTVPGKc	AT2G26460.1	AT2G26460.1	| Symbols: SMU2 | RED family protein | chr2:11255049-11258913 REVERSE LENGTH=585	Case;Control	0		0		0		1	2434098.344	0		1	6238142.375	0		1	3550322.719	0		1	10663436.55	1	246438.6953	1	22666730.63	6
n(242.073)GNTDKLM(15.995)NQIFDLKc	n(242.073)GNTDKLM(15.995)NQIFDLKc	nGNTDKLMNQIFDLKc	AT1G73030.1	AT1G73030.1	| Symbols: VPS46.2, CHMP1A | SNF7 family protein | chr1:27473938-27474848 FORWARD LENGTH=203	Case	0		0		1	1029532.266	0		0		0		0		0		2	14355942.09;4874028.461	0		0		0		3
nESTLGFVDLLRDDYVEKDRc	nESTLGFVDLLRDDYVEKDRc	nESTLGFVDLLRDDYVEKDRc	ATCG00490.1	ATCG00490.1	| Symbols: RBCL | ribulose-bisphosphate carboxylases | chrC:54958-56397 FORWARD LENGTH=479	Case;Control	1	203996.7715	1	5008950.844	0		0		1	312185.627	1	3771779.656	0		2	5476071.547;10958461.92	0		2	2289545.906;29606924.08	0		2	2084770.125;9279365	10
nTSYGFGIAGAGNDSRc	nTSYGFGIAGAGNDSRc	nTSYGFGIAGAGNDSRc	AT5G07980.1	AT5G07980.1	| Symbols: | dentin sialophosphoprotein-related | chr5:2549432-2554669 REVERSE LENGTH=1501	Case	0		0		0		0		1	552236.9688	0		0		0		0		0		2	634755.4453;462892.7891	0		3
nQSEAYANIELLQQQIKc	nQSEAYANIELLQQQIKc	nQSEAYANIELLQQQIKc	AT1G36160.1	AT1G36160.1;AT1G36160.2	| Symbols: ACC1, AT-ACC1, EMB22, GK, PAS3 | acetyl-CoA carboxylase 1 | chr1:13534196-13543773 FORWARD LENGTH=2254	Case;Control	0		0		0		1	1159808.516	1	1002750.559	0		0		0		0		2	3533854.344;1963648.156	2	927035.2109;343813.2109	0		6
nLAQVVSDPSLTKc	nLAQVVSDPSLTKc	nLAQVVSDPSLTKc	AT4G27440.1	AT4G27440.1;AT4G27440.2	| Symbols: PORB | protochlorophyllide oxidoreductase B | chr4:13725648-13727107 FORWARD LENGTH=401	Case	0		0		0		0		1	735688.3516	0		0		0		1	8642400.836	0		2	869905.7324;727254.623	0		4
nLATSGANFARc	nLATSGANFARc	nLATSGANFARc	AT5G64040.1	AT5G64040.1;AT5G64040.2	| Symbols: PSAN | photosystem I reaction center subunit PSI-N, chloroplast, putative / PSI-N, putative (PSAN) | chr5:25628724-25629409 REVERSE LENGTH=171	Case;Control	0		0		1	636848.0313	0		3	2210577.631;7698304.604;5207859.548	0		0		1	7151559.5	1	70478116.5	1	9133567.25	1	31166642.5	1	11938704	9
nIVQSGKDFADSFLGAQRc	nIVQSGKDFADSFLGAQRc	nIVQSGKDFADSFLGAQRc	AT1G03090.2	AT1G03090.1;AT1G03090.2	| Symbols: MCCA | methylcrotonyl-CoA carboxylase alpha chain, mitochondrial / 3-methylcrotonyl-CoA carboxylase 1 (MCCA) | chr1:739715-743819 FORWARD LENGTH=734	Case;Control	1	782008.3066	1	4446746.055	2	879332.25;839146.5938	2	1133961.266;33179421.38	0		2	6691250.25;6975931.188	1	238642.8086	1	3981350.508	1	8827388.719	2	6197978.109;3991437.188	2	2010517.426;268371.6914	2	7984463.75;8001751.313	17
nTYPDNSFDVIYSRc	nTYPDNSFDVIYSRc	nTYPDNSFDVIYSRc	AT1G48600.1	AT1G48600.1;AT1G48600.2	| Symbols: PMEAMT, AtPMEAMT | S-adenosyl-L-methionine-dependent methyltransferases superfamily protein | chr1:17966448-17969077 FORWARD LENGTH=475	Case;Control	0		0		0		1	3183819.344	1	1129333.031	1	2738704.25	0		0		1	1612598.625	0		2	271371.7461;1129168.566	1	7255491.625	7
nAFDPVETIKQGFIKc	nAFDPVETIKQGFIKc	nAFDPVETIKQGFIKc	AT3G01500.1	AT3G01500.1;AT3G01500.2;AT3G01500.3	| Symbols: CA1, ATBCA1, SABP3, ATSABP3 | carbonic anhydrase 1 | chr3:194853-196716 REVERSE LENGTH=270	Case;Control	1	268630.3105	1	835601.0156	1	1288176.156	1	1055124.391	1	1811486.91	0		0		1	1350857.445	1	4203066.578	0		1	979547.7539	0		8
nLDESTGYIDYDQM(15.995)EKc	nLDESTGYIDYDQM(15.995)EKc	nLDESTGYIDYDQMEKc	AT4G37930.1	AT4G37930.1	| Symbols: SHM1, STM, SHMT1 | serine transhydroxymethyltransferase 1 | chr4:17831891-17834742 REVERSE LENGTH=517	Case;Control	0		0		0		1	995597.1875	1	675641.2227	1	1232696.063	0		0		1	1861428.172	0		0		0		4
nGLIDLNITAPKc	nGLIDLNITAPKc	nGLIDLNITAPKc	AT5G11710.1	AT5G11710.1	| Symbols: | ENTH/VHS family protein | chr5:3772981-3776316 FORWARD LENGTH=560	Case;Control	0		0		2	1451102.688;2056130.148	0		1	923607.5469	1	3175680.609	0		0		1	1204050.148	0		1	2053882.922	0		6
nAIHGGNFQGTPIGVSM(15.995)DNTRc	nAIHGGNFQGTPIGVSM(15.995)DNTRc	nAIHGGNFQGTPIGVSMDNTRc	AT2G37040.1	AT2G37040.1;AT3G53260.1	| Symbols: PAL1, ATPAL1 | PHE ammonia lyase 1 | chr2:15557602-15560237 REVERSE LENGTH=725	Case;Control	0		1	1351470.484	0		1	2871945.578	1	5590325.969	1	2492671.625	0		0		1	4907808.203	0		2	1575083.754;747381.0273	1	4194040.875	8
nVGLTALTMAEYFRc	nVGLTALTMAEYFRc	nVGLTALTMAEYFRc	ATCG00480.1	ATCG00480.1	| Symbols: ATPB, PB | ATP synthase subunit beta | chrC:52660-54156 REVERSE LENGTH=498	Case;Control	1	376968.3633	1	2682137.859	0		1	4444580.016	0		1	3342974.313	0		1	2481333.68	0		1	2847136.875	0		1	4945662	7
nLNYVPIRc	nLNYVPIRc	nLNYVPIRc	AT5G35410.1	AT5G35410.1	| Symbols: SOS2, SNRK3.11, CIPK24, ATSOS2 | Protein kinase superfamily protein | chr5:13634933-13638062 FORWARD LENGTH=446	Case	0		0		0		0		1	960571.4102	0		0		0		1	1202276.457	0		2	987366.9453;1539704.277	0		4
nTIVFGSSAGQINGKc	nTIVFGSSAGQINGKc	nTIVFGSSAGQINGKc	AT1G41830.1	AT1G41830.1	| Symbols: SKS6 | SKU5-similar 6 | chr1:15603892-15607802 REVERSE LENGTH=542	Case	0		0		0		0		1	1057250.09	0		0		0		0		0		1	332958.7305	0		2
nKAEDVVSSM(15.995)LAKc	nKAEDVVSSM(15.995)LAKc	nKAEDVVSSMLAKc	AT4G17720.1	AT4G17720.1	| Symbols: | RNA-binding (RRM/RBD/RNP motifs) family protein | chr4:9862660-9864498 REVERSE LENGTH=313	Case	0		0		0		0		2	206673.6426;655049.877	0		0		0		0		0		1	5786863.031	0		3
nKNNTVANPTSQQPKc	nKNNTVANPTSQQPKc	nKNNTVANPTSQQPKc	AT3G13235.1	AT3G13235.1;AT3G13235.2;AT3G13235.3	| Symbols: | ubiquitin family protein | chr3:4271492-4274348 REVERSE LENGTH=414	Case	0		0		0		0		1	56243.51953	0		0		0		0		0		1	165153.457	0		2
nTM(15.995)EINPENSIM(15.995)DELRKc	nTM(15.995)EINPENSIM(15.995)DELRKc	nTMEINPENSIMDELRKc	AT5G56000.1	AT5G56000.1;AT5G56010.1;AT5G56030.1;AT5G56030.2	| Symbols: Hsp81.4, AtHsp90.4 | HEAT SHOCK PROTEIN 81.4 | chr5:22677602-22680067 REVERSE LENGTH=699	Case;Control	0		0		0		1	1781048.867	1	1737542.664	0		0		0		1	5430190.938	0		0		1	1592206.594	4
nILAWIISARPKc	nILAWIISARPKc	nILAWIISARPKc	AT3G42050.1	AT3G42050.1	| Symbols: | vacuolar ATP synthase subunit H family protein | chr3:14228846-14232228 REVERSE LENGTH=441	Case;Control	1	648470.6484	1	3593905.656	0		0		0		0		0		1	1771503.469	0		0		0		1	2793338.625	4
nQQM(15.995)TFNDM(15.995)QLLK(226.078)QHAM(15.995)AKc	nQQM(15.995)TFNDM(15.995)QLLK(226.078)QHAM(15.995)AKc	nQQMTFNDMQLLKQHAMAKc	AT5G07970.1	AT5G07970.1	| Symbols: | dentin sialophosphoprotein-related | chr5:2544126-2547916 REVERSE LENGTH=1097	Case;Control	0		1	1600794.32	0		0		1	374750.207	0		0		1	1102044.344	1	2184658.563	0		0		1	2837939.109	5
nAERPPWYLSVVGGALYKc	nAERPPWYLSVVGGALYKc	nAERPPWYLSVVGGALYKc	AT1G36160.1	AT1G36160.1;AT1G36160.2;AT1G36180.1	| Symbols: ACC1, AT-ACC1, EMB22, GK, PAS3 | acetyl-CoA carboxylase 1 | chr1:13534196-13543773 FORWARD LENGTH=2254	Case;Control	1	777408.2656	1	12556981.03	0		1	8395322.313	0		1	24834293.69	0		1	13216519.11	0		1	11839140.55	0		1	31649544.88	7
nLGNALVQDPQM(15.995)SPFLEALGNPAASEQFAERc	nLGNALVQDPQM(15.995)SPFLEALGNPAASEQFAERc	nLGNALVQDPQMSPFLEALGNPAASEQFAERc	AT2G17390.1	AT2G17390.1	| Symbols: AKR2B | ankyrin repeat-containing 2B | chr2:7555870-7557743 FORWARD LENGTH=344	Case	0		0		0		0		1	482496.332	0		0		0		1	741405.4336	0		1	91051.5	0		3
nEFANQGVQPGELAVISKc	nEFANQGVQPGELAVISKc	nEFANQGVQPGELAVISKc	AT3G52880.1	AT3G52880.1;AT3G52880.2	| Symbols: ATMDAR1, MDAR1 | monodehydroascorbate reductase 1 | chr3:19601477-19604366 REVERSE LENGTH=434	Case	0		0		0		0		1	557159.0195	0		0		0		1	4577531.125	0		1	197704.7734	0		3
nTVENTM(15.995)LM(15.995)LTEDRc	nTVENTM(15.995)LM(15.995)LTEDRc	nTVENTMLMLTEDRc	AT4G25080.1	AT4G25080.1;AT4G25080.2;AT4G25080.3;AT4G25080.4;AT4G25080.5	| Symbols: CHLM | magnesium-protoporphyrin IX methyltransferase | chr4:12877015-12878128 FORWARD LENGTH=312	Case;Control	0		0		0		1	925517.9531	0		0		0		0		1	362207.9375	0		1	239999.248	1	2568012.984	4
nQIYPPINVLPSLSRc	nQIYPPINVLPSLSRc	nQIYPPINVLPSLSRc	AT1G20260.1	AT1G20260.1;AT1G76030.1;AT4G38510.1;AT4G38510.2;AT4G38510.3;AT4G38510.4;AT4G38510.5	| Symbols: | ATPase, V1 complex, subunit B protein | chr1:7016971-7020290 FORWARD LENGTH=487	Case;Control	0		0		0		1	12422551.59	1	330884.6309	1	27818158.72	0		1	3307540.078	1	5295985.688	1	3327487.078	1	8028079.898	1	7708597.125	8
nSLPSFDQGRc	nSLPSFDQGRc	nSLPSFDQGRc	AT1G13020.1	AT1G13020.1	| Symbols: EIF4B2 | eukaryotic initiation factor 4B2 | chr1:4440927-4443520 REVERSE LENGTH=549	Case;Control	0		1	2221152.609	1	1726161.68	1	3589673.109	0		1	2046841.227	1	141441.4529	1	1143804.082	3	1305735.941;4618490.139;1289453.252	1	5442836.797	3	673808.4355;1843212.825;1369756.599	1	3726679.211	14
nAVDILVKc	nAVDILVKc	nAVDILVKc	AT1G15750.1	AT1G15750.1;AT1G15750.2;AT1G15750.3;AT1G15750.4;AT1G80490.1;AT1G80490.2;AT3G15880.1;AT3G15880.2;AT3G15880.3	| Symbols: WSIP1, TPL | Transducin family protein / WD-40 repeat family protein | chr1:5415086-5420359 REVERSE LENGTH=1131	Case	0		0		0		0		1	1326503.748	0		0		0		0		0		1	313366.6172	0		2
nIQPDFYTSKc	nIQPDFYTSKc	nIQPDFYTSKc	AT5G36700.1	AT5G36700.1;AT5G36700.2;AT5G36700.4;AT5G36790.1;AT5G36790.2;AT5G36790.3	| Symbols: ATPGLP1, PGLP1 | 2-phosphoglycolate phosphatase 1 | chr5:14421929-14424430 REVERSE LENGTH=362	Case	0		0		0		0		1	1425709.891	0		0		0		2	4108181.426;3256741.313	0		1	752957.9697	0		4
nSTQPPPSGEERc	nSTQPPPSGEERc	nSTQPPPSGEERc	AT5G57870.1	AT5G57870.1;AT5G57870.2	| Symbols: eIFiso4G1 | MIF4G domain-containing protein / MA3 domain-containing protein | chr5:23439755-23443433 FORWARD LENGTH=780	Case	0		0		0		0		1	371692.8789	0		0		0		1	1533619.582	0		1	854204.2656	0		3
nIQEETVKNEKc	nIQEETVKNEKc	nIQEETVKNEKc	AT3G13300.1	AT3G13300.1;AT3G13300.2	| Symbols: VCS | Transducin/WD40 repeat-like superfamily protein | chr3:4304085-4309949 FORWARD LENGTH=1344	Case	0		0		0		0		1	2254037.141	0		0		0		0		0		1	1518154.344	0		2
nIIEEAPAPNISEKc	nIIEEAPAPNISEKc	nIIEEAPAPNISEKc	AT1G03090.2	AT1G03090.2	| Symbols: MCCA | methylcrotonyl-CoA carboxylase alpha chain, mitochondrial / 3-methylcrotonyl-CoA carboxylase 1 (MCCA) | chr1:739715-743819 FORWARD LENGTH=734	Case;Control	0		1	1893948.172	4	625514.123;604293.6992;829818.9453;1529575.82	1	5767120.969	1	12848116.09	1	3291772.484	1	84691.54688	1	2189966.719	1	10621089.05	1	2105607	4	450349.2891;1523407.117;3424312.297;1919879.021	1	1339016.375	17
nMSIYAPSHFPDK(242.073)ATM(15.995)LNSDLNRc	nMSIYAPSHFPDK(242.073)ATM(15.995)LNSDLNRc	nMSIYAPSHFPDKATMLNSDLNRc	AT3G60660.1	AT3G60660.1	| Symbols: | unknown protein; CONTAINS InterPro DOMAIN/s: Protein of unknown function DUF1395 (InterPro:IPR009829); Has 131 Blast hits to 131 proteins in 44 species: Archae - 0; Bacteria - 0; Metazoa - 83; Fungi - 0; Plants - 45; Viruses - 0; Other Eukaryotes - 3 (source: NCBI BLink). | chr3:22421481-22423167 FORWARD LENGTH=272	Case;Control	0		0		0		0		0		1	2798336.125	0		0		1	1202718.43	0		0		0		2
nTPPTPQDEM(15.995)Rc	nTPPTPQDEM(15.995)Rc	nTPPTPQDEMRc	AT1G53310.1	AT1G53310.1;AT1G53310.2;AT1G53310.3;AT2G42600.1;AT2G42600.2;AT3G14940.1	| Symbols: ATPPC1, PEPC1, ATPEPC1, PPC1 | phosphoenolpyruvate carboxylase 1 | chr1:19884261-19888070 REVERSE LENGTH=967	Case;Control	1	276072.0703	2	173850.0781;524727.9023	1	5258031.768	2	431377.7969;544698.25	1	4345370.412	1	2460496.156	1	160761.6372	1	288551.3867	1	19706336.16	1	3862747.125	1	50405094.92	1	2280843.094	14
nNAPAPNADPYSDNHFRKc	nNAPAPNADPYSDNHFRKc	nNAPAPNADPYSDNHFRKc	AT1G14830.1	AT1G14830.1	| Symbols: ADL1C, ADL5, DRP1C, DL1C | DYNAMIN-like 1C | chr1:5107699-5111470 REVERSE LENGTH=614	Case;Control	0		1	656362.3438	0		1	1561010.516	1	351895.7578	1	1150787.469	0		0		0		0		0		1	1612823.75	5
nM(15.995)GSEYLAKc	nM(15.995)GSEYLAKc	nMGSEYLAKc	AT1G14830.1	AT1G14830.1;AT2G44590.1;AT2G44590.2;AT2G44590.3;AT3G60190.1	| Symbols: ADL1C, ADL5, DRP1C, DL1C | DYNAMIN-like 1C | chr1:5107699-5111470 REVERSE LENGTH=614	Case;Control	0		1	2042566.307	1	3922962.104	1	3736968.25	1	7711351.215	1	3741322.246	0		0		0		1	3110073.082	0		1	3537477.109	7
nEVDATQVPVEANVVPVPDSTSNVPVVEVKc	nEVDATQVPVEANVVPVPDSTSNVPVVEVKc	nEVDATQVPVEANVVPVPDSTSNVPVVEVKc	AT3G18890.1	AT3G18890.1	| Symbols: | NAD(P)-binding Rossmann-fold superfamily protein | chr3:6511169-6514729 FORWARD LENGTH=641	Case	0		0		0		0		1	147432.1328	0		0		0		1	1554240.344	0		1	742008.7266	0		3
nEVPVNVPIVGKc	nEVPVNVPIVGKc	nEVPVNVPIVGKc	AT5G04140.1	AT5G04140.1;AT5G04140.2	| Symbols: GLU1, GLS1, GLUS, FD-GOGAT | glutamate synthase 1 | chr5:1130031-1138186 FORWARD LENGTH=1622	Case	0		0		1	896849.9844	0		1	587240.6016	0		0		0		1	8130206.75	0		1	5729751.77	0		4
nYVDAVM(15.995)TIPKc	nYVDAVM(15.995)TIPKc	nYVDAVMTIPKc	AT3G02230.1	AT3G02230.1;AT3G08900.1;AT5G15650.1;AT5G50750.1	| Symbols: RGP1, ATRGP1 | reversibly glycosylated polypeptide 1 | chr3:415463-417304 FORWARD LENGTH=357	Case	0		0		0		0		1	3411828.24	0		0		0		1	9321433.012	0		0		0		2
nSSPWSELDGLQPETRc	nSSPWSELDGLQPETRc	nSSPWSELDGLQPETRc	AT2G44160.1	AT2G44160.1	| Symbols: MTHFR2 | methylenetetrahydrofolate reductase 2 | chr2:18262301-18265185 FORWARD LENGTH=594	Case;Control	0		0		0		1	7043673.969	1	801572.8555	0		0		1	4280906.063	1	968828.375	1	7481481.531	1	921395.5625	1	8519925.625	7
nALSYPLKc	nALSYPLKc	nALSYPLKc	AT1G55490.1	AT1G55490.1;AT1G55490.2;AT3G13470.1;AT5G56500.1;AT5G56500.2	| Symbols: CPN60B, LEN1 | chaperonin 60 beta | chr1:20715717-20718673 REVERSE LENGTH=600	Case	0		0		1	3754596.82	0		1	1289486.57	0		0		0		1	3946776.248	0		0		0		3
nGGLYEGWLPHLFVGNLLKc	nGGLYEGWLPHLFVGNLLKc	nGGLYEGWLPHLFVGNLLKc	AT1G68010.1	AT1G68010.1;AT1G68010.2	| Symbols: HPR, ATHPR1 | hydroxypyruvate reductase | chr1:25493418-25495720 FORWARD LENGTH=386	Case;Control	1	114816.4221	1	539986.3359	0		0		0		1	1121125.5	0		1	2638929.336	0		0		0		1	907115.125	5
nVVHQEGDVEIVDRc	nVVHQEGDVEIVDRc	nVVHQEGDVEIVDRc	AT2G44060.1	AT2G44060.1;AT2G44060.2	| Symbols: | Late embryogenesis abundant protein, group 2 | chr2:18226922-18227988 FORWARD LENGTH=325	Case;Control	0		0		0		1	8769959.992	1	982191.6953	1	5250086.719	0		0		0		1	6913799.93	0		0		4
nFRPPPPQGDEAEVPESDM(15.995)GQSSSNEPEVEKc	nFRPPPPQGDEAEVPESDM(15.995)GQSSSNEPEVEKc	nFRPPPPQGDEAEVPESDMGQSSSNEPEVEKc	AT1G12270.1	AT1G12270.1	| Symbols: Hop1 | stress-inducible protein, putative | chr1:4172105-4174575 FORWARD LENGTH=572	Case;Control	1	66406.30762	8	764026.6406;1388807.273;922251.7578;227393.2813;490775.6719;1423340.063;2140446.656;3740566.203	2	816869.75;252149.5234	8	1518142.609;709141.7031;1097486.328;2745666.984;988509.7813;678373.1563;1879424.547;4667272.5	4	280701.2734;605049.9648;481235.7422;105657.4727	6	1686324.625;4689989.688;5627232.563;1550460.156;805445.5313;3810716.469	0		7	2539709.656;3576520.367;6818927.68;2686437.398;567521.0781;1253611.375;3484173.328	4	2146269.188;2529534.758;6015296.422;3348440.156	6	6221527.188;2849910.016;20500005.25;8168096.766;2290718.438;2734299.281	6	52494.83594;689539.875;850604.7676;4684982.125;1669673.348;604812.6016	6	2511838.063;1037164.156;1875891.75;10468874.09;24967104.16;27189606.19	58
nILSQPLADIGGKc	nILSQPLADIGGKc	nILSQPLADIGGKc	AT5G08280.1	AT5G08280.1	| Symbols: HEMC | hydroxymethylbilane synthase | chr5:2663763-2665596 REVERSE LENGTH=382	Case	0		0		0		0		1	2016773.848	0		0		0		1	6846003.063	0		1	1392395.578	0		3
nEGPPVFEQPEM(15.995)TYEKc	nEGPPVFEQPEM(15.995)TYEKc	nEGPPVFEQPEMTYEKc	AT2G39730.1	AT2G39730.1;AT2G39730.2;AT2G39730.3	| Symbols: RCA | rubisco activase | chr2:16570951-16573345 REVERSE LENGTH=474	Case;Control	1	202813.416	1	3872953.406	2	598116.5781;227804.6992	1	10362227.16	1	701824.8594	1	8598539.844	1	61116.89844	1	5135547.156	0		1	13304006.38	2	341166.0859;1126951.375	1	12457453.16	13
nM(15.995)ELIDAAFPLLKc	nM(15.995)ELIDAAFPLLKc	nMELIDAAFPLLKc	AT1G04410.1	AT1G04410.1	| Symbols: | Lactate/malate dehydrogenase family protein | chr1:1189418-1191267 REVERSE LENGTH=332	Case;Control	0		1	1069636.047	1	500916.2891	1	1620136.969	1	278273.4551	1	3050392.828	0		1	1004674.047	1	2546421.266	1	2044670.75	1	410316.6133	1	2068477.781	10
nLISAGIVQM(15.995)Kc	nLISAGIVQM(15.995)Kc	nLISAGIVQMKc	AT1G12270.1	AT1G12270.1	| Symbols: Hop1 | stress-inducible protein, putative | chr1:4172105-4174575 FORWARD LENGTH=572	Case;Control	0		0		6	3029829.777;3340427.262;3293767.184;2849890.434;3213588.004;1514811.18	0		2	3054249.422;12806960.58	0		0		1	6651704.281	2	49467595.56;7421964.469	1	22934330.67	4	974918.6699;2794151.293;4504628.615;1293020.289	1	28403812.47	17
nVITVNEAQSRc	nVITVNEAQSRc	nVITVNEAQSRc	AT4G39260.1	AT4G39260.1;AT4G39260.2;AT4G39260.3	| Symbols: CCR1, ATGRP8, GR-RBP8, GRP8 | cold, circadian rhythm, and RNA binding 1 | chr4:18274166-18274958 REVERSE LENGTH=169	Case;Control	0		0		0		0		1	2365767.563	0		0		0		0		1	1169209.477	0		0		2
nYM(15.995)APEVFKc	nYM(15.995)APEVFKc	nYMAPEVFKc	AT1G14000.1	AT1G14000.1	| Symbols: VIK | VH1-interacting kinase | chr1:4797606-4800043 FORWARD LENGTH=438	Case	0		0		0		0		1	1128253.301	0		0		0		0		0		1	2887453.238	0		2
nTLDKNLATSLFKc	nTLDKNLATSLFKc	nTLDKNLATSLFKc	AT2G47610.1	AT2G47610.1;AT3G62870.1	| Symbols: | Ribosomal protein L7Ae/L30e/S12e/Gadd45 family protein | chr2:19529854-19531401 FORWARD LENGTH=257	Case;Control	1	1168459.338	0		1	761828.3164	0		0		0		0		1	4462323.18	0		1	6158305.461	0		1	8956459.922	5
nFVEDLNEM(15.995)LPKc	nFVEDLNEM(15.995)LPKc	nFVEDLNEMLPKc	AT5G14780.1	AT5G14780.1	| Symbols: FDH | formate dehydrogenase | chr5:4777043-4779190 FORWARD LENGTH=384	Case;Control	0		0		0		0		1	867617.4453	0		0		0		1	3711366.188	1	738091.1563	1	908985.2773	0		4
nAAAIAAILESRc	nAAAIAAILESRc	nAAAIAAILESRc	AT5G67530.1	AT5G67530.1	| Symbols: ATPUB49, PUB49 | plant U-box 49 | chr5:26941260-26943878 FORWARD LENGTH=595	Case;Control	0		1	1790261.102	1	1810474.797	0		1	1550411.605	0		0		0		1	2682516.148	0		0		0		4
nYTGDSDLQLERc	nYTGDSDLQLERc	nYTGDSDLQLERc	AT5G62690.1	AT5G62690.1;AT5G62700.1	| Symbols: TUB2 | tubulin beta chain 2 | chr5:25181560-25183501 FORWARD LENGTH=450	Case;Control	0		0		0		0		1	1621110.43	0		0		1	1657775.227	3	422852.5176;868804.9355;441593.7324	1	3857296.703	1	2519874.266	0		7
nGYSNIQYTPSRc	nGYSNIQYTPSRc	nGYSNIQYTPSRc	AT1G36160.1	AT1G36160.1;AT1G36160.2	| Symbols: ACC1, AT-ACC1, EMB22, GK, PAS3 | acetyl-CoA carboxylase 1 | chr1:13534196-13543773 FORWARD LENGTH=2254	Case;Control	0		1	868264.3125	0		1	4469619.055	1	3291915.828	1	1634144.133	0		1	843205.3984	0		1	4893586.375	0		1	510114.7813	7
nANLLK(242.073)HEYHARc	nANLLK(242.073)HEYHARc	nANLLKHEYHARc	AT3G61140.1	AT3G61140.1	| Symbols: FUS6, ATFUS6, CSN1, COP11, EMB78, ATSK31, SK31 | 26S proteasome, regulatory subunit Rpn7;Proteasome component (PCI) domain | chr3:22626335-22628895 FORWARD LENGTH=441	Case;Control	1	3176449.805	1	457647.3477	1	2928031.152	0		0		0		1	997832.0898	1	639386.7656	0		0		0		0		5
nTVIWM(15.995)GKc	nTVIWM(15.995)GKc	nTVIWMGKc	AT1G56070.1	AT1G56070.1;AT3G12915.1;AT3G12915.2	| Symbols: LOS1 | Ribosomal protein S5/Elongation factor G/III/V family protein | chr1:20968245-20971077 REVERSE LENGTH=843	Case;Control	0		0		0		1	4958069.664	1	4108061.195	1	5694084.203	0		0		0		1	8384087.117	1	11937055.57	1	7236786.703	6
nFPNM(15.995)SAGAVDLLEKc	nFPNM(15.995)SAGAVDLLEKc	nFPNMSAGAVDLLEKc	AT4G01370.1	AT4G01370.1	| Symbols: ATMPK4, MPK4 | MAP kinase 4 | chr4:567219-568889 FORWARD LENGTH=376	Case	0		0		2	1294296.602;778410.8203	0		1	5210913.121	0		0		0		2	13447016.61;6343287.25	0		3	2217656.477;7694735.688;1381329.586	0		8
nSADTLIDNDTHLIKc	nSADTLIDNDTHLIKc	nSADTLIDNDTHLIKc	AT5G42950.1	AT5G42950.1	| Symbols: | GYF domain-containing protein | chr5:17224436-17231044 FORWARD LENGTH=1714	Case;Control	0		1	1259912.813	0		1	1125996.625	0		1	2571351.703	0		1	3095374.875	0		1	4764797.367	1	878352.4688	0		6
nVAPEEHPVLLTEAPLNPKc	nVAPEEHPVLLTEAPLNPKc	nVAPEEHPVLLTEAPLNPKc	AT5G09810.1	AT2G42170.1;AT3G12110.1;AT3G46520.1;AT5G09810.1;AT5G59370.1;AT5G59370.2	| Symbols: ACT7 | actin 7 | chr5:3052809-3054220 FORWARD LENGTH=377	Case;Control	0		1	1212627.203	1	2593218.586	0		1	1071012.133	1	3478146.922	0		0		2	989011.2813;761933.9688	0		1	1401664.441	1	5089043.875	8
nTSSSLSHQQQQFQQQPNRc	nTSSSLSHQQQQFQQQPNRc	nTSSSLSHQQQQFQQQPNRc	AT1G79000.1	AT1G79000.1;AT1G79000.2	| Symbols: HAC1, PCAT2, ATHPCAT2, ATHAC1 | histone acetyltransferase of the CBP family 1 | chr1:29716933-29723984 REVERSE LENGTH=1697	Case;Control	1	280448.8945	0		0		1	1078812.305	0		0		0		0		0		1	745025.2344	0		1	691073.6875	4
nSTVHDVVLVGGSTRc	nSTVHDVVLVGGSTRc	nSTVHDVVLVGGSTRc	AT5G02500.1	AT5G02500.1;AT5G02500.2	| Symbols: HSC70-1, HSP70-1, AT-HSC70-1, HSC70 | heat shock cognate protein 70-1 | chr5:554055-556334 REVERSE LENGTH=651	Case;Control	1	123099.0012	0		0		0		1	1064183	0		0		0		0		1	4597415.375	0		1	5980914.313	4
nNVVLDEFGSPKc	nNVVLDEFGSPKc	nNVVLDEFGSPKc	AT2G28000.1	AT2G28000.1	| Symbols: CPN60A, CH-CPN60A, SLP | chaperonin-60alpha | chr2:11926603-11929184 FORWARD LENGTH=586	Case;Control	0		1	1477008.813	0		1	1644896.266	0		1	2329168	0		0		1	17201074.77	1	3363668.531	1	1043700.313	0		6
nAFGDK(226.078)SLKc	nAFGDK(226.078)SLKc	nAFGDKSLKc	AT2G20630.1	AT1G34750.1;AT2G20630.1;AT2G20630.2;AT3G15260.1;AT3G15260.2;AT4G28400.1	| Symbols: PIA1 | PP2C induced by AVRRPM1 | chr2:8897826-8899648 REVERSE LENGTH=279	Case;Control	1	663516.4766	0		0		0		0		0		0		0		1	160357480.1	0		0		1	2991670.094	3
nIIGGGLPVGAYGGRc	nIIGGGLPVGAYGGRc	nIIGGGLPVGAYGGRc	AT3G48730.1	AT3G48730.1;AT5G63570.1	| Symbols: GSA2 | glutamate-1-semialdehyde 2,1-aminomutase 2 | chr3:18049697-18051550 FORWARD LENGTH=472	Case;Control	0		0		0		0		0		1	2386671.25	0		0		1	5323589.719	1	2311448.156	1	600465.375	0		4
nMILIALYPVVRc	nMILIALYPVVRc	nMILIALYPVVRc	AT2G25430.1	AT2G25430.1	| Symbols: | epsin N-terminal homology (ENTH) domain-containing protein / clathrin assembly protein-related | chr2:10822716-10824677 FORWARD LENGTH=653	Case;Control	1	580339.0996	1	2446617.203	0		0		0		1	3596780.938	0		1	1660559.703	0		0		0		1	2155543.813	5
nLLYSLGASKc	nLLYSLGASKc	nLLYSLGASKc	AT3G14210.1	AT3G14210.1	| Symbols: ESM1 | epithiospecifier modifier 1 | chr3:4729886-4731562 FORWARD LENGTH=392	Case;Control	0		0		0		0		1	2176202.48	0		0		0		0		0		0		1	2220317.172	2
nSQAETGEIKc	nSQAETGEIKc	nSQAETGEIKc	ATCG00490.1	ATCG00490.1	| Symbols: RBCL | ribulose-bisphosphate carboxylases | chrC:54958-56397 FORWARD LENGTH=479	Case;Control	2	84319.19958;111951.3276	2	879187.5635;465795.2871	3	1116317.519;3054280.721;869243.1392	1	2618960.033	1	11440471.21	30	185106.4023;134600.0205;86100.63477;163540.3271;148338.3345;155279.3345;165704.0215;135704.2705;158514.0454;135423.7148;144002.8799;125843.3906;88775.2002;125847.5303;107949.2593;97422.09863;107556.2241;70440.00977;73702.23633;72162.76904;59038.89893;69112.61084;53964.9834;91526.47607;38256.8999;34620.43604;75129.09717;44643.53906;33919.09717;60406.33887	1	467694.1299	1	1561613.533	1	33027053.63	2	1297026.602;103515.958	2	7606559.238;756606.7422	27	208080.4961;175099.2383;162408.5586;205851.5073;219255.5557;135402.854;195898.6816;125719.0938;158460.5957;153247.0801;179243.3447;181554.9214;142208.79;152538.208;101807.6465;99117.32715;107290.4375;89402.14063;88977.88281;43579.64697;59572.82422;49150.32178;34889.95605;34076.19043;73990.91016;337575.8525;1067989.01	73
nTADGDEGGKHQLITATVNGGKc	nTADGDEGGKHQLITATVNGGKc	nTADGDEGGKHQLITATVNGGKc	AT2G30790.1	AT1G06680.1;AT1G06680.2;AT2G30790.1	| Symbols: PSBP-2 | photosystem II subunit P-2 | chr2:13119047-13119596 REVERSE LENGTH=125	Case;Control	0		2	1737522.273;2256726.031	0		3	564070.5156;917767.1719;1338877.648	2	430345.9102;460725.8281	3	1535515.203;771969.9531;512173.4063	1	2437338.656	2	3777297.965;1664679.742	0		2	5681544.398;4444875.281	0		2	11589153.18;5024174.266	17
nLVLVGSTGTM(15.995)Rc	nLVLVGSTGTM(15.995)Rc	nLVLVGSTGTMRc	AT4G02510.1	AT4G02510.1	| Symbols: TOC159, TOC86, PPI2, TOC160, ATTOC159 | translocon at the outer envelope membrane of chloroplasts 159 | chr4:1104766-1109360 FORWARD LENGTH=1503	Case;Control	0		0		2	1247393.789;1156439.887	1	2055194.156	1	598850.9141	0		0		1	955249.0547	2	2755093.422;6863212.383	1	2437458.25	3	272917.4814;1071113.373;1172182.832	1	2265747.844	12
nANGLEK(242.073)GM(15.995)TYAEVIKc	nANGLEK(242.073)GM(15.995)TYAEVIKc	nANGLEKGMTYAEVIKc	AT4G02510.1	AT4G02510.1	| Symbols: TOC159, TOC86, PPI2, TOC160, ATTOC159 | translocon at the outer envelope membrane of chloroplasts 159 | chr4:1104766-1109360 FORWARD LENGTH=1503	Case;Control	1	83344.41016	2	777631.9844;1521513.703	2	192062.4805;210490.7168	2	734963.9063;1731111.211	1	173635.1094	1	1937982.469	1	71952.50391	1	1256380.375	2	3958921.594;1092275.941	2	1124463.688;1385215.406	0		1	3288236.031	16
nVLPAVIVRc	nVLPAVIVRc	nVLPAVIVRc	AT1G04480.1	AT1G04480.1;AT2G33370.1;AT3G04400.1;AT3G04400.2	| Symbols: | Ribosomal protein L14p/L23e family protein | chr1:1216110-1217257 FORWARD LENGTH=140	Case;Control	0		1	5323079.242	0		1	8659790.344	1	1792980.934	1	4821578.438	0		0		0		0		1	422827.3594	0		5
nATQNQLARc	nATQNQLARc	nATQNQLARc	ATCG00120.1	ATCG00120.1	| Symbols: ATPA | ATP synthase subunit alpha | chrC:9938-11461 REVERSE LENGTH=507	Case	0		0		1	1799792.279	0		1	2317112.315	0		0		0		1	6657804.828	0		0		0		3
nSGGYGGYGGEFGGYGGGGYGGGVGPYRGEPALGYSGRc	nSGGYGGYGGEFGGYGGGGYGGGVGPYRGEPALGYSGRc	nSGGYGGYGGEFGGYGGGGYGGGVGPYRGEPALGYSGRc	AT5G40490.1	AT5G40490.1	| Symbols: | RNA-binding (RRM/RBD/RNP motifs) family protein | chr5:16225483-16227423 FORWARD LENGTH=423	Case	2	200860.5078;402648.8281	0		0		0		1	247038.207	0		1	257746	0		0		0		0		0		4
nLGFLTGLVPRc	nLGFLTGLVPRc	nLGFLTGLVPRc	AT2G21410.1	AT2G21410.1;AT4G39080.1	| Symbols: VHA-A2 | vacuolar proton ATPase A2 | chr2:9162703-9168141 FORWARD LENGTH=821	Case;Control	1	241049.3887	1	2084105.125	0		1	3532560.75	0		1	3351898.188	0		1	1721148.156	0		1	1277856.016	0		1	1699407.344	7
nVAVTGVGTTRc	nVAVTGVGTTRc	nVAVTGVGTTRc	AT4G32960.1	AT4G32960.1	| Symbols: | unknown protein; BEST Arabidopsis thaliana protein match is: unknown protein (TAIR:AT4G32970.1); Has 106 Blast hits to 106 proteins in 39 species: Archae - 0; Bacteria - 0; Metazoa - 62; Fungi - 0; Plants - 37; Viruses - 0; Other Eukaryotes - 7 (source: NCBI BLink). | chr4:15908785-15910141 REVERSE LENGTH=264	Case	0		0		0		0		1	2279228.975	0		0		0		1	31252001.47	0		0		0		2
nTIKDEGFGSLWRc	nTIKDEGFGSLWRc	nTIKDEGFGSLWRc	AT3G08580.1	AT3G08580.1;AT3G08580.2	| Symbols: AAC1 | ADP/ATP carrier 1 | chr3:2605706-2607030 REVERSE LENGTH=381	Case;Control	1	1923236.569	1	9640626.219	0		1	10263495.58	0		1	20831547.27	0		1	9978751.797	0		1	7613134.43	0		1	10903967.73	7
nFASASLK(242.073)PARc	nFASASLK(242.073)PARc	nFASASLKPARc	AT3G48860.1	AT3G48860.1;AT3G48860.2	| Symbols: | unknown protein; INVOLVED IN: biological_process unknown; LOCATED IN: plasma membrane; EXPRESSED IN: 22 plant structures; EXPRESSED DURING: 13 growth stages; BEST Arabidopsis thaliana protein match is: unknown protein (TAIR:AT5G23700.1); Has 12232 Blast hits to 9546 proteins in 892 species: Archae - 172; Bacteria - 1174; Metazoa - 6487; Fungi - 1343; Plants - 856; Viruses - 50; Other…	Case;Control	1	78188.32422	1	785953.375	0		1	1051791.156	0		1	2392866.813	1	34922.92871	0		2	3322510.805;3725990.285	1	1284910.094	0		1	2465681.5	9
nGIYYVM(15.995)DYFKc	nGIYYVM(15.995)DYFKc	nGIYYVMDYFKc	AT5G26000.1	AT5G26000.1;AT5G26000.2	| Symbols: TGG1, BGLU38 | thioglucoside glucohydrolase 1 | chr5:9079678-9082347 REVERSE LENGTH=541	Case	0		0		0		0		1	948511.9102	0		0		0		1	2184698.953	0		1	739364.4141	0		3
nLAYGGAQEYFGITPDLTTLGKc	nLAYGGAQEYFGITPDLTTLGKc	nLAYGGAQEYFGITPDLTTLGKc	AT3G48730.1	AT3G48730.1;AT5G63570.1	| Symbols: GSA2 | glutamate-1-semialdehyde 2,1-aminomutase 2 | chr3:18049697-18051550 FORWARD LENGTH=472	Case	0		0		1	113418.6055	0		2	134515.1563;181803.8477	0		0		0		1	1621474.75	0		1	234628.4609	0		5
nSLQQFTESLAKc	nSLQQFTESLAKc	nSLQQFTESLAKc	AT1G50570.1	AT1G50570.1;AT1G50570.2	| Symbols: | Calcium-dependent lipid-binding (CaLB domain) family protein | chr1:18726400-18727566 REVERSE LENGTH=388	Case	0		0		0		0		1	2092197.629	0		0		0		1	4219327.836	0		1	3099681.023	0		3
nVGANK(226.078)FPERc	nVGANK(226.078)FPERc	nVGANKFPERc	AT1G01620.1	AT1G01620.1;AT2G45960.1;AT2G45960.2;AT2G45960.3;AT3G61430.1;AT3G61430.2;AT4G00430.1;AT4G00430.2	| Symbols: PIP1C, TMP-B, PIP1;3 | plasma membrane intrinsic protein 1C | chr1:225986-227176 REVERSE LENGTH=286	Case;Control	1	274195.6758	0		0		0		0		1	7912867.875	1	342376.5088	0		0		0		0		0		3
nKAEPFHGSFPRc	nKAEPFHGSFPRc	nKAEPFHGSFPRc	AT1G36160.1	AT1G36160.1;AT1G36160.2	| Symbols: ACC1, AT-ACC1, EMB22, GK, PAS3 | acetyl-CoA carboxylase 1 | chr1:13534196-13543773 FORWARD LENGTH=2254	Case;Control	0		1	12588490.88	0		1	8525651.773	1	5353349.885	1	7929154.688	0		1	5613779.844	0		1	8759754	0		1	10673960.09	7
nSSLPTVKc	nSSLPTVKc	nSSLPTVKc	AT5G16390.1	AT5G16390.1;AT5G16390.2	| Symbols: CAC1, CAC1A, BCCP, BCCP1 | chloroplastic acetylcoenzyme A carboxylase 1 | chr5:5361098-5363020 REVERSE LENGTH=280	Case	1	369853.9531	0		10	324792.0859;154018.1074;183066.0283;813306.5371;45465.93604;34225.95288;49900.91309;51683.07324;57020.04004;77339.15601	0		3	503166.9746;278518.2871;56933.84521	0		1	174830.4707	0		1	27093700.25	0		1	9359608.203	0		17
nIGYPIIIKPTHGGGGKc	nIGYPIIIKPTHGGGGKc	nIGYPIIIKPTHGGGGKc	AT1G03090.2	AT1G03090.1;AT1G03090.2	| Symbols: MCCA | methylcrotonyl-CoA carboxylase alpha chain, mitochondrial / 3-methylcrotonyl-CoA carboxylase 1 (MCCA) | chr1:739715-743819 FORWARD LENGTH=734	Case;Control	2	240397.9604;1182312.783	3	3121027.672;1345480.75;11067888.91	1	1085560.125	3	6314961.594;20993694.09;2837656.438	1	1648660.969	3	5363483.422;6301154.938;2871493.219	0		2	4471290.297;4290307.656	0		3	7652742;10726787.86;2373714.094	0		2	12762323.28;8964726.172	20
nSGLPVSSIVDERc	nSGLPVSSIVDERc	nSGLPVSSIVDERc	AT3G16857.1	AT3G16857.1;AT3G16857.2	| Symbols: ARR1, RR1 | response regulator 1 | chr3:5756113-5758853 FORWARD LENGTH=669	Case	0		0		0		0		1	1361245.32	0		0		0		1	2765528.344	0		1	775338.5313	0		3
nAVPEGSQAAESLLRc	nAVPEGSQAAESLLRc	nAVPEGSQAAESLLRc	ATCG00500.1	ATCG00500.1	| Symbols: ACCD | acetyl-CoA carboxylase carboxyl transferase subunit beta | chrC:57075-58541 FORWARD LENGTH=488	Case	0		0		0		0		1	553131.6914	0		0		0		0		0		1	779061.5039	0		2
nM(15.995)VLFPK(226.078)SPSPVNKc	nM(15.995)VLFPK(226.078)SPSPVNKc	nMVLFPKSPSPVNKc	AT1G43690.1	AT1G43690.1	| Symbols: | ubiquitin interaction motif-containing protein | chr1:16478519-16482589 FORWARD LENGTH=599	Case;Control	1	618889.3711	2	1190277.945;1253461.859	1	1124419.75	2	1469443.953;1689222.781	0		3	3837190.078;10933858.53;8456657.438	1	70883.39063	0		2	9463902.891;4262251.93	1	2481425.828	0		2	5008340.969;3893831	15
nATTTNLPPLLPDSSIVPFTAM(15.995)QSAVSKc	nATTTNLPPLLPDSSIVPFTAM(15.995)QSAVSKc	nATTTNLPPLLPDSSIVPFTAMQSAVSKc	AT3G25860.1	AT3G25860.1	| Symbols: LTA2, PLE2 | 2-oxoacid dehydrogenases acyltransferase family protein | chr3:9460632-9462585 FORWARD LENGTH=480	Case	0		0		0		0		1	570834.0801	0		0		0		1	1338189.211	0		1	342565.8828	0		3
nLAM(15.995)VAFLGFAVQAAATGKc	nLAM(15.995)VAFLGFAVQAAATGKc	nLAMVAFLGFAVQAAATGKc	AT5G01530.1	AT5G01530.1	| Symbols: LHCB4.1 | light harvesting complex photosystem II | chr5:209084-210243 FORWARD LENGTH=290	Case;Control	2	272647.6895;754227.8242	2	3672855.727;6615228.734	1	741725.2969	2	9632924.484;9130361.859	3	653875.1172;889582.9238;113316.1934	3	16847612.25;12450172.88;4276653.656	0		2	1353200.25;3651882.727	0		3	1397559.625;7992872;2210038.734	5	181348.4609;637187.0938;425245.2578;696516.5625;258800.543	5	1987530.688;9758766.188;3469573.469;2025131.375;1285018.547	28
nVSPEVIAEHTVRc	nVSPEVIAEHTVRc	nVSPEVIAEHTVRc	AT3G52930.1	AT3G52930.1	| Symbols: | Aldolase superfamily protein | chr3:19627383-19628874 REVERSE LENGTH=358	Case;Control	0		1	2780979.844	1	862224.7422	0		1	2023750.492	0		0		2	2410784.777;598816.8438	4	3061508.287;1019572.746;1994789.057;360504.4141	0		1	821184.877	1	7379630.547	11
nNLYGEVIGTRc	nNLYGEVIGTRc	nNLYGEVIGTRc	AT3G08940.2	AT3G08940.1;AT3G08940.2	| Symbols: LHCB4.2 | light harvesting complex photosystem II | chr3:2717717-2718665 FORWARD LENGTH=287	Case;Control	0		0		0		1	2263623.875	1	1490003.051	1	5718086.938	0		0		1	4151406.781	1	3527940.563	1	4176239.977	1	2836059.156	7
nKGVLFIDFPPVLQLQLKc	nKGVLFIDFPPVLQLQLKc	nKGVLFIDFPPVLQLQLKc	AT3G11910.1	AT3G11910.1;AT3G11910.2;AT5G06600.1;AT5G06600.2;AT5G06600.3	| Symbols: UBP13 | ubiquitin-specific protease 13 | chr3:3761758-3770290 REVERSE LENGTH=1115	Case;Control	0		1	2299527.43	0		0		0		0		0		1	999497.3984	1	718528.5781	0		0		1	879013.7813	4
nNAYISTDAVILEQSLKc	nNAYISTDAVILEQSLKc	nNAYISTDAVILEQSLKc	AT2G20630.1	AT2G20630.1;AT2G20630.2	| Symbols: PIA1 | PP2C induced by AVRRPM1 | chr2:8897826-8899648 REVERSE LENGTH=279	Case	0		0		0		0		1	558242.9414	0		0		0		0		0		1	477030.9297	0		2
nLEDLRIPPAYTKc	nLEDLRIPPAYTKc	nLEDLRIPPAYTKc	ATCG00490.1	ATCG00490.1	| Symbols: RBCL | ribulose-bisphosphate carboxylases | chrC:54958-56397 FORWARD LENGTH=479	Case;Control	0		0		2	3627390.922;1452329.875	1	2875103.883	7	940858.3828;3084070.504;2493462.707;315449.9375;1762307.988;1552911.061;863592.7852	1	3987140.156	0		2	1419904.023;1351034.047	3	13571034.79;10358488.07;7038688.891	0		1	3211749.164	1	3876182.664	18
nAFDEVNTQLQTKc	nAFDEVNTQLQTKc	nAFDEVNTQLQTKc	AT3G52300.1	AT3G52300.1;AT3G52300.2	| Symbols: ATPQ | ATP synthase D chain, mitochondrial | chr3:19396689-19398119 FORWARD LENGTH=168	Case	0		0		0		0		1	1489267.324	0		0		0		1	3917687.711	0		1	215036.3945	0		3
nDGPGPLHSPAVSK(242.073)SASMNTRc	nDGPGPLHSPAVSK(242.073)SASMNTRc	nDGPGPLHSPAVSKSASMNTRc	AT5G57870.1	AT5G57870.1;AT5G57870.2	| Symbols: eIFiso4G1 | MIF4G domain-containing protein / MA3 domain-containing protein | chr5:23439755-23443433 FORWARD LENGTH=780	Case	1	396727.8906	0		0		0		0		0		0		0		1	3506965.813	0		1	539544.6094	0		3
nFGLAPSANRc	nFGLAPSANRc	nFGLAPSANRc	AT1G30380.1	AT1G30380.1	| Symbols: PSAK | photosystem I subunit K | chr1:10722325-10723013 FORWARD LENGTH=130	Case;Control	0		0		0		1	2859850.688	1	3111813.385	1	6882428.695	0		1	1240695.832	1	24572381.88	1	2797551.227	1	11450840.3	1	3642304.922	8
nGIVDSEDLPLNISRc	nGIVDSEDLPLNISRc	nGIVDSEDLPLNISRc	AT5G56000.1	AT5G56000.1;AT5G56010.1;AT5G56030.1;AT5G56030.2	| Symbols: Hsp81.4, AtHsp90.4 | HEAT SHOCK PROTEIN 81.4 | chr5:22677602-22680067 REVERSE LENGTH=699	Case;Control	0		1	1645568.688	1	1384321.867	1	3210708.5	0		0		0		0		1	9785545.984	0		0		1	3715595.875	5
nLSYLSGVTIMEAAARc	nLSYLSGVTIMEAAARc	nLSYLSGVTIMEAAARc	AT1G03090.2	AT1G03090.1;AT1G03090.2	| Symbols: MCCA | methylcrotonyl-CoA carboxylase alpha chain, mitochondrial / 3-methylcrotonyl-CoA carboxylase 1 (MCCA) | chr1:739715-743819 FORWARD LENGTH=734	Case;Control	1	830231.2539	1	8730824.984	0		2	8005284.938;3091749.297	0		1	8166570.344	1	111989.1855	1	1825886.344	0		2	3715109.484;1219635.547	1	2467246.25	1	6068565.563	11
nSLLQTFEAKc	nSLLQTFEAKc	nSLLQTFEAKc	AT2G30930.1	AT2G30930.1	| Symbols: | unknown protein; FUNCTIONS IN: molecular_function unknown; INVOLVED IN: biological_process unknown; LOCATED IN: chloroplast, plasma membrane, membrane; EXPRESSED IN: 24 plant structures; EXPRESSED DURING: 14 growth stages; BEST Arabidopsis thaliana protein match is: unknown protein (TAIR:AT1G06540.1); Has 194 Blast hits to 176 proteins in 78 species: Archae - 0; Bacteria - 101; Metaz…	Case;Control	0		0		0		0		1	1031834.707	0		0		0		0		1	3104565.602	0		0		2
nSTGISLYYEM(15.995)TDESLKc	nSTGISLYYEM(15.995)TDESLKc	nSTGISLYYEMTDESLKc	AT1G56070.1	AT1G56070.1	| Symbols: LOS1 | Ribosomal protein S5/Elongation factor G/III/V family protein | chr1:20968245-20971077 REVERSE LENGTH=843	Case;Control	0		0		0		1	1891467.375	1	385211.7344	0		0		0		0		0		1	887826.9063	1	2106333.563	4
nYIGLSEASASTIRc	nYIGLSEASASTIRc	nYIGLSEASASTIRc	AT1G60710.1	AT1G60680.1;AT1G60690.1;AT1G60710.1;AT1G60730.1;AT1G60730.2;AT1G60730.3;AT1G60750.1	| Symbols: ATB2 | NAD(P)-linked oxidoreductase superfamily protein | chr1:22355073-22356627 REVERSE LENGTH=345	Case	0		0		0		0		1	305411.6328	0		0		0		0		0		1	2102474.977	0		2
nTNPSNPSIELGPEFKc	nTNPSNPSIELGPEFKc	nTNPSNPSIELGPEFKc	AT3G03250.1	AT3G03250.1	| Symbols: UGP, UGP1, AtUGP1 | UDP-GLUCOSE PYROPHOSPHORYLASE 1 | chr3:749761-754014 REVERSE LENGTH=469	Case;Control	0		0		0		1	597069	0		0		0		0		1	3361004.359	0		0		0		2
nSTTTGQYK(226.078)QPGIPKc	nSTTTGQYK(226.078)QPGIPKc	nSTTTGQYKQPGIPKc	AT3G17330.1	AT3G17330.1;AT3G17330.2	| Symbols: ECT6 | evolutionarily conserved C-terminal region 6 | chr3:5917253-5919458 REVERSE LENGTH=595	Case;Control	1	116277.0195	0		3	145037.2109;335029.0469;274060.6328	1	623416.125	0		0		1	63683.68652	0		2	3253137.813;3930994.273	0		0		1	2095438.188	9
nSWGESGYLRc	nSWGESGYLRc	nSWGESGYLRc	AT1G47128.1	AT1G47128.1	| Symbols: RD21, RD21A | Granulin repeat cysteine protease family protein | chr1:17283139-17285609 REVERSE LENGTH=462	Case;Control	0		1	3686192.914	0		1	5081905.242	1	1357393.164	1	4937725.594	0		1	1802692.109	0		1	2945149.219	0		1	7971202.563	7
nLFVDILKc	nLFVDILKc	nLFVDILKc	AT3G52930.1	AT3G52930.1	| Symbols: | Aldolase superfamily protein | chr3:19627383-19628874 REVERSE LENGTH=358	Case;Control	1	583182.2012	0		0		0		0		1	2886402.953	0		1	2829072.484	1	3035454.211	1	2706226.359	0		1	2661230.656	6
nTSVVAFPFDFDKc	nTSVVAFPFDFDKc	nTSVVAFPFDFDKc	AT1G36160.1	AT1G36160.1;AT1G36160.2	| Symbols: ACC1, AT-ACC1, EMB22, GK, PAS3 | acetyl-CoA carboxylase 1 | chr1:13534196-13543773 FORWARD LENGTH=2254	Case;Control	0		1	3504530.016	0		1	6140092.906	1	269909.7383	1	2938202.547	0		1	6370166.109	1	785018.6797	1	13998251	1	326405.875	1	15812323.66	9
nVAPGSPLEDIKc	nVAPGSPLEDIKc	nVAPGSPLEDIKc	AT1G74470.1	AT1G74470.1	| Symbols: | Pyridine nucleotide-disulphide oxidoreductase family protein | chr1:27991248-27992845 FORWARD LENGTH=467	Case;Control	0		0		0		0		1	1555085.734	1	3463002.109	0		0		1	3963384.75	0		0		0		3
nLIVLDVGLKc	nLIVLDVGLKc	nLIVLDVGLKc	AT1G76080.1	AT1G76080.1	| Symbols: ATCDSP32, CDSP32 | chloroplastic drought-induced stress protein of 32 kD | chr1:28548063-28549348 REVERSE LENGTH=302	Case;Control	1	343285.627	1	1288730.297	0		1	2397418.438	0		1	3221052.594	0		1	2551419.789	0		1	1701929.859	0		0		6
nLYAPESAPALALNAQIEKTKc	nLYAPESAPALALNAQIEKTKc	nLYAPESAPALALNAQIEKTKc	AT1G31330.1	AT1G31330.1	| Symbols: PSAF | photosystem I subunit F | chr1:11215011-11215939 REVERSE LENGTH=221	Case	0		0		1	2070674.039	0		0		0		0		0		1	6781828.188	0		1	1454195.074	0		3
nALAIANMVLGLKc	nALAIANMVLGLKc	nALAIANMVLGLKc	AT1G36160.1	AT1G36160.1;AT1G36160.2	| Symbols: ACC1, AT-ACC1, EMB22, GK, PAS3 | acetyl-CoA carboxylase 1 | chr1:13534196-13543773 FORWARD LENGTH=2254	Case;Control	0		0		0		1	1497214.078	0		0		0		1	736355.4609	0		0		1	266364.9492	1	2318176.25	4
nVFFDWNDYLKc	nVFFDWNDYLKc	nVFFDWNDYLKc	AT2G13360.1	AT2G13360.1;AT2G13360.2	| Symbols: AGT, AGT1, SGAT | alanine:glyoxylate aminotransferase | chr2:5539417-5540902 REVERSE LENGTH=401	Case;Control	1	163909.1934	1	1209143.688	0		1	1385042.906	0		1	1494260.781	0		1	3103917.172	0		1	1450871.813	0		1	2409374.281	7
nIIGISVDSSGKc	nIIGISVDSSGKc	nIIGISVDSSGKc	AT4G33010.1	AT4G33010.1;AT4G33010.2	| Symbols: AtGLDP1, GLDP1 | glycine decarboxylase P-protein 1 | chr4:15926852-15931150 REVERSE LENGTH=1037	Case;Control	0		0		1	761448.373	1	3362389.68	0		1	2816621.109	0		0		1	7485272	0		1	4199916.641	0		5
nFDPIGQGEGGEVELESDKATEEGGGKc	nFDPIGQGEGGEVELESDKATEEGGGKc	nFDPIGQGEGGEVELESDKATEEGGGKc	AT4G02510.1	AT4G02510.1	| Symbols: TOC159, TOC86, PPI2, TOC160, ATTOC159 | translocon at the outer envelope membrane of chloroplasts 159 | chr4:1104766-1109360 FORWARD LENGTH=1503	Case;Control	0		1	4405449.828	0		1	1223082.313	1	1793577.172	0		0		1	7949211.453	1	2905644.438	2	6562366.141;1192963.516	1	646968.3828	2	43743271.38;1484942.969	10
nEHALLAFTLGVKc	nEHALLAFTLGVKc	nEHALLAFTLGVKc	AT1G07920.1	AT1G07920.1;AT1G07930.1;AT1G07930.2;AT1G07940.1;AT1G07940.2;AT5G60390.1;AT5G60390.2;AT5G60390.3	| Symbols: | GTP binding Elongation factor Tu family protein | chr1:2455559-2457001 FORWARD LENGTH=449	Case;Control	2	2207220.482;1118588.516	2	5191798.469;2944445	0		2	3549252.734;10116191.56	0		2	8408449.625;8303754.5	0		1	3690571.609	0		1	9943074.406	0		2	7591589.938;45823441.72	12
nYFEVELKc	nYFEVELKc	nYFEVELKc	AT1G65960.2	AT1G65960.1;AT1G65960.2;AT2G02000.1;AT2G02010.1;AT3G17720.1;AT3G17760.1;AT3G17760.2;AT5G17330.1	| Symbols: GAD2 | glutamate decarboxylase 2 | chr1:24552094-24557253 FORWARD LENGTH=494	Case;Control	1	196320.1191	1	1734160.102	0		1	2672105.031	1	1807326.168	0		0		0		1	1715405.906	0		1	1093275.859	0		6
nALWQFIRc	nALWQFIRc	nALWQFIRc	AT1G72150.1	AT1G72150.1	| Symbols: PATL1 | PATELLIN 1 | chr1:27148558-27150652 FORWARD LENGTH=573	Case;Control	1	507743.5996	1	2652173.281	0		1	3061631.969	0		1	4612182.797	0		1	1994274.648	0		1	1766414.125	0		1	3597127.281	7
nEAVNVSLANLLTYPFVRc	nEAVNVSLANLLTYPFVRc	nEAVNVSLANLLTYPFVRc	AT5G14740.1	AT3G01500.1;AT3G01500.2;AT3G01500.3;AT5G14740.1;AT5G14740.2	| Symbols: CA2, CA18, BETA CA2 | carbonic anhydrase 2 | chr5:4758257-4762382 FORWARD LENGTH=331	Case;Control	2	85843.24292;92451.01123	2	831705.0547;1049497.145	1	1234326.414	1	1060019.75	3	97681.98438;156813.9233;82852.81055	2	6807547.805;12968437.17	0		2	2665435.57;3574629.301	7	225343.2598;907572.7383;912412.1387;610043.5762;658821.4902;564724.8008;464081.0117	2	671793.2422;2717970.008	3	90960.41016;478244.8594;193454.4873	2	3588180.422;6683367.969	27
nSVIK(226.078)NVGSRc	nSVIK(226.078)NVGSRc	nSVIKNVGSRc	AT2G36480.1	AT2G36480.1;AT2G36480.2;AT2G36480.3	| Symbols: | ENTH/VHS family protein | chr2:15303114-15306274 REVERSE LENGTH=830	Case	1	143339.7041	0		0		0		0		0		0		0		1	7902208.75	0		0		0		2
nTNTDFLPYNGDGFKVQVPAKc	nTNTDFLPYNGDGFKVQVPAKc	nTNTDFLPYNGDGFKVQVPAKc	AT1G06680.1	AT1G06680.1;AT1G06680.2	| Symbols: PSBP-1, OEE2, PSII-P, OE23 | photosystem II subunit P-1 | chr1:2047940-2049186 FORWARD LENGTH=263	Case;Control	2	1690204.164;191262.75	2	1773204.594;1348689.281	1	1109522.313	2	638065;1081683.688	1	531108.9453	1	3698756.188	0		0		1	8598126.961	1	6471738.047	1	3525094.699	1	20873476.02	13
nFLSQFIPVFYIRc	nFLSQFIPVFYIRc	nFLSQFIPVFYIRc	AT1G73060.1	AT1G73060.1	| Symbols: LPA3 | Low PSII Accumulation 3 | chr1:27479027-27481258 FORWARD LENGTH=358	Case;Control	1	57367.64111	1	1591191.344	0		0		0		1	3690710.344	0		1	1712062.711	0		0		0		1	2357504.469	5
nLGM(15.995)KPITGVSRc	nLGM(15.995)KPITGVSRc	nLGMKPITGVSRc	AT3G12390.1	AT3G12390.1;AT5G13850.1	| Symbols: | Nascent polypeptide-associated complex (NAC), alpha subunit family protein | chr3:3942344-3943595 FORWARD LENGTH=203	Case;Control	0		1	2743904.883	0		1	5565913.836	1	844420.3638	1	5812884.547	0		1	3542798.41	0		1	5250323.508	0		1	5718024.672	7
nNSVSPPFSNSASSLGGK(226.078)TDTLESLIRc	nNSVSPPFSNSASSLGGK(226.078)TDTLESLIRc	nNSVSPPFSNSASSLGGKTDTLESLIRc	AT2G28150.1	AT2G28150.1	| Symbols: | Domain of unknown function (DUF966) | chr2:12000015-12002227 FORWARD LENGTH=540	Case	0		0		1	265040.3633	0		0		0		0		0		1	1588467.453	0		0		0		2
nTIAPIVGRc	nTIAPIVGRc	nTIAPIVGRc	AT1G09770.1	AT1G09770.1	| Symbols: ATCDC5, CDC5, ATMYBCDC5 | cell division cycle 5 | chr1:3162002-3165122 FORWARD LENGTH=844	Case	0		0		0		0		1	2874896.908	0		0		0		1	1708373.262	0		0		0		2
nNVSEEVASKc	nNVSEEVASKc	nNVSEEVASKc	AT2G21170.1	AT2G21170.1;AT2G21170.2	| Symbols: TIM, PDTPI | triosephosphate isomerase | chr2:9071047-9073106 REVERSE LENGTH=315	Case	0		0		1	1960484.982	0		1	4711922.439	0		0		0		1	6608003.438	0		0		0		3
nAADVGADLVGKc	nAADVGADLVGKc	nAADVGADLVGKc	AT1G15690.1	AT1G15690.1;AT1G15690.2	| Symbols: AVP1, ATAVP3, AVP-3, AtVHP1;1 | Inorganic H pyrophosphatase family protein | chr1:5399115-5402185 FORWARD LENGTH=770	Case	0		0		0		0		1	3699281.852	0		0		0		1	2247871.384	0		1	7401337.516	0		3
nANVDYEQIVRc	nANVDYEQIVRc	nANVDYEQIVRc	AT3G17390.1	AT3G17390.1	| Symbols: MTO3, SAMS3, MAT4 | S-adenosylmethionine synthetase family protein | chr3:5952484-5953665 REVERSE LENGTH=393	Case	0		0		0		0		1	1923804.816	0		0		0		1	12789331.43	0		1	887814.7246	0		3
nSEQWNVEVYc	nSEQWNVEVYc	nSEQWNVEVYc	AT5G66190.1	AT5G66190.1;AT5G66190.2	| Symbols: ATLFNR1, FNR1 | ferredoxin-NADP(+)-oxidoreductase 1 | chr5:26451203-26453012 REVERSE LENGTH=360	Case;Control	0		0		0		0		0		1	2222997.25	0		1	2667838.516	0		1	4370900.344	1	2438105.32	1	3874190.625	5
nSYTVTGVEM(15.995)FQKc	nSYTVTGVEM(15.995)FQKc	nSYTVTGVEMFQKc	AT4G20360.1	AT4G20360.1	| Symbols: ATRAB8D, ATRABE1B, RABE1b | RAB GTPase homolog E1B | chr4:10990036-10991466 FORWARD LENGTH=476	Case;Control	1	364864.0625	1	954115.2813	0		1	1487575.969	1	1688131.211	1	822357.2031	1	295794.2837	1	1995451.875	1	29001563.66	1	3958136.797	1	3310044.172	1	4621882.813	11
nSLQNVEAPKc	nSLQNVEAPKc	nSLQNVEAPKc	AT3G10650.1	AT3G10650.1	| Symbols: | BEST Arabidopsis thaliana protein match is: nucleoporin-related (TAIR:AT5G20200.1); Has 61042 Blast hits to 31782 proteins in 2093 species: Archae - 202; Bacteria - 16480; Metazoa - 16017; Fungi - 12552; Plants - 1653; Viruses - 629; Other Eukaryotes - 13509 (source: NCBI BLink). | chr3:3325562-3330819 REVERSE LENGTH=1309	Case	0		0		0		0		2	3910408.766;257630.7778	0		1	1564427.363	0		0		0		0		0		3
nAFTPTQVM(15.995)GM(15.995)M(15.995)LSNLKc	nAFTPTQVM(15.995)GM(15.995)M(15.995)LSNLKc	nAFTPTQVMGMMLSNLKc	AT1G79920.1	AT1G79920.1;AT1G79920.2;AT1G79930.1;AT1G79930.2	| Symbols: | Heat shock protein 70 (Hsp 70) family protein | chr1:30058935-30062224 REVERSE LENGTH=831	Case	0		0		1	211331.1484	0		1	243402.2227	0		0		0		1	2481899.125	0		1	277095.918	0		4
nTTLVANTSNMPVAARc	nTTLVANTSNMPVAARc	nTTLVANTSNMPVAARc	AT1G78900.1	AT1G78900.1;AT1G78900.2	| Symbols: VHA-A | vacuolar ATP synthase subunit A | chr1:29660463-29664575 FORWARD LENGTH=623	Case;Control	1	264031.5586	0		0		1	2291345.406	0		0		0		0		1	4178578.141	0		1	1467588.523	0		4
nTLGSGGSSVVVPRc	nTLGSGGSSVVVPRc	nTLGSGGSSVVVPRc	AT3G52560.1	AT3G52560.1;AT3G52560.2;AT3G52560.4	| Symbols: UEV1D-4, MMZ4, UEV1D | ubiquitin E2 variant 1D-4 | chr3:19494678-19495954 REVERSE LENGTH=146	Case	0		0		0		0		1	1148363.078	0		0		0		1	465889.3164	0		1	1421031.086	0		3
nVVEGDSAEEDENKLPVEDIVSSRc	nVVEGDSAEEDENKLPVEDIVSSRc	nVVEGDSAEEDENKLPVEDIVSSRc	AT4G02510.1	AT4G02510.1	| Symbols: TOC159, TOC86, PPI2, TOC160, ATTOC159 | translocon at the outer envelope membrane of chloroplasts 159 | chr4:1104766-1109360 FORWARD LENGTH=1503	Case;Control	0		0		0		1	4464169.469	0		0		0		1	3444724.906	0		1	8310666.906	1	1197784.461	1	16264686.5	5
nTSVVAFPFDFDKAQSIRPKc	nTSVVAFPFDFDKAQSIRPKc	nTSVVAFPFDFDKAQSIRPKc	AT1G36160.1	AT1G36160.1;AT1G36160.2	| Symbols: ACC1, AT-ACC1, EMB22, GK, PAS3 | acetyl-CoA carboxylase 1 | chr1:13534196-13543773 FORWARD LENGTH=2254	Case;Control	0		0		0		1	2938451.375	1	284700.3867	2	3087498.313;11061850.42	0		1	2912366.383	0		2	2523731.969;6333178.563	0		2	4785639.75;20763917.63	9
nSEIPEYLNGEVAGDYGYDPFGLGKc	nSEIPEYLNGEVAGDYGYDPFGLGKc	nSEIPEYLNGEVAGDYGYDPFGLGKc	AT4G10340.1	AT4G10340.1	| Symbols: LHCB5 | light harvesting complex of photosystem II 5 | chr4:6408200-6409496 FORWARD LENGTH=280	Case;Control	0		4	5870008.266;1326173.656;3388021.945;1818665.438	0		4	385776.6719;3403335.547;2212478.922;1394988.219	2	143009.9766;222633.3438	5	4530671.125;52650545.08;3033270.25;3679827.625;5514657.938	0		1	7087873.375	1	1066965.125	2	5662535.531;7589592.672	2	287065.2344;501484.9648	1	5538817.031	22
nSTSEPDPFASRc	nSTSEPDPFASRc	nSTSEPDPFASRc	AT1G21630.1	AT1G21630.1;AT1G21630.2	| Symbols: | Calcium-binding EF hand family protein | chr1:7581457-7587796 FORWARD LENGTH=1218	Case	0		0		0		0		1	3076314.414	0		0		0		1	872971.373	0		1	190738.1543	0		3
nLILNASLYPEM(15.995)Kc	nLILNASLYPEM(15.995)Kc	nLILNASLYPEMKc	AT1G52380.1	AT1G52380.1	| Symbols: | NUP50 (Nucleoporin 50 kDa) protein | chr1:19509979-19511301 FORWARD LENGTH=440	Case	0		0		1	671231.8516	0		1	2071587.436	0		0		0		0		0		1	3752792.586	0		3
nSALAILM(15.995)NLGM(15.995)IDESKc	nSALAILM(15.995)NLGM(15.995)IDESKc	nSALAILMNLGMIDESKc	AT2G44160.1	AT2G44160.1	| Symbols: MTHFR2 | methylenetetrahydrofolate reductase 2 | chr2:18262301-18265185 FORWARD LENGTH=594	Case	0		0		0		0		2	208042.5918;158940.3477	0		0		0		0		0		1	329879.3711	0		3
nLGAM(15.995)LDEDPQLM(15.995)ERc	nLGAM(15.995)LDEDPQLM(15.995)ERc	nLGAMLDEDPQLMERc	AT1G14830.1	AT1G14830.1	| Symbols: ADL1C, ADL5, DRP1C, DL1C | DYNAMIN-like 1C | chr1:5107699-5111470 REVERSE LENGTH=614	Case;Control	0		1	4105034.172	3	326273.9727;391106.3516;290942.0977	1	11170437.13	1	1165836.383	1	7150111.422	0		1	4354277.102	1	2313479.422	1	8753358.688	1	2120116.887	0		11
nVTIVQSSTVYNDTPATIDKc	nVTIVQSSTVYNDTPATIDKc	nVTIVQSSTVYNDTPATIDKc	AT3G44310.1	AT3G44310.1;AT3G44310.3	| Symbols: NIT1, ATNIT1, NITI | nitrilase 1 | chr3:15986901-15988841 FORWARD LENGTH=346	Case	0		0		0		0		1	299623.3242	0		0		0		1	1555369.953	0		1	351143.7969	0		3
nLLDASHRc	nLLDASHRc	nLLDASHRc	AT1G42970.1	AT1G12900.1;AT1G12900.2;AT1G12900.3;AT1G12900.4;AT1G42970.1;AT3G26650.1	| Symbols: GAPB | glyceraldehyde-3-phosphate dehydrogenase B subunit | chr1:16127552-16129584 FORWARD LENGTH=447	Case	0		0		0		0		1	4931393.018	0		0		0		1	4574411.422	0		1	4136633.376	0		3
nTIGTVGAGRc	nTIGTVGAGRc	nTIGTVGAGRc	AT5G14780.1	AT5G14780.1	| Symbols: FDH | formate dehydrogenase | chr5:4777043-4779190 FORWARD LENGTH=384	Case	1	1306278.9	0		1	7443873.043	0		1	4403210.828	0		0		0		0		0		1	57562004.02	0		4
nEIEAPPAPAPPVEEPVDM(15.995)NEIKc	nEIEAPPAPAPPVEEPVDM(15.995)NEIKc	nEIEAPPAPAPPVEEPVDMNEIKc	AT4G32285.1	AT4G32285.1;AT4G32285.2	| Symbols: | ENTH/ANTH/VHS superfamily protein | chr4:15586003-15587910 FORWARD LENGTH=635	Case;Control	0		0		0		0		1	303618.4063	0		0		0		1	2400129.172	1	2004441.813	2	2853992.957;582685.5781	0		5
nVMQSLGVLLNVKc	nVMQSLGVLLNVKc	nVMQSLGVLLNVKc	AT1G12270.1	AT1G12270.1	| Symbols: Hop1 | stress-inducible protein, putative | chr1:4172105-4174575 FORWARD LENGTH=572	Case;Control	0		1	6468359.641	0		2	9877606.953;8753270.688	1	689580.1406	1	24000954.78	0		1	9958306.969	0		1	11073499.36	2	1039975.047;1166682.555	1	12812123.88	10
nYVTFDGLAKc	nYVTFDGLAKc	nYVTFDGLAKc	AT1G09340.1	AT1G09340.1	| Symbols: CRB, CSP41B, HIP1.3 | chloroplast RNA binding | chr1:3015473-3018035 FORWARD LENGTH=378	Case;Control	0		0		0		0		1	2134835.863	0		0		0		1	6971562.719	0		0		1	2668917.469	3
nSIRPEATNDK(242.073)YSM(15.995)Yc	nSIRPEATNDK(242.073)YSM(15.995)Yc	nSIRPEATNDKYSMYc	AT4G02510.1	AT4G02510.1	| Symbols: TOC159, TOC86, PPI2, TOC160, ATTOC159 | translocon at the outer envelope membrane of chloroplasts 159 | chr4:1104766-1109360 FORWARD LENGTH=1503	Case	1	44649.16797	0		0		0		0		0		0		0		1	860705.1875	0		0		0		2
nWAMLGAAGFIIPEALNKc	nWAMLGAAGFIIPEALNKc	nWAMLGAAGFIIPEALNKc	AT4G10340.1	AT4G10340.1	| Symbols: LHCB5 | light harvesting complex of photosystem II 5 | chr4:6408200-6409496 FORWARD LENGTH=280	Case;Control	1	121790.248	1	933153.9297	0		1	2030435.125	0		1	1686667.219	0		1	2094736.203	0		1	4209048.844	0		1	5004668.734	7
nNAIVVPHIASASKc	nNAIVVPHIASASKc	nNAIVVPHIASASKc	AT1G68010.1	AT1G68010.1;AT1G68010.2	| Symbols: HPR, ATHPR1 | hydroxypyruvate reductase | chr1:25493418-25495720 FORWARD LENGTH=386	Case;Control	0		0		0		0		1	1889909.732	0		0		0		1	1376996.332	1	2370619	0		0		3
nTFYGGLGIGDDDVFVSDGAKc	nTFYGGLGIGDDDVFVSDGAKc	nTFYGGLGIGDDDVFVSDGAKc	AT4G33680.1	AT4G33680.1	| Symbols: AGD2 | Pyridoxal phosphate (PLP)-dependent transferases superfamily protein | chr4:16171847-16174630 REVERSE LENGTH=461	Case;Control	0		2	1324150;1477147.734	0		1	4778518.031	1	487241.9141	1	4140288.563	0		1	15133382.38	0		1	8480502.031	0		1	16627699	8
nFADFAAVRc	nFADFAAVRc	nFADFAAVRc	AT1G14830.1	AT1G14830.1	| Symbols: ADL1C, ADL5, DRP1C, DL1C | DYNAMIN-like 1C | chr1:5107699-5111470 REVERSE LENGTH=614	Case;Control	0		1	4822484.992	0		1	8618110.711	1	3261799.438	1	5248640.617	0		1	3409948.305	1	1928912.75	1	4962169.367	2	1613057.488;1854148.582	1	11689630.52	10
nSVGGQPVLIDSVKc	nSVGGQPVLIDSVKc	nSVGGQPVLIDSVKc	AT5G63570.1	AT5G63570.1	| Symbols: GSA1 | glutamate-1-semialdehyde-2,1-aminomutase | chr5:25451957-25453620 FORWARD LENGTH=474	Case	0		0		0		0		1	2484386.125	0		0		0		1	17182156.3	0		1	2559315.703	0		3
nELLEHK(242.073)FVKc	nELLEHK(242.073)FVKc	nELLEHKFVKc	AT4G26070.2	AT4G26070.2;AT4G26070.3	| Symbols: MEK1, NMAPKK, ATMEK1, MKK1 | MAP kinase/ ERK kinase 1 | chr4:13217797-13219695 FORWARD LENGTH=354	Case	3	419287.3115;2227714.354;108679.8828	0		1	2228253.438	0		0		0		4	75505.37891;309534.2559;94912.625;387552.1416	0		1	6051695.063	0		0		0		9
nAPSSGSIQDLKc	nAPSSGSIQDLKc	nAPSSGSIQDLKc	AT1G03090.2	AT1G03090.1;AT1G03090.2	| Symbols: MCCA | methylcrotonyl-CoA carboxylase alpha chain, mitochondrial / 3-methylcrotonyl-CoA carboxylase 1 (MCCA) | chr1:739715-743819 FORWARD LENGTH=734	Case;Control	1	507884.9395	1	4558181.539	7	712828.1318;448582.7256;203752.9531;723373.2656;476910.4629;457122.3252;548956.8184	0		1	491558.6777	1	16739470.83	0		1	1293077.652	1	14131142.31	1	2551033.633	1	82369277.13	1	2199636.5	16
nSDSGNGLTAFTYLRc	nSDSGNGLTAFTYLRc	nSDSGNGLTAFTYLRc	AT4G17090.1	AT4G17090.1	| Symbols: CT-BMY, BAM3, BMY8 | chloroplast beta-amylase | chr4:9605266-9607250 REVERSE LENGTH=548	Case	0		0		0		0		1	725152.7227	0		0		0		1	2068159.539	0		1	626648.2891	0		3
nTISQEAFDDLVRc	nTISQEAFDDLVRc	nTISQEAFDDLVRc	AT4G33945.1	AT4G33945.1	| Symbols: | ARM repeat superfamily protein | chr4:16268119-16270514 FORWARD LENGTH=464	Case;Control	1	935855.7129	1	2380547.266	0		1	5533560.813	0		1	9727395.813	1	134886.0361	0		0		0		2	275347.4316;427891.5977	0		7
nYYGM(15.995)TEAGKc	nYYGM(15.995)TEAGKc	nYYGMTEAGKc	AT4G39330.1	AT4G39330.1;AT4G39330.2	| Symbols: ATCAD9, CAD9 | cinnamyl alcohol dehydrogenase 9 | chr4:18291268-18292772 FORWARD LENGTH=360	Case	0		0		0		0		1	1531117.297	0		0		0		1	4592035.977	0		0		0		2
nISNVGLQDSLNFRc	nISNVGLQDSLNFRc	nISNVGLQDSLNFRc	AT1G41830.1	AT1G41830.1;AT1G76160.1	| Symbols: SKS6 | SKU5-similar 6 | chr1:15603892-15607802 REVERSE LENGTH=542	Case	0		0		0		0		1	511186.9102	0		0		0		0		0		1	861529.4336	0		2
nLASISGGLDGQAPRc	nLASISGGLDGQAPRc	nLASISGGLDGQAPRc	AT3G13530.1	AT3G13530.1	| Symbols: MAPKKK7, MAP3KE1 | mitogen-activated protein kinase kinase kinase 7 | chr3:4411934-4419320 REVERSE LENGTH=1368	Case	0		0		0		0		1	1126470.82	0		0		0		0		0		1	344778.3242	0		2
nIFFHGWFM(15.995)GPLTEGKc	nIFFHGWFM(15.995)GPLTEGKc	nIFFHGWFMGPLTEGKc	AT5G26000.1	AT5G26000.1;AT5G26000.2	| Symbols: TGG1, BGLU38 | thioglucoside glucohydrolase 1 | chr5:9079678-9082347 REVERSE LENGTH=541	Case;Control	1	374762.5234	1	15118933.27	0		1	2906968.477	0		2	5165627.188;9807712.438	0		2	9981413.344;2060604.75	0		1	3171400.016	0		2	16334828.27;6372961.969	10
nVLTTGINGELHPSRc	nVLTTGINGELHPSRc	nVLTTGINGELHPSRc	AT3G53260.1	AT3G53260.1	| Symbols: PAL2, ATPAL2 | phenylalanine ammonia-lyase 2 | chr3:19744256-19746619 REVERSE LENGTH=717	Case	0		0		0		0		1	1703997.156	0		0		0		0		0		1	627770.248	0		2
nLSIAWPRc	nLSIAWPRc	nLSIAWPRc	AT2G44490.1	AT1G52400.1;AT1G52400.2;AT1G52400.3;AT2G44490.1	| Symbols: PEN2, BGLU26 | Glycosyl hydrolase superfamily protein | chr2:18364872-18367515 FORWARD LENGTH=560	Case;Control	0		1	2233631.523	0		1	4639937.203	1	955489.0742	1	2902532.641	0		1	2149766.32	1	993053.3516	1	1162048.008	0		1	2634196.484	8
nIADFGLAKc	nIADFGLAKc	nIADFGLAKc	AT4G21400.1	AT1G08590.1;AT1G09970.1;AT1G09970.2;AT3G19700.1;AT4G21400.1;AT4G21410.1;AT5G25930.1;AT5G67080.1	| Symbols: CRK28 | cysteine-rich RLK (RECEPTOR-like protein kinase) 28 | chr4:11399218-11401709 REVERSE LENGTH=711	Case	0		0		0		0		1	1054996.988	0		0		0		1	5971552.992	0		0		0		2
nGGGLAGVGPVK(226.078)MEPGQVSNDQQHGQVQQQQQKc	nGGGLAGVGPVK(226.078)MEPGQVSNDQQHGQVQQQQQKc	nGGGLAGVGPVKMEPGQVSNDQQHGQVQQQQQKc	AT1G43850.1	AT1G43850.1;AT1G43850.2	| Symbols: SEU | SEUSS transcriptional co-regulator | chr1:16617872-16621596 FORWARD LENGTH=877	Case	1	146465.8887	0		0		0		0		0		0		0		2	2599508.672;4999142.375	0		0		0		3
nTVSGVAGPLVILEKc	nTVSGVAGPLVILEKc	nTVSGVAGPLVILEKc	AT4G38510.1	AT4G38510.1;AT4G38510.2;AT4G38510.3;AT4G38510.4;AT4G38510.5	| Symbols: | ATPase, V1 complex, subunit B protein | chr4:18011155-18014789 REVERSE LENGTH=487	Case;Control	0		1	2668533.641	1	983445.2031	1	3561066.719	0		1	5832508.188	0		0		1	3676126.742	0		0		0		5
nDLNNLPLLRc	nDLNNLPLLRc	nDLNNLPLLRc	AT4G02510.1	AT4G02510.1	| Symbols: TOC159, TOC86, PPI2, TOC160, ATTOC159 | translocon at the outer envelope membrane of chloroplasts 159 | chr4:1104766-1109360 FORWARD LENGTH=1503	Case;Control	1	238147.5371	1	3161602.938	1	2135997.188	0		1	7392593.756	1	6336479.219	1	292083.7412	1	1075192.188	1	2848766.516	1	2837829.156	2	1620126.887;1059616.082	1	2085289.203	12
nGVSFAVADASILGAPVESM(15.995)TLNQQVVKc	nGVSFAVADASILGAPVESM(15.995)TLNQQVVKc	nGVSFAVADASILGAPVESMTLNQQVVKc	AT3G14210.1	AT3G14210.1	| Symbols: ESM1 | epithiospecifier modifier 1 | chr3:4729886-4731562 FORWARD LENGTH=392	Case	0		0		1	596769.6328	0		1	632382.9961	0		0		0		1	3918351.383	0		1	389391.2344	0		4
nSEDVVDTSANWRc	nSEDVVDTSANWRc	nSEDVVDTSANWRc	AT1G73460.1	AT1G73460.1	| Symbols: | Protein kinase superfamily protein | chr1:27620122-27624899 FORWARD LENGTH=1169	Case;Control	0		1	582676.625	0		1	2128720.523	0		1	944162.5938	0		0		0		0		1	378815.7891	0		4
nETTEIAEGKc	nETTEIAEGKc	nETTEIAEGKc	AT3G55800.1	AT3G55800.1	| Symbols: SBPASE | sedoheptulose-bisphosphatase | chr3:20709640-20711421 FORWARD LENGTH=393	Case	0		0		1	886326.8115	0		2	841830.8594;772620.1865	0		0		0		2	331482.5767;4065371.904	0		0		0		5
nTGGPFGTM(15.995)Rc	nTGGPFGTM(15.995)Rc	nTGGPFGTMRc	AT1G07890.1	AT1G07890.1;AT1G07890.2;AT1G07890.3;AT1G07890.4;AT1G07890.5;AT1G07890.6;AT1G07890.7;AT1G07890.8	| Symbols: APX1, MEE6, CS1, ATAPX1, ATAPX01 | ascorbate peroxidase 1 | chr1:2438005-2439435 FORWARD LENGTH=250	Case;Control	0		0		0		1	3273232.609	6	336890.7593;390175.3391;309608.6865;363776.5601;506374.4697;656468.9624	1	6675075.57	1	809866.2012	1	1456291.688	1	23338131.88	1	4936581.531	0		1	4256590.391	13
nLEELSK(226.078)NIDLTKPc	nLEELSK(226.078)NIDLTKPc	nLEELSKNIDLTKPc	AT5G03660.1	AT5G03660.1;AT5G03660.2	| Symbols: | Family of unknown function (DUF662) | chr5:938068-939811 FORWARD LENGTH=173	Case	1	196784.6328	0		0		0		0		0		0		0		2	1403889.891;10424774.94	0		0		0		3
nQVSSPDVDYSYGEPTEM(15.995)LTPRc	nQVSSPDVDYSYGEPTEM(15.995)LTPRc	nQVSSPDVDYSYGEPTEMLTPRc	AT5G20280.1	AT5G20280.1	| Symbols: ATSPS1F, SPS1F | sucrose phosphate synthase 1F | chr5:6844994-6849997 REVERSE LENGTH=1043	Case	0		0		0		0		1	273388.6563	0		0		0		0		0		1	378028.0078	0		2
nAGDPQATSTASNSGVSVGQK(242.073)PFVPSYRc	nAGDPQATSTASNSGVSVGQK(242.073)PFVPSYRc	nAGDPQATSTASNSGVSVGQKPFVPSYRc	AT2G38410.1	AT2G38410.1	| Symbols: | ENTH/VHS/GAT family protein | chr2:16086912-16090047 REVERSE LENGTH=671	Case	1	194593.3164	0		0		0		1	207860.7578	0		1	106467.1582	0		2	17823430.52;1269254	0		0		0		5
nFFQLYVYKc	nFFQLYVYKc	nFFQLYVYKc	AT3G14415.1	AT3G14415.1;AT3G14415.2;AT3G14415.3;AT3G14420.1;AT3G14420.2;AT3G14420.3;AT3G14420.4;AT3G14420.5;AT3G14420.6;AT4G18360.1;AT4G18360.2	| Symbols: | Aldolase-type TIM barrel family protein | chr3:4818667-4820748 FORWARD LENGTH=367	Case;Control	1	993639.9492	1	5068688.57	1	1030563	1	15144177.41	1	496632.293	1	17787806.13	1	106904.2529	1	2715781.094	1	1080781.008	1	8452361.672	0		1	10789814.56	11
nVFPNGEVQYLHPKc	nVFPNGEVQYLHPKc	nVFPNGEVQYLHPKc	AT4G02770.1	AT1G03130.1;AT4G02770.1	| Symbols: PSAD-1 | photosystem I subunit D-1 | chr4:1229247-1229873 REVERSE LENGTH=208	Case;Control	0		1	1750525.32	1	2122130.617	1	3520420.367	0		1	4989614.281	0		1	1185492.727	1	4955889.773	1	3440322.047	1	1130011.445	1	4058465.781	9
nLQGEIQPQLEVTPITKc	nLQGEIQPQLEVTPITKc	nLQGEIQPQLEVTPITKc	AT3G13290.1	AT3G13290.1;AT3G13300.1;AT3G13300.2	| Symbols: VCR | varicose-related | chr3:4297529-4303113 FORWARD LENGTH=1340	Case	0		0		1	1156829.586	0		1	1977833.133	0		0		0		1	6378236.625	0		2	154534.707;1424633.422	0		5
nAAIYSPASANIPAPKc	nAAIYSPASANIPAPKc	nAAIYSPASANIPAPKc	AT1G21630.1	AT1G21630.1;AT1G21630.2	| Symbols: | Calcium-binding EF hand family protein | chr1:7581457-7587796 FORWARD LENGTH=1218	Case	0		0		0		0		1	905419.3828	0		0		0		1	11232950.38	0		1	580896.8906	0		3
nFIISEIKc	nFIISEIKc	nFIISEIKc	AT3G51800.1	AT3G51800.1;AT3G51800.2;AT3G51800.3	| Symbols: ATG2, EBP1, ATEBP1 | metallopeptidase M24 family protein | chr3:19211261-19213568 REVERSE LENGTH=392	Case	0		0		0		0		1	974933.8633	0		0		0		1	1367189.617	0		0		0		2
nLIQVEEPM(15.995)AEASKc	nLIQVEEPM(15.995)AEASKc	nLIQVEEPMAEASKc	AT1G80410.1	AT1G80410.1;AT1G80410.2	| Symbols: EMB2753 | tetratricopeptide repeat (TPR)-containing protein | chr1:30227963-30234832 REVERSE LENGTH=897	Case	0		0		0		0		1	1179763.672	0		0		0		1	3004784.328	0		0		0		2
nTAFDEGPWPKc	nTAFDEGPWPKc	nTAFDEGPWPKc	AT3G48000.1	AT3G48000.1	| Symbols: ALDH2B4, ALDH2, ALDH2A | aldehyde dehydrogenase 2B4 | chr3:17717082-17719843 REVERSE LENGTH=538	Case;Control	1	168235.1309	0		0		1	4055665.5	0		1	4894424.859	0		1	2143468.563	1	1952360.43	1	3149278.969	1	1371498.918	1	2851820.469	8
nLAVEAWGLKc	nLAVEAWGLKc	nLAVEAWGLKc	AT2G13360.1	AT2G13360.1;AT2G13360.2	| Symbols: AGT, AGT1, SGAT | alanine:glyoxylate aminotransferase | chr2:5539417-5540902 REVERSE LENGTH=401	Case	0		0		0		0		1	994289.2168	0		0		0		1	3826737.063	0		1	1254558.797	0		3
nLYQPYVVKc	nLYQPYVVKc	nLYQPYVVKc	AT1G36160.1	AT1G36160.1;AT1G36160.2;AT1G36180.1	| Symbols: ACC1, AT-ACC1, EMB22, GK, PAS3 | acetyl-CoA carboxylase 1 | chr1:13534196-13543773 FORWARD LENGTH=2254	Case;Control	0		1	2363523.953	0		1	2965814.906	1	2254232.402	1	2375045.078	0		1	1814080.539	1	3572034.34	1	4069692.898	1	1176202.242	1	4597796.656	9
nVGVEVEELPVSESLKc	nVGVEVEELPVSESLKc	nVGVEVEELPVSESLKc	AT4G02510.1	AT4G02510.1	| Symbols: TOC159, TOC86, PPI2, TOC160, ATTOC159 | translocon at the outer envelope membrane of chloroplasts 159 | chr4:1104766-1109360 FORWARD LENGTH=1503	Case;Control	0		1	2007614.75	1	1062273.609	1	5092341.063	1	570782.127	1	3374393.438	0		1	3201212.813	1	3011183.297	1	9586021.875	1	3188742.602	1	8115392.25	10
nTNALNSAVLGETQPRc	nTNALNSAVLGETQPRc	nTNALNSAVLGETQPRc	AT3G52140.1	AT3G52140.1;AT3G52140.2;AT3G52140.3;AT3G52140.4	| Symbols: | tetratricopeptide repeat (TPR)-containing protein | chr3:19333232-19341295 FORWARD LENGTH=1403	Case;Control	0		0		1	136122.7637	1	1374847.047	0		0		0		0		0		0		1	902713.5313	0		3
nAGGFPEPEIVHYNPKc	nAGGFPEPEIVHYNPKc	nAGGFPEPEIVHYNPKc	AT1G09340.1	AT1G09340.1	| Symbols: CRB, CSP41B, HIP1.3 | chloroplast RNA binding | chr1:3015473-3018035 FORWARD LENGTH=378	Case	0		0		0		0		1	616298	0		0		0		1	3526163.055	0		1	1764330.32	0		3
nYSGDTADLQLERc	nYSGDTADLQLERc	nYSGDTADLQLERc	AT1G20010.1	AT1G20010.1	| Symbols: TUB5 | tubulin beta-5 chain | chr1:6938033-6940481 REVERSE LENGTH=449	Case;Control	0		0		0		1	842101.9688	1	577871.0859	0		0		0		1	638536.7109	1	1457419.594	1	237317.6367	0		5
nLQSNSYTTNTLLDTVTAAMFQAKc	nLQSNSYTTNTLLDTVTAAMFQAKc	nLQSNSYTTNTLLDTVTAAMFQAKc	AT1G20110.1	AT1G20110.1	| Symbols: | RING/FYVE/PHD zinc finger superfamily protein | chr1:6971554-6974578 FORWARD LENGTH=601	Case	1	198092.0112	0		0		0		0		0		0		0		0		0		1	137091.7656	0		2
nGM(15.995)IGPVM(15.995)ITRc	nGM(15.995)IGPVM(15.995)ITRc	nGMIGPVMITRc	AT5G26000.1	AT5G26000.1;AT5G26000.2	| Symbols: TGG1, BGLU38 | thioglucoside glucohydrolase 1 | chr5:9079678-9082347 REVERSE LENGTH=541	Case;Control	0		0		0		0		2	1718792.598;3680414.07	0		0		0		2	5140129.094;8998116.992	0		0		1	2066330.992	5
nTVTDVAQQTSKc	nTVTDVAQQTSKc	nTVTDVAQQTSKc	AT5G23060.1	AT5G23060.1	| Symbols: CaS | calcium sensing receptor | chr5:7736760-7738412 REVERSE LENGTH=387	Case;Control	1	1068076.316	1	448722.3594	1	572757.6367	0		1	5655976.227	0		1	367972.1191	1	403409.4141	0		0		1	17870289.56	1	5830694.188	8
nVTLFLNLANDPTIERc	nVTLFLNLANDPTIERc	nVTLFLNLANDPTIERc	AT1G20260.1	AT1G20260.1;AT1G76030.1;AT4G38510.1;AT4G38510.2;AT4G38510.3;AT4G38510.4;AT4G38510.5	| Symbols: | ATPase, V1 complex, subunit B protein | chr1:7016971-7020290 FORWARD LENGTH=487	Case;Control	1	394784.7676	0		1	251124.3398	1	7286101.813	0		0		0		1	4192001.172	1	2575352.047	1	5900101.75	1	1830523.633	2	7577784.656;2363097.125	9
nYGQDATNVGDEGGFAPNIQENKc	nYGQDATNVGDEGGFAPNIQENKc	nYGQDATNVGDEGGFAPNIQENKc	AT2G36530.1	AT2G36530.1	| Symbols: LOS2, ENO2 | Enolase | chr2:15321081-15323786 REVERSE LENGTH=444	Case;Control	0		0		0		1	1137300.078	1	1514081.543	0		0		0		2	817480.7813;2448368.969	1	1137203.531	1	624880.1016	0		6
nM(15.995)AGSGEELESKc	nM(15.995)AGSGEELESKc	nMAGSGEELESKc	AT1G42550.1	AT1G42550.1	| Symbols: PMI1 | plastid movement impaired1 | chr1:15977131-15979734 FORWARD LENGTH=843	Case	0		0		1	208691.832	0		0		0		0		0		1	1028819.52	0		0		0		2
nDSPLEVVVLNDSGGVKc	nDSPLEVVVLNDSGGVKc	nDSPLEVVVLNDSGGVKc	AT1G42970.1	AT1G42970.1	| Symbols: GAPB | glyceraldehyde-3-phosphate dehydrogenase B subunit | chr1:16127552-16129584 FORWARD LENGTH=447	Case	0		0		1	1532776.195	0		1	779527.9258	0		0		0		2	1947991.305;11180140.77	0		1	3200648.813	0		5
nVKDVEEEDVGTKc	nVKDVEEEDVGTKc	nVKDVEEEDVGTKc	AT4G02510.1	AT4G02510.1	| Symbols: TOC159, TOC86, PPI2, TOC160, ATTOC159 | translocon at the outer envelope membrane of chloroplasts 159 | chr4:1104766-1109360 FORWARD LENGTH=1503	Case;Control	0		0		0		0		1	501615.2773	0		0		0		0		1	2650760.625	0		0		2
nVAAESNDVTEGSKc	nVAAESNDVTEGSKc	nVAAESNDVTEGSKc	AT1G24300.1	AT1G24300.1;AT1G24300.2	| Symbols: | GYF domain-containing protein | chr1:8614515-8620420 REVERSE LENGTH=1495	Case;Control	0		0		1	575225.875	1	430189.5469	1	999460.7598	0		0		0		1	1844294.805	0		0		0		4
nIFAYGDTQRc	nIFAYGDTQRc	nIFAYGDTQRc	AT1G20620.1	AT1G20620.1;AT1G20620.2;AT1G20620.4;AT1G20620.5	| Symbols: CAT3, SEN2, ATCAT3 | catalase 3 | chr1:7143142-7146193 FORWARD LENGTH=492	Case;Control	0		1	1570039.375	1	773662.4316	0		1	4081916.91	1	3851181.75	0		2	2655261.469;2260903.047	1	9658592.813	0		1	8658742.672	0		8
nTQIEDPNAQPQPSQEDFDAFTSTKc	nTQIEDPNAQPQPSQEDFDAFTSTKc	nTQIEDPNAQPQPSQEDFDAFTSTKc	AT5G54430.1	AT5G54430.1	| Symbols: ATPHOS32, PHOS32 | Adenine nucleotide alpha hydrolases-like superfamily protein | chr5:22097563-22099693 REVERSE LENGTH=242	Case;Control	1	155056.9727	1	1824095.516	0		2	715386.9375;956798.1875	0		2	2904818.281;850564.7813	0		1	2050955.344	0		2	3644789.516;954104.4375	1	674758.5586	1	6091289	11
nTQQAGDDM(15.995)EIGEEEM(15.995)AVPSRc	nTQQAGDDM(15.995)EIGEEEM(15.995)AVPSRc	nTQQAGDDMEIGEEEMAVPSRc	AT1G62740.1	AT1G62740.1	| Symbols: Hop2 | stress-inducible protein, putative | chr1:23231026-23233380 FORWARD LENGTH=571	Case;Control	0		1	437405.4922	0		1	939478.4297	1	95239.0625	1	541474.8906	0		0		0		2	860486.9688;341416.0625	0		0		6
nGVLNVVAVKc	nGVLNVVAVKc	nGVLNVVAVKc	AT2G28000.1	AT2G28000.1	| Symbols: CPN60A, CH-CPN60A, SLP | chaperonin-60alpha | chr2:11926603-11929184 FORWARD LENGTH=586	Case	0		0		0		0		1	1524073.75	0		0		0		1	3608903.813	0		1	1534947.92	0		3
nSVNASK(226.078)QEILVHLAEM(15.995)ENANESVKc	nSVNASK(226.078)QEILVHLAEM(15.995)ENANESVKc	nSVNASKQEILVHLAEMENANESVKc	AT1G68910.1	AT1G68910.1;AT1G68910.2;AT1G68910.3	| Symbols: WIT2 | WPP domain-interacting protein 2 | chr1:25908234-25910485 REVERSE LENGTH=627	Case;Control	0		1	3301734.125	0		0		0		1	4095773.313	0		0		0		0		1	1284239.242	1	2150507.875	4
nADVSK(226.078)M(15.995)NSFRc	nADVSK(226.078)M(15.995)NSFRc	nADVSKMNSFRc	AT2G28150.1	AT2G28150.1	| Symbols: | Domain of unknown function (DUF966) | chr2:12000015-12002227 FORWARD LENGTH=540	Case;Control	1	122707.1016	0		0		0		1	728148.5703	1	3408356.641	1	186932.4961	0		2	11410867.51;40722380.21	0		0		1	2153128.477	7
nSFELLSLLPKc	nSFELLSLLPKc	nSFELLSLLPKc	AT5G17920.1	AT5G17920.1;AT5G17920.2	| Symbols: ATCIMS, ATMETS, ATMS1 | Cobalamin-independent synthase family protein | chr5:5935771-5939195 FORWARD LENGTH=765	Case;Control	2	119924.1211;90608.44531	1	752304.9531	1	4279339.969	1	1624362.766	1	492603.2969	1	1586370.547	0		1	1187170.063	0		1	1941646.305	0		1	3029257.219	10
nSSSSFDGDEPDVSWVQSLVKc	nSSSSFDGDEPDVSWVQSLVKc	nSSSSFDGDEPDVSWVQSLVKc	AT2G41900.1	AT2G41900.1	| Symbols: | CCCH-type zinc finger protein with ARM repeat domain | chr2:17491352-17493502 FORWARD LENGTH=716	Case;Control	0		0		0		1	1448118.938	1	98948.41016	0		0		0		0		0		1	340991.4023	0		3
nVDQGQPILVLEAMK(226.078)M(15.995)EHVVKc	nVDQGQPILVLEAMK(226.078)M(15.995)EHVVKc	nVDQGQPILVLEAMKMEHVVKc	AT1G03090.2	AT1G03090.1;AT1G03090.2	| Symbols: MCCA | methylcrotonyl-CoA carboxylase alpha chain, mitochondrial / 3-methylcrotonyl-CoA carboxylase 1 (MCCA) | chr1:739715-743819 FORWARD LENGTH=734	Case;Control	1	806473.7559	0		0		0		0		0		0		2	12226561.64;2984490.063	0		1	4726597.438	0		2	15594960.16;13613892.09	6
nHSGNIPDK(242.073)NTSFSVRc	nHSGNIPDK(242.073)NTSFSVRc	nHSGNIPDKNTSFSVRc	AT2G23760.1	AT2G23760.1;AT2G23760.2;AT2G23760.3	| Symbols: BLH4, SAW2 | BEL1-like homeodomain 4 | chr2:10107951-10112736 REVERSE LENGTH=627	Case	1	168679.4746	0		0		0		0		0		0		0		1	2185131.57	0		0		0		2
nLGEGAAESLHVKDYK(226.078)Yc	nLGEGAAESLHVKDYK(226.078)Yc	nLGEGAAESLHVKDYKYc	AT2G36460.1	AT2G36460.1;AT2G36460.2	| Symbols: | Aldolase superfamily protein | chr2:15296929-15298387 REVERSE LENGTH=358	Case	1	156761.4297	0		0		0		0		0		0		0		1	942937.2813	0		0		0		2
nM(15.995)KLPLDIDSPTQSENSSSSQQTPKc	nM(15.995)KLPLDIDSPTQSENSSSSQQTPKc	nMKLPLDIDSPTQSENSSSSQQTPKc	AT1G50570.1	AT1G50570.1;AT1G50570.2	| Symbols: | Calcium-dependent lipid-binding (CaLB domain) family protein | chr1:18726400-18727566 REVERSE LENGTH=388	Case	0		0		0		0		1	692756.082	0		0		0		1	791842.5625	0		1	363311.4297	0		3
nTYGFLTPEFWKc	nTYGFLTPEFWKc	nTYGFLTPEFWKc	AT2G41840.1	AT1G58380.1;AT1G58684.1;AT1G58983.1;AT1G59359.1;AT2G41840.1;AT3G57490.1	| Symbols: | Ribosomal protein S5 family protein | chr2:17460016-17461398 REVERSE LENGTH=285	Case;Control	1	259813.8672	1	3956470.297	0		0		1	220761.1094	1	8635366.125	0		1	2746286.031	0		1	5152076.938	1	585596.8398	1	10671034.28	8
nEVVPGM(15.995)IVTGM(15.995)EVAEIDGAPRc	nEVVPGM(15.995)IVTGM(15.995)EVAEIDGAPRc	nEVVPGMIVTGMEVAEIDGAPRc	AT5G54770.1	AT5G54770.1	| Symbols: THI1, TZ, THI4 | thiazole biosynthetic enzyme, chloroplast (ARA6) (THI1) (THI4) | chr5:22246634-22247891 FORWARD LENGTH=349	Case	0		0		0		0		2	634867.6445;207775.4375	0		0		0		0		0		1	146912.0703	0		3
nYLTASAM(15.995)FRc	nYLTASAM(15.995)FRc	nYLTASAMFRc	AT2G29550.1	AT1G75780.1;AT2G29550.1;AT5G12250.1;AT5G23860.1;AT5G23860.2;AT5G62690.1;AT5G62700.1	| Symbols: TUB7 | tubulin beta-7 chain | chr2:12644258-12645932 REVERSE LENGTH=449	Case	0		0		1	2086964.656	0		1	4056263.703	0		0		0		0		0		2	1111180.977;1238739.375	0		4
nVYFDM(15.995)TIDGQPAGRc	nVYFDM(15.995)TIDGQPAGRc	nVYFDMTIDGQPAGRc	AT4G38740.1	AT4G38740.1	| Symbols: ROC1 | rotamase CYP 1 | chr4:18083620-18084138 REVERSE LENGTH=172	Case	0		0		0		0		1	337910.5195	0		0		0		1	5408709.906	0		1	357701.5078	0		3
nTGYTGEDGFEISVPDEHAVDLAKc	nTGYTGEDGFEISVPDEHAVDLAKc	nTGYTGEDGFEISVPDEHAVDLAKc	AT1G11860.1	AT1G11860.1;AT1G11860.2;AT1G11860.3	| Symbols: | Glycine cleavage T-protein family | chr1:4001801-4003245 FORWARD LENGTH=408	Case;Control	0		1	2897836.313	1	1905530.938	2	1643327.156;5982396.516	0		1	3589777.688	1	214255.5977	3	38216775.08;1590402.813;7224617.625	1	15279967.31	3	87855994.09;16408110.69;7826936.891	1	3787197.992	3	80875526.59;24306633.13;11739874.22	17
nNQESSSNNM(15.995)TFAKc	nNQESSSNNM(15.995)TFAKc	nNQESSSNNMTFAKc	AT4G17090.1	AT4G17090.1	| Symbols: CT-BMY, BAM3, BMY8 | chloroplast beta-amylase | chr4:9605266-9607250 REVERSE LENGTH=548	Case	0		0		0		0		1	940528.8652	0		0		0		4	120201.9531;54763.23242;133351.5977;287033.7354	0		1	13821918.5	0		6
nTWPEDILPLQPVGRc	nTWPEDILPLQPVGRc	nTWPEDILPLQPVGRc	AT4G35090.1	AT4G35090.1;AT4G35090.2	| Symbols: CAT2 | catalase 2 | chr4:16700937-16703215 REVERSE LENGTH=492	Case;Control	1	511258.2637	2	1507807.156;2466320.766	0		3	2656309.703;3750977.141;3836803.906	3	319345.998;539962.1152;2395751.592	2	3156620.375;6107191.25	0		2	2189382.641;2702976.289	2	1282167.539;601217.4609	2	3664388.172;3411502.109	4	379509.4902;689369.918;697086.375;465204.8242	2	4118884.125;5728483.188	23
nTPLANLIRc	nTPLANLIRc	nTPLANLIRc	ATCG00340.1	ATCG00340.1	| Symbols: PSAB | Photosystem I, PsaA/PsaB protein | chrC:37375-39579 REVERSE LENGTH=734	Case;Control	1	662440.373	1	2431452.609	1	6203454.289	1	5580304.805	2	1597789.809;4404256.234	2	9231517.641;30869452.61	0		1	11877515.3	1	1480693.398	1	7794681.57	2	1054748.6;8555837.334	1	7140620.344	14
nDIDLVM(15.995)TQAGVSRPKc	nDIDLVM(15.995)TQAGVSRPKc	nDIDLVMTQAGVSRPKc	AT4G10480.1	AT4G10480.1;AT4G10480.2	| Symbols: | Nascent polypeptide-associated complex (NAC), alpha subunit family protein | chr4:6478089-6479079 REVERSE LENGTH=212	Case;Control	0		0		0		0		1	1359341.258	1	1719343.266	0		0		0		0		1	1215604.127	0		3
nAWM(15.995)AAQDQPHENLIFPEEVLPRc	nAWM(15.995)AAQDQPHENLIFPEEVLPRc	nAWMAAQDQPHENLIFPEEVLPRc	ATCG00270.1	ATCG00270.1	| Symbols: PSBD | photosystem II reaction center protein D | chrC:32711-33772 FORWARD LENGTH=353	Case;Control	0		1	9917283.594	0		0		1	186559.1563	1	7932930.375	0		1	7560519.672	0		1	5559225.219	1	618925.543	1	14979786	7
nGLQLNENFDFDEEARc	nGLQLNENFDFDEEARc	nGLQLNENFDFDEEARc	AT3G14010.1	AT3G14010.1;AT3G14010.2;AT3G14010.3;AT3G14010.4	| Symbols: CID4 | CTC-interacting domain 4 | chr3:4637164-4640691 FORWARD LENGTH=595	Case;Control	0		0		0		1	2136898.156	1	170594.3984	0		0		0		0		1	995720.9688	0		0		3
nAADM(15.995)ATGFTNALAGLHVNDM(15.995)IQRc	nAADM(15.995)ATGFTNALAGLHVNDM(15.995)IQRc	nAADMATGFTNALAGLHVNDMIQRc	AT2G15860.1	AT2G15860.1;AT2G15860.2	| Symbols: | unknown protein; FUNCTIONS IN: molecular_function unknown; INVOLVED IN: biological_process unknown; LOCATED IN: cellular_component unknown; EXPRESSED IN: 24 plant structures; EXPRESSED DURING: 13 growth stages; Has 30201 Blast hits to 17322 proteins in 780 species: Archae - 12; Bacteria - 1396; Metazoa - 17338; Fungi - 3422; Plants - 5037; Viruses - 0; Other Eukaryotes - 2996 (source…	Case	0		0		0		0		1	694450.9395	0		0		0		0		0		1	745129.1328	0		2
nITNGLDFEDKc	nITNGLDFEDKc	nITNGLDFEDKc	AT4G10340.1	AT4G10340.1	| Symbols: LHCB5 | light harvesting complex of photosystem II 5 | chr4:6408200-6409496 FORWARD LENGTH=280	Case	0		0		1	439969.3711	0		1	1191384.645	0		0		0		1	17282430.52	0		1	2778850.906	0		4
nIAAPYDLVVQTKc	nIAAPYDLVVQTKc	nIAAPYDLVVQTKc	AT2G38230.1	AT2G38230.1	| Symbols: ATPDX1.1, PDX1.1 | pyridoxine biosynthesis 1.1 | chr2:16011475-16012404 FORWARD LENGTH=309	Case	0		0		0		0		1	1520261.258	0		0		0		1	4897981.367	0		1	848414.8242	0		3
nDVQEASVYEGYTLPKc	nDVQEASVYEGYTLPKc	nDVQEASVYEGYTLPKc	AT3G56340.1	AT2G40510.1;AT2G40590.1;AT3G56340.1	| Symbols: | Ribosomal protein S26e family protein | chr3:20892309-20893343 REVERSE LENGTH=130	Case	0		0		0		0		1	768111.9297	0		0		0		1	4809719.031	0		0		0		2
nNTAGIEPEDVAKc	nNTAGIEPEDVAKc	nNTAGIEPEDVAKc	AT2G26080.1	AT2G26080.1;AT4G33010.1;AT4G33010.2	| Symbols: AtGLDP2, GLDP2 | glycine decarboxylase P-protein 2 | chr2:11109330-11113786 REVERSE LENGTH=1044	Case;Control	0		1	301266.5234	0		0		1	840227.5938	1	2381039.07	0		1	762651.7422	0		1	1679853.078	0		1	1624495.344	6
nVETGVEQGDTVSM(15.995)HYDPM(15.995)IAKc	nVETGVEQGDTVSM(15.995)HYDPM(15.995)IAKc	nVETGVEQGDTVSMHYDPMIAKc	AT1G03090.2	AT1G03090.1;AT1G03090.2	| Symbols: MCCA | methylcrotonyl-CoA carboxylase alpha chain, mitochondrial / 3-methylcrotonyl-CoA carboxylase 1 (MCCA) | chr1:739715-743819 FORWARD LENGTH=734	Case;Control	0		1	1831722.625	0		1	1061098.172	1	114804.8281	0		0		1	2517230.789	2	9110458.727;459671.7813	2	1459777.656;460510.9766	3	516242.7969;228282.2695;8716155.188	1	7628120.688	12
nTSPEELTPEEIKKc	nTSPEELTPEEIKKc	nTSPEELTPEEIKKc	AT1G50480.1	AT1G50480.1	| Symbols: THFS | 10-formyltetrahydrofolate synthetase | chr1:18702064-18704687 FORWARD LENGTH=634	Case;Control	0		1	1569826.313	0		1	6116598.695	1	1624383.941	0		0		1	4395196.852	0		1	5565185	0		1	8713183.453	6
nSISSAQYFGDQNKc	nSISSAQYFGDQNKc	nSISSAQYFGDQNKc	AT4G17890.1	AT4G17890.1;AT4G17890.2	| Symbols: AGD8 | ARF-GAP domain 8 | chr4:9937121-9939146 FORWARD LENGTH=413	Case	1	62856.95313	0		0		0		1	551282.6953	0		0		0		1	328491.957	0		0		0		3
nTFTPERQERc	nTFTPERQERc	nTFTPERQERc	AT4G35090.1	AT4G35090.1;AT4G35090.2	| Symbols: CAT2 | catalase 2 | chr4:16700937-16703215 REVERSE LENGTH=492	Case;Control	0		0		0		0		1	12481006.22	0		0		1	971439.4727	0		0		0		1	8444090.641	3
nYTIDVVRc	nYTIDVVRc	nYTIDVVRc	AT1G36160.1	AT1G36160.1;AT1G36160.2;AT1G36180.1	| Symbols: ACC1, AT-ACC1, EMB22, GK, PAS3 | acetyl-CoA carboxylase 1 | chr1:13534196-13543773 FORWARD LENGTH=2254	Case;Control	0		0		0		1	4414024.078	0		0		0		0		0		0		2	491327.4102;829838.1836	0		3
nLVTPLTLQRc	nLVTPLTLQRc	nLVTPLTLQRc	AT5G10360.1	AT4G31700.1;AT4G31700.2;AT5G10360.1;AT5G10360.2	| Symbols: EMB3010, RPS6B | Ribosomal protein S6e | chr5:3258734-3260142 REVERSE LENGTH=249	Case;Control	0		1	2655793.305	0		1	3994664.898	1	561655.6719	1	4735569.703	0		1	1792131.359	1	2104999.266	1	2687671.219	0		1	2964175.75	8
nIPTATSGVSGPVGGLHK(242.073)IPM(15.995)GIPM(15.995)GSRc	nIPTATSGVSGPVGGLHK(242.073)IPM(15.995)GIPM(15.995)GSRc	nIPTATSGVSGPVGGLHKIPMGIPMGSRc	AT3G14180.1	AT3G14180.1	| Symbols: | sequence-specific DNA binding transcription factors | chr3:4707290-4708621 REVERSE LENGTH=443	Case;Control	0		1	2253477.797	0		1	2116540.75	0		1	5022171	0		1	2241881.484	0		1	2295101.938	1	802564.5234	1	3705591.469	7
nAVVGEEALSSEDLLYLEFLDKFERc	nAVVGEEALSSEDLLYLEFLDKFERc	nAVVGEEALSSEDLLYLEFLDKFERc	AT1G20260.1	AT1G20260.1;AT1G76030.1;AT4G38510.1;AT4G38510.2;AT4G38510.3;AT4G38510.4;AT4G38510.5	| Symbols: | ATPase, V1 complex, subunit B protein | chr1:7016971-7020290 FORWARD LENGTH=487	Case;Control	0		3	1861605.164;1156471.719;1635394.734	0		4	399670.6094;1590702.289;350682.25;664420.4531	0		3	2190792.625;3558595.234;3287075.547	1	75850.77441	6	11397726.36;2036779.219;2346901.398;1137840.398;1098910.531;4369913.094	0		3	2073620.063;378517.5313;736972.4688	0		6	8853008.063;6681645;5208169.016;4512506.313;1685905.078;1724460.328	26
nTPNSYM(15.995)LQQFDNPANPKc	nTPNSYM(15.995)LQQFDNPANPKc	nTPNSYMLQQFDNPANPKc	AT2G43750.1	AT2G43750.1;AT2G43750.2	| Symbols: OASB, ACS1, CPACS1, ATCS-B | O-acetylserine (thiol) lyase B | chr2:18129604-18132322 REVERSE LENGTH=392	Case	0		0		0		0		1	264632.1016	0		0		0		1	1229405.172	0		1	170929.9688	0		3
nTSTLTAIGESSEISSSRc	nTSTLTAIGESSEISSSRc	nTSTLTAIGESSEISSSRc	AT2G45540.1	AT2G45540.1;AT2G45540.2	| Symbols: | WD-40 repeat family protein / beige-related | chr2:18757881-18772229 REVERSE LENGTH=2946	Case	0		0		0		0		1	362047.9453	0		0		0		0		0		1	574354.9414	0		2
nGGDQLSFM(15.995)YPSGVDRc	nGGDQLSFM(15.995)YPSGVDRc	nGGDQLSFMYPSGVDRc	AT1G18150.1	AT1G18150.1;AT1G18150.2;AT1G18150.3	| Symbols: ATMPK8 | Protein kinase superfamily protein | chr1:6244641-6247582 REVERSE LENGTH=589	Case	0		0		0		0		1	1191810.648	0		0		0		1	4621481.859	0		0		0		2
nM(15.995)ALQSLPQPLVAc	nM(15.995)ALQSLPQPLVAc	nMALQSLPQPLVAc	AT2G29140.1	AT2G29140.1	| Symbols: APUM3, PUM3 | pumilio 3 | chr2:12531392-12535060 FORWARD LENGTH=964	Case	0		0		0		0		1	808650.6875	0		0		0		1	1243589.094	0		1	878217.7813	0		3
nTVDYFM(15.995)DFTRc	nTVDYFM(15.995)DFTRc	nTVDYFMDFTRc	AT3G06510.1	AT3G06510.1;AT3G06510.2	| Symbols: SFR2, ATSFR2 | Glycosyl hydrolase superfamily protein | chr3:2016450-2019533 FORWARD LENGTH=622	Case	0		0		0		0		1	1151526.164	0		0		0		0		0		1	917769.5742	0		2
nIGLGDPAVNKc	nIGLGDPAVNKc	nIGLGDPAVNKc	AT2G10940.1	AT2G10940.1;AT2G10940.2	| Symbols: | Bifunctional inhibitor/lipid-transfer protein/seed storage 2S albumin superfamily protein | chr2:4311160-4312035 REVERSE LENGTH=291	Case;Control	1	298988.728	0		0		0		1	2032591.758	0		0		0		7	1443016.283;2327456.844;1098811.24;1086236.459;1021490.306;2022377.166;1267795.739	1	5557880.203	1	22184353.32	1	6949413.898	12
nTANLANNQIINYKc	nTANLANNQIINYKc	nTANLANNQIINYKc	AT3G08530.1	AT3G08530.1;AT3G11130.1	| Symbols: | Clathrin, heavy chain | chr3:2587171-2595411 REVERSE LENGTH=1703	Case	0		0		0		0		1	1354779.477	0		0		0		1	3893237.016	0		1	1204523.957	0		3
nALSESTNLHPFM(15.995)TKc	nALSESTNLHPFM(15.995)TKc	nALSESTNLHPFMTKc	AT3G45780.1	AT3G45780.1;AT3G45780.2	| Symbols: PHOT1, NPH1, JK224, RPT1 | phototropin 1 | chr3:16818557-16823960 FORWARD LENGTH=996	Case	0		0		0		0		1	1391447.695	0		0		0		1	1483354.281	0		0		0		2
nTLQIDGITEQIEHAKc	nTLQIDGITEQIEHAKc	nTLQIDGITEQIEHAKc	AT2G25970.1	AT2G25970.1	| Symbols: | KH domain-containing protein | chr2:11071844-11075604 REVERSE LENGTH=632	Case;Control	1	1192682.117	1	3566441.656	0		1	8997868.578	0		1	5350353.328	0		0		0		1	5068895.625	0		0		5
nNSSYFVEWIPNNVKc	nNSSYFVEWIPNNVKc	nNSSYFVEWIPNNVKc	AT1G20010.1	AT1G20010.1;AT1G75780.1;AT2G29550.1;AT4G20890.1;AT5G12250.1;AT5G23860.1;AT5G23860.2;AT5G44340.1;AT5G62690.1;AT5G62700.1	| Symbols: TUB5 | tubulin beta-5 chain | chr1:6938033-6940481 REVERSE LENGTH=449	Case;Control	0		0		0		1	2098458.688	1	1786083.383	0		0		0		0		1	3585534.516	0		0		3
nDTDILAAFRc	nDTDILAAFRc	nDTDILAAFRc	ATCG00490.1	ATCG00490.1	| Symbols: RBCL | ribulose-bisphosphate carboxylases | chrC:54958-56397 FORWARD LENGTH=479	Case;Control	1	1104971.746	1	1794847.063	2	4841364.344;2120847.664	1	2807103.906	3	1097184.119;23662675.41;613452.0801	1	13575374.25	2	127327.8008;113099.7231	1	14059218.65	2	1104724.859;2291545.836	1	8100781.797	2	2062715.551;5034915.816	1	81660236.81	18
nLVGM(15.995)GK(242.073)QHTYIETENVRc	nLVGM(15.995)GK(242.073)QHTYIETENVRc	nLVGMGKQHTYIETENVRc	AT5G05010.1	AT5G05010.1;AT5G05010.2	| Symbols: | clathrin adaptor complexes medium subunit family protein | chr5:1477137-1479872 FORWARD LENGTH=527	Case;Control	0		0		1	2139432.898	1	2542519.922	0		0		0		1	3070182.75	9	3736816.359;404579.5371;530297.3555;922063.8555;1119157.414;2296303.541;3377582.113;3383649.207;2360667.207	1	5359606.844	1	1094517.02	1	5560072.875	15
nLAPLPFELVTSAAQKc	nLAPLPFELVTSAAQKc	nLAPLPFELVTSAAQKc	AT3G48860.1	AT3G48860.1;AT3G48860.2	| Symbols: | unknown protein; INVOLVED IN: biological_process unknown; LOCATED IN: plasma membrane; EXPRESSED IN: 22 plant structures; EXPRESSED DURING: 13 growth stages; BEST Arabidopsis thaliana protein match is: unknown protein (TAIR:AT5G23700.1); Has 12232 Blast hits to 9546 proteins in 892 species: Archae - 172; Bacteria - 1174; Metazoa - 6487; Fungi - 1343; Plants - 856; Viruses - 50; Other…	Case	0		0		0		0		1	315595.0977	0		0		0		1	2101389.656	0		1	386474.7578	0		3
nAGNLVVPNLSSEVSDVTSSSGPVK(226.078)LADLQRc	nAGNLVVPNLSSEVSDVTSSSGPVK(226.078)LADLQRc	nAGNLVVPNLSSEVSDVTSSSGPVKLADLQRc	AT2G26590.1	AT2G26590.1;AT2G26590.2;AT2G26590.3	| Symbols: RPN13 | regulatory particle non-ATPase 13 | chr2:11311182-11314717 REVERSE LENGTH=300	Case;Control	0		0		1	171257.1836	1	3326339.344	1	100487.0938	0		0		0		3	2642970.891;3329346.438;24269077.81	0		1	795480.9492	0		7
nAPGVQTPVIVRc	nAPGVQTPVIVRc	nAPGVQTPVIVRc	AT1G20620.1	AT1G20620.1;AT1G20620.2;AT1G20620.5;AT4G35090.1;AT4G35090.2	| Symbols: CAT3, SEN2, ATCAT3 | catalase 3 | chr1:7143142-7146193 FORWARD LENGTH=492	Case;Control	0		1	4268409.512	3	683711.707;1310044.871;2048399.744	1	6210761.242	1	8957780.543	1	12103088.8	1	119473.9194	1	3231192.992	1	1229445.875	1	4360323.141	1	3418201.473	1	3692948.266	13
nNFLTLPNIKVPLILGIWGGKc	nNFLTLPNIKVPLILGIWGGKc	nNFLTLPNIKVPLILGIWGGKc	AT2G39730.1	AT2G39730.1;AT2G39730.2;AT2G39730.3	| Symbols: RCA | rubisco activase | chr2:16570951-16573345 REVERSE LENGTH=474	Case;Control	1	119992.4199	0		0		0		1	667093.0488	0		0		0		0		0		0		1	29447340.78	3
nNLM(15.995)K(242.073)SASISGSKc	nNLM(15.995)K(242.073)SASISGSKc	nNLMKSASISGSKc	AT1G18150.1	AT1G18150.1;AT1G18150.2;AT1G18150.3	| Symbols: ATMPK8 | Protein kinase superfamily protein | chr1:6244641-6247582 REVERSE LENGTH=589	Case;Control	0		1	465952.1484	4	83268.08105;85701.41309;84437.54492;58962.55078	1	1208078.688	1	93215.26953	1	772703.9219	1	1122078.078	1	287413.5781	1	69207421.41	1	1541777.094	1	3543863.375	1	516886.7188	14
nEGIQEQLERc	nEGIQEQLERc	nEGIQEQLERc	ATCG00120.1	ATCG00120.1	| Symbols: ATPA | ATP synthase subunit alpha | chrC:9938-11461 REVERSE LENGTH=507	Case;Control	0		1	1324639.383	0		1	2607919.016	1	1997775.391	1	1649682.109	0		0		0		1	4965247.961	0		0		5
nVDQGQPILVLEAMK(226.078)MEHVVKc	nVDQGQPILVLEAMK(226.078)MEHVVKc	nVDQGQPILVLEAMKMEHVVKc	AT1G03090.2	AT1G03090.1;AT1G03090.2	| Symbols: MCCA | methylcrotonyl-CoA carboxylase alpha chain, mitochondrial / 3-methylcrotonyl-CoA carboxylase 1 (MCCA) | chr1:739715-743819 FORWARD LENGTH=734	Case;Control	2	1718720.88;91475.71289	3	889071.5313;3922287.578;4181979.547	0		3	10057250.15;1027190.781;2157463.875	0		5	2367892.453;5603082.906;2371704.719;6165298.703;1697179.547	0		3	3128865.734;17357980.88;869299.375	0		2	7682604.094;762614.9063	0		4	5987102.078;4831100.688;1938810.766;10824800.77	22
nTLPGPVTDPSQLPKc	nTLPGPVTDPSQLPKc	nTLPGPVTDPSQLPKc	AT5G16570.1	AT5G16570.1;AT5G37600.1	| Symbols: GLN1;4 | glutamine synthetase 1;4 | chr5:5421898-5424523 REVERSE LENGTH=356	Case	0		0		0		0		1	644168.5488	0		0		0		1	4982210.867	0		1	1132238.195	0		3
nNYGGYSENIVVDQRc	nNYGGYSENIVVDQRc	nNYGGYSENIVVDQRc	AT4G39330.1	AT4G39330.1;AT4G39330.2	| Symbols: ATCAD9, CAD9 | cinnamyl alcohol dehydrogenase 9 | chr4:18291268-18292772 FORWARD LENGTH=360	Case;Control	0		0		0		0		1	546026.168	0		0		0		1	2013708.422	1	1028233.031	1	226361.5664	0		4
nTFSTEDEAIQLANDSQYGLAGAVLSNDLERc	nTFSTEDEAIQLANDSQYGLAGAVLSNDLERc	nTFSTEDEAIQLANDSQYGLAGAVLSNDLERc	AT3G48170.1	AT3G48170.1	| Symbols: ALDH10A9 | aldehyde dehydrogenase 10A9 | chr3:17786290-17789918 REVERSE LENGTH=503	Case;Control	0		1	3597387.289	0		1	1940187.547	0		1	10284983.8	0		1	1176537.211	0		1	4520696.141	1	196851.9414	1	3956825.391	7
nASEEGDFEGLADSKc	nASEEGDFEGLADSKc	nASEEGDFEGLADSKc	AT3G24550.1	AT3G24550.1	| Symbols: ATPERK1, PERK1 | proline extensin-like receptor kinase 1 | chr3:8960411-8963303 FORWARD LENGTH=652	Case	0		0		0		0		1	1130465.535	0		0		0		0		0		1	745966.4375	0		2
nLM(15.995)EQLVYPNPAAYRDKc	nLM(15.995)EQLVYPNPAAYRDKc	nLMEQLVYPNPAAYRDKc	AT1G36160.1	AT1G36160.1;AT1G36160.2	| Symbols: ACC1, AT-ACC1, EMB22, GK, PAS3 | acetyl-CoA carboxylase 1 | chr1:13534196-13543773 FORWARD LENGTH=2254	Case;Control	0		0		0		0		1	1454515.051	1	1887774.375	0		0		1	4144773.922	1	2143153.023	1	2864104.645	0		5
nTDTNPEGLTAAYGKc	nTDTNPEGLTAAYGKc	nTDTNPEGLTAAYGKc	AT1G16080.1	AT1G16080.1	| Symbols: | unknown protein; LOCATED IN: apoplast, chloroplast stroma, chloroplast, chloroplast envelope; EXPRESSED IN: 23 plant structures; EXPRESSED DURING: 14 growth stages; Has 81 Blast hits to 81 proteins in 28 species: Archae - 0; Bacteria - 2; Metazoa - 0; Fungi - 0; Plants - 62; Viruses - 0; Other Eukaryotes - 17 (source: NCBI BLink). | chr1:5514394-5515761 FORWARD LENGTH=313	Case;Control	0		1	876362.2422	0		1	1588027.719	1	440938.0742	1	2646830.891	0		0		1	690927.7969	0		0		0		5
nANQEPQM(15.995)FPVTVGDRc	nANQEPQM(15.995)FPVTVGDRc	nANQEPQMFPVTVGDRc	AT4G39680.1	AT4G39680.1;AT4G39680.2	| Symbols: | SAP domain-containing protein | chr4:18414604-18416938 REVERSE LENGTH=633	Case	0		0		0		0		1	261625.4688	0		0		0		1	1344753.078	0		1	528711.4375	0		3
nELISEDSVSPRc	nELISEDSVSPRc	nELISEDSVSPRc	AT5G19320.1	AT5G19320.1	| Symbols: RANGAP2 | RAN GTPase activating protein 2 | chr5:6505310-6506947 REVERSE LENGTH=545	Case	0		0		0		0		1	520166.7813	0		0		0		0		0		1	158159.7734	0		2
nFRPPPPQGDEAEVPESDM(15.995)GQSSSNEPEVEKKc	nFRPPPPQGDEAEVPESDM(15.995)GQSSSNEPEVEKKc	nFRPPPPQGDEAEVPESDMGQSSSNEPEVEKKc	AT1G12270.1	AT1G12270.1	| Symbols: Hop1 | stress-inducible protein, putative | chr1:4172105-4174575 FORWARD LENGTH=572	Case;Control	0		0		0		1	4683465.25	0		2	9924736.875;1578515.438	0		1	1591784.109	0		2	9347910;950448.1406	1	11071686.31	2	25793854.06;1004374.797	9
nEYVSLLKc	nEYVSLLKc	nEYVSLLKc	AT1G55670.1	AT1G55670.1	| Symbols: PSAG | photosystem I subunit G | chr1:20802874-20803356 REVERSE LENGTH=160	Case;Control	0		0		0		0		1	3291193.863	0		0		0		1	3963328.469	1	2604772.531	1	1670116.699	0		4
nEQM(15.995)LQLPTGPRc	nEQM(15.995)LQLPTGPRc	nEQMLQLPTGPRc	AT1G13020.1	AT1G13020.1	| Symbols: EIF4B2 | eukaryotic initiation factor 4B2 | chr1:4440927-4443520 REVERSE LENGTH=549	Case	0		0		0		0		1	2300428.145	0		1	67852.27539	0		2	4961411.484;5626984.891	0		1	3030033.273	0		5
nSPTGEVIFGGETMRc	nSPTGEVIFGGETMRc	nSPTGEVIFGGETMRc	ATCG00280.1	ATCG00280.1	| Symbols: PSBC | photosystem II reaction center protein C | chrC:33720-35141 FORWARD LENGTH=473	Case;Control	1	524261.4023	1	1223957.875	0		1	4809710.516	0		1	6450131.313	0		1	1591429.43	0		1	3432377.703	1	621360.3398	1	5225701.25	8
nLVYK(226.078)PASVIASGAGKc	nLVYK(226.078)PASVIASGAGKc	nLVYKPASVIASGAGKc	AT4G31430.1	AT4G31430.1;AT4G31430.2;AT4G31430.3	| Symbols: | unknown protein; LOCATED IN: plasma membrane; EXPRESSED IN: 25 plant structures; EXPRESSED DURING: 15 growth stages; Has 30201 Blast hits to 17322 proteins in 780 species: Archae - 12; Bacteria - 1396; Metazoa - 17338; Fungi - 3422; Plants - 5037; Viruses - 0; Other Eukaryotes - 2996 (source: NCBI BLink). | chr4:15248510-15251945 FORWARD LENGTH=485	Case;Control	0		0		0		0		0		1	6844977.219	0		0		1	5245039.047	0		0		0		2
nEITFNFPTIDKLDGQEc	nEITFNFPTIDKLDGQEc	nEITFNFPTIDKLDGQEc	ATCG00490.1	ATCG00490.1	| Symbols: RBCL | ribulose-bisphosphate carboxylases | chrC:54958-56397 FORWARD LENGTH=479	Case;Control	0		4	835837.2969;2876501.516;1042307.797;913132.4375	4	501799.5703;443735.75;1435782.258;333842.9766	4	768895.3438;7765184.516;7758900.453;4499550.5	4	793430.2422;487890.4336;160700.9531;3845551.143	4	4122960.969;1576480.531;10176253.28;5849996.906	0		3	2349024.953;2064224.703;1390268.344	3	2416505.328;4002151.047;8308685.5	4	4823252.828;997930.5625;3873887.516;2980327.047	3	227999.7305;984068.6992;5338970.535	2	10405334.94;2842930.156	35
nISSFNPYGKc	nISSFNPYGKc	nISSFNPYGKc	AT5G04140.1	AT5G04140.1;AT5G04140.2	| Symbols: GLU1, GLS1, GLUS, FD-GOGAT | glutamate synthase 1 | chr5:1130031-1138186 FORWARD LENGTH=1622	Case	0		0		0		0		1	1479587.51	0		0		0		2	1747835.455;1695323.014	0		3	619301.7285;437172.8525;287352.9775	0		6
nIGIVGLPNVGK(226.078)STLFNTLTKc	nIGIVGLPNVGK(226.078)STLFNTLTKc	nIGIVGLPNVGKSTLFNTLTKc	AT1G30580.1	AT1G30580.1	| Symbols: | GTP binding | chr1:10831953-10835454 REVERSE LENGTH=394	Case;Control	0		0		0		0		0		1	1387649.313	0		0		1	840273.7813	0		0		0		2
nYSNQLAGVDNVSLQKc	nYSNQLAGVDNVSLQKc	nYSNQLAGVDNVSLQKc	AT1G72410.1	AT1G72410.1;AT1G72410.2	| Symbols: | COP1-interacting protein-related | chr1:27251949-27256246 REVERSE LENGTH=1163	Case	0		0		0		0		1	460028.9297	0		0		0		0		0		1	547542.8359	0		2
nVAGATADILDAASRc	nVAGATADILDAASRc	nVAGATADILDAASRc	AT2G03440.1	AT2G03440.1	| Symbols: NRP1, ATNRP1 | nodulin-related protein 1 | chr2:1039409-1039972 REVERSE LENGTH=187	Case;Control	0		0		1	2228987.711	0		1	550561.7148	1	2542870.766	1	242054.0586	0		1	25799121.09	1	2184084.719	1	3514435.984	0		7
nASPFAAGLSLANRc	nASPFAAGLSLANRc	nASPFAAGLSLANRc	AT3G59770.1	AT3G59770.1;AT3G59770.2;AT3G59770.3	| Symbols: SAC9 | sacI homology domain-containing protein / WW domain-containing protein | chr3:22079281-22085674 REVERSE LENGTH=1630	Case;Control	0		0		1	1311600.836	0		1	967947.2734	0		0		0		0		1	1364918.281	1	2586109.469	0		4
nAAAPPPTDPFTLTVEEKc	nAAAPPPTDPFTLTVEEKc	nAAAPPPTDPFTLTVEEKc	AT5G05010.1	AT5G05010.1;AT5G05010.2	| Symbols: | clathrin adaptor complexes medium subunit family protein | chr5:1477137-1479872 FORWARD LENGTH=527	Case	0		0		0		0		1	839436.3047	0		0		0		0		0		1	644277.9453	0		2
nTFQGPPHGIQVERc	nTFQGPPHGIQVERc	nTFQGPPHGIQVERc	ATCG00490.1	ATCG00490.1	| Symbols: RBCL | ribulose-bisphosphate carboxylases | chrC:54958-56397 FORWARD LENGTH=479	Case;Control	6	222756.416;2959525.136;1520621.246;154061.248;778041.8604;39731.69824	3	10156714.84;375381.3594;5226295.508	5	3813537.711;1986971.75;51981339.79;10322498.44;7155931.598	5	10777509.7;23301515.38;14157160.15;1100456.453;4547325.031	7	8009318.375;14888676.83;107634217.6;2727615.844;2963996.541;748380.9336;5117824.836	5	10876338.73;14110695.42;12180952.49;1154889;3961046.93	15	767861.7131;798860.9478;516176.1746;695163.7871;526899.9558;274078.8279;207087.3264;205231.5454;251280.5479;437726.7808;36541.94629;555452.6887;645253.8057;699060.9084;843277.5144	3	4281690.73;5714252.609;6226591.141	2	922526730.3;281333615.9	4	820586.5781;29551107.44;13863670.01;3001063.242	7	81344.85938;99763.15723;1061217.283;10325496.28;440785526.5;784080.25;3261567.02	4	8084434.172;1198998354;712979.3438;10041158.84	66
nHYYPDEELITSDEELQGWWSEVRc	nHYYPDEELITSDEELQGWWSEVRc	nHYYPDEELITSDEELQGWWSEVRc	AT3G45140.1	AT3G45140.1	| Symbols: LOX2, ATLOX2 | lipoxygenase 2 | chr3:16525437-16529233 FORWARD LENGTH=896	Case;Control	1	198100.5234	1	1452926.781	0		1	932142.3438	1	86356.79297	1	1713753.25	0		4	3704507.094;23861274.3;4514853.188;4570099.07	0		1	4100446.016	0		3	14607973.06;6567565.5;7257297.563	13
nEINSVNDNPLIDVSRc	nEINSVNDNPLIDVSRc	nEINSVNDNPLIDVSRc	AT2G37040.1	AT2G37040.1;AT3G10340.1;AT3G53260.1;AT5G04230.1;AT5G04230.2	| Symbols: PAL1, ATPAL1 | PHE ammonia lyase 1 | chr2:15557602-15560237 REVERSE LENGTH=725	Case;Control	0		0		0		1	2957729.781	0		0		0		0		1	6346883.813	1	2296695.203	0		0		3
nINIAPVLDPAPSSAQKc	nINIAPVLDPAPSSAQKc	nINIAPVLDPAPSSAQKc	AT4G26750.1	AT4G26750.1	| Symbols: | hydroxyproline-rich glycoprotein family protein | chr4:13475848-13478382 REVERSE LENGTH=421	Case	0		0		1	595484.2734	0		0		0		0		0		1	3310546.719	0		1	764135.4961	0		3
nINSNGFLTINSQPSVNAAKc	nINSNGFLTINSQPSVNAAKc	nINSNGFLTINSQPSVNAAKc	AT3G59970.3	AT3G59970.3	| Symbols: MTHFR1 | methylenetetrahydrofolate reductase 1 | chr3:22151303-22154323 FORWARD LENGTH=592	Case	0		0		0		0		2	2732407.633;221685.3125	0		0		0		1	2121741.594	0		2	718802.3359;1691388.055	0		5
nATDDLDTRc	nATDDLDTRc	nATDDLDTRc	AT4G34200.1	AT4G34200.1	| Symbols: EDA9 | D-3-phosphoglycerate dehydrogenase | chr4:16374041-16376561 REVERSE LENGTH=603	Case	0		0		0		0		1	201021.3655	0		0		0		1	433458.9854	0		0		0		2
nTTFDAPSGSEPVAIDFTGTGKc	nTTFDAPSGSEPVAIDFTGTGKc	nTTFDAPSGSEPVAIDFTGTGKc	AT2G28470.1	AT2G28470.1;AT2G28470.2	| Symbols: BGAL8 | beta-galactosidase 8 | chr2:12169047-12173164 REVERSE LENGTH=852	Case	0		0		0		0		1	309160.5977	0		0		0		1	487041.5938	0		0		0		2
nTTLIEPTSGNM(15.995)GISLAFM(15.995)AAM(15.995)Kc	nTTLIEPTSGNM(15.995)GISLAFM(15.995)AAM(15.995)Kc	nTTLIEPTSGNMGISLAFMAAMKc	AT3G61440.1	AT3G61440.1;AT3G61440.2	| Symbols: ATCYSC1, ARATH;BSAS3;1, CYSC1 | cysteine synthase C1 | chr3:22735885-22737792 FORWARD LENGTH=368	Case	0		0		0		0		1	633225.793	0		0		0		0		0		1	876369.8516	0		2
nATAGDTHLGGEDFDNRc	nATAGDTHLGGEDFDNRc	nATAGDTHLGGEDFDNRc	AT1G16030.1	AT1G16030.1;AT1G56410.1;AT3G09440.1;AT3G09440.2;AT3G12580.1;AT5G02490.1;AT5G02500.1;AT5G02500.2	| Symbols: Hsp70b | heat shock protein 70B | chr1:5502386-5504326 REVERSE LENGTH=646	Case;Control	0		1	1850101.082	0		2	370920.8984;4262382.336	1	322076.4609	0		0		1	993052.4766	1	42838031.56	2	2443871.672;496874.5547	0		1	2431010.18	9
nLHNLLPFLAPLLRc	nLHNLLPFLAPLLRc	nLHNLLPFLAPLLRc	AT4G36630.1	AT4G36630.1	| Symbols: EMB2754 | Vacuolar sorting protein 39 | chr4:17272088-17276524 REVERSE LENGTH=1000	Case;Control	1	381973.9502	2	4391574.625;1475318.102	0		0		0		2	607357.5781;6006067.484	0		1	442961.9297	0		0		0		1	3148067.047	7
nDAPALVDLATGQEILATGIKc	nDAPALVDLATGQEILATGIKc	nDAPALVDLATGQEILATGIKc	AT5G08670.1	AT5G08670.1;AT5G08680.1;AT5G08690.1	| Symbols: | ATP synthase alpha/beta family protein | chr5:2818395-2821149 REVERSE LENGTH=556	Case;Control	0		0		1	326451.4531	1	776898.2031	2	106858.8242;203703.4238	0		0		0		2	512263.0234;695499.5508	0		2	235612.3945;628170.5234	0		8
nGM(15.995)FGM(15.995)TTDPAAVQELEGKc	nGM(15.995)FGM(15.995)TTDPAAVQELEGKc	nGMFGMTTDPAAVQELEGKc	AT2G47730.1	AT2G47730.1	| Symbols: ATGSTF8, ATGSTF5, GST6, GSTF8 | glutathione S-transferase phi 8 | chr2:19558213-19559266 FORWARD LENGTH=263	Case	0		0		0		0		1	151049.1719	0		0		0		1	881527	0		0		0		2
nSSVLDNDIGSVGPVRRc	nSSVLDNDIGSVGPVRRc	nSSVLDNDIGSVGPVRRc	AT3G10650.1	AT3G10650.1	| Symbols: | BEST Arabidopsis thaliana protein match is: nucleoporin-related (TAIR:AT5G20200.1); Has 61042 Blast hits to 31782 proteins in 2093 species: Archae - 202; Bacteria - 16480; Metazoa - 16017; Fungi - 12552; Plants - 1653; Viruses - 629; Other Eukaryotes - 13509 (source: NCBI BLink). | chr3:3325562-3330819 REVERSE LENGTH=1309	Case	0		0		0		0		1	1721824.904	0		0		0		1	5921686.719	0		0		0		2
nM(15.995)PTFFETFPVVLVDGDGIVRc	nM(15.995)PTFFETFPVVLVDGDGIVRc	nMPTFFETFPVVLVDGDGIVRc	ATCG00680.1	ATCG00680.1	| Symbols: PSBB | photosystem II reaction center protein B | chrC:72371-73897 FORWARD LENGTH=508	Case;Control	0		0		0		2	3717237.234;6963341.125	1	69676.07715	1	5265797.094	0		1	9702033.438	0		1	1298730.031	0		1	6857194.344	7
nIIM(15.995)TM(15.995)PSYTSLERc	nIIM(15.995)TM(15.995)PSYTSLERc	nIIMTMPSYTSLERc	AT3G61440.1	AT3G61440.1;AT3G61440.2;AT3G61440.3	| Symbols: ATCYSC1, ARATH;BSAS3;1, CYSC1 | cysteine synthase C1 | chr3:22735885-22737792 FORWARD LENGTH=368	Case	0		0		0		0		1	843453.1719	0		0		0		1	6217709.141	0		1	712712.9453	0		3
nEASLYGLGENSQANGIKc	nEASLYGLGENSQANGIKc	nEASLYGLGENSQANGIKc	AT1G68560.1	AT1G68560.1	| Symbols: ATXYL1, XYL1, TRG1 | alpha-xylosidase 1 | chr1:25734435-25737897 REVERSE LENGTH=915	Case	0		0		0		0		1	319477.7188	0		0		0		0		0		1	300022.7344	0		2
nAAAVGANNQAAQSILKc	nAAAVGANNQAAQSILKc	nAAAVGANNQAAQSILKc	AT3G22110.1	AT3G22110.1	| Symbols: PAC1 | 20S proteasome alpha subunit C1 | chr3:7792819-7793571 REVERSE LENGTH=250	Case	0		0		0		0		1	517098.25	0		0		0		1	1943885.063	0		0		0		2
nAQEAFLVRc	nAQEAFLVRc	nAQEAFLVRc	AT2G36460.1	AT2G36460.1;AT2G36460.2	| Symbols: | Aldolase superfamily protein | chr2:15296929-15298387 REVERSE LENGTH=358	Case	0		0		0		0		1	1618587.25	0		0		0		0		0		1	1020510.555	0		2
nAAPNPFGDAFQGPEM(15.995)WTKc	nAAPNPFGDAFQGPEM(15.995)WTKc	nAAPNPFGDAFQGPEMWTKc	AT1G12270.1	AT1G12270.1	| Symbols: Hop1 | stress-inducible protein, putative | chr1:4172105-4174575 FORWARD LENGTH=572	Case;Control	0		1	2056978.141	1	659764.6797	2	1919369.344;1450523.281	3	236912.7344;475945.9063;4221610.617	2	10304263.44;2706155.406	0		2	1583941.141;9752376.25	2	507243.3125;2483509.781	2	6369178.938;3948858.766	3	261958.5938;249918.5039;8195081.852	2	2446050.219;15966156.5	20
nTLVIANVGDSRc	nTLVIANVGDSRc	nTLVIANVGDSRc	AT2G20630.1	AT2G20630.1;AT2G20630.2	| Symbols: PIA1 | PP2C induced by AVRRPM1 | chr2:8897826-8899648 REVERSE LENGTH=279	Case;Control	1	532120.7246	0		0		0		1	5220023.68	0		1	230738.8506	0		0		1	2167066.727	0		1	4363766.094	5
nVETGVEQGDTVSMHYDPMIAKc	nVETGVEQGDTVSMHYDPMIAKc	nVETGVEQGDTVSMHYDPMIAKc	AT1G03090.2	AT1G03090.1;AT1G03090.2	| Symbols: MCCA | methylcrotonyl-CoA carboxylase alpha chain, mitochondrial / 3-methylcrotonyl-CoA carboxylase 1 (MCCA) | chr1:739715-743819 FORWARD LENGTH=734	Case;Control	0		0		0		1	3913694.391	0		0		0		0		0		1	4663773.047	1	246622.8047	0		3
nDGGVEDAPDDDFGDFQAAGc	nDGGVEDAPDDDFGDFQAAGc	nDGGVEDAPDDDFGDFQAAGc	AT3G58600.1	AT3G58600.1	| Symbols: | Adaptin ear-binding coat-associated protein 1 NECAP-1 | chr3:21668746-21670999 REVERSE LENGTH=302	Case;Control	0		0		0		0		1	818200.2656	0		0		1	11447609.13	0		0		0		1	43508830.06	3
nNFEGLDLGKM(15.995)DEANDSGLASYVAGQIDRc	nNFEGLDLGKM(15.995)DEANDSGLASYVAGQIDRc	nNFEGLDLGKMDEANDSGLASYVAGQIDRc	AT3G14415.1	AT3G14415.1;AT3G14415.3;AT3G14420.1;AT3G14420.2;AT3G14420.3;AT3G14420.4;AT3G14420.5;AT3G14420.6	| Symbols: | Aldolase-type TIM barrel family protein | chr3:4818667-4820748 FORWARD LENGTH=367	Case;Control	0		1	2561506.109	0		0		1	329219.7773	2	2547285.563;5431767.625	0		1	2882839.563	0		1	4498527.906	0		0		6
nTYSDLAGPEYTAKc	nTYSDLAGPEYTAKc	nTYSDLAGPEYTAKc	AT5G14040.1	AT5G14040.1	| Symbols: PHT3;1 | phosphate transporter 3;1 | chr5:4531059-4532965 REVERSE LENGTH=375	Case;Control	1	157111.5098	1	845456.3438	0		1	2544765.438	1	3364636.57	1	11927742.88	0		1	801958.1406	1	7811910.844	1	3938662	6	97496.66504;172863.7695;380106.2773;363826.6855;265210.4414;332142.8906	1	6676739.75	15
nDSGIGSQGVTNSINLM(15.995)TKc	nDSGIGSQGVTNSINLM(15.995)TKc	nDSGIGSQGVTNSINLMTKc	AT2G24270.1	AT2G24270.1;AT2G24270.2;AT2G24270.3;AT2G24270.4	| Symbols: ALDH11A3 | aldehyde dehydrogenase 11A3 | chr2:10327325-10329601 REVERSE LENGTH=496	Case	0		0		0		0		1	561390.7266	0		0		0		1	1148600.953	0		1	1022976.188	0		3
nAITLNPTSAIM(15.995)YGNRc	nAITLNPTSAIM(15.995)YGNRc	nAITLNPTSAIMYGNRc	AT4G22670.1	AT4G22670.1	| Symbols: AtHip1, HIP1, TPR11 | HSP70-interacting protein 1 | chr4:11918236-11920671 FORWARD LENGTH=441	Case	0		0		0		0		1	850899.8047	0		0		0		1	4908489.531	0		1	463013.5625	0		3
nVSEGDFPEIEGTEELRc	nVSEGDFPEIEGTEELRc	nVSEGDFPEIEGTEELRc	AT3G08920.1	AT3G08920.1	| Symbols: | Rhodanese/Cell cycle control phosphatase superfamily protein | chr3:2712274-2713117 FORWARD LENGTH=214	Case;Control	0		0		0		1	730156.6875	0		0		0		0		1	1957781.281	0		0		0		2
nATDSPLPTVPGYDVAGVVVKc	nATDSPLPTVPGYDVAGVVVKc	nATDSPLPTVPGYDVAGVVVKc	AT1G23740.1	AT1G23740.1	| Symbols: | Oxidoreductase, zinc-binding dehydrogenase family protein | chr1:8398245-8399656 REVERSE LENGTH=386	Case	0		0		0		0		1	172236.0781	0		0		0		1	4386571.609	0		0		0		2
nTAGNDGLELVANDSGVRc	nTAGNDGLELVANDSGVRc	nTAGNDGLELVANDSGVRc	AT5G02890.1	AT5G02890.1	| Symbols: | HXXXD-type acyl-transferase family protein | chr5:670207-671454 REVERSE LENGTH=353	Case;Control	0		1	3471626.484	1	541672.5234	1	1197000.781	2	631145.2891;1428610.488	1	8082210.906	1	87807.63672	2	2440749.813;3252657.984	1	2909886.109	2	2213106.281;3360248.492	1	702653.1719	2	7802329.859;5756944.188	15
nVEDGIFGTSGGIGFTKc	nVEDGIFGTSGGIGFTKc	nVEDGIFGTSGGIGFTKc	AT1G44575.1	AT1G44575.1;AT1G44575.2	| Symbols: NPQ4, PSBS | Chlorophyll A-B binding family protein | chr1:16871768-16873194 FORWARD LENGTH=265	Case	0		0		0		0		1	479769.959	0		0		0		0		0		1	765081.0938	0		2
nIPEKLAFYDYIGNNPAKc	nIPEKLAFYDYIGNNPAKc	nIPEKLAFYDYIGNNPAKc	ATCG00680.1	ATCG00680.1	| Symbols: PSBB | photosystem II reaction center protein B | chrC:72371-73897 FORWARD LENGTH=508	Case;Control	0		0		0		1	2594926.047	1	1300096.24	0		0		1	1703747.703	1	2547143.141	0		0		1	3786856.406	5
nDSPLDVVVINDTGGVKc	nDSPLDVVVINDTGGVKc	nDSPLDVVVINDTGGVKc	AT1G12900.1	AT1G12900.1;AT1G12900.3;AT1G12900.4	| Symbols: GAPA-2 | glyceraldehyde 3-phosphate dehydrogenase A subunit 2 | chr1:4392634-4394283 REVERSE LENGTH=399	Case	0		0		1	981913.4219	0		1	775954.5078	0		0		0		1	6783864.563	0		0		0		3
nDM(15.995)STVQNATPFNGVAPSTTVRc	nDM(15.995)STVQNATPFNGVAPSTTVRc	nDMSTVQNATPFNGVAPSTTVRc	AT3G44310.1	AT3G44310.1;AT3G44310.3	| Symbols: NIT1, ATNIT1, NITI | nitrilase 1 | chr3:15986901-15988841 FORWARD LENGTH=346	Case	0		0		0		0		3	279178.6328;269878.4453;123903.207	0		0		0		2	3096126.406;3899905.281	0		2	785022.7773;167028.668	0		7
nAM(15.995)FDQIDSAFQKc	nAM(15.995)FDQIDSAFQKc	nAMFDQIDSAFQKc	AT3G13300.1	AT3G13300.1;AT3G13300.2	| Symbols: VCS | Transducin/WD40 repeat-like superfamily protein | chr3:4304085-4309949 FORWARD LENGTH=1344	Case	0		0		0		0		1	1278501.703	0		0		0		0		0		1	2540745.992	0		2
nSYLIAISGEKc	nSYLIAISGEKc	nSYLIAISGEKc	AT1G31330.1	AT1G31330.1	| Symbols: PSAF | photosystem I subunit F | chr1:11215011-11215939 REVERSE LENGTH=221	Case;Control	1	876471.4141	1	3673683.281	0		1	6261960.82	1	856461.1328	0		1	209736.2578	1	2593144.648	1	3649461.141	1	6027866.563	1	2739049.672	1	6837940.219	10
nFGVTPTFLVNADQLEIKc	nFGVTPTFLVNADQLEIKc	nFGVTPTFLVNADQLEIKc	AT2G41220.1	AT2G41220.1;AT5G04140.1;AT5G04140.2	| Symbols: GLU2 | glutamate synthase 2 | chr2:17177934-17188388 FORWARD LENGTH=1629	Case	0		0		1	153574.0703	0		1	191005.293	0		0		0		1	1566132.684	0		1	151835.9766	0		4
nTIVSEYGTADPDLLEEKc	nTIVSEYGTADPDLLEEKc	nTIVSEYGTADPDLLEEKc	AT3G29320.1	AT3G29320.1	| Symbols: | Glycosyl transferase, family 35 | chr3:11252871-11257587 FORWARD LENGTH=962	Case;Control	0		1	5040121.188	0		1	9721271.75	0		1	10345915.88	0		0		0		1	6640250.188	1	341155.4453	2	8162482.938;5070262.141	7
nM(15.995)SENVVPSGRc	nM(15.995)SENVVPSGRc	nMSENVVPSGRc	AT3G45780.1	AT3G45780.1;AT3G45780.2	| Symbols: PHOT1, NPH1, JK224, RPT1 | phototropin 1 | chr3:16818557-16823960 FORWARD LENGTH=996	Case	0		0		1	857383.6387	0		0		0		0		0		1	28460183.44	0		0		0		2
nTVLIM(15.995)ELINNVAKc	nTVLIM(15.995)ELINNVAKc	nTVLIMELINNVAKc	AT5G08670.1	AT5G08670.1;AT5G08680.1;AT5G08690.1	| Symbols: | ATP synthase alpha/beta family protein | chr5:2818395-2821149 REVERSE LENGTH=556	Case	1	148965.1934	0		1	1478429.883	0		2	111403.7109;403097.3711	0		0		0		2	2484277.063;1421681.719	0		2	530721.5156;258179.2539	0		8
nSEEQEEGYRc	nSEEQEEGYRc	nSEEQEEGYRc	AT5G39570.1	AT5G39570.1	| Symbols: | FUNCTIONS IN: molecular_function unknown; INVOLVED IN: biological_process unknown; LOCATED IN: cytosol, nucleus; EXPRESSED IN: 25 plant structures; EXPRESSED DURING: 14 growth stages; BEST Arabidopsis thaliana protein match is: glycine-rich protein (TAIR:AT3G29075.1); Has 30201 Blast hits to 17322 proteins in 780 species: Archae - 12; Bacteria - 1396; Metazoa - 17338; Fungi - 3422; P…	Case;Control	0		0		1	57739.67676	2	83732.83398;895107.8398	0		0		1	133389.0996	0		0		1	783861.082	0		1	473920.0625	6
nSNQQSGGGDVFSVM(15.995)SEGFGRc	nSNQQSGGGDVFSVM(15.995)SEGFGRc	nSNQQSGGGDVFSVMSEGFGRc	AT2G37550.1	AT2G37550.1;AT2G37550.2	| Symbols: ASP1, AGD7 | ARF-GAP domain 7 | chr2:15755544-15757456 REVERSE LENGTH=456	Case	0		0		0		0		2	356614.7188;625722.6016	0		0		0		0		0		1	198507.4375	0		3
nQLDASGKPDSFTGKc	nQLDASGKPDSFTGKc	nQLDASGKPDSFTGKc	AT5G66570.1	AT5G66570.1	| Symbols: PSBO-1, OEE1, OEE33, OE33, PSBO1, MSP-1 | PS II oxygen-evolving complex 1 | chr5:26568744-26570124 FORWARD LENGTH=332	Case;Control	0		1	1746393.363	0		1	4968082.234	0		1	6272700.359	0		1	2504544.18	1	2292312.063	1	6015683.883	0		1	8309494.086	7
nFETLSYLPDLTDSELAKc	nFETLSYLPDLTDSELAKc	nFETLSYLPDLTDSELAKc	AT1G67090.1	AT1G67090.1;AT1G67090.2	| Symbols: RBCS1A | ribulose bisphosphate carboxylase small chain 1A | chr1:25048465-25049249 REVERSE LENGTH=180	Case;Control	0		1	5164038.188	1	170158.4453	1	4912246.438	1	315409.8164	0		0		1	2786630.578	1	1388963.047	2	4492491.344;2428281.281	2	276122.832;630872.9023	2	5835579.375;2077006.563	12
nQM(15.995)SLLLRc	nQM(15.995)SLLLRc	nQMSLLLRc	ATCG00120.1	AT2G07698.1;ATCG00120.1;ATMG01190.1	| Symbols: ATPA | ATP synthase subunit alpha | chrC:9938-11461 REVERSE LENGTH=507	Case;Control	0		1	3519588.133	0		1	11946381.63	1	3743675.719	1	6877745.828	0		1	4510588.969	3	932591.3496;2127286.295;3265289.834	1	8317878.383	2	1605168.329;596083.3145	1	10971429.46	12
nIAQIPVSEAYLGRc	nIAQIPVSEAYLGRc	nIAQIPVSEAYLGRc	ATCG00120.1	ATCG00120.1	| Symbols: ATPA | ATP synthase subunit alpha | chrC:9938-11461 REVERSE LENGTH=507	Case;Control	0		1	1886021.078	1	5986174.195	1	4499940.672	1	9221882.223	1	4530824.594	0		1	2905518.984	1	7911923.625	1	4128968.297	2	883182.4961;2509281.969	1	4362013.906	11
nIVEFIAVLLKc	nIVEFIAVLLKc	nIVEFIAVLLKc	AT1G07990.1	AT1G07990.1;AT2G28360.1;AT3G45190.1	| Symbols: | SIT4 phosphatase-associated family protein | chr1:2477413-2482898 FORWARD LENGTH=802	Case;Control	1	83546.9082	1	752428.4922	0		1	773406.3438	0		1	1033937.344	0		1	1035884.109	0		0		0		0		5
nEALPQPQAPASYVM(15.995)M(15.995)QQPNQPSYAQQM(15.995)APPAAPAAAAPAPSTPASLPPPSPPTPAKc	nEALPQPQAPASYVM(15.995)M(15.995)QQPNQPSYAQQM(15.995)APPAAPAAAAPAPSTPASLPPPSPPTPAKc	nEALPQPQAPASYVMMQQPNQPSYAQQMAPPAAPAAAAPAPSTPASLPPPSPPTPAKc	AT5G16390.1	AT5G16390.1;AT5G16390.2	| Symbols: CAC1, CAC1A, BCCP, BCCP1 | chloroplastic acetylcoenzyme A carboxylase 1 | chr5:5361098-5363020 REVERSE LENGTH=280	Case;Control	0		0		0		1	2016661.484	1	789912.4375	0		0		0		0		0		2	1917279.305;1714334.961	0		4
nSSYGFVHYFDRRc	nSSYGFVHYFDRRc	nSSYGFVHYFDRRc	AT3G14100.1	AT1G17370.1;AT1G17370.2;AT1G54080.1;AT1G54080.2;AT3G14100.1	| Symbols: | RNA-binding (RRM/RBD/RNP motifs) family protein | chr3:4673027-4675950 FORWARD LENGTH=427	Case;Control	1	975649.1191	0		0		0		0		1	11947527.22	0		0		0		0		0		1	9659587.656	3
nLLNEAASENLISSSQM(15.995)VKc	nLLNEAASENLISSSQM(15.995)VKc	nLLNEAASENLISSSQMVKc	AT4G24800.1	AT4G24800.1;AT4G24800.2;AT4G24800.3	| Symbols: | MA3 domain-containing protein | chr4:12782463-12784902 FORWARD LENGTH=702	Case	0		0		1	541085.9922	0		0		0		0		0		1	3005652.844	0		1	1683301.328	0		3
nKITNLTLSPSVIFGYLLKc	nKITNLTLSPSVIFGYLLKc	nKITNLTLSPSVIFGYLLKc	ATCG00280.1	ATCG00280.1	| Symbols: PSBC | photosystem II reaction center protein C | chrC:33720-35141 FORWARD LENGTH=473	Case;Control	1	455508.7996	2	2630548.875;2099554.914	0		1	1089331.516	0		1	1992449.094	0		2	8303957.227;4017203.25	0		1	1339252.445	0		1	14812913.06	9
nIPPAYTKc	nIPPAYTKc	nIPPAYTKc	ATCG00490.1	ATCG00490.1	| Symbols: RBCL | ribulose-bisphosphate carboxylases | chrC:54958-56397 FORWARD LENGTH=479	Case;Control	1	2829552.622	3	6073124.666;13246282.69;4451028.434	11	5702123.287;77107505.42;11200015.94;4681178.254;878628.1816;820214.6675;1004680.143;1370868.068;1172371.255;793283.4844;914165.0771	3	4296718.172;29999116.33;11672098.81	2	19610666.96;147135138.6	2	27418344.39;31704203.28	2	292208.96;1318780.516	2	5873962.074;12926919.42	2	208696324;70575987.97	2	18304692.03;22957643.99	1	132857239.5	2	13286273.63;37904232.97	33
nNLLLSSIPASINQQSRc	nNLLLSSIPASINQQSRc	nNLLLSSIPASINQQSRc	AT1G55540.1	AT1G55540.1;AT1G55540.2	| Symbols: emb1011 | Nuclear pore complex protein | chr1:20734759-20743049 REVERSE LENGTH=1816	Case	0		0		0		0		1	334428.3398	0		0		0		0		0		1	422975.0781	0		2
nTVISQALSKc	nTVISQALSKc	nTVISQALSKc	AT1G78900.1	AT1G78900.1;AT1G78900.2	| Symbols: VHA-A | vacuolar ATP synthase subunit A | chr1:29660463-29664575 FORWARD LENGTH=623	Case;Control	1	846636.1255	1	5655030.719	1	2588864.73	1	7169993.375	2	2733597.461;19608314.9	1	6938099.375	0		1	3736273.313	3	1253906.529;6519387.479;2162449.778	0		3	966090.1465;1902761.984;808705.6553	1	4394741.563	15
nAVNDQGLGPIPKc	nAVNDQGLGPIPKc	nAVNDQGLGPIPKc	AT4G21650.1	AT4G21650.1	| Symbols: | Subtilase family protein | chr4:11501314-11504656 REVERSE LENGTH=766	Case	0		0		0		0		1	1712145.555	0		0		0		1	2159904.695	0		0		0		2
nVVETYIRc	nVVETYIRc	nVVETYIRc	AT1G36160.1	AT1G36160.1;AT1G36160.2	| Symbols: ACC1, AT-ACC1, EMB22, GK, PAS3 | acetyl-CoA carboxylase 1 | chr1:13534196-13543773 FORWARD LENGTH=2254	Case;Control	0		0		0		1	11561375.7	1	904888.25	0		0		0		0		1	7438661.539	0		0		3
nGGQGGAGGPGGLGGPM(15.995)DFGRc	nGGQGGAGGPGGLGGPM(15.995)DFGRc	nGGQGGAGGPGGLGGPMDFGRc	AT5G42270.1	AT5G42270.1	| Symbols: VAR1, FTSH5 | FtsH extracellular protease family | chr5:16902659-16905102 FORWARD LENGTH=704	Case	0		0		0		0		2	127601.9219;170927.3672	0		0		0		2	2165407.531;2130369.578	0		2	305409.0293;322827.2461	0		6
nLSDIELK(242.073)SPGGPKc	nLSDIELK(242.073)SPGGPKc	nLSDIELKSPGGPKc	AT5G13260.1	AT5G13260.1	| Symbols: | unknown protein; BEST Arabidopsis thaliana protein match is: unknown protein (TAIR:AT3G48860.2); Has 30201 Blast hits to 17322 proteins in 780 species: Archae - 12; Bacteria - 1396; Metazoa - 17338; Fungi - 3422; Plants - 5037; Viruses - 0; Other Eukaryotes - 2996 (source: NCBI BLink). | chr5:4243164-4246677 FORWARD LENGTH=537	Case	1	181110.8965	0		1	401005.7656	0		0		0		1	210267.4482	0		2	48413252.83;8609998.656	0		0		0		5
nSGGAPGAGGESSTEEEDESHDELc	nSGGAPGAGGESSTEEEDESHDELc	nSGGAPGAGGESSTEEEDESHDELc	AT5G42020.2	AT5G42020.1;AT5G42020.2	| Symbols: BIP | Heat shock protein 70 (Hsp 70) family protein | chr5:16807697-16810480 REVERSE LENGTH=613	Case;Control	0		0		0		1	639243.8281	1	119965.3945	1	979174.2656	0		2	406439.75;1696571.219	0		2	1519299.063;3188218.219	0		2	1499326.563;11672400.84	9
nGLM(15.995)SFPLDGNNSTDFIEDWVKc	nGLM(15.995)SFPLDGNNSTDFIEDWVKc	nGLMSFPLDGNNSTDFIEDWVKc	AT5G14740.1	AT3G01500.1;AT3G01500.2;AT3G01500.3;AT5G14740.1;AT5G14740.2;AT5G14740.3;AT5G14740.4;AT5G14740.5	| Symbols: CA2, CA18, BETA CA2 | carbonic anhydrase 2 | chr5:4758257-4762382 FORWARD LENGTH=331	Case;Control	0		2	1531492.531;1608517.781	0		2	1084031.344;2109983.75	2	226910.7598;107048.6875	2	3328328.203;3129197.469	0		2	2647571.344;1052754.414	1	851830.3672	2	2211697.422;1115409.125	2	153750.6797;478013.5781	2	3757935.031;4855085.438	17
nSWANLYPEADPSRc	nSWANLYPEADPSRc	nSWANLYPEADPSRc	AT2G44160.1	AT2G44160.1	| Symbols: MTHFR2 | methylenetetrahydrofolate reductase 2 | chr2:18262301-18265185 FORWARD LENGTH=594	Case;Control	1	93991.75391	1	813558.3906	0		1	2450704.313	1	1187245.496	1	4710735.5	0		1	3937462	0		1	7060530.094	1	2014913.75	1	7218467.875	9
nEVDLGGQSATVPATKc	nEVDLGGQSATVPATKc	nEVDLGGQSATVPATKc	AT4G24270.1	AT4G24270.1;AT4G24270.2	| Symbols: EMB140 | EMBRYO DEFECTIVE 140 | chr4:12581765-12587293 REVERSE LENGTH=816	Case	0		0		0		0		1	1479439.336	0		0		0		1	530108.6602	0		0		0		2
nNPSSLNLYLK(226.078)DQRc	nNPSSLNLYLK(226.078)DQRc	nNPSSLNLYLKDQRc	AT1G12270.1	AT1G12270.1	| Symbols: Hop1 | stress-inducible protein, putative | chr1:4172105-4174575 FORWARD LENGTH=572	Case;Control	3	1364723.375;854007.4648;327623.2734	2	9923374.984;6074118.945	2	823337.5781;1856234.945	2	14603196.14;20941547.41	0		2	17607496.69;36928985.31	1	175126.4971	2	3871040.531;10026132.67	2	16715149.75;38103996.59	1	3198584.078	1	509596.6875	2	5998660.031;27006790.72	20
nALAGQTNESFFTANADALSSRc	nALAGQTNESFFTANADALSSRc	nALAGQTNESFFTANADALSSRc	AT3G03780.1	AT3G03780.1;AT3G03780.2;AT3G03780.3	| Symbols: ATMS2, MS2 | methionine synthase 2 | chr3:957602-960740 FORWARD LENGTH=765	Case	0		0		0		0		1	1248876.777	0		0		0		0		0		1	144219.1816	0		2
nFLKPSVAGFLLQKc	nFLKPSVAGFLLQKc	nFLKPSVAGFLLQKc	AT3G12780.1	AT1G56190.1;AT1G56190.2;AT3G12780.1	| Symbols: PGK1 | phosphoglycerate kinase 1 | chr3:4061127-4063140 REVERSE LENGTH=481	Case;Control	1	397288.4883	1	3197688.891	1	3222450.227	1	4298217.453	0		1	2931038.375	0		2	2409365.469;5582399.094	1	1288492.836	1	3774585.609	0		2	5513725.469;10097734.22	11
nGM(15.995)VTDVPETAPNLTRc	nGM(15.995)VTDVPETAPNLTRc	nGMVTDVPETAPNLTRc	AT2G36480.1	AT2G36480.1;AT2G36480.2;AT2G36480.3	| Symbols: | ENTH/VHS family protein | chr2:15303114-15306274 REVERSE LENGTH=830	Case	0		0		0		0		1	579170.6172	0		0		0		1	1902569.75	0		1	199435.6797	0		3
nQILGQLDGGSVAVLPVVDSTNQYLLDRc	nQILGQLDGGSVAVLPVVDSTNQYLLDRc	nQILGQLDGGSVAVLPVVDSTNQYLLDRc	AT4G29810.8	AT4G29810.8	| Symbols: TurboID	Case	0		0		0		0		1	153372.3652	0		0		0		0		0		1	193940.3379	0		2
nVINTWADIINRc	nVINTWADIINRc	nVINTWADIINRc	ATCG00020.1	ATCG00020.1	| Symbols: PSBA | photosystem II reaction center protein A | chrC:383-1444 REVERSE LENGTH=353	Case;Control	1	637634.9473	1	6389586.859	1	938893.1953	1	7821462.75	1	192953.3535	1	14879788.84	0		1	3505762.234	0		1	3726569	1	4385088.777	1	6340495.063	10
nTSSETSSHPPGTIVAPM(15.995)AGLVVKc	nTSSETSSHPPGTIVAPM(15.995)AGLVVKc	nTSSETSSHPPGTIVAPMAGLVVKc	AT1G03090.2	AT1G03090.1;AT1G03090.2	| Symbols: MCCA | methylcrotonyl-CoA carboxylase alpha chain, mitochondrial / 3-methylcrotonyl-CoA carboxylase 1 (MCCA) | chr1:739715-743819 FORWARD LENGTH=734	Case;Control	1	285237.2813	0		2	669665.2578;732362.4688	2	3393934.266;560009.4688	1	788637.2109	2	7375664.719;991863.2344	1	624481.1523	1	2301436.5	3	5145830.547;3087611.406;7799649.969	2	2689834.328;939153.8438	4	1833070.063;192210.6289;38855421.22;969612	2	9262199.516;710582.4688	21
nTLSDQFEAKc	nTLSDQFEAKc	nTLSDQFEAKc	AT1G02780.1	AT1G02780.1;AT4G02230.1	| Symbols: emb2386 | Ribosomal protein L19e family protein | chr1:608120-609391 REVERSE LENGTH=214	Case;Control	0		1	2379456.848	0		1	3095913.75	1	476695.2969	1	5760230.93	0		1	1174893.68	0		1	1506720.945	0		1	5122030.016	7
nHAYEK(242.073)PVKIYNc	nHAYEK(242.073)PVKIYNc	nHAYEKPVKIYNc	AT3G11910.1	AT3G11910.1;AT3G11910.2;AT5G06600.1;AT5G06600.2	| Symbols: UBP13 | ubiquitin-specific protease 13 | chr3:3761758-3770290 REVERSE LENGTH=1115	Case;Control	0		0		1	1387179.445	0		0		0		0		1	1145899.141	8	206080.0781;192604.3008;399215.0547;519268.793;289190.7891;1012341.51;95669.14453;172771.3496	0		0		0		10
nANSLAQLGKc	nANSLAQLGKc	nANSLAQLGKc	AT2G01140.1	AT2G01140.1;AT2G21330.1;AT2G21330.3;AT4G38970.1	| Symbols: | Aldolase superfamily protein | chr2:95006-96491 REVERSE LENGTH=391	Case;Control	0		0		0		1	4601399	1	4704098.458	1	6531118.75	0		0		1	50943015.69	0		1	12437873.45	1	5124476.844	6
nVGDEDFGEFM(15.995)Kc	nVGDEDFGEFM(15.995)Kc	nVGDEDFGEFMKc	AT1G45201.1	AT1G45201.1;AT1G45201.2	| Symbols: ATTLL1, TLL1 | triacylglycerol lipase-like 1 | chr1:17123889-17128462 FORWARD LENGTH=479	Case	0		0		0		0		1	344289.7383	0		0		0		1	3582647.047	0		0		0		2
nLYAPESAPALALNAQIEKc	nLYAPESAPALALNAQIEKc	nLYAPESAPALALNAQIEKc	AT1G31330.1	AT1G31330.1	| Symbols: PSAF | photosystem I subunit F | chr1:11215011-11215939 REVERSE LENGTH=221	Case;Control	1	245215.793	0		2	5731261.141;465471.2969	1	7388010.422	2	386386.9609;2859414.504	1	7701144.625	0		2	1631286.266;3266671.25	1	3945307.75	1	5236526.281	3	448915.2695;2678200.313;4680223.008	2	6845539;4657501.125	16
nLNDLLVKc	nLNDLLVKc	nLNDLLVKc	AT1G65960.2	AT1G65960.1;AT1G65960.2	| Symbols: GAD2 | glutamate decarboxylase 2 | chr1:24552094-24557253 FORWARD LENGTH=494	Case	0		0		0		0		1	3082589.668	0		0		0		2	800908.3125;3033795.307	0		1	1403566.758	0		4
nVLPSLNGKc	nVLPSLNGKc	nVLPSLNGKc	AT1G13440.1	AT1G13440.1;AT1G13440.2	| Symbols: GAPC-2, GAPC2 | glyceraldehyde-3-phosphate dehydrogenase C2 | chr1:4608465-4610494 REVERSE LENGTH=338	Case	0		0		0		0		1	1862575.258	0		0		0		1	13836583.16	0		0		0		2
nSPEPEVKc	nSPEPEVKc	nSPEPEVKc	ATCG00350.1	ATCG00350.1	| Symbols: PSAA | Photosystem I, PsaA/PsaB protein | chrC:39605-41857 REVERSE LENGTH=750	Case;Control	0		0		2	720078.1333;601827.8643	1	100327.8667	2	1116764.33;154259.2515	0		0		0		1	11691072.04	1	124555.1357	7	878019.2905;347508.6594;181317.0264;54357.36951;216896.5903;235132.2285;613931.1685	0		14
nSETDFM(15.995)TEYVVTRc	nSETDFM(15.995)TEYVVTRc	nSETDFMTEYVVTRc	AT1G01560.2	AT1G01560.1;AT1G01560.2;AT4G01370.1	| Symbols: ATMPK11, MPK11 | MAP kinase 11 | chr1:202345-204189 FORWARD LENGTH=369	Case	0		0		1	117072.793	0		1	665265.5	0		1	117670.627	0		0		0		2	1453835.027;258569.3828	0		5
nESSASSPELATEESISEFLTQVTTLVKc	nESSASSPELATEESISEFLTQVTTLVKc	nESSASSPELATEESISEFLTQVTTLVKc	AT5G16390.1	AT5G16390.1;AT5G16390.2	| Symbols: CAC1, CAC1A, BCCP, BCCP1 | chloroplastic acetylcoenzyme A carboxylase 1 | chr5:5361098-5363020 REVERSE LENGTH=280	Case;Control	0		1	1446064.063	2	708252.7969;1215419.906	2	1880193.156;5118439.719	2	170380.5859;505144.2383	1	1146830.859	1	410598.3018	2	160612712.5;39773890.33	4	37786520.95;8180343.516;990701.1289;770571.9883	2	7296882.813;54872121	2	4318056.852;9980368.125	2	62309513.16;15169405.5	21
nGSTDSILDDLERc	nGSTDSILDDLERc	nGSTDSILDDLERc	AT3G03960.1	AT3G03960.1	| Symbols: | TCP-1/cpn60 chaperonin family protein | chr3:1024432-1027604 FORWARD LENGTH=549	Case;Control	0		1	569508.5313	0		1	1404251.813	1	775545.123	0		0		1	1240976.031	1	6646021.219	0		0		0		5
nEISGTVNGVKc	nEISGTVNGVKc	nEISGTVNGVKc	AT4G02510.1	AT4G02510.1	| Symbols: TOC159, TOC86, PPI2, TOC160, ATTOC159 | translocon at the outer envelope membrane of chloroplasts 159 | chr4:1104766-1109360 FORWARD LENGTH=1503	Case;Control	0		0		0		0		1	15637675.86	0		0		0		0		1	2348235.195	0		0		2
nTVSGVAGPLVILDKc	nTVSGVAGPLVILDKc	nTVSGVAGPLVILDKc	AT1G20260.1	AT1G20260.1;AT1G76030.1	| Symbols: | ATPase, V1 complex, subunit B protein | chr1:7016971-7020290 FORWARD LENGTH=487	Case;Control	0		1	15339674.75	1	692091.9922	1	22728717.97	1	4730443.289	1	39165259.81	0		1	8432270.469	0		1	31438128.13	0		1	22979620.42	8
nAKTNVPEPAELSEFM(15.995)AKc	nAKTNVPEPAELSEFM(15.995)AKc	nAKTNVPEPAELSEFMAKc	AT5G15530.1	AT5G15530.1	| Symbols: BCCP2, CAC1-B | biotin carboxyl carrier protein 2 | chr5:5038955-5040437 FORWARD LENGTH=255	Case;Control	0		0		0		1	1857660.563	1	3179693.906	0		0		0		2	1391026.016;12884532.02	0		1	5004618.453	0		5
nIVM(15.995)ELYADTTPETAENFRc	nIVM(15.995)ELYADTTPETAENFRc	nIVMELYADTTPETAENFRc	AT2G16600.1	AT2G16600.1;AT2G16600.2	| Symbols: ROC3 | rotamase CYP 3 | chr2:7200862-7201383 FORWARD LENGTH=173	Case	0		0		1	409078.6563	0		2	894202.1445;1081384.762	0		0		0		2	1504744.219;5465301.344	0		2	322320.4258;760019.8867	0		7
nVGDKVQKc	nVGDKVQKc	nVGDKVQKc	AT5G15530.1	AT5G15530.1;AT5G16390.1;AT5G16390.2	| Symbols: BCCP2, CAC1-B | biotin carboxyl carrier protein 2 | chr5:5038955-5040437 FORWARD LENGTH=255	Case	0		0		0		0		1	3249539.609	0		0		0		0		0		1	7453365.415	0		2
nLTGGK(242.073)VSQRc	nLTGGK(242.073)VSQRc	nLTGGKVSQRc	AT3G17300.1	AT3G17300.1;AT3G17300.2	| Symbols: | unknown protein; Has 48 Blast hits to 48 proteins in 21 species: Archae - 0; Bacteria - 0; Metazoa - 0; Fungi - 0; Plants - 40; Viruses - 0; Other Eukaryotes - 8 (source: NCBI BLink). | chr3:5907616-5908695 FORWARD LENGTH=91	Case;Control	1	552412.7031	0		0		0		0		1	799358.3672	1	527940.3594	0		0		0		0		1	1864870.852	4
nTKKPWSLSFSFGRc	nTKKPWSLSFSFGRc	nTKKPWSLSFSFGRc	AT2G36460.1	AT2G36460.1;AT2G36460.2;AT3G52930.1	| Symbols: | Aldolase superfamily protein | chr2:15296929-15298387 REVERSE LENGTH=358	Case;Control	1	1839070.168	2	7324445.938;4850181.414	0		1	5525987.492	0		2	21688669.92;9379677.938	0		1	1558351.172	0		1	3166082.141	0		1	5130587.359	9
nNIEK(226.078)M(15.995)ASIDAQLRc	nNIEK(226.078)M(15.995)ASIDAQLRc	nNIEKMASIDAQLRc	AT3G14940.1	AT3G14940.1	| Symbols: ATPPC3, PPC3 | phosphoenolpyruvate carboxylase 3 | chr3:5025584-5029476 FORWARD LENGTH=968	Case	1	119617.1035	0		2	333804.1875;1904758.281	0		1	529912.7031	0		0		0		4	2259442.688;26928369.45;2149105.656;1141405.75	0		1	646143.0703	0		9
nTLSSLELPSSLPVASGQSVYPLDGGSSSENQRc	nTLSSLELPSSLPVASGQSVYPLDGGSSSENQRc	nTLSSLELPSSLPVASGQSVYPLDGGSSSENQRc	AT5G52580.1	AT5G52580.1;AT5G52580.2	| Symbols: | RabGAP/TBC domain-containing protein | chr5:21338052-21342848 FORWARD LENGTH=673	Case	0		0		0		0		1	458130.207	0		0		0		0		0		1	679024.1914	0		2
nAQPSEAVLEK(226.078)SAMYNQVSEVIPVTGFEVKc	nAQPSEAVLEK(226.078)SAMYNQVSEVIPVTGFEVKc	nAQPSEAVLEKSAMYNQVSEVIPVTGFEVKc	AT4G39680.1	AT4G39680.1;AT4G39680.2	| Symbols: | SAP domain-containing protein | chr4:18414604-18416938 REVERSE LENGTH=633	Case;Control	0		2	808906.6953;4296986.563	0		2	2326529.703;6034739.531	0		1	3574192.328	0		1	3506544.391	1	4910114.063	1	2584311.781	1	238520.5	2	10251861.7;2026137.984	11
nFASINVENIESNRc	nFASINVENIESNRc	nFASINVENIESNRc	AT4G26530.1	AT4G26530.1;AT4G26530.2	| Symbols: | Aldolase superfamily protein | chr4:13391566-13392937 FORWARD LENGTH=358	Case	0		0		0		0		1	372935.4609	0		0		0		0		0		1	1378739.184	0		2
nATQGIYPLQNVFIRc	nATQGIYPLQNVFIRc	nATQGIYPLQNVFIRc	AT3G04840.1	AT3G04840.1;AT4G34670.1	| Symbols: | Ribosomal protein S3Ae | chr3:1329751-1331418 FORWARD LENGTH=262	Case	0		0		1	422827.082	0		0		0		0		0		0		0		1	471093.7578	0		2
nTFYYDILKRc	nTFYYDILKRc	nTFYYDILKRc	AT4G25080.1	AT4G25080.1;AT4G25080.2;AT4G25080.3;AT4G25080.4;AT4G25080.5	| Symbols: CHLM | magnesium-protoporphyrin IX methyltransferase | chr4:12877015-12878128 FORWARD LENGTH=312	Case;Control	1	1021408.755	1	2678194.828	0		0		0		1	5702500.844	0		0		0		0		0		1	2452585.125	4
nFAQYTGANAIAGRc	nFAQYTGANAIAGRc	nFAQYTGANAIAGRc	AT1G72370.1	AT1G72370.1;AT1G72370.2	| Symbols: P40, AP40, RP40, RPSAA | 40s ribosomal protein SA | chr1:27243148-27244842 REVERSE LENGTH=298	Case;Control	0		0		0		1	1987540.211	1	1792842.359	0		0		0		1	1629165.313	0		3	366962.9941;780970.8145;769809.6172	0		6
nIHFM(15.995)LSSYAPVISAAKc	nIHFM(15.995)LSSYAPVISAAKc	nIHFMLSSYAPVISAAKc	AT5G19770.1	AT5G19770.1;AT5G19780.1	| Symbols: TUA3 | tubulin alpha-3 | chr5:6682761-6684474 REVERSE LENGTH=450	Case;Control	1	1500997.016	0		1	111809.9766	1	2175849.656	0		1	2351191.406	0		1	635045.1406	0		1	2904124.891	0		1	7855707.563	7
nYISPGPIQFK(242.073)GPGSDARc	nYISPGPIQFK(242.073)GPGSDARc	nYISPGPIQFKGPGSDARc	AT4G04040.1	AT4G04040.1	| Symbols: MEE51 | Phosphofructokinase family protein | chr4:1939250-1942765 FORWARD LENGTH=569	Case;Control	0		0		0		0		0		1	4177497.875	1	239076.3828	0		2	2006409.297;11054308.97	0		0		0		4
nAFLLYGPPGTGKc	nAFLLYGPPGTGKc	nAFLLYGPPGTGKc	AT2G27600.1	AT2G27600.1	| Symbols: SKD1, VPS4, ATSKD1 | AAA-type ATPase family protein | chr2:11781226-11783730 FORWARD LENGTH=435	Case	0		0		1	632191.6953	0		1	875802.2715	0		0		0		1	1443831.164	0		1	1189189.969	0		4
nSGLNISPDAVADEEIEAAEEPETSEATETKc	nSGLNISPDAVADEEIEAAEEPETSEATETKc	nSGLNISPDAVADEEIEAAEEPETSEATETKc	AT4G24190.1	AT4G24190.1;AT4G24190.2	| Symbols: SHD, HSP90.7, AtHsp90.7, AtHsp90-7 | Chaperone protein htpG family protein | chr4:12551902-12555851 REVERSE LENGTH=823	Case;Control	0		1	3837800.219	0		1	2255991.344	0		1	4533756.313	0		1	14502671.91	0		1	12430161.28	1	556256.25	1	6169739.625	7
nLVDSRDIVELQLKc	nLVDSRDIVELQLKc	nLVDSRDIVELQLKc	AT5G16390.1	AT5G16390.1;AT5G16390.2	| Symbols: CAC1, CAC1A, BCCP, BCCP1 | chloroplastic acetylcoenzyme A carboxylase 1 | chr5:5361098-5363020 REVERSE LENGTH=280	Case;Control	1	5706678.557	1	6423267.242	1	2409933.578	1	15997655.53	2	635988.9141;560491.5234	1	9481014.047	1	272831.1777	2	10924883.54;1742269.18	2	2998934.688;9081673.469	2	4537741.039;8180008.219	3	1971405.014;2388663.063;506872.2305	2	23929809.36;3432686.25	19
nIVVVDSEM(15.995)PSRc	nIVVVDSEM(15.995)PSRc	nIVVVDSEMPSRc	AT3G15730.1	AT3G15730.1	| Symbols: PLDALPHA1, PLD | phospholipase D alpha 1 | chr3:5330835-5333474 FORWARD LENGTH=810	Case;Control	0		0		0		1	2544623.75	1	1542694.695	1	1273730.25	0		0		0		1	1027046.094	0		0		4
nLAM(15.995)FSM(15.995)FGFFVQAIVTGKc	nLAM(15.995)FSM(15.995)FGFFVQAIVTGKc	nLAMFSMFGFFVQAIVTGKc	AT2G34430.1	AT1G29910.1;AT1G29920.1;AT1G29930.1;AT2G05070.1;AT2G05100.1;AT2G34420.1;AT2G34430.1;AT3G27690.1;AT5G54270.1	| Symbols: LHB1B1, LHCB1.4 | light-harvesting chlorophyll-protein complex II subunit B1 | chr2:14524818-14525618 FORWARD LENGTH=266	Case;Control	3	91292.3833;144795.5002;133310.918	1	12208162.5	0		2	99226366.44;6878079.688	2	695554.6816;6846657.242	1	2473118.594	1	56500.98047	2	7231418.531;7633698.031	2	604764.2852;572294.707	2	87284333.44;76781522.02	4	99380.85156;409851.875;439356.5977;899679.4414	2	314373509.2;267436821.8	22
nLSGLVNNLISIGLGRc	nLSGLVNNLISIGLGRc	nLSGLVNNLISIGLGRc	AT5G24710.1	AT5G24710.1	| Symbols: | Transducin/WD40 repeat-like superfamily protein | chr5:8459148-8467920 REVERSE LENGTH=1377	Case;Control	1	170488.751	1	838007.1875	0		0		1	43410.23633	1	1385920.594	0		1	1416513.953	0		1	826392.6563	0		1	756624.125	7
nEAGPLPGLGTKc	nEAGPLPGLGTKc	nEAGPLPGLGTKc	AT1G11840.1	AT1G11840.1;AT1G11840.2;AT1G11840.3;AT1G11840.4;AT1G11840.6	| Symbols: ATGLX1, GLX1 | glyoxalase I homolog | chr1:3996045-3997518 FORWARD LENGTH=283	Case	0		0		0		0		1	1626234.295	0		0		0		1	1927883.859	0		0		0		2
nYSTNTSPRc	nYSTNTSPRc	nYSTNTSPRc	AT5G04140.1	AT5G04140.1;AT5G04140.2	| Symbols: GLU1, GLS1, GLUS, FD-GOGAT | glutamate synthase 1 | chr5:1130031-1138186 FORWARD LENGTH=1622	Case	0		0		1	876743.1875	0		1	1080461.5	0		0		0		0		0		1	2540040.332	0		3
nSAAHASLHQYAEALSDAKETIKc	nSAAHASLHQYAEALSDAKETIKc	nSAAHASLHQYAEALSDAKETIKc	AT1G12270.1	AT1G12270.1	| Symbols: Hop1 | stress-inducible protein, putative | chr1:4172105-4174575 FORWARD LENGTH=572	Case;Control	1	1295246.594	1	1767153.695	0		0		0		1	1704248.25	0		2	2942006.5;1535773.055	0		3	3282447.656;1290123.047;5837189.523	0		2	5327211.609;2494502.469	10
nVSASYEQSLVDARc	nVSASYEQSLVDARc	nVSASYEQSLVDARc	AT5G18230.1	AT5G18230.1;AT5G18230.2	| Symbols: | transcription regulator NOT2/NOT3/NOT5 family protein | chr5:6021610-6027031 REVERSE LENGTH=843	Case	0		0		0		0		1	417308.9746	0		0		0		0		0		1	375788.8086	0		2
nFPTLASDIAAAANEALERc	nFPTLASDIAAAANEALERc	nFPTLASDIAAAANEALERc	AT1G14830.1	AT1G14830.1	| Symbols: ADL1C, ADL5, DRP1C, DL1C | DYNAMIN-like 1C | chr1:5107699-5111470 REVERSE LENGTH=614	Case;Control	0		3	895901.4922;1130696.266;2431599.813	0		4	1693106.484;481635.625;3456194.578;1338829.734	4	57591.77734;426838.2183;67225.68945;388091.334	3	1806187.625;2591090.969;3788335	0		3	1023932.148;421373.9766;2787815.141	1	802220.543	3	997789.2656;1371161.672;2393164.563	2	233744.1953;739681.6094	3	1076056.531;3371465.75;2819184.016	26
nGPPGAPAPPPAPLFSAESSKPSSSSNQKc	nGPPGAPAPPPAPLFSAESSKPSSSSNQKc	nGPPGAPAPPPAPLFSAESSKPSSSSNQKc	AT4G34490.1	AT4G34490.1	| Symbols: ATCAP1, CAP 1, CAP1 | cyclase associated protein 1 | chr4:16484896-16487355 REVERSE LENGTH=476	Case	0		0		0		0		1	512272.0938	0		0		0		0		0		1	492256.7578	0		2
nAQVEETDEARc	nAQVEETDEARc	nAQVEETDEARc	AT5G46750.1	AT5G46750.1	| Symbols: AGD9 | ARF-GAP domain 9 | chr5:18969950-18971817 REVERSE LENGTH=402	Case;Control	0		0		0		0		1	1423946.086	0		0		0		1	4863219.422	1	361064.5352	1	503737.207	0		4
nVDGPSSAEGKEKc	nVDGPSSAEGKEKc	nVDGPSSAEGKEKc	AT5G16390.1	AT5G16390.1;AT5G16390.2	| Symbols: CAC1, CAC1A, BCCP, BCCP1 | chloroplastic acetylcoenzyme A carboxylase 1 | chr5:5361098-5363020 REVERSE LENGTH=280	Case;Control	1	441219.9161	0		1	1794674.713	2	1004492.262;111618.4063	1	652492.2266	2	1148254.422;125401.8594	0		1	59649.60156	1	690151.6875	2	175440.9121;2437703.618	2	762847.207;7505755.15	2	170903.3984;1227777.734	15
nM(15.995)SIYAPSHFPDK(242.073)ATM(15.995)LNSDLNRc	nM(15.995)SIYAPSHFPDK(242.073)ATM(15.995)LNSDLNRc	nMSIYAPSHFPDKATMLNSDLNRc	AT3G60660.1	AT3G60660.1	| Symbols: | unknown protein; CONTAINS InterPro DOMAIN/s: Protein of unknown function DUF1395 (InterPro:IPR009829); Has 131 Blast hits to 131 proteins in 44 species: Archae - 0; Bacteria - 0; Metazoa - 83; Fungi - 0; Plants - 45; Viruses - 0; Other Eukaryotes - 3 (source: NCBI BLink). | chr3:22421481-22423167 FORWARD LENGTH=272	Case;Control	1	728680.7344	0		1	795381.2578	1	6693264.984	1	263742.8613	0		1	94070.44922	1	838544.5156	2	6670435.531;8108614.75	1	6752493.906	0		1	3995966.281	10
nALQATK(242.073)VEERc	nALQATK(242.073)VEERc	nALQATKVEERc	AT4G17520.1	AT4G17520.1;AT5G47210.1;AT5G47210.3	| Symbols: | Hyaluronan / mRNA binding family | chr4:9771496-9773313 FORWARD LENGTH=360	Case;Control	0		1	540462.8516	2	108882.6582;153453.7598	0		0		1	1416083.109	0		1	301154.2188	1	25276647.03	1	503067.5469	0		1	451926.9766	8
nLVSEGDSM(15.995)VDSSVVDSVDADINVAEPGVVVVGAAKc	nLVSEGDSM(15.995)VDSSVVDSVDADINVAEPGVVVVGAAKc	nLVSEGDSMVDSSVVDSVDADINVAEPGVVVVGAAKc	AT4G02510.1	AT4G02510.1	| Symbols: TOC159, TOC86, PPI2, TOC160, ATTOC159 | translocon at the outer envelope membrane of chloroplasts 159 | chr4:1104766-1109360 FORWARD LENGTH=1503	Case;Control	0		0		1	363924.7344	1	3620195.719	1	166365.9375	0		0		0		0		1	7655176.75	0		0		4
nFYANIFRc	nFYANIFRc	nFYANIFRc	AT1G50500.1	AT1G50500.1;AT1G50500.2	| Symbols: HIT1, ATVPS53, VPS53 | Membrane trafficking VPS53 family protein | chr1:18708217-18715597 REVERSE LENGTH=828	Case;Control	1	1245342.137	0		0		0		0		1	3773818.063	0		1	1242223.25	0		1	3465038.219	0		1	2356053.766	5
nEYPGAFIRc	nEYPGAFIRc	nEYPGAFIRc	AT5G38430.1	AT5G38410.1;AT5G38410.2;AT5G38410.3;AT5G38420.1;AT5G38430.1	| Symbols: | Ribulose bisphosphate carboxylase (small chain) family protein | chr5:15384350-15385155 REVERSE LENGTH=181	Case;Control	1	589567.0146	1	2502778.402	0		2	2350340.633;7085373.266	2	13939454.19;8388945.477	1	3622466.219	1	445445.2588	1	4777547.453	2	55053436.6;3470491.063	2	3164585.625;9054687.813	2	3938201.922;9205792.578	2	2829545.109;3086724.523	17
nIINEPTAAAIAYGLDKKc	nIINEPTAAAIAYGLDKKc	nIINEPTAAAIAYGLDKKc	AT1G16030.1	AT1G16030.1;AT1G56410.1;AT3G09440.1;AT3G09440.2;AT3G12580.1;AT5G02490.1;AT5G02500.1;AT5G02500.2;AT5G28540.1;AT5G42020.1;AT5G42020.2	| Symbols: Hsp70b | heat shock protein 70B | chr1:5502386-5504326 REVERSE LENGTH=646	Case;Control	0		1	6470821.547	1	301438.2422	0		1	5526975.91	1	4968157.719	0		0		1	2897656.156	1	1053836.906	1	739916.1641	2	11247697.88;1397104.25	9
nLIAHSM(15.995)GLK(242.073)LPASGFGSKc	nLIAHSM(15.995)GLK(242.073)LPASGFGSKc	nLIAHSMGLKLPASGFGSKc	AT5G22120.1	AT5G22120.1	| Symbols: | unknown protein; FUNCTIONS IN: molecular_function unknown; INVOLVED IN: biological_process unknown; LOCATED IN: cellular_component unknown; EXPRESSED IN: cultured cell; Has 30201 Blast hits to 17322 proteins in 780 species: Archae - 12; Bacteria - 1396; Metazoa - 17338; Fungi - 3422; Plants - 5037; Viruses - 0; Other Eukaryotes - 2996 (source: NCBI BLink). | chr5:7334612-7336755 REVE…	Case;Control	0		1	4638042.023	0		0		0		1	2442403.563	1	323600.2119	1	3638166.219	0		1	7615739.234	0		1	5352655.203	6
nLIQELAAAAAAEKc	nLIQELAAAAAAEKc	nLIQELAAAAAAEKc	AT1G16080.1	AT1G16080.1	| Symbols: | unknown protein; LOCATED IN: apoplast, chloroplast stroma, chloroplast, chloroplast envelope; EXPRESSED IN: 23 plant structures; EXPRESSED DURING: 14 growth stages; Has 81 Blast hits to 81 proteins in 28 species: Archae - 0; Bacteria - 2; Metazoa - 0; Fungi - 0; Plants - 62; Viruses - 0; Other Eukaryotes - 17 (source: NCBI BLink). | chr1:5514394-5515761 FORWARD LENGTH=313	Case	0		0		0		0		1	1387999.855	0		0		0		1	3033555.344	0		0		0		2
nSFVGGIVVAFLKc	nSFVGGIVVAFLKc	nSFVGGIVVAFLKc	AT1G19670.1	AT1G19670.1	| Symbols: ATCLH1, CORI1, ATHCOR1, CLH1 | chlorophyllase 1 | chr1:6803796-6804923 REVERSE LENGTH=324	Case;Control	1	48405.59131	1	797633.2578	0		1	979381.2578	0		1	1920686.547	0		0		0		0		0		1	2604852.875	5
nYNLSLGLGLNKVAGKc	nYNLSLGLGLNKVAGKc	nYNLSLGLGLNKVAGKc	AT2G13360.1	AT2G13360.1;AT2G13360.2	| Symbols: AGT, AGT1, SGAT | alanine:glyoxylate aminotransferase | chr2:5539417-5540902 REVERSE LENGTH=401	Case;Control	1	741094.125	0		0		0		0		0		0		1	2218123.469	0		0		0		0		2
nEADFPIGQDQSSFGLSLVKc	nEADFPIGQDQSSFGLSLVKc	nEADFPIGQDQSSFGLSLVKc	AT4G02510.1	AT4G02510.1	| Symbols: TOC159, TOC86, PPI2, TOC160, ATTOC159 | translocon at the outer envelope membrane of chloroplasts 159 | chr4:1104766-1109360 FORWARD LENGTH=1503	Case	0		0		1	905118.2266	0		1	299313.2695	0		0		0		2	3092934.656;5767801.531	0		2	555867.8594;447375.2734	0		6
nTFQGPPHGIQVERDKLNKc	nTFQGPPHGIQVERDKLNKc	nTFQGPPHGIQVERDKLNKc	ATCG00490.1	ATCG00490.1	| Symbols: RBCL | ribulose-bisphosphate carboxylases | chrC:54958-56397 FORWARD LENGTH=479	Case;Control	1	218931.1274	1	777172.3906	2	488249.6953;731123.2852	3	9050983.234;1163666.281;396202.8438	3	3095156.471;1242762.59;11483837.37	1	760477.0625	0		3	2612784.57;8245785.098;1103358.082	1	16801340.69	3	7875038.625;1448623.844;811991.9219	0		4	5967537.297;952804.2656;30111319.96;922211.1875	22
nGYPGYM(15.995)YTDLATIYERc	nGYPGYM(15.995)YTDLATIYERc	nGYPGYMYTDLATIYERc	AT1G20260.1	AT1G20260.1;AT1G76030.1;AT4G38510.1;AT4G38510.2;AT4G38510.3;AT4G38510.4;AT4G38510.5	| Symbols: | ATPase, V1 complex, subunit B protein | chr1:7016971-7020290 FORWARD LENGTH=487	Case;Control	1	344224.5195	1	14781164.98	1	787425.875	2	6703414.344;5839207.922	2	348878.168;592794.8594	1	28627659	1	66059.47852	2	6526930.031;3347475.117	1	1599597.594	2	13969451.8;4096981.813	2	454619.5;366381.7695	1	22503443.19	17
nDLTPEIVNAALNTPAAAKc	nDLTPEIVNAALNTPAAAKc	nDLTPEIVNAALNTPAAAKc	AT1G20760.1	AT1G20760.1	| Symbols: | Calcium-binding EF hand family protein | chr1:7209515-7214773 FORWARD LENGTH=1019	Case	0		0		0		0		2	920372.3281;1388315.293	0		0		0		1	1952646.203	0		2	707692.3398;1039672.293	0		5
nTPLVFLNKc	nTPLVFLNKc	nTPLVFLNKc	AT3G61440.1	AT3G61440.1	| Symbols: ATCYSC1, ARATH;BSAS3;1, CYSC1 | cysteine synthase C1 | chr3:22735885-22737792 FORWARD LENGTH=368	Case;Control	0		0		0		0		1	939916.1348	0		0		0		1	925313.7891	1	2399216.273	0		1	1663661	4
nIAEIQEETEQQHISQEGNc	nIAEIQEETEQQHISQEGNc	nIAEIQEETEQQHISQEGNc	AT5G62810.1	AT5G62810.1	| Symbols: PEX14, ATPEX14, PED2 | peroxin 14 | chr5:25220323-25223571 FORWARD LENGTH=507	Case;Control	0		0		0		1	543730.5938	1	246157.4141	0		0		0		0		1	808035.1563	0		0		3
nSM(15.995)SAPSLQPLQGVPSGGLQSSEVKPSGRc	nSM(15.995)SAPSLQPLQGVPSGGLQSSEVKPSGRc	nSMSAPSLQPLQGVPSGGLQSSEVKPSGRc	AT4G13350.1	AT4G13350.1;AT4G13350.2	| Symbols: NIG | NSP (nuclear shuttle protein)-interacting GTPase | chr4:7770170-7773321 REVERSE LENGTH=602	Case	0		0		1	443134.5469	0		0		0		0		0		1	9380128.367	0		1	2138011.992	0		3
nYEEIIEEPRc	nYEEIIEEPRc	nYEEIIEEPRc	AT2G03750.1	AT2G03750.1	| Symbols: | P-loop containing nucleoside triphosphate hydrolases superfamily protein | chr2:1147968-1149023 REVERSE LENGTH=351	Case;Control	0		1	1128577.844	0		0		0		0		0		0		1	3242321.188	0		2	341216.666;491972.2559	0		4
nGVSLLLPTDVVVADKc	nGVSLLLPTDVVVADKc	nGVSLLLPTDVVVADKc	AT3G12780.1	AT3G12780.1	| Symbols: PGK1 | phosphoglycerate kinase 1 | chr3:4061127-4063140 REVERSE LENGTH=481	Case	0		0		1	337942.8828	0		1	500387.1523	0		0		0		1	2974921.672	0		1	316047.1914	0		4
nARYDEIIKEVSSYLKc	nARYDEIIKEVSSYLKc	nARYDEIIKEVSSYLKc	AT1G07920.1	AT1G07920.1;AT1G07930.1;AT1G07930.2;AT1G07940.1;AT1G07940.2;AT5G60390.1;AT5G60390.2;AT5G60390.3	| Symbols: | GTP binding Elongation factor Tu family protein | chr1:2455559-2457001 FORWARD LENGTH=449	Case;Control	1	674577.2539	1	2132130.25	0		0		0		1	2748387.984	0		1	2057324.172	0		1	1073574.531	0		0		5
nFTLPPNLTLK(226.078)NFEGLDLGKc	nFTLPPNLTLK(226.078)NFEGLDLGKc	nFTLPPNLTLKNFEGLDLGKc	AT3G14415.1	AT3G14415.1;AT3G14415.2;AT3G14415.3;AT3G14420.1;AT3G14420.2;AT3G14420.3;AT3G14420.4;AT3G14420.5;AT3G14420.6	| Symbols: | Aldolase-type TIM barrel family protein | chr3:4818667-4820748 FORWARD LENGTH=367	Case;Control	0		0		0		0		0		1	1201546.047	0		0		1	500160.3359	0		0		0		2
nTAAYEALNEVVRc	nTAAYEALNEVVRc	nTAAYEALNEVVRc	AT5G53480.1	AT5G53480.1	| Symbols: | ARM repeat superfamily protein | chr5:21714016-21716709 FORWARD LENGTH=870	Case;Control	0		0		0		0		1	861852.3438	0		0		0		0		1	3400309.703	1	7623673.836	0		3
nVAPIPPSPVKVPQPVPEPVVLEPPQM(15.995)FVDQRc	nVAPIPPSPVKVPQPVPEPVVLEPPQM(15.995)FVDQRc	nVAPIPPSPVKVPQPVPEPVVLEPPQMFVDQRc	AT5G09620.1	AT5G09620.1	| Symbols: | Octicosapeptide/Phox/Bem1p family protein | chr5:2983757-2985352 REVERSE LENGTH=531	Case	0		0		0		0		1	102754.8242	0		0		0		1	978398.5938	0		0		0		2
nYGYKGSSFHRc	nYGYKGSSFHRc	nYGYKGSSFHRc	AT3G62030.1	AT3G62030.1;AT3G62030.2;AT3G62030.3	| Symbols: ROC4 | rotamase CYP 4 | chr3:22973708-22975139 FORWARD LENGTH=260	Case;Control	1	2596126.652	1	3588021.545	0		0		0		0		0		1	4264987.66	0		0		0		0		3
nLSTFSLSFGIKc	nLSTFSLSFGIKc	nLSTFSLSFGIKc	AT5G18400.1	AT5G18400.1;AT5G18400.2;AT5G18400.3	| Symbols: | Cytokine-induced anti-apoptosis inhibitor 1, Fe-S biogenesis | chr5:6092955-6094566 REVERSE LENGTH=269	Case;Control	1	1311399.652	1	2990129.063	0		0		1	638374.1875	1	4869741.656	0		1	1876573.984	0		1	1793425.656	0		1	2592557.375	7
nGIPYLNTYDGRc	nGIPYLNTYDGRc	nGIPYLNTYDGRc	AT2G17360.1	AT2G17360.1;AT2G17360.2;AT5G07090.1;AT5G07090.2;AT5G58420.1	| Symbols: | Ribosomal protein S4 (RPS4A) family protein | chr2:7546598-7548138 FORWARD LENGTH=261	Case;Control	0		0		0		0		1	1589525.172	1	2887928.813	0		0		1	3429085.531	0		1	689669.8828	0		4
nTVIFM(15.995)TPRc	nTVIFM(15.995)TPRc	nTVIFMTPRc	AT1G18660.1	AT1G18660.1;AT1G18660.2;AT1G18660.3;AT1G18660.4	| Symbols: | zinc finger (C3HC4-type RING finger) family protein | chr1:6421433-6425565 FORWARD LENGTH=486	Case	0		0		0		0		1	2337958.93	0		0		0		1	13476952.95	0		1	3107838.557	0		3
nFVESLGVEKc	nFVESLGVEKc	nFVESLGVEKc	AT2G39730.1	AT2G39730.1;AT2G39730.2;AT2G39730.3	| Symbols: RCA | rubisco activase | chr2:16570951-16573345 REVERSE LENGTH=474	Case;Control	1	234469.4141	1	4033217.625	0		1	8495314.688	0		1	6430211.938	0		1	2996282.5	3	778033.2031;12518978.83;3204745.281	1	5908995.25	5	245615.7031;1075797.488;2054645.924;1688459.242;662964.2939	1	7040843	15
nTDKIKDEDIVTLVDQFPGQSIDFFGALRc	nTDKIKDEDIVTLVDQFPGQSIDFFGALRc	nTDKIKDEDIVTLVDQFPGQSIDFFGALRc	AT2G39730.1	AT2G39730.1;AT2G39730.2;AT2G39730.3	| Symbols: RCA | rubisco activase | chr2:16570951-16573345 REVERSE LENGTH=474	Case;Control	0		1	1333578.898	0		2	1075825.359;2337920.328	1	105457.6694	2	2652330.25;3270731.469	0		2	4040194.008;6813974.969	1	4677778.852	1	3367472.078	0		2	4824086.125;3036516.281	12
nM(15.995)DEANDSGLASYVAGQIDRc	nM(15.995)DEANDSGLASYVAGQIDRc	nMDEANDSGLASYVAGQIDRc	AT3G14415.1	AT3G14415.1;AT3G14415.3;AT3G14420.1;AT3G14420.2;AT3G14420.3;AT3G14420.4;AT3G14420.5;AT3G14420.6	| Symbols: | Aldolase-type TIM barrel family protein | chr3:4818667-4820748 FORWARD LENGTH=367	Case	0		0		0		0		1	790258.2031	0		0		0		1	2159444.141	0		0		0		2
nIDDM(15.995)SSQLQAQAAQRc	nIDDM(15.995)SSQLQAQAAQRc	nIDDMSSQLQAQAAQRc	AT4G10480.1	AT4G10480.1;AT4G10480.2	| Symbols: | Nascent polypeptide-associated complex (NAC), alpha subunit family protein | chr4:6478089-6479079 REVERSE LENGTH=212	Case;Control	0		1	355141.3672	0		1	433668.6094	1	144714.498	1	1240007.906	0		1	368884.375	0		2	1846155.727;1166292.109	0		1	2126888.531	8
nALGVDTVPVLVGPVSYLLLSKc	nALGVDTVPVLVGPVSYLLLSKc	nALGVDTVPVLVGPVSYLLLSKc	AT5G17920.1	AT5G17920.1;AT5G17920.2	| Symbols: ATCIMS, ATMETS, ATMS1 | Cobalamin-independent synthase family protein | chr5:5935771-5939195 FORWARD LENGTH=765	Case	2	65604.81152;204644.2188	0		1	1030572.055	0		1	1028845.008	0		0		0		0		0		1	214550.4141	0		5
nRSSLYYVNLVAIRc	nRSSLYYVNLVAIRc	nRSSLYYVNLVAIRc	AT5G07030.1	AT5G07030.1	| Symbols: | Eukaryotic aspartyl protease family protein | chr5:2183600-2185717 REVERSE LENGTH=455	Case;Control	1	593711.3086	1	6191835.766	0		1	3860466.984	0		1	12938325.13	0		1	1254094.234	0		0		0		1	10133048.91	6
nSVTPEPTNPFYASSGQSGKc	nSVTPEPTNPFYASSGQSGKc	nSVTPEPTNPFYASSGQSGKc	AT4G02510.1	AT4G02510.1	| Symbols: TOC159, TOC86, PPI2, TOC160, ATTOC159 | translocon at the outer envelope membrane of chloroplasts 159 | chr4:1104766-1109360 FORWARD LENGTH=1503	Case;Control	1	182695.5547	0		4	193973.4688;307156.5625;302355.0859;144538.9141	1	1712398.453	1	531965.3047	0		1	105958.6895	1	689646.6875	1	4062628.063	1	2007858.391	2	152678.5234;1742186.594	0		13
nTVGGGDDAFNTFFSETGAGKc	nTVGGGDDAFNTFFSETGAGKc	nTVGGGDDAFNTFFSETGAGKc	AT1G04820.1	AT1G04820.1;AT1G50010.1;AT4G14960.1;AT4G14960.2	| Symbols: TUA4, TOR2 | tubulin alpha-4 chain | chr1:1356421-1358266 REVERSE LENGTH=450	Case;Control	0		1	2851348.313	1	1250757.93	2	3670376.813;2793472.844	1	1222095.832	2	7676418.688;4171904.688	1	125952.9902	2	9596925.875;2907147.297	1	2374404.359	2	10709727.47;3217917.969	3	396119.0547;434737.4414;1325139.656	1	3541237.781	17
nSYTM(15.995)LQSWPVRc	nSYTM(15.995)LQSWPVRc	nSYTMLQSWPVRc	AT1G78900.1	AT1G78900.1;AT1G78900.2	| Symbols: VHA-A | vacuolar ATP synthase subunit A | chr1:29660463-29664575 FORWARD LENGTH=623	Case;Control	1	237373.0508	1	1181058.828	0		0		1	2329024.547	0		0		1	1654270.063	1	7588529.547	0		1	3682456.141	0		6
nSDSGEYPAFEDSYGDGVYAYQGGKc	nSDSGEYPAFEDSYGDGVYAYQGGKc	nSDSGEYPAFEDSYGDGVYAYQGGKc	AT1G20110.1	AT1G20110.1	| Symbols: | RING/FYVE/PHD zinc finger superfamily protein | chr1:6971554-6974578 FORWARD LENGTH=601	Case;Control	0		0		0		1	1452184.313	0		1	1270531.188	0		0		0		0		2	577416.9688;284793.1094	0		4
nTVAAAK(226.078)VEQITAALQTGTSSDKKc	nTVAAAK(226.078)VEQITAALQTGTSSDKKc	nTVAAAKVEQITAALQTGTSSDKKc	AT3G01500.1	AT3G01500.1;AT3G01500.2;AT3G01500.3	| Symbols: CA1, ATBCA1, SABP3, ATSABP3 | carbonic anhydrase 1 | chr3:194853-196716 REVERSE LENGTH=270	Case	1	1001300.617	0		1	192381.8594	0		0		0		0		0		1	5570628.703	0		0		0		3
nIM(15.995)GEQM(15.995)DFDTLLKc	nIM(15.995)GEQM(15.995)DFDTLLKc	nIMGEQMDFDTLLKc	AT5G52580.1	AT5G52580.1;AT5G52580.2	| Symbols: | RabGAP/TBC domain-containing protein | chr5:21338052-21342848 FORWARD LENGTH=673	Case	0		0		0		0		1	999196.6211	0		0		0		0		0		1	965136.4648	0		2
nM(15.995)QDIVLYKc	nM(15.995)QDIVLYKc	nMQDIVLYKc	AT1G20760.1	AT1G20760.1	| Symbols: | Calcium-binding EF hand family protein | chr1:7209515-7214773 FORWARD LENGTH=1019	Case	0		0		0		0		1	1308342.25	0		0		0		1	1077253.156	0		0		0		2
nLVDSYLTEVARc	nLVDSYLTEVARc	nLVDSYLTEVARc	AT5G64330.1	AT5G64330.1;AT5G64330.2	| Symbols: NPH3, RPT3, JK218 | Phototropic-responsive NPH3 family protein | chr5:25727568-25730225 FORWARD LENGTH=746	Case	0		0		0		0		1	1431496.633	0		0		0		1	5278108.586	0		0		0		2
nLGPEDLRc	nLGPEDLRc	nLGPEDLRc	AT4G28080.1	AT4G28080.1	| Symbols: | Tetratricopeptide repeat (TPR)-like superfamily protein | chr4:13948993-13957840 REVERSE LENGTH=1819	Case	0		0		0		0		1	1901542.285	0		0		0		1	1089658.492	0		0		0		2
nVPTITFM(15.995)FKc	nVPTITFM(15.995)FKc	nVPTITFMFKc	AT5G07030.1	AT5G07030.1	| Symbols: | Eukaryotic aspartyl protease family protein | chr5:2183600-2185717 REVERSE LENGTH=455	Case	0		0		0		0		1	849063.6504	0		0		0		0		0		1	710917.9824	0		2
nTLSSLELPSSLPVASGQSVYPLDGGSSSENQRRc	nTLSSLELPSSLPVASGQSVYPLDGGSSSENQRRc	nTLSSLELPSSLPVASGQSVYPLDGGSSSENQRRc	AT5G52580.1	AT5G52580.1;AT5G52580.2	| Symbols: | RabGAP/TBC domain-containing protein | chr5:21338052-21342848 FORWARD LENGTH=673	Case	0		0		0		0		1	369023.3438	0		0		0		0		0		1	297401.4844	0		2
nYTGEGESEEAKc	nYTGEGESEEAKc	nYTGEGESEEAKc	AT4G38970.1	AT2G21330.1;AT2G21330.3;AT4G38970.1	| Symbols: FBA2 | fructose-bisphosphate aldolase 2 | chr4:18163714-18165659 REVERSE LENGTH=398	Case;Control	0		0		1	78320.35352	1	1098737.586	1	1897762.203	2	117321.7607;146296.7832	0		0		0		1	809387.4414	0		2	109741.874;172676.2695	8
nNAVFGDSSALAPGGVRc	nNAVFGDSSALAPGGVRc	nNAVFGDSSALAPGGVRc	AT4G13930.1	AT4G13930.1	| Symbols: SHM4 | serine hydroxymethyltransferase 4 | chr4:8048013-8050021 REVERSE LENGTH=471	Case;Control	0		0		0		0		1	693776.7344	0		0		0		1	4891175.078	1	706866.1875	0		0		3
nFDEK(226.078)SSTGQYLDKAEKc	nFDEK(226.078)SSTGQYLDKAEKc	nFDEKSSTGQYLDKAEKc	AT1G13930.1	AT1G13930.1;AT1G13930.2;AT1G13930.3	| Symbols: | Involved in response to salt stress. Knockout mutants are hypersensitive to salt stress. | chr1:4761091-4761558 FORWARD LENGTH=155	Case;Control	1	293510.0547	0		0		0		0		0		1	135875.3154	0		0		0		0		1	2471937.688	3
nSLIGLINKc	nSLIGLINKc	nSLIGLINKc	AT1G14830.1	AT1G14830.1	| Symbols: ADL1C, ADL5, DRP1C, DL1C | DYNAMIN-like 1C | chr1:5107699-5111470 REVERSE LENGTH=614	Case;Control	1	873258.6172	1	6491877.469	0		1	8357960.805	1	3606749.973	1	10643706.02	0		1	3545199.406	1	1709950.68	1	13908564.89	1	3635814.648	1	15006746.53	10
nNSVGLTQQEILQLPTGPRc	nNSVGLTQQEILQLPTGPRc	nNSVGLTQQEILQLPTGPRc	AT3G26400.1	AT3G26400.1	| Symbols: EIF4B1 | eukaryotic translation initiation factor 4B1 | chr3:9666616-9669081 FORWARD LENGTH=532	Case	0		0		0		0		1	268083.2734	0		0		0		1	1836308.688	0		2	806425.7188;517497.6875	0		4
nVAVLGAAGGIGQPLSLLIKc	nVAVLGAAGGIGQPLSLLIKc	nVAVLGAAGGIGQPLSLLIKc	AT3G47520.1	AT3G47520.1	| Symbols: MDH | malate dehydrogenase | chr3:17513657-17514868 FORWARD LENGTH=403	Case;Control	1	637464.2744	0		1	1122924.18	1	469434.1875	1	198422.0742	0		0		0		0		0		1	238458.793	0		5
nM(15.995)VDVLVEQNIVPGIKc	nM(15.995)VDVLVEQNIVPGIKc	nMVDVLVEQNIVPGIKc	AT4G38970.1	AT2G21330.1;AT2G21330.2;AT2G21330.3;AT4G38970.1;AT4G38970.2	| Symbols: FBA2 | fructose-bisphosphate aldolase 2 | chr4:18163714-18165659 REVERSE LENGTH=398	Case;Control	0		0		1	3655650.789	1	4643871.016	1	495289.0566	1	9192497.719	0		0		2	8634633.523;1559965.555	1	3932547.875	1	1847465.645	0		8
nQYFLGLEKc	nQYFLGLEKc	nQYFLGLEKc	AT1G61520.1	AT1G61520.1;AT1G61520.2;AT1G61520.3	| Symbols: LHCA3 | photosystem I light harvesting complex gene 3 | chr1:22700152-22701149 FORWARD LENGTH=273	Case;Control	0		1	2529800.793	0		0		1	1501982.74	2	4079597.875;5570633.406	0		1	1577296.367	1	1809163.313	0		0		0		6
nIAQIIGPVLDVAFPPGKc	nIAQIIGPVLDVAFPPGKc	nIAQIIGPVLDVAFPPGKc	ATCG00480.1	ATCG00480.1	| Symbols: ATPB, PB | ATP synthase subunit beta | chrC:52660-54156 REVERSE LENGTH=498	Case;Control	0		0		1	245862.4492	0		2	318616.7734;102556.5391	1	1037685.625	0		0		3	816492.2344;568934.8828;679913.75	0		0		0		7
nTEGISTSDIIM(15.995)Rc	nTEGISTSDIIM(15.995)Rc	nTEGISTSDIIMRc	AT2G32260.1	AT2G32260.1;AT4G15130.1	| Symbols: ATCCT1, CCT1 | phosphorylcholine cytidylyltransferase | chr2:13697645-13700241 FORWARD LENGTH=332	Case;Control	0		0		0		0		0		1	3576221.625	0		0		0		0		1	839241	0		2
nDSPLDIIAINDTGGVKc	nDSPLDIIAINDTGGVKc	nDSPLDIIAINDTGGVKc	AT3G26650.1	AT3G26650.1	| Symbols: GAPA, GAPA-1 | glyceraldehyde 3-phosphate dehydrogenase A subunit | chr3:9795226-9796848 FORWARD LENGTH=396	Case;Control	0		0		0		1	2705668.609	2	4093274.383;4173655.057	0		0		1	2181374.344	1	2547036.023	0		1	1226885.961	0		6
nLIVAGASAYARc	nLIVAGASAYARc	nLIVAGASAYARc	AT4G37930.1	AT4G37930.1;AT5G26780.1;AT5G26780.2;AT5G26780.3	| Symbols: SHM1, STM, SHMT1 | serine transhydroxymethyltransferase 1 | chr4:17831891-17834742 REVERSE LENGTH=517	Case;Control	1	233268.1494	0		0		0		1	3158346.906	0		1	85529.00293	1	1332419.703	1	6276954.531	1	4056068.281	1	1784253.895	1	3319031.797	8
nTGLSDAIDRc	nTGLSDAIDRc	nTGLSDAIDRc	AT1G21440.1	AT1G21440.1	| Symbols: | Phosphoenolpyruvate carboxylase family protein | chr1:7502325-7504103 REVERSE LENGTH=336	Case;Control	0		0		0		0		1	936566.1816	0		0		0		0		1	2786539.086	0		0		2
nSDDQVESYIK(242.073)PSYGRc	nSDDQVESYIK(242.073)PSYGRc	nSDDQVESYIKPSYGRc	AT5G39570.1	AT5G39570.1	| Symbols: | FUNCTIONS IN: molecular_function unknown; INVOLVED IN: biological_process unknown; LOCATED IN: cytosol, nucleus; EXPRESSED IN: 25 plant structures; EXPRESSED DURING: 14 growth stages; BEST Arabidopsis thaliana protein match is: glycine-rich protein (TAIR:AT3G29075.1); Has 30201 Blast hits to 17322 proteins in 780 species: Archae - 12; Bacteria - 1396; Metazoa - 17338; Fungi - 3422; P…	Case	1	71080.04102	0		0		0		0		0		0		0		1	4132543.219	0		0		0		2
nYTGGASGDSAASESLYEEGYKYc	nYTGGASGDSAASESLYEEGYKYc	nYTGGASGDSAASESLYEEGYKYc	AT4G26530.1	AT4G26530.1;AT4G26530.2	| Symbols: | Aldolase superfamily protein | chr4:13391566-13392937 FORWARD LENGTH=358	Case;Control	0		0		0		1	690638.4063	1	143196.9883	0		0		0		0		1	732843.5	1	167968.7109	0		4
nVANGEPLPLSQSEVPM(15.995)SGHAFEARc	nVANGEPLPLSQSEVPM(15.995)SGHAFEARc	nVANGEPLPLSQSEVPMSGHAFEARc	AT1G03090.2	AT1G03090.1;AT1G03090.2	| Symbols: MCCA | methylcrotonyl-CoA carboxylase alpha chain, mitochondrial / 3-methylcrotonyl-CoA carboxylase 1 (MCCA) | chr1:739715-743819 FORWARD LENGTH=734	Case;Control	0		0		0		0		1	674302.2383	1	14065332.56	0		1	1042053.984	1	3044726.277	1	2937466.5	1	999920.9766	1	6073500.641	7
nASLGM(15.995)K(242.073)PLRDc	nASLGM(15.995)K(242.073)PLRDc	nASLGMKPLRDc	AT2G40650.1	AT2G40650.1	| Symbols: | PRP38 family protein | chr2:16963588-16965596 REVERSE LENGTH=355	Case;Control	1	165459.3281	1	1858521.156	4	915220.7266;1358933.186;1312176.496;538246.6992	1	1600350.57	1	3877457.5	1	2901826.094	3	137816.1094;201144.6118;88144.4624	1	3983692.742	2	25703499.88;20996130.54	1	4864420.438	0		1	5115480.609	17
nITDFGVSKc	nITDFGVSKc	nITDFGVSKc	AT4G26070.2	AT4G26070.1;AT4G26070.2;AT4G26070.3	| Symbols: MEK1, NMAPKK, ATMEK1, MKK1 | MAP kinase/ ERK kinase 1 | chr4:13217797-13219695 FORWARD LENGTH=354	Case	1	125361.019	0		2	5459047.184;2069992.547	0		2	2077125.219;4815713.961	0		1	2610763.871	0		1	17201248.91	0		1	13486008.36	0		8
nVDNPLEFLGVLKc	nVDNPLEFLGVLKc	nVDNPLEFLGVLKc	AT5G10470.2	AT5G10470.1;AT5G10470.2	| Symbols: KAC1 | kinesin like protein for actin based chloroplast movement 1 | chr5:3290121-3297248 REVERSE LENGTH=1274	Case	0		0		0		0		1	185517.6289	0		0		0		0		0		1	223595.5488	0		2
nIEDLSSQIQSQAAEQFK(242.073)APDLSNVISKc	nIEDLSSQIQSQAAEQFK(242.073)APDLSNVISKc	nIEDLSSQIQSQAAEQFKAPDLSNVISKc	AT3G12390.1	AT3G12390.1	| Symbols: | Nascent polypeptide-associated complex (NAC), alpha subunit family protein | chr3:3942344-3943595 FORWARD LENGTH=203	Case;Control	0		0		1	361586.5156	0		1	104687.2363	0		0		1	3230781.25	1	2112645.352	1	2504148.25	0		1	3613077.688	6
nEDLAALEKDYEEVGAEGGDDEEDEGEDYc	nEDLAALEKDYEEVGAEGGDDEEDEGEDYc	nEDLAALEKDYEEVGAEGGDDEEDEGEDYc	AT5G19770.1	AT5G19770.1;AT5G19780.1	| Symbols: TUA3 | tubulin alpha-3 | chr5:6682761-6684474 REVERSE LENGTH=450	Case;Control	0		1	2055818.281	0		0		1	959949.0469	1	18133111	0		1	2944551.688	0		0		1	954599.0625	1	13710877.88	6
nKPYKDTLINVKc	nKPYKDTLINVKc	nKPYKDTLINVKc	AT1G36160.1	AT1G36160.1;AT1G36160.2	| Symbols: ACC1, AT-ACC1, EMB22, GK, PAS3 | acetyl-CoA carboxylase 1 | chr1:13534196-13543773 FORWARD LENGTH=2254	Case;Control	0		2	23594770.81;5781961.352	0		2	28179900.88;13158135.98	1	1031747.793	2	79529384.19;4144173.469	0		2	3071446.254;517715.3281	0		2	14527526.63;3669560.375	0		2	10361830.7;1977504.125	13
nTSSETSSHPPGTIVAPMAGLVVKc	nTSSETSSHPPGTIVAPMAGLVVKc	nTSSETSSHPPGTIVAPMAGLVVKc	AT1G03090.2	AT1G03090.1;AT1G03090.2	| Symbols: MCCA | methylcrotonyl-CoA carboxylase alpha chain, mitochondrial / 3-methylcrotonyl-CoA carboxylase 1 (MCCA) | chr1:739715-743819 FORWARD LENGTH=734	Case;Control	0		0		0		1	938136.7813	0		0		0		1	8226131.734	0		1	9909897.891	1	3216441.113	0		4
nIEGLLAAFPKc	nIEGLLAAFPKc	nIEGLLAAFPKc	AT5G05010.1	AT5G05010.1;AT5G05010.2	| Symbols: | clathrin adaptor complexes medium subunit family protein | chr5:1477137-1479872 FORWARD LENGTH=527	Case	0		0		0		0		1	894853.6523	0		0		0		1	1691625.711	0		0		0		2
nESQEQQANNNADAVDEAAGSEPTEEESPIDVKc	nESQEQQANNNADAVDEAAGSEPTEEESPIDVKc	nESQEQQANNNADAVDEAAGSEPTEEESPIDVKc	AT2G25670.1	AT2G25670.1;AT2G25670.2	| Symbols: | BEST Arabidopsis thaliana protein match is: copper ion binding (TAIR:AT4G32610.1); Has 43784 Blast hits to 26928 proteins in 1799 species: Archae - 86; Bacteria - 6347; Metazoa - 15971; Fungi - 5398; Plants - 1931; Viruses - 259; Other Eukaryotes - 13792 (source: NCBI BLink). | chr2:10929062-10930619 REVERSE LENGTH=318	Case;Control	0		1	1850152.625	0		3	493601.5156;3052040.969;1745862.25	1	134747.0273	2	1294467.406;2877474.625	0		2	3208485.406;2692421.047	0		1	2058762.406	0		2	15593390.31;6952938.938	12
nTVGAGVIGTILEc	nTVGAGVIGTILEc	nTVGAGVIGTILEc	AT4G20360.1	AT4G20360.1	| Symbols: ATRAB8D, ATRABE1B, RABE1b | RAB GTPase homolog E1B | chr4:10990036-10991466 FORWARD LENGTH=476	Case;Control	0		1	5876459.734	0		1	12773391.27	1	324224.3613	0		0		0		0		1	7136925.594	0		1	2853642.969	5
nTREGNDLYM(15.995)EM(15.995)Kc	nTREGNDLYM(15.995)EM(15.995)Kc	nTREGNDLYMEMKc	ATCG00480.1	ATCG00480.1	| Symbols: ATPB, PB | ATP synthase subunit beta | chrC:52660-54156 REVERSE LENGTH=498	Case;Control	0		1	1084413.986	0		1	2575938.555	1	432231.8984	1	395158.25	0		0		0		2	3467950.965;352940.957	0		2	4231663.492;226714.5625	8
nDFPAAGSNISESQLDEQRc	nDFPAAGSNISESQLDEQRc	nDFPAAGSNISESQLDEQRc	AT3G14010.1	AT3G14010.1;AT3G14010.2;AT3G14010.3;AT3G14010.4	| Symbols: CID4 | CTC-interacting domain 4 | chr3:4637164-4640691 FORWARD LENGTH=595	Case	0		0		0		0		1	162026.4922	0		0		0		1	430035.2031	0		0		0		2
nM(15.995)VLFPK(242.073)SPSPVNKc	nM(15.995)VLFPK(242.073)SPSPVNKc	nMVLFPKSPSPVNKc	AT1G43690.1	AT1G43690.1	| Symbols: | ubiquitin interaction motif-containing protein | chr1:16478519-16482589 FORWARD LENGTH=599	Case;Control	1	202456.0391	1	780857.875	3	489424.25;844122.2969;250582.3438	1	2412421.719	1	276760.7852	2	2535761.531;7214514.063	1	51079.52344	1	887339.3438	3	4141112.219;3488018.422;10648263.23	1	2585755.203	2	638700.4531;365266.7891	1	5173049.969	18
nLPLQDVYKc	nLPLQDVYKc	nLPLQDVYKc	AT1G07920.1	AT1G07920.1;AT1G07930.1;AT1G07930.2;AT1G07940.1;AT1G07940.2;AT5G60390.1;AT5G60390.2;AT5G60390.3	| Symbols: | GTP binding Elongation factor Tu family protein | chr1:2455559-2457001 FORWARD LENGTH=449	Case;Control	0		1	2152391.594	1	5271412.727	1	4581338.469	1	3698348.209	1	5581367.766	0		1	2077130.602	2	4012287.219;4849251.477	1	3150287.703	0		1	7298522.313	10
nGIYYVMDYFKc	nGIYYVMDYFKc	nGIYYVMDYFKc	AT5G26000.1	AT5G26000.1;AT5G26000.2	| Symbols: TGG1, BGLU38 | thioglucoside glucohydrolase 1 | chr5:9079678-9082347 REVERSE LENGTH=541	Case;Control	1	1330484.107	1	1523395.938	0		0		0		1	2613426.25	0		1	1635538.969	0		0		0		0		4
nFSFAWSRc	nFSFAWSRc	nFSFAWSRc	AT5G25980.1	AT5G25980.1;AT5G25980.2;AT5G25980.3	| Symbols: TGG2, BGLU37 | glucoside glucohydrolase 2 | chr5:9072730-9075143 FORWARD LENGTH=467	Case;Control	1	3025498.074	1	10452291.66	0		1	7927394.672	0		1	17468601.39	0		1	12978499	0		1	9759406.328	0		0		6
nVAILGAAGGIGQPLALLM(15.995)Kc	nVAILGAAGGIGQPLALLM(15.995)Kc	nVAILGAAGGIGQPLALLMKc	AT1G53240.1	AT1G53240.1	| Symbols: mMDH1 | Lactate/malate dehydrogenase family protein | chr1:19854966-19856802 REVERSE LENGTH=341	Case	0		0		0		0		1	231644.8301	0		0		0		1	795474.8281	0		1	330655.9648	0		3
nLGIQTVAVYSDADRc	nLGIQTVAVYSDADRc	nLGIQTVAVYSDADRc	AT1G03090.2	AT1G03090.1;AT1G03090.2	| Symbols: MCCA | methylcrotonyl-CoA carboxylase alpha chain, mitochondrial / 3-methylcrotonyl-CoA carboxylase 1 (MCCA) | chr1:739715-743819 FORWARD LENGTH=734	Case;Control	0		0		0		1	887341.7969	1	694676.1563	0		0		0		0		1	1985617.188	1	946735.3906	0		4
nGTVELAGTDGETTTQGLDGLGDRc	nGTVELAGTDGETTTQGLDGLGDRc	nGTVELAGTDGETTTQGLDGLGDRc	AT3G52930.1	AT3G52930.1	| Symbols: | Aldolase superfamily protein | chr3:19627383-19628874 REVERSE LENGTH=358	Case;Control	0		0		0		1	662527.0625	1	970267.5703	0		0		0		1	2047594.719	0		1	757398.625	0		4
nSVNASK(226.078)QEILVHLAEMENANESVKc	nSVNASK(226.078)QEILVHLAEMENANESVKc	nSVNASKQEILVHLAEMENANESVKc	AT1G68910.1	AT1G68910.1;AT1G68910.2;AT1G68910.3	| Symbols: WIT2 | WPP domain-interacting protein 2 | chr1:25908234-25910485 REVERSE LENGTH=627	Case;Control	1	328904.9004	0		0		0		0		1	5295655.828	0		0		0		0		0		1	3862709.938	3
nTSVPFEPVYSDGNASFVADYRc	nTSVPFEPVYSDGNASFVADYRc	nTSVPFEPVYSDGNASFVADYRc	AT4G13430.1	AT4G13430.1	| Symbols: IIL1, ATLEUC1 | isopropyl malate isomerase large subunit 1 | chr4:7804194-7807789 REVERSE LENGTH=509	Case;Control	0		0		0		1	2927429.656	0		0		0		0		0		1	2669095.313	1	406350.2773	0		3
nAISQELRc	nAISQELRc	nAISQELRc	AT4G26070.2	AT4G26070.1;AT4G26070.2;AT4G26070.3	| Symbols: MEK1, NMAPKK, ATMEK1, MKK1 | MAP kinase/ ERK kinase 1 | chr4:13217797-13219695 FORWARD LENGTH=354	Case	0		0		0		0		1	21752367.4	0		0		0		1	184102449.8	0		1	49071525.08	0		3
nITYTLIKc	nITYTLIKc	nITYTLIKc	AT1G78900.1	AT1G78900.1;AT1G78900.2	| Symbols: VHA-A | vacuolar ATP synthase subunit A | chr1:29660463-29664575 FORWARD LENGTH=623	Case	0		0		0		0		1	998259.7578	0		0		0		1	3683627.703	0		1	1401630.484	0		3
nADVSK(242.073)M(15.995)NSFRc	nADVSK(242.073)M(15.995)NSFRc	nADVSKMNSFRc	AT2G28150.1	AT2G28150.1	| Symbols: | Domain of unknown function (DUF966) | chr2:12000015-12002227 FORWARD LENGTH=540	Case;Control	0		1	856612.0156	5	408456.4844;152059.4648;217949.8848;252646.6865;321502.3809	1	1450139.266	2	274934.6367;423756.8945	1	852834.5938	1	831126.7539	1	660936.7422	1	78906778.19	1	1152580.172	0		1	1228185.359	15
nYLIENGAKc	nYLIENGAKc	nYLIENGAKc	AT3G12780.1	AT3G12780.1	| Symbols: PGK1 | phosphoglycerate kinase 1 | chr3:4061127-4063140 REVERSE LENGTH=481	Case;Control	0		1	2374338.137	0		0		0		0		0		0		1	20704893.5	1	2454165.203	1	12917531.36	1	3285809.164	5
nLGPNYLQLPVNAPKc	nLGPNYLQLPVNAPKc	nLGPNYLQLPVNAPKc	AT1G20620.1	AT1G20620.1;AT1G20620.2;AT1G20620.4;AT1G20620.5;AT1G20630.1;AT4G35090.1;AT4G35090.2	| Symbols: CAT3, SEN2, ATCAT3 | catalase 3 | chr1:7143142-7146193 FORWARD LENGTH=492	Case;Control	0		0		1	9929675.992	0		2	9478730.578;1300997.998	1	7570990.688	0		1	4233853.906	2	5129944.281;789661.2109	0		0		0		7
nSTYNDINPGM(15.995)IIPYRc	nSTYNDINPGM(15.995)IIPYRc	nSTYNDINPGMIIPYRc	AT2G44060.1	AT2G44060.1;AT2G44060.2	| Symbols: | Late embryogenesis abundant protein, group 2 | chr2:18226922-18227988 FORWARD LENGTH=325	Case	0		0		1	386367.75	0		0		0		0		0		0		0		1	824798.4375	0		2
nIPGVISASSFDGKc	nIPGVISASSFDGKc	nIPGVISASSFDGKc	AT3G63460.1	AT3G63460.1;AT3G63460.2;AT3G63460.3	| Symbols: | transducin family protein / WD-40 repeat family protein | chr3:23431009-23437241 REVERSE LENGTH=1104	Case	0		0		0		0		1	1401042.836	0		0		0		1	6024129.969	0		1	636109.9375	0		3
nLSSDPTTTSQLVANEPASFTGSEVRc	nLSSDPTTTSQLVANEPASFTGSEVRc	nLSSDPTTTSQLVANEPASFTGSEVRc	AT3G02090.1	AT3G02090.1;AT3G02090.2	| Symbols: MPPBETA | Insulinase (Peptidase family M16) protein | chr3:365624-368526 FORWARD LENGTH=531	Case	0		0		0		0		1	452145.0977	0		0		0		1	1023580.969	0		0		0		2
nHYDPLYPFGFGLTTKPYKc	nHYDPLYPFGFGLTTKPYKc	nHYDPLYPFGFGLTTKPYKc	AT5G20950.1	AT5G20950.1;AT5G20950.2	| Symbols: | Glycosyl hydrolase family protein | chr5:7107609-7110775 REVERSE LENGTH=624	Case;Control	1	603443.5508	0		0		0		0		0		0		1	1370756.484	0		0		0		0		2
nSSTVM(15.995)ENEEILRc	nSSTVM(15.995)ENEEILRc	nSSTVMENEEILRc	AT5G04140.1	AT5G04140.1;AT5G04140.2	| Symbols: GLU1, GLS1, GLUS, FD-GOGAT | glutamate synthase 1 | chr5:1130031-1138186 FORWARD LENGTH=1622	Case;Control	0		0		0		0		1	922405.8984	1	1896008.688	0		1	1137173.43	0		2	4744926.688;2836854.75	1	6215085.031	1	2070381.875	7
nIAPVSQLSPPSYKc	nIAPVSQLSPPSYKc	nIAPVSQLSPPSYKc	AT4G16330.1	AT4G16330.1;AT4G16330.2	| Symbols: | 2-oxoglutarate (2OG) and Fe(II)-dependent oxygenase superfamily protein | chr4:9226298-9227235 REVERSE LENGTH=258	Case	0		0		0		0		1	1780695.176	0		0		0		1	10795568.2	0		1	1274395.742	0		3
nIIQVVSNRc	nIIQVVSNRc	nIIQVVSNRc	AT3G26650.1	AT3G26650.1	| Symbols: GAPA, GAPA-1 | glyceraldehyde 3-phosphate dehydrogenase A subunit | chr3:9795226-9796848 FORWARD LENGTH=396	Case;Control	0		0		0		1	3417335.461	0		1	3316377.594	0		1	1118672.164	1	20200799.09	1	3544709.133	0		1	3238399.977	6
nTVLIPIAHGTEPLEAVAM(15.995)ITVLRc	nTVLIPIAHGTEPLEAVAM(15.995)ITVLRc	nTVLIPIAHGTEPLEAVAMITVLRc	AT3G14990.1	AT3G14990.1	| Symbols: | Class I glutamine amidotransferase-like superfamily protein | chr3:5047510-5049621 FORWARD LENGTH=392	Case;Control	1	183108.7754	1	1181349.102	0		1	1773256.688	0		0		0		1	1123145.984	0		0		0		0		4
nSGSAADSQVVSDYVRc	nSGSAADSQVVSDYVRc	nSGSAADSQVVSDYVRc	AT4G31300.1	AT4G31300.1;AT4G31300.2;AT4G31300.3	| Symbols: PBA1 | N-terminal nucleophile aminohydrolases (Ntn hydrolases) superfamily protein | chr4:15188927-15190935 FORWARD LENGTH=233	Case	1	127944.1025	0		0		0		0		0		1	87708.44336	0		1	3852694.75	0		1	645239.375	0		4
nHVPGFVSKc	nHVPGFVSKc	nHVPGFVSKc	AT3G52960.1	AT3G52960.1	| Symbols: | Thioredoxin superfamily protein | chr3:19639699-19640403 FORWARD LENGTH=234	Case;Control	1	2030352.059	0		0		0		0		1	5453417.625	1	1748899.6	0		0		1	5644822.555	0		0		4
nGNYQVVPVELK(242.073)PAQVQRc	nGNYQVVPVELK(242.073)PAQVQRc	nGNYQVVPVELKPAQVQRc	AT3G54760.1	AT3G54760.1;AT3G54760.2	| Symbols: | dentin sialophosphoprotein-related | chr3:20269659-20272037 REVERSE LENGTH=792	Case;Control	0		1	1659453.813	0		1	1911810.156	0		0		0		0		1	8091610.367	0		0		1	4495381.641	4
nNILFVISKPDVFKc	nNILFVISKPDVFKc	nNILFVISKPDVFKc	AT3G12390.1	AT3G12390.1;AT5G13850.1	| Symbols: | Nascent polypeptide-associated complex (NAC), alpha subunit family protein | chr3:3942344-3943595 FORWARD LENGTH=203	Case;Control	1	681497.4297	0		0		1	3653812.844	0		2	5691648.344;7615748.563	0		2	3006131.156;2886250.688	0		2	2085050.891;1629254.313	0		2	3659687.438;4483769.281	10
nTPVSLDMLGRc	nTPVSLDMLGRc	nTPVSLDMLGRc	AT1G20260.1	AT1G20260.1;AT1G76030.1;AT4G38510.1;AT4G38510.2;AT4G38510.3;AT4G38510.4;AT4G38510.5	| Symbols: | ATPase, V1 complex, subunit B protein | chr1:7016971-7020290 FORWARD LENGTH=487	Case;Control	1	1038389.139	1	8465504.031	0		1	5416420.563	0		1	10094192.08	0		1	7069172.391	0		1	6896001.063	1	5027728.461	1	10983952.27	8
nM(15.995)PFVATKc	nM(15.995)PFVATKc	nMPFVATKc	AT1G11860.1	AT1G11860.1;AT1G11860.2;AT1G11860.3	| Symbols: | Glycine cleavage T-protein family | chr1:4001801-4003245 FORWARD LENGTH=408	Case	0		0		1	2450172.041	0		0		0		0		0		1	27706202.38	0		0		0		2
nANFPK(242.073)AAAASKGPKc	nANFPK(242.073)AAAASKGPKc	nANFPKAAAASKGPKc	AT3G53020.1	AT3G53020.1	| Symbols: STV1, RPL24B, RPL24 | Ribosomal protein L24e family protein | chr3:19660749-19661912 REVERSE LENGTH=163	Case;Control	0		1	1447312.938	1	5654568.188	1	1659420.859	1	1374262.113	1	4234651.109	1	1939941.66	1	3722486.648	2	36934446.06;5791090.25	1	2259452.789	0		1	4275005.25	11
nANFPK(226.078)AAAASKc	nANFPK(226.078)AAAASKc	nANFPKAAAASKc	AT3G53020.1	AT3G53020.1	| Symbols: STV1, RPL24B, RPL24 | Ribosomal protein L24e family protein | chr3:19660749-19661912 REVERSE LENGTH=163	Case;Control	1	159634.1406	1	1316176.852	0		1	3395025.648	0		1	3044768.578	1	216858.3071	0		1	18932124.25	0		0		1	4015829.344	7
nVTVVPSAAALVIKc	nVTVVPSAAALVIKc	nVTVVPSAAALVIKc	AT2G37190.1	AT2G37190.1;AT3G53430.1;AT5G60670.1	| Symbols: | Ribosomal protein L11 family protein | chr2:15619559-15620059 REVERSE LENGTH=166	Case	0		0		1	1249325.984	0		1	1116369.242	0		0		0		1	5468976.125	0		0		0		3
nSVTPEPTNPFYASSGQSGK(226.078)TYASVVAAAAAAAADKEDGGAVSSAKc	nSVTPEPTNPFYASSGQSGK(226.078)TYASVVAAAAAAAADKEDGGAVSSAKc	nSVTPEPTNPFYASSGQSGKTYASVVAAAAAAAADKEDGGAVSSAKc	AT4G02510.1	AT4G02510.1	| Symbols: TOC159, TOC86, PPI2, TOC160, ATTOC159 | translocon at the outer envelope membrane of chloroplasts 159 | chr4:1104766-1109360 FORWARD LENGTH=1503	Case;Control	1	140402.916	1	3557422.141	1	365255.6758	2	2991899.25;1702117.781	2	176200.8418;951791.875	0		1	2719192.699	1	26682477.75	7	16471078.48;23545678.49;61402963.38;2075208.148;3831363.156;8183938;29101776.81	1	13984629.31	3	395546.5898;1699516.105;2975343.066	2	65694662.16;7956828	22
nFPTKPAPPSQAVRc	nFPTKPAPPSQAVRc	nFPTKPAPPSQAVRc	AT5G47210.1	AT5G47210.1;AT5G47210.2;AT5G47210.3	| Symbols: | Hyaluronan / mRNA binding family | chr5:19169222-19171012 REVERSE LENGTH=357	Case;Control	0		1	1543092.691	0		1	3040090.688	1	1281286.945	0		0		0		0		1	2636087.445	0		1	3095558.75	5
nTASTPTGGGAAASTQQTGKc	nTASTPTGGGAAASTQQTGKc	nTASTPTGGGAAASTQQTGKc	AT1G75340.1	AT1G75340.1;AT1G75340.2	| Symbols: | Zinc finger C-x8-C-x5-C-x3-H type family protein | chr1:28269153-28271873 REVERSE LENGTH=435	Case	0		0		1	234098.6523	0		1	72008.82422	0		0		0		1	135404.5977	0		0		0		3
nGGFVSNIPGDVPRVDGQLAVARc	nGGFVSNIPGDVPRVDGQLAVARc	nGGFVSNIPGDVPRVDGQLAVARc	AT2G20630.1	AT2G20630.1;AT2G20630.2;AT4G28400.1	| Symbols: PIA1 | PP2C induced by AVRRPM1 | chr2:8897826-8899648 REVERSE LENGTH=279	Case	0		0		1	596005.9766	0		0		0		0		0		1	2028611.727	0		1	505565.0664	0		3
nIIEEGPITVAPPETVKc	nIIEEGPITVAPPETVKc	nIIEEGPITVAPPETVKc	AT1G36160.1	AT1G36160.1;AT1G36160.2	| Symbols: ACC1, AT-ACC1, EMB22, GK, PAS3 | acetyl-CoA carboxylase 1 | chr1:13534196-13543773 FORWARD LENGTH=2254	Case;Control	0		0		2	311005.7422;1087902.359	1	6357048.609	1	4926616.32	0		0		0		1	5311740.938	2	4369049.813;2328657.297	1	575267.4609	0		8
nTNSSPIVGSPVNNNTWSSKc	nTNSSPIVGSPVNNNTWSSKc	nTNSSPIVGSPVNNNTWSSKc	AT2G41900.1	AT2G41900.1	| Symbols: | CCCH-type zinc finger protein with ARM repeat domain | chr2:17491352-17493502 FORWARD LENGTH=716	Case	1	91610.83594	0		0		0		1	441767.9609	0		0		0		1	1406870.547	0		1	243513.3555	0		4
nAAYDNGTSAIPNRc	nAAYDNGTSAIPNRc	nAAYDNGTSAIPNRc	AT2G37040.1	AT2G37040.1	| Symbols: PAL1, ATPAL1 | PHE ammonia lyase 1 | chr2:15557602-15560237 REVERSE LENGTH=725	Case	0		0		0		0		1	443142.9688	0		0		0		0		0		1	4857099.875	0		2
nSYGEDSLPEEAVKc	nSYGEDSLPEEAVKc	nSYGEDSLPEEAVKc	AT1G56220.1	AT1G56220.1;AT1G56220.2;AT1G56220.3;AT1G56220.4	| Symbols: | Dormancy/auxin associated family protein | chr1:21043414-21044469 FORWARD LENGTH=137	Case;Control	0		0		0		1	6985060.234	0		1	10352329.16	1	54455.11865	1	2922996.438	0		1	5082572.281	0		1	6333453.469	6
nSLEDLGAPEYNPIFLKKc	nSLEDLGAPEYNPIFLKKc	nSLEDLGAPEYNPIFLKKc	AT4G24800.1	AT4G24800.1;AT4G24800.2;AT4G24800.3	| Symbols: | MA3 domain-containing protein | chr4:12782463-12784902 FORWARD LENGTH=702	Case;Control	1	406390.2852	0		0		0		0		0		0		0		0		0		0		1	3467363	2
nLTSDPSTRc	nLTSDPSTRc	nLTSDPSTRc	AT1G12270.1	AT1G12270.1	| Symbols: Hop1 | stress-inducible protein, putative | chr1:4172105-4174575 FORWARD LENGTH=572	Case	0		0		1	1197558.921	0		1	2259811.205	0		0		0		1	3210998.684	0		1	9007102.246	0		4
nTTVITQGADPVVVAEDGKc	nTTVITQGADPVVVAEDGKc	nTTVITQGADPVVVAEDGKc	AT3G09820.1	AT3G09820.1;AT3G09820.2;AT5G03300.1	| Symbols: ADK1, ATADK1 | adenosine kinase 1 | chr3:3012122-3014624 FORWARD LENGTH=344	Case;Control	0		1	1403930.297	0		1	894616.125	1	432258.4844	1	1944417.781	1	64969.23535	0		1	6746862.391	0		1	1351678.422	0		7
nKKFETLSYLPDLTDSELAKc	nKKFETLSYLPDLTDSELAKc	nKKFETLSYLPDLTDSELAKc	AT1G67090.1	AT1G67090.1;AT1G67090.2	| Symbols: RBCS1A | ribulose bisphosphate carboxylase small chain 1A | chr1:25048465-25049249 REVERSE LENGTH=180	Case;Control	0		0		1	736987.7031	2	4264281.563;6599222.125	0		1	6364279.875	0		2	1494232.266;1685613.031	0		1	2772819.094	0		2	7039613.906;5074016.563	9
nSSLDAFKc	nSSLDAFKc	nSSLDAFKc	AT3G08580.1	AT3G08580.1;AT3G08580.2	| Symbols: AAC1 | ADP/ATP carrier 1 | chr3:2605706-2607030 REVERSE LENGTH=381	Case;Control	0		0		0		1	7120827.223	1	925361.2891	0		0		0		0		1	5889805.227	0		0		3
nSQGPDLLGKc	nSQGPDLLGKc	nSQGPDLLGKc	AT2G30860.1	AT2G30860.1;AT2G30860.2;AT2G30870.1	| Symbols: ATGSTF9, GLUTTR, ATGSTF7, GSTF9 | glutathione S-transferase PHI 9 | chr2:13139132-13140057 FORWARD LENGTH=215	Case;Control	0		0		0		0		1	1524707.766	1	2627939.266	0		0		1	31664822.13	0		0		0		3
nTLFQSSRc	nTLFQSSRc	nTLFQSSRc	AT1G73450.1	AT1G73450.1;AT1G73460.1	| Symbols: | Protein kinase superfamily protein | chr1:27613856-27618635 FORWARD LENGTH=1152	Case;Control	0		0		0		0		0		1	8149802.859	0		0		0		0		1	12466973.52	0		2
nSIQFNPWQFQDLSTc	nSIQFNPWQFQDLSTc	nSIQFNPWQFQDLSTc	AT3G09300.1	AT3G09300.1	| Symbols: ORP3B | OSBP(oxysterol binding protein)-related protein 3B | chr3:2858068-2860462 FORWARD LENGTH=458	Case;Control	0		0		0		1	559230.0781	1	135255.2793	0		0		0		1	375035.5781	0		1	327730.2461	0		4
nNQDVQQQNIYSPLQKc	nNQDVQQQNIYSPLQKc	nNQDVQQQNIYSPLQKc	AT1G15290.1	AT1G15290.1	| Symbols: | Tetratricopeptide repeat (TPR)-like superfamily protein | chr1:5257327-5264814 REVERSE LENGTH=1608	Case	0		0		0		0		1	213444.3555	0		0		0		0		0		1	125696.2813	0		2
nLGDGGFELTPGASRc	nLGDGGFELTPGASRc	nLGDGGFELTPGASRc	AT1G75040.1	AT1G75040.1	| Symbols: PR5, PR-5 | pathogenesis-related gene 5 | chr1:28177754-28178731 FORWARD LENGTH=239	Case	0		0		0		0		1	1613211.684	0		0		0		1	1764088.43	0		1	1195873.93	0		3
nTVDEEGPAPEAPRc	nTVDEEGPAPEAPRc	nTVDEEGPAPEAPRc	AT3G54540.1	AT3G54540.1	| Symbols: ATGCN4, GCN4 | general control non-repressible 4 | chr3:20190393-20192564 FORWARD LENGTH=723	Case;Control	0		1	3731758.07	0		1	953772.8047	3	69833.41504;302663.5244;62764.64258	1	3096562.328	0		1	544495.1563	0		1	1388073.117	0		1	2170076.813	9
nETTSAEFLKc	nETTSAEFLKc	nETTSAEFLKc	AT5G40490.1	AT5G40490.1	| Symbols: | RNA-binding (RRM/RBD/RNP motifs) family protein | chr5:16225483-16227423 FORWARD LENGTH=423	Case	0		0		1	2097728.207	0		1	2791272.617	0		0		0		3	2492464.842;1517092.121;612572.1934	0		2	4850455.461;425875.439	0		7
nTVHNNFSGLFFGLPFTKc	nTVHNNFSGLFFGLPFTKc	nTVHNNFSGLFFGLPFTKc	AT2G42220.1	AT2G42220.1	| Symbols: | Rhodanese/Cell cycle control phosphatase superfamily protein | chr2:17592105-17593305 FORWARD LENGTH=234	Case;Control	1	1200137.381	1	2963833.063	0		1	2359626.344	0		1	3095525.953	0		1	4651167.922	0		1	2690448.828	0		1	10485166.09	7
nVLPGVIALDEAIPVTVc	nVLPGVIALDEAIPVTVc	nVLPGVIALDEAIPVTVc	AT3G12780.1	AT3G12780.1	| Symbols: PGK1 | phosphoglycerate kinase 1 | chr3:4061127-4063140 REVERSE LENGTH=481	Case	0		0		1	1452557.789	0		1	80519.97852	0		0		0		2	2018460.457;2473129.094	0		1	354874.0068	0		5
nEGPPVFEQPEMTYEKc	nEGPPVFEQPEMTYEKc	nEGPPVFEQPEMTYEKc	AT2G39730.1	AT2G39730.1;AT2G39730.2;AT2G39730.3	| Symbols: RCA | rubisco activase | chr2:16570951-16573345 REVERSE LENGTH=474	Case;Control	0		1	2507301.875	1	855841.3281	1	6093395.875	1	705474.6719	0		0		1	1763871.328	0		1	2371737.5	1	4500754.469	1	6019767.156	8
nFVM(15.995)ESGAKc	nFVM(15.995)ESGAKc	nFVMESGAKc	AT2G31610.1	AT2G31610.1;AT3G53870.1;AT5G35530.1	| Symbols: | Ribosomal protein S3 family protein | chr2:13450384-13451669 FORWARD LENGTH=250	Case	0		0		0		0		1	649267.4277	0		0		0		1	7753989.02	0		0		0		2
nTIAVGKVTELLSSVSSAc	nTIAVGKVTELLSSVSSAc	nTIAVGKVTELLSSVSSAc	AT1G18070.1	AT1G18070.1;AT1G18070.2;AT1G18070.3	| Symbols: | Translation elongation factor EF1A/initiation factor IF2gamma family protein | chr1:6214236-6218211 REVERSE LENGTH=532	Case	1	505279.0723	0		0		0		0		0		0		0		1	874159.0469	0		1	260767.5313	0		3
nEASSLQYGK(226.078)APKc	nEASSLQYGK(226.078)APKc	nEASSLQYGKAPKc	AT2G16860.1	AT2G16860.1	| Symbols: | GCIP-interacting family protein | chr2:7304139-7305959 REVERSE LENGTH=298	Case	1	143135.4355	0		1	175567.7813	0		0		0		0		0		1	8688473.938	0		0		0		3
nALGEAQDDILQFDAPVLINRc	nALGEAQDDILQFDAPVLINRc	nALGEAQDDILQFDAPVLINRc	AT3G45140.1	AT3G45140.1	| Symbols: LOX2, ATLOX2 | lipoxygenase 2 | chr3:16525437-16529233 FORWARD LENGTH=896	Case;Control	0		1	1283093.469	1	125812.707	2	1798091.828;1626238.75	2	114704.502;325075.7793	0		0		1	1203358.5	2	1011758.758;1250122.891	2	3436224.055;2258803.344	2	365068.7266;415792	0		13
nTLM(15.995)DDLEKc	nTLM(15.995)DDLEKc	nTLMDDLEKc	AT1G50500.1	AT1G50500.1;AT1G50500.2	| Symbols: HIT1, ATVPS53, VPS53 | Membrane trafficking VPS53 family protein | chr1:18708217-18715597 REVERSE LENGTH=828	Case;Control	0		0		0		0		1	1002722.359	1	3023650.328	0		1	1332746.375	0		0		0		0		3
nNIANLVPPYESGPTETKc	nNIANLVPPYESGPTETKc	nNIANLVPPYESGPTETKc	AT4G33580.1	AT4G33580.1;AT4G33580.2	| Symbols: ATBCA5, BCA5 | beta carbonic anhydrase 5 | chr4:16139406-16141363 FORWARD LENGTH=301	Case	0		0		0		0		1	261539.2344	0		0		0		0		0		1	266379.0781	0		2
nM(15.995)KPPTYQFQAK(226.078)NSVKc	nM(15.995)KPPTYQFQAK(226.078)NSVKc	nMKPPTYQFQAKNSVKc	AT4G17090.1	AT4G17090.1	| Symbols: CT-BMY, BAM3, BMY8 | chloroplast beta-amylase | chr4:9605266-9607250 REVERSE LENGTH=548	Case	1	244422.5566	0		0		0		0		0		1	141247.4863	0		2	7744397.492;466834.2969	0		0		0		4
nHLSDPFGNNLLTVIAGTAERc	nHLSDPFGNNLLTVIAGTAERc	nHLSDPFGNNLLTVIAGTAERc	AT4G10340.1	AT4G10340.1	| Symbols: LHCB5 | light harvesting complex of photosystem II 5 | chr4:6408200-6409496 FORWARD LENGTH=280	Case;Control	1	201632.9277	1	11559999.97	0		1	3260718.984	1	126703.5283	2	2996732.625;1798549.922	1	113269.2344	1	5311312.5	0		1	3629254.422	0		1	4694509.938	10
nNGNTGYDEIRc	nNGNTGYDEIRc	nNGNTGYDEIRc	AT3G60750.1	AT3G60750.1;AT3G60750.2	| Symbols: | Transketolase | chr3:22454004-22456824 FORWARD LENGTH=741	Case;Control	0		1	1025195.016	0		1	4282038.016	2	5379741.387;418775.4727	1	2573510.281	0		1	1916485.125	0		0		0		1	4017775.344	7
nVDQGQPILVLEAM(15.995)K(242.073)M(15.995)EHVVKc	nVDQGQPILVLEAM(15.995)K(242.073)M(15.995)EHVVKc	nVDQGQPILVLEAMKMEHVVKc	AT1G03090.2	AT1G03090.1;AT1G03090.2	| Symbols: MCCA | methylcrotonyl-CoA carboxylase alpha chain, mitochondrial / 3-methylcrotonyl-CoA carboxylase 1 (MCCA) | chr1:739715-743819 FORWARD LENGTH=734	Case;Control	1	4163960.992	2	1451578.719;2042271.063	2	9820199.141;504735.8359	3	3973897.125;6736419.813;3552086.141	0		1	5702980.406	0		4	13439952.05;1489049.25;140697510.2;7743372.711	1	3013779	4	2976209.125;2708053.594;3534687.391;3138710.578	4	924732.7266;4071512.535;3537495.189;2453555.938	7	15764821.34;12966578.97;305947851.4;6372011.5;20965951.06;8113798.063;6641424.469	29
nSSVLESVVGRc	nSSVLESVVGRc	nSSVLESVVGRc	AT1G14830.1	AT1G14830.1	| Symbols: ADL1C, ADL5, DRP1C, DL1C | DYNAMIN-like 1C | chr1:5107699-5111470 REVERSE LENGTH=614	Case;Control	1	517223.4473	1	15949910.05	1	3934039.805	1	26828102.66	1	2030589.141	1	30309768.98	0		0		0		1	6203995.164	1	1280319.441	0		8
nVNYANISTNNYALDEVEEVAAc	nVNYANISTNNYALDEVEEVAAc	nVNYANISTNNYALDEVEEVAAc	AT4G28750.1	AT4G28750.1	| Symbols: PSAE-1 | Photosystem I reaction centre subunit IV / PsaE protein | chr4:14202951-14203888 REVERSE LENGTH=143	Case	0		0		0		0		1	205967.2148	0		0		0		0		0		1	472278.0703	0		2
nAQVEQLLRc	nAQVEQLLRc	nAQVEQLLRc	AT1G07990.1	AT1G07990.1;AT3G45190.1	| Symbols: | SIT4 phosphatase-associated family protein | chr1:2477413-2482898 FORWARD LENGTH=802	Case	0		0		0		0		1	883965.9766	0		0		0		0		0		1	805914.252	0		2
nLFYTFYLKc	nLFYTFYLKc	nLFYTFYLKc	AT1G13280.1	AT1G13280.1;AT3G25760.1;AT3G25770.1;AT3G25780.1	| Symbols: AOC4 | allene oxide cyclase 4 | chr1:4547624-4548552 FORWARD LENGTH=254	Case;Control	1	429584.7266	0		0		0		0		0		0		1	663900.0313	0		0		0		0		2
nLQGGKVQATLLALAGLKRc	nLQGGKVQATLLALAGLKRc	nLQGGKVQATLLALAGLKRc	AT5G08280.1	AT5G08280.1	| Symbols: HEMC | hydroxymethylbilane synthase | chr5:2663763-2665596 REVERSE LENGTH=382	Case;Control	1	226697.3984	0		0		0		0		1	6510411.031	0		0		0		0		0		1	4385034.328	3
nHAFIGLGFRc	nHAFIGLGFRc	nHAFIGLGFRc	AT3G58600.1	AT3G58600.1	| Symbols: | Adaptin ear-binding coat-associated protein 1 NECAP-1 | chr3:21668746-21670999 REVERSE LENGTH=302	Case;Control	0		1	12119711.13	0		0		0		1	20462219.83	1	151693.1699	1	4564314.461	0		1	4722082.672	0		1	10586136.13	6
nALAIANM(15.995)VLGLKc	nALAIANM(15.995)VLGLKc	nALAIANMVLGLKc	AT1G36160.1	AT1G36160.1;AT1G36160.2	| Symbols: ACC1, AT-ACC1, EMB22, GK, PAS3 | acetyl-CoA carboxylase 1 | chr1:13534196-13543773 FORWARD LENGTH=2254	Case;Control	0		1	4058241.672	0		1	5963249.625	1	846563.957	1	6692726.531	0		1	2694763.43	1	2993542.891	1	2227153.766	1	796071.3516	1	8119922.406	9
nSDSPTVGWGGPVGYVYQKc	nSDSPTVGWGGPVGYVYQKc	nSDSPTVGWGGPVGYVYQKc	AT2G44160.1	AT2G44160.1	| Symbols: MTHFR2 | methylenetetrahydrofolate reductase 2 | chr2:18262301-18265185 FORWARD LENGTH=594	Case	0		0		0		0		1	551240.5078	0		0		0		0		0		1	702259.3594	0		2
nLQHPWVGIVNRc	nLQHPWVGIVNRc	nLQHPWVGIVNRc	AT1G14830.1	AT1G14830.1;AT3G60190.1	| Symbols: ADL1C, ADL5, DRP1C, DL1C | DYNAMIN-like 1C | chr1:5107699-5111470 REVERSE LENGTH=614	Case;Control	1	908289.1387	2	13144766.66;3195782.219	0		2	16561347.38;5485792.75	1	610365.3438	2	24452618.27;9982985.188	0		2	6443181.43;2022406.633	0		2	8955350.188;5122953	0		2	4729208.797;3529473.469	14
nLTGEIPEIEADLTPEEVQSEVTDAKPEEVQSEVKPEEVKc	nLTGEIPEIEADLTPEEVQSEVTDAKPEEVQSEVKPEEVKc	nLTGEIPEIEADLTPEEVQSEVTDAKPEEVQSEVKPEEVKc	AT5G41950.1	AT5G41950.1	| Symbols: | Tetratricopeptide repeat (TPR)-like superfamily protein | chr5:16785825-16789360 FORWARD LENGTH=565	Case;Control	0		2	2913013.281;6128765.531	0		1	3222922.375	1	248565.9492	1	5675047.313	0		1	73750020.25	0		3	31539905;10261752.06;11495562.19	0		2	80645240.13;27849704.84	11
nAIDNAEGLVKc	nAIDNAEGLVKc	nAIDNAEGLVKc	AT1G48030.1	AT1G48030.1;AT1G48030.2	| Symbols: mtLPD1 | mitochondrial lipoamide dehydrogenase 1 | chr1:17717432-17719141 REVERSE LENGTH=507	Case	0		0		0		0		1	1231802.896	0		0		0		1	1692936.109	0		0		0		2
nKVVEGDSAEEDENKLPVEDIVSSRc	nKVVEGDSAEEDENKLPVEDIVSSRc	nKVVEGDSAEEDENKLPVEDIVSSRc	AT4G02510.1	AT4G02510.1	| Symbols: TOC159, TOC86, PPI2, TOC160, ATTOC159 | translocon at the outer envelope membrane of chloroplasts 159 | chr4:1104766-1109360 FORWARD LENGTH=1503	Case;Control	0		1	803983.1484	1	857940.3516	1	1068395	1	597529.6328	2	1925313.516;6148470.547	0		2	3278031.625;3205831	2	4599406.07;2993999.938	2	1709283.281;7944815.32	2	579656.127;1467401.484	2	10207967.56;9644538.297	16
nLINVAVPGTIDERc	nLINVAVPGTIDERc	nLINVAVPGTIDERc	AT5G35700.1	AT4G26700.1;AT4G26700.2;AT4G26700.3;AT5G35700.1;AT5G48460.1	| Symbols: FIM2, FIM5 | fimbrin-like protein 2 | chr5:13872833-13876432 REVERSE LENGTH=687	Case	0		0		0		0		1	357016.9063	0		0		0		0		0		1	1119220.328	0		2
nLVAEVLLDEVAEKc	nLVAEVLLDEVAEKc	nLVAEVLLDEVAEKc	AT3G14990.1	AT3G14990.1;AT3G14990.2;AT3G14990.3	| Symbols: | Class I glutamine amidotransferase-like superfamily protein | chr3:5047510-5049621 FORWARD LENGTH=392	Case	0		0		0		0		1	367692.6836	0		0		0		0		0		1	247267.8711	0		2
nLLIQNQDEM(15.995)IKc	nLLIQNQDEM(15.995)IKc	nLLIQNQDEMIKc	AT3G08580.1	AT3G08580.1;AT3G08580.2;AT4G28390.1	| Symbols: AAC1 | ADP/ATP carrier 1 | chr3:2605706-2607030 REVERSE LENGTH=381	Case	0		0		0		0		1	4308612.305	0		0		0		0		0		2	277528.8672;2615022.563	0		3
nQTYSVVDAASASVFGRc	nQTYSVVDAASASVFGRc	nQTYSVVDAASASVFGRc	AT5G67530.1	AT5G67530.1	| Symbols: ATPUB49, PUB49 | plant U-box 49 | chr5:26941260-26943878 FORWARD LENGTH=595	Case	0		0		0		0		1	777785.3027	0		0		0		0		0		1	1238093.348	0		2
nTYLNLPSDVVPATLKc	nTYLNLPSDVVPATLKc	nTYLNLPSDVVPATLKc	AT4G25740.1	AT4G25740.1;AT4G25740.2;AT5G52650.1	| Symbols: | RNA binding Plectin/S10 domain-containing protein | chr4:13107488-13108751 REVERSE LENGTH=177	Case;Control	0		0		1	1024891.781	0		1	965659.6367	0		1	59802.375	0		1	5315205.953	1	2113429.641	1	491500.6641	0		6
nDVEKANGLEK(242.073)GM(15.995)TYAEVIKc	nDVEKANGLEK(242.073)GM(15.995)TYAEVIKc	nDVEKANGLEKGMTYAEVIKc	AT4G02510.1	AT4G02510.1	| Symbols: TOC159, TOC86, PPI2, TOC160, ATTOC159 | translocon at the outer envelope membrane of chloroplasts 159 | chr4:1104766-1109360 FORWARD LENGTH=1503	Case;Control	0		1	3529038.203	0		1	1325552.766	0		1	31268645.28	0		1	4369893.359	1	31888617.02	0		0		0		5
nNLDVSSVEEISRc	nNLDVSSVEEISRc	nNLDVSSVEEISRc	AT3G13300.1	AT3G13300.1;AT3G13300.2	| Symbols: VCS | Transducin/WD40 repeat-like superfamily protein | chr3:4304085-4309949 FORWARD LENGTH=1344	Case	0		0		0		0		1	1689172.527	0		0		0		1	7519390.156	0		1	2406711.574	0		3
nDNLYEQKPEEVAPVIPAVSSTNNGESKc	nDNLYEQKPEEVAPVIPAVSSTNNGESKc	nDNLYEQKPEEVAPVIPAVSSTNNGESKc	AT4G17890.1	AT4G17890.1;AT4G17890.2	| Symbols: AGD8 | ARF-GAP domain 8 | chr4:9937121-9939146 FORWARD LENGTH=413	Case	0		0		0		0		2	417067.9531;634808.4805	0		0		0		0		0		1	429619.0078	0		3
nTNWGTSGPHDAGEYKc	nTNWGTSGPHDAGEYKc	nTNWGTSGPHDAGEYKc	AT4G17090.1	AT4G17090.1	| Symbols: CT-BMY, BAM3, BMY8 | chloroplast beta-amylase | chr4:9605266-9607250 REVERSE LENGTH=548	Case;Control	0		1	2162978.648	0		1	4301311.219	1	67862.80273	1	6102890.516	0		1	224207.0156	0		1	5377527.859	0		2	1730898.016;668343.8594	8
nAAYGNGTAPIPNRc	nAAYGNGTAPIPNRc	nAAYGNGTAPIPNRc	AT3G53260.1	AT3G53260.1	| Symbols: PAL2, ATPAL2 | phenylalanine ammonia-lyase 2 | chr3:19744256-19746619 REVERSE LENGTH=717	Case;Control	0		0		0		0		0		1	1508859.125	0		0		0		0		1	9330656.938	1	1141686.047	3
nEGM(15.995)ATLAALNVLGRc	nEGM(15.995)ATLAALNVLGRc	nEGMATLAALNVLGRc	AT1G68010.1	AT1G68010.1;AT1G68010.2	| Symbols: HPR, ATHPR1 | hydroxypyruvate reductase | chr1:25493418-25495720 FORWARD LENGTH=386	Case;Control	0		1	2625517.688	0		0		1	3462606.895	0		1	58340.28223	0		0		1	1436850.719	1	2497752.445	0		5
nVQLAETYLSQAALGDANADAIGRc	nVQLAETYLSQAALGDANADAIGRc	nVQLAETYLSQAALGDANADAIGRc	AT2G39730.1	AT2G39730.1;AT2G39730.2;AT2G39730.3	| Symbols: RCA | rubisco activase | chr2:16570951-16573345 REVERSE LENGTH=474	Case;Control	1	675015.7695	2	880714.2188;1484753.766	2	1703607.461;518765.5859	1	2482124.938	1	168739.0703	2	8420618.719;4582610.688	0		2	4639065.484;699558.4063	2	4316313.305;1584300.422	2	10249876.16;1666197.594	4	286804.9766;4539422.836;1067890.313;799708.5352	2	12097819.78;4139105.063	21
nAYNETFTLTFVSGRc	nAYNETFTLTFVSGRc	nAYNETFTLTFVSGRc	AT1G36160.1	AT1G36160.1;AT1G36160.2;AT1G36180.1	| Symbols: ACC1, AT-ACC1, EMB22, GK, PAS3 | acetyl-CoA carboxylase 1 | chr1:13534196-13543773 FORWARD LENGTH=2254	Case;Control	0		1	4112892.813	0		0		1	320158.3281	1	3237440.094	0		1	3695185.672	0		0		0		0		4
nSSIAPPPPPPPPVTAKc	nSSIAPPPPPPPPVTAKc	nSSIAPPPPPPPPVTAKc	AT3G25860.1	AT3G25860.1	| Symbols: LTA2, PLE2 | 2-oxoacid dehydrogenases acyltransferase family protein | chr3:9460632-9462585 FORWARD LENGTH=480	Case	0		0		0		0		2	511239.5547;749796.7305	0		0		0		2	1304157.125;2736521.453	0		1	435625.1445	0		5
nTSPQWLGPQIEVIRc	nTSPQWLGPQIEVIRc	nTSPQWLGPQIEVIRc	AT2G37040.1	AT2G37040.1;AT3G10340.1;AT3G53260.1;AT5G04230.1;AT5G04230.2	| Symbols: PAL1, ATPAL1 | PHE ammonia lyase 1 | chr2:15557602-15560237 REVERSE LENGTH=725	Case;Control	0		1	2086094.656	1	716220.2734	1	2906631.688	2	625073.5234;870954.8887	1	4919544.438	1	149934.6621	2	4131516.656;1735434.125	0		1	5426051.141	2	431873.418;4042703.988	2	7590493.813;5388258.313	14
nTVPAAVAAAAVVASSM(15.995)VAAAAAKc	nTVPAAVAAAAVVASSM(15.995)VAAAAAKc	nTVPAAVAAAAVVASSMVAAAAAKc	AT1G73660.1	AT1G73660.1	| Symbols: | protein tyrosine kinase family protein | chr1:27692247-27696718 REVERSE LENGTH=1030	Case	0		0		1	2022503.727	0		2	363372.3574;453725.1816	0		0		0		1	485130.1094	0		1	157689.9707	0		5
nLALLNYFYSQISKc	nLALLNYFYSQISKc	nLALLNYFYSQISKc	AT3G60190.1	AT3G60190.1	| Symbols: ADL4, ADLP2, EDR3, DRP1E, ADL1E, DL1E | DYNAMIN-like 1E | chr3:22244367-22247651 REVERSE LENGTH=624	Case;Control	1	71811.81641	1	707320.5547	0		1	461557.0469	0		1	1566372.219	0		1	1030685.82	0		0		0		1	1251749.375	6
nM(15.995)VDVLVEQNIVPGIKVDKc	nM(15.995)VDVLVEQNIVPGIKVDKc	nMVDVLVEQNIVPGIKVDKc	AT4G38970.1	AT2G21330.1;AT2G21330.2;AT2G21330.3;AT4G38970.1;AT4G38970.2	| Symbols: FBA2 | fructose-bisphosphate aldolase 2 | chr4:18163714-18165659 REVERSE LENGTH=398	Case	0		0		0		0		1	1893593.014	0		0		0		1	5410049.5	0		1	852714.8203	0		3
nYGTVTPISGSDFVRc	nYGTVTPISGSDFVRc	nYGTVTPISGSDFVRc	AT5G14240.1	AT5G14240.1	| Symbols: | Thioredoxin superfamily protein | chr5:4596223-4597568 REVERSE LENGTH=256	Case	0		0		0		0		1	939011.0078	0		0		0		0		0		1	399447.875	0		2
nVGIENFIRc	nVGIENFIRc	nVGIENFIRc	AT5G54310.1	AT5G54310.1	| Symbols: NEV, AGD5 | ARF-GAP domain 5 | chr5:22057262-22061066 REVERSE LENGTH=483	Case	0		0		0		0		1	731406.3047	0		0		0		1	3457010.008	0		0		0		2
nYFNPYLAVAVGAVAKc	nYFNPYLAVAVGAVAKc	nYFNPYLAVAVGAVAKc	AT4G23430.1	AT4G23430.1;AT4G23430.2;AT4G23430.3	| Symbols: | NAD(P)-binding Rossmann-fold superfamily protein | chr4:12229171-12231493 FORWARD LENGTH=320	Case;Control	1	295189.418	0		0		0		1	565418.1211	1	5243376.688	0		0		0		0		1	314838.2344	0		4
nLLGVTTLDVARc	nLLGVTTLDVARc	nLLGVTTLDVARc	AT5G09660.1	AT5G09660.1;AT5G09660.2;AT5G09660.3;AT5G09660.4	| Symbols: PMDH2 | peroxisomal NAD-malate dehydrogenase 2 | chr5:2993645-2995551 REVERSE LENGTH=354	Case	0		0		0		0		1	783395.4063	0		0		0		1	3729754.203	0		0		0		2
nVAPEVIAEHTVRc	nVAPEVIAEHTVRc	nVAPEVIAEHTVRc	AT2G36460.1	AT2G36460.1;AT2G36460.2	| Symbols: | Aldolase superfamily protein | chr2:15296929-15298387 REVERSE LENGTH=358	Case;Control	0		1	2657897.586	0		2	1921238.578;1087595.188	0		1	5404402.391	0		0		1	21569538.81	1	6057054.727	1	24854600.63	0		7
nESESLWGRc	nESESLWGRc	nESESLWGRc	ATCG00020.1	ATCG00020.1	| Symbols: PSBA | photosystem II reaction center protein A | chrC:383-1444 REVERSE LENGTH=353	Case;Control	0		0		0		0		1	2676810.148	0		0		1	1113105.922	0		1	1066914.313	1	513510.3203	1	2400996.336	5
nLVLPGELAKc	nLVLPGELAKc	nLVLPGELAKc	AT2G37470.1	AT1G07790.1;AT2G28720.1;AT2G37470.1;AT3G09480.1;AT3G45980.1;AT3G46030.1;AT5G02570.1;AT5G22880.1;AT5G59910.1	| Symbols: | Histone superfamily protein | chr2:15736832-15737248 FORWARD LENGTH=138	Case;Control	0		0		0		1	2669818.859	0		0		0		1	1901337.547	1	1142784.219	1	2942327	1	2415443.238	1	3542809.297	6
nFLPLYGLAITKc	nFLPLYGLAITKc	nFLPLYGLAITKc	AT3G07100.1	AT3G07100.1	| Symbols: ERMO2, SEC24A | Sec23/Sec24 protein transport family protein | chr3:2245689-2250077 REVERSE LENGTH=1038	Case;Control	0		0		1	1444444.445	0		0		0		0		1	1212572.75	0		1	1375707.969	0		0		3
nSTDAVILQQSLKc	nSTDAVILQQSLKc	nSTDAVILQQSLKc	AT4G28400.1	AT4G28400.1	| Symbols: | Protein phosphatase 2C family protein | chr4:14048499-14050118 FORWARD LENGTH=283	Case	0		0		1	716273.2266	0		1	1313464.309	0		1	110038.6289	0		0		0		1	1167495.227	0		4
nTTILPAEDEM(15.995)PEIMDSFKc	nTTILPAEDEM(15.995)PEIMDSFKc	nTTILPAEDEMPEIMDSFKc	AT1G23310.1	AT1G23310.1	| Symbols: GGT1, AOAT1, GGAT1 | glutamate:glyoxylate aminotransferase | chr1:8268720-8271329 REVERSE LENGTH=481	Case;Control	0		0		0		1	2499669.25	0		2	5031800.375;4411972.844	0		1	2731550.5	0		2	4641666.281;2800676.422	1	355662.5313	1	5623778.25	8
nTPEIPFPTAKc	nTPEIPFPTAKc	nTPEIPFPTAKc	AT5G47690.1	AT5G47690.1;AT5G47690.2;AT5G47690.3	| Symbols: | binding | chr5:19317899-19327014 FORWARD LENGTH=1605	Case;Control	0		1	1115674.695	0		1	3539127.641	1	1541060.164	1	2470864.469	0		1	1274415.523	0		1	3117509.43	1	5365967.023	1	2263962.969	8
nDFETAIQHYSTAIEIDDEDISYLTNRc	nDFETAIQHYSTAIEIDDEDISYLTNRc	nDFETAIQHYSTAIEIDDEDISYLTNRc	AT1G12270.1	AT1G12270.1	| Symbols: Hop1 | stress-inducible protein, putative | chr1:4172105-4174575 FORWARD LENGTH=572	Case;Control	1	77525.91113	3	1567960.93;2757612.82;819695.8594	0		6	2804123.109;2851125.625;1985330.375;1604165.203;694377.5;1733250.313	1	55966.05859	7	2421468.172;4956586.531;6903943.891;3797211.219;2923708.969;2371125.047;8305483.141	1	114239.0811	3	4645486.703;3096835.609;3772963.961	0		8	7029185.984;2185280.844;9932277.172;2611114.203;1074234;1549472.008;1187865.969;838085.3594	0		10	19752077.73;1826656.438;14910800.19;8244692.875;8014218.875;2089439.563;3073784.641;1238624.234;1542303.109;2325444.391	40
nTFSQFGDVIDSKc	nTFSQFGDVIDSKc	nTFSQFGDVIDSKc	AT4G39260.1	AT4G39260.1;AT4G39260.2;AT4G39260.3;AT4G39260.4	| Symbols: CCR1, ATGRP8, GR-RBP8, GRP8 | cold, circadian rhythm, and RNA binding 1 | chr4:18274166-18274958 REVERSE LENGTH=169	Case;Control	1	554166.8867	0		0		0		1	2276793.898	0		0		1	2537909.641	0		1	6437781.984	1	1045447.031	1	6274253.406	6
nYGEITDSVIM(15.995)Kc	nYGEITDSVIM(15.995)Kc	nYGEITDSVIMKc	AT5G40490.1	AT5G40490.1	| Symbols: | RNA-binding (RRM/RBD/RNP motifs) family protein | chr5:16225483-16227423 FORWARD LENGTH=423	Case	0		0		0		0		1	1196213.289	0		1	77986.3584	0		0		0		0		0		2
nNQVAM(15.995)NPVNTVFDAKc	nNQVAM(15.995)NPVNTVFDAKc	nNQVAMNPVNTVFDAKc	AT1G56410.1	AT1G56410.1;AT5G02490.1;AT5G02500.1;AT5G02500.2	| Symbols: ERD2, HSP70T-1 | heat shock protein 70 (Hsp 70) family protein | chr1:21117147-21119241 FORWARD LENGTH=617	Case	0		0		1	463099.1953	0		1	1160529.629	0		0		0		1	10814349.25	0		1	535490.7969	0		4
nAGAGSATLSM(15.995)AYAAAKc	nAGAGSATLSM(15.995)AYAAAKc	nAGAGSATLSMAYAAAKc	AT5G09660.1	AT5G09660.1;AT5G09660.2;AT5G09660.3;AT5G09660.4	| Symbols: PMDH2 | peroxisomal NAD-malate dehydrogenase 2 | chr5:2993645-2995551 REVERSE LENGTH=354	Case	0		0		2	207420.8359;318684.2695	0		1	645615.7891	0		0		0		2	477875.2383;2112789.555	0		2	526169.2227;485755.6172	0		7
nLGDLFYRc	nLGDLFYRc	nLGDLFYRc	AT1G78900.1	AT1G78900.1;AT1G78900.2	| Symbols: VHA-A | vacuolar ATP synthase subunit A | chr1:29660463-29664575 FORWARD LENGTH=623	Case;Control	0		0		0		0		1	369130.75	0		0		1	2204433.297	0		1	5265328.844	0		1	2520750.656	4
nVAVPK(226.078)PINLPSQRc	nVAVPK(226.078)PINLPSQRc	nVAVPKPINLPSQRc	AT4G24680.1	AT4G24680.1	| Symbols: MOS1 | modifier of snc1 | chr4:12733425-12739737 FORWARD LENGTH=1427	Case	1	400203.8555	0		0		0		0		0		0		0		2	4832585.031;4893953.07	0		0		0		3
nTAQLQLAEIKc	nTAQLQLAEIKc	nTAQLQLAEIKc	AT5G01530.1	AT5G01530.1	| Symbols: LHCB4.1 | light harvesting complex photosystem II | chr5:209084-210243 FORWARD LENGTH=290	Case;Control	0		1	3408963.156	2	1310710.453;1580158.016	1	2006597.969	1	2542384.68	1	8432867.219	1	326883.5269	1	2349350.383	1	10297033.63	1	10609882.87	1	2109748.398	1	5975282.094	12
nLLLSSSEASSAGTRc	nLLLSSSEASSAGTRc	nLLLSSSEASSAGTRc	AT1G02080.1	AT1G02080.1;AT1G02080.2	| Symbols: | transcription regulators | chr1:373335-386682 FORWARD LENGTH=2431	Case	0		0		0		0		1	1364431.727	0		0		0		2	171296.7852;336812.7715	0		1	114200.208	0		4
nTVLVFDSATPIAGKc	nTVLVFDSATPIAGKc	nTVLVFDSATPIAGKc	AT4G21650.1	AT4G21650.1	| Symbols: | Subtilase family protein | chr4:11501314-11504656 REVERSE LENGTH=766	Case;Control	0		0		0		1	1966615.281	1	1975210.688	0		0		0		0		1	3138794	0		0		3
nVATDNFDPANKc	nVATDNFDPANKc	nVATDNFDPANKc	AT3G14840.2	AT3G14840.2	| Symbols: | Leucine-rich repeat transmembrane protein kinase | chr3:4988271-4993891 FORWARD LENGTH=1020	Case;Control	0		0		0		0		1	543416.3672	0		0		1	629498	1	25902607.44	0		0		0		3
nVIGK(226.078)GSSGNVQLVKc	nVIGK(226.078)GSSGNVQLVKc	nVIGKGSSGNVQLVKc	AT4G26070.2	AT4G26070.1;AT4G26070.2;AT4G26070.3	| Symbols: MEK1, NMAPKK, ATMEK1, MKK1 | MAP kinase/ ERK kinase 1 | chr4:13217797-13219695 FORWARD LENGTH=354	Case	1	146370.0273	0		2	245127.9883;668787.9531	0		0		0		1	153233.166	0		1	6524214.328	0		0		0		5
nANELFVGRc	nANELFVGRc	nANELFVGRc	AT1G44575.1	AT1G44575.1;AT1G44575.2	| Symbols: NPQ4, PSBS | Chlorophyll A-B binding family protein | chr1:16871768-16873194 FORWARD LENGTH=265	Case	0		0		0		0		1	2229750.848	0		0		0		2	3315360.365;4750215.396	0		2	940469.9736;1082570.943	0		5
nFYWAPTRc	nFYWAPTRc	nFYWAPTRc	AT2G39730.1	AT2G39730.1;AT2G39730.2;AT2G39730.3	| Symbols: RCA | rubisco activase | chr2:16570951-16573345 REVERSE LENGTH=474	Case;Control	1	402426.1523	1	2839086.098	0		1	6594671.375	0		1	9113446.25	0		1	1734190.527	0		1	6339597.758	0		1	8345996.078	7
nTYAGYLDQRc	nTYAGYLDQRc	nTYAGYLDQRc	AT2G25430.1	AT2G25430.1	| Symbols: | epsin N-terminal homology (ENTH) domain-containing protein / clathrin assembly protein-related | chr2:10822716-10824677 FORWARD LENGTH=653	Case;Control	1	120371.7471	0		0		1	7484538.25	1	4969286.91	0		0		0		0		0		1	12698228.52	0		4
nHMQNPM(15.995)VMNKc	nHMQNPM(15.995)VMNKc	nHMQNPMVMNKc	AT1G12270.1	AT1G12270.1	| Symbols: Hop1 | stress-inducible protein, putative | chr1:4172105-4174575 FORWARD LENGTH=572	Case;Control	1	145712.4297	1	166828.3281	0		1	649483.9531	0		1	774381.3125	0		0		0		1	390497.3359	0		1	677738.9922	6
nSGETEDTFIADLAVGLSTGQIKc	nSGETEDTFIADLAVGLSTGQIKc	nSGETEDTFIADLAVGLSTGQIKc	AT2G36530.1	AT2G36530.1	| Symbols: LOS2, ENO2 | Enolase | chr2:15321081-15323786 REVERSE LENGTH=444	Case;Control	0		0		0		2	1670823.109;741020.9688	2	113052.8135;34183.50684	1	1798164.953	0		0		0		2	375399.7031;1195218.047	1	277402.8711	1	1029756.922	9
nTDPNQNTGIVIQKc	nTDPNQNTGIVIQKc	nTDPNQNTGIVIQKc	AT3G14310.1	AT3G14310.1	| Symbols: ATPME3, PME3 | pectin methylesterase 3 | chr3:4772214-4775095 REVERSE LENGTH=592	Case;Control	0		1	614664.5859	0		0		1	1109306.555	1	1759658.984	0		1	263619.4063	0		1	623142.9219	0		1	1465229.578	6
nVSTGASSNAAKVDGPSSAEGKEKc	nVSTGASSNAAKVDGPSSAEGKEKc	nVSTGASSNAAKVDGPSSAEGKEKc	AT5G16390.1	AT5G16390.1;AT5G16390.2	| Symbols: CAC1, CAC1A, BCCP, BCCP1 | chloroplastic acetylcoenzyme A carboxylase 1 | chr5:5361098-5363020 REVERSE LENGTH=280	Case;Control	1	85002.8125	1	217703.1172	0		1	1157156.484	1	195182.9063	1	919636.0313	0		2	631342.625;412018.7383	3	162644156.4;82796761.06;2171509.688	2	8152287.469;1344172.094	2	68708045.56;40793209.91	2	5801293.766;1471584.672	16
nYALELSSAVYGKc	nYALELSSAVYGKc	nYALELSSAVYGKc	AT3G45140.1	AT3G45140.1	| Symbols: LOX2, ATLOX2 | lipoxygenase 2 | chr3:16525437-16529233 FORWARD LENGTH=896	Case;Control	0		0		0		1	2580709.031	1	1164421.734	0		0		0		1	2619002.578	0		0		0		3
nDYM(15.995)ESSPAAELVKc	nDYM(15.995)ESSPAAELVKc	nDYMESSPAAELVKc	AT2G42600.1	AT2G42600.1;AT2G42600.2	| Symbols: ATPPC2, PPC2 | phosphoenolpyruvate carboxylase 2 | chr2:17734541-17738679 REVERSE LENGTH=963	Case	0		0		0		0		1	1064186.863	0		0		0		1	5115101.758	0		0		0		2
nSLEFPEPTSFRc	nSLEFPEPTSFRc	nSLEFPEPTSFRc	AT4G08500.1	AT4G08500.1	| Symbols: MEKK1, ATMEKK1, MAPKKK8, ARAKIN | MAPK/ERK kinase kinase 1 | chr4:5404272-5407062 REVERSE LENGTH=608	Case	0		0		0		0		1	421349.1738	0		0		0		1	6291989.203	0		1	1479220.789	0		3
nNIFQSLDLAWTLLRc	nNIFQSLDLAWTLLRc	nNIFQSLDLAWTLLRc	AT1G20260.1	AT1G20260.1;AT1G76030.1;AT4G38510.1;AT4G38510.2;AT4G38510.3;AT4G38510.4;AT4G38510.5	| Symbols: | ATPase, V1 complex, subunit B protein | chr1:7016971-7020290 FORWARD LENGTH=487	Case;Control	0		1	3093585.594	0		0		0		1	14901674	0		0		0		0		1	294656.6836	1	13262421.75	4
nAVEASPNDSIILGEYARc	nAVEASPNDSIILGEYARc	nAVEASPNDSIILGEYARc	AT1G04530.1	AT1G04530.1	| Symbols: TPR4 | Tetratricopeptide repeat (TPR)-like superfamily protein | chr1:1234456-1235895 REVERSE LENGTH=310	Case	0		0		0		0		2	1716982.508;665642.8906	0		0		0		1	5901851.008	0		1	2441699.5	0		4
nLLSFADDEEEEEDGAPRc	nLLSFADDEEEEEDGAPRc	nLLSFADDEEEEEDGAPRc	AT5G08550.1	AT5G08550.1	| Symbols: ILP1 | GC-rich sequence DNA-binding factor-like protein | chr5:2765981-2770282 REVERSE LENGTH=908	Case;Control	0		2	954453.2656;6211479.148	0		2	516795.8125;2366615.313	0		1	3712146.25	0		3	776760.0313;16390799.89;4331248.383	0		2	1219389.656;2767274	1	159878.2813	3	2867926.375;4662013.547;42784100.88	14
nGNESYEDAIEALKKc	nGNESYEDAIEALKKc	nGNESYEDAIEALKKc	AT5G14740.2	AT5G14740.2	| Symbols: CA2, CA18, BETA CA2 | carbonic anhydrase 2 | chr5:4760536-4762382 FORWARD LENGTH=259	Case;Control	0		0		0		1	4531532.188	0		1	6275055.547	0		1	1799317.977	2	4057469.602;5828363.891	2	4283816.828;708476.9531	2	2645627.918;622338.002	2	4129245.078;969505.1719	11
nTSQPFGLTSGEEAELGGGKc	nTSQPFGLTSGEEAELGGGKc	nTSQPFGLTSGEEAELGGGKc	AT3G16470.1	AT3G16470.1;AT3G16470.2;AT3G16470.3	| Symbols: JR1 | Mannose-binding lectin superfamily protein | chr3:5596096-5597709 REVERSE LENGTH=451	Case;Control	0		1	2397585.984	0		1	6189814.125	1	322453.7617	0		1	66955.04492	1	2086062.219	1	1777222.953	1	2466594.25	1	210954.5938	1	7061803.188	9
nANDFDLM(15.995)YEQVKc	nANDFDLM(15.995)YEQVKc	nANDFDLMYEQVKc	AT1G32060.1	AT1G32060.1	| Symbols: PRK | phosphoribulokinase | chr1:11532668-11534406 FORWARD LENGTH=395	Case;Control	0		1	1141002.141	1	731043.8184	1	3068450.813	1	1292834.047	1	3136533.594	0		0		1	6049661.813	0		1	999218.7734	0		7
nTYHM(15.995)IDEDEPILEKc	nTYHM(15.995)IDEDEPILEKc	nTYHMIDEDEPILEKc	AT2G19480.1	AT2G19480.1;AT2G19480.2;AT2G19480.3	| Symbols: NFA02, NFA2, NAP1;2 | nucleosome assembly protein 1;2 | chr2:8438601-8441040 FORWARD LENGTH=379	Case;Control	1	500896.7002	2	29108321.47;3057866.375	1	1152975.805	2	18569482;2786332.719	2	1696112.117;334202.6758	3	8217534.719;7762589.453;14501264.47	0		2	27035116.78;2044185.875	2	452713.7734;3282319.75	2	1883338.031;33963378.91	2	1047919.527;2333664.398	2	34896120.25;7581458.969	21
nNALENYAYNM(15.995)Rc	nNALENYAYNM(15.995)Rc	nNALENYAYNMRc	AT3G09440.1	AT3G09440.1;AT3G09440.2;AT3G12580.1;AT5G02490.1;AT5G02500.1;AT5G02500.2	| Symbols: | Heat shock protein 70 (Hsp 70) family protein | chr3:2903434-2905632 REVERSE LENGTH=649	Case;Control	0		1	3356395.148	0		1	2086600.25	1	1685941.816	0		0		1	1471388.063	1	2759879.086	1	1487450.094	2	323865.2461;2286609.807	1	3583795.484	9
nYIEAGVSEHAKc	nYIEAGVSEHAKc	nYIEAGVSEHAKc	AT1G15690.1	AT1G15690.1	| Symbols: AVP1, ATAVP3, AVP-3, AtVHP1;1 | Inorganic H pyrophosphatase family protein | chr1:5399115-5402185 FORWARD LENGTH=770	Case;Control	0		0		0		2	7898904.289;1144473.625	1	23264263.05	1	8491826.016	0		0		0		1	6729782.289	0		1	6076762.031	6
nIINSDEVQSVVNPIKDGSKc	nIINSDEVQSVVNPIKDGSKc	nIINSDEVQSVVNPIKDGSKc	AT5G02870.1	AT5G02870.1;AT5G02870.2	| Symbols: | Ribosomal protein L4/L1 family | chr5:657830-659526 FORWARD LENGTH=407	Case	0		0		0		0		1	722689.7734	0		0		0		1	4948267.688	0		1	927760.6055	0		3
nLGASNITQPSLSTRc	nLGASNITQPSLSTRc	nLGASNITQPSLSTRc	AT1G02080.1	AT1G02080.1;AT1G02080.2	| Symbols: | transcription regulators | chr1:373335-386682 FORWARD LENGTH=2431	Case	0		0		0		0		1	537434.8047	0		0		0		1	6066463.188	0		0		0		2
nNVPLK(226.078)NAPPVSASGSSKc	nNVPLK(226.078)NAPPVSASGSSKc	nNVPLKNAPPVSASGSSKc	AT3G16760.1	AT3G16760.1;AT3G16760.2	| Symbols: | Tetratricopeptide repeat (TPR)-like superfamily protein | chr3:5703213-5705080 FORWARD LENGTH=475	Case	0		0		1	198099.2109	0		0		0		0		0		1	8535530.563	0		0		0		2
nLFVLDYHDLLLPYVNKVRc	nLFVLDYHDLLLPYVNKVRc	nLFVLDYHDLLLPYVNKVRc	AT3G45140.1	AT3G45140.1	| Symbols: LOX2, ATLOX2 | lipoxygenase 2 | chr3:16525437-16529233 FORWARD LENGTH=896	Case;Control	1	177203.7754	2	1757410.07;5915692.281	0		0		0		1	3773309.609	0		2	1080190.969;1104111.531	0		0		0		1	4523637.922	7
nEIIIDVPLASRc	nEIIIDVPLASRc	nEIIIDVPLASRc	AT1G31330.1	AT1G31330.1	| Symbols: PSAF | photosystem I subunit F | chr1:11215011-11215939 REVERSE LENGTH=221	Case;Control	0		1	2550734.609	1	2455787.656	1	2999422.609	1	442462.209	0		0		1	3020000.5	1	17195942	1	5493352.984	1	689486.7852	0		8
nNANEDSASTGEPIETKc	nNANEDSASTGEPIETKc	nNANEDSASTGEPIETKc	AT3G43300.1	AT3G43300.1;AT3G43300.2	| Symbols: ATMIN7, BEN1 | HOPM interactor 7 | chr3:15234235-15245034 REVERSE LENGTH=1758	Case;Control	0		1	211624.2031	0		1	717636.3516	1	1129116.156	1	387146.4219	0		1	126839.7813	0		1	454196.2734	0		0		6
nNNTGEDYYYNTTAANDGFSKc	nNNTGEDYYYNTTAANDGFSKc	nNNTGEDYYYNTTAANDGFSKc	AT5G42950.1	AT5G42950.1	| Symbols: | GYF domain-containing protein | chr5:17224436-17231044 FORWARD LENGTH=1714	Case	0		0		0		0		1	395581.7891	0		0		0		0		0		1	496130.8203	0		2
nDGPGPLHSPAVSKc	nDGPGPLHSPAVSKc	nDGPGPLHSPAVSKc	AT5G57870.1	AT5G57870.1;AT5G57870.2	| Symbols: eIFiso4G1 | MIF4G domain-containing protein / MA3 domain-containing protein | chr5:23439755-23443433 FORWARD LENGTH=780	Case	0		0		0		0		2	712100.6797;464909.7148	0		0		0		1	10285423.5	0		0		0		3
nTTGLGGFEVPSSRc	nTTGLGGFEVPSSRc	nTTGLGGFEVPSSRc	AT4G32180.1	AT4G32180.1;AT4G32180.2;AT4G32180.3	| Symbols: ATPANK2, PANK2 | pantothenate kinase 2 | chr4:15537724-15543715 REVERSE LENGTH=901	Case;Control	1	347646.1133	0		0		1	5235990.141	0		0		1	48311.979	1	774119.5781	1	4370580.789	1	3209490.109	1	3605856.148	1	2888214.25	8
nSGGEVNFPKc	nSGGEVNFPKc	nSGGEVNFPKc	AT3G63160.1	AT3G63160.1	| Symbols: | FUNCTIONS IN: molecular_function unknown; INVOLVED IN: biological_process unknown; LOCATED IN: chloroplast outer membrane, thylakoid, chloroplast thylakoid membrane, chloroplast, chloroplast envelope; EXPRESSED IN: 21 plant structures; EXPRESSED DURING: 13 growth stages; BEST Arabidopsis thaliana protein match is: outer envelope membrane protein 7 (TAIR:AT3G52420.1); Has 26 Blast hit…	Case;Control	0		1	1220369.184	0		0		1	615506.6289	1	2091194.961	0		1	1158281.746	1	14918220.14	0		0		1	2352468.773	6
nEYKLTYYTPEYETKc	nEYKLTYYTPEYETKc	nEYKLTYYTPEYETKc	ATCG00490.1	ATCG00490.1	| Symbols: RBCL | ribulose-bisphosphate carboxylases | chrC:54958-56397 FORWARD LENGTH=479	Case;Control	0		1	2267608.688	1	1683289.273	1	3284259.719	2	3786206.82;373798.6289	1	7827221.391	1	372513.2832	1	1680163.414	2	7085567.344;1561720.875	2	3078060.633;729363.5625	2	2842264.32;195820.2422	2	3487775.281;1014472.938	16
nSNGWVPRc	nSNGWVPRc	nSNGWVPRc	AT5G57870.1	AT5G57870.1;AT5G57870.2	| Symbols: eIFiso4G1 | MIF4G domain-containing protein / MA3 domain-containing protein | chr5:23439755-23443433 FORWARD LENGTH=780	Case;Control	1	125629.2507	0		0		0		1	898784.2637	0		0		0		0		1	3095012.789	0		1	3957640.008	4
nTVSQPGGSSFLPKc	nTVSQPGGSSFLPKc	nTVSQPGGSSFLPKc	AT1G55540.1	AT1G55540.1;AT1G55540.2	| Symbols: emb1011 | Nuclear pore complex protein | chr1:20734759-20743049 REVERSE LENGTH=1816	Case	0		0		0		0		1	1691499.203	0		0		0		1	6171531.156	0		2	901316.7031;1885452.898	0		4
nAGTVTANIPQAIEEFKKc	nAGTVTANIPQAIEEFKKc	nAGTVTANIPQAIEEFKKc	AT3G63490.1	AT3G63490.1	| Symbols: | Ribosomal protein L1p/L10e family | chr3:23444269-23446020 FORWARD LENGTH=346	Case	0		0		0		0		1	596302.0039	0		0		0		1	3068378.656	0		0		0		2
nTFIIPADELVQVIAKc	nTFIIPADELVQVIAKc	nTFIIPADELVQVIAKc	AT3G14010.1	AT3G14010.1;AT3G14010.2;AT3G14010.3;AT3G14010.4	| Symbols: CID4 | CTC-interacting domain 4 | chr3:4637164-4640691 FORWARD LENGTH=595	Case;Control	1	162515.2505	1	1704032.398	0		1	4998086.844	1	230098.1943	1	2479810.641	1	81596.80469	1	1575800.039	2	1605760.523;1012438.859	1	678625.7031	2	172892.4453;499131.3047	1	1952767.094	13
nGLVDAGVTK(242.073)VPRc	nGLVDAGVTK(242.073)VPRc	nGLVDAGVTKVPRc	AT2G25450.1	AT2G25450.1	| Symbols: | 2-oxoglutarate (2OG) and Fe(II)-dependent oxygenase superfamily protein | chr2:10830286-10831563 REVERSE LENGTH=359	Case;Control	2	427488.1641;403922.6875	1	3101227.445	2	825903.7617;1661012.676	1	6877391.078	1	1066982.172	1	4841417.484	1	217367.3945	1	4453092.523	2	11300587.11;11277900.05	1	3190190.016	1	2869400.766	1	12597860.14	15
nGLDVIQQAQSGTGKc	nGLDVIQQAQSGTGKc	nGLDVIQQAQSGTGKc	AT1G72730.1	AT1G54270.1;AT1G54270.2;AT1G72730.1;AT3G13920.1;AT3G13920.2;AT3G13920.3;AT3G13920.4	| Symbols: | DEA(D/H)-box RNA helicase family protein | chr1:27378040-27379593 REVERSE LENGTH=414	Case;Control	0		0		0		1	724807.1875	0		1	817498.2969	0		0		1	11908499.93	0		1	200185.4082	0		4
nIGPM(15.995)LNEFAKc	nIGPM(15.995)LNEFAKc	nIGPMLNEFAKc	AT3G14210.1	AT3G14210.1	| Symbols: ESM1 | epithiospecifier modifier 1 | chr3:4729886-4731562 FORWARD LENGTH=392	Case;Control	0		0		1	2817153.57	1	3733761.969	0		1	2364257.219	0		1	946662.75	1	7098346.742	1	1066653.672	1	3904398.125	1	3459115.109	8
nSIQDAYIHAIRc	nSIQDAYIHAIRc	nSIQDAYIHAIRc	AT3G15730.1	AT1G52570.1;AT3G15730.1	| Symbols: PLDALPHA1, PLD | phospholipase D alpha 1 | chr3:5330835-5333474 FORWARD LENGTH=810	Case;Control	0		0		0		0		1	1435147.77	0		0		0		0		1	8398634	0		2	9893046.406;2297022.375	4
nSLSDESGPQTEPVDIRc	nSLSDESGPQTEPVDIRc	nSLSDESGPQTEPVDIRc	AT1G16520.1	AT1G16520.1	| Symbols: | unknown protein; FUNCTIONS IN: molecular_function unknown; INVOLVED IN: biological_process unknown; LOCATED IN: plasma membrane; EXPRESSED IN: 22 plant structures; EXPRESSED DURING: 13 growth stages; BEST Arabidopsis thaliana protein match is: unknown protein (TAIR:AT1G56080.1); Has 243 Blast hits to 234 proteins in 69 species: Archae - 2; Bacteria - 2; Metazoa - 61; Fungi - 9; Plant…	Case;Control	0		0		0		0		1	350525.5117	0		0		0		1	677280.3438	1	909203.5469	1	419526.8086	0		4
nSLLTGVNYYILPVIRc	nSLLTGVNYYILPVIRc	nSLLTGVNYYILPVIRc	AT1G17860.1	AT1G17860.1	| Symbols: | Kunitz family trypsin and protease inhibitor protein | chr1:6149343-6149933 FORWARD LENGTH=196	Case;Control	1	131203.3896	0		0		0		0		0		0		1	1371940.563	0		0		0		0		2
nGNTANVIRc	nGNTANVIRc	nGNTANVIRc	AT3G08580.1	AT3G08580.1;AT3G08580.2;AT4G28390.1;AT5G13490.1;AT5G13490.2	| Symbols: AAC1 | ADP/ATP carrier 1 | chr3:2605706-2607030 REVERSE LENGTH=381	Case	0		0		1	4140582.822	0		1	3108099.23	0		0		0		1	33403117.75	0		0		0		3
nTLPLGTGVIKc	nTLPLGTGVIKc	nTLPLGTGVIKc	AT4G32180.1	AT4G32180.1;AT4G32180.2;AT4G32180.3	| Symbols: ATPANK2, PANK2 | pantothenate kinase 2 | chr4:15537724-15543715 REVERSE LENGTH=901	Case;Control	0		1	3006825.164	0		1	5257774.578	1	2444051.666	1	8274669.188	0		0		1	9503306.336	0		1	4509239.25	0		6
nTKDGQVTK(226.078)TGISGIRc	nTKDGQVTK(226.078)TGISGIRc	nTKDGQVTKTGISGIRc	AT3G26560.1	AT3G26560.1	| Symbols: | ATP-dependent RNA helicase, putative | chr3:9750122-9753719 REVERSE LENGTH=1168	Case;Control	0		0		0		0		0		1	2786433.063	0		0		1	11798633.25	0		0		0		2
nLDTQAK(226.078)M(15.995)TTITKc	nLDTQAK(226.078)M(15.995)TTITKc	nLDTQAKMTTITKc	AT1G73030.1	AT1G73030.1	| Symbols: VPS46.2, CHMP1A | SNF7 family protein | chr1:27473938-27474848 FORWARD LENGTH=203	Case	0		0		1	136096.6836	0		0		0		0		0		1	2069493.844	0		0		0		2
nAIPSAAPLPALPGSRc	nAIPSAAPLPALPGSRc	nAIPSAAPLPALPGSRc	AT5G24710.1	AT5G24710.1	| Symbols: | Transducin/WD40 repeat-like superfamily protein | chr5:8459148-8467920 REVERSE LENGTH=1377	Case	0		0		0		0		1	886089.4824	0		0		0		0		0		1	833670.6523	0		2
nYEIGENSIPK(242.073)DAAYQIIKDELM(15.995)LDGNPRc	nYEIGENSIPK(242.073)DAAYQIIKDELM(15.995)LDGNPRc	nYEIGENSIPKDAAYQIIKDELMLDGNPRc	AT1G65960.2	AT1G65960.2	| Symbols: GAD2 | glutamate decarboxylase 2 | chr1:24552094-24557253 FORWARD LENGTH=494	Case;Control	0		1	3403879.883	0		0		0		0		0		0		1	1065466.008	0		0		0		2
nAGGIFLPIIKc	nAGGIFLPIIKc	nAGGIFLPIIKc	AT5G64290.1	AT5G64290.1	| Symbols: DCT, DIT2.1 | dicarboxylate transport 2.1 | chr5:25714495-25716642 REVERSE LENGTH=563	Case;Control	0		1	1064528.547	0		1	1759528.797	1	495225.8281	0		0		1	1373205.594	0		1	2296227.125	0		0		5
nTLTAGETPTIVDTDVGRc	nTLTAGETPTIVDTDVGRc	nTLTAGETPTIVDTDVGRc	AT5G12040.1	AT5G12040.1;AT5G12040.2	| Symbols: | Nitrilase/cyanide hydratase and apolipoprotein N-acyltransferase family protein | chr5:3885162-3887772 FORWARD LENGTH=369	Case;Control	0		1	454051.9688	0		1	1504508.766	0		0		0		0		1	1324389.145	1	1706062.453	1	507114.1328	0		5
nLAMLAFLGFVVQHNVTGKc	nLAMLAFLGFVVQHNVTGKc	nLAMLAFLGFVVQHNVTGKc	AT3G47470.1	AT3G47470.1	| Symbols: LHCA4, CAB4 | light-harvesting chlorophyll-protein complex I subunit A4 | chr3:17493622-17494773 REVERSE LENGTH=251	Case;Control	1	98609.60889	1	587498.0859	0		0		0		2	1771310.172;844303	0		1	1180401.887	0		0		0		2	3195461.484;2283422.266	7
nTINQVQETGSSVFDATQRc	nTINQVQETGSSVFDATQRc	nTINQVQETGSSVFDATQRc	AT5G23060.1	AT5G23060.1	| Symbols: CaS | calcium sensing receptor | chr5:7736760-7738412 REVERSE LENGTH=387	Case;Control	0		1	2120528.875	0		0		1	237726.1719	1	1028337.938	0		0		1	990051.7969	2	4536291.594;1518153.781	1	397916.5625	1	2159157.969	8
nTLADYNIQKc	nTLADYNIQKc	nTLADYNIQKc	AT1G23410.1	AT1G23410.1;AT1G31340.1;AT1G55060.1;AT1G65350.1;AT2G35635.1;AT2G36170.1;AT2G47110.1;AT2G47110.2;AT3G09790.1;AT3G52590.1;AT3G62250.1;AT4G02890.1;AT4G02890.2;AT4G02890.3;AT4G02890.4;AT4G05050.1;AT4G05050.2;AT4G05050.3;AT4G05050.4;AT4G05320.1;AT4G05320.2;AT4G05320.3;AT4G05320.4;AT4G05320.5;AT4G05320.6;AT5G03240.1;AT5G03240.2;AT5G03240.3;AT5G20620.1;AT5G37640.1	| Symbols: | Ribosomal protein S27a / Ubiquitin family protein | chr1:8314940-8315410 FORWARD LENGTH=156	Case;Control	0		2	4569455.617;9655323.586	2	1316028.813;1241664.969	0		1	2268258.066	1	7434839.766	1	84825.55371	0		0		1	7061733.555	1	80471234.63	1	2260898.797	10
nGSGFVAVEIPFTPRc	nGSGFVAVEIPFTPRc	nGSGFVAVEIPFTPRc	AT5G50920.1	AT3G48870.1;AT3G48870.2;AT5G50920.1	| Symbols: CLPC, ATHSP93-V, HSP93-V, DCA1, CLPC1 | CLPC homologue 1 | chr5:20715710-20719800 REVERSE LENGTH=929	Case	0		0		0		0		1	236747.207	0		0		0		1	1211526.633	0		0		0		2
nADQIDLK(226.078)SLDEQLERc	nADQIDLK(226.078)SLDEQLERc	nADQIDLKSLDEQLERc	AT5G50000.1	AT5G50000.1	| Symbols: | Protein kinase superfamily protein | chr5:20342838-20345033 REVERSE LENGTH=385	Case	0		0		1	320694.5234	0		0		0		0		0		2	4731930.313;4049087.422	0		0		0		3
nITYQFYRc	nITYQFYRc	nITYQFYRc	AT4G02770.1	AT1G03130.1;AT4G02770.1	| Symbols: PSAD-1 | photosystem I subunit D-1 | chr4:1229247-1229873 REVERSE LENGTH=208	Case	1	2188549.074	0		1	4567497.047	0		1	1605303.602	0		0		0		1	3175445.359	0		1	1644543.504	0		5
nLAALAQQLRc	nLAALAQQLRc	nLAALAQQLRc	AT1G28960.1	AT1G28960.1;AT1G28960.2;AT1G28960.3;AT1G28960.4;AT1G28960.5	| Symbols: ATNUDT15, ATNUDX15, NUDX15 | nudix hydrolase homolog 15 | chr1:10110135-10111607 REVERSE LENGTH=293	Case	0		0		0		0		1	796877.3828	0		0		0		0		0		1	2019275.615	0		2
nIFLPPPPKc	nIFLPPPPKc	nIFLPPPPKc	AT4G11150.1	AT4G11150.1	| Symbols: TUF, emb2448, TUFF, VHA-E1 | vacuolar ATP synthase subunit E1 | chr4:6800091-6801696 FORWARD LENGTH=230	Case;Control	0		1	1576719.086	0		1	2348674.844	1	1469155.174	1	4349395.094	0		1	1080654.305	1	8558494.789	1	2496444.18	1	2620749.301	1	2570393.469	9
nITFIDTPGLKc	nITFIDTPGLKc	nITFIDTPGLKc	AT4G02510.1	AT4G02510.1	| Symbols: TOC159, TOC86, PPI2, TOC160, ATTOC159 | translocon at the outer envelope membrane of chloroplasts 159 | chr4:1104766-1109360 FORWARD LENGTH=1503	Case;Control	0		0		1	5414602.609	0		1	2205654.824	0		1	245304.2578	1	3574988.852	1	3181390.094	1	3819254.359	2	2658822.545;1382589	1	5445202.234	9
nSPLPPPPNDPVASRc	nSPLPPPPNDPVASRc	nSPLPPPPNDPVASRc	AT1G03900.1	AT1G03900.1	| Symbols: ATNAP4, NAP4 | non-intrinsic ABC protein 4 | chr1:991252-992852 FORWARD LENGTH=272	Case	0		0		0		0		1	666317.8516	0		0		0		0		0		1	556444.5273	0		2
nLGTDSYNFSFAQVLSPSRc	nLGTDSYNFSFAQVLSPSRc	nLGTDSYNFSFAQVLSPSRc	AT5G23060.1	AT5G23060.1	| Symbols: CaS | calcium sensing receptor | chr5:7736760-7738412 REVERSE LENGTH=387	Case	1	216284.6641	0		0		0		1	77155.28906	0		0		0		0		0		1	95677.49219	0		3
nDLSPEDFWFSAPKc	nDLSPEDFWFSAPKc	nDLSPEDFWFSAPKc	AT3G19420.1	AT3G19420.1	| Symbols: ATPEN2, PEN2 | PTEN 2 | chr3:6731824-6735354 FORWARD LENGTH=611	Case	0		0		0		0		1	559193.6016	0		0		0		0		0		1	301644.4609	0		2
nASSGDLDNTAIIDQILKc	nASSGDLDNTAIIDQILKc	nASSGDLDNTAIIDQILKc	AT5G65620.1	AT5G10540.1;AT5G65620.1	| Symbols: | Zincin-like metalloproteases family protein | chr5:26221951-26225784 FORWARD LENGTH=791	Case	0		0		0		0		1	223790.3027	0		0		0		1	1594453.508	0		1	119477.0313	0		3
nEAAASFGVNTILLEKc	nEAAASFGVNTILLEKc	nEAAASFGVNTILLEKc	AT1G03090.2	AT1G03090.1;AT1G03090.2	| Symbols: MCCA | methylcrotonyl-CoA carboxylase alpha chain, mitochondrial / 3-methylcrotonyl-CoA carboxylase 1 (MCCA) | chr1:739715-743819 FORWARD LENGTH=734	Case;Control	0		0		1	2877792.219	1	18872201.75	1	1986361.482	0		0		0		1	6191693.664	0		1	4063522.285	0		5
nAAESTGQTLNK(242.073)ASTLNRc	nAAESTGQTLNK(242.073)ASTLNRc	nAAESTGQTLNKASTLNRc	AT3G44530.1	AT3G44530.1;AT3G44530.2	| Symbols: HIRA | homolog of histone chaperone HIRA | chr3:16116026-16121247 FORWARD LENGTH=1058	Case;Control	0		0		0		0		0		1	1326709.703	0		0		3	372630.7344;4361207.102;897767.375	0		0		0		4
nEFTSDAESAVASLRc	nEFTSDAESAVASLRc	nEFTSDAESAVASLRc	AT4G32960.1	AT4G32960.1	| Symbols: | unknown protein; BEST Arabidopsis thaliana protein match is: unknown protein (TAIR:AT4G32970.1); Has 106 Blast hits to 106 proteins in 39 species: Archae - 0; Bacteria - 0; Metazoa - 62; Fungi - 0; Plants - 37; Viruses - 0; Other Eukaryotes - 7 (source: NCBI BLink). | chr4:15908785-15910141 REVERSE LENGTH=264	Case	0		0		0		0		1	3832228.988	0		0		0		2	2896478.344;2380652.25	0		2	741782.8594;1225235.305	0		5
nNILLNEGIRc	nNILLNEGIRc	nNILLNEGIRc	ATCG00270.1	ATCG00270.1	| Symbols: PSBD | photosystem II reaction center protein D | chrC:32711-33772 FORWARD LENGTH=353	Case;Control	0		1	3980779.75	2	1740160.672;3785627.863	1	4851729.547	1	3201182.594	1	6553782.242	0		1	5160263.508	1	42760775.02	1	5734540.453	1	2512664.328	1	6618838.813	11
nTLFDLQEISAEIRc	nTLFDLQEISAEIRc	nTLFDLQEISAEIRc	AT5G60600.1	AT5G60600.1;AT5G60600.2;AT5G60600.3	| Symbols: GCPE, ISPG, CSB3, CLB4, HDS | 4-hydroxy-3-methylbut-2-enyl diphosphate synthase | chr5:24359447-24363274 FORWARD LENGTH=741	Case;Control	1	91205.82813	1	2472065.656	0		1	1351963.641	0		1	1436808.328	0		1	1784233.578	0		1	2469159.797	0		1	4935771.688	7
nVSEQFTAM(15.995)FRc	nVSEQFTAM(15.995)FRc	nVSEQFTAMFRc	AT1G20010.1	AT1G20010.1;AT1G75780.1;AT2G29550.1;AT4G20890.1;AT5G12250.1;AT5G23860.1;AT5G23860.2;AT5G44340.1;AT5G62690.1;AT5G62700.1	| Symbols: TUB5 | tubulin beta-5 chain | chr1:6938033-6940481 REVERSE LENGTH=449	Case;Control	0		0		0		1	1355550.266	1	1470020.516	0		0		1	1059820.328	1	5884194.234	1	2094267.391	1	1608179.93	0		6
nVYEPVEEGSYIKc	nVYEPVEEGSYIKc	nVYEPVEEGSYIKc	AT1G07110.1	AT1G07110.1	| Symbols: F2KP, ATF2KP, FKFBP | fructose-2,6-bisphosphatase | chr1:2178363-2183980 REVERSE LENGTH=744	Case	0		0		0		0		1	1346008.672	0		0		0		0		0		1	292707.8594	0		2
nATTEVGEAPATTTEAETTELPEIVKc	nATTEVGEAPATTTEAETTELPEIVKc	nATTEVGEAPATTTEAETTELPEIVKc	AT2G46820.1	AT2G46820.1;AT2G46820.2	| Symbols: PTAC8, TMP14, PSAP, PSI-P | photosystem I P subunit | chr2:19243729-19244870 FORWARD LENGTH=174	Case	0		0		0		0		1	736292.5313	0		0		0		2	1028863.922;5310763.047	0		1	1145176.188	0		4
nIAADLLVNPAQVNIGNVDELVANKc	nIAADLLVNPAQVNIGNVDELVANKc	nIAADLLVNPAQVNIGNVDELVANKc	AT3G01540.1	AT3G01540.1;AT3G01540.2;AT3G01540.3;AT3G01540.4;AT5G14610.1;AT5G14610.2	| Symbols: DRH1, ATDRH1 | DEAD box RNA helicase 1 | chr3:213077-216142 REVERSE LENGTH=618	Case	0		0		0		0		1	180165.0117	0		0		0		1	983999.9688	0		1	394761.5938	0		3
nLTGTIPDIFKc	nLTGTIPDIFKc	nLTGTIPDIFKc	AT1G33590.1	AT1G33590.1	| Symbols: | Leucine-rich repeat (LRR) family protein | chr1:12177788-12179221 FORWARD LENGTH=477	Case	0		0		0		0		1	723076.5996	0		0		0		1	1417402.727	0		0		0		2
nDFGLK(226.078)PQGKc	nDFGLK(226.078)PQGKc	nDFGLKPQGKc	AT4G12770.1	AT4G12770.1;AT4G12770.2;AT4G12780.1;AT4G12780.2	| Symbols: | Chaperone DnaJ-domain superfamily protein | chr4:7506736-7511408 REVERSE LENGTH=891	Case	1	584655.7402	0		0		0		0		0		0		0		1	4674000.031	0		0		0		2
nSISSGFGILLKc	nSISSGFGILLKc	nSISSGFGILLKc	AT5G14040.1	AT5G14040.1	| Symbols: PHT3;1 | phosphate transporter 3;1 | chr5:4531059-4532965 REVERSE LENGTH=375	Case;Control	1	350521.9844	0		0		0		0		0		0		1	1645309.031	0		0		0		0		2
nYLGPFSENTPSYLTGEYPGDYGWDTAGLSADPETFAKc	nYLGPFSENTPSYLTGEYPGDYGWDTAGLSADPETFAKc	nYLGPFSENTPSYLTGEYPGDYGWDTAGLSADPETFAKc	AT2G05070.1	AT2G05070.1;AT2G05100.1;AT3G27690.1	| Symbols: LHCB2.2, LHCB2 | photosystem II light harvesting complex gene 2.2 | chr2:1799436-1800329 REVERSE LENGTH=265	Case;Control	0		3	2073712.328;1911603.609;1593944.047	0		3	2073149.656;3746402.875;2482334.359	1	130157.2988	0		0		2	32000418.05;7498573.875	1	600113.6406	2	35348852.05;22702065.28	1	411823.3438	2	15568770.53;9382387.172	15
nDGPGPLHSPAVSK(226.078)SASMNTRc	nDGPGPLHSPAVSK(226.078)SASMNTRc	nDGPGPLHSPAVSKSASMNTRc	AT5G57870.1	AT5G57870.1;AT5G57870.2	| Symbols: eIFiso4G1 | MIF4G domain-containing protein / MA3 domain-containing protein | chr5:23439755-23443433 FORWARD LENGTH=780	Case;Control	0		0		0		0		0		1	3787654.531	1	216394.4424	0		1	13456409.95	0		0		0		3
nSSSSGNYDGM(15.995)LGFGDLRc	nSSSSGNYDGM(15.995)LGFGDLRc	nSSSSGNYDGMLGFGDLRc	AT1G79090.1	AT1G79090.1;AT1G79090.2	| Symbols: | FUNCTIONS IN: molecular_function unknown; INVOLVED IN: biological_process unknown; LOCATED IN: cellular_component unknown; EXPRESSED IN: 25 plant structures; EXPRESSED DURING: 15 growth stages; CONTAINS InterPro DOMAIN/s: Topoisomerase II-associated protein PAT1 (InterPro:IPR019167); BEST Arabidopsis thaliana protein match is: Topoisomerase II-associated protein PAT1 (TAIR:AT3G22270.…	Case	0		0		0		0		1	227242.8438	0		0		0		0		0		1	352092.2656	0		2
nHGENGSTM(15.995)AGFDIQNVGKc	nHGENGSTM(15.995)AGFDIQNVGKc	nHGENGSTMAGFDIQNVGKc	AT4G02510.1	AT4G02510.1	| Symbols: TOC159, TOC86, PPI2, TOC160, ATTOC159 | translocon at the outer envelope membrane of chloroplasts 159 | chr4:1104766-1109360 FORWARD LENGTH=1503	Case;Control	1	138978.2988	1	857588.5703	0		1	2674710.594	0		1	1361375.672	0		0		0		0		1	285326.0273	1	1208875.25	6
nLLSDVDDLASTFSKc	nLLSDVDDLASTFSKc	nLLSDVDDLASTFSKc	AT1G79090.1	AT1G79090.1;AT1G79090.2	| Symbols: | FUNCTIONS IN: molecular_function unknown; INVOLVED IN: biological_process unknown; LOCATED IN: cellular_component unknown; EXPRESSED IN: 25 plant structures; EXPRESSED DURING: 15 growth stages; CONTAINS InterPro DOMAIN/s: Topoisomerase II-associated protein PAT1 (InterPro:IPR019167); BEST Arabidopsis thaliana protein match is: Topoisomerase II-associated protein PAT1 (TAIR:AT3G22270.…	Case	0		0		0		0		1	844658.5996	0		0		0		1	2725763.313	0		1	3625978.879	0		3
nDIVELELKc	nDIVELELKc	nDIVELELKc	AT5G15530.1	AT5G15530.1	| Symbols: BCCP2, CAC1-B | biotin carboxyl carrier protein 2 | chr5:5038955-5040437 FORWARD LENGTH=255	Case;Control	0		1	6901227.438	0		1	6766544	1	2837738.09	1	11913454.8	0		1	2999921.578	1	1308842.117	1	4225584.68	1	1186366.439	1	1429370.344	9
nTVSSAITESFQRc	nTVSSAITESFQRc	nTVSSAITESFQRc	AT3G13290.1	AT3G13290.1;AT3G13300.1;AT3G13300.2	| Symbols: VCR | varicose-related | chr3:4297529-4303113 FORWARD LENGTH=1340	Case;Control	1	296506.541	1	1967880.523	0		1	4910148.859	1	4106885.711	1	6651304.219	1	47951.62012	0		0		0		1	987141.8516	0		7
nESQNSSGQIVLEYAKc	nESQNSSGQIVLEYAKc	nESQNSSGQIVLEYAKc	AT1G43850.1	AT1G43850.1;AT1G43850.2	| Symbols: SEU | SEUSS transcriptional co-regulator | chr1:16617872-16621596 FORWARD LENGTH=877	Case	0		0		0		0		1	629737.5547	0		0		0		0		0		1	581271.2188	0		2
nVIDNINFRc	nVIDNINFRc	nVIDNINFRc	AT3G61140.1	AT3G61140.1	| Symbols: FUS6, ATFUS6, CSN1, COP11, EMB78, ATSK31, SK31 | 26S proteasome, regulatory subunit Rpn7;Proteasome component (PCI) domain | chr3:22626335-22628895 FORWARD LENGTH=441	Case	0		0		0		0		1	3409735.762	0		0		0		1	3513848.313	0		0		0		2
nLDPLAPVFVPSSAKc	nLDPLAPVFVPSSAKc	nLDPLAPVFVPSSAKc	AT1G33050.1	AT1G33050.1;AT1G33050.2;AT1G33050.3;AT1G33050.4	| Symbols: | unknown protein; FUNCTIONS IN: molecular_function unknown; INVOLVED IN: biological_process unknown; LOCATED IN: cellular_component unknown; EXPRESSED IN: 25 plant structures; EXPRESSED DURING: 15 growth stages; BEST Arabidopsis thaliana protein match is: unknown protein (TAIR:AT4G10470.1); Has 531 Blast hits to 229 proteins in 83 species: Archae - 0; Bacteria - 197; Metazoa - 59; Fun…	Case	0		0		0		0		1	502064.6484	0		0		0		0		0		1	870476.2266	0		2
nEHGNTPGYYDGRc	nEHGNTPGYYDGRc	nEHGNTPGYYDGRc	AT5G38430.1	AT5G38410.1;AT5G38410.3;AT5G38420.1;AT5G38430.1	| Symbols: | Ribulose bisphosphate carboxylase (small chain) family protein | chr5:15384350-15385155 REVERSE LENGTH=181	Case;Control	0		1	171867.9023	0		2	877276.0703;14329571.61	2	20956405.2;3369244.219	2	7274589.078;547945.5078	0		1	3285298.4	2	43255695.25;16700162.63	2	6198723.738;690134.8516	0		1	11914513.34	13
nAASAAGTIM(15.995)TLSSWATSSVEEVASTGPGIRc	nAASAAGTIM(15.995)TLSSWATSSVEEVASTGPGIRc	nAASAAGTIMTLSSWATSSVEEVASTGPGIRc	AT3G14415.1	AT3G14415.1;AT3G14415.2;AT3G14415.3;AT3G14420.1;AT3G14420.2;AT3G14420.3;AT3G14420.4;AT3G14420.5;AT3G14420.6	| Symbols: | Aldolase-type TIM barrel family protein | chr3:4818667-4820748 FORWARD LENGTH=367	Case	0		0		0		0		2	122843.2217;177527.5269	0		0		0		0		0		4	116703.4199;281529.4219;165900.2285;266364.1172	0		6
nLEELSK(242.073)NIDLTKPc	nLEELSK(242.073)NIDLTKPc	nLEELSKNIDLTKPc	AT5G03660.1	AT5G03660.1;AT5G03660.2	| Symbols: | Family of unknown function (DUF662) | chr5:938068-939811 FORWARD LENGTH=173	Case	1	481964	0		1	285510.3281	0		0		0		1	52274.59961	0		1	12116570.84	0		0		0		4
nAPPHFLLVTFPAQGHVNPSLRc	nAPPHFLLVTFPAQGHVNPSLRc	nAPPHFLLVTFPAQGHVNPSLRc	AT1G05560.1	AT1G05560.1	| Symbols: UGT1, UGT75B1 | UDP-glucosyltransferase 75B1 | chr1:1645674-1647083 REVERSE LENGTH=469	Case;Control	1	263296.9727	0		0		1	7356340.469	0		0		0		1	7543210.234	0		0		0		0		3
nHNTLLEEQRc	nHNTLLEEQRc	nHNTLLEEQRc	AT1G24300.1	AT1G24300.1;AT1G24300.2;AT1G27430.1	| Symbols: | GYF domain-containing protein | chr1:8614515-8620420 REVERSE LENGTH=1495	Case;Control	1	1025818.266	1	1542840.277	0		0		3	133896.4761;121957.3145;187125.874	2	2584739;6144899.258	1	711577.4434	1	658162.3633	0		2	3422346.906;3111795.129	0		1	4186416.012	12
nIGDLIVRc	nIGDLIVRc	nIGDLIVRc	AT4G28080.1	AT4G28080.1	| Symbols: | Tetratricopeptide repeat (TPR)-like superfamily protein | chr4:13948993-13957840 REVERSE LENGTH=1819	Case	0		0		0		0		1	1150078.938	0		0		0		0		0		1	1009776.385	0		2
nVETSIDM(15.995)EEGTLEIGM(15.995)EYRc	nVETSIDM(15.995)EEGTLEIGM(15.995)EYRc	nVETSIDMEEGTLEIGMEYRc	AT1G20260.1	AT1G20260.1	| Symbols: | ATPase, V1 complex, subunit B protein | chr1:7016971-7020290 FORWARD LENGTH=487	Case;Control	0		0		0		1	783274.75	1	173948.7813	0		0		0		0		1	892707.2813	0		0		3
nGLAGSGNPAYPGGPFFNPLGFGKDEKc	nGLAGSGNPAYPGGPFFNPLGFGKDEKc	nGLAGSGNPAYPGGPFFNPLGFGKDEKc	AT1G61520.1	AT1G61520.1;AT1G61520.2;AT1G61520.3	| Symbols: LHCA3 | photosystem I light harvesting complex gene 3 | chr1:22700152-22701149 FORWARD LENGTH=273	Case;Control	1	400434.8086	0		0		0		0		0		0		0		0		1	4062109.875	0		0		2
nSGAYIVRc	nSGAYIVRc	nSGAYIVRc	AT1G02500.1	AT1G02500.1;AT1G02500.2;AT2G36880.1;AT2G36880.2;AT3G17390.1;AT4G01850.1;AT4G01850.2	| Symbols: SAM1, SAM-1, MAT1, AtSAM1 | S-adenosylmethionine synthetase 1 | chr1:519037-520218 FORWARD LENGTH=393	Case	0		0		0		0		1	638566.7065	0		0		0		1	68868054.39	0		0		0		2
nFGGM(15.995)ASADQSTGIVFGAK(242.073)SAENKc	nFGGM(15.995)ASADQSTGIVFGAK(242.073)SAENKc	nFGGMASADQSTGIVFGAKSAENKc	AT3G10650.1	AT3G10650.1	| Symbols: | BEST Arabidopsis thaliana protein match is: nucleoporin-related (TAIR:AT5G20200.1); Has 61042 Blast hits to 31782 proteins in 2093 species: Archae - 202; Bacteria - 16480; Metazoa - 16017; Fungi - 12552; Plants - 1653; Viruses - 629; Other Eukaryotes - 13509 (source: NCBI BLink). | chr3:3325562-3330819 REVERSE LENGTH=1309	Case	0		0		2	117143.7656;389014.3125	0		0		0		0		0		5	31533699.17;2615007.781;4823130;2788778.797;2563750.789	0		1	1119013.859	0		8
nGVLLIGPPGTGKc	nGVLLIGPPGTGKc	nGVLLIGPPGTGKc	AT2G30950.1	AT2G30950.1	| Symbols: VAR2, FTSH2 | FtsH extracellular protease family | chr2:13174692-13177064 FORWARD LENGTH=695	Case	0		0		0		0		1	1897459.477	0		0		0		1	2295588.164	0		1	3134027.172	0		3
nAFNPTQAEETYSM(15.995)VTANRc	nAFNPTQAEETYSM(15.995)VTANRc	nAFNPTQAEETYSMVTANRc	ATCG00270.1	ATCG00270.1	| Symbols: PSBD | photosystem II reaction center protein D | chrC:32711-33772 FORWARD LENGTH=353	Case	0		0		1	496694.0156	0		3	643794.1328;570174.5508;1075163.805	0		0		0		2	4968662.305;5192111.344	0		5	239745.668;998675.4453;468077.8359;889415.2422;148916.2578	0		11
nLSTPK(226.078)PLPSDLLHLKc	nLSTPK(226.078)PLPSDLLHLKc	nLSTPKPLPSDLLHLKc	AT1G06650.1	AT1G06650.1;AT1G06650.2	| Symbols: | 2-oxoglutarate (2OG) and Fe(II)-dependent oxygenase superfamily protein | chr1:2035909-2037047 FORWARD LENGTH=314	Case;Control	0		1	9904770.594	0		0		0		2	35762586;4282882.656	0		1	2795944.828	2	10236668.63;1381981.25	0		0		1	4145344.313	7
nTVIINSEGVTRc	nTVIINSEGVTRc	nTVIINSEGVTRc	AT4G31300.1	AT4G31300.1;AT4G31300.2;AT4G31300.3	| Symbols: PBA1 | N-terminal nucleophile aminohydrolases (Ntn hydrolases) superfamily protein | chr4:15188927-15190935 FORWARD LENGTH=233	Case;Control	0		0		0		0		1	3424068.285	0		1	91886.29541	0		2	2360717.604;3104781.572	1	907118.7188	1	7504902.469	1	1158656.484	7
nTAGGPFIATSYDYDAPLDEYGLERc	nTAGGPFIATSYDYDAPLDEYGLERc	nTAGGPFIATSYDYDAPLDEYGLERc	AT3G13750.1	AT3G13750.1	| Symbols: BGAL1 | beta galactosidase 1 | chr3:4511192-4515756 FORWARD LENGTH=847	Case;Control	0		0		0		1	1601364.75	1	262614.4668	1	1937935.594	0		0		0		2	6801972.031;1228419.375	0		1	2147302.938	6
nASVVM(15.995)FVGLQGAGKc	nASVVM(15.995)FVGLQGAGKc	nASVVMFVGLQGAGKc	AT1G48900.1	AT1G48900.1;AT1G48900.2	| Symbols: | Signal recognition particle, SRP54 subunit protein | chr1:18084972-18087743 REVERSE LENGTH=495	Case	0		0		0		0		1	1232687.801	0		0		0		0		0		1	2117902.055	0		2
nAVSETSDELAKc	nAVSETSDELAKc	nAVSETSDELAKc	AT4G10340.1	AT4G10340.1	| Symbols: LHCB5 | light harvesting complex of photosystem II 5 | chr4:6408200-6409496 FORWARD LENGTH=280	Case;Control	0		0		1	881828.916	1	2772658.805	1	23014246.98	1	2794246.234	0		0		1	124622141.9	1	2535327.453	1	84597689.31	1	787359.7656	8
nM(15.995)PNIYNALVVKc	nM(15.995)PNIYNALVVKc	nMPNIYNALVVKc	ATCG00480.1	ATCG00480.1	| Symbols: ATPB, PB | ATP synthase subunit beta | chrC:52660-54156 REVERSE LENGTH=498	Case;Control	0		1	2138148.688	1	1428974.039	1	2316045.328	1	1626656.324	1	3313791.328	0		1	1239176.094	1	6838776.516	1	1606696.016	1	1848196.871	1	2230491.469	10
nEGAIQQLENARc	nEGAIQQLENARc	nEGAIQQLENARc	ATCG00130.1	ATCG00130.1	| Symbols: ATPF | ATPase, F0 complex, subunit B/B', bacterial/chloroplast | chrC:11529-12798 REVERSE LENGTH=184	Case;Control	0		0		0		0		0		1	2469773.875	0		0		0		0		1	806659.9766	0		2
nGFIFGPPIALAIGAKc	nGFIFGPPIALAIGAKc	nGFIFGPPIALAIGAKc	AT1G27450.1	AT1G27450.1;AT1G27450.2;AT1G27450.3;AT1G80050.1	| Symbols: APT1, ATAPT1 | adenine phosphoribosyl transferase 1 | chr1:9532042-9533807 FORWARD LENGTH=243	Case;Control	1	106706.0186	1	877659.2188	0		1	1773863.594	0		1	1328069.984	0		1	1190057.961	0		0		0		0		5
nTPGSIDSLYGLQRc	nTPGSIDSLYGLQRc	nTPGSIDSLYGLQRc	AT5G03280.1	AT5G03280.1	| Symbols: EIN2, PIR2, CKR1, ERA3, ORE3, ORE2, ATEIN2 | NRAMP metal ion transporter family protein | chr5:788589-793066 FORWARD LENGTH=1294	Case	0		0		0		0		1	1126136.586	0		1	82575.61328	0		1	3859066.031	0		1	579491.1406	0		4
nM(15.995)GIEGIAENVKc	nM(15.995)GIEGIAENVKc	nMGIEGIAENVKc	AT1G65960.2	AT1G65960.1;AT1G65960.2	| Symbols: GAD2 | glutamate decarboxylase 2 | chr1:24552094-24557253 FORWARD LENGTH=494	Case	0		0		0		0		1	1947047.688	0		0		0		2	3612290.773;4168886	0		0		0		3
nGINEDGINYYSGLIDGLIARc	nGINEDGINYYSGLIDGLIARc	nGINEDGINYYSGLIDGLIARc	AT5G25980.1	AT5G25980.1;AT5G25980.2;AT5G25980.3	| Symbols: TGG2, BGLU37 | glucoside glucohydrolase 2 | chr5:9072730-9075143 FORWARD LENGTH=467	Case;Control	0		2	829152.9297;1047022.906	0		2	806941.2813;1362014.063	2	155943.5771;165621.938	0		0		1	666394.1406	0		2	376702.3438;1485471.25	1	192771.502	2	1968231.563;1129367.922	12
nLGLSAVIM(15.995)GSRc	nLGLSAVIM(15.995)GSRc	nLGLSAVIMGSRc	AT5G54430.1	AT5G54430.1	| Symbols: ATPHOS32, PHOS32 | Adenine nucleotide alpha hydrolases-like superfamily protein | chr5:22097563-22099693 REVERSE LENGTH=242	Case;Control	1	698161.3232	0		0		0		1	1781062.299	1	3515314.875	0		1	1646237.102	0		1	3235642.219	0		0		5
nLNAVQSPFQDAESIAKc	nLNAVQSPFQDAESIAKc	nLNAVQSPFQDAESIAKc	AT3G46780.1	AT3G46780.1	| Symbols: PTAC16 | plastid transcriptionally active 16 | chr3:17228766-17231021 FORWARD LENGTH=510	Case	0		0		0		0		1	554276.4922	0		0		0		1	2905123.984	0		1	460237.5391	0		3
nEADFTTDDM(15.995)ILSKKc	nEADFTTDDM(15.995)ILSKKc	nEADFTTDDMILSKKc	AT1G09340.1	AT1G09340.1	| Symbols: CRB, CSP41B, HIP1.3 | chloroplast RNA binding | chr1:3015473-3018035 FORWARD LENGTH=378	Case	0		0		0		0		2	2719103.297;408450.1797	0		0		0		1	7753838.414	0		0		0		3
nTQSFVPSELSEIFGGQLKc	nTQSFVPSELSEIFGGQLKc	nTQSFVPSELSEIFGGQLKc	AT4G30890.1	AT4G30890.1;AT4G30890.2;AT4G30890.3	| Symbols: UBP24 | ubiquitin-specific protease 24 | chr4:15036383-15038825 REVERSE LENGTH=551	Case;Control	1	51217.26758	0		0		1	1893916.063	1	168472.1563	0		0		0		0		1	2095636.938	0		0		4
nTFGSIITSPRc	nTFGSIITSPRc	nTFGSIITSPRc	AT1G22530.1	AT1G22530.1;AT1G72150.1	| Symbols: PATL2 | PATELLIN 2 | chr1:7955773-7958326 REVERSE LENGTH=683	Case;Control	1	244754.5859	0		1	3312338.273	0		1	7839456.891	0		2	167742.4404;188310.2568	1	8309791.016	1	18497919.29	1	14446029.59	2	4207097.563;1344688.77	1	12043527.64	11
nLSAAVSAILETKc	nLSAAVSAILETKc	nLSAAVSAILETKc	AT5G01650.1	AT5G01650.1;AT5G01650.2	| Symbols: | Tautomerase/MIF superfamily protein | chr5:242734-244033 REVERSE LENGTH=115	Case	0		0		1	1517955.281	0		0		0		0		0		0		0		1	1306443.023	0		2
nLITLPEGSQAc	nLITLPEGSQAc	nLITLPEGSQAc	AT4G22890.1	AT4G22890.1;AT4G22890.2;AT4G22890.3;AT4G22890.4;AT4G22890.5	| Symbols: PGR5-LIKE A | PGR5-LIKE A | chr4:12007157-12009175 FORWARD LENGTH=324	Case	0		0		0		0		1	2070408.344	0		0		0		1	4977212.461	0		0		0		2
nNVSADVAATTRc	nNVSADVAATTRc	nNVSADVAATTRc	AT3G55440.1	AT3G55440.1	| Symbols: ATCTIMC, TPI, CYTOTPI | triosephosphate isomerase | chr3:20553794-20556078 FORWARD LENGTH=254	Case;Control	0		1	779041.625	0		1	2571351.594	2	641592.7715;748226.4531	1	2185106.828	1	358448.416	1	937952.2656	1	32361764.03	1	2776575.313	0		1	1716371.281	10
nTFAAVGVDPAIM(15.995)GIGPAVAIPAAVKc	nTFAAVGVDPAIM(15.995)GIGPAVAIPAAVKc	nTFAAVGVDPAIMGIGPAVAIPAAVKc	AT2G33150.1	AT2G33150.1	| Symbols: PKT3, PED1, KAT2 | peroxisomal 3-ketoacyl-CoA thiolase 3 | chr2:14047814-14050983 REVERSE LENGTH=462	Case	0		0		1	369367.9688	0		2	251701.0234;137328.4102	0		0		0		2	2448461.555;1763252.031	0		2	1411454.418;430769.9922	0		7
nLFIPM(15.995)KEFPGYNFIGLIIGPRc	nLFIPM(15.995)KEFPGYNFIGLIIGPRc	nLFIPMKEFPGYNFIGLIIGPRc	AT5G51300.1	AT5G51300.1;AT5G51300.2;AT5G51300.3	| Symbols: | splicing factor-related | chr5:20849881-20852295 REVERSE LENGTH=804	Case;Control	0		1	1031259.094	0		0		1	131224.4746	0		0		1	900317.2188	0		0		0		0		3
nVLNPNAEVLNKc	nVLNPNAEVLNKc	nVLNPNAEVLNKc	AT3G02530.1	AT3G02530.1;AT5G16070.1	| Symbols: | TCP-1/cpn60 chaperonin family protein | chr3:528806-532457 REVERSE LENGTH=535	Case	0		0		0		0		1	677418.3125	0		0		0		1	1036781.025	0		0		0		2
nDDENVNSQPFMRc	nDDENVNSQPFMRc	nDDENVNSQPFMRc	ATCG00490.1	AT2G07732.1;ATCG00490.1;ATMG00280.1	| Symbols: RBCL | ribulose-bisphosphate carboxylases | chrC:54958-56397 FORWARD LENGTH=479	Case;Control	1	61007.53516	1	1954247.695	0		1	1256018.656	1	3560903.867	1	5213689.125	0		1	2307503.492	0		1	3154462.578	4	259408.3359;1572647.344;1365152.719;287097.6602	1	3440294.781	12
n(242.073)GSTPTDLPGEDVADNRc	n(242.073)GSTPTDLPGEDVADNRc	nGSTPTDLPGEDVADNRc	AT5G11670.1	AT5G11670.1	| Symbols: ATNADP-ME2, NADP-ME2 | NADP-malic enzyme 2 | chr5:3754456-3758040 FORWARD LENGTH=588	Case	0		0		1	35789.89063	0		0		0		0		0		1	1143701.828	0		0		0		2
nTLDQFYSRc	nTLDQFYSRc	nTLDQFYSRc	AT1G20260.1	AT1G20260.1;AT1G76030.1;AT4G38510.1;AT4G38510.2;AT4G38510.3;AT4G38510.4;AT4G38510.5	| Symbols: | ATPase, V1 complex, subunit B protein | chr1:7016971-7020290 FORWARD LENGTH=487	Case;Control	1	181174.2769	2	2460026.07;2053645.219	1	5174720.398	3	1510052.141;9141374.594;4821290.469	2	9435974.398;19680788.2	2	8600796.93;3018516.719	1	226303.0713	1	73417786.88	2	2404911.77;10982064.24	1	117789872.9	3	1168257.719;3421933.502;6480414.779	1	99825309.08	20
nM(15.995)ILIALYPVVRc	nM(15.995)ILIALYPVVRc	nMILIALYPVVRc	AT2G25430.1	AT2G25430.1	| Symbols: | epsin N-terminal homology (ENTH) domain-containing protein / clathrin assembly protein-related | chr2:10822716-10824677 FORWARD LENGTH=653	Case;Control	1	1208213.508	1	2839250.125	1	479779.4844	1	3622190.203	1	209113.4941	1	5584381.531	0		1	1792492.719	0		0		1	292375.918	1	2663420.125	9
nLAADTPLLTGQRc	nLAADTPLLTGQRc	nLAADTPLLTGQRc	AT1G78900.1	AT1G78900.1;AT1G78900.2	| Symbols: VHA-A | vacuolar ATP synthase subunit A | chr1:29660463-29664575 FORWARD LENGTH=623	Case	0		0		1	2640055.148	0		1	1585432.15	0		1	107292.4434	0		1	9240189.93	0		2	1273438.66;3490188.008	0		6
nSSVPSNNIDGAPSSVELSKc	nSSVPSNNIDGAPSSVELSKc	nSSVPSNNIDGAPSSVELSKc	AT3G07660.1	AT3G07660.1	| Symbols: | Kinase-related protein of unknown function (DUF1296) | chr3:2445275-2450372 REVERSE LENGTH=841	Case	0		0		0		0		1	843437.6992	0		0		0		1	1006692.813	0		2	168594.9844;163209.5508	0		4
nLNSQLEVVKc	nLNSQLEVVKc	nLNSQLEVVKc	AT4G35450.1	AT4G35450.1;AT4G35450.2;AT4G35450.3;AT4G35450.4;AT4G35450.5	| Symbols: AKR2, AFT, AKR2A | ankyrin repeat-containing protein 2 | chr4:16839862-16841759 FORWARD LENGTH=342	Case	0		0		0		0		1	2784850.594	0		0		0		1	6514816.93	0		1	12386230.08	0		3
nATPEQVAAYTLKc	nATPEQVAAYTLKc	nATPEQVAAYTLKc	AT4G38970.1	AT4G38970.1;AT4G38970.2	| Symbols: FBA2 | fructose-bisphosphate aldolase 2 | chr4:18163714-18165659 REVERSE LENGTH=398	Case;Control	0		1	1484461.422	2	2147060.141;7275094.195	1	5212742.125	2	3412987.645;2649359.23	1	2428040.344	0		1	1344938.703	2	3717129.711;21312805.77	1	5903505.422	2	4119071.633;2176373.367	1	3947194.797	14
nYTGGM(15.995)VPDVNQIIVKEKc	nYTGGM(15.995)VPDVNQIIVKEKc	nYTGGMVPDVNQIIVKEKc	AT3G55800.1	AT3G55800.1	| Symbols: SBPASE | sedoheptulose-bisphosphatase | chr3:20709640-20711421 FORWARD LENGTH=393	Case	0		0		0		0		1	582336.3125	0		0		0		0		0		1	1276522.066	0		2
nTYHYYHPETKc	nTYHYYHPETKc	nTYHYYHPETKc	AT2G30970.1	AT2G30970.1;AT2G30970.2	| Symbols: ASP1 | aspartate aminotransferase 1 | chr2:13179012-13181686 FORWARD LENGTH=430	Case;Control	1	1196914.971	1	1769629.893	0		0		0		0		0		0		0		0		0		1	5730610.93	3
nTPAPVVTEASSEESGNTATAESIKc	nTPAPVVTEASSEESGNTATAESIKc	nTPAPVVTEASSEESGNTATAESIKc	AT4G29060.1	AT4G29060.1;AT4G29060.2	| Symbols: emb2726 | elongation factor Ts family protein | chr4:14317744-14321315 FORWARD LENGTH=953	Case;Control	0		0		0		0		1	184249.7344	0		0		1	2162767.461	0		2	747436.8438;659949.625	2	501616.2188;142430.2266	2	8331484.094;1011899.813	8
nHTTFASLLSKc	nHTTFASLLSKc	nHTTFASLLSKc	AT4G05150.1	AT4G05150.1	| Symbols: | Octicosapeptide/Phox/Bem1p family protein | chr4:2660339-2662675 FORWARD LENGTH=477	Case;Control	1	733580.3711	1	1098204.602	0		1	3388379.094	0		1	2976574.297	0		1	904939.6094	0		1	2404880.719	0		1	2642729.813	7
nDGIQTVSLSEPGAPPPIEPLDNQLSLADLEVIKc	nDGIQTVSLSEPGAPPPIEPLDNQLSLADLEVIKc	nDGIQTVSLSEPGAPPPIEPLDNQLSLADLEVIKc	AT4G26070.2	AT4G26070.1;AT4G26070.2;AT4G26070.3	| Symbols: MEK1, NMAPKK, ATMEK1, MKK1 | MAP kinase/ ERK kinase 1 | chr4:13217797-13219695 FORWARD LENGTH=354	Case	0		0		0		0		1	126265.6035	0		0		0		1	3636278.75	0		1	525279.7129	0		3
nHHLFVPGPVNIPEPVIRc	nHHLFVPGPVNIPEPVIRc	nHHLFVPGPVNIPEPVIRc	AT2G13360.1	AT2G13360.1;AT2G13360.2	| Symbols: AGT, AGT1, SGAT | alanine:glyoxylate aminotransferase | chr2:5539417-5540902 REVERSE LENGTH=401	Case;Control	1	365462.9824	2	2962191;2808469.734	0		2	3723439.453;7819996.906	0		1	3224844.438	0		2	4572709.422;2338749.172	0		2	2989022.781;2477370.359	0		2	10565421.94;3476867.125	12
nM(15.995)LDPSTSRc	nM(15.995)LDPSTSRc	nMLDPSTSRc	AT1G20110.1	AT1G20110.1	| Symbols: | RING/FYVE/PHD zinc finger superfamily protein | chr1:6971554-6974578 FORWARD LENGTH=601	Case	0		0		0		0		1	2037758.504	0		0		0		1	2461341.949	0		0		0		2
nSNFGGGYGDGYGGGHGGGYGGPGGPYK(226.078)SGGGYGGGRc	nSNFGGGYGDGYGGGHGGGYGGPGGPYK(226.078)SGGGYGGGRc	nSNFGGGYGDGYGGGHGGGYGGPGGPYKSGGGYGGGRc	AT5G40490.1	AT5G40490.1	| Symbols: | RNA-binding (RRM/RBD/RNP motifs) family protein | chr5:16225483-16227423 FORWARD LENGTH=423	Case;Control	2	81252.05078;179085.6289	1	1742889.297	1	291298.7109	1	603647.4375	0		1	4301974.5	2	134109.7227;231164.6875	0		3	3998861.063;7746823.219;2303205.094	1	943074.0469	0		0		12
nDTSGPSLNILIKc	nDTSGPSLNILIKc	nDTSGPSLNILIKc	AT1G15690.1	AT1G15690.1	| Symbols: AVP1, ATAVP3, AVP-3, AtVHP1;1 | Inorganic H pyrophosphatase family protein | chr1:5399115-5402185 FORWARD LENGTH=770	Case	0		0		0		0		1	1711861.008	0		0		0		0		0		1	743853.4199	0		2
nHAFGDQYRc	nHAFGDQYRc	nHAFGDQYRc	AT1G54340.1	AT1G54340.1;AT1G65930.1;AT5G14590.1	| Symbols: ICDH | isocitrate dehydrogenase | chr1:20283520-20286506 FORWARD LENGTH=416	Case;Control	1	455409.833	1	2779000.555	0		1	5600915.867	0		1	6455688.273	1	390258.9395	1	1166230.855	0		1	3360065.945	0		1	3552397.625	8
nSAVSEIVEIDVPASAGSYM(15.995)K(242.073)SSSPGLAAAAARc	nSAVSEIVEIDVPASAGSYM(15.995)K(242.073)SSSPGLAAAAARc	nSAVSEIVEIDVPASAGSYMKSSSPGLAAAAARc	AT2G14835.1	AT2G14835.1;AT2G14835.2	| Symbols: | RING/U-box superfamily protein | chr2:6367238-6370610 FORWARD LENGTH=343	Case;Control	0		0		1	2863381.297	1	1747974	1	1000660.629	1	8848801.281	1	614327.4141	1	1566916.938	5	16507095.75;5922617;5681659.484;745997.7813;1035283.609	1	4076578.563	2	2198245.461;702847.6797	1	5493066.875	15
nATEGIPK(226.078)SEILRc	nATEGIPK(226.078)SEILRc	nATEGIPKSEILRc	AT5G35410.1	AT5G35410.1	| Symbols: SOS2, SNRK3.11, CIPK24, ATSOS2 | Protein kinase superfamily protein | chr5:13634933-13638062 FORWARD LENGTH=446	Case	0		0		1	1138369.109	0		0		0		0		0		2	1746129.492;53768606.31	0		0		0		3
nSEGLADASTQTDETVSGRc	nSEGLADASTQTDETVSGRc	nSEGLADASTQTDETVSGRc	AT2G28150.1	AT2G28150.1	| Symbols: | Domain of unknown function (DUF966) | chr2:12000015-12002227 FORWARD LENGTH=540	Case;Control	0		1	227696.9922	0		1	797935.875	1	125726.5	1	1468837.594	0		1	452176.875	0		1	421980.0938	0		1	1630472	7
nILEPNPITRc	nILEPNPITRc	nILEPNPITRc	AT1G01140.1	AT1G01140.1;AT1G01140.2;AT1G01140.3	| Symbols: CIPK9, SnRK3.12, PKS6 | CBL-interacting protein kinase 9 | chr1:64398-67512 REVERSE LENGTH=447	Case	0		0		0		0		1	1083650.555	0		0		0		1	2209874.25	0		0		0		2
nFPGVPYTFFSQRc	nFPGVPYTFFSQRc	nFPGVPYTFFSQRc	AT3G15730.1	AT1G52570.1;AT3G15730.1	| Symbols: PLDALPHA1, PLD | phospholipase D alpha 1 | chr3:5330835-5333474 FORWARD LENGTH=810	Case;Control	1	589059.9668	1	3687002.594	0		1	2346449.094	0		1	4033499.906	0		1	1305389.953	0		1	1303178.375	0		1	3963127.594	7
nGGLTPTTAVNFALDIARc	nGGLTPTTAVNFALDIARc	nGGLTPTTAVNFALDIARc	AT1G14000.1	AT1G14000.1	| Symbols: VIK | VH1-interacting kinase | chr1:4797606-4800043 FORWARD LENGTH=438	Case	0		0		0		0		1	238743.5742	0		0		0		0		0		1	553304.8672	0		2
nFQSIISQLFQYRc	nFQSIISQLFQYRc	nFQSIISQLFQYRc	AT1G02560.1	AT1G02560.1	| Symbols: CLPP5, NCLPP5, NCLPP1 | nuclear encoded CLP protease 5 | chr1:538000-539805 FORWARD LENGTH=298	Case;Control	1	106577.1387	1	1081844.25	0		1	1365036.375	0		1	5408280.266	0		1	1717571.305	0		1	908772.75	0		1	2563233.625	7
nLGEGAAESLHVK(242.073)c	nLGEGAAESLHVK(242.073)c	nLGEGAAESLHVKc	AT2G36460.1	AT2G36460.1;AT2G36460.2	| Symbols: | Aldolase superfamily protein | chr2:15296929-15298387 REVERSE LENGTH=358	Case;Control	1	940039.0625	1	4744626.203	3	646009.2031;509987.7695;802999.2461	1	7790985.766	1	1427304.18	1	10696839.5	1	1011384.178	1	1060576.547	2	10254310.38;9249070.672	1	3945277.531	1	1678294.605	1	3581514.813	15
nLPSK(242.073)PLPPAQAVRc	nLPSK(242.073)PLPPAQAVRc	nLPSKPLPPAQAVRc	AT4G16830.1	AT4G16830.1	| Symbols: | Hyaluronan / mRNA binding family | chr4:9470621-9472308 FORWARD LENGTH=355	Case;Control	0		0		0		1	1375127.734	0		1	967646.75	0		0		1	4357316.836	0		0		0		3
nYQAFELIHARc	nYQAFELIHARc	nYQAFELIHARc	AT4G10340.1	AT4G10340.1	| Symbols: LHCB5 | light harvesting complex of photosystem II 5 | chr4:6408200-6409496 FORWARD LENGTH=280	Case;Control	0		1	7927050.648	0		2	2752450.305;14314957.55	0		2	1763597.922;11552191.2	0		1	884838.6641	1	3991517.859	1	2035951.75	0		1	14002865.95	9
nIYQLAQGGTAVGTGLNTKc	nIYQLAQGGTAVGTGLNTKc	nIYQLAQGGTAVGTGLNTKc	AT5G50950.1	AT5G50950.1;AT5G50950.2;AT5G50950.3	| Symbols: FUM2 | FUMARASE 2 | chr5:20729687-20733476 FORWARD LENGTH=510	Case	0		0		0		0		1	563223.3516	0		0		0		1	2512772.406	0		1	289655.3125	0		3
nGGLGAGM(15.995)SGLSIEDNGRc	nGGLGAGM(15.995)SGLSIEDNGRc	nGGLGAGMSGLSIEDNGRc	AT1G54490.1	AT1G54490.1	| Symbols: AIN1, EIN5, XRN4, ATXRN4 | exoribonuclease 4 | chr1:20350300-20356650 FORWARD LENGTH=947	Case	0		0		0		0		1	351735.3477	0		0		0		0		0		1	219887.1992	0		2
nEFESISRc	nEFESISRc	nEFESISRc	AT1G36160.1	AT1G36160.1;AT1G36160.2	| Symbols: ACC1, AT-ACC1, EMB22, GK, PAS3 | acetyl-CoA carboxylase 1 | chr1:13534196-13543773 FORWARD LENGTH=2254	Case;Control	0		0		0		0		1	1654131.118	0		0		1	3979548.672	0		0		0		0		2
nTYPEEMIQTGISTIDVMNSIARc	nTYPEEMIQTGISTIDVMNSIARc	nTYPEEMIQTGISTIDVMNSIARc	AT1G20260.1	AT1G20260.1;AT1G76030.1;AT4G38510.1;AT4G38510.2;AT4G38510.3;AT4G38510.4;AT4G38510.5	| Symbols: | ATPase, V1 complex, subunit B protein | chr1:7016971-7020290 FORWARD LENGTH=487	Case;Control	0		1	1137925.906	0		6	1005315.969;653793.0313;2004884.07;592439.3047;743744.0391;1240855.672	0		3	1758769.281;1529700.75;2427591.172	0		2	6235889.406;1385786.695	0		2	4944298.719;1374063.359	3	210436.4453;300105.1523;132408.5703	2	2646500.344;16952183.5	19
nVNTISAGPLGSRc	nVNTISAGPLGSRc	nVNTISAGPLGSRc	AT2G05990.1	AT2G05990.1;AT2G05990.2	| Symbols: MOD1, ENR1 | NAD(P)-binding Rossmann-fold superfamily protein | chr2:2322876-2324867 FORWARD LENGTH=390	Case	0		0		0		0		1	1478930.422	0		0		0		1	1601214.031	0		0		0		2
nVPSALPLPAPPLTKc	nVPSALPLPAPPLTKc	nVPSALPLPAPPLTKc	AT5G12040.1	AT5G12040.1;AT5G12040.2	| Symbols: | Nitrilase/cyanide hydratase and apolipoprotein N-acyltransferase family protein | chr5:3885162-3887772 FORWARD LENGTH=369	Case	0		0		0		0		1	693869.3164	0		0		0		0		0		1	266915.6992	0		2
nTASGADSEETQTPRc	nTASGADSEETQTPRc	nTASGADSEETQTPRc	AT4G32330.1	AT4G32330.1;AT4G32330.2;AT4G32330.3	| Symbols: | TPX2 (targeting protein for Xklp2) protein family | chr4:15609801-15611867 FORWARD LENGTH=437	Case;Control	0		1	124296.9121	1	137104.668	1	305651.25	1	168613.8613	1	1989850.438	0		1	74351.38477	1	972385.2969	1	302683.2344	1	842514.6777	1	797480.8438	10
nLADLVGVTLGPKc	nLADLVGVTLGPKc	nLADLVGVTLGPKc	AT1G55490.1	AT1G55490.1;AT1G55490.2;AT3G13470.1;AT5G56500.1;AT5G56500.2	| Symbols: CPN60B, LEN1 | chaperonin 60 beta | chr1:20715717-20718673 REVERSE LENGTH=600	Case;Control	0		0		1	3975332.898	1	2764197.922	1	1693472.541	1	4627257.313	0		0		0		1	4075660.672	1	4522322.785	1	3341464.938	7
nVSSVEVDLPAM(15.995)LAQKc	nVSSVEVDLPAM(15.995)LAQKc	nVSSVEVDLPAMLAQKc	AT1G48030.1	AT1G48030.1;AT1G48030.2;AT3G17240.1;AT3G17240.3	| Symbols: mtLPD1 | mitochondrial lipoamide dehydrogenase 1 | chr1:17717432-17719141 REVERSE LENGTH=507	Case	0		0		0		0		2	887050.4453;409464.9219	0		0		0		1	1442266.406	0		2	99463.34766;150901.8359	0		5
nAFLVTNQLK(242.073)PYDKc	nAFLVTNQLK(242.073)PYDKc	nAFLVTNQLKPYDKc	AT3G04870.1	AT3G04870.1;AT3G04870.2	| Symbols: ZDS, PDE181, SPC1 | zeta-carotene desaturase | chr3:1342842-1346189 FORWARD LENGTH=558	Case;Control	0		0		0		0		0		1	5074889.406	0		0		1	2558622.203	1	1162992.578	0		1	1146370.469	4
nAFLVEEQKc	nAFLVEEQKc	nAFLVEEQKc	AT1G69620.1	AT1G26880.1;AT1G69620.1;AT3G28900.1	| Symbols: RPL34 | ribosomal protein L34 | chr1:26189900-26191081 FORWARD LENGTH=119	Case	0		0		0		0		1	2086455.039	0		0		0		3	730811.5537;1604350.947;1055871.217	0		1	358757.1221	0		5
nLTYYTPEYETKc	nLTYYTPEYETKc	nLTYYTPEYETKc	ATCG00490.1	ATCG00490.1	| Symbols: RBCL | ribulose-bisphosphate carboxylases | chrC:54958-56397 FORWARD LENGTH=479	Case;Control	1	122108.1484	1	572796.6016	7	2964576.578;7578912.461;17506499.48;14169119.22;7643566.07;2963347.799;320547.8281	2	4603122.5;120803818.1	2	480999.75;54424805.75	1	3653740.188	1	52534.84473	1	1416683.844	2	3494837.391;312504951.8	1	3212633.453	2	25997578.68;25374547.73	1	2448730.828	22
nGLDVDPTNEALKc	nGLDVDPTNEALKc	nGLDVDPTNEALKc	AT1G12270.1	AT1G12270.1	| Symbols: Hop1 | stress-inducible protein, putative | chr1:4172105-4174575 FORWARD LENGTH=572	Case;Control	0		1	8935987.453	0		1	813115.1406	1	11157978.71	1	20842884.75	1	110645.2002	1	4042191.469	1	7042775.875	1	3135367.641	2	1079248.18;1228031.547	1	12418942.63	11
nFYIQPLSPTEAAARc	nFYIQPLSPTEAAARc	nFYIQPLSPTEAAARc	AT4G05180.1	AT4G05180.1	| Symbols: PSBQ, PSBQ-2, PSII-Q | photosystem II subunit Q-2 | chr4:2672093-2673170 REVERSE LENGTH=230	Case	0		0		0		0		1	1059851.605	0		0		0		1	4571416.961	0		1	4076310.672	0		3
nSDVYPQASSFGAK(226.078)GLNIDIQSNKc	nSDVYPQASSFGAK(226.078)GLNIDIQSNKc	nSDVYPQASSFGAKGLNIDIQSNKc	AT1G13190.1	AT1G13190.1	| Symbols: | RNA-binding (RRM/RBD/RNP motifs) family protein | chr1:4499633-4501354 FORWARD LENGTH=573	Case	0		0		2	1653942.094;353789.8594	0		0		0		0		0		3	11704546.41;781499.1406;2491956.789	0		0		0		5
nDIDANANDLQVESLARc	nDIDANANDLQVESLARc	nDIDANANDLQVESLARc	AT5G12140.1	AT5G12140.1	| Symbols: ATCYS1, CYS1 | cystatin-1 | chr5:3923295-3923936 REVERSE LENGTH=101	Case;Control	0		0		0		1	787603.375	0		0		0		0		1	6913396.297	0		1	269107.957	0		3
nESGSFNK(226.078)NFQSPAKc	nESGSFNK(226.078)NFQSPAKc	nESGSFNKNFQSPAKc	AT3G55770.1	AT3G55770.1;AT3G55770.2;AT3G55770.3;AT3G55770.4;AT3G55770.5;AT3G55770.6;AT3G55770.7	| Symbols: | GATA type zinc finger transcription factor family protein | chr3:20703799-20705115 FORWARD LENGTH=199	Case;Control	1	198515.2266	1	269720.1406	4	962774.6875;917406.125;448047.0391;117619.5938	1	1301056.844	0		1	3615095.781	1	48211.49609	0		2	3753385.625;12087411.8	1	847035.9063	1	314886.7969	1	5049311.563	14
nAAAASK(226.078)GPKc	nAAAASK(226.078)GPKc	nAAAASKGPKc	AT3G53020.1	AT3G53020.1	| Symbols: STV1, RPL24B, RPL24 | Ribosomal protein L24e family protein | chr3:19660749-19661912 REVERSE LENGTH=163	Case	0		0		1	1615551.623	0		0		0		0		0		1	66860163.27	0		0		0		2
nVSGFFTSSVANTKc	nVSGFFTSSVANTKc	nVSGFFTSSVANTKc	AT2G17840.1	AT2G17840.1	| Symbols: ERD7 | Senescence/dehydration-associated protein-related | chr2:7755923-7757798 REVERSE LENGTH=452	Case	0		0		0		0		1	541945.0664	0		0		0		0		0		1	749505.082	0		2
nTNLSDYGGSEFSVRc	nTNLSDYGGSEFSVRc	nTNLSDYGGSEFSVRc	AT5G07120.1	AT5G07120.1	| Symbols: SNX2b | sorting nexin 2B | chr5:2207065-2209355 REVERSE LENGTH=572	Case	0		0		0		0		1	812309.9805	0		0		0		0		0		1	896346.7031	0		2
nKSWIPAVKc	nKSWIPAVKc	nKSWIPAVKc	AT1G15820.1	AT1G15820.1	| Symbols: LHCB6, CP24 | light harvesting complex photosystem II subunit 6 | chr1:5446685-5447676 REVERSE LENGTH=258	Case;Control	0		1	1476715.063	0		1	2862683.031	0		1	3763489.188	0		1	902517.1641	0		1	4257523.469	1	1094138.189	1	5635334.344	7
nSWDYTYDGKc	nSWDYTYDGKc	nSWDYTYDGKc	AT4G23670.1	AT4G23670.1	| Symbols: | Polyketide cyclase/dehydrase and lipid transport superfamily protein | chr4:12332846-12333656 REVERSE LENGTH=151	Case;Control	1	300075.8135	0		0		1	4167559.914	0		0		0		1	602032.4688	0		1	1959223.328	1	760434.0391	1	1806490.125	6
nAGDPQATSTASNSGVSVGQK(226.078)PFVPSYRc	nAGDPQATSTASNSGVSVGQK(226.078)PFVPSYRc	nAGDPQATSTASNSGVSVGQKPFVPSYRc	AT2G38410.1	AT2G38410.1	| Symbols: | ENTH/VHS/GAT family protein | chr2:16086912-16090047 REVERSE LENGTH=671	Case	1	224961.0977	0		1	600951.7656	0		0		0		0		0		2	8399153.328;776999.625	0		0		0		4
nNSLKESSASSPELATEESISEFLTQVTTLVKc	nNSLKESSASSPELATEESISEFLTQVTTLVKc	nNSLKESSASSPELATEESISEFLTQVTTLVKc	AT5G16390.1	AT5G16390.1;AT5G16390.2	| Symbols: CAC1, CAC1A, BCCP, BCCP1 | chloroplastic acetylcoenzyme A carboxylase 1 | chr5:5361098-5363020 REVERSE LENGTH=280	Case;Control	0		0		0		0		1	666835.3906	0		0		1	18885315.09	1	31060762.06	0		1	24217824.64	0		4
nEYDNAM(15.995)ETYQAGLEHDPSNQELLDGVKc	nEYDNAM(15.995)ETYQAGLEHDPSNQELLDGVKc	nEYDNAMETYQAGLEHDPSNQELLDGVKc	AT1G12270.1	AT1G12270.1	| Symbols: Hop1 | stress-inducible protein, putative | chr1:4172105-4174575 FORWARD LENGTH=572	Case;Control	0		0		0		4	3241818.063;2599715.188;2759022.156;2386010.125	1	236606.4766	0		0		1	7209428.844	0		2	1114979.094;7082560.375	0		1	5390652.719	9
nTDKPFGINGSM(15.995)DLRc	nTDKPFGINGSM(15.995)DLRc	nTDKPFGINGSMDLRc	AT1G79040.1	AT1G79040.1	| Symbols: PSBR | photosystem II subunit R | chr1:29736085-29736781 FORWARD LENGTH=140	Case;Control	0		1	3073255.125	0		1	3536219.75	2	2159694.717;4410809.156	2	6229467.703;4909483.25	0		1	3848605.375	0		1	5082067	0		1	8093039.25	9
nAPAAEETTSVKc	nAPAAEETTSVKc	nAPAAEETTSVKc	AT4G02450.1	AT4G02450.1;AT4G02450.2	| Symbols: | HSP20-like chaperones superfamily protein | chr4:1073987-1075765 REVERSE LENGTH=241	Case	0		0		1	1121858.301	0		0		0		0		0		1	7134922.445	0		0		0		2
nEYPNAFIRc	nEYPNAFIRc	nEYPNAFIRc	AT1G67090.1	AT1G67090.1	| Symbols: RBCS1A | ribulose bisphosphate carboxylase small chain 1A | chr1:25048465-25049249 REVERSE LENGTH=180	Case;Control	0		2	1650369.359;3094713.555	1	4100239.633	2	4672916.008;6031977.445	1	4387057.213	2	7019051.297;5769843.305	1	136085.0547	1	6497646.219	1	3615034.039	2	6021947.148;3787915.297	2	3252470.184;7309960.734	1	16356542.13	16
nTVSGVAGPLVILDKVKc	nTVSGVAGPLVILDKVKc	nTVSGVAGPLVILDKVKc	AT1G20260.1	AT1G20260.1;AT1G76030.1	| Symbols: | ATPase, V1 complex, subunit B protein | chr1:7016971-7020290 FORWARD LENGTH=487	Case;Control	1	728508.5273	1	2587437.922	0		1	17858044.92	0		1	15746345.78	0		1	1578218.211	1	2189727.266	2	1870461.109;6837209.75	2	782578.9336;884921.9961	2	2248466.813;4291210.781	12
nLIIGDKEIFGISRc	nLIIGDKEIFGISRc	nLIIGDKEIFGISRc	AT4G29810.8	AT4G29810.8	| Symbols: TurboID	Case	1	400041.2461	0		1	178497.7871	0		1	1090899.943	0		0		0		1	1412789.18	0		0		0		4
nFLVPSYRc	nFLVPSYRc	nFLVPSYRc	AT3G50820.1	AT3G50820.1;AT5G66570.1	| Symbols: PSBO2, PSBO-2, OEC33 | photosystem II subunit O-2 | chr3:18891008-18892311 REVERSE LENGTH=331	Case;Control	1	1161869.192	1	4364092.969	1	6398416.797	1	3920979.469	1	1038073.627	1	5666759.938	1	496265.0059	1	18822248.13	1	12096467.47	1	36012862.59	1	2426888.613	1	26814025.97	12
nSDSPAIGWGGPGGYVYQKc	nSDSPAIGWGGPGGYVYQKc	nSDSPAIGWGGPGGYVYQKc	AT3G59970.3	AT3G59970.3	| Symbols: MTHFR1 | methylenetetrahydrofolate reductase 1 | chr3:22151303-22154323 FORWARD LENGTH=592	Case;Control	1	428598.9492	0		0		1	4224835.563	1	579751.7578	0		0		0		1	1249614.938	1	3248476.406	1	354625.4141	0		6
nTGSIVDVPAGKc	nTGSIVDVPAGKc	nTGSIVDVPAGKc	AT2G07698.1	AT2G07698.1;ATMG01190.1	| Symbols: | ATPase, F1 complex, alpha subunit protein | chr2:3361474-3364028 FORWARD LENGTH=777	Case;Control	1	133704.5273	0		0		0		1	4019935.455	1	6215272.625	0		1	4878394.523	1	19473843.72	1	5900988.125	1	7968735	1	8062736.984	8
nETVKFNPQDSVc	nETVKFNPQDSVc	nETVKFNPQDSVc	AT4G01370.1	AT4G01370.1	| Symbols: ATMPK4, MPK4 | MAP kinase 4 | chr4:567219-568889 FORWARD LENGTH=376	Case	0		0		0		0		1	719844.5078	0		0		0		0		0		1	6677036.086	0		2
nAFLVTNQLK(242.073)PYDKLRc	nAFLVTNQLK(242.073)PYDKLRc	nAFLVTNQLKPYDKLRc	AT3G04870.1	AT3G04870.1;AT3G04870.2	| Symbols: ZDS, PDE181, SPC1 | zeta-carotene desaturase | chr3:1342842-1346189 FORWARD LENGTH=558	Case;Control	0		1	5575843.688	0		2	19089712.13;778069.3438	0		2	4321241.031;52430760.36	0		1	8307810.141	1	6412705.703	2	8652789.953;1422065.188	0		1	9092336.406	10
nTNIQEYWRc	nTNIQEYWRc	nTNIQEYWRc	AT1G20620.1	AT1G20620.1;AT1G20620.2;AT1G20620.4;AT1G20620.5	| Symbols: CAT3, SEN2, ATCAT3 | catalase 3 | chr1:7143142-7146193 FORWARD LENGTH=492	Case;Control	1	2436565.465	1	2681314.219	1	2281354.969	1	3011868.664	1	1594435.031	1	6630652.469	1	72762.44189	1	5934527.125	1	3059200	1	9428188.297	2	634822.332;6835904.207	1	24234047.64	13
nTIDNDIPIIDRc	nTIDNDIPIIDRc	nTIDNDIPIIDRc	AT4G29220.1	AT4G29220.1	| Symbols: PFK1 | phosphofructokinase 1 | chr4:14403621-14406071 REVERSE LENGTH=473	Case;Control	0		0		0		1	2256088.906	0		1	6024149.438	0		0		0		1	3125934.391	1	885110.4922	1	2552175.781	5
nVLVTGAAGQIGYALVPM(15.995)IARc	nVLVTGAAGQIGYALVPM(15.995)IARc	nVLVTGAAGQIGYALVPMIARc	AT1G04410.1	AT1G04410.1;AT5G43330.1	| Symbols: | Lactate/malate dehydrogenase family protein | chr1:1189418-1191267 REVERSE LENGTH=332	Case;Control	1	182569.7441	1	1882996.359	1	228055.3398	0		1	851760.9844	0		0		0		0		0		2	177077.7441;285116.5469	0		6
nAGAVVSGIPLYKc	nAGAVVSGIPLYKc	nAGAVVSGIPLYKc	AT2G36530.1	AT2G36530.1	| Symbols: LOS2, ENO2 | Enolase | chr2:15321081-15323786 REVERSE LENGTH=444	Case	0		0		0		0		1	2650701.012	0		0		0		1	12173470.89	0		0		0		2
nIFNGSGKPIDNGPPILPEAYLDISGSSINPSERc	nIFNGSGKPIDNGPPILPEAYLDISGSSINPSERc	nIFNGSGKPIDNGPPILPEAYLDISGSSINPSERc	AT1G20260.1	AT1G20260.1;AT1G76030.1;AT4G38510.1;AT4G38510.2;AT4G38510.3;AT4G38510.4;AT4G38510.5	| Symbols: | ATPase, V1 complex, subunit B protein | chr1:7016971-7020290 FORWARD LENGTH=487	Case;Control	0		3	2436397.25;3717714.031;1877791.938	1	316987.8047	4	2639270.969;2841069.031;4385250.031;2334371.328	3	146541.2539;149036.5234;167270.7891	1	7952666.625	0		0		0		1	6078836.625	0		0		13
nHYVDMSRc	nHYVDMSRc	nHYVDMSRc	AT5G05010.1	AT5G05010.1;AT5G05010.2	| Symbols: | clathrin adaptor complexes medium subunit family protein | chr5:1477137-1479872 FORWARD LENGTH=527	Case;Control	1	1212318.981	0		0		0		0		0		0		0		0		1	2395411.648	0		0		2
nTTGNGEETLDNLKc	nTTGNGEETLDNLKc	nTTGNGEETLDNLKc	AT5G42950.1	AT5G42950.1	| Symbols: | GYF domain-containing protein | chr5:17224436-17231044 FORWARD LENGTH=1714	Case;Control	0		0		0		2	3411777.813;1351202.188	0		1	3027359.5	0		0		0		1	2965144.156	1	179072.2207	1	3226219.5	6
nSTEILIRc	nSTEILIRc	nSTEILIRc	AT5G65350.1	AT5G65350.1	| Symbols: HTR11 | histone 3 11 | chr5:26119406-26119825 REVERSE LENGTH=139	Case;Control	1	276472.4507	0		0		0		1	1716498.484	1	6348489.672	0		0		0		0		3	1086504.135;1431985.48;918924.6836	0		6
nYDSTLGIFDADVKPSGETAISVDGKc	nYDSTLGIFDADVKPSGETAISVDGKc	nYDSTLGIFDADVKPSGETAISVDGKc	AT3G26650.1	AT3G26650.1	| Symbols: GAPA, GAPA-1 | glyceraldehyde 3-phosphate dehydrogenase A subunit | chr3:9795226-9796848 FORWARD LENGTH=396	Case;Control	0		0		0		1	5705595	1	347356.7773	1	5980749.344	0		1	3816314.281	0		0		1	2229484.934	0		5
nTIGSFLPKc	nTIGSFLPKc	nTIGSFLPKc	AT1G08200.1	AT1G08200.1;AT2G27860.1	| Symbols: AXS2 | UDP-D-apiose/UDP-D-xylose synthase 2 | chr1:2574259-2576609 REVERSE LENGTH=389	Case	0		0		0		0		1	605040.7188	0		0		0		1	1845258.07	0		1	1358978.668	0		3
nGPVSLPSQM(15.995)NLKc	nGPVSLPSQM(15.995)NLKc	nGPVSLPSQMNLKc	AT3G52500.1	AT3G52500.1	| Symbols: | Eukaryotic aspartyl protease family protein | chr3:19465644-19467053 REVERSE LENGTH=469	Case	0		0		0		0		1	777987.3945	0		0		0		1	2430581.746	0		0		0		2
nNAIDNQTEVTVQLINYTKc	nNAIDNQTEVTVQLINYTKc	nNAIDNQTEVTVQLINYTKc	AT3G45780.1	AT3G45780.1;AT3G45780.2	| Symbols: PHOT1, NPH1, JK224, RPT1 | phototropin 1 | chr3:16818557-16823960 FORWARD LENGTH=996	Case	0		0		0		0		2	655100.3926;239195.2109	0		0		0		0		0		1	706336.8242	0		3
nEHGNSPGYYDGRc	nEHGNSPGYYDGRc	nEHGNSPGYYDGRc	AT1G67090.1	AT1G67090.1	| Symbols: RBCS1A | ribulose bisphosphate carboxylase small chain 1A | chr1:25048465-25049249 REVERSE LENGTH=180	Case;Control	0		1	3295022.98	0		2	464771.9219;7667803.926	1	5273730.344	1	517204.1875	1	339604.7285	1	2389552.898	2	1436816.844;16628029.55	2	2981446.547;799152.1094	0		2	4404196.055;998406.75	13
nTPGPVIIPKc	nTPGPVIIPKc	nTPGPVIIPKc	AT2G26740.1	AT2G26740.1	| Symbols: ATSEH, SEH | soluble epoxide hydrolase | chr2:11393148-11394257 REVERSE LENGTH=321	Case	0		0		0		0		1	1495898.07	0		0		0		1	3168525.328	0		0		0		2
nLGTFASSIFSDLQDRc	nLGTFASSIFSDLQDRc	nLGTFASSIFSDLQDRc	AT5G46750.1	AT5G46750.1	| Symbols: AGD9 | ARF-GAP domain 9 | chr5:18969950-18971817 REVERSE LENGTH=402	Case;Control	0		0		0		1	2274897.484	1	335830.9492	0		0		0		0		1	3212742.641	0		0		3
nSLTDEEVNDLQSKc	nSLTDEEVNDLQSKc	nSLTDEEVNDLQSKc	AT3G58140.1	AT3G58140.1	| Symbols: | phenylalanyl-tRNA synthetase class IIc family protein | chr3:21529988-21532386 REVERSE LENGTH=429	Case;Control	0		0		0		1	3547798.141	1	352752.1484	0		0		0		0		1	2115257.813	0		0		3
nFLQGPETDQATVQKc	nFLQGPETDQATVQKc	nFLQGPETDQATVQKc	AT5G58140.1	AT5G58140.1;AT5G58140.2;AT5G58140.3;AT5G58140.4	| Symbols: PHOT2, NPL1 | phototropin 2 | chr5:23524771-23529993 FORWARD LENGTH=915	Case;Control	0		0		0		1	568999	1	315117.5664	0		0		0		5	196674.127;324697.3672;377484.0527;302501.9492;245245.8477	0		1	4262162.469	0		8
nTYPIFTVRc	nTYPIFTVRc	nTYPIFTVRc	ATCG00570.1	ATCG00570.1	| Symbols: PSBF | photosystem II reaction center protein F | chrC:63942-64061 REVERSE LENGTH=39	Case;Control	1	581720.377	0		0		1	2777329.75	1	961398.4805	1	5750218.406	0		0		1	5555111.234	0		1	1695264.977	0		6
nSSEDQNVFIVNDFQSPLQRc	nSSEDQNVFIVNDFQSPLQRc	nSSEDQNVFIVNDFQSPLQRc	AT5G52580.1	AT5G52580.1;AT5G52580.2	| Symbols: | RabGAP/TBC domain-containing protein | chr5:21338052-21342848 FORWARD LENGTH=673	Case	0		0		0		0		2	193358.7188;463223.7617	0		0		0		0		0		2	226949.6563;806088.7109	0		4
nDTILSGLQIDPFSGPLRc	nDTILSGLQIDPFSGPLRc	nDTILSGLQIDPFSGPLRc	AT1G18660.1	AT1G18660.1;AT1G18660.2;AT1G18660.3;AT1G18660.4	| Symbols: | zinc finger (C3HC4-type RING finger) family protein | chr1:6421433-6425565 FORWARD LENGTH=486	Case	0		0		0		0		1	63477.70508	0		0		0		0		0		1	132931.0273	0		2
nLAPAEAVVEDNQKASDIEEGDEVDSKc	nLAPAEAVVEDNQKASDIEEGDEVDSKc	nLAPAEAVVEDNQKASDIEEGDEVDSKc	AT1G52380.1	AT1G52380.1	| Symbols: | NUP50 (Nucleoporin 50 kDa) protein | chr1:19509979-19511301 FORWARD LENGTH=440	Case;Control	0		3	856295.4844;1908231.484;343301.5156	0		0		1	569202.5234	3	1415889.859;1247761.406;2744148.375	0		2	3001996.766;3907725.414	1	3592547.734	3	1245861.859;517714.4688;4910974.078	1	1645451.867	4	2020413.141;81511871.5;9323455.563;1039746	18
nADFDSLAPKc	nADFDSLAPKc	nADFDSLAPKc	AT4G37300.1	AT4G37300.1	| Symbols: MEE59 | maternal effect embryo arrest 59 | chr4:17554805-17555498 FORWARD LENGTH=173	Case;Control	0		0		0		0		0		1	3061137.844	1	178305.0337	0		0		0		1	792580.3262	0		3
nIPVFLDGGVRc	nIPVFLDGGVRc	nIPVFLDGGVRc	AT3G14420.1	AT3G14420.1;AT3G14420.2;AT3G14420.3;AT3G14420.4;AT3G14420.5;AT3G14420.6;AT4G18360.1;AT4G18360.2	| Symbols: | Aldolase-type TIM barrel family protein | chr3:4821804-4823899 FORWARD LENGTH=367	Case;Control	0		1	4344025.344	0		1	4612842.5	0		1	5169023.531	0		1	3235286.703	1	2687606.641	1	4279957.25	1	1237112.074	1	6548258	8
nVAVDGQPESIVQDIENMVRc	nVAVDGQPESIVQDIENMVRc	nVAVDGQPESIVQDIENMVRc	AT1G14830.1	AT1G14830.1;AT3G61760.1	| Symbols: ADL1C, ADL5, DRP1C, DL1C | DYNAMIN-like 1C | chr1:5107699-5111470 REVERSE LENGTH=614	Case;Control	0		2	368546.9844;1009866.656	0		1	1790469.961	0		2	851111.8125;4038043.281	0		0		0		2	927478.0547;4592508.484	1	73537.48438	1	1146766.703	9
nFGLQVLANVVLFGEKRc	nFGLQVLANVVLFGEKRc	nFGLQVLANVVLFGEKRc	AT4G00231.1	AT4G00231.1	| Symbols: MEE50 | ARM repeat superfamily protein | chr4:97528-99050 FORWARD LENGTH=475	Case;Control	1	100195.9893	0		0		0		0		0		0		1	558534.1016	0		0		0		0		2
nYVPKPIVK(242.073)EM(15.995)AEQIVSKc	nYVPKPIVK(242.073)EM(15.995)AEQIVSKc	nYVPKPIVKEMAEQIVSKc	AT4G24680.1	AT4G24680.1	| Symbols: MOS1 | modifier of snc1 | chr4:12733425-12739737 FORWARD LENGTH=1427	Case;Control	0		1	745634.9688	0		0		0		0		0		1	868062.8594	1	1007972.688	0		0		0		3
nEKYETNPALYGELAK(242.073)GQSPKc	nEKYETNPALYGELAK(242.073)GQSPKc	nEKYETNPALYGELAKGQSPKc	AT5G14740.1	AT3G01500.1;AT3G01500.2;AT3G01500.3;AT5G14740.1;AT5G14740.2;AT5G14740.3;AT5G14740.4;AT5G14740.5	| Symbols: CA2, CA18, BETA CA2 | carbonic anhydrase 2 | chr5:4758257-4762382 FORWARD LENGTH=331	Case	1	60054.63672	0		0		0		0		0		1	50282.91211	0		1	4739709.156	0		0		0		3
nNYEPSEEAFDINSVPKc	nNYEPSEEAFDINSVPKc	nNYEPSEEAFDINSVPKc	AT4G34450.1	AT4G34450.1	| Symbols: | coatomer gamma-2 subunit, putative / gamma-2 coat protein, putative / gamma-2 COP, putative | chr4:16471956-16476795 FORWARD LENGTH=886	Case;Control	0		0		0		1	3413333.906	1	843270.3125	0		0		1	1090544	1	990174.625	1	1112292.391	0		1	2050728.469	6
nTLTTLDISRc	nTLTTLDISRc	nTLTTLDISRc	AT1G33590.1	AT1G33590.1	| Symbols: | Leucine-rich repeat (LRR) family protein | chr1:12177788-12179221 FORWARD LENGTH=477	Case;Control	1	662026.3223	1	1048371.766	0		1	1732344.578	0		1	3419997.234	0		0		0		0		1	1364988.822	0		5
nAAVQFFLKc	nAAVQFFLKc	nAAVQFFLKc	AT1G12270.1	AT1G12270.1	| Symbols: Hop1 | stress-inducible protein, putative | chr1:4172105-4174575 FORWARD LENGTH=572	Case;Control	1	633436.8164	1	4984320.039	0		1	3721043.875	1	668982.1582	1	9702479.875	0		0		0		0		2	1341989.881;939522.5078	0		7
nSSTGQYLDKAEKc	nSSTGQYLDKAEKc	nSSTGQYLDKAEKc	AT1G13930.1	AT1G13930.1;AT1G13930.2;AT1G13930.3	| Symbols: | Involved in response to salt stress. Knockout mutants are hypersensitive to salt stress. | chr1:4761091-4761558 FORWARD LENGTH=155	Case;Control	1	2605915.603	2	3057986.631;225896.6836	0		1	6269199.258	1	5335439.234	2	9724170.891;673207.2188	1	1761032.098	1	335174.8984	0		0		0		1	2249844.516	10
nSTTLDGDEDDDSPTVDEAELPKc	nSTTLDGDEDDDSPTVDEAELPKc	nSTTLDGDEDDDSPTVDEAELPKc	AT1G26110.1	AT1G26110.1;AT1G26110.2	| Symbols: DCP5 | decapping 5 | chr1:9024616-9027556 REVERSE LENGTH=611	Case;Control	0		1	1371202.031	0		1	919424.7656	1	151277.8047	2	737212.0313;2149100.969	0		2	423426.6563;9192790.57	0		2	1272737.781;8711592.281	1	316097.5039	2	2474261.938;10639535.92	12
nM(15.995)GPTILVLSPTRc	nM(15.995)GPTILVLSPTRc	nMGPTILVLSPTRc	AT3G01540.1	AT3G01540.1;AT3G01540.2;AT3G01540.3;AT3G01540.4;AT5G14610.1;AT5G14610.2	| Symbols: DRH1, ATDRH1 | DEAD box RNA helicase 1 | chr3:213077-216142 REVERSE LENGTH=618	Case	0		0		1	1515309.82	0		1	1275197.32	0		0		0		0		0		1	906674.2617	0		3
nSLELLTNPSAGAGHc	nSLELLTNPSAGAGHc	nSLELLTNPSAGAGHc	AT4G26750.1	AT4G26750.1	| Symbols: | hydroxyproline-rich glycoprotein family protein | chr4:13475848-13478382 REVERSE LENGTH=421	Case;Control	0		0		1	1863304.258	1	3374532.922	1	5491832.906	0		1	63436.40723	1	1230496.227	1	4484859.078	1	4619724.125	2	427687.3594;1280581.836	1	3131988.422	10
nLIGELLKc	nLIGELLKc	nLIGELLKc	AT2G24050.1	AT2G24050.1;AT5G57870.1;AT5G57870.2	| Symbols: eIFiso4G2 | MIF4G domain-containing protein / MA3 domain-containing protein | chr2:10225500-10228456 REVERSE LENGTH=747	Case;Control	0		0		0		1	6157277.875	0		0		0		1	4368528.133	1	4874363.406	1	5346090.773	1	2262041.205	1	6093321.438	6
nLLAEFENARc	nLLAEFENARc	nLLAEFENARc	AT2G28000.1	AT2G28000.1	| Symbols: CPN60A, CH-CPN60A, SLP | chaperonin-60alpha | chr2:11926603-11929184 FORWARD LENGTH=586	Case;Control	0		0		0		1	2239731.875	1	1333493.652	1	3202826.578	0		0		1	8058012.125	0		0		0		4
nM(15.995)SGSGRENK(242.073)M(15.995)ANLRc	nM(15.995)SGSGRENK(242.073)M(15.995)ANLRc	nMSGSGRENKMANLRc	AT5G55640.1	AT5G55640.1	| Symbols: | unknown protein; Has 30201 Blast hits to 17322 proteins in 780 species: Archae - 12; Bacteria - 1396; Metazoa - 17338; Fungi - 3422; Plants - 5037; Viruses - 0; Other Eukaryotes - 2996 (source: NCBI BLink). | chr5:22533244-22533923 REVERSE LENGTH=149	Case;Control	0		1	242548.3594	0		0		0		1	349920.3516	0		1	447969.7188	1	33436211	0		0		0		4
nTGQVPDPTSTDNPEFQIVLSIIKc	nTGQVPDPTSTDNPEFQIVLSIIKc	nTGQVPDPTSTDNPEFQIVLSIIKc	AT4G13940.1	AT4G13940.1;AT4G13940.2;AT4G13940.3;AT4G13940.4	| Symbols: HOG1, EMB1395, SAHH1, MEE58, ATSAHH1 | S-adenosyl-L-homocysteine hydrolase | chr4:8054931-8056676 FORWARD LENGTH=485	Case;Control	0		1	447955.8281	0		2	480280.25;1491870.578	1	80673.3916	1	1746297.188	0		2	970591.7813;552146.3906	3	652204.7461;146774.8125;280817.9102	2	1654270.672;275182.8672	2	332611.166;152421.4707	2	2617219.063;1402356.297	16
nSDSQVFLFLNSKc	nSDSQVFLFLNSKc	nSDSQVFLFLNSKc	AT2G36620.1	AT2G36620.1;AT3G53020.1	| Symbols: RPL24A | ribosomal protein L24 | chr2:15350548-15351819 REVERSE LENGTH=164	Case;Control	1	379866.3906	0		1	866263.8086	1	3132132.438	0		0		0		0		0		0		1	865319.9453	0		4
nTSTEYANNVGPSQQDNLPRc	nTSTEYANNVGPSQQDNLPRc	nTSTEYANNVGPSQQDNLPRc	AT4G24680.1	AT4G24680.1	| Symbols: MOS1 | modifier of snc1 | chr4:12733425-12739737 FORWARD LENGTH=1427	Case;Control	0		0		0		0		2	677169.8125;358176.7109	1	447057.7813	0		0		1	118827.3828	1	514122.9375	1	4536992.938	0		6
nNPSSLNLYLK(242.073)DQRVM(15.995)QSLGVLLNVKc	nNPSSLNLYLK(242.073)DQRVM(15.995)QSLGVLLNVKc	nNPSSLNLYLKDQRVMQSLGVLLNVKc	AT1G12270.1	AT1G12270.1	| Symbols: Hop1 | stress-inducible protein, putative | chr1:4172105-4174575 FORWARD LENGTH=572	Case;Control	2	113415.0957;181467.3525	2	2002735.172;3558545.617	0		2	2373908.641;3023770.563	1	220215.957	2	6297323;5391624.969	0		2	2696689.234;3956789.875	1	2874515.289	2	8072790.609;3174604.594	0		1	3979957.188	15
nLTLPLEKc	nLTLPLEKc	nLTLPLEKc	AT2G44060.1	AT2G44060.1;AT2G44060.2	| Symbols: | Late embryogenesis abundant protein, group 2 | chr2:18226922-18227988 FORWARD LENGTH=325	Case;Control	0		0		0		0		1	1309721.715	1	2820596.703	0		1	1574127.563	1	2728036.703	0		2	710614.2813;3526197.037	1	2579453.672	7
nFLLQEKVc	nFLLQEKVc	nFLLQEKVc	ATCG00120.1	ATCG00120.1	| Symbols: ATPA | ATP synthase subunit alpha | chrC:9938-11461 REVERSE LENGTH=507	Case;Control	0		1	6915515.113	1	4728507.211	0		1	2194797.477	1	8766072.813	0		1	4295098.453	1	10999787.26	1	6245024.195	1	3307845.949	1	4564536.094	9
nSYGEDSLPEEAVKVTRc	nSYGEDSLPEEAVKVTRc	nSYGEDSLPEEAVKVTRc	AT1G56220.1	AT1G56220.1;AT1G56220.2;AT1G56220.3;AT1G56220.4	| Symbols: | Dormancy/auxin associated family protein | chr1:21043414-21044469 FORWARD LENGTH=137	Case;Control	0		0		0		0		1	1127262.537	1	2865326.766	0		0		1	675111.7891	0		0		0		3
nLEIPEGPLGKc	nLEIPEGPLGKc	nLEIPEGPLGKc	AT3G58640.1	AT3G58640.1;AT3G58640.2	| Symbols: | Mitogen activated protein kinase kinase kinase-related | chr3:21687153-21692675 REVERSE LENGTH=809	Case	0		0		0		0		1	679424.4648	0		0		0		0		0		1	1685535.277	0		2
nLETESLLQSKc	nLETESLLQSKc	nLETESLLQSKc	AT1G09340.1	AT1G09340.1	| Symbols: CRB, CSP41B, HIP1.3 | chloroplast RNA binding | chr1:3015473-3018035 FORWARD LENGTH=378	Case	0		0		0		0		1	1190527.375	0		0		0		1	4294283.195	0		0		0		2
nLSYLSGVTIM(15.995)EAAARc	nLSYLSGVTIM(15.995)EAAARc	nLSYLSGVTIMEAAARc	AT1G03090.2	AT1G03090.1;AT1G03090.2	| Symbols: MCCA | methylcrotonyl-CoA carboxylase alpha chain, mitochondrial / 3-methylcrotonyl-CoA carboxylase 1 (MCCA) | chr1:739715-743819 FORWARD LENGTH=734	Case;Control	0		1	4686644.5	1	2060472.859	2	2000432.406;16525470.59	1	651514.1426	1	14767926.5	1	111694.9453	2	2065681.953;519775.9688	1	8914386.945	2	7046260;1160390.75	2	2795460.359;1320767.023	1	7589484.188	15
nYAESFEFVPKc	nYAESFEFVPKc	nYAESFEFVPKc	AT3G03960.1	AT3G03960.1	| Symbols: | TCP-1/cpn60 chaperonin family protein | chr3:1024432-1027604 FORWARD LENGTH=549	Case	0		0		0		0		1	966946	0		0		0		0		0		1	1504916.727	0		2
nHYTEAIKc	nHYTEAIKc	nHYTEAIKc	AT1G12270.1	AT1G12270.1;AT1G62740.1	| Symbols: Hop1 | stress-inducible protein, putative | chr1:4172105-4174575 FORWARD LENGTH=572	Case;Control	1	104610.6525	1	398194.0742	0		1	1017698.947	1	1626270.711	0		1	1001742.073	0		0		0		1	305495.6812	1	40184.15137	7
nKFLVQLRc	nKFLVQLRc	nKFLVQLRc	ATCG00120.1	ATCG00120.1	| Symbols: ATPA | ATP synthase subunit alpha | chrC:9938-11461 REVERSE LENGTH=507	Case;Control	0		1	1906010.109	1	2917835.967	1	3885673.047	0		1	3720433.984	0		1	3421126.5	0		1	5296706.461	0		1	6510746.117	7
nYGVEENNFGTAPLKAPKc	nYGVEENNFGTAPLKAPKc	nYGVEENNFGTAPLKAPKc	AT3G63460.1	AT3G63460.1;AT3G63460.3	| Symbols: | transducin family protein / WD-40 repeat family protein | chr3:23431009-23437241 REVERSE LENGTH=1104	Case	0		0		0		0		1	776023.0957	0		0		0		1	4567312.867	0		0		0		2
nSFGVLIHDQGIALRc	nSFGVLIHDQGIALRc	nSFGVLIHDQGIALRc	AT3G11630.1	AT3G11630.1	| Symbols: | Thioredoxin superfamily protein | chr3:3672189-3673937 FORWARD LENGTH=266	Case;Control	1	1092522.078	1	4021277.984	0		1	4790036.063	0		1	3101410.656	0		1	2206405.547	0		1	4475785.656	0		0		6
nNEYQIVAQPPPEESEEPEEKIEEDM(15.995)SDRc	nNEYQIVAQPPPEESEEPEEKIEEDM(15.995)SDRc	nNEYQIVAQPPPEESEEPEEKIEEDMSDRc	AT1G09770.1	AT1G09770.1	| Symbols: ATCDC5, CDC5, ATMYBCDC5 | cell division cycle 5 | chr1:3162002-3165122 FORWARD LENGTH=844	Case;Control	0		1	878728.2813	0		2	7270501.219;2678971.109	1	196844.4766	2	2132029.344;3244703.031	0		2	1108558;1600443.102	0		1	1676126.547	0		2	5505474.531;27253365.19	11
nALAVVEK(226.078)PIEEHTPKc	nALAVVEK(226.078)PIEEHTPKc	nALAVVEKPIEEHTPKc	AT2G45820.1	AT2G45820.1	| Symbols: | Remorin family protein | chr2:18863147-18864576 REVERSE LENGTH=190	Case;Control	1	540492.4746	0		0		1	3396402.5	0		1	11229899.39	0		1	5456570.102	1	4473383.328	0		0		1	6939116.688	6
nSQFAFDDSVPSTPLSRc	nSQFAFDDSVPSTPLSRc	nSQFAFDDSVPSTPLSRc	AT1G20760.1	AT1G20760.1	| Symbols: | Calcium-binding EF hand family protein | chr1:7209515-7214773 FORWARD LENGTH=1019	Case	0		0		0		0		1	757752.6953	0		0		0		0		0		1	799326.3164	0		2
nFSSIVPVVTLGSISKc	nFSSIVPVVTLGSISKc	nFSSIVPVVTLGSISKc	AT4G23600.1	AT4G23600.1;AT4G23600.2;AT4G23600.3	| Symbols: CORI3, JR2 | Tyrosine transaminase family protein | chr4:12310657-12312885 FORWARD LENGTH=422	Case	1	293760.3535	0		1	287240.8242	0		1	997136.0625	0		0		0		1	1714798.578	0		1	2888660.938	0		5
nAQLGEIFELDRc	nAQLGEIFELDRc	nAQLGEIFELDRc	ATCG00680.1	ATCG00680.1	| Symbols: PSBB | photosystem II reaction center protein B | chrC:72371-73897 FORWARD LENGTH=508	Case;Control	0		1	1809113.906	1	1245563.891	1	4844913	0		1	8605873.188	0		1	1637689.406	0		1	3349298.719	1	1328417.949	1	7737315.625	8
nSATAPPASNPFTGIRc	nSATAPPASNPFTGIRc	nSATAPPASNPFTGIRc	AT3G15970.1	AT3G15970.1	| Symbols: | NUP50 (Nucleoporin 50 kDa) protein | chr3:5408982-5410379 REVERSE LENGTH=465	Case	0		0		0		0		1	706977.2344	0		0		0		0		0		1	916254.6758	0		2
nIFDPAPEPVTEGGPPGRc	nIFDPAPEPVTEGGPPGRc	nIFDPAPEPVTEGGPPGRc	AT3G62310.1	AT3G62310.1	| Symbols: | RNA helicase family protein | chr3:23057516-23060561 REVERSE LENGTH=726	Case	0		0		0		0		1	230996.1211	0		0		0		0		0		1	221483.1094	0		2
nTVVSFGGVSRc	nTVVSFGGVSRc	nTVVSFGGVSRc	AT4G23850.1	AT4G23850.1	| Symbols: LACS4 | AMP-dependent synthetase and ligase family protein | chr4:12403720-12408263 REVERSE LENGTH=666	Case	1	245517.9043	0		0		0		1	1783813.924	0		0		0		1	6208952.211	0		0		0		3
nITITNDK(226.078)GRc	nITITNDK(226.078)GRc	nITITNDKGRc	AT1G56410.1	AT1G56410.1;AT3G09440.1;AT3G09440.2;AT3G12580.1;AT5G02490.1;AT5G02500.1	| Symbols: ERD2, HSP70T-1 | heat shock protein 70 (Hsp 70) family protein | chr1:21117147-21119241 FORWARD LENGTH=617	Case	1	199077.7949	0		0		0		0		0		0		0		1	20945464.42	0		0		0		2
nDIVELQLKc	nDIVELQLKc	nDIVELQLKc	AT5G16390.1	AT5G16390.1;AT5G16390.2	| Symbols: CAC1, CAC1A, BCCP, BCCP1 | chloroplastic acetylcoenzyme A carboxylase 1 | chr5:5361098-5363020 REVERSE LENGTH=280	Case;Control	1	693894.8984	1	4295264.141	1	22344769.25	1	4752961.781	2	954428.5117;16629166.19	1	11528641.97	1	333879.7295	0		1	4383344.375	1	2463110.141	2	1649760.383;3540516.371	1	4795814.313	13
nTSELDGFDKRc	nTSELDGFDKRc	nTSELDGFDKRc	AT3G19420.1	AT3G19420.1	| Symbols: ATPEN2, PEN2 | PTEN 2 | chr3:6731824-6735354 FORWARD LENGTH=611	Case;Control	1	1063805.164	0		0		0		2	444194.2559;1950797.283	0		0		1	1809631.383	0		0		0		2	6116060.469;3665378.266	6
nSSVWADTLSRc	nSSVWADTLSRc	nSSVWADTLSRc	AT2G43160.1	AT2G43160.1;AT2G43160.2;AT2G43160.3	| Symbols: | ENTH/VHS family protein | chr2:17948884-17953267 FORWARD LENGTH=895	Case	1	374501.625	0		0		0		1	1967722.002	0		0		0		0		0		1	1970343.18	0		3
nAAAAVASTLESEEADNGGGYSARc	nAAAAVASTLESEEADNGGGYSARc	nAAAAVASTLESEEADNGGGYSARc	AT1G18150.1	AT1G18150.1;AT1G18150.2;AT1G18150.3	| Symbols: ATMPK8 | Protein kinase superfamily protein | chr1:6244641-6247582 REVERSE LENGTH=589	Case	0		0		0		0		2	183951.5234;131631.9414	0		0		0		1	2012122.516	0		2	898141.4375;225427.3906	0		5
nSILLEIPSLARc	nSILLEIPSLARc	nSILLEIPSLARc	AT1G50500.1	AT1G50500.1;AT1G50500.2	| Symbols: HIT1, ATVPS53, VPS53 | Membrane trafficking VPS53 family protein | chr1:18708217-18715597 REVERSE LENGTH=828	Case	1	390542.7012	0		1	300809.8047	0		0		0		0		0		1	1109991.75	0		1	1229741.887	0		4
nVGIEFSEDEEGVQHRc	nVGIEFSEDEEGVQHRc	nVGIEFSEDEEGVQHRc	AT1G03090.2	AT1G03090.1;AT1G03090.2	| Symbols: MCCA | methylcrotonyl-CoA carboxylase alpha chain, mitochondrial / 3-methylcrotonyl-CoA carboxylase 1 (MCCA) | chr1:739715-743819 FORWARD LENGTH=734	Case;Control	0		1	2541527.688	1	1868754.348	2	2706821.5;46146180.97	1	697129.6484	0		1	403370.4385	2	6250407.023;1081526.594	1	8925666.531	2	9386394.531;2655753.578	4	104828.1797;1974202.453;337179.4766;6386327.813	2	6302680.703;3647890.109	17
[truncated: 3,720 more rows]

## Sheet: Table S4c
Supplemental Table S4c. IBAQ-based quantification* of MKK1-ID VS. ID in Experiment 1 (E1).
[truncated: 190 more rows]

## Sheet: Table S4d
Supplemental Table S4d. Total peptides of MKK2-ID VS. ID in Experiment 1 (E1).
[truncated: 4,982 more rows]

## Sheet: Table S4e
Supplemental Table S4e. IBAQ-based quantification* of MKK2-ID VS. ID in Experiment 1 (E1).
[truncated: 345 more rows]
