# Supplementary material for: The Quantitative Biotinylproteomics Studies Reveal a WInd-Related Kinase 1 (Raf-Like Kinase 36) Functioning as an Early Signaling Component in Wind-Induced Thigmomorphogenesis and Gravitropism
Source: Mol Cell Proteomics. 2024 Feb 15;23(3):100738. doi: 10.1016/j.mcpro.2024.100738 (PMC10951710; doi:10.1016/j.mcpro.2024.100738)
Supplement: Supplemental Table S5 [file mmc5.xlsx]

## Sheet: Table S5a
Supplemental Table S5a. Total peptides of MKK2-ID VS. MKK1-ID of IBAQ method.
Label_Free_PeptideI	PeptideII	Modification_Free_PeptideIII	Leading_ProteinIV	Protein_GroupV	Protein_AnnotationVI	Treatment_TypeVII	m1_MKK2-ID_PSMVIII	m1_MKK2-ID_IntensitiesIX	m1_MKK1-ID_PSMX	m1_MKK1-ID_IntensitiesXI	m2_MKK2-ID_PSMVIII	m2_MKK2-ID_IntensitiesIX	m2_MKK1-ID_PSMX	m2_MKK1-ID_IntensitiesXI	m3_MKK2-ID_PSMVIII	m3_MKK2-ID_IntensitiesIX	m3_MKK1-ID_PSMX	m3_MKK1-ID_IntensitiesXI	m4_MKK2-ID_PSMVIII	m4_MKK2-ID_IntensitiesIX	m4_MKK1-ID_PSMX	m4_MKK1-ID_IntensitiesXI	m5_MKK2-ID_PSMVIII	m5_MKK2-ID_IntensitiesIX	m5_MKK1-ID_PSMX	m5_MKK1-ID_IntensitiesXI	m6_MKK2-ID_PSMVIII	m6_MKK2-ID_IntensitiesIX	m6_MKK1-ID_PSMX	m6_MKK1-ID_IntensitiesXI	Total_PSMXXXII
nGTM(15.995)TTTHSYTGDQRc	nGTM(15.995)TTTHSYTGDQRc	nGTMTTTHSYTGDQRc	AT1G42970.1	AT1G12900.1;AT1G12900.2;AT1G12900.3;AT1G12900.4;AT1G42970.1;AT3G26650.1	| Symbols: GAPB | glyceraldehyde-3-phosphate dehydrogenase B subunit | chr1:16127552-16129584 FORWARD LENGTH=447	Case;Control	1	131842.6655273	0		0		0		0		0		0		0		0		1	2252498.875	0		1	384582.4414063	3
nTNDLAGDGTTTSVVLAQGFIAEGVKc	nTNDLAGDGTTTSVVLAQGFIAEGVKc	nTNDLAGDGTTTSVVLAQGFIAEGVKc	AT1G55490.1	AT1G55490.1;AT1G55490.2;AT3G13470.1	| Symbols: CPN60B, LEN1 | chaperonin 60 beta | chr1:20715717-20718673 REVERSE LENGTH=600	Case;Control	0		0		1	276573.5410156	0		0		1	284430.2363281	0		0		1	1978868.597656	0		0		2	205905.8945313;186264.25	5
nSIITGELPAGWEKc	nSIITGELPAGWEKc	nSIITGELPAGWEKc	AT3G60750.1	AT3G60750.1;AT3G60750.2	| Symbols: | Transketolase | chr3:22454004-22456824 FORWARD LENGTH=741	Case;Control	0		1	1570743.617188	1	8465833.453125	1	1902060.15625	1	6726568.726563	1	3980310.625	0		1	63478.0751953125	1	4315914.976562	1	1966593.796875	0		2	502827.6953125;1685354.818359	10
nSTTTGHLIYKc	nSTTTGHLIYKc	nSTTTGHLIYKc	AT1G07920.1	AT1G07920.1;AT1G07930.1;AT1G07930.2;AT1G07940.1;AT1G07940.2;AT5G60390.1;AT5G60390.2;AT5G60390.3	| Symbols: | GTP binding Elongation factor Tu family protein | chr1:2455559-2457001 FORWARD LENGTH=449	Case;Control	0		2	922065.1601562;1846492.789063	2	8422494.257813;4236054.824219	1	2592090.21875	2	16721349.38281;6750230.421875	2	2261058.800781;1572615.164551	0		1	1815315.142578	1	14416728.86719	1	28900826.15625	1	21327283.82813	0		13
nTRVEALNTIc	nTRVEALNTIc	nTRVEALNTIc	ATCG00470.1	ATCG00470.1	| Symbols: ATPE | ATP synthase epsilon chain | chrC:52265-52663 REVERSE LENGTH=132	Case;Control	1	350406.9746094	0		1	1007860.916016	0		1	830105.7617187	0		0		0		1	2553368.8125	1	6384049.117187	1	1766945.246094	1	1128017.832031	7
nTSYGFDVLLSSTSGPAFNAGRc	nTSYGFDVLLSSTSGPAFNAGRc	nTSYGFDVLLSSTSGPAFNAGRc	ATCG00340.1	ATCG00340.1	| Symbols: PSAB | Photosystem I, PsaA/PsaB protein | chrC:37375-39579 REVERSE LENGTH=734	Case;Control	0		2	374691.28125;349614.4453125	2	216844.1835938;1956392.910156	1	153362.6328125	1	2001229.453125	2	201628.640625;366031.7792969	0		0		2	3146293.960937;12274064.26563	0		1	3611819.609375	4	738844.3671875;349075.5546875;718312.1875;446450.578125	15
nSSTATASNTSQM(15.995)SSEVDSVRGEESSLQNTRc	nSSTATASNTSQM(15.995)SSEVDSVRGEESSLQNTRc	nSSTATASNTSQMSSEVDSVRGEESSLQNTRc	AT5G42950.1	AT5G42950.1	| Symbols: | GYF domain-containing protein | chr5:17224436-17231044 FORWARD LENGTH=1714	Case;Control	0		0		0		0		0		1	725997.4921875	0		0		0		0		1	412675.703125	2	600956.9882813;567755.1054688	4
nKFVESAATSFSVAc	nKFVESAATSFSVAc	nKFVESAATSFSVAc	AT1G06680.1	AT1G06680.1;AT1G06680.2	| Symbols: PSBP-1, OEE2, PSII-P, OE23 | photosystem II subunit P-1 | chr1:2047940-2049186 FORWARD LENGTH=263	Case;Control	0		1	194614.9101563	0		1	1951306.382812	1	764668.2929687	1	1042832.789062	1	95783.970703125	1	212801.4130859	1	2547649.960938	1	3016524.953125	1	9513112.78125	1	6225162.691406	10
nSAVSEIVEIDVPASAGSYMK(242.073)SSSPGLAAAAARc	nSAVSEIVEIDVPASAGSYMK(242.073)SSSPGLAAAAARc	nSAVSEIVEIDVPASAGSYMKSSSPGLAAAAARc	AT2G14835.1	AT2G14835.1;AT2G14835.2	| Symbols: | RING/U-box superfamily protein | chr2:6367238-6370610 FORWARD LENGTH=343	Case;Control	0		1	237625.9648437	0		0		0		0		0		0		1	3134516.132813	0		0		0		2
nGSSQIIAQYYQLIRc	nGSSQIIAQYYQLIRc	nGSSQIIAQYYQLIRc	AT1G65960.2	AT1G65960.1;AT1G65960.2	| Symbols: GAD2 | glutamate decarboxylase 2 | chr1:24552094-24557253 FORWARD LENGTH=494	Case;Control	0		1	1110128.785156	0		0		1	4804824.5	0		0		0		1	4617224.5625	0		1	7079772.421875	0		4
nTIDSQQK(226.078)TSKc	nTIDSQQK(226.078)TSKc	nTIDSQQKTSKc	AT3G11400.1	AT3G11400.1;AT3G11400.2	| Symbols: EIF3G1, ATEIF3G1 | eukaryotic translation initiation factor 3G1 | chr3:3578536-3580366 FORWARD LENGTH=294	Case;Control	0		0		0		0		1	2203196.375	0		0		1	494353.2851562	1	221678.7285156	1	63248076.375	0		0		4
nVGYGAQGSGSTLIM(15.995)PFLDNQLK(242.073)SPSPLLLPKc	nVGYGAQGSGSTLIM(15.995)PFLDNQLK(242.073)SPSPLLLPKc	nVGYGAQGSGSTLIMPFLDNQLKSPSPLLLPKc	AT3G60820.1	AT3G60820.1;AT3G60820.2;AT3G60820.3	| Symbols: PBF1 | N-terminal nucleophile aminohydrolases (Ntn hydrolases) superfamily protein | chr3:22472038-22473809 REVERSE LENGTH=223	Case;Control	0		0		0		0		1	105342.0136719	0		0		0		1	549023.3515625	2	1020873.726563;3999593.34375	1	756374.4765625	0		5
nAQALK(226.078)DSNTGGYMSSKKc	nAQALK(226.078)DSNTGGYMSSKKc	nAQALKDSNTGGYMSSKKc	AT5G56000.1	AT5G56000.1	| Symbols: Hsp81.4, AtHsp90.4 | HEAT SHOCK PROTEIN 81.4 | chr5:22677602-22680067 REVERSE LENGTH=699	Case	0		0		1	1200928.40625	0		0		0		1	323059.6035156	0		2	137788.4335937;388199.4863281	0		2	5478990.617187;185340.4921875	0		6
nALLK(242.073)GPGNYSFNKc	nALLK(242.073)GPGNYSFNKc	nALLKGPGNYSFNKc	AT1G68060.1	AT1G68060.1	| Symbols: ATMAP70-1, MAP70-1 | microtubule-associated proteins 70-1 | chr1:25511392-25514226 REVERSE LENGTH=622	Case;Control	1	464436.8125	0		0		0		1	1335811.71875	0		0		0		1	1753925.992187	1	5589369.203125	0		0		4
nSLLEEDAIRc	nSLLEEDAIRc	nSLLEEDAIRc	AT4G35090.1	AT4G35090.1;AT4G35090.2	| Symbols: CAT2 | catalase 2 | chr4:16700937-16703215 REVERSE LENGTH=492	Case;Control	1	888855.5029297	1	804536.0996094	1	907130.5097656	1	1690635.757813	1	1932751.871094	1	3814887.328125	0		0		1	2579665.675781	1	10917250.53906	0		1	3117937.578125	9
nTQQAQSVIAQAKc	nTQQAQSVIAQAKc	nTQQAQSVIAQAKc	AT5G55670.1	AT5G55670.1;AT5G55670.2	| Symbols: | RNA-binding (RRM/RBD/RNP motifs) family protein | chr5:22544669-22546801 REVERSE LENGTH=710	Case;Control	0		0		0		0		0		1	92553.796875	0		0		1	313174.7832031	0		0		0		2
nIGNLSFQNYRPNKKc	nIGNLSFQNYRPNKKc	nIGNLSFQNYRPNKKc	ATCG00540.1	ATCG00540.1	| Symbols: PETA | photosynthetic electron transfer A | chrC:61657-62619 FORWARD LENGTH=320	Case;Control	3	116519.8134766;417533.8146973;228627.5507812	1	249088.5839844	2	728159.8847656;705425.4375	0		0		0		1	1453313.503906	0		0		0		1	4552105.914063	0		8
nTIEYQYSNDPERc	nTIEYQYSNDPERc	nTIEYQYSNDPERc	AT1G11310.1	AT1G11310.1;AT1G11310.2	| Symbols: MLO2, ATMLO2, PMR2 | Seven transmembrane MLO family protein | chr1:3800899-3803870 REVERSE LENGTH=573	Case;Control	0		0		0		0		0		1	111164.0117188	0		0		0		0		1	679270.484375	0		2
nTNPTTSNPEVSIRc	nTNPTTSNPEVSIRc	nTNPTTSNPEVSIRc	ATCG00480.1	ATCG00480.1	| Symbols: ATPB, PB | ATP synthase subunit beta | chrC:52660-54156 REVERSE LENGTH=498	Case;Control	2	37200.3735351562;521343.5859375	2	35384.3291015625;69978.4301757812	1	407680.125	4	219460.9453125;271883.5664063;218907.890625;123746.84375	0		2	1282326.507812;943087.6015625	1	278655.5390625	0		0		1	7951619.59375	3	35302.029296875;1549049.800293;839740.1323242	1	25636579.4375	17
nTVEEEVFETRc	nTVEEEVFETRc	nTVEEEVFETRc	AT2G41740.1	AT2G41740.1	| Symbols: VLN2, ATVLN2 | villin 2 | chr2:17410962-17416878 REVERSE LENGTH=976	Case;Control	0		0		1	758899.4785156	0		0		1	1339944.453125	0		0		0		0		1	1877046.257813	1	1297924.871094	4
nM(15.995)SGQITVRc	nM(15.995)SGQITVRc	nMSGQITVRc	AT4G02510.1	AT4G02510.1	| Symbols: TOC159, TOC86, PPI2, TOC160, ATTOC159 | translocon at the outer envelope membrane of chloroplasts 159 | chr4:1104766-1109360 FORWARD LENGTH=1503	Case;Control	1	757181.5947266	0		0		1	3825573.171875	0		1	7856879.617188	0		0		0		1	43381370.01563	0		0		4
nVTVVPSAAALVIK(226.078)ALKc	nVTVVPSAAALVIK(226.078)ALKc	nVTVVPSAAALVIKALKc	AT2G37190.1	AT2G37190.1;AT3G53430.1;AT5G60670.1	| Symbols: | Ribosomal protein L11 family protein | chr2:15619559-15620059 REVERSE LENGTH=166	Case	0		0		0		0		1	323003.6523438	0		0		0		1	311498.5390625	0		1	353592.5625	0		3
nSFLITIQVTPKc	nSFLITIQVTPKc	nSFLITIQVTPKc	AT1G70850.1	AT1G70850.1;AT1G70850.2;AT1G70850.3;AT5G28010.1	| Symbols: MLP34 | MLP-like protein 34 | chr1:26715429-26716744 REVERSE LENGTH=316	Case	1	1443759.765625	0		2	557649.1230469;306551.0629883	0		1	2932998.71875	0		0		0		1	2645910.953125	0		1	3224556.050781	0		6
nAKIFFHGWFM(15.995)GPLTEGKYPDIM(15.995)Rc	nAKIFFHGWFM(15.995)GPLTEGKYPDIM(15.995)Rc	nAKIFFHGWFMGPLTEGKYPDIMRc	AT5G26000.1	AT5G26000.1;AT5G26000.2	| Symbols: TGG1, BGLU38 | thioglucoside glucohydrolase 1 | chr5:9079678-9082347 REVERSE LENGTH=541	Case	0		0		2	2147595.640625;2551521.765625	0		1	8030910.9375	0		0		0		1	3215204.507813	0		1	19522858.71094	0		5
nYWNDPEVLKKc	nYWNDPEVLKKc	nYWNDPEVLKKc	AT4G35450.1	AT4G35450.1;AT4G35450.2;AT4G35450.3;AT4G35450.4;AT4G35450.5	| Symbols: AKR2, AFT, AKR2A | ankyrin repeat-containing protein 2 | chr4:16839862-16841759 FORWARD LENGTH=342	Case	1	200854.199707	0		1	353478.6396484	0		0		0		0		0		0		0		1	1081413.486328	0		3
nIFFVAWSPDTARc	nIFFVAWSPDTARc	nIFFVAWSPDTARc	AT5G59880.1	AT5G59880.1;AT5G59880.2	| Symbols: ADF3 | actin depolymerizing factor 3 | chr5:24120382-24121628 FORWARD LENGTH=139	Case	1	1042781.535156	0		0		0		0		0		0		0		0		0		1	6084276.398437	0		2
nIFFHGWFM(15.995)GPLTEGKYPDIMRc	nIFFHGWFM(15.995)GPLTEGKYPDIMRc	nIFFHGWFMGPLTEGKYPDIMRc	AT5G26000.1	AT5G26000.1;AT5G26000.2	| Symbols: TGG1, BGLU38 | thioglucoside glucohydrolase 1 | chr5:9079678-9082347 REVERSE LENGTH=541	Case	0		0		0		0		1	1672840.453125	0		0		0		0		0		1	5367144.476563	0		2
nSVVPIASGRc	nSVVPIASGRc	nSVVPIASGRc	AT5G07030.1	AT5G07030.1	| Symbols: | Eukaryotic aspartyl protease family protein | chr5:2183600-2185717 REVERSE LENGTH=455	Case;Control	0		0		0		0		1	2124729.136719	1	2085973.328125	0		0		0		0		2	140773.8990479;190079.3588867	0		4
nKITAELQAASSSDSK(242.073)SFDPVERc	nKITAELQAASSSDSK(242.073)SFDPVERc	nKITAELQAASSSDSKSFDPVERc	AT5G14740.2	AT5G14740.1;AT5G14740.2;AT5G14740.3;AT5G14740.4;AT5G14740.5	| Symbols: CA2, CA18, BETA CA2 | carbonic anhydrase 2 | chr5:4760536-4762382 FORWARD LENGTH=259	Case;Control	1	305551.390625	1	95875.86328125	1	655702.0390625	0		1	1340672.96875	0		0		0		0		1	2392739.71875	0		0		5
nELIIGDRc	nELIIGDRc	nELIIGDRc	ATCG00120.1	ATCG00120.1	| Symbols: ATPA | ATP synthase subunit alpha | chrC:9938-11461 REVERSE LENGTH=507	Case;Control	0		0		0		0		0		1	2975271.417969	0		0		0		4	1489659.154297;3945109.173828;4110223.791016;1797751.923828	1	1652689.500977	2	592019.1308594;560097.7441406	8
nIKVDLIVDVPVLGRc	nIKVDLIVDVPVLGRc	nIKVDLIVDVPVLGRc	AT2G44060.1	AT2G44060.1;AT2G44060.2	| Symbols: | Late embryogenesis abundant protein, group 2 | chr2:18226922-18227988 FORWARD LENGTH=325	Case;Control	1	975197.1132812	1	801118.7734375	1	83228.6455078125	0		0		0		0		0		1	464795.6796875	0		1	911694.0078125	0		5
nAAAAGFEKc	nAAAAGFEKc	nAAAAGFEKc	ATCG00280.1	ATCG00280.1	| Symbols: PSBC | photosystem II reaction center protein C | chrC:33720-35141 FORWARD LENGTH=473	Case;Control	0		0		0		1	1500497.575684	0		1	9532577.503906	0		0		1	1073229.80127	1	3244475.583984	0		1	77242686.88281	5
nTEEEVVEGEGTSKc	nTEEEVVEGEGTSKc	nTEEEVVEGEGTSKc	AT2G16640.1	AT2G16640.1	| Symbols: ATTOC132, TOC132 | multimeric translocon complex in the outer envelope membrane 132 | chr2:7211489-7215109 REVERSE LENGTH=1206	Case	0		0		1	899717.609375	0		0		0		0		0		1	1634087.578125	0		0		0		2
nTVHLLM(15.995)YLFTNSNAM(15.995)Kc	nTVHLLM(15.995)YLFTNSNAM(15.995)Kc	nTVHLLMYLFTNSNAMKc	AT5G04170.1	AT5G04170.1	| Symbols: | Calcium-binding EF-hand family protein | chr5:1145579-1147519 FORWARD LENGTH=354	Case	1	1298953.890625	0		1	2289269.789062	0		0		0		0		0		2	1604039.242188;1414416.53125	0		1	3455029.703125	0		5
nAAAASK(242.073)GPKc	nAAAASK(242.073)GPKc	nAAAASKGPKc	AT3G53020.1	AT3G53020.1	| Symbols: STV1, RPL24B, RPL24 | Ribosomal protein L24e family protein | chr3:19660749-19661912 REVERSE LENGTH=163	Case;Control	1	46915.4609375	1	74431.9790039062	1	370078.8066406	0		1	363300.4101562	0		0		0		1	309314.3222656	1	27092077.29687	1	6757062.695313	0		7
nLFSIEWYRc	nLFSIEWYRc	nLFSIEWYRc	AT2G42600.1	AT2G42600.1;AT2G42600.2	| Symbols: ATPPC2, PPC2 | phosphoenolpyruvate carboxylase 2 | chr2:17734541-17738679 REVERSE LENGTH=963	Case	1	926817.9414062	0		0		0		1	1128943.140625	0		0		0		1	1365016.34375	0		0		0		3
nVTPQPGVPPEEAGAAVAAESSTGTWTTVWTDGLTSLDRYKGRc	nVTPQPGVPPEEAGAAVAAESSTGTWTTVWTDGLTSLDRYKGRc	nVTPQPGVPPEEAGAAVAAESSTGTWTTVWTDGLTSLDRYKGRc	ATCG00490.1	ATCG00490.1	| Symbols: RBCL | ribulose-bisphosphate carboxylases | chrC:54958-56397 FORWARD LENGTH=479	Case;Control	0		1	441476.1601562	2	273636.0292969;740687.140625	0		1	959368.9375	1	300382.1796875	0		0		1	13898735.66406	0		2	1227699.953125;3953017.507813	0		8
nHVLAQVWSYADSKc	nHVLAQVWSYADSKc	nHVLAQVWSYADSKc	AT1G21630.1	AT1G21630.1;AT1G21630.2	| Symbols: | Calcium-binding EF hand family protein | chr1:7581457-7587796 FORWARD LENGTH=1218	Case	0		0		0		0		1	916158.140625	0		0		0		0		0		1	1772581.601563	0		2
nIM(15.995)K(226.078)AQALRc	nIM(15.995)K(226.078)AQALRc	nIMKAQALRc	AT5G56010.1	AT5G52640.1;AT5G56010.1;AT5G56030.1;AT5G56030.2	| Symbols: HSP81-3, Hsp81.3, AtHsp90-3, AtHsp90.3 | heat shock protein 81-3 | chr5:22681410-22683911 FORWARD LENGTH=699	Case;Control	3	921675.2080078;486326.4492187;268487.5273438	0		2	1430082.833984;324952.625	2	805648.1210938;440960.7792969	2	1578765.306641;3697587.111328	0		1	754514.1601563	0		1	5462814.195313	2	4684228.832031;9885912.460938	1	2337400.699219	0		14
nLAIFTALAFSQKc	nLAIFTALAFSQKc	nLAIFTALAFSQKc	AT5G36230.1	AT1G65220.1;AT5G36230.1	| Symbols: | ARM repeat superfamily protein | chr5:14273519-14276773 FORWARD LENGTH=411	Case;Control	1	756048.28125	1	649389.9335937	2	256834.5390625;643004.3808594	0		1	1655797.226563	0		0		0		1	1234470.996094	0		1	2603865.882812	0		7
nHIHIWHGSEHHQFKc	nHIHIWHGSEHHQFKc	nHIHIWHGSEHHQFKc	AT1G03090.2	AT1G03090.1;AT1G03090.2	| Symbols: MCCA | methylcrotonyl-CoA carboxylase alpha chain, mitochondrial / 3-methylcrotonyl-CoA carboxylase 1 (MCCA) | chr1:739715-743819 FORWARD LENGTH=734	Case	0		0		1	1862584.179688	0		0		0		0		0		0		0		2	23918234.875;3960222.703125	0		3
nVLDEEFGIVKc	nVLDEEFGIVKc	nVLDEEFGIVKc	AT1G42970.1	AT1G42970.1	| Symbols: GAPB | glyceraldehyde-3-phosphate dehydrogenase B subunit | chr1:16127552-16129584 FORWARD LENGTH=447	Case;Control	1	374378.4765625	0		0		0		0		0		0		0		0		1	13413804.98437	0		2	2231161.234375;1189680.4375	4
nTYHELVQSAPVISSKc	nTYHELVQSAPVISSKc	nTYHELVQSAPVISSKc	AT2G35050.1	AT2G35050.1	| Symbols: | Protein kinase superfamily protein with octicosapeptide/Phox/Bem1p domain | chr2:14769708-14774796 FORWARD LENGTH=1257	Case;Control	0		1	337194.2861328	1	1827643.185547	0		0		2	3826201.972656;185231.8671875	0		1	72577.4204101562	0		0		2	6898902.4375;738975.7109375	2	309687.0078125;1370196.427734	9
nLAIPVAGEQSITK(226.078)FLTQSGTFKc	nLAIPVAGEQSITK(226.078)FLTQSGTFKc	nLAIPVAGEQSITKFLTQSGTFKc	AT4G29810.1	AT4G29810.1	| Symbols: ATMKK2, MKK2, MK1 | MAP kinase kinase 2 | chr4:14593299-14595241 REVERSE LENGTH=363	Case;Control	1	1204576.523438	0		1	3199625.730469	0		2	1814307.890625;283770.3242188	0		1	537091.0507812	0		3	907617.8945313;103154.0351562;1293929.019531	1	2380697.710938	2	2237726.9375;1006709.25	0		11
nIQLQQQQK(226.078)IQLQQHQLEQEHQLHQKc	nIQLQQQQK(226.078)IQLQQHQLEQEHQLHQKc	nIQLQQQQKIQLQQHQLEQEHQLHQKc	AT1G27430.1	AT1G27430.1	| Symbols: | GYF domain-containing protein | chr1:9521045-9526928 REVERSE LENGTH=1492	Case	0		0		0		0		1	1030014.804687	0		0		0		0		0		2	1664769.765625;7709018.8125	0		3
nSTNLDSWSPEQLRc	nSTNLDSWSPEQLRc	nSTNLDSWSPEQLRc	AT5G46750.1	AT4G17890.1;AT4G17890.2;AT5G46750.1	| Symbols: AGD9 | ARF-GAP domain 9 | chr5:18969950-18971817 REVERSE LENGTH=402	Case;Control	0		1	274701.1484375	0		0		1	2242954.476562	1	3622926.71875	0		1	115708.9492187	1	1321497.546875	1	5866716.578125	1	1344506.84375	1	2436659.136719	8
nQAYFGETASEGGFDNNAVATANILESSSQEVGGKPYYYLSVLTRc	nQAYFGETASEGGFDNNAVATANILESSSQEVGGKPYYYLSVLTRc	nQAYFGETASEGGFDNNAVATANILESSSQEVGGKPYYYLSVLTRc	AT1G06680.1	AT1G06680.1;AT1G06680.2	| Symbols: PSBP-1, OEE2, PSII-P, OE23 | photosystem II subunit P-1 | chr1:2047940-2049186 FORWARD LENGTH=263	Case	0		0		1	181975.9140625	0		0		0		0		0		1	796558.875	0		1	1097373.53125	0		3
nHYPVLFRc	nHYPVLFRc	nHYPVLFRc	AT4G33010.1	AT4G33010.1;AT4G33010.2	| Symbols: AtGLDP1, GLDP1 | glycine decarboxylase P-protein 1 | chr4:15926852-15931150 REVERSE LENGTH=1037	Case;Control	1	2409365.300781	0		1	3177982.216797	1	2584564.394531	1	3368027.695313	0		0		0		1	3199668.6875	0		2	3727909.519531;2121337.927734	0		7
nSNVLSFWRc	nSNVLSFWRc	nSNVLSFWRc	AT1G29880.1	AT1G29880.1;AT3G44740.1	| Symbols: | glycyl-tRNA synthetase / glycine--tRNA ligase | chr1:10459662-10462781 REVERSE LENGTH=729	Case;Control	0		1	541607.7636719	0		0		1	991677.0859375	0		0		0		1	581336.921875	0		1	719780.328125	0		4
nVLVENEAKVDQGQPILVLEAM(15.995)K(242.073)M(15.995)EHVVKc	nVLVENEAKVDQGQPILVLEAM(15.995)K(242.073)M(15.995)EHVVKc	nVLVENEAKVDQGQPILVLEAMKMEHVVKc	AT1G03090.2	AT1G03090.1;AT1G03090.2	| Symbols: MCCA | methylcrotonyl-CoA carboxylase alpha chain, mitochondrial / 3-methylcrotonyl-CoA carboxylase 1 (MCCA) | chr1:739715-743819 FORWARD LENGTH=734	Case;Control	4	943552.1796875;1532314.203125;1336064.515625;790646.453125	3	964973.6484375;225327.5390625;904265.8710938	0		2	534757.265625;1466813.242188	1	10065614.9375	2	676304.2226562;434496.3164063	1	114248544.3906	2	835147.6875;1976904.152344	1	25496180.25	1	6818726.546875	2	22460980.875;1582960.4375	3	2012125.898438;3450210.46875;2689323.609375	22
nLGDGAAESLHVKDYK(242.073)Yc	nLGDGAAESLHVKDYK(242.073)Yc	nLGDGAAESLHVKDYKYc	AT3G52930.1	AT3G52930.1	| Symbols: | Aldolase superfamily protein | chr3:19627383-19628874 REVERSE LENGTH=358	Case;Control	0		1	52479.21484375	1	280274.6015625	0		0		0		0		1	137324.5410156	1	618951	2	20996756.67187;4079019.65625	1	1003822.6875	0		7
nIIFRGFIWPVAAYRc	nIIFRGFIWPVAAYRc	nIIFRGFIWPVAAYRc	AT1G31330.1	AT1G31330.1	| Symbols: PSAF | photosystem I subunit F | chr1:11215011-11215939 REVERSE LENGTH=221	Case	1	454705.6875	0		1	596071.0097656	0		1	1679249.332031	0		0		0		1	831172.390625	0		1	1815495.296875	0		5
nSTVEK(226.078)M(15.995)M(15.995)FDQRc	nSTVEK(226.078)M(15.995)M(15.995)FDQRc	nSTVEKMMFDQRc	AT5G53400.1	AT5G53400.1	| Symbols: BOB1 | HSP20-like chaperones superfamily protein | chr5:21661588-21663383 FORWARD LENGTH=304	Case;Control	1	1336351.574219	0		0		0		0		0		0		0		2	1237472.3125;7799786.625	1	3421287.242187	0		0		4
nASAHIIVLSSYSPFVKc	nASAHIIVLSSYSPFVKc	nASAHIIVLSSYSPFVKc	AT5G34850.1	AT5G34850.1	| Symbols: ATPAP26, PAP26 | purple acid phosphatase 26 | chr5:13108475-13111217 REVERSE LENGTH=475	Case	0		0		0		0		1	744970.6171875	0		0		0		1	1352410.570313	0		1	1266492.414063	0		3
nMVNHFVQEFKc	nMVNHFVQEFKc	nMVNHFVQEFKc	AT1G56410.1	AT1G56410.1;AT3G09440.1;AT3G09440.2;AT3G12580.1;AT5G02490.1;AT5G02500.1;AT5G02500.2	| Symbols: ERD2, HSP70T-1 | heat shock protein 70 (Hsp 70) family protein | chr1:21117147-21119241 FORWARD LENGTH=617	Case	0		0		0		0		1	695680.1171875	0		0		0		1	744309.28125	0		0		0		2
nTFAEEVNAAFRDAAEKc	nTFAEEVNAAFRDAAEKc	nTFAEEVNAAFRDAAEKc	AT1G12900.1	AT1G12900.1;AT1G12900.2;AT1G12900.3;AT1G12900.4	| Symbols: GAPA-2 | glyceraldehyde 3-phosphate dehydrogenase A subunit 2 | chr1:4392634-4394283 REVERSE LENGTH=399	Case	0		0		0		0		1	972517.90625	0		0		0		1	1799989.085938	0		1	3242475.4375	0		3
nAQPSEAVLEK(242.073)SAM(15.995)YNQVSEVIPVTGFEVKc	nAQPSEAVLEK(242.073)SAM(15.995)YNQVSEVIPVTGFEVKc	nAQPSEAVLEKSAMYNQVSEVIPVTGFEVKc	AT4G39680.1	AT4G39680.1;AT4G39680.2	| Symbols: | SAP domain-containing protein | chr4:18414604-18416938 REVERSE LENGTH=633	Case;Control	0		0		3	229889.4257813;238980.9492188;882806.1640625	1	1395758.148437	1	1077491.109375	1	556859.7539063	0		0		1	7508876.75	3	9591712.085938;5136725.476562;4318646.3125	0		1	1577793.742187	11
nTAAEFFNLTTEEKc	nTAAEFFNLTTEEKc	nTAAEFFNLTTEEKc	AT3G19000.1	AT3G19000.1;AT3G19000.2	| Symbols: | 2-oxoglutarate (2OG) and Fe(II)-dependent oxygenase superfamily protein | chr3:6553668-6554987 REVERSE LENGTH=352	Case;Control	0		0		1	812576.6640625	0		0		1	1131470.238281	0		0		1	2071948.40625	0		1	5260540.914063	1	1504000.25	5
nTFPALFNLYRc	nTFPALFNLYRc	nTFPALFNLYRc	AT5G40760.1	AT5G40760.1	| Symbols: G6PD6 | glucose-6-phosphate dehydrogenase 6 | chr5:16311284-16314556 FORWARD LENGTH=515	Case;Control	1	677946.140625	1	211368.0175781	1	529123.7539063	0		1	1422465.507812	0		0		0		1	1339762.117188	0		1	1800740.59375	0		6
nTFNLKNPPLRc	nTFNLKNPPLRc	nTFNLKNPPLRc	AT5G21100.1	AT5G21100.1	| Symbols: | Plant L-ascorbate oxidase | chr5:7168312-7170719 FORWARD LENGTH=573	Case	0		0		0		0		1	616891.4199219	0		0		0		0		0		1	1548924.837891	0		2
nSDVYPQASSFGAK(242.073)GLNIDIQSNKc	nSDVYPQASSFGAK(242.073)GLNIDIQSNKc	nSDVYPQASSFGAKGLNIDIQSNKc	AT1G13190.1	AT1G13190.1	| Symbols: | RNA-binding (RRM/RBD/RNP motifs) family protein | chr1:4499633-4501354 FORWARD LENGTH=573	Case;Control	0		1	212735.4257813	0		1	1111743.59375	1	513938.578125	0		1	806286.3671875	1	216798.6289063	2	4059680.976563;480278.328125	2	15576264.21875;968577.28125	1	3461913.3125	1	645168.5859375	11
nTLPADSNNVASAAGITKc	nTLPADSNNVASAAGITKc	nTLPADSNNVASAAGITKc	AT3G13460.1	AT3G13460.1;AT3G13460.2;AT3G13460.3;AT3G13460.4	| Symbols: ECT2 | evolutionarily conserved C-terminal region 2 | chr3:4385274-4388220 REVERSE LENGTH=667	Case;Control	0		0		1	131112.0390625	0		1	1911715.449219	0		0		0		0		0		1	1733050.03125	1	699901.2382813	4
nLTGGK(242.073)VSQRSc	nLTGGK(242.073)VSQRSc	nLTGGKVSQRSc	AT3G17300.1	AT3G17300.1;AT3G17300.2	| Symbols: | unknown protein; Has 48 Blast hits to 48 proteins in 21 species: Archae - 0; Bacteria - 0; Metazoa - 0; Fungi - 0; Plants - 40; Viruses - 0; Other Eukaryotes - 8 (source: NCBI BLink). | chr3:5907616-5908695 FORWARD LENGTH=91	Case;Control	0		0		0		0		1	5614485.734375	0		0		1	163898.4375	1	2114285.6875	0		1	2596924.132813	0		4
nHWITFNEPWVFSRc	nHWITFNEPWVFSRc	nHWITFNEPWVFSRc	AT1G52400.1	AT1G52400.1;AT1G52400.2;AT1G52400.3;AT1G75940.1	| Symbols: BGL1, BGLU18, ATBG1 | beta glucosidase 18 | chr1:19515250-19517930 FORWARD LENGTH=528	Case	0		0		1	97868.9990234375	0		1	2033002.976562	0		0		0		0		0		1	5314656.808594	0		3
nFSSQQAFK(226.078)Rc	nFSSQQAFK(226.078)Rc	nFSSQQAFKRc	AT1G50410.1	AT1G50410.1	| Symbols: | SNF2 domain-containing protein / helicase domain-containing protein / zinc finger protein-related | chr1:18672828-18677365 FORWARD LENGTH=981	Case;Control	0		0		1	202462.5	0		0		0		0		0		1	2239531.4375	1	4384544.953125	0		0		3
nGLAYDTSDDQQDITRGKc	nGLAYDTSDDQQDITRGKc	nGLAYDTSDDQQDITRGKc	AT2G39730.1	AT2G39730.1;AT2G39730.2;AT2G39730.3	| Symbols: RCA | rubisco activase | chr2:16570951-16573345 REVERSE LENGTH=474	Case;Control	0		1	71905.9829101562	0		0		0		2	156645.7578125;4160184.375	0		0		0		0		1	234294.6328125	0		4
nGPVLLEDYHLIEK(226.078)VANFTRc	nGPVLLEDYHLIEK(226.078)VANFTRc	nGPVLLEDYHLIEKVANFTRc	AT1G20620.1	AT1G20620.1;AT1G20620.2;AT1G20620.5	| Symbols: CAT3, SEN2, ATCAT3 | catalase 3 | chr1:7143142-7146193 FORWARD LENGTH=492	Case	0		0		1	445895.2871094	0		0		0		0		0		1	216961.0957031	0		1	656452.3300781	0		3
nTM(15.995)EINPENSIM(15.995)DELRc	nTM(15.995)EINPENSIM(15.995)DELRc	nTMEINPENSIMDELRc	AT5G56000.1	AT5G56000.1;AT5G56010.1;AT5G56030.1;AT5G56030.2	| Symbols: Hsp81.4, AtHsp90.4 | HEAT SHOCK PROTEIN 81.4 | chr5:22677602-22680067 REVERSE LENGTH=699	Case;Control	1	541106.21875	0		0		1	162954.6171875	1	766566.140625	1	449068.296875	0		0		1	5430862.75	0		1	3985097.515625	1	595429.953125	7
nLLLNALLYAGM(15.995)Kc	nLLLNALLYAGM(15.995)Kc	nLLLNALLYAGMKc	AT4G11790.1	AT4G11790.1	| Symbols: | Pleckstrin homology (PH) domain superfamily protein | chr4:7090456-7093208 FORWARD LENGTH=443	Case;Control	1	925503.1484375	1	362455.8417969	1	500101.9355469	0		1	983492.21875	0		0		0		1	435861.6835938	0		1	2217581.25	0		6
nSLIAAYLLVLNGYKc	nSLIAAYLLVLNGYKc	nSLIAAYLLVLNGYKc	AT4G27700.1	AT4G27700.1	| Symbols: | Rhodanese/Cell cycle control phosphatase superfamily protein | chr4:13826541-13827673 REVERSE LENGTH=224	Case	1	177208.1445313	0		0		0		1	307910.6132813	0		0		0		1	88716.36328125	0		2	670634.875;230003.4375	0		5
nKKHPADFALWKc	nKKHPADFALWKc	nKKHPADFALWKc	AT2G31170.1	AT2G31170.1;AT2G31170.2	| Symbols: SYCO ARATH | Cysteinyl-tRNA synthetase, class Ia family protein | chr2:13282559-13285616 REVERSE LENGTH=563	Case	0		0		1	480844.4853516	0		0		0		0		0		0		0		1	1071985.928223	0		2
nGVVGPVINGINK(226.078)HAFAc	nGVVGPVINGINK(226.078)HAFAc	nGVVGPVINGINKHAFAc	AT2G38710.1	AT2G38710.1;AT2G38710.2	| Symbols: | AMMECR1 family | chr2:16184517-16186764 REVERSE LENGTH=214	Case;Control	0		2	220880.9277344;437897.703125	0		0		2	2817378.328125;1103552.273438	0		0		0		2	3270654.65625;9586378.671875	2	4879851.625;5956493.148437	2	4588669.703125;11948919.90625	0		10
nTYLPTYRc	nTYLPTYRc	nTYLPTYRc	AT1G74470.1	AT1G74470.1	| Symbols: | Pyridine nucleotide-disulphide oxidoreductase family protein | chr1:27991248-27992845 FORWARD LENGTH=467	Case;Control	0		0		1	230390.9296875	0		2	856291.7148437;283435.25	0		0		0		1	563172.6279297	0		1	2589977.3125	1	787578.2753906	6
nTVSGVAGPLVILDKVKGPKc	nTVSGVAGPLVILDKVKGPKc	nTVSGVAGPLVILDKVKGPKc	AT1G76030.1	AT1G20260.1;AT1G76030.1	| Symbols: | ATPase, V1 complex, subunit B protein | chr1:28534134-28536916 FORWARD LENGTH=486	Case;Control	0		0		1	144669.4785156	0		1	3574463.1875	1	551333.0566406	0		0		2	1495112.203125;3107717.5625	0		2	1506594.226563;4153907.09375	0		7
nM(15.995)TAGAYSLLAVVLYHTGDFNQATIYQQKc	nM(15.995)TAGAYSLLAVVLYHTGDFNQATIYQQKc	nMTAGAYSLLAVVLYHTGDFNQATIYQQKc	AT1G01320.1	AT1G01320.1;AT1G01320.2;AT4G28080.1	| Symbols: | Tetratricopeptide repeat (TPR)-like superfamily protein | chr1:121582-130099 REVERSE LENGTH=1797	Case	0		0		1	594370.0585938	0		0		0		0		0		1	345349.421875	0		1	1129669.289062	0		3
nSTVEK(242.073)M(15.995)M(15.995)FDQRc	nSTVEK(242.073)M(15.995)M(15.995)FDQRc	nSTVEKMMFDQRc	AT5G53400.1	AT5G53400.1	| Symbols: BOB1 | HSP20-like chaperones superfamily protein | chr5:21661588-21663383 FORWARD LENGTH=304	Case;Control	5	77494.255859375;85073.587890625;46797.0981445312;767118.1582031;1290280.9375	0		5	466176.84375;210948.9765625;543359.5;5276776.140625;112196.6757813	0		4	1673109.3125;198747.421875;646941.2539062;263132.8164062	0		3	225756.3789063;711205.78125;90042.3349609375	0		1	10876154.3125	1	26970185.375	9	34576.033203125;342143.7202148;577883.2617187;569040.2358398;285709.8125;285185.5664063;616541.4887695;912236.09375;863504.859375	0		28
nSIVGATLEVIQKc	nSIVGATLEVIQKc	nSIVGATLEVIQKc	AT2G36620.1	AT2G36620.1;AT3G53020.1	| Symbols: RPL24A | ribosomal protein L24 | chr2:15350548-15351819 REVERSE LENGTH=164	Case;Control	1	1912690.605469	0		0		1	856088.2734375	0		1	607308.234375	0		0		1	5882222.511719	1	2438757.398438	1	758557.328125	1	3104379.667969	7
nSPNSETYVIFGEAKc	nSPNSETYVIFGEAKc	nSPNSETYVIFGEAKc	AT4G10480.1	AT4G10480.1;AT4G10480.2	| Symbols: | Nascent polypeptide-associated complex (NAC), alpha subunit family protein | chr4:6478089-6479079 REVERSE LENGTH=212	Case;Control	0		1	167080.3339844	1	113909.8027344	0		0		0		0		0		0		1	2085230.390625	1	2505961.242187	0		4
nYEIGENSIPK(226.078)DAAYQIIKDELM(15.995)LDGNPRc	nYEIGENSIPK(226.078)DAAYQIIKDELM(15.995)LDGNPRc	nYEIGENSIPKDAAYQIIKDELMLDGNPRc	AT1G65960.2	AT1G65960.2	| Symbols: GAD2 | glutamate decarboxylase 2 | chr1:24552094-24557253 FORWARD LENGTH=494	Case;Control	1	922086.6640625	0		0		0		0		0		0		0		2	825784.1230469;1836156.712891	1	226604.46875	1	1065882.28125	0		5
nSSLYYVNLVAIRc	nSSLYYVNLVAIRc	nSSLYYVNLVAIRc	AT5G07030.1	AT5G07030.1	| Symbols: | Eukaryotic aspartyl protease family protein | chr5:2183600-2185717 REVERSE LENGTH=455	Case	0		0		0		0		1	1113987.181641	0		0		0		1	2022223.117188	0		1	5124974.28125	0		3
nGIYPAVDPLDSTSTM(15.995)LQPRc	nGIYPAVDPLDSTSTM(15.995)LQPRc	nGIYPAVDPLDSTSTMLQPRc	ATCG00480.1	ATCG00480.1	| Symbols: ATPB, PB | ATP synthase subunit beta | chrC:52660-54156 REVERSE LENGTH=498	Case;Control	1	315578.203125	0		0		1	973489.828125	0		1	1454582.375	0		0		0		2	3446083.09375;3481465.679688	0		2	385370.03125;2153830.835937	7
nTVFQVDQGLGIGSKFPFFNRc	nTVFQVDQGLGIGSKFPFFNRc	nTVFQVDQGLGIGSKFPFFNRc	AT3G46740.1	AT3G46740.1	| Symbols: TOC75-III, MAR1 | translocon at the outer envelope membrane of chloroplasts 75-III | chr3:17216104-17219296 REVERSE LENGTH=818	Case	1	1074580.972656	0		0		0		0		0		0		0		0		0		1	2857915.75	0		2
nTITLEVESSDTIDNVKc	nTITLEVESSDTIDNVKc	nTITLEVESSDTIDNVKc	AT1G23410.1	AT1G23410.1;AT1G31340.1;AT1G55060.1;AT1G65350.1;AT2G35635.1;AT2G36170.1;AT2G47110.1;AT2G47110.2;AT3G09790.1;AT3G52590.1;AT3G62250.1;AT4G02890.1;AT4G02890.2;AT4G02890.3;AT4G02890.4;AT4G05050.1;AT4G05050.2;AT4G05050.3;AT4G05050.4;AT4G05320.1;AT4G05320.2;AT4G05320.3;AT4G05320.4;AT4G05320.5;AT4G05320.6;AT5G03240.1;AT5G03240.2;AT5G03240.3;AT5G20620.1;AT5G37640.1	| Symbols: | Ribosomal protein S27a / Ubiquitin family protein | chr1:8314940-8315410 FORWARD LENGTH=156	Case;Control	1	168194.2578125	2	306848.765625;364985.4140625	1	3368203.3125	1	509678.0390625	2	1099594.554687;766018.53125	3	725443.5859375;1669655.900391;283966.9765625	0		0		2	281819.90625;2695695.15625	0		3	3247815.21875;1417650.671875;734193.2109375	5	160672.5390625;652265.71875;213983.4375;223747.578125;528392.4296875	20
nHRENNQYFLILTLRc	nHRENNQYFLILTLRc	nHRENNQYFLILTLRc	ATCG00770.1	ATCG00770.1	| Symbols: RPS8 | ribosomal protein S8 | chrC:80068-80472 REVERSE LENGTH=134	Case	1	831260.8789062	0		0		0		0		0		1	975089.96875	0		0		0		0		0		2
nLISSGIVQMK(226.078)c	nLISSGIVQMK(226.078)c	nLISSGIVQMKc	AT1G62740.1	AT1G62740.1	| Symbols: Hop2 | stress-inducible protein, putative | chr1:23231026-23233380 FORWARD LENGTH=571	Case	0		0		0		0		1	1427319.054688	0		0		0		1	1628291.3125	0		0		0		2
nGKPYEGSITK(226.078)M(15.995)PFVATKc	nGKPYEGSITK(226.078)M(15.995)PFVATKc	nGKPYEGSITKMPFVATKc	AT1G11860.1	AT1G11860.1;AT1G11860.2;AT1G11860.3	| Symbols: | Glycine cleavage T-protein family | chr1:4001801-4003245 FORWARD LENGTH=408	Case	0		0		1	2557385.0625	0		0		0		0		0		0		0		1	5809090.609375	0		2
nTIFVANVHFGATKDSLSRc	nTIFVANVHFGATKDSLSRc	nTIFVANVHFGATKDSLSRc	AT3G12640.1	AT3G12640.1	| Symbols: | RNA binding (RRM/RBD/RNP motifs) family protein | chr3:4014455-4017675 FORWARD LENGTH=638	Case;Control	0		1	216454.4921875	0		0		1	3899722.765625	0		0		0		0		0		2	3520851.996094;1756846.617187	0		4
nSASSPSQAVSQSSSQSKc	nSASSPSQAVSQSSSQSKc	nSASSPSQAVSQSSSQSKc	AT5G42950.1	AT5G42950.1	| Symbols: | GYF domain-containing protein | chr5:17224436-17231044 FORWARD LENGTH=1714	Case;Control	0		1	139514.6640625	1	108977.5996094	1	184533.390625	1	159854.1689453	1	233805.7070312	0		0		1	42403.8125	1	202780.8242188	1	289489.890625	1	15909459.25	9
nFGIVEGLMTTVHSITATQK(226.078)TVDGPSM(15.995)Kc	nFGIVEGLMTTVHSITATQK(226.078)TVDGPSM(15.995)Kc	nFGIVEGLMTTVHSITATQKTVDGPSMKc	AT3G04120.1	AT1G13440.1;AT3G04120.1	| Symbols: GAPC, GAPC-1, GAPC1 | glyceraldehyde-3-phosphate dehydrogenase C subunit 1 | chr3:1081077-1083131 FORWARD LENGTH=338	Case	0		0		0		0		2	347516.4277344;631010.8691406	0		0		0		0		0		2	1921949.023438;4927724.273437	0		4
nTEHIQSGLEELIKc	nTEHIQSGLEELIKc	nTEHIQSGLEELIKc	AT1G21630.1	AT1G21630.1;AT1G21630.2	| Symbols: | Calcium-binding EF hand family protein | chr1:7581457-7587796 FORWARD LENGTH=1218	Case;Control	0		1	514023.6484375	1	2446723.632813	0		1	6456566.921875	1	1013046.523437	0		0		1	3511672.796875	0		1	4016779.984375	0		6
nTTSADTQAQLQNRc	nTTSADTQAQLQNRc	nTTSADTQAQLQNRc	AT4G24680.1	AT4G24680.1	| Symbols: MOS1 | modifier of snc1 | chr4:12733425-12739737 FORWARD LENGTH=1427	Case;Control	0		0		0		0		0		1	3079149.421875	0		1	56374.5361328125	1	2053812.96875	0		0		0		3
nIISQLEPEVLSPIK(242.073)PADDQLSLSDLDM(15.995)VKVIGKc	nIISQLEPEVLSPIK(242.073)PADDQLSLSDLDM(15.995)VKVIGKc	nIISQLEPEVLSPIKPADDQLSLSDLDMVKVIGKc	AT4G29810.1	AT4G29810.1;AT4G29810.2;AT4G29810.3	| Symbols: ATMKK2, MKK2, MK1 | MAP kinase kinase 2 | chr4:14593299-14595241 REVERSE LENGTH=363	Case	1	2844058.835938	0		1	909241.1015625	0		0		0		0		0		2	3391774.367187;3540072.664063	0		2	8381851.847656;4553214.742188	0		6
nNKITITNDK(226.078)GRc	nNKITITNDK(226.078)GRc	nNKITITNDKGRc	AT1G56410.1	AT1G56410.1;AT3G09440.1;AT3G09440.2;AT3G12580.1;AT5G02490.1;AT5G02500.1	| Symbols: ERD2, HSP70T-1 | heat shock protein 70 (Hsp 70) family protein | chr1:21117147-21119241 FORWARD LENGTH=617	Case	0		0		0		0		2	77536.169921875;141498.6020508	0		0		0		0		0		2	1401812.046875;219685.6308594	0		4
nITYIAPAGQYSLKDTVIELEFQGIKKc	nITYIAPAGQYSLKDTVIELEFQGIKKc	nITYIAPAGQYSLKDTVIELEFQGIKKc	AT1G78900.1	AT1G78900.1;AT1G78900.2	| Symbols: VHA-A | vacuolar ATP synthase subunit A | chr1:29660463-29664575 FORWARD LENGTH=623	Case;Control	0		1	453806.5820313	0		0		0		0		0		0		1	3628735.585938	0		1	8878328.273438	0		3
nTFTNVLQKc	nTFTNVLQKc	nTFTNVLQKc	AT3G45780.1	AT3G45780.1;AT3G45780.2	| Symbols: PHOT1, NPH1, JK224, RPT1 | phototropin 1 | chr3:16818557-16823960 FORWARD LENGTH=996	Case;Control	0		0		1	3286719.625	0		1	919717.3032227	1	3867829.9375	0		0		2	227265.2089844;651447.1738281	1	5095834.255859	1	4349243.460938	1	1808831.270508	8
nAKVAVFAGGVDTTATETK(242.073)GTVLIHSAEQLENYAKc	nAKVAVFAGGVDTTATETK(242.073)GTVLIHSAEQLENYAKc	nAKVAVFAGGVDTTATETKGTVLIHSAEQLENYAKc	AT3G03960.1	AT3G03960.1	| Symbols: | TCP-1/cpn60 chaperonin family protein | chr3:1024432-1027604 FORWARD LENGTH=549	Case	1	2840951.734375	0		0		0		0		0		0		0		1	3709406.265625	0		1	7439506.1875	0		3
nTAPGFGLDRc	nTAPGFGLDRc	nTAPGFGLDRc	AT1G24300.1	AT1G24300.1;AT1G24300.2	| Symbols: | GYF domain-containing protein | chr1:8614515-8620420 REVERSE LENGTH=1495	Case;Control	0		1	393087.3847656	1	1314838.438477	0		1	414838.1953125	0		0		1	142332.9018555	1	924359.0878906	0		0		0		5
nNVSTTASAHSLQGK(242.073)TAYANTLLPYGKc	nNVSTTASAHSLQGK(242.073)TAYANTLLPYGKc	nNVSTTASAHSLQGKTAYANTLLPYGKc	AT3G17330.1	AT3G17330.1;AT3G17330.2	| Symbols: ECT6 | evolutionarily conserved C-terminal region 6 | chr3:5917253-5919458 REVERSE LENGTH=595	Case;Control	0		0		0		0		1	926516.359375	0		0		0		1	2235438.90625	1	4585563.484375	1	3733512.921875	0		4
nTALSAFRc	nTALSAFRc	nTALSAFRc	AT3G09980.1	AT3G09980.1	| Symbols: | Family of unknown function (DUF662) | chr3:3069358-3071145 FORWARD LENGTH=178	Case	0		0		1	140436.4433594	0		2	204661.048584;174794.0603027	0		0		0		0		0		1	330029.5625	0		4
nQM(15.995)GLPTSEELQK(242.073)QEILKc	nQM(15.995)GLPTSEELQK(242.073)QEILKc	nQMGLPTSEELQKQEILKc	AT5G53400.1	AT5G53400.1	| Symbols: BOB1 | HSP20-like chaperones superfamily protein | chr5:21661588-21663383 FORWARD LENGTH=304	Case;Control	1	1445804.3125	0		1	9477278.4375	0		2	1603577.9375;6151602.75	0		2	170292.4707031;161383.578125	0		3	1710636.285156;309040.953125;3648385.71875	2	930363.125;3643810.84375	2	3668307.726562;472614.296875	0		13
nFFAVGLFRc	nFFAVGLFRc	nFFAVGLFRc	AT2G20890.1	AT2G20890.1	| Symbols: PSB29, THF1 | photosystem II reaction center PSB29 protein | chr2:8987783-8989185 FORWARD LENGTH=300	Case	1	1087482.617188	0		1	2673046.121094	0		1	1317156.5	0		0		0		0		0		1	2683534.296875	0		4
nAK(226.078)ANSLAQLGKc	nAK(226.078)ANSLAQLGKc	nAKANSLAQLGKc	AT4G38970.1	AT2G01140.1;AT2G21330.1;AT2G21330.3;AT4G38970.1	| Symbols: FBA2 | fructose-bisphosphate aldolase 2 | chr4:18163714-18165659 REVERSE LENGTH=398	Case;Control	0		0		1	1999711.441406	0		0		0		0		0		0		1	7644923.921875	0		0		2
nTTPSYVAFTDSERLIGDAAKc	nTTPSYVAFTDSERLIGDAAKc	nTTPSYVAFTDSERLIGDAAKc	AT1G56410.1	AT1G56410.1;AT3G09440.1;AT3G09440.2;AT3G12580.1;AT5G02490.1;AT5G02500.1;AT5G02500.2	| Symbols: ERD2, HSP70T-1 | heat shock protein 70 (Hsp 70) family protein | chr1:21117147-21119241 FORWARD LENGTH=617	Case;Control	0		0		0		0		0		1	744200.4335937	0		0		1	5975955.757812	0		1	11520873.88281	1	231713.2070312	4
nFYGNM(15.995)FAK(226.078)LSKEc	nFYGNM(15.995)FAK(226.078)LSKEc	nFYGNMFAKLSKEc	AT3G25230.1	AT3G25230.1	| Symbols: ROF1, ATFKBP62, FKBP62 | rotamase FKBP 1 | chr3:9188257-9191137 FORWARD LENGTH=551	Case	0		0		1	2027853.789063	0		1	8618287.5	0		0		0		2	4986781.3125;951666.1640625	0		2	13388007.98438;4259256.664062	0		6
nDVTGAEK(242.073)FSRc	nDVTGAEK(242.073)FSRc	nDVTGAEKFSRc	AT1G20760.1	AT1G20760.1	| Symbols: | Calcium-binding EF hand family protein | chr1:7209515-7214773 FORWARD LENGTH=1019	Case;Control	1	238205.8671875	0		0		0		1	206337.4902344	0		1	74372.88671875	1	57730.353515625	0		2	2606847.0625;1870132.578125	0		0		6
nVGVIIGK(242.073)GGETIKc	nVGVIIGK(242.073)GGETIKc	nVGVIIGKGGETIKc	AT2G25970.1	AT2G25970.1	| Symbols: | KH domain-containing protein | chr2:11071844-11075604 REVERSE LENGTH=632	Case;Control	1	1116485.5	0		1	905499.828125	0		1	1574646.648437	0		0		0		1	2716070.90625	1	9886503.335937	0		0		5
nSAIGILM(15.995)NLGLIDESKc	nSAIGILM(15.995)NLGLIDESKc	nSAIGILMNLGLIDESKc	AT3G59970.3	AT3G59970.1;AT3G59970.2;AT3G59970.3	| Symbols: MTHFR1 | methylenetetrahydrofolate reductase 1 | chr3:22151303-22154323 FORWARD LENGTH=592	Case;Control	0		1	230284.90625	0		0		0		1	241503.8222656	0		0		1	1291827.046875	0		0		1	256623.0742187	4
nFRIELTFSRc	nFRIELTFSRc	nFRIELTFSRc	AT3G01310.1	AT3G01310.1;AT3G01310.2;AT5G15070.1;AT5G15070.2	| Symbols: | Phosphoglycerate mutase-like family protein | chr3:94343-101603 REVERSE LENGTH=1056	Case;Control	1	515114.8398437	1	414635.6552734	1	1950326.359375	0		0		0		0		0		0		0		1	1151979.664062	0		4
nVSGEVPWFGIEQEYTLLQQNVKc	nVSGEVPWFGIEQEYTLLQQNVKc	nVSGEVPWFGIEQEYTLLQQNVKc	AT5G35630.1	AT5G35630.1;AT5G35630.2;AT5G35630.3	| Symbols: GS2, GLN2, ATGSL1 | glutamine synthetase 2 | chr5:13831220-13833239 FORWARD LENGTH=430	Case;Control	0		0		2	726290.2871094;282223.0859375	0		1	432058.15625	1	164103.2822266	1	307976.4414062	0		3	445813.0898438;551495.734375;1612285.947266	0		2	4043834.5625;380856.578125	1	129774.7773438	11
nTLQSQPENKc	nTLQSQPENKc	nTLQSQPENKc	AT2G37550.1	AT2G37550.1;AT2G37550.2;AT3G53710.1;AT3G53710.2	| Symbols: ASP1, AGD7 | ARF-GAP domain 7 | chr2:15755544-15757456 REVERSE LENGTH=456	Case;Control	0		0		0		0		0		1	1298052.367187	0		0		0		0		1	69291.1159667969	1	2043728.003906	3
nSGLADAEASVARc	nSGLADAEASVARc	nSGLADAEASVARc	AT1G12270.1	AT1G12270.1	| Symbols: Hop1 | stress-inducible protein, putative | chr1:4172105-4174575 FORWARD LENGTH=572	Case;Control	0		1	258047.5703125	3	575855.2050781;1443134.814453;852186.6679688	3	1976341.296875;3605927.041016;6566693.59375	3	241715.3027344;1018766.919922;613745.6425781	3	548432.6523437;997822.625;1742136.849609	1	1073790.005859	2	92350.5654296875;129193.3603516	6	82805.5725097656;783491.7353516;1038506.039551;1073789.605957;463234.1943359;157640.3508301	9	1902120.164063;1836013.507813;1408566.368164;1610164.916992;1937829.524414;6009624.431641;6678637.179687;4118367.21875;873457.8867187	1	3696081.767578	1	11716627.6875	33
nGKGM(15.995)VDSVFQAPM(15.995)GTGTHHAVLSSYEYVSQGLRc	nGKGM(15.995)VDSVFQAPM(15.995)GTGTHHAVLSSYEYVSQGLRc	nGKGMVDSVFQAPMGTGTHHAVLSSYEYVSQGLRc	AT2G39730.1	AT2G39730.1;AT2G39730.2;AT2G39730.3	| Symbols: RCA | rubisco activase | chr2:16570951-16573345 REVERSE LENGTH=474	Case;Control	2	1294156.4375;2961454.101563	2	248069.4648437;606988.3710937	0		0		1	1187143.96875	0		0		0		3	1315000.433594;704364.4804688;2325367.089844	0		0		0		8
nEIGGSSRPPTSGK(242.073)LIEQTAEKc	nEIGGSSRPPTSGK(242.073)LIEQTAEKc	nEIGGSSRPPTSGKLIEQTAEKc	AT1G20110.1	AT1G20110.1	| Symbols: | RING/FYVE/PHD zinc finger superfamily protein | chr1:6971554-6974578 FORWARD LENGTH=601	Case	0		0		0		0		1	836710.7382813	0		0		0		1	1591974.351563	0		1	3237234.039062	0		3
nHFPSVNWLISYSKc	nHFPSVNWLISYSKc	nHFPSVNWLISYSKc	AT1G78900.1	AT1G78900.1;AT1G78900.2	| Symbols: VHA-A | vacuolar ATP synthase subunit A | chr1:29660463-29664575 FORWARD LENGTH=623	Case;Control	1	1107622.015625	1	321665.8242188	1	548715.9335938	0		1	2350911.210937	0		0		0		1	1931747.53125	0		1	3156647.78125	0		6
nEYVPTIILIFHSIKc	nEYVPTIILIFHSIKc	nEYVPTIILIFHSIKc	AT5G47690.1	AT5G47690.1;AT5G47690.2;AT5G47690.3	| Symbols: | binding | chr5:19317899-19327014 FORWARD LENGTH=1605	Case	0		0		1	349013.1484375	0		1	178012.1132813	0		0		0		0		0		1	703370.9140625	0		3
nAPAAEETTSVKEDKc	nAPAAEETTSVKEDKc	nAPAAEETTSVKEDKc	AT4G02450.1	AT4G02450.1;AT4G02450.2	| Symbols: | HSP20-like chaperones superfamily protein | chr4:1073987-1075765 REVERSE LENGTH=241	Case;Control	2	105336.5698242;141477.3620605	0		1	1376773.083008	0		1	2618048.839844	1	5908800.552734	0		0		2	868031.7158203;395211.59375	2	6476347.757813;1160557.410156	1	9619258.785156	0		10
nVGLTALTM(15.995)AEYFRc	nVGLTALTM(15.995)AEYFRc	nVGLTALTMAEYFRc	ATCG00480.1	ATCG00480.1	| Symbols: ATPB, PB | ATP synthase subunit beta | chrC:52660-54156 REVERSE LENGTH=498	Case;Control	1	1176612.148438	0		1	1765713.929688	1	869551.1484375	0		2	483949.3261719;743975.515625	0		0		1	2951921.882813	1	4592261.8125	1	5101650.96875	1	407297.921875	9
nAEIENNLK(242.073)SSVFARc	nAEIENNLK(242.073)SSVFARc	nAEIENNLKSSVFARc	AT5G47430.1	AT5G47430.1;AT5G47430.2;AT5G47430.3	| Symbols: | DWNN domain, a CCHC-type zinc finger | chr5:19235819-19240596 REVERSE LENGTH=892	Case;Control	1	1233075.046875	0		1	6202256.5625	2	339390.265625;1168816.59375	2	2931248.765625;2585502.46875	0		2	84025.18359375;135669.6132813	1	34662.99609375	3	1157515.21875;2167307.621094;1153335.546875	3	918477.109375;5047579.234375;3383292.0625	2	3684331.0625;2854066.328125	0		17
nHPSITGAPQETDIGGGYRc	nHPSITGAPQETDIGGGYRc	nHPSITGAPQETDIGGGYRc	AT2G03150.1	AT2G03150.1	| Symbols: emb1579 | ATP/GTP-binding protein family | chr2:952313-959004 FORWARD LENGTH=1340	Case	0		0		0		0		1	651704.71875	0		0		0		0		0		1	2872447.625	0		2
nTWAGKEENVKc	nTWAGKEENVKc	nTWAGKEENVKc	AT3G52930.1	AT3G52930.1	| Symbols: | Aldolase superfamily protein | chr3:19627383-19628874 REVERSE LENGTH=358	Case;Control	0		2	2984423.505859;602915.6601562	1	2022544.222656	0		2	133535.7207031;9636055.155273	1	13235447.32031	0		2	66547.6357421875;706444.5629883	2	20608074.20312;9455618.09375	0		2	31924813.42188;3237558.09375	0		12
nKWGFTKFNRc	nKWGFTKFNRc	nKWGFTKFNRc	AT1G14320.1	AT1G14320.1;AT1G14320.2;AT1G26910.1;AT1G66580.1	| Symbols: SAC52, RPL10, RPL10A | Ribosomal protein L16p/L10e family protein | chr1:4888270-4889408 FORWARD LENGTH=220	Case	0		0		1	99673.6967773438	0		1	247105.5461426	0		0		0		0		0		1	376220.6467285	0		3
nALGLPVSK(242.073)Lc	nALGLPVSK(242.073)Lc	nALGLPVSKLc	AT1G68010.1	AT1G68010.1;AT1G68010.2	| Symbols: HPR, ATHPR1 | hydroxypyruvate reductase | chr1:25493418-25495720 FORWARD LENGTH=386	Case;Control	0		0		1	167350.0527344	0		1	772621.3828125	0		0		1	112868.5712891	1	463796.765625	1	2232721.703125	0		0		5
nDGPGPLHSPAVSK(226.078)SASM(15.995)NTRc	nDGPGPLHSPAVSK(226.078)SASM(15.995)NTRc	nDGPGPLHSPAVSKSASMNTRc	AT5G57870.1	AT5G57870.1;AT5G57870.2	| Symbols: eIFiso4G1 | MIF4G domain-containing protein / MA3 domain-containing protein | chr5:23439755-23443433 FORWARD LENGTH=780	Case;Control	0		1	363796.9472656	1	598083.0976563	0		1	1240045.976563	1	725280.5390625	1	65545.10546875	0		1	1694922.671875	3	11152636.28125;658655.5;8390452.90625	2	13139158.82812;811225.7734375	0		11
nDGPGPLHSPAVSK(242.073)SASM(15.995)NTRc	nDGPGPLHSPAVSK(242.073)SASM(15.995)NTRc	nDGPGPLHSPAVSKSASMNTRc	AT5G57870.1	AT5G57870.1;AT5G57870.2	| Symbols: eIFiso4G1 | MIF4G domain-containing protein / MA3 domain-containing protein | chr5:23439755-23443433 FORWARD LENGTH=780	Case;Control	0		1	265059.9726563	1	952437.1015625	1	1263426.3125	3	316474.0664063;1026642.371094;174069.8886719	1	2044183.320312	1	1218243.589844	2	135364.2290039;162268.1586914	9	2818068.9375;806791.5898437;358854.1435547;122947.4111328;67619.544921875;182845.734375;200684.8383789;334503.2675781;386288.7734375	5	25344902.125;14510481.25;3775021.921875;1704424.328125;14005436.23437	3	5466528.445313;121286.890625;476280.9609375	0		27
nRDGPGPLHSPAVSK(242.073)SASM(15.995)NTRc	nRDGPGPLHSPAVSK(242.073)SASM(15.995)NTRc	nRDGPGPLHSPAVSKSASMNTRc	AT5G57870.1	AT5G57870.1;AT5G57870.2	| Symbols: eIFiso4G1 | MIF4G domain-containing protein / MA3 domain-containing protein | chr5:23439755-23443433 FORWARD LENGTH=780	Case;Control	1	2197276.765625	0		0		0		0		0		1	1137065.695313	1	4202850.953125	0		0		1	2836371.25	0		4
nTKSVYAAAEQTVSSAGSAVM(15.995)K(242.073)NRc	nTKSVYAAAEQTVSSAGSAVM(15.995)K(242.073)NRc	nTKSVYAAAEQTVSSAGSAVMKNRc	AT5G16840.1	AT5G16840.1;AT5G16840.2;AT5G16840.3	| Symbols: BPA1 | binding partner of acd11 1 | chr5:5536042-5538026 FORWARD LENGTH=259	Case;Control	1	529109.21875	0		0		0		1	491388.8359375	0		0		0		1	611882.109375	1	1931776.15625	0		0		4
nVILSTHLGRPKc	nVILSTHLGRPKc	nVILSTHLGRPKc	AT3G12780.1	AT1G56190.1;AT1G56190.2;AT3G12780.1	| Symbols: PGK1 | phosphoglycerate kinase 1 | chr3:4061127-4063140 REVERSE LENGTH=481	Case;Control	1	17391297.77734	1	6497751.796875	1	2920300.609375	0		0		0		1	3488327.892578	0		0		0		1	20710928.39063	0		5
nYYTVLFGVSRc	nYYTVLFGVSRc	nYYTVLFGVSRc	AT2G44350.1	AT2G44350.1;AT2G44350.2;AT3G60100.1	| Symbols: ATCS, CSY4 | Citrate synthase family protein | chr2:18316673-18320524 FORWARD LENGTH=473	Case	1	1184710.21875	0		1	2325179.449219	0		0		0		1	1483137.824219	0		0		0		1	3136138.453125	0		4
nM(15.995)SIYAPSHFPDK(226.078)ATM(15.995)LNSDLNRc	nM(15.995)SIYAPSHFPDK(226.078)ATM(15.995)LNSDLNRc	nMSIYAPSHFPDKATMLNSDLNRc	AT3G60660.1	AT3G60660.1	| Symbols: | unknown protein; CONTAINS InterPro DOMAIN/s: Protein of unknown function DUF1395 (InterPro:IPR009829); Has 131 Blast hits to 131 proteins in 44 species: Archae - 0; Bacteria - 0; Metazoa - 83; Fungi - 0; Plants - 45; Viruses - 0; Other Eukaryotes - 3 (source: NCBI BLink). | chr3:22421481-22423167 FORWARD LENGTH=272	Case;Control	1	2184274.070313	0		0		1	898414.765625	1	2646975.90625	0		0		0		1	7742383.390625	2	4890292.546875;2475696.226563	0		0		6
nGIQITSGFFQIWRc	nGIQITSGFFQIWRc	nGIQITSGFFQIWRc	ATCG00350.1	ATCG00350.1	| Symbols: PSAA | Photosystem I, PsaA/PsaB protein | chrC:39605-41857 REVERSE LENGTH=750	Case;Control	1	856432.4765625	1	307410.046875	2	2993156.128906;328717.9355469	0		1	2508476.621094	1	166410.71875	1	112899.5263672	0		1	814428.6992187	0		2	1587866.199219;635793.7421875	0		10
nTGVLSVEEGASSPVRc	nTGVLSVEEGASSPVRc	nTGVLSVEEGASSPVRc	AT3G61220.1	AT3G61220.1;AT3G61220.2	| Symbols: | NAD(P)-binding Rossmann-fold superfamily protein | chr3:22663025-22664316 FORWARD LENGTH=296	Case;Control	0		1	308849.4101563	0		3	549949.7070312;947463.4023438;620649.9375	0		1	660906.7578125	1	36932.3330078125	1	395079.3037109	1	1736927.445313	1	6320725.203125	1	3671464.640625	1	472288.390625	11
nTFDEIIDYRLGDSGLIFQc	nTFDEIIDYRLGDSGLIFQc	nTFDEIIDYRLGDSGLIFQc	AT2G03750.1	AT2G03750.1	| Symbols: | P-loop containing nucleoside triphosphate hydrolases superfamily protein | chr2:1147968-1149023 REVERSE LENGTH=351	Case	0		0		1	279906.6367187	0		1	224656.3632812	0		0		0		2	445463.1640625;220806.5097656	0		1	626484.6171875	0		5
nTTILPAEDEM(15.995)PEIMDSFKKc	nTTILPAEDEM(15.995)PEIMDSFKKc	nTTILPAEDEMPEIMDSFKKc	AT1G23310.1	AT1G23310.1	| Symbols: GGT1, AOAT1, GGAT1 | glutamate:glyoxylate aminotransferase | chr1:8268720-8271329 REVERSE LENGTH=481	Case	0		0		0		0		1	1707817.125	0		0		0		0		0		1	9088008.71875	0		2
nQFKIPDWFLNRc	nQFKIPDWFLNRc	nQFKIPDWFLNRc	AT1G22780.1	AT1G22780.1;AT1G34030.1;AT4G09800.1	| Symbols: PFL, RPS18A, PFL1 | Ribosomal protein S13/S18 family | chr1:8067990-8069163 FORWARD LENGTH=152	Case	1	986331.859375	0		0		0		0		0		0		0		0		0		1	760018.2109375	0		2
nYGLIFHSSFIGRc	nYGLIFHSSFIGRc	nYGLIFHSSFIGRc	AT1G56110.1	AT1G56110.1;AT3G12860.1	| Symbols: NOP56 | homolog of nucleolar protein NOP56 | chr1:20984544-20986893 REVERSE LENGTH=522	Case	0		0		0		0		1	1670463.5625	0		0		0		1	1542799.53125	0		1	2601945.421875	0		3
nSSPSLLLRc	nSSPSLLLRc	nSSPSLLLRc	AT5G20280.1	AT5G20280.1	| Symbols: ATSPS1F, SPS1F | sucrose phosphate synthase 1F | chr5:6844994-6849997 REVERSE LENGTH=1043	Case;Control	0		0		0		0		0		1	2367468.984375	0		0		0		1	4117583.457031	1	2048934.039062	0		3
nPAFYGGK(242.073)LTTFEDDEKESEYGYVRc	nPAFYGGK(242.073)LTTFEDDEKESEYGYVRc	nPAFYGGKLTTFEDDEKESEYGYVRc	AT1G78900.1	AT1G78900.1;AT1G78900.2	| Symbols: VHA-A | vacuolar ATP synthase subunit A | chr1:29660463-29664575 FORWARD LENGTH=623	Case;Control	1	388354.8125	0		1	1353558.140625	0		0		0		1	460261.1875	0		1	1884266.328125	1	1439354.484375	1	11186919.34375	0		6
nFAFATLAKc	nFAFATLAKc	nFAFATLAKc	AT4G32960.1	AT4G32960.1	| Symbols: | unknown protein; BEST Arabidopsis thaliana protein match is: unknown protein (TAIR:AT4G32970.1); Has 106 Blast hits to 106 proteins in 39 species: Archae - 0; Bacteria - 0; Metazoa - 62; Fungi - 0; Plants - 37; Viruses - 0; Other Eukaryotes - 7 (source: NCBI BLink). | chr4:15908785-15910141 REVERSE LENGTH=264	Case;Control	1	371335.5800781	0		0		0		1	512639.7773437	1	725613.75	0		0		0		1	2113401.878906	0		1	1725331.695313	5
nLFNAPLEESETAVGVGTVGSSEAIMLAGLAFKc	nLFNAPLEESETAVGVGTVGSSEAIMLAGLAFKc	nLFNAPLEESETAVGVGTVGSSEAIMLAGLAFKc	AT1G65960.2	AT1G65960.2	| Symbols: GAD2 | glutamate decarboxylase 2 | chr1:24552094-24557253 FORWARD LENGTH=494	Case	0		0		0		0		1	101197.3173828	0		0		0		1	146077.3515625	0		0		0		2
nNFLVGGAEK(226.078)DSDIIFc	nNFLVGGAEK(226.078)DSDIIFc	nNFLVGGAEKDSDIIFc	AT3G58730.1	AT3G58730.1	| Symbols: | vacuolar ATP synthase subunit D (VATD) / V-ATPase D subunit / vacuolar proton pump D subunit (VATPD) | chr3:21718495-21719280 REVERSE LENGTH=261	Case;Control	0		0		0		0		1	479676.5039062	0		0		0		1	235917.25	1	1594981.945313	0		0		3
nIKILLSTTIKc	nIKILLSTTIKc	nIKILLSTTIKc	AT4G09010.1	AT4G09010.1	| Symbols: APX4, TL29 | ascorbate peroxidase 4 | chr4:5777502-5779338 REVERSE LENGTH=349	Case	1	939746.6796875	0		0		0		0		0		0		0		1	667856.6289063	0		1	926860.1640625	0		3
nIFLTVVLADTKDTKc	nIFLTVVLADTKDTKc	nIFLTVVLADTKDTKc	AT4G02450.1	AT4G02450.1;AT4G02450.2	| Symbols: | HSP20-like chaperones superfamily protein | chr4:1073987-1075765 REVERSE LENGTH=241	Case;Control	4	341220.1992188;2866894.394531;17618801.30469;920424.0507813	1	497976.0253906	5	793281.2548828;1387380.407227;8716421.211914;1440590.019531;998146.8330078	0		2	2722532.421875;6599221.8125	1	425986.9082031	3	627934.2050781;357017.6816406;3527715.921875	0		3	2723645.59375;3205691.054688;2834780.613281	0		4	2571603.273437;5426384.375;4827421.8125;2196284.53125	0		23
nDFHGKFAFILFDSVKKc	nDFHGKFAFILFDSVKKc	nDFHGKFAFILFDSVKKc	AT5G43830.1	AT5G43830.1	| Symbols: | Aluminium induced protein with YGL and LRDR motifs | chr5:17622593-17624239 REVERSE LENGTH=251	Case	0		0		0		0		1	1114882.757813	0		0		0		0		0		1	2115758.890625	0		2
nSVYAAAEQTVSSAGSAVMKc	nSVYAAAEQTVSSAGSAVMKc	nSVYAAAEQTVSSAGSAVMKc	AT5G16840.1	AT5G16840.1;AT5G16840.2;AT5G16840.3	| Symbols: BPA1 | binding partner of acd11 1 | chr5:5536042-5538026 FORWARD LENGTH=259	Case;Control	0		0		1	224195.4414063	0		0		0		0		0		1	1361878.703125	0		1	3025849.40625	1	346235.1914062	4
nTLFRDVFAGIDPDLDAQVEFGAFQKc	nTLFRDVFAGIDPDLDAQVEFGAFQKc	nTLFRDVFAGIDPDLDAQVEFGAFQKc	ATCG00680.1	ATCG00680.1	| Symbols: PSBB | photosystem II reaction center protein B | chrC:72371-73897 FORWARD LENGTH=508	Case	0		0		1	331381.9160156	0		0		0		0		0		1	467099.7675781	0		1	790173.1953125	0		3
nTSNHVPLVAESTKAPIDLFQLPGAPVAQSVDTFQPSIAPRc	nTSNHVPLVAESTKAPIDLFQLPGAPVAQSVDTFQPSIAPRc	nTSNHVPLVAESTKAPIDLFQLPGAPVAQSVDTFQPSIAPRc	AT1G08680.1	AT1G08680.1;AT1G08680.2;AT1G08680.3;AT1G08680.4	| Symbols: ZIGA4, AGD14 | ARF GAP-like zinc finger-containing protein ZIGA4 | chr1:2762820-2768387 FORWARD LENGTH=649	Case	0		0		1	577321.421875	0		1	1916769.148438	0		0		0		0		0		1	1742123.28125	0		3
nTYEGGNDYEIYESPKc	nTYEGGNDYEIYESPKc	nTYEGGNDYEIYESPKc	AT2G45790.1	AT2G45790.1	| Symbols: ATPMM, PMM | phosphomannomutase | chr2:18855876-18857753 FORWARD LENGTH=246	Case;Control	0		1	74888.521484375	1	346942.6875	0		1	197942.1835938	1	264196.9609375	0		0		1	349752.4296875	0		1	283617.7109375	2	141374.453125;206749.8710938	8
nLDNFINRPVKc	nLDNFINRPVKc	nLDNFINRPVKc	AT4G29810.8	AT4G29810.8	| Symbols: TurboID	Case;Control	0		0		0		0		1	462877.234375	1	4692624.4375	1	554167.7373047	0		0		0		1	832823.28125	0		4
nSGATVINGLFLKc	nSGATVINGLFLKc	nSGATVINGLFLKc	AT1G74470.1	AT1G74470.1	| Symbols: | Pyridine nucleotide-disulphide oxidoreductase family protein | chr1:27991248-27992845 FORWARD LENGTH=467	Case	0		0		1	237122.3056641	0		0		0		0		0		0		0		1	2978432.21875	0		2
nSVDEKHQLTSTASAKc	nSVDEKHQLTSTASAKc	nSVDEKHQLTSTASAKc	AT4G17720.1	AT4G17720.1	| Symbols: | RNA-binding (RRM/RBD/RNP motifs) family protein | chr4:9862660-9864498 REVERSE LENGTH=313	Case;Control	0		1	209355.8359375	0		0		1	203365.3535156	0		0		0		1	250586.9599609	1	2729105.253906	0		0		4
nTPIQVYSDFM(15.995)Rc	nTPIQVYSDFM(15.995)Rc	nTPIQVYSDFMRc	AT4G17090.1	AT4G17090.1	| Symbols: CT-BMY, BAM3, BMY8 | chloroplast beta-amylase | chr4:9605266-9607250 REVERSE LENGTH=548	Case;Control	0		0		0		0		0		1	1952756.837891	0		1	140870.7460938	1	4301709.84375	1	6242692.71875	1	3327054.617188	2	829566.25;2722165.859375	7
nSIGK(226.078)VSWFSDGKc	nSIGK(226.078)VSWFSDGKc	nSIGKVSWFSDGKc	AT2G17870.1	AT2G17870.1	| Symbols: ATCSP3, CSP3 | cold shock domain protein 3 | chr2:7764276-7765181 REVERSE LENGTH=301	Case	0		0		0		0		1	1260873.40625	0		0		0		0		0		1	386070.09375	0		2
nADVSTIALGIAASTASIILGAGTKc	nADVSTIALGIAASTASIILGAGTKc	nADVSTIALGIAASTASIILGAGTKc	AT5G45390.1	AT5G45390.1	| Symbols: CLPP4, NCLPP4 | CLP protease P4 | chr5:18396351-18397586 FORWARD LENGTH=292	Case	0		0		0		0		1	544749.0878906	0		1	1512674.273438	0		2	2543829.148438;1223983.429688	0		1	2183412.324219	0		5
nAQPSEAVLEK(226.078)SAM(15.995)YNQVSEVIPVTGFEVKc	nAQPSEAVLEK(226.078)SAM(15.995)YNQVSEVIPVTGFEVKc	nAQPSEAVLEKSAMYNQVSEVIPVTGFEVKc	AT4G39680.1	AT4G39680.1;AT4G39680.2	| Symbols: | SAP domain-containing protein | chr4:18414604-18416938 REVERSE LENGTH=633	Case;Control	0		0		0		1	461297.6953125	1	1333451.703125	0		0		0		1	6117424.070312	3	14060481.3125;5876470.304688;19015589.04688	1	1680383.554687	1	1058575.117187	8
nELTPAITVLQLFLSSPRPVLRc	nELTPAITVLQLFLSSPRPVLRc	nELTPAITVLQLFLSSPRPVLRc	AT4G34450.1	AT4G34450.1	| Symbols: | coatomer gamma-2 subunit, putative / gamma-2 coat protein, putative / gamma-2 COP, putative | chr4:16471956-16476795 FORWARD LENGTH=886	Case	0		0		1	293717.9023437	0		1	258934.8574219	0		1	283001.1796875	0		1	411040.4726562	0		2	487902;410418.0917969	0		6
nM(15.995)AHPDGEYATARc	nM(15.995)AHPDGEYATARc	nMAHPDGEYATARc	AT3G14415.1	AT3G14415.1;AT3G14415.2;AT3G14415.3;AT3G14420.1;AT3G14420.2;AT3G14420.3;AT3G14420.4;AT3G14420.5;AT3G14420.6	| Symbols: | Aldolase-type TIM barrel family protein | chr3:4818667-4820748 FORWARD LENGTH=367	Case;Control	1	84987.6711425781	0		0		0		0		1	5953294.164063	0		0		1	533235.3632812	2	6754173.802734;1246871.417969	0		0		5
nSFVTTDVNPFFDAFVRc	nSFVTTDVNPFFDAFVRc	nSFVTTDVNPFFDAFVRc	AT1G09620.1	AT1G09620.1	| Symbols: | ATP binding;leucine-tRNA ligases;aminoacyl-tRNA ligases;nucleotide binding;ATP binding;aminoacyl-tRNA ligases | chr1:3113077-3116455 REVERSE LENGTH=1091	Case	0		0		1	80294.650390625	0		1	250621.2207031	0		0		0		1	382859.7734375	0		0		0		3
nKLNLPILPTTTIGSFPQTVELRRc	nKLNLPILPTTTIGSFPQTVELRRc	nKLNLPILPTTTIGSFPQTVELRRc	AT3G03780.1	AT3G03780.1;AT3G03780.2;AT3G03780.3;AT5G17920.1;AT5G17920.2	| Symbols: ATMS2, MS2 | methionine synthase 2 | chr3:957602-960740 FORWARD LENGTH=765	Case;Control	1	1558150.101562	1	1334323.041016	0		0		0		0		0		0		0		0		1	1691064.695312	0		3
nEVIDIIPRc	nEVIDIIPRc	nEVIDIIPRc	ATCG00540.1	ATCG00540.1	| Symbols: PETA | photosynthetic electron transfer A | chrC:61657-62619 FORWARD LENGTH=320	Case;Control	1	385752.4023438	0		0		0		0		1	1527196.199219	0		0		0		1	5943138.828125	0		0		3
nYVYQPIEALFLLLVTTKc	nYVYQPIEALFLLLVTTKc	nYVYQPIEALFLLLVTTKc	AT5G05010.1	AT5G05010.1;AT5G05010.2	| Symbols: | clathrin adaptor complexes medium subunit family protein | chr5:1477137-1479872 FORWARD LENGTH=527	Case	0		0		1	2502552.589844	0		0		0		0		0		0		0		1	1286806.894531	0		2
nGTFYGK(226.078)TEEKEPSKc	nGTFYGK(226.078)TEEKEPSKc	nGTFYGKTEEKEPSKc	AT2G39730.2	AT2G39730.2	| Symbols: RCA | rubisco activase | chr2:16571046-16573345 REVERSE LENGTH=446	Case	1	231254.0839844	0		0		0		1	127143.5039063	0		0		0		3	2835893.337891;205503.6640625;2220854.625	0		2	462757.6953125;3764201.65625	0		7
nTLVENQPVYIHPSSALFQRc	nTLVENQPVYIHPSSALFQRc	nTLVENQPVYIHPSSALFQRc	AT3G26560.1	AT3G26560.1	| Symbols: | ATP-dependent RNA helicase, putative | chr3:9750122-9753719 REVERSE LENGTH=1168	Case;Control	0		1	205210.5820313	0		0		0		0		0		0		0		0		1	8237279.21875	0		2
nTNSLALPRc	nTNSLALPRc	nTNSLALPRc	AT1G42550.1	AT1G42550.1	| Symbols: PMI1 | plastid movement impaired1 | chr1:15977131-15979734 FORWARD LENGTH=843	Case;Control	0		0		2	91811.6826171875;100924.3642578	0		2	99458.8408203125;152735.3857422	1	2765861.791016	0		0		2	166601.5961914;186797.3881836	1	8899949.640625	0		1	8309187.335937	9
nGPILLEDYHLVEKc	nGPILLEDYHLVEKc	nGPILLEDYHLVEKc	AT4G35090.1	AT4G35090.1;AT4G35090.2	| Symbols: CAT2 | catalase 2 | chr4:16700937-16703215 REVERSE LENGTH=492	Case;Control	0		0		0		0		0		1	535864.8867188	0		0		1	489733.1875	0		0		0		2
nGFLQQPDFVNM(15.995)M(15.995)QEIQKNPSSLNLYLK(242.073)DQRc	nGFLQQPDFVNM(15.995)M(15.995)QEIQKNPSSLNLYLK(242.073)DQRc	nGFLQQPDFVNMMQEIQKNPSSLNLYLKDQRc	AT1G12270.1	AT1G12270.1	| Symbols: Hop1 | stress-inducible protein, putative | chr1:4172105-4174575 FORWARD LENGTH=572	Case;Control	5	1595936.875;3939682.625;1780791.625;2774141.023438;643584.9375	0		0		2	530484.3632813;1147879.566406	1	4319490.375	2	593540.609375;562003.3515625	2	81038216.5625;64262986.6875	2	450321.6533203;277746.3476563	2	13324656.85937;22515237.6875	5	3943090.375;9122923.367188;22951210.14063;26915717.99219;5529205.90625	2	11219001.53125;11856430.9375	1	3919386.632813	24
nHWIQIFSGFDKVETKc	nHWIQIFSGFDKVETKc	nHWIQIFSGFDKVETKc	AT5G47690.1	AT5G47690.1;AT5G47690.2;AT5G47690.3	| Symbols: | binding | chr5:19317899-19327014 FORWARD LENGTH=1605	Case	0		0		1	711617.6601562	0		0		0		0		0		0		0		1	2289066.9375	0		2
nSLGAAIIFNKc	nSLGAAIIFNKc	nSLGAAIIFNKc	AT2G45960.1	AT2G45960.1;AT2G45960.2;AT2G45960.3	| Symbols: PIP1B, TMP-A, ATHH2, PIP1;2 | plasma membrane intrinsic protein 1B | chr2:18910450-18911703 FORWARD LENGTH=286	Case;Control	1	359956.9746094	1	431876.3125	0		0		0		1	749795.5195312	0		0		0		1	2271752.929688	0		1	628227.6875	5
nEILSLTSLSRc	nEILSLTSLSRc	nEILSLTSLSRc	AT4G32285.1	AT4G32285.1;AT4G32285.2	| Symbols: | ENTH/ANTH/VHS superfamily protein | chr4:15586003-15587910 FORWARD LENGTH=635	Case;Control	0		0		1	340869.1015625	0		0		1	1194108.238281	0		0		0		0		0		1	2124153.023438	3
nTVALTNFDTERc	nTVALTNFDTERc	nTVALTNFDTERc	AT2G27680.1	AT2G27680.1	| Symbols: | NAD(P)-linked oxidoreductase superfamily protein | chr2:11803981-11805965 REVERSE LENGTH=384	Case;Control	0		0		0		0		1	1498980.054688	0		0		0		0		0		0		1	973743.5429687	2
nADLTLLFRc	nADLTLLFRc	nADLTLLFRc	AT4G32960.1	AT4G32960.1	| Symbols: | unknown protein; BEST Arabidopsis thaliana protein match is: unknown protein (TAIR:AT4G32970.1); Has 106 Blast hits to 106 proteins in 39 species: Archae - 0; Bacteria - 0; Metazoa - 62; Fungi - 0; Plants - 37; Viruses - 0; Other Eukaryotes - 7 (source: NCBI BLink). | chr4:15908785-15910141 REVERSE LENGTH=264	Case;Control	0		1	292636.1699219	0		0		0		1	1357072.003906	0		0		1	533281.0859375	0		0		0		3
nIKFNIKFPTTLTSEQKc	nIKFNIKFPTTLTSEQKc	nIKFNIKFPTTLTSEQKc	AT2G20550.1	AT2G20550.1;AT2G20550.2	| Symbols: | HSP40/DnaJ peptide-binding protein | chr2:8846051-8847113 REVERSE LENGTH=284	Case;Control	1	6187180.390625	1	550957.9902344	0		0		1	1199035.484375	0		0		0		0		0		2	2746572.96875;10081117.27344	0		5
nSAIAAAEQTVSNAGSAIM(15.995)K(226.078)NRc	nSAIAAAEQTVSNAGSAIM(15.995)K(226.078)NRc	nSAIAAAEQTVSNAGSAIMKNRc	AT4G17720.1	AT4G17720.1;AT5G46870.1	| Symbols: | RNA-binding (RRM/RBD/RNP motifs) family protein | chr4:9862660-9864498 REVERSE LENGTH=313	Case;Control	0		0		0		1	1547085.015625	0		0		0		0		1	2590153.820313	3	6465966.890625;2616170.164062;1863995.210938	0		0		5
nSYSFM(15.995)LRc	nSYSFM(15.995)LRc	nSYSFMLRc	AT5G04590.1	AT5G04590.1	| Symbols: SIR | sulfite reductase | chr5:1319404-1322298 FORWARD LENGTH=642	Case	0		0		1	387668.2460937	0		0		0		0		0		1	1346502.755859	0		1	1421034.796875	0		3
nSAAVGGNHVPDLFDMFGSTAK(226.078)LEAEPKc	nSAAVGGNHVPDLFDMFGSTAK(226.078)LEAEPKc	nSAAVGGNHVPDLFDMFGSTAKLEAEPKc	AT3G16270.1	AT3G16270.1	| Symbols: | ENTH/VHS family protein | chr3:5513701-5516540 FORWARD LENGTH=690	Case	0		0		1	252442.703125	0		1	500096.4921875	0		0		0		1	1616904.613281	0		2	1654861.195313;856427.34375	0		5
nKRPIFLFFSVNASRc	nKRPIFLFFSVNASRc	nKRPIFLFFSVNASRc	AT1G09810.1	AT1G09810.1	| Symbols: ECT11 | evolutionarily conserved C-terminal region 11 | chr1:3181138-3183354 REVERSE LENGTH=470	Case	0		0		2	1406793.431641;733101.2929687	0		0		0		0		0		0		0		2	618220.5078125;4575580.742188	0		4
nIPLGVVLAIPPFNYPVNLAVSKc	nIPLGVVLAIPPFNYPVNLAVSKc	nIPLGVVLAIPPFNYPVNLAVSKc	AT2G24270.1	AT2G24270.1;AT2G24270.2;AT2G24270.3;AT2G24270.4	| Symbols: ALDH11A3 | aldehyde dehydrogenase 11A3 | chr2:10327325-10329601 REVERSE LENGTH=496	Case;Control	2	354130.7304687;222854.0039063	0		1	639239.9003906	0		1	142403.9697266	1	114573.5253906	0		0		2	492282.0585938;161828.7421875	0		1	217045.2978516	0		8
nSFLQAISK(226.078)DEAVAPPLRc	nSFLQAISK(226.078)DEAVAPPLRc	nSFLQAISKDEAVAPPLRc	AT1G10840.1	AT1G10840.1	| Symbols: TIF3H1 | translation initiation factor 3 subunit H1 | chr1:3607885-3610299 REVERSE LENGTH=337	Case;Control	0		1	338714.671875	0		0		1	582313.6484375	0		0		0		1	2157861.976562	2	604650.2109375;3858550.773438	1	4926649.4375	0		6
nKAYFEEYDYRVKc	nKAYFEEYDYRVKc	nKAYFEEYDYRVKc	AT4G02510.1	AT4G02510.1	| Symbols: TOC159, TOC86, PPI2, TOC160, ATTOC159 | translocon at the outer envelope membrane of chloroplasts 159 | chr4:1104766-1109360 FORWARD LENGTH=1503	Case;Control	0		1	118672.5576172	2	306752.4541016;241169.6098633	0		0		0		0		0		1	366255.328125	0		1	3805880.453125	0		5
nALGSGLNAGRc	nALGSGLNAGRc	nALGSGLNAGRc	AT2G38540.1	AT2G38540.1	| Symbols: LP1, LTP1, ATLTP1 | lipid transfer protein 1 | chr2:16130418-16130893 FORWARD LENGTH=118	Case;Control	1	1273620.089844	0		0		0		0		2	713654.5224609;5105825.248047	1	749020.9765625	1	2323252.607422	1	817392.2304687	1	87064930.625	0		0		7
nTLFSLDSFEKc	nTLFSLDSFEKc	nTLFSLDSFEKc	AT1G19550.1	AT1G19550.1;AT1G19570.1;AT1G19570.2	| Symbols: | Glutathione S-transferase family protein | chr1:6767451-6767983 REVERSE LENGTH=153	Case;Control	0		0		1	339869.9667969	0		1	567013.359375	1	553349.0742188	0		0		1	1720070.769531	0		1	2201618.445313	1	669138.765625	6
nTIAM(15.995)DGTEGLVRc	nTIAM(15.995)DGTEGLVRc	nTIAMDGTEGLVRc	AT5G08670.1	AT5G08670.1;AT5G08680.1;AT5G08690.1	| Symbols: | ATP synthase alpha/beta family protein | chr5:2818395-2821149 REVERSE LENGTH=556	Case;Control	2	68639.9145507812;99284.7431640625	1	277788.4638672	1	512226.9414063	1	920915.140625	3	161519.8515625;540121.1933594;496148.140625	3	596669.921875;2432498.25;2956529.8125	1	340603.9980469	2	101374.4643555;70546.4038085938	3	1110200.293945;1862111.963867;273519.9589844	4	2683219.146484;3171701.597656;3132934.835938;2470400.503906	2	2351358;4250825.230469	11	292966.8408203;360548.8061523;573636.1474609;380310.8310547;157741.6298828;194151.6484375;148860.0585938;166629.8837891;261214.0136719;357008.7114258;277253.2158203	34
nTLGYLIPGFMHLQRc	nTLGYLIPGFMHLQRc	nTLGYLIPGFMHLQRc	AT5G14610.1	AT5G14610.1;AT5G14610.2	| Symbols: | DEAD box RNA helicase family protein | chr5:4711271-4714713 FORWARD LENGTH=712	Case	0		0		1	469050.2304687	0		1	581401.2578125	0		0		0		1	485841.8203125	0		1	1023827.453125	0		4
nTVLIPIAHGTEPLEAVAMITVLRc	nTVLIPIAHGTEPLEAVAMITVLRc	nTVLIPIAHGTEPLEAVAMITVLRc	AT3G14990.1	AT3G14990.1	| Symbols: | Class I glutamine amidotransferase-like superfamily protein | chr3:5047510-5049621 FORWARD LENGTH=392	Case	0		0		0		0		1	953172.4589844	0		0		0		1	345232.0878906	0		1	1668837.041016	0		3
nSLTLSPDDNM(15.995)HVEGFALSVFAKc	nSLTLSPDDNM(15.995)HVEGFALSVFAKc	nSLTLSPDDNMHVEGFALSVFAKc	AT4G26750.1	AT4G26750.1	| Symbols: | hydroxyproline-rich glycoprotein family protein | chr4:13475848-13478382 REVERSE LENGTH=421	Case;Control	0		0		2	949463.765625;159078.7226563	0		0		1	199106.0625	0		0		1	5490110.03125	0		1	6649966.140625	0		5
nTTDGKPFVELLMENGVIPGIKc	nTTDGKPFVELLMENGVIPGIKc	nTTDGKPFVELLMENGVIPGIKc	AT4G26530.1	AT4G26530.1;AT4G26530.2	| Symbols: | Aldolase superfamily protein | chr4:13391566-13392937 FORWARD LENGTH=358	Case	0		0		1	404840.6875	0		0		0		0		0		0		0		1	1062121.746094	0		2
nKVDAGADLIVTQLFYDTDIFLKc	nKVDAGADLIVTQLFYDTDIFLKc	nKVDAGADLIVTQLFYDTDIFLKc	AT3G59970.3	AT3G59970.1;AT3G59970.2;AT3G59970.3	| Symbols: MTHFR1 | methylenetetrahydrofolate reductase 1 | chr3:22151303-22154323 FORWARD LENGTH=592	Case	0		0		1	136664.4033203	0		1	193988.6083984	0		1	892009.71875	0		1	111996.7373047	0		0		0		4
nQVLSDLQENPSAAQKc	nQVLSDLQENPSAAQKc	nQVLSDLQENPSAAQKc	AT1G12270.1	AT1G12270.1	| Symbols: Hop1 | stress-inducible protein, putative | chr1:4172105-4174575 FORWARD LENGTH=572	Case;Control	1	90563.03125	1	92117.130859375	1	291819.5390625	0		0		2	426369.5742188;2524625.8125	1	53295.8193359375	0		1	122407.3867188	2	1417093.6875;1405555.1875	1	163562.140625	11	41628.806640625;119533.8632812;52806.248046875;73211.447265625;238335.8984375;453517.1679688;699790.8320312;1146342.734375;691825.4257813;575314.015625;355437.2421875	21
nIYAENVPKc	nIYAENVPKc	nIYAENVPKc	AT1G03090.2	AT1G03090.1;AT1G03090.2	| Symbols: MCCA | methylcrotonyl-CoA carboxylase alpha chain, mitochondrial / 3-methylcrotonyl-CoA carboxylase 1 (MCCA) | chr1:739715-743819 FORWARD LENGTH=734	Case;Control	1	1128452.095703	0		1	2026251.550781	2	770346.4394531;878990.0859375	0		2	978158.9287109;8217224.745117	1	564339.9345703	1	1955347.505859	1	5415689.203125	1	116059506.4375	0		1	108461967.1719	11
nRFKPALVAVRc	nRFKPALVAVRc	nRFKPALVAVRc	AT5G62790.1	AT5G62790.1;AT5G62790.2	| Symbols: DXR, PDE129 | 1-deoxy-D-xylulose 5-phosphate reductoisomerase | chr5:25214358-25217292 REVERSE LENGTH=477	Case	0		0		3	102037.2529297;187667.6191406;301270.9804687	0		0		0		0		0		0		0		1	9507203.351563	0		4
nSVTPEPTNPFYASSGQSGK(242.073)TYASVVAAAAAAAADKEDGGAVSSAKc	nSVTPEPTNPFYASSGQSGK(242.073)TYASVVAAAAAAAADKEDGGAVSSAKc	nSVTPEPTNPFYASSGQSGKTYASVVAAAAAAAADKEDGGAVSSAKc	AT4G02510.1	AT4G02510.1	| Symbols: TOC159, TOC86, PPI2, TOC160, ATTOC159 | translocon at the outer envelope membrane of chloroplasts 159 | chr4:1104766-1109360 FORWARD LENGTH=1503	Case;Control	0		1	208841.8691406	2	552069.6796875;1650470.925781	1	405582.015625	1	1712465.789062	2	367162.3359375;245397.3476563	0		1	1855366.257813	3	8156963.210937;1575211.507813;1162455.070313	6	600471.0390625;11040671.67969;37298446.67969;37481593.375;14667150.61719;2175212.898438	4	39257654.3125;2165875.757813;1868349.3125;2975057.53125	3	351624.109375;3915592.039063;4078631.019531	24
nISDFLSPKc	nISDFLSPKc	nISDFLSPKc	AT5G36700.1	AT5G36700.1;AT5G36700.2;AT5G36700.4;AT5G36790.1;AT5G36790.2;AT5G36790.3	| Symbols: ATPGLP1, PGLP1 | 2-phosphoglycolate phosphatase 1 | chr5:14421929-14424430 REVERSE LENGTH=362	Case;Control	0		0		1	862370.2910156	0		0		0		0		0		0		1	8235301.878906	0		1	2775159.382812	3
nQKIPSIVALINKc	nQKIPSIVALINKc	nQKIPSIVALINKc	AT1G14830.1	AT1G14830.1	| Symbols: ADL1C, ADL5, DRP1C, DL1C | DYNAMIN-like 1C | chr1:5107699-5111470 REVERSE LENGTH=614	Case;Control	0		0		1	633950.0390625	0		0		1	510542.9609375	0		0		1	472154	0		1	884855.6328125	0		4
nFVQAGSEVSALLGRc	nFVQAGSEVSALLGRc	nFVQAGSEVSALLGRc	ATCG00480.1	ATCG00480.1	| Symbols: ATPB, PB | ATP synthase subunit beta | chrC:52660-54156 REVERSE LENGTH=498	Case;Control	0		1	1028247.724609	1	2640958.730469	1	1588806.976562	1	7542266.046875	1	6433485.628906	1	1945369.578125	1	142541.2402344	1	7775120.242187	1	2423110.28125	1	7191648.140625	1	2063327.023438	11
nNLSGK(226.078)AETM(15.995)STNVERKc	nNLSGK(226.078)AETM(15.995)STNVERKc	nNLSGKAETMSTNVERKc	AT5G41950.1	AT5G41950.1	| Symbols: | Tetratricopeptide repeat (TPR)-like superfamily protein | chr5:16785825-16789360 FORWARD LENGTH=565	Case	0		0		0		0		1	3625262.5	0		0		0		0		0		1	986447.21875	0		2
nTLLIWPLIM(15.995)Kc	nTLLIWPLIM(15.995)Kc	nTLLIWPLIMKc	AT3G06510.1	AT3G06510.1;AT3G06510.2	| Symbols: SFR2, ATSFR2 | Glycosyl hydrolase superfamily protein | chr3:2016450-2019533 FORWARD LENGTH=622	Case	0		0		1	310315.7783203	0		1	1095358.921875	0		0		0		1	309978.7285156	0		1	1328847.085937	0		4
nLASLPFM(15.995)INQDK(226.078)FSGLKc	nLASLPFM(15.995)INQDK(226.078)FSGLKc	nLASLPFMINQDKFSGLKc	AT5G58950.1	AT5G58950.1	| Symbols: | Protein kinase superfamily protein | chr5:23801136-23803025 REVERSE LENGTH=525	Case;Control	0		0		1	395117.6953125	0		1	1792152.445313	0		0		0		2	1831483.726562;1435159.90625	1	985942.1796875	1	2289532.921875	0		6
nSLSLFDSVKc	nSLSLFDSVKc	nSLSLFDSVKc	AT1G05090.1	AT1G05090.1;AT4G20720.1	| Symbols: | dentin sialophosphoprotein-related | chr1:1463202-1465622 FORWARD LENGTH=706	Case;Control	0		0		1	2349913.53125	0		0		0		0		0		1	1912004.730469	0		1	1976315.167969	1	1176316.945312	4
nTSSSDQLQIALTAILPIAM(15.995)SIYKc	nTSSSDQLQIALTAILPIAM(15.995)SIYKc	nTSSSDQLQIALTAILPIAMSIYKc	AT4G02510.1	AT4G02510.1	| Symbols: TOC159, TOC86, PPI2, TOC160, ATTOC159 | translocon at the outer envelope membrane of chloroplasts 159 | chr4:1104766-1109360 FORWARD LENGTH=1503	Case;Control	0		1	101424.9223633	0		0		1	990678.5371094	0		0		0		2	5225612.820312;574727.359375	0		1	4048720.429688	2	7789349.207031;1727374.570313	7
nNDVGKLLLNALLYAGMKc	nNDVGKLLLNALLYAGMKc	nNDVGKLLLNALLYAGMKc	AT4G11790.1	AT4G11790.1	| Symbols: | Pleckstrin homology (PH) domain superfamily protein | chr4:7090456-7093208 FORWARD LENGTH=443	Case	0		0		0		0		1	147123.2421875	0		0		0		0		0		1	328805.4433594	0		2
nVLSHVAPPK(242.073)SSNFFNEFGM(15.995)DSAFPKKc	nVLSHVAPPK(242.073)SSNFFNEFGM(15.995)DSAFPKKc	nVLSHVAPPKSSNFFNEFGMDSAFPKKc	AT5G46750.1	AT5G46750.1	| Symbols: AGD9 | ARF-GAP domain 9 | chr5:18969950-18971817 REVERSE LENGTH=402	Case	0		0		0		0		1	2150085.515625	0		0		0		1	14929788.38281	0		1	23596319.73438	0		3
nNGRLAM(15.995)FSM(15.995)FGFFVQAIVTGKc	nNGRLAM(15.995)FSM(15.995)FGFFVQAIVTGKc	nNGRLAMFSMFGFFVQAIVTGKc	AT2G34430.1	AT1G29910.1;AT1G29920.1;AT1G29930.1;AT2G05070.1;AT2G05100.1;AT2G34420.1;AT2G34430.1;AT3G27690.1;AT5G54270.1	| Symbols: LHB1B1, LHCB1.4 | light-harvesting chlorophyll-protein complex II subunit B1 | chr2:14524818-14525618 FORWARD LENGTH=266	Case	4	227943.1542969;597042.9824219;791347.703125;505280.5839844	0		0		0		1	2179460.259766	0		2	162104.7363281;321180.1015625	0		0		0		1	968805.8554687	0		8
nGFIWPVAAYRc	nGFIWPVAAYRc	nGFIWPVAAYRc	AT1G31330.1	AT1G31330.1	| Symbols: PSAF | photosystem I subunit F | chr1:11215011-11215939 REVERSE LENGTH=221	Case;Control	1	2963643.195313	1	1672473.287109	0		0		1	2954469.078125	0		0		0		1	3229003.28125	0		1	3764832.265625	0		5
nTIGLLFSVASYRKc	nTIGLLFSVASYRKc	nTIGLLFSVASYRKc	AT1G60420.1	AT1G60420.1	| Symbols: | DC1 domain-containing protein | chr1:22261978-22264243 FORWARD LENGTH=578	Case	1	490499.09375	0		1	775712.1757812	0		1	747147.0546875	0		0		0		0		0		1	1050430.3125	0		4
nIFLTVVLADTKc	nIFLTVVLADTKc	nIFLTVVLADTKc	AT4G02450.1	AT4G02450.1;AT4G02450.2	| Symbols: | HSP20-like chaperones superfamily protein | chr4:1073987-1075765 REVERSE LENGTH=241	Case;Control	5	1179856.855469;4705110.152344;581381.640625;548740.1367188;514126.921875	1	334359.9375	5	821671.0273437;4772564.081055;745021.5400391;188350.5273438;221876.4794922	0		2	2798246.15625;2223591.882812	0		1	32384287.46875	0		2	1609737.078125;2480594.820313	0		4	4897555.5;4133396.328125;2085797.453125;1470393.835937	0		20
nTVELDAALGGRc	nTVELDAALGGRc	nTVELDAALGGRc	AT3G57410.1	AT3G57410.1;AT4G30160.1;AT4G30160.2	| Symbols: VLN3, ATVLN3 | villin 3 | chr3:21243615-21249809 REVERSE LENGTH=965	Case;Control	0		0		0		0		0		1	1233424.515625	0		0		1	1668686.654297	1	3094639.96875	0		1	775051.359375	4
nTVLIMELINNVAKc	nTVLIMELINNVAKc	nTVLIMELINNVAKc	AT5G08670.1	AT5G08670.1;AT5G08680.1;AT5G08690.1	| Symbols: | ATP synthase alpha/beta family protein | chr5:2818395-2821149 REVERSE LENGTH=556	Case;Control	1	555999.5390625	1	195311.8500977	1	746421.2851563	0		2	1001267.925781;710299.2890625	0		1	179939.4101562	0		1	1076583.371094	0		2	2088417.050781;464277.8398437	0		9
nSSIFDAKc	nSSIFDAKc	nSSIFDAKc	AT3G04120.1	AT1G13440.1;AT1G13440.2;AT3G04120.1	| Symbols: GAPC, GAPC-1, GAPC1 | glyceraldehyde-3-phosphate dehydrogenase C subunit 1 | chr3:1081077-1083131 FORWARD LENGTH=338	Case;Control	0		1	117192.036377	2	604799.3406982;787772.3216553	0		4	190713.7312012;360918.0701904;277392.4124756;135007.0892334	2	1193265.228516;2253605.125	0		0		1	5279401.701172	1	52618230.4375	0		1	20202128.5	12
nTFDDKEWFVGKc	nTFDDKEWFVGKc	nTFDDKEWFVGKc	AT1G49760.1	AT1G49760.1;AT1G49760.2	| Symbols: PAB8, PABP8 | poly(A) binding protein 8 | chr1:18416740-18419753 FORWARD LENGTH=671	Case	0		0		0		0		1	1712287.144531	0		0		0		0		0		1	1059075.773438	0		2
nIVLALQILGEEDTKHPRc	nIVLALQILGEEDTKHPRc	nIVLALQILGEEDTKHPRc	AT3G13300.1	AT3G13300.1;AT3G13300.2	| Symbols: VCS | Transducin/WD40 repeat-like superfamily protein | chr3:4304085-4309949 FORWARD LENGTH=1344	Case;Control	0		1	318346.4414063	0		0		0		0		0		0		0		0		1	1000748.515625	0		2
nKPNSVTTPSKRc	nKPNSVTTPSKRc	nKPNSVTTPSKRc	AT5G40490.1	AT5G40490.1	| Symbols: | RNA-binding (RRM/RBD/RNP motifs) family protein | chr5:16225483-16227423 FORWARD LENGTH=423	Case;Control	1	73387.7303466797	0		1	1144335.735352	0		1	844098.5292969	1	1821040.080566	1	91542.443359375	0		1	7405026.435547	0		2	677573.2963867;106283.1953125	0		8
nSKPETGEVIGVFESLQPSDTDLGAKc	nSKPETGEVIGVFESLQPSDTDLGAKc	nSKPETGEVIGVFESLQPSDTDLGAKc	AT3G50820.1	AT3G50820.1;AT5G66570.1	| Symbols: PSBO2, PSBO-2, OEC33 | photosystem II subunit O-2 | chr3:18891008-18892311 REVERSE LENGTH=331	Case;Control	0		1	330946.6445312	0		0		1	2586934.992188	1	1339758.199219	0		0		1	5366587.992188	0		1	4721026.9375	1	829793.8203125	6
nAPLK(242.073)DVNGVKc	nAPLK(242.073)DVNGVKc	nAPLKDVNGVKc	AT4G23600.1	AT4G23600.1;AT4G23600.2	| Symbols: CORI3, JR2 | Tyrosine transaminase family protein | chr4:12310657-12312885 FORWARD LENGTH=422	Case	0		0		0		0		1	485444.9414062	0		0		0		0		0		1	539450.2714844	0		2
nLATSAVVLAASLATGYGLGLRc	nLATSAVVLAASLATGYGLGLRc	nLATSAVVLAASLATGYGLGLRc	AT1G06950.1	AT1G06950.1	| Symbols: ATTIC110, TIC110 | translocon at the inner envelope membrane of chloroplasts 110 | chr1:2130303-2135563 REVERSE LENGTH=1016	Case	1	132449.7265625	0		0		0		0		0		0		0		1	322067.4609375	0		1	425674.9804687	0		3
nFYEAFSKc	nFYEAFSKc	nFYEAFSKc	AT5G56000.1	AT5G52640.1;AT5G56000.1;AT5G56010.1;AT5G56030.1;AT5G56030.2	| Symbols: Hsp81.4, AtHsp90.4 | HEAT SHOCK PROTEIN 81.4 | chr5:22677602-22680067 REVERSE LENGTH=699	Case;Control	1	170402.6386719	0		1	486007.5869141	0		1	172449.9726563	1	1477818.5	1	305957.7724609	0		1	434889.5507813	0		1	1903165.849609	1	811122.5498047	8
nLVYLYLINYAKc	nLVYLYLINYAKc	nLVYLYLINYAKc	AT4G11380.1	AT4G11380.1;AT4G11380.2;AT4G23460.1	| Symbols: | Adaptin family protein | chr4:6920608-6925444 FORWARD LENGTH=894	Case;Control	1	393294.53125	1	463617.0839844	1	376135.9941406	0		1	958263.9414063	0		0		0		0		0		1	954846.3984375	0		5
nSLLEKEIIEKc	nSLLEKEIIEKc	nSLLEKEIIEKc	AT1G56440.1	AT1G56440.1;AT1G56440.2	| Symbols: TPR5 | Tetratricopeptide repeat (TPR)-like superfamily protein | chr1:21138765-21141482 REVERSE LENGTH=476	Case	0		0		0		0		1	1866020.445313	0		0		0		1	2214312.859375	0		1	3333144.851562	0		3
nNWITINQLYTVPTRc	nNWITINQLYTVPTRc	nNWITINQLYTVPTRc	AT5G26000.1	AT5G26000.1;AT5G26000.2	| Symbols: TGG1, BGLU38 | thioglucoside glucohydrolase 1 | chr5:9079678-9082347 REVERSE LENGTH=541	Case	1	1988264.070313	0		0		0		0		0		0		0		1	4310554.234375	0		2	9385580.90625;1176464.132813	0		4
nM(15.995)GALLFLISALLSRc	nM(15.995)GALLFLISALLSRc	nMGALLFLISALLSRc	AT1G43690.1	AT1G43690.1	| Symbols: | ubiquitin interaction motif-containing protein | chr1:16478519-16482589 FORWARD LENGTH=599	Case	0		0		1	3051334.828125	0		0		0		0		0		0		0		1	1739549.503906	0		2
nLGAAHLGLNQFELAVTAYKKc	nLGAAHLGLNQFELAVTAYKKc	nLGAAHLGLNQFELAVTAYKKc	AT1G12270.1	AT1G12270.1	| Symbols: Hop1 | stress-inducible protein, putative | chr1:4172105-4174575 FORWARD LENGTH=572	Case;Control	1	1391789.207031	1	638335.875	1	974715.1523438	0		1	12319854.07031	0		3	1174573.875;1097618.320313;1787725.427734	0		3	2308344.335938;5301419.367188;2398300.195312	0		4	2088105.367188;38202918.49219;1070599.984375;4917141.226563	0		14
nSLLDTNPTIESQARc	nSLLDTNPTIESQARc	nSLLDTNPTIESQARc	AT2G21390.1	AT2G21390.1	| Symbols: | Coatomer, alpha subunit | chr2:9152428-9156577 FORWARD LENGTH=1218	Case;Control	0		0		1	55534.89453125	0		0		0		0		0		0		1	4339562.414062	0		1	999593.2265625	3
nTNVPEPAELSEFM(15.995)AKc	nTNVPEPAELSEFM(15.995)AKc	nTNVPEPAELSEFMAKc	AT5G15530.1	AT5G15530.1	| Symbols: BCCP2, CAC1-B | biotin carboxyl carrier protein 2 | chr5:5038955-5040437 FORWARD LENGTH=255	Case;Control	1	284616.3242188	1	2173809.496094	0		3	424224.96875;1827787.074219;11856386.28906	1	2200246.078125	2	8824888.882813;6868552.902344	1	251730.4375	0		2	5621738.046875;5766218.664063	3	7044031.90625;7884803.40625;17661909.73438	1	4557776.0625	2	5307505;20428114.59766	17
nALALGASGIFIGRPVVFSLAAEGEAGVRc	nALALGASGIFIGRPVVFSLAAEGEAGVRc	nALALGASGIFIGRPVVFSLAAEGEAGVRc	AT3G14420.1	AT3G14420.1;AT3G14420.2;AT3G14420.3;AT3G14420.4;AT3G14420.5;AT3G14420.6	| Symbols: | Aldolase-type TIM barrel family protein | chr3:4821804-4823899 FORWARD LENGTH=367	Case	1	1117650.210937	0		4	148523.3886719;648940.3867187;231282.4980469;112993.2099609	0		1	255296.0898438	0		0		0		1	91448.5078125	0		0		0		7
nVINDRFGIVEGLM(15.995)TTVHSITATQKc	nVINDRFGIVEGLM(15.995)TTVHSITATQKc	nVINDRFGIVEGLMTTVHSITATQKc	AT3G04120.1	AT1G13440.1;AT3G04120.1	| Symbols: GAPC, GAPC-1, GAPC1 | glyceraldehyde-3-phosphate dehydrogenase C subunit 1 | chr3:1081077-1083131 FORWARD LENGTH=338	Case	1	679229.6992187	0		0		0		1	2766773.25	0		0		0		1	3309155.765625	0		1	3989744.960938	0		4
nRDGPGPLHSPAVSK(226.078)SASM(15.995)NTRc	nRDGPGPLHSPAVSK(226.078)SASM(15.995)NTRc	nRDGPGPLHSPAVSKSASMNTRc	AT5G57870.1	AT5G57870.1;AT5G57870.2	| Symbols: eIFiso4G1 | MIF4G domain-containing protein / MA3 domain-containing protein | chr5:23439755-23443433 FORWARD LENGTH=780	Case;Control	0		1	491497.4746094	0		0		0		0		0		0		2	342810.8828125;363289.125	0		1	8603521.941406	0		4
nAFLVTNQLK(226.078)PYDKLRc	nAFLVTNQLK(226.078)PYDKLRc	nAFLVTNQLKPYDKLRc	AT3G04870.1	AT3G04870.1;AT3G04870.2	| Symbols: ZDS, PDE181, SPC1 | zeta-carotene desaturase | chr3:1342842-1346189 FORWARD LENGTH=558	Case;Control	1	2927388.773437	1	1977213.496094	0		0		1	18232139.40625	0		2	736047.2675781;595393.125	0		2	3741788.296875;2019790.09375	1	4157051.390625	2	6482237.40625;3908190.09375	0		10
nVVETYEATSAEVKc	nVVETYEATSAEVKc	nVVETYEATSAEVKc	AT4G20260.1	AT4G20260.1;AT4G20260.2;AT4G20260.3;AT4G20260.4;AT4G20260.5;AT4G20260.6	| Symbols: ATPCAP1, PCAP1 | plasma-membrane associated cation-binding protein 1 | chr4:10941593-10943227 FORWARD LENGTH=225	Case;Control	0		0		1	53016.974609375	0		0		1	571004.3964844	0		0		0		0		1	56481.0952148438	0		3
nTFAESIM(15.995)Rc	nTFAESIM(15.995)Rc	nTFAESIMRc	AT1G12840.1	AT1G12840.1	| Symbols: DET3, ATVHA-C | vacuolar ATP synthase subunit C (VATC) / V-ATPase C subunit / vacuolar proton pump C subunit (DET3) | chr1:4375584-4378220 FORWARD LENGTH=375	Case	0		0		1	1563055.771484	0		0		0		0		0		0		0		1	292282.2797852	0		2
nANVLVFSFPIQGHINPLLQFSKc	nANVLVFSFPIQGHINPLLQFSKc	nANVLVFSFPIQGHINPLLQFSKc	AT2G31750.1	AT2G31750.1	| Symbols: UGT74D1 | UDP-glucosyl transferase 74D1 | chr2:13497312-13499870 FORWARD LENGTH=456	Case	1	586190.5078125	0		1	170119.2734375	0		0		0		0		0		0		0		1	2056873.8125	0		3
nGFGFVTYESEDMVDHLLAKc	nGFGFVTYESEDMVDHLLAKc	nGFGFVTYESEDMVDHLLAKc	AT5G40490.1	AT5G40490.1	| Symbols: | RNA-binding (RRM/RBD/RNP motifs) family protein | chr5:16225483-16227423 FORWARD LENGTH=423	Case	0		0		0		0		1	2497256.882813	0		0		0		1	824507.5039063	0		1	4541824.578125	0		3
nANLGM(15.995)EVM(15.995)HERc	nANLGM(15.995)EVM(15.995)HERc	nANLGMEVMHERc	ATCG00020.1	ATCG00020.1	| Symbols: PSBA | photosystem II reaction center protein A | chrC:383-1444 REVERSE LENGTH=353	Case;Control	0		0		0		1	5902179.007813	0		1	26094164.85938	0		1	832842.1933594	0		1	40188146.1875	1	3072585.539063	1	29919936.89062	6
nIFLPDGLLDRc	nIFLPDGLLDRc	nIFLPDGLLDRc	AT4G10340.1	AT4G10340.1	| Symbols: LHCB5 | light harvesting complex of photosystem II 5 | chr4:6408200-6409496 FORWARD LENGTH=280	Case;Control	1	509042.5234375	0		1	2408698.898438	1	1130932.220703	1	1066990.226562	1	1924897.712891	0		0		1	1243494.8125	1	6828732.523438	0		1	2116294.773438	8
nYLVGVPQVLLDFIRc	nYLVGVPQVLLDFIRc	nYLVGVPQVLLDFIRc	AT5G01010.1	AT5G01010.1;AT5G01010.2;AT5G01010.3;AT5G01010.4	| Symbols: | CONTAINS InterPro DOMAIN/s: GOLD (InterPro:IPR009038); Has 172 Blast hits to 172 proteins in 43 species: Archae - 0; Bacteria - 0; Metazoa - 95; Fungi - 0; Plants - 63; Viruses - 0; Other Eukaryotes - 14 (source: NCBI BLink). | chr5:1388-4924 REVERSE LENGTH=438	Case	0		0		1	159237.4472656	0		0		0		0		0		0		0		1	427907.0439453	0		2
nTLLVVNVASKc	nTLLVVNVASKc	nTLLVVNVASKc	AT2G31570.1	AT2G31570.1	| Symbols: ATGPX2, GPX2 | glutathione peroxidase 2 | chr2:13438211-13439775 REVERSE LENGTH=169	Case	0		0		0		0		1	804441.984375	0		0		0		1	534268.1328125	0		0		0		2
nLSVPVSDVKc	nLSVPVSDVKc	nLSVPVSDVKc	AT1G04410.1	AT1G04410.1;AT5G43330.1	| Symbols: | Lactate/malate dehydrogenase family protein | chr1:1189418-1191267 REVERSE LENGTH=332	Case;Control	0		0		0		0		0		1	11150791.5625	0		0		1	542699.3886719	2	6277439.6875;7544615.296875	0		2	1492712.536133;1603553.65625	6
nSPMAGTFYRc	nSPMAGTFYRc	nSPMAGTFYRc	AT5G15530.1	AT5G15530.1;AT5G16390.1;AT5G16390.2	| Symbols: BCCP2, CAC1-B | biotin carboxyl carrier protein 2 | chr5:5038955-5040437 FORWARD LENGTH=255	Case;Control	2	216979.1982422;1694390.777344	2	409290.5551758;1119144.325195	1	1431965.722656	2	3526903.914062;5122823.0625	3	192292.7304688;8737935.777344;6702601.935547	1	955232.4921875	1	1285593.658203	2	194619.8544922;625414.9838867	2	354269.7373047;24567523.62695	1	3100051.039063	1	5714379.703125	8	804671.6074219;1687564.925781;2366567.46582;2390441.550781;3518524.929688;4834990.8125;6672986.976563;1667509.261719	26
nTYQMNPANYRc	nTYQMNPANYRc	nTYQMNPANYRc	AT1G69740.1	AT1G69740.1;AT1G69740.2	| Symbols: HEMB1 | Aldolase superfamily protein | chr1:26232197-26234713 FORWARD LENGTH=430	Case;Control	0		1	153437.3515625	1	288981.9570313	0		3	89911.6728515625;228807.4824219;117702.6347656	0		0		0		1	72821.0888671875	0		0		1	5430689.25	7
nGM(15.995)TYAEVIKc	nGM(15.995)TYAEVIKc	nGMTYAEVIKc	AT4G02510.1	AT4G02510.1	| Symbols: TOC159, TOC86, PPI2, TOC160, ATTOC159 | translocon at the outer envelope membrane of chloroplasts 159 | chr4:1104766-1109360 FORWARD LENGTH=1503	Case;Control	0		0		0		0		0		1	6773397.808594	0		0		0		1	50691407.875	1	805808.9101562	1	24981337.29687	4
nTSPSGEPIFAEGSNKc	nTSPSGEPIFAEGSNKc	nTSPSGEPIFAEGSNKc	AT4G21650.1	AT4G21650.1	| Symbols: | Subtilase family protein | chr4:11501314-11504656 REVERSE LENGTH=766	Case	0		0		0		0		1	122019.1054688	0		0		0		0		0		1	771375.546875	0		2
nHFDWPEGKc	nHFDWPEGKc	nHFDWPEGKc	AT3G25690.1	AT3G25690.1;AT3G25690.2;AT3G25690.3	| Symbols: CHUP1 | Hydroxyproline-rich glycoprotein family protein | chr3:9354061-9357757 FORWARD LENGTH=1004	Case;Control	0		1	113289.0224609	1	365755.9311523	0		0		0		0		0		0		0		1	1518518.085938	0		3
nTAQM(15.995)EEETYKc	nTAQM(15.995)EEETYKc	nTAQMEEETYKc	AT5G58070.1	AT5G58070.1	| Symbols: ATTIL, TIL | temperature-induced lipocalin | chr5:23500512-23501156 REVERSE LENGTH=186	Case;Control	0		0		1	139599.6582031	0		1	237906.0576172	0		0		0		1	238648.8300781	0		1	2723757.5	1	409430.15625	5
nYNLSLGLGLNKc	nYNLSLGLGLNKc	nYNLSLGLGLNKc	AT2G13360.1	AT2G13360.1;AT2G13360.2	| Symbols: AGT, AGT1, SGAT | alanine:glyoxylate aminotransferase | chr2:5539417-5540902 REVERSE LENGTH=401	Case;Control	1	1036009.488281	0		0		0		0		1	535829.484375	0		0		0		0		0		1	498678.515625	3
nTVPAAVPAIVFLSGGQSEEEATRc	nTVPAAVPAIVFLSGGQSEEEATRc	nTVPAAVPAIVFLSGGQSEEEATRc	AT2G36460.1	AT2G36460.1;AT2G36460.2;AT3G52930.1	| Symbols: | Aldolase superfamily protein | chr2:15296929-15298387 REVERSE LENGTH=358	Case;Control	2	2274158.492188;1097000.296875	2	234343.53125;779577.34375	1	1098497.617188	5	182918.2734375;691863.53125;359678.2578125;854858.4453125;303091.8671875	1	2701549.789063	4	530444.1074219;160977.9726563;231285.9804688;369061.9726562	0		3	91763.6640625;82465.25390625;147490.53125	3	1105913.367188;2506630.9375;6238574.75	4	1012644.484375;706389.34375;11793086.28125;3065584.1875	2	1899746.515625;21628334.32813	5	126378.9648437;4112771.03125;3928947.34375;5803249.839844;428500.0390625	32
nIANDTIAGLAAYIFTNSVQRc	nIANDTIAGLAAYIFTNSVQRc	nIANDTIAGLAAYIFTNSVQRc	AT1G79440.1	AT1G79440.1	| Symbols: ALDH5F1, SSADH1, SSADH | aldehyde dehydrogenase 5F1 | chr1:29882525-29887275 REVERSE LENGTH=528	Case	0		0		1	87883.8271484375	0		1	243047.5136719	0		0		0		1	175719.3808594	0		1	392638.4355469	0		4
nSVTFVTK(226.078)VEKAEDDSNKc	nSVTFVTK(226.078)VEKAEDDSNKc	nSVTFVTKVEKAEDDSNKc	AT3G44310.1	AT3G44310.1;AT3G44310.2;AT3G44310.3	| Symbols: NIT1, ATNIT1, NITI | nitrilase 1 | chr3:15986901-15988841 FORWARD LENGTH=346	Case	0		0		1	3421467.398438	0		0		0		0		0		0		0		1	2195125.0625	0		2
nHVLVLAGFSPSLRc	nHVLVLAGFSPSLRc	nHVLVLAGFSPSLRc	AT5G22120.1	AT5G22120.1	| Symbols: | unknown protein; FUNCTIONS IN: molecular_function unknown; INVOLVED IN: biological_process unknown; LOCATED IN: cellular_component unknown; EXPRESSED IN: cultured cell; Has 30201 Blast hits to 17322 proteins in 780 species: Archae - 12; Bacteria - 1396; Metazoa - 17338; Fungi - 3422; Plants - 5037; Viruses - 0; Other Eukaryotes - 2996 (source: NCBI BLink). | chr5:7334612-7336755 REVE…	Case;Control	1	445047.03125	1	1613528.185547	1	1685779.640625	0		1	741712.53125	0		1	1540590.148438	0		1	1365065.703125	0		1	3366554.429688	0		7
nLQLDYLDLFLVHFPVATKc	nLQLDYLDLFLVHFPVATKc	nLQLDYLDLFLVHFPVATKc	AT2G21250.1	AT2G21250.1;AT2G21250.2	| Symbols: | NAD(P)-linked oxidoreductase superfamily protein | chr2:9103408-9105116 REVERSE LENGTH=309	Case	0		0		1	208279.6884766	0		1	366821.7939453	0		1	127946.3984375	0		1	212687.3046875	0		1	385087.3544922	0		5
nAGISNLTGVQGAVNIQGEDQKc	nAGISNLTGVQGAVNIQGEDQKc	nAGISNLTGVQGAVNIQGEDQKc	AT3G54050.1	AT3G54050.1;AT3G54050.2	| Symbols: HCEF1 | high cyclic electron flow 1 | chr3:20016951-20018527 FORWARD LENGTH=417	Case;Control	0		0		0		1	137314.0976563	0		1	161249.546875	1	67217.3203125	0		0		2	6390296.359375;2488153.375	0		1	1011744.171875	6
nVAQAAGEVGQKc	nVAQAAGEVGQKc	nVAQAAGEVGQKc	AT5G16840.1	AT5G16840.1;AT5G16840.2;AT5G16840.3	| Symbols: BPA1 | binding partner of acd11 1 | chr5:5536042-5538026 FORWARD LENGTH=259	Case;Control	1	49357.626953125	1	301575.0625	1	49519.3125	2	568878.0991211;499557.0478516	1	467836.6386719	1	684667.4472656	0		1	238607.9638672	0		1	18931552.64844	1	2751049.035156	1	1976613.009766	11
nSQQTPIFM(15.995)AEPM(15.995)Rc	nSQQTPIFM(15.995)AEPM(15.995)Rc	nSQQTPIFMAEPMRc	AT3G45780.1	AT3G45780.1;AT3G45780.2	| Symbols: PHOT1, NPH1, JK224, RPT1 | phototropin 1 | chr3:16818557-16823960 FORWARD LENGTH=996	Case;Control	0		0		0		1	274570.3085938	1	106292.0976563	1	295679.1132813	0		0		1	274083.0078125	2	1377710.085938;1104005.90625	1	511852.9140625	4	250434.78125;523420.0976562;323444.6445312;260413.5019531	11
nM(15.995)RVGLTALTM(15.995)AEYFRc	nM(15.995)RVGLTALTM(15.995)AEYFRc	nMRVGLTALTMAEYFRc	ATCG00480.1	ATCG00480.1	| Symbols: ATPB, PB | ATP synthase subunit beta | chrC:52660-54156 REVERSE LENGTH=498	Case	1	577204.6445313	0		1	361136.625	0		1	1991295.140625	0		0		0		1	1630283.421875	0		1	909720.8046875	0		5
nTQVTVEYKc	nTQVTVEYKc	nTQVTVEYKc	AT2G36880.1	AT2G36880.1;AT2G36880.2	| Symbols: MAT3 | methionine adenosyltransferase 3 | chr2:15479721-15480893 REVERSE LENGTH=390	Case;Control	0		0		0		0		0		2	501041.296875;505141.6025391	0		0		1	739337.21875	0		0		0		3
nSPEHALFTK(226.078)PVYDQTEQLPPAPWETQEPRc	nSPEHALFTK(226.078)PVYDQTEQLPPAPWETQEPRc	nSPEHALFTKPVYDQTEQLPPAPWETQEPRc	AT1G21380.1	AT1G21380.1	| Symbols: | Target of Myb protein 1 | chr1:7485806-7488032 REVERSE LENGTH=506	Case	0		0		0		0		1	1588821.390625	0		0		0		0		0		1	2883740.484375	0		2
nTPIADEGDEVVERc	nTPIADEGDEVVERc	nTPIADEGDEVVERc	AT3G23980.1	AT3G23980.1	| Symbols: BLI, KOS1 | BLISTER | chr3:8662818-8667440 REVERSE LENGTH=714	Case;Control	0		1	61504.771484375	1	227049.1640625	0		1	169081.8515625	0		0		0		2	216806.8789063;176461.6289062	1	1159024.917969	1	1496897.472656	0		7
nTPGFSGADLANLLNEAAILAGRc	nTPGFSGADLANLLNEAAILAGRc	nTPGFSGADLANLLNEAAILAGRc	AT1G06430.1	AT1G06430.1;AT2G30950.1	| Symbols: FTSH8 | FTSH protease 8 | chr1:1960214-1962525 REVERSE LENGTH=685	Case	0		0		0		0		1	197758.8378906	0		0		0		1	85369.75390625	0		1	120835.2314453	0		3
nTLSAPVPDVRc	nTLSAPVPDVRc	nTLSAPVPDVRc	AT5G53480.1	AT5G53480.1	| Symbols: | ARM repeat superfamily protein | chr5:21714016-21716709 FORWARD LENGTH=870	Case;Control	0		0		0		0		0		1	1252024.474609	0		0		1	2565586.222656	1	4131098.796875	0		1	1204562.511719	4
nGLVDAGVTK(226.078)VPRc	nGLVDAGVTK(226.078)VPRc	nGLVDAGVTKVPRc	AT2G25450.1	AT2G25450.1	| Symbols: | 2-oxoglutarate (2OG) and Fe(II)-dependent oxygenase superfamily protein | chr2:10830286-10831563 REVERSE LENGTH=359	Case;Control	0		1	1123258.816406	1	28027925.60938	1	4526660.421875	2	1052590.335937;25876054.15625	1	665869.4804688	1	383304.796875	1	111225.9179688	2	1128445.117188;7817358.890625	2	5228283.890625;16083114.5625	2	7462023.375;2285369.480469	1	618387.7851563	15
nSYTVTGVEMFQKc	nSYTVTGVEMFQKc	nSYTVTGVEMFQKc	AT4G20360.1	AT4G20360.1	| Symbols: ATRAB8D, ATRABE1B, RABE1b | RAB GTPase homolog E1B | chr4:10990036-10991466 FORWARD LENGTH=476	Case;Control	0		1	1163011.957031	0		0		1	5194827	1	1031662.628906	1	238630.5634766	0		1	7794377.828125	0		1	6176837.96875	1	2499848.828125	7
nESTLGFVDLLRDDYVEKc	nESTLGFVDLLRDDYVEKc	nESTLGFVDLLRDDYVEKc	ATCG00490.1	ATCG00490.1	| Symbols: RBCL | ribulose-bisphosphate carboxylases | chrC:54958-56397 FORWARD LENGTH=479	Case;Control	1	1435143.417969	1	324461.9257812	2	2950467.070313;306229.546875	0		1	2019310.828125	1	973350.6933594	0		0		1	1420285.109375	0		1	3322163.539063	0		8
nTGEQVAFEGIASAIIQGRc	nTGEQVAFEGIASAIIQGRc	nTGEQVAFEGIASAIIQGRc	AT1G42550.1	AT1G42550.1	| Symbols: PMI1 | plastid movement impaired1 | chr1:15977131-15979734 FORWARD LENGTH=843	Case;Control	0		1	167388.1992187	2	1062135.320312;526251.4257812	0		0		1	246982.3945313	0		0		1	401820.3085938	0		1	1778242.28125	0		6
nLGDGAAESLHVK(242.073)c	nLGDGAAESLHVK(242.073)c	nLGDGAAESLHVKc	AT3G52930.1	AT3G52930.1	| Symbols: | Aldolase superfamily protein | chr3:19627383-19628874 REVERSE LENGTH=358	Case;Control	2	127595.6582031;1434551.779297	1	259761.8222656	2	4680459.822266;327263.7578125	3	510260.609375;513760.6015625;500071.46875	2	11267250.86719;1464585.609375	1	1966260.417969	1	412813.625	2	246080.765625;79934.947265625	3	1015732.023438;524764.8359375;789683.4746094	3	14812621.35938;6612316.9375;8578022.21875	4	875197.9140625;2047985.203125;3841286.046875;3010647.953125	0		24
nVAM(15.995)IGFAASLLGEALTGKc	nVAM(15.995)IGFAASLLGEALTGKc	nVAMIGFAASLLGEALTGKc	AT1G44575.1	AT1G44575.1;AT1G44575.2	| Symbols: NPQ4, PSBS | Chlorophyll A-B binding family protein | chr1:16871768-16873194 FORWARD LENGTH=265	Case;Control	1	259387.4296875	2	55316.9360351562;60517.2827148438	2	217075.8457031;421289.7890625	0		1	344363.8613281	1	58563.953125	0		0		4	288826.484375;353384.5644531;240654.9189453;205380.2636719	1	580239.7890625	2	250101.8105469;866891.7382813	1	149102.4101563	15
nYNPKNPYWFNRc	nYNPKNPYWFNRc	nYNPKNPYWFNRc	AT2G45290.1	AT2G45290.1;AT3G60750.1;AT3G60750.2	| Symbols: | Transketolase | chr2:18672737-18675589 FORWARD LENGTH=741	Case;Control	1	1500319.972656	1	799904.3769531	1	458243.2529297	0		0		0		1	904026.5996094	0		0		0		1	2633969.699219	0		5
nTKSVYAAAEQTVSSAGSAVMK(226.078)NRc	nTKSVYAAAEQTVSSAGSAVMK(226.078)NRc	nTKSVYAAAEQTVSSAGSAVMKNRc	AT5G16840.1	AT5G16840.1;AT5G16840.2;AT5G16840.3	| Symbols: BPA1 | binding partner of acd11 1 | chr5:5536042-5538026 FORWARD LENGTH=259	Case	0		0		0		0		1	2533993.84375	0		0		0		0		0		1	3949575.609375	0		2
nQVGVPDM(15.995)VVFLNKEDQVDDAELLELVELEVRc	nQVGVPDM(15.995)VVFLNKEDQVDDAELLELVELEVRc	nQVGVPDMVVFLNKEDQVDDAELLELVELEVRc	AT4G20360.1	AT4G20360.1	| Symbols: ATRAB8D, ATRABE1B, RABE1b | RAB GTPase homolog E1B | chr4:10990036-10991466 FORWARD LENGTH=476	Case;Control	0		0		0		0		1	61795.943359375	0		0		1	166156.0180664	0		0		0		0		2
nSEPVIHTLLPLSPKc	nSEPVIHTLLPLSPKc	nSEPVIHTLLPLSPKc	AT4G04640.1	AT4G04640.1	| Symbols: ATPC1 | ATPase, F1 complex, gamma subunit protein | chr4:2350761-2351882 REVERSE LENGTH=373	Case;Control	0		0		1	300359.1269531	1	215664.0664063	0		1	768139.65625	0		0		0		0		1	3944322.789062	1	1138486.53125	5
nVIIGLLVGAM(15.995)LPYWFSAM(15.995)TM(15.995)Kc	nVIIGLLVGAM(15.995)LPYWFSAM(15.995)TM(15.995)Kc	nVIIGLLVGAMLPYWFSAMTMKc	AT1G15690.1	AT1G15690.1;AT1G15690.2	| Symbols: AVP1, ATAVP3, AVP-3, AtVHP1;1 | Inorganic H pyrophosphatase family protein | chr1:5399115-5402185 FORWARD LENGTH=770	Case	0		0		1	524776.3105469	0		1	124612.4179688	0		0		0		1	348547.9355469	0		1	276449.6787109	0		4
nLNGIALRVPTPNVSVVDLVVQVSKKc	nLNGIALRVPTPNVSVVDLVVQVSKKc	nLNGIALRVPTPNVSVVDLVVQVSKKc	AT3G26650.1	AT1G12900.1;AT1G12900.2;AT1G12900.3;AT1G12900.4;AT3G26650.1	| Symbols: GAPA, GAPA-1 | glyceraldehyde 3-phosphate dehydrogenase A subunit | chr3:9795226-9796848 FORWARD LENGTH=396	Case;Control	0		1	277915.5546875	0		0		1	2006213.382813	0		0		0		1	1939518.742188	0		2	3194127.101563;3769817.757813	0		5
nVQATLLALAGLKRc	nVQATLLALAGLKRc	nVQATLLALAGLKRc	AT5G08280.1	AT5G08280.1	| Symbols: HEMC | hydroxymethylbilane synthase | chr5:2663763-2665596 REVERSE LENGTH=382	Case	0		0		1	843880.4375	0		0		0		0		0		1	1304619.257813	0		1	785026.421875	0		3
nAIPSWELSGFVEYIKc	nAIPSWELSGFVEYIKc	nAIPSWELSGFVEYIKc	AT5G11420.1	AT5G11420.1	| Symbols: | Protein of unknown function, DUF642 | chr5:3644655-3646991 FORWARD LENGTH=366	Case	0		0		1	425943.9140625	0		1	368030.625	0		0		0		0		0		1	320061.2226562	0		3
nALEDSIAVLDKIAM(15.995)SIDINDRc	nALEDSIAVLDKIAM(15.995)SIDINDRc	nALEDSIAVLDKIAMSIDINDRc	AT5G26360.1	AT5G26360.1	| Symbols: | TCP-1/cpn60 chaperonin family protein | chr5:9255561-9258891 REVERSE LENGTH=555	Case	0		0		1	782920.859375	0		0		0		0		0		1	417494.1171875	0		1	413421.2128906	0		3
nSPAGLFFQHAGHRc	nSPAGLFFQHAGHRc	nSPAGLFFQHAGHRc	AT2G19520.1	AT2G19520.1	| Symbols: FVE, ACG1, MSI4, NFC4, NFC04, ATMSI4 | Transducin family protein / WD-40 repeat family protein | chr2:8456006-8459235 FORWARD LENGTH=507	Case	0		0		1	1142575.255859	0		1	813432.7412109	0		0		0		0		0		1	1613289.173828	0		3
nSSPWSELDGLQPETKc	nSSPWSELDGLQPETKc	nSSPWSELDGLQPETKc	AT3G59970.3	AT3G59970.3	| Symbols: MTHFR1 | methylenetetrahydrofolate reductase 1 | chr3:22151303-22154323 FORWARD LENGTH=592	Case;Control	0		1	271171.671875	0		0		1	3455648.015625	0		0		1	75624.689453125	0		2	833587.96875;7749599.578125	1	6135935.453125	1	821266.2773438	7
nTFEPTNPFFRc	nTFEPTNPFFRc	nTFEPTNPFFRc	AT3G18990.1	AT3G18990.1	| Symbols: VRN1, REM39 | AP2/B3-like transcriptional factor family protein | chr3:6549077-6551568 REVERSE LENGTH=341	Case	0		0		1	2758457.976563	0		0		0		0		0		1	1639558.875	0		1	5657442.484375	0		3
nSDNLFPGRc	nSDNLFPGRc	nSDNLFPGRc	AT1G21630.1	AT1G21630.1;AT1G21630.2	| Symbols: | Calcium-binding EF hand family protein | chr1:7581457-7587796 FORWARD LENGTH=1218	Case;Control	0		0		1	250289.1484375	0		1	386935.0263672	1	3379072.984375	0		0		1	732987.65625	1	1987714.057617	1	1854416.083008	2	606577.5107422;454959.1811523	8
nTMSGVPTNTYYNLQAQQQLQLQHQQQQQQAQQAAGGYRc	nTMSGVPTNTYYNLQAQQQLQLQHQQQQQQAQQAAGGYRc	nTMSGVPTNTYYNLQAQQQLQLQHQQQQQQAQQAAGGYRc	AT1G29350.1	AT1G29350.1;AT1G29370.1	| Symbols: | Kinase-related protein of unknown function (DUF1296) | chr1:10268761-10273613 REVERSE LENGTH=831	Case;Control	0		0		0		0		1	1747010.09375	0		0		0		0		0		0		1	621563.2148437	2
nTQHLDLSYLLSSVGTPSLSSTEIRc	nTQHLDLSYLLSSVGTPSLSSTEIRc	nTQHLDLSYLLSSVGTPSLSSTEIRc	AT5G04140.1	AT5G04140.1;AT5G04140.2	| Symbols: GLU1, GLS1, GLUS, FD-GOGAT | glutamate synthase 1 | chr5:1130031-1138186 FORWARD LENGTH=1622	Case;Control	0		0		1	719776.015625	0		1	2225832.164063	1	202102.6650391	0		0		1	4585505.132813	0		1	5616541.734375	0		5
nTPVSLDM(15.995)LGRc	nTPVSLDM(15.995)LGRc	nTPVSLDMLGRc	AT1G76030.1	AT1G20260.1;AT1G76030.1;AT4G38510.1;AT4G38510.2;AT4G38510.3;AT4G38510.4;AT4G38510.5	| Symbols: | ATPase, V1 complex, subunit B protein | chr1:28534134-28536916 FORWARD LENGTH=486	Case;Control	0		1	252021.9013672	0		3	717912.6289063;1470185.390625;2113243.726563	1	3153128.871094	2	1738026.488281;8036740.15625	0		2	198460.3945313;116716.9262695	2	3735677.421875;4259826.945312	2	7054277.5625;7482542.046875	1	7118013.039063	3	2336096.855469;2472338.980469;4073769.113281	17
nTFITSDIRc	nTFITSDIRc	nTFITSDIRc	AT1G27720.1	AT1G27720.1;AT5G43130.1;AT5G43130.2	| Symbols: TAF4, TAF4B | TBP-associated factor 4B | chr1:9643351-9647376 REVERSE LENGTH=720	Case;Control	0		0		0		0		1	1526500.013672	0		0		0		0		0		0		1	785670.0332031	2
n(242.073)GNTDKLM(15.995)NQIFDLKc	n(242.073)GNTDKLM(15.995)NQIFDLKc	nGNTDKLMNQIFDLKc	AT1G73030.1	AT1G73030.1	| Symbols: VPS46.2, CHMP1A | SNF7 family protein | chr1:27473938-27474848 FORWARD LENGTH=203	Case;Control	1	576005.2421875	0		0		1	1029532.265625	0		0		0		0		1	727644.671875	2	14355942.09375;4874028.460937	0		0		5
nTVFSSDEVRc	nTVFSSDEVRc	nTVFSSDEVRc	AT5G40450.1	AT5G40450.1	| Symbols: | unknown protein; FUNCTIONS IN: molecular_function unknown; INVOLVED IN: biological_process unknown; LOCATED IN: chloroplast, plasma membrane; EXPRESSED IN: 24 plant structures; EXPRESSED DURING: 13 growth stages; Has 30201 Blast hits to 17322 proteins in 780 species: Archae - 12; Bacteria - 1396; Metazoa - 17338; Fungi - 3422; Plants - 5037; Viruses - 0; Other Eukaryotes - 2996 (sour…	Case	0		0		0		0		1	2497968.679687	0		0		0		0		0		1	612859.1518555	0		2
nESTLGFVDLLRDDYVEKDRc	nESTLGFVDLLRDDYVEKDRc	nESTLGFVDLLRDDYVEKDRc	ATCG00490.1	ATCG00490.1	| Symbols: RBCL | ribulose-bisphosphate carboxylases | chrC:54958-56397 FORWARD LENGTH=479	Case;Control	2	1360522.984375;1307925.992187	1	203996.7714844	0		0		2	5372390.429688;1474301.285156	1	312185.6269531	0		0		2	878487.734375;3283622.523437	0		1	3049020.375	0		9
nAFHHVEK(226.078)VATLRc	nAFHHVEK(226.078)VATLRc	nAFHHVEKVATLRc	AT3G50370.1	AT3G50370.1	| Symbols: | unknown protein; FUNCTIONS IN: molecular_function unknown; INVOLVED IN: biological_process unknown; LOCATED IN: cellular_component unknown; EXPRESSED IN: 26 plant structures; EXPRESSED DURING: 15 growth stages; Has 27734 Blast hits to 16708 proteins in 1259 species: Archae - 81; Bacteria - 3434; Metazoa - 10876; Fungi - 2514; Plants - 987; Viruses - 212; Other Eukaryotes - 9630 (sour…	Case;Control	1	583011.3925781	1	326152.5292969	1	1171883.570312	0		1	2154705.615234	0		1	1007236.207031	0		2	1230156.599609;4528361.511719	0		2	6034284.867188;4294978.089844	0		9
nTSTGM(15.995)YVANRc	nTSTGM(15.995)YVANRc	nTSTGMYVANRc	AT4G31300.1	AT4G31300.1;AT4G31300.2;AT4G31300.3	| Symbols: PBA1 | N-terminal nucleophile aminohydrolases (Ntn hydrolases) superfamily protein | chr4:15188927-15190935 FORWARD LENGTH=233	Case;Control	1	504748.0351563	1	661093.6113281	1	218080.4477539	1	2866970.443359	1	265988.0693359	1	6931518.347656	0		0		0		0		1	5006150.898438	0		7
nGSTDYVGM(15.995)NYYTSVFAKc	nGSTDYVGM(15.995)NYYTSVFAKc	nGSTDYVGMNYYTSVFAKc	AT1G52400.1	AT1G52400.1;AT1G52400.2;AT1G52400.3	| Symbols: BGL1, BGLU18, ATBG1 | beta glucosidase 18 | chr1:19515250-19517930 FORWARD LENGTH=528	Case;Control	1	186118.828125	0		0		0		0		0		0		0		0		0		0		1	327215.5703125	2
nTSYGFGIAGAGNDSRc	nTSYGFGIAGAGNDSRc	nTSYGFGIAGAGNDSRc	AT5G07980.1	AT5G07980.1	| Symbols: | dentin sialophosphoprotein-related | chr5:2549432-2554669 REVERSE LENGTH=1501	Case;Control	0		0		1	339087.96875	0		1	702216.3046875	1	552236.96875	0		0		1	1316146.59375	0		1	1863104.617188	2	634755.4453125;462892.7890625	7
nM(15.995)IGWVKPGGYIFFRc	nM(15.995)IGWVKPGGYIFFRc	nMIGWVKPGGYIFFRc	AT1G48600.1	AT1G48600.1;AT1G48600.2	| Symbols: PMEAMT, AtPMEAMT | S-adenosyl-L-methionine-dependent methyltransferases superfamily protein | chr1:17966448-17969077 FORWARD LENGTH=475	Case	0		0		0		0		1	937074.4414063	0		0		0		1	839433.3828125	0		0		0		2
nALNNQFVSWVQLQLKc	nALNNQFVSWVQLQLKc	nALNNQFVSWVQLQLKc	AT4G11790.1	AT4G11790.1	| Symbols: | Pleckstrin homology (PH) domain superfamily protein | chr4:7090456-7093208 FORWARD LENGTH=443	Case	0		0		2	391125.3232422;263068.125	0		2	1402880.398438;1124965.792969	0		0		0		2	2106170.117187;793503.1484375	0		2	2097270.101563;3621719.289062	0		8
nLATSGANFARc	nLATSGANFARc	nLATSGANFARc	AT5G64040.1	AT5G64040.1;AT5G64040.2	| Symbols: PSAN | photosystem I reaction center subunit PSI-N, chloroplast, putative / PSI-N, putative (PSAN) | chr5:25628724-25629409 REVERSE LENGTH=171	Case;Control	1	2918341.936523	0		0		1	636848.03125	0		3	2210577.630859;7698304.604492;5207859.547852	0		0		0		1	70478116.5	0		1	31166642.5	7
nIVQSGKDFADSFLGAQRc	nIVQSGKDFADSFLGAQRc	nIVQSGKDFADSFLGAQRc	AT1G03090.2	AT1G03090.1;AT1G03090.2	| Symbols: MCCA | methylcrotonyl-CoA carboxylase alpha chain, mitochondrial / 3-methylcrotonyl-CoA carboxylase 1 (MCCA) | chr1:739715-743819 FORWARD LENGTH=734	Case;Control	0		1	782008.3066406	0		2	879332.25;839146.59375	0		0		1	470235.1542969	1	238642.8085938	0		1	8827388.71875	1	5536520.117188	2	2010517.425781;268371.6914062	9
nTYPDNSFDVIYSRc	nTYPDNSFDVIYSRc	nTYPDNSFDVIYSRc	AT1G48600.1	AT1G48600.1;AT1G48600.2	| Symbols: PMEAMT, AtPMEAMT | S-adenosyl-L-methionine-dependent methyltransferases superfamily protein | chr1:17966448-17969077 FORWARD LENGTH=475	Case;Control	0		0		0		0		0		1	1129333.03125	0		0		2	1187591.3125;571989.0859375	1	1612598.625	0		2	271371.7460938;1129168.566406	6
nTVDGPSM(15.995)K(226.078)DWRc	nTVDGPSM(15.995)K(226.078)DWRc	nTVDGPSMKDWRc	AT3G04120.1	AT1G13440.1;AT1G13440.2;AT1G16300.1;AT1G79530.1;AT3G04120.1	| Symbols: GAPC, GAPC-1, GAPC1 | glyceraldehyde-3-phosphate dehydrogenase C subunit 1 | chr3:1081077-1083131 FORWARD LENGTH=338	Case;Control	0		0		0		0		1	528785.9375	0		0		0		1	628284.5625	1	5150739.828125	1	1466910.296875	0		4
nAFDPVETIKQGFIKc	nAFDPVETIKQGFIKc	nAFDPVETIKQGFIKc	AT3G01500.1	AT3G01500.1;AT3G01500.2;AT3G01500.3	| Symbols: CA1, ATBCA1, SABP3, ATSABP3 | carbonic anhydrase 1 | chr3:194853-196716 REVERSE LENGTH=270	Case;Control	1	1051932.785156	1	268630.3105469	0		1	1288176.15625	0		1	1811486.910156	0		0		1	1052685.203125	1	4203066.578125	0		1	979547.7539062	7
nSSLDSSPIPDK(242.073)SSFASSSAAPEVGKDGVKc	nSSLDSSPIPDK(242.073)SSFASSSAAPEVGKDGVKc	nSSLDSSPIPDKSSFASSSAAPEVGKDGVKc	AT1G75100.1	AT1G75100.1	| Symbols: JAC1 | J-domain protein required for chloroplast accumulation response 1 | chr1:28191108-28193769 REVERSE LENGTH=651	Case;Control	1	263458.609375	0		0		0		0		0		0		0		0		1	7088152.25	0		0		2
nGLIDLNITAPKc	nGLIDLNITAPKc	nGLIDLNITAPKc	AT5G11710.1	AT5G11710.1	| Symbols: | ENTH/VHS family protein | chr5:3772981-3776316 FORWARD LENGTH=560	Case;Control	0		0		1	139192.3964844	2	1451102.6875;2056130.148438	0		1	923607.546875	0		0		0		1	1204050.148437	0		1	2053882.921875	6
nTSFEEWAKPGHFSRc	nTSFEEWAKPGHFSRc	nTSFEEWAKPGHFSRc	ATCG00350.1	ATCG00350.1	| Symbols: PSAA | Photosystem I, PsaA/PsaB protein | chrC:39605-41857 REVERSE LENGTH=750	Case	0		0		1	362009.6425781	0		1	5169067.816406	0		0		0		1	1027093.257813	0		2	6490378.716797;4474501.601563	0		5
nKGYLAAISASSYSFVSLLRc	nKGYLAAISASSYSFVSLLRc	nKGYLAAISASSYSFVSLLRc	AT2G05990.1	AT2G05990.1;AT2G05990.2	| Symbols: MOD1, ENR1 | NAD(P)-binding Rossmann-fold superfamily protein | chr2:2322876-2324867 FORWARD LENGTH=390	Case	0		0		1	367902.0878906	0		1	311249.4765625	0		0		0		0		0		1	2845896.070313	0		3
nDAAADEEDDDDVDLFGEETEEEKKAAEERc	nDAAADEEDDDDVDLFGEETEEEKKAAEERc	nDAAADEEDDDDVDLFGEETEEEKKAAEERc	AT1G30230.1	AT1G30230.1;AT1G30230.2	| Symbols: | Glutathione S-transferase, C-terminal-like;Translation elongation factor EF1B/ribosomal protein S6 | chr1:10639286-10640515 FORWARD LENGTH=231	Case	1	786743.5898437	0		0		0		0		0		3	5786409.160156;291891.3828125;224857.6572266	0		0		0		0		0		4
nVGLTALTMAEYFRc	nVGLTALTMAEYFRc	nVGLTALTMAEYFRc	ATCG00480.1	ATCG00480.1	| Symbols: ATPB, PB | ATP synthase subunit beta | chrC:52660-54156 REVERSE LENGTH=498	Case;Control	1	1078010.742188	1	376968.3632812	1	1146039.65625	0		1	1869334.953125	0		0		0		1	3165307.015625	0		1	2455758.554687	0		6
nSADKSTPELTRc	nSADKSTPELTRc	nSADKSTPELTRc	AT3G55770.1	AT3G55770.1;AT3G55770.2;AT3G55770.3;AT3G55770.4;AT3G55770.5;AT3G55770.6;AT3G55770.7	| Symbols: | GATA type zinc finger transcription factor family protein | chr3:20703799-20705115 FORWARD LENGTH=199	Case;Control	0		0		0		0		0		1	8426916.890625	0		0		1	508336.3911133	0		0		0		2
nNRYPPDEIESSSETAALIAK(226.078)GKc	nNRYPPDEIESSSETAALIAK(226.078)GKc	nNRYPPDEIESSSETAALIAKGKc	AT1G15280.1	AT1G15280.1;AT1G15280.2	| Symbols: | CASC3/Barentsz eIF4AIII binding | chr1:5252538-5256214 FORWARD LENGTH=584	Case;Control	1	553950.3125	1	933675.578125	0		0		0		0		0		0		1	4549322.0625	0		1	8212680.40625	0		4
nHFSVEGQLEFKc	nHFSVEGQLEFKc	nHFSVEGQLEFKc	AT5G56000.1	AT5G52640.1;AT5G56000.1;AT5G56010.1;AT5G56030.1;AT5G56030.2	| Symbols: Hsp81.4, AtHsp90.4 | HEAT SHOCK PROTEIN 81.4 | chr5:22677602-22680067 REVERSE LENGTH=699	Case	1	546326.0234375	0		0		0		1	962213.9570313	0		0		0		2	881576.5390625;462562.6875	0		2	3432966.210937;1804374.773438	0		6
nTM(15.995)EINPENSIM(15.995)DELRKc	nTM(15.995)EINPENSIM(15.995)DELRKc	nTMEINPENSIMDELRKc	AT5G56000.1	AT5G56000.1;AT5G56010.1;AT5G56030.1;AT5G56030.2	| Symbols: Hsp81.4, AtHsp90.4 | HEAT SHOCK PROTEIN 81.4 | chr5:22677602-22680067 REVERSE LENGTH=699	Case;Control	0		0		1	95497.189453125	0		0		1	1737542.664063	0		0		0		1	5430190.9375	0		0		3
nVDQGQPILVLEAMK(226.078)MEHVVKAPSSGSIQDLKc	nVDQGQPILVLEAMK(226.078)MEHVVKAPSSGSIQDLKc	nVDQGQPILVLEAMKMEHVVKAPSSGSIQDLKc	AT1G03090.2	AT1G03090.1;AT1G03090.2	| Symbols: MCCA | methylcrotonyl-CoA carboxylase alpha chain, mitochondrial / 3-methylcrotonyl-CoA carboxylase 1 (MCCA) | chr1:739715-743819 FORWARD LENGTH=734	Case	1	1355157.308594	0		0		0		1	857948.1757813	0		0		0		0		0		3	22032842.45313;2042332.78125;5100584.511719	0		5
nSPPLPYLLSWLLQSRc	nSPPLPYLLSWLLQSRc	nSPPLPYLLSWLLQSRc	AT4G02510.1	AT4G02510.1	| Symbols: TOC159, TOC86, PPI2, TOC160, ATTOC159 | translocon at the outer envelope membrane of chloroplasts 159 | chr4:1104766-1109360 FORWARD LENGTH=1503	Case	0		0		1	1841716.292969	0		0		0		0		0		1	2536183.654297	0		1	1343571.238281	0		3
nILAWIISARPKc	nILAWIISARPKc	nILAWIISARPKc	AT3G42050.1	AT3G42050.1	| Symbols: | vacuolar ATP synthase subunit H family protein | chr3:14228846-14232228 REVERSE LENGTH=441	Case;Control	1	1016349.839844	1	648470.6484375	1	556052.0605469	0		1	2002925.03125	0		0		0		1	1000858.984375	0		0		0		5
nQQM(15.995)TFNDM(15.995)QLLK(226.078)QHAM(15.995)AKc	nQQM(15.995)TFNDM(15.995)QLLK(226.078)QHAM(15.995)AKc	nQQMTFNDMQLLKQHAMAKc	AT5G07970.1	AT5G07970.1	| Symbols: | dentin sialophosphoprotein-related | chr5:2544126-2547916 REVERSE LENGTH=1097	Case;Control	0		0		1	335022.4375	0		1	1280067.828125	1	374750.2070313	0		0		1	1006880.710937	1	2184658.5625	1	3599564.375	0		6
nQLALAK(226.078)MHPQAQHSLRc	nQLALAK(226.078)MHPQAQHSLRc	nQLALAKMHPQAQHSLRc	AT1G54080.1	AT1G54080.1;AT1G54080.2	| Symbols: UBP1A | oligouridylate-binding protein 1A | chr1:20183923-20186824 REVERSE LENGTH=426	Case	1	1405726.507813	0		0		0		1	1758702.203125	0		0		0		1	3151890.492187	0		1	10702739.92578	0		4
nVLLLVWDDRTSVDVLKKc	nVLLLVWDDRTSVDVLKKc	nVLLLVWDDRTSVDVLKKc	AT3G15730.1	AT3G15730.1	| Symbols: PLDALPHA1, PLD | phospholipase D alpha 1 | chr3:5330835-5333474 FORWARD LENGTH=810	Case	0		0		1	209280.9472656	0		0		0		0		0		1	767595.8359375	0		1	1900538.601563	0		3
nAERPPWYLSVVGGALYKc	nAERPPWYLSVVGGALYKc	nAERPPWYLSVVGGALYKc	AT1G36160.1	AT1G36160.1;AT1G36160.2;AT1G36180.1	| Symbols: ACC1, AT-ACC1, EMB22, GK, PAS3 | acetyl-CoA carboxylase 1 | chr1:13534196-13543773 FORWARD LENGTH=2254	Case;Control	1	1316705.730469	1	777408.265625	1	4174690.953125	0		0		0		0		0		1	1267727.648437	0		1	4136468.109375	0		5
nSGTGFGVATLVEWVQKc	nSGTGFGVATLVEWVQKc	nSGTGFGVATLVEWVQKc	AT2G24200.1	AT2G24200.1;AT2G24200.2;AT2G24200.3	| Symbols: | Cytosol aminopeptidase family protein | chr2:10287017-10289450 REVERSE LENGTH=520	Case	0		0		1	333642.9921875	0		0		0		0		0		0		0		1	1586812.164062	0		2
nQALQEAVILPVKFPQFFTGK(226.078)Rc	nQALQEAVILPVKFPQFFTGK(226.078)Rc	nQALQEAVILPVKFPQFFTGKRc	AT2G27600.1	AT2G27600.1	| Symbols: SKD1, VPS4, ATSKD1 | AAA-type ATPase family protein | chr2:11781226-11783730 FORWARD LENGTH=435	Case;Control	1	671534.828125	1	67593.2119140625	0		0		1	2305784.867188	0		0		0		1	1399200.408203	0		1	2081408.480469	0		5
nTVENTM(15.995)LM(15.995)LTEDRc	nTVENTM(15.995)LM(15.995)LTEDRc	nTVENTMLMLTEDRc	AT4G25080.1	AT4G25080.1;AT4G25080.2;AT4G25080.3;AT4G25080.4;AT4G25080.5	| Symbols: CHLM | magnesium-protoporphyrin IX methyltransferase | chr4:12877015-12878128 FORWARD LENGTH=312	Case;Control	0		0		1	192810.7265625	0		0		0		0		0		1	271888.5078125	1	362207.9375	1	652437.375	1	239999.2480469	5
nQIYPPINVLPSLSRc	nQIYPPINVLPSLSRc	nQIYPPINVLPSLSRc	AT1G76030.1	AT1G20260.1;AT1G76030.1;AT4G38510.1;AT4G38510.2;AT4G38510.3;AT4G38510.4;AT4G38510.5	| Symbols: | ATPase, V1 complex, subunit B protein | chr1:28534134-28536916 FORWARD LENGTH=486	Case;Control	1	1941858.796875	0		0		0		0		1	330884.6308594	0		0		1	1548412.375	1	5295985.6875	0		1	8028079.898438	5
nSLPSFDQGRc	nSLPSFDQGRc	nSLPSFDQGRc	AT1G13020.1	AT1G13020.1	| Symbols: EIF4B2 | eukaryotic initiation factor 4B2 | chr1:4440927-4443520 REVERSE LENGTH=549	Case;Control	0		0		1	5149695.826172	1	1726161.679687	1	1229458.230469	0		0		1	141441.4528809	1	1418756.808594	3	1305735.941406;4618490.138672;1289453.251953	1	8581909.1875	3	673808.4355469;1843212.825195;1369756.598633	12
nSTQPPPSGEERc	nSTQPPPSGEERc	nSTQPPPSGEERc	AT5G57870.1	AT5G57870.1;AT5G57870.2	| Symbols: eIFiso4G1 | MIF4G domain-containing protein / MA3 domain-containing protein | chr5:23439755-23443433 FORWARD LENGTH=780	Case;Control	0		0		0		0		0		1	371692.8789063	0		0		1	406167.0820313	1	1533619.582031	0		1	854204.265625	4
nARFEELNIDLFRc	nARFEELNIDLFRc	nARFEELNIDLFRc	AT3G09440.1	AT3G09440.1;AT3G09440.2	| Symbols: | Heat shock protein 70 (Hsp 70) family protein | chr3:2903434-2905632 REVERSE LENGTH=649	Case	0		0		2	117949.5810547;229428.3632812	0		1	616965.4921875	0		0		0		1	499768.2578125	0		1	2204860.6875	0		5
nIIEEAPAPNISEKc	nIIEEAPAPNISEKc	nIIEEAPAPNISEKc	AT1G03090.2	AT1G03090.2	| Symbols: MCCA | methylcrotonyl-CoA carboxylase alpha chain, mitochondrial / 3-methylcrotonyl-CoA carboxylase 1 (MCCA) | chr1:739715-743819 FORWARD LENGTH=734	Case;Control	1	88023.814453125	0		0		4	625514.1230469;604293.6992188;829818.9453125;1529575.820313	1	284530.1484375	1	12848116.08594	0		1	84691.546875	0		1	10621089.05469	1	1051674.441406	4	450349.2890625;1523407.117188;3424312.296875;1919879.021484	14
nMSIYAPSHFPDK(242.073)ATM(15.995)LNSDLNRc	nMSIYAPSHFPDK(242.073)ATM(15.995)LNSDLNRc	nMSIYAPSHFPDKATMLNSDLNRc	AT3G60660.1	AT3G60660.1	| Symbols: | unknown protein; CONTAINS InterPro DOMAIN/s: Protein of unknown function DUF1395 (InterPro:IPR009829); Has 131 Blast hits to 131 proteins in 44 species: Archae - 0; Bacteria - 0; Metazoa - 83; Fungi - 0; Plants - 45; Viruses - 0; Other Eukaryotes - 3 (source: NCBI BLink). | chr3:22421481-22423167 FORWARD LENGTH=272	Case;Control	1	756248.90625	0		1	541567.6875	0		0		0		0		0		0		1	1202718.429687	0		0		3
nTPPTPQDEM(15.995)Rc	nTPPTPQDEM(15.995)Rc	nTPPTPQDEMRc	AT1G53310.1	AT1G53310.1;AT1G53310.2;AT1G53310.3;AT2G42600.1;AT2G42600.2;AT3G14940.1	| Symbols: ATPPC1, PEPC1, ATPEPC1, PPC1 | phosphoenolpyruvate carboxylase 1 | chr1:19884261-19888070 REVERSE LENGTH=967	Case;Control	0		1	276072.0703125	1	259475.4589844	1	5258031.767578	1	239527.1503906	1	4345370.412109	0		1	160761.637207	0		1	19706336.15625	1	7517899.3125	1	50405094.92187	9
nNVSTTASAHSLQGK(226.078)TAYANTLLPYGKc	nNVSTTASAHSLQGK(226.078)TAYANTLLPYGKc	nNVSTTASAHSLQGKTAYANTLLPYGKc	AT3G17330.1	AT3G17330.1;AT3G17330.2	| Symbols: ECT6 | evolutionarily conserved C-terminal region 6 | chr3:5917253-5919458 REVERSE LENGTH=595	Case;Control	0		0		1	622774.2910156	0		0		0		0		0		1	5988211.921875	1	3314688.039063	1	22679651.1875	0		4
nTLSSTAQTTIEIDSLFDGIDFYAPITRc	nTLSSTAQTTIEIDSLFDGIDFYAPITRc	nTLSSTAQTTIEIDSLFDGIDFYAPITRc	AT3G09440.1	AT3G09440.1;AT3G09440.2	| Symbols: | Heat shock protein 70 (Hsp 70) family protein | chr3:2903434-2905632 REVERSE LENGTH=649	Case	1	401569.1914062	0		1	367409.5625	0		1	214170.796875	0		0		0		2	156167.1240234;110708.8398437	0		1	376886.1230469	0		6
nAVEILEQLVETGSETMDVRc	nAVEILEQLVETGSETMDVRc	nAVEILEQLVETGSETMDVRc	AT3G03960.1	AT3G03960.1	| Symbols: | TCP-1/cpn60 chaperonin family protein | chr3:1024432-1027604 FORWARD LENGTH=549	Case	0		0		0		0		1	778920.0195312	0		3	119547.7988281;186556.5976562;236973.3457031	0		3	349834.1621094;405058.46875;191702.1386719	0		1	718178.75	0		8
nIPAFSFAWLELVSHRc	nIPAFSFAWLELVSHRc	nIPAFSFAWLELVSHRc	AT1G02080.1	AT1G02080.1;AT1G02080.2	| Symbols: | transcription regulators | chr1:373335-386682 FORWARD LENGTH=2431	Case	0		0		1	113002.5078125	0		0		0		0		0		0		0		1	424431.4121094	0		2
nFWADFIDKKc	nFWADFIDKKc	nFWADFIDKKc	AT1G78380.1	AT1G17170.1;AT1G78380.1	| Symbols: ATGSTU19, GST8, GSTU19 | glutathione S-transferase TAU 19 | chr1:29486659-29487819 REVERSE LENGTH=219	Case;Control	0		1	357545.5527344	0		0		1	669856.859375	0		0		0		1	1079537.09375	0		1	1395876.765625	0		4
nHWITFNEPWVFSHAGYDVGKc	nHWITFNEPWVFSHAGYDVGKc	nHWITFNEPWVFSHAGYDVGKc	AT3G09260.1	AT3G09260.1	| Symbols: PYK10, PSR3.1, BGLU23, LEB | Glycosyl hydrolase superfamily protein | chr3:2840657-2843730 REVERSE LENGTH=524	Case	0		0		0		0		1	1190456.117188	0		0		0		0		0		1	6384640.578125	0		2
nLAYWRNHIVVQILSAVGVAPKc	nLAYWRNHIVVQILSAVGVAPKc	nLAYWRNHIVVQILSAVGVAPKc	AT1G20330.1	AT1G20330.1	| Symbols: SMT2, CVP1, FRL1 | sterol methyltransferase 2 | chr1:7038968-7040053 REVERSE LENGTH=361	Case	0		0		1	186238.5859375	0		0		0		0		0		0		0		1	1089062.15625	0		2
nQTLASK(226.078)SASPSPSRc	nQTLASK(226.078)SASPSPSRc	nQTLASKSASPSPSRc	AT2G32850.1	AT2G32850.1;AT2G32850.2	| Symbols: | Protein kinase superfamily protein | chr2:13935448-13937977 REVERSE LENGTH=650	Case	0		0		0		0		1	110965.2578125	0		0		0		1	44795.064453125	0		0		0		2
nGGLYEGWLPHLFVGNLLKc	nGGLYEGWLPHLFVGNLLKc	nGGLYEGWLPHLFVGNLLKc	AT1G68010.1	AT1G68010.1;AT1G68010.2	| Symbols: HPR, ATHPR1 | hydroxypyruvate reductase | chr1:25493418-25495720 FORWARD LENGTH=386	Case;Control	0		1	114816.4221191	0		0		1	1027044.4375	0		1	249077.1640625	0		0		0		1	877221.0507813	0		4
nLLMLVLAAVIKc	nLLMLVLAAVIKc	nLLMLVLAAVIKc	AT5G65460.1	AT5G10470.1;AT5G10470.2;AT5G65460.1	| Symbols: KCA2, KAC2 | kinesin like protein for actin based chloroplast movement 2 | chr5:26161831-26169001 REVERSE LENGTH=1264	Case	0		0		1	102932.421875	0		1	139602.0449219	0		0		0		0		0		1	451287.078125	0		3
nFRPPPPQGDEAEVPESDM(15.995)GQSSSNEPEVEKc	nFRPPPPQGDEAEVPESDM(15.995)GQSSSNEPEVEKc	nFRPPPPQGDEAEVPESDMGQSSSNEPEVEKc	AT1G12270.1	AT1G12270.1	| Symbols: Hop1 | stress-inducible protein, putative | chr1:4172105-4174575 FORWARD LENGTH=572	Case;Control	0		1	66406.3076171875	0		2	816869.75;252149.5234375	1	84302.1875	4	280701.2734375;605049.9648438;481235.7421875;105657.4726563	1	416460.6367188	0		1	349554.59375	4	2146269.1875;2529534.757812;6015296.421875;3348440.15625	1	1277234.921875	6	52494.8359375;689539.875;850604.7675781;4684982.125;1669673.347656;604812.6015625	21
nGFGFVTFKDEKc	nGFGFVTFKDEKc	nGFGFVTFKDEKc	AT2G21660.1	AT2G21660.1;AT2G21660.2;AT4G39260.1;AT4G39260.2;AT4G39260.3;AT4G39260.4	| Symbols: ATGRP7, CCR2, GR-RBP7, GRP7 | cold, circadian rhythm, and rna binding 2 | chr2:9265477-9266316 REVERSE LENGTH=176	Case	0		0		2	744702.2050781;758281.1679687	0		0		0		0		0		0		0		1	942047.9296875	0		3
nEGPPVFEQPEM(15.995)TYEKc	nEGPPVFEQPEM(15.995)TYEKc	nEGPPVFEQPEMTYEKc	AT2G39730.1	AT2G39730.1;AT2G39730.2;AT2G39730.3	| Symbols: RCA | rubisco activase | chr2:16570951-16573345 REVERSE LENGTH=474	Case;Control	0		1	202813.4160156	1	352713.5625	2	598116.578125;227804.6992187	1	291039.515625	1	701824.859375	0		1	61116.8984375	0		0		1	1226840.25	2	341166.0859375;1126951.375	10
nGKRPIHSILIANNGMAAVKc	nGKRPIHSILIANNGMAAVKc	nGKRPIHSILIANNGMAAVKc	AT1G36160.1	AT1G36160.1;AT1G36160.2	| Symbols: ACC1, AT-ACC1, EMB22, GK, PAS3 | acetyl-CoA carboxylase 1 | chr1:13534196-13543773 FORWARD LENGTH=2254	Case	0		0		0		0		1	1653401.195313	0		0		0		0		0		1	1232338.740234	0		2
nLISAGIVQM(15.995)Kc	nLISAGIVQM(15.995)Kc	nLISAGIVQMKc	AT1G12270.1	AT1G12270.1	| Symbols: Hop1 | stress-inducible protein, putative | chr1:4172105-4174575 FORWARD LENGTH=572	Case;Control	2	115718.1230469;749990.4472656	0		1	2811324.328125	6	3029829.777344;3340427.261719;3293767.183594;2849890.433594;3213588.003906;1514811.179687	0		2	3054249.421875;12806960.57812	1	331800.4404297	0		2	1256022.191406;376791.7578125	2	49467595.5625;7421964.46875	1	4779483.8125	4	974918.6699219;2794151.292969;4504628.615234;1293020.289063	21
nTLDKNLATSLFKc	nTLDKNLATSLFKc	nTLDKNLATSLFKc	AT3G62870.1	AT2G47610.1;AT3G62870.1	| Symbols: | Ribosomal protein L7Ae/L30e/S12e/Gadd45 family protein | chr3:23242862-23244273 REVERSE LENGTH=256	Case;Control	0		1	1168459.337891	0		1	761828.3164063	1	1076891.902344	0		0		0		1	811910.6054687	0		1	4635077.515625	0		5
nTYFNDLTTEAARc	nTYFNDLTTEAARc	nTYFNDLTTEAARc	AT1G79200.1	AT1G79200.1	| Symbols: | unknown protein; Has 30201 Blast hits to 17322 proteins in 780 species: Archae - 12; Bacteria - 1396; Metazoa - 17338; Fungi - 3422; Plants - 5037; Viruses - 0; Other Eukaryotes - 2996 (source: NCBI BLink). | chr1:29794404-29795711 FORWARD LENGTH=159	Case;Control	0		0		0		0		1	921806.4492187	0		0		0		0		0		0		1	596407.4179687	2
nAAAIAAILESRc	nAAAIAAILESRc	nAAAIAAILESRc	AT5G67530.1	AT5G67530.1	| Symbols: ATPUB49, PUB49 | plant U-box 49 | chr5:26941260-26943878 FORWARD LENGTH=595	Case;Control	0		0		0		1	1810474.796875	0		1	1550411.605469	0		0		1	723133.3046875	1	2682516.148438	1	6326290.757813	0		5
nANLLK(242.073)HEYHARc	nANLLK(242.073)HEYHARc	nANLLKHEYHARc	AT3G61140.1	AT3G61140.1	| Symbols: FUS6, ATFUS6, CSN1, COP11, EMB78, ATSK31, SK31 | 26S proteasome, regulatory subunit Rpn7;Proteasome component (PCI) domain | chr3:22626335-22628895 FORWARD LENGTH=441	Case;Control	1	254530.8188477	1	3176449.804688	0		1	2928031.152344	0		0		1	261952.1552734	1	997832.0898438	1	9023732.578125	0		1	29508458.20312	0		7
nTVIWM(15.995)GKc	nTVIWM(15.995)GKc	nTVIWMGKc	AT1G56070.1	AT1G56070.1;AT3G12915.1;AT3G12915.2	| Symbols: LOS1 | Ribosomal protein S5/Elongation factor G/III/V family protein | chr1:20968245-20971077 REVERSE LENGTH=843	Case;Control	0		0		2	106121.3164062;87431.0258789062	0		1	128018.4781494	1	4108061.195312	0		0		2	245674.0285645;262169.8769531	0		1	323713.3203125	1	11937055.57031	8
nNADDIFSEFFGVSRPSGPSGPRc	nNADDIFSEFFGVSRPSGPSGPRc	nNADDIFSEFFGVSRPSGPSGPRc	AT2G20550.1	AT2G20550.1;AT2G20550.2	| Symbols: | HSP40/DnaJ peptide-binding protein | chr2:8846051-8847113 REVERSE LENGTH=284	Case	1	1025334.859375	0		1	1631667.21875	0		1	2663340.546875	0		0		0		1	968472.7148437	0		1	2968608.1875	0		5
nTLNSGNSANKVSARc	nTLNSGNSANKVSARc	nTLNSGNSANKVSARc	AT4G24680.1	AT4G24680.1	| Symbols: MOS1 | modifier of snc1 | chr4:12733425-12739737 FORWARD LENGTH=1427	Case;Control	0		0		0		0		0		1	1284835.172852	0		0		1	664684.2207031	0		0		0		2
nFASFETIVEMIYKc	nFASFETIVEMIYKc	nFASFETIVEMIYKc	AT5G14040.1	AT5G14040.1	| Symbols: PHT3;1 | phosphate transporter 3;1 | chr5:4531059-4532965 REVERSE LENGTH=375	Case	0		0		1	286783.7646484	0		1	839662.2792969	0		0		0		1	456245.2109375	0		1	890689.4648438	0		4
nTSSSLSHQQQQFQQQPNRc	nTSSSLSHQQQQFQQQPNRc	nTSSSLSHQQQQFQQQPNRc	AT1G79000.1	AT1G79000.1;AT1G79000.2	| Symbols: HAC1, PCAT2, ATHPCAT2, ATHAC1 | histone acetyltransferase of the CBP family 1 | chr1:29716933-29723984 REVERSE LENGTH=1697	Case;Control	0		1	280448.8945312	0		0		0		0		0		0		1	3770832.671875	0		1	567534.234375	0		3
nTRITFFSGFYHTKc	nTRITFFSGFYHTKc	nTRITFFSGFYHTKc	AT3G08030.1	AT3G08030.1;AT3G08030.2	| Symbols: | Protein of unknown function, DUF642 | chr3:2564191-2565819 FORWARD LENGTH=365	Case	1	579203.234375	0		0		0		2	1289580.828125;3270944.234375	0		0		0		2	578123.4199219;822670.34375	0		2	1693055.507813;3490930.714844	0		7
nSTVHDVVLVGGSTRc	nSTVHDVVLVGGSTRc	nSTVHDVVLVGGSTRc	AT5G02500.1	AT5G02500.1;AT5G02500.2	| Symbols: HSC70-1, HSP70-1, AT-HSC70-1, HSC70 | heat shock cognate protein 70-1 | chr5:554055-556334 REVERSE LENGTH=651	Case;Control	0		1	123099.0012207	1	758771.5166016	0		4	150604.1655273;190472.5917969;38945.4155273438;638143.5239258	1	1064183	1	547464.5166016	0		1	9472910.71875	0		2	1555463.21875;254223.4726563	0		11
nAFGDK(226.078)SLKc	nAFGDK(226.078)SLKc	nAFGDKSLKc	AT4G28400.1	AT1G34750.1;AT2G20630.1;AT2G20630.2;AT3G15260.1;AT3G15260.2;AT4G28400.1	| Symbols: | Protein phosphatase 2C family protein | chr4:14048499-14050118 FORWARD LENGTH=283	Case;Control	0		1	663516.4765625	1	4664404.398438	0		0		0		0		0		0		1	160357480.1484	0		0		3
nIAPHVM(15.995)M(15.995)TWIFLNQITKc	nIAPHVM(15.995)M(15.995)TWIFLNQITKc	nIAPHVMMTWIFLNQITKc	AT5G19760.1	AT5G19760.1	| Symbols: | Mitochondrial substrate carrier family protein | chr5:6679591-6681845 REVERSE LENGTH=298	Case;Control	0		1	229707.2832031	0		0		0		0		0		0		1	2368038.015625	0		0		0		2
nMILIALYPVVRc	nMILIALYPVVRc	nMILIALYPVVRc	AT2G25430.1	AT2G25430.1	| Symbols: | epsin N-terminal homology (ENTH) domain-containing protein / clathrin assembly protein-related | chr2:10822716-10824677 FORWARD LENGTH=653	Case;Control	1	727473.5976562	1	580339.0996094	1	1547634.148438	0		1	5243202.625	0		1	347016.9882812	0		1	2759770.910156	0		1	4589368.882812	0		7
nGPLEALRPK(226.078)LQPTPQQQPRc	nGPLEALRPK(226.078)LQPTPQQQPRc	nGPLEALRPKLQPTPQQQPRc	AT1G69510.1	AT1G69510.1;AT1G69510.2;AT1G69510.3	| Symbols: | cAMP-regulated phosphoprotein 19-related protein | chr1:26126779-26127725 FORWARD LENGTH=137	Case	0		0		1	533451.8867187	0		0		0		0		0		1	1135711.9375	0		1	5523441.125	0		3
nSQAETGEIKc	nSQAETGEIKc	nSQAETGEIKc	ATCG00490.1	ATCG00490.1	| Symbols: RBCL | ribulose-bisphosphate carboxylases | chrC:54958-56397 FORWARD LENGTH=479	Case;Control	1	114546.8308105	2	84319.1995849609;111951.3276367	1	2856325.405273	3	1116317.518555;3054280.721191;869243.1391602	1	2592253.023437	1	11440471.21484	1	118842.0217285	1	467694.1298828	1	3625750.439453	1	33027053.625	1	15428745.77344	2	7606559.238281;756606.7421875	16
nTWQKDLDVMEELGVKc	nTWQKDLDVMEELGVKc	nTWQKDLDVMEELGVKc	AT5G25980.1	AT5G25980.1;AT5G25980.2;AT5G25980.3	| Symbols: TGG2, BGLU37 | glucoside glucohydrolase 2 | chr5:9072730-9075143 FORWARD LENGTH=467	Case	0		0		0		0		1	2133637.78125	0		0		0		0		0		1	5784118.890625	0		2
nTADGDEGGKHQLITATVNGGKc	nTADGDEGGKHQLITATVNGGKc	nTADGDEGGKHQLITATVNGGKc	AT2G30790.1	AT1G06680.1;AT1G06680.2;AT2G30790.1	| Symbols: PSBP-2 | photosystem II subunit P-2 | chr2:13119047-13119596 REVERSE LENGTH=125	Case;Control	0		0		0		0		0		2	430345.9101562;460725.828125	0		1	2437338.65625	0		0		3	5468215.34375;11116260.21875;1141015.34375	0		6
nLVLVGSTGTM(15.995)Rc	nLVLVGSTGTM(15.995)Rc	nLVLVGSTGTMRc	AT4G02510.1	AT4G02510.1	| Symbols: TOC159, TOC86, PPI2, TOC160, ATTOC159 | translocon at the outer envelope membrane of chloroplasts 159 | chr4:1104766-1109360 FORWARD LENGTH=1503	Case;Control	1	439625.3779297	0		0		2	1247393.789062;1156439.886719	0		1	598850.9140625	0		0		1	469551.625	2	2755093.421875;6863212.382812	0		3	272917.4814453;1071113.373047;1172182.832031	10
nANGLEK(242.073)GM(15.995)TYAEVIKc	nANGLEK(242.073)GM(15.995)TYAEVIKc	nANGLEKGMTYAEVIKc	AT4G02510.1	AT4G02510.1	| Symbols: TOC159, TOC86, PPI2, TOC160, ATTOC159 | translocon at the outer envelope membrane of chloroplasts 159 | chr4:1104766-1109360 FORWARD LENGTH=1503	Case;Control	1	135307.0585938	1	83344.41015625	1	163368.8828125	2	192062.4804688;210490.7167969	1	199500.8007813	1	173635.109375	0		1	71952.50390625	1	1229036.5	2	3958921.59375;1092275.941406	1	1170266.6875	0		12
nSGGYGGYGGEFGGYGGGGYGGGVGPYRGEPALGYSGRc	nSGGYGGYGGEFGGYGGGGYGGGVGPYRGEPALGYSGRc	nSGGYGGYGGEFGGYGGGGYGGGVGPYRGEPALGYSGRc	AT5G40490.1	AT5G40490.1	| Symbols: | RNA-binding (RRM/RBD/RNP motifs) family protein | chr5:16225483-16227423 FORWARD LENGTH=423	Case;Control	1	312048.6484375	2	200860.5078125;402648.828125	2	568526.921875;198582.90625	0		1	1459739.28125	1	247038.2070313	0		1	257746	1	6241158.96875	0		1	23976078	0		10
nKPWSLSFSFGRc	nKPWSLSFSFGRc	nKPWSLSFSFGRc	AT2G36460.1	AT2G36460.1;AT2G36460.2;AT3G52930.1	| Symbols: | Aldolase superfamily protein | chr2:15296929-15298387 REVERSE LENGTH=358	Case	1	3011895.65625	0		1	944508.3125	0		1	1214297.03125	0		1	2424639.101563	0		1	1071082.507812	0		2	5093952.671875;9356716.5625	0		7
nVNK(226.078)DGVRc	nVNK(226.078)DGVRc	nVNKDGVRc	AT4G29810.1	AT4G29810.1;AT4G29810.2;AT4G29810.3	| Symbols: ATMKK2, MKK2, MK1 | MAP kinase kinase 2 | chr4:14593299-14595241 REVERSE LENGTH=363	Case	6	107854.9643555;813653.9543457;1552838.167236;198910.3857422;84910.5688476562;155657.2451172	0		3	1822303.869141;6780584.507812;1582126.37793	0		1	16165739.10937	0		3	183623.223877;1141903.25;1035539.401367	0		0		0		3	349419.105835;231664.3061523;337571.6992187	0		16
nTIKDEGFGSLWRc	nTIKDEGFGSLWRc	nTIKDEGFGSLWRc	AT3G08580.1	AT3G08580.1;AT3G08580.2	| Symbols: AAC1 | ADP/ATP carrier 1 | chr3:2605706-2607030 REVERSE LENGTH=381	Case;Control	1	722740.8164063	1	1923236.569336	0		0		1	18955337.34375	0		0		0		1	5042556.867187	0		1	15389269.125	0		5
nVLPFFHFYRc	nVLPFFHFYRc	nVLPFFHFYRc	AT4G29670.1	AT4G29670.1;AT4G29670.2	| Symbols: ACHT2 | atypical CYS HIS rich thioredoxin 2 | chr4:14535772-14537108 REVERSE LENGTH=235	Case	0		0		1	1050532.738281	0		1	451408.078125	0		0		0		1	417038.0390625	0		1	527989.09375	0		4
nFASASLK(242.073)PARc	nFASASLK(242.073)PARc	nFASASLKPARc	AT3G48860.1	AT3G48860.1;AT3G48860.2	| Symbols: | unknown protein; INVOLVED IN: biological_process unknown; LOCATED IN: plasma membrane; EXPRESSED IN: 22 plant structures; EXPRESSED DURING: 13 growth stages; BEST Arabidopsis thaliana protein match is: unknown protein (TAIR:AT5G23700.1); Has 12232 Blast hits to 9546 proteins in 892 species: Archae - 172; Bacteria - 1174; Metazoa - 6487; Fungi - 1343; Plants - 856; Viruses - 50; Other…	Case;Control	1	45734.3041992188	1	78188.32421875	1	529861.875	0		2	189733.7021484;800959.5380859	0		1	152310.5546875	1	34922.9287109375	1	981970.0722656	2	3322510.804688;3725990.285156	1	3305909.921875	0		11
nFLTQSGTFK(226.078)DGDLRc	nFLTQSGTFK(226.078)DGDLRc	nFLTQSGTFKDGDLRc	AT4G26070.2	AT4G26070.1;AT4G26070.2;AT4G26070.3;AT4G29810.1	| Symbols: MEK1, NMAPKK, ATMEK1, MKK1 | MAP kinase/ ERK kinase 1 | chr4:13217797-13219695 FORWARD LENGTH=354	Case;Control	1	478989.6367187	0		1	1892036.25	0		2	4070849.28125;1933878.757813	0		0		1	91482.6923828125	2	6163944.515625;3690657.101563	2	6812146.28125;2941425.28125	2	1185637.1875;6335247.46875	0		11
nGIYYVM(15.995)DYFKc	nGIYYVM(15.995)DYFKc	nGIYYVMDYFKc	AT5G26000.1	AT5G26000.1;AT5G26000.2	| Symbols: TGG1, BGLU38 | thioglucoside glucohydrolase 1 | chr5:9079678-9082347 REVERSE LENGTH=541	Case;Control	0		0		0		0		0		1	948511.9101562	0		0		1	3330157.359375	1	2184698.953125	0		1	739364.4140625	4
nLAYGGAQEYFGITPDLTTLGKc	nLAYGGAQEYFGITPDLTTLGKc	nLAYGGAQEYFGITPDLTTLGKc	AT3G48730.1	AT3G48730.1;AT5G63570.1	| Symbols: GSA2 | glutamate-1-semialdehyde 2,1-aminomutase 2 | chr3:18049697-18051550 FORWARD LENGTH=472	Case;Control	0		0		0		1	113418.6054688	0		2	134515.15625;181803.8476563	0		0		1	590387.4921875	1	1621474.75	0		1	234628.4609375	6
nVGANK(226.078)FPERc	nVGANK(226.078)FPERc	nVGANKFPERc	AT1G01620.1	AT1G01620.1;AT2G45960.1;AT2G45960.2;AT2G45960.3;AT3G61430.1;AT3G61430.2;AT4G00430.1;AT4G00430.2	| Symbols: PIP1C, TMP-B, PIP1;3 | plasma membrane intrinsic protein 1C | chr1:225986-227176 REVERSE LENGTH=286	Case;Control	0		1	274195.6757812	0		0		0		0		0		1	342376.5087891	1	2406120.035156	0		0		0		3
nAKVAVFAGGVDTTATETK(226.078)GTVLIHSAEQLENYAKc	nAKVAVFAGGVDTTATETK(226.078)GTVLIHSAEQLENYAKc	nAKVAVFAGGVDTTATETKGTVLIHSAEQLENYAKc	AT3G03960.1	AT3G03960.1	| Symbols: | TCP-1/cpn60 chaperonin family protein | chr3:1024432-1027604 FORWARD LENGTH=549	Case	0		0		1	971445.3203125	0		0		0		0		0		1	4987810.261719	0		2	23462486.74219;2657970.84375	0		4
nFGIVEGLMTTVHSITATQK(242.073)TVDGPSM(15.995)Kc	nFGIVEGLMTTVHSITATQK(242.073)TVDGPSM(15.995)Kc	nFGIVEGLMTTVHSITATQKTVDGPSMKc	AT3G04120.1	AT1G13440.1;AT3G04120.1	| Symbols: GAPC, GAPC-1, GAPC1 | glyceraldehyde-3-phosphate dehydrogenase C subunit 1 | chr3:1081077-1083131 FORWARD LENGTH=338	Case	0		0		0		0		1	512744.1992188	0		0		0		0		0		1	2411605.789063	0		2
nSSLPTVKc	nSSLPTVKc	nSSLPTVKc	AT5G16390.1	AT5G16390.1;AT5G16390.2	| Symbols: CAC1, CAC1A, BCCP, BCCP1 | chloroplastic acetylcoenzyme A carboxylase 1 | chr5:5361098-5363020 REVERSE LENGTH=280	Case;Control	0		1	369853.953125	1	446219.7050781	10	324792.0859375;154018.1074219;183066.0283203;813306.5371094;45465.9360351562;34225.9528808594;49900.9130859375;51683.0732421875;57020.0400390625;77339.1560058594	0		3	503166.9746094;278518.2871094;56933.8452148438	1	115866.8945313	1	174830.4707031	1	285921.984375	1	27093700.25	1	1709001.484375	1	9359608.203125	21
nTILSDLITVYAKc	nTILSDLITVYAKc	nTILSDLITVYAKc	AT5G26742.3	AT5G26742.1;AT5G26742.2;AT5G26742.3	| Symbols: emb1138 | DEAD box RNA helicase (RH3) | chr5:9285540-9288618 REVERSE LENGTH=655	Case	0		0		1	492265.9140625	0		1	415363.9609375	0		0		0		1	812347.2421875	0		1	1117916.261719	0		4
nGFGFVTYADSSVVDKVIQDNHIIIGKc	nGFGFVTYADSSVVDKVIQDNHIIIGKc	nGFGFVTYADSSVVDKVIQDNHIIIGKc	AT5G40490.1	AT5G40490.1	| Symbols: | RNA-binding (RRM/RBD/RNP motifs) family protein | chr5:16225483-16227423 FORWARD LENGTH=423	Case	1	1903136.90625	0		0		0		0		0		0		0		1	2561507.425781	0		2	3769399.9375;8997275.296875	0		4
nTM(15.995)TALQGKc	nTM(15.995)TALQGKc	nTMTALQGKc	AT5G26360.1	AT5G26360.1	| Symbols: | TCP-1/cpn60 chaperonin family protein | chr5:9255561-9258891 REVERSE LENGTH=555	Case;Control	1	91584.4626464844	0		0		0		1	1962427.435547	0		0		0		1	1893140.322266	0		1	573210.9360352	1	2979564.828125	5
nIGYPIIIKPTHGGGGKc	nIGYPIIIKPTHGGGGKc	nIGYPIIIKPTHGGGGKc	AT1G03090.2	AT1G03090.1;AT1G03090.2	| Symbols: MCCA | methylcrotonyl-CoA carboxylase alpha chain, mitochondrial / 3-methylcrotonyl-CoA carboxylase 1 (MCCA) | chr1:739715-743819 FORWARD LENGTH=734	Case;Control	2	436328.4667969;940257.9257812	2	240397.9604492;1182312.783203	2	2666189.261719;1109325.388672	1	1085560.125	3	1429402.371094;598662.078125;512633.4296875	1	1648660.96875	1	602369.8515625	0		1	579602.5488281	0		2	8539022.693359;3968618.875	0		15
nQKQM(15.995)GLPTSEELQK(226.078)QEILKc	nQKQM(15.995)GLPTSEELQK(226.078)QEILKc	nQKQMGLPTSEELQKQEILKc	AT5G53400.1	AT5G53400.1	| Symbols: BOB1 | HSP20-like chaperones superfamily protein | chr5:21661588-21663383 FORWARD LENGTH=304	Case	1	6693002.453125	0		0		0		1	361937.25	0		1	268864.5371094	0		1	17733357.8125	0		2	7915057.6875;2376369.3125	0		6
nTILLTYKc	nTILLTYKc	nTILLTYKc	AT5G25754.1	AT5G25754.1;AT5G25757.1	| Symbols: | RNA polymerase I-associated factor PAF67 | chr5:8953564-8955511 FORWARD LENGTH=514	Case	0		0		0		0		1	1236056	0		0		0		0		0		1	1443648.511719	0		2
nGLRPPVLK(226.078)PPPAM(15.995)Kc	nGLRPPVLK(226.078)PPPAM(15.995)Kc	nGLRPPVLKPPPAMKc	AT4G08500.1	AT4G08500.1	| Symbols: MEKK1, ATMEKK1, MAPKKK8, ARAKIN | MAPK/ERK kinase kinase 1 | chr4:5404272-5407062 REVERSE LENGTH=608	Case;Control	0		0		1	2411184.507813	0		0		0		0		0		0		1	6399084.789063	0		0		2
nSSLYYVNLVGIRc	nSSLYYVNLVGIRc	nSSLYYVNLVGIRc	AT3G54400.1	AT3G54400.1	| Symbols: | Eukaryotic aspartyl protease family protein | chr3:20140291-20142599 REVERSE LENGTH=425	Case	0		0		0		0		1	3077344.257812	0		0		0		1	3441485.671875	0		0		0		2
nM(15.995)VLFPK(226.078)SPSPVNKc	nM(15.995)VLFPK(226.078)SPSPVNKc	nMVLFPKSPSPVNKc	AT1G43690.1	AT1G43690.1	| Symbols: | ubiquitin interaction motif-containing protein | chr1:16478519-16482589 FORWARD LENGTH=599	Case;Control	0		1	618889.3710938	3	209765.9277344;1240723.066406;531534.4414063	1	1124419.75	2	7289076.609375;3239050.203125	0		1	279217.9023437	1	70883.390625	2	5597984.828125;5743447.101563	2	9463902.890625;4262251.929688	2	3997167.109375;4406981.03125	0		15
nTNLQYQYLTQQGRc	nTNLQYQYLTQQGRc	nTNLQYQYLTQQGRc	AT5G61020.1	AT5G61020.1;AT5G61020.2	| Symbols: ECT3 | evolutionarily conserved C-terminal region 3 | chr5:24557485-24559780 REVERSE LENGTH=495	Case;Control	0		0		1	401519.9453125	0		1	457839.0546875	0		0		0		1	767261.234375	0		1	1057934.984375	1	815975.4921875	5
nTFKVWDLSKc	nTFKVWDLSKc	nTFKVWDLSKc	AT1G15750.1	AT1G15750.1;AT1G15750.2;AT1G15750.3;AT1G15750.4;AT1G80490.1;AT1G80490.2	| Symbols: WSIP1, TPL | Transducin family protein / WD-40 repeat family protein | chr1:5415086-5420359 REVERSE LENGTH=1131	Case	0		0		0		0		1	722779.8554688	0		0		0		0		0		1	495741.46875	0		2
nLAM(15.995)VAFLGFAVQAAATGKc	nLAM(15.995)VAFLGFAVQAAATGKc	nLAMVAFLGFAVQAAATGKc	AT5G01530.1	AT5G01530.1	| Symbols: LHCB4.1 | light harvesting complex photosystem II | chr5:209084-210243 FORWARD LENGTH=290	Case;Control	2	1337374.09375;311204.0742187	2	272647.6894531;754227.8242187	8	811550.9082031;306299.2363281;360321.03125;412994.2236328;482046.21875;486194.015625;1013918.359375;1493368.652344	1	741725.296875	4	193342.7011719;856976.4804687;748158.2304687;1059039.25	3	653875.1171875;889582.9238281;113316.1933594	2	710735.28125;133774.46875	0		5	813776.1445312;2199182.445313;1431403.492188;1082687.34375;563982.0625	0		4	1650468.65625;7725959.101563;2671461.15625;2508492.804688	5	181348.4609375;637187.09375;425245.2578125;696516.5625;258800.5429688	36
nVSPEVIAEHTVRc	nVSPEVIAEHTVRc	nVSPEVIAEHTVRc	AT3G52930.1	AT3G52930.1	| Symbols: | Aldolase superfamily protein | chr3:19627383-19628874 REVERSE LENGTH=358	Case;Control	0		0		0		1	862224.7421875	1	392439.1933594	1	2023750.492187	1	379258.355957	0		0		4	3061508.287109;1019572.746094;1994789.056641;360504.4140625	0		1	821184.8769531	9
nNLYGEVIGTRc	nNLYGEVIGTRc	nNLYGEVIGTRc	AT3G08940.2	AT3G08940.1;AT3G08940.2	| Symbols: LHCB4.2 | light harvesting complex photosystem II | chr3:2717717-2718665 FORWARD LENGTH=287	Case;Control	1	1581430.332031	0		0		0		0		1	1490003.050781	0		0		0		1	4151406.78125	0		1	4176239.976563	4
nKGVLFIDFPPVLQLQLKc	nKGVLFIDFPPVLQLQLKc	nKGVLFIDFPPVLQLQLKc	AT3G11910.1	AT3G11910.1;AT3G11910.2;AT5G06600.1;AT5G06600.2;AT5G06600.3	| Symbols: UBP13 | ubiquitin-specific protease 13 | chr3:3761758-3770290 REVERSE LENGTH=1115	Case;Control	1	462283.296875	0		1	173022.1933594	0		0		0		0		0		0		1	718528.578125	1	446321.0703125	0		4
nISALSEAGVIYVMTHDSIGLGEDGPTHQPIEHIASFRc	nISALSEAGVIYVMTHDSIGLGEDGPTHQPIEHIASFRc	nISALSEAGVIYVMTHDSIGLGEDGPTHQPIEHIASFRc	AT3G60750.1	AT3G60750.1;AT3G60750.2	| Symbols: | Transketolase | chr3:22454004-22456824 FORWARD LENGTH=741	Case	0		0		1	1148875.558594	0		0		0		0		0		0		0		1	4502181.273438	0		2
nTVEEVFSDFRc	nTVEEVFSDFRc	nTVEEVFSDFRc	AT1G14510.1	AT1G14510.1;AT2G02470.1;AT2G02470.2	| Symbols: AL7 | alfin-like 7 | chr1:4962171-4964154 REVERSE LENGTH=252	Case	0		0		1	332410.8417969	0		0		0		0		0		1	986595.2265625	0		1	4862421.953125	0		3
nTGPGEAGGQSWTVKc	nTGPGEAGGQSWTVKc	nTGPGEAGGQSWTVKc	AT1G77490.1	AT1G77490.1	| Symbols: TAPX | thylakoidal ascorbate peroxidase | chr1:29117688-29120046 FORWARD LENGTH=426	Case	0		0		0		0		1	119546.6557617	0		0		0		1	1698655.0625	0		0		0		2
nNAYISTDAVILEQSLKc	nNAYISTDAVILEQSLKc	nNAYISTDAVILEQSLKc	AT2G20630.1	AT2G20630.1;AT2G20630.2	| Symbols: PIA1 | PP2C induced by AVRRPM1 | chr2:8897826-8899648 REVERSE LENGTH=279	Case;Control	0		0		0		0		1	1259163.792969	1	558242.9414063	0		0		0		0		1	4059569.507813	1	477030.9296875	4
nLEDLRIPPAYTKc	nLEDLRIPPAYTKc	nLEDLRIPPAYTKc	ATCG00490.1	ATCG00490.1	| Symbols: RBCL | ribulose-bisphosphate carboxylases | chrC:54958-56397 FORWARD LENGTH=479	Case;Control	0		0		0		2	3627390.921875;1452329.875	0		7	940858.3828125;3084070.503906;2493462.707031;315449.9375;1762307.988281;1552911.060547;863592.7851562	0		0		0		3	13571034.78906;10358488.07031;7038688.890625	1	2156416.304687	1	3211749.164063	14
nAFDEVNTQLQTKc	nAFDEVNTQLQTKc	nAFDEVNTQLQTKc	AT3G52300.1	AT3G52300.1;AT3G52300.2	| Symbols: ATPQ | ATP synthase D chain, mitochondrial | chr3:19396689-19398119 FORWARD LENGTH=168	Case;Control	1	52585.92578125	0		0		0		0		1	1489267.324219	0		0		0		1	3917687.710937	0		1	215036.3945312	4
nDGPGPLHSPAVSK(242.073)SASMNTRc	nDGPGPLHSPAVSK(242.073)SASMNTRc	nDGPGPLHSPAVSKSASMNTRc	AT5G57870.1	AT5G57870.1;AT5G57870.2	| Symbols: eIFiso4G1 | MIF4G domain-containing protein / MA3 domain-containing protein | chr5:23439755-23443433 FORWARD LENGTH=780	Case;Control	1	564593.1191406	1	396727.890625	0		0		1	1636103.085938	0		1	468943.2929688	0		1	5578200.390625	1	3506965.8125	1	10303156.39453	1	539544.609375	8
n(226.078)GIM(15.995)EAERKc	n(226.078)GIM(15.995)EAERKc	nGIMEAERKc	AT4G34230.1	AT4G34230.1;AT4G34230.2	| Symbols: CAD5, ATCAD5, CAD-5 | cinnamyl alcohol dehydrogenase 5 | chr4:16386898-16388666 REVERSE LENGTH=357	Case	0		0		2	118084.5266113;90415.7631835938	0		3	268375.1906738;220594.0527344;126812.5241699	0		0		0		2	1386047.233398;267914.1015625	0		2	360000.1347656;998380.78125	0		9
nFGLAPSANRc	nFGLAPSANRc	nFGLAPSANRc	AT1G30380.1	AT1G30380.1	| Symbols: PSAK | photosystem I subunit K | chr1:10722325-10723013 FORWARD LENGTH=130	Case;Control	0		0		0		0		0		1	3111813.384766	0		0		0		1	24572381.875	1	309977.4609375	1	11450840.29688	4
nGIVDSEDLPLNISRc	nGIVDSEDLPLNISRc	nGIVDSEDLPLNISRc	AT5G56000.1	AT5G56000.1;AT5G56010.1;AT5G56030.1;AT5G56030.2	| Symbols: Hsp81.4, AtHsp90.4 | HEAT SHOCK PROTEIN 81.4 | chr5:22677602-22680067 REVERSE LENGTH=699	Case;Control	0		0		0		1	1384321.867187	0		0		1	499155.9296875	0		0		1	9785545.984375	0		0		3
nLSYLSGVTIMEAAARc	nLSYLSGVTIMEAAARc	nLSYLSGVTIMEAAARc	AT1G03090.2	AT1G03090.1;AT1G03090.2	| Symbols: MCCA | methylcrotonyl-CoA carboxylase alpha chain, mitochondrial / 3-methylcrotonyl-CoA carboxylase 1 (MCCA) | chr1:739715-743819 FORWARD LENGTH=734	Case;Control	0		1	830231.2539063	1	4485309.28125	0		2	4859185.8125;599240.21875	0		0		1	111989.1855469	2	5110995.90625;687530	0		2	801727.6875;4019185.671875	1	2467246.25	10
nSLLQTFEAKc	nSLLQTFEAKc	nSLLQTFEAKc	AT2G30930.1	AT2G30930.1	| Symbols: | unknown protein; FUNCTIONS IN: molecular_function unknown; INVOLVED IN: biological_process unknown; LOCATED IN: chloroplast, plasma membrane, membrane; EXPRESSED IN: 24 plant structures; EXPRESSED DURING: 14 growth stages; BEST Arabidopsis thaliana protein match is: unknown protein (TAIR:AT1G06540.1); Has 194 Blast hits to 176 proteins in 78 species: Archae - 0; Bacteria - 101; Metaz…	Case;Control	0		0		0		0		1	1568333.757813	1	1031834.707031	0		0		1	404782.2011719	0		0		0		3
nSTGISLYYEM(15.995)TDESLKc	nSTGISLYYEM(15.995)TDESLKc	nSTGISLYYEMTDESLKc	AT1G56070.1	AT1G56070.1	| Symbols: LOS1 | Ribosomal protein S5/Elongation factor G/III/V family protein | chr1:20968245-20971077 REVERSE LENGTH=843	Case;Control	0		0		0		0		1	478001.03125	1	385211.734375	0		0		0		0		0		1	887826.90625	3
nDGDLRVNK(226.078)DGVRc	nDGDLRVNK(226.078)DGVRc	nDGDLRVNKDGVRc	AT4G29810.1	AT4G29810.1;AT4G29810.2;AT4G29810.3	| Symbols: ATMKK2, MKK2, MK1 | MAP kinase kinase 2 | chr4:14593299-14595241 REVERSE LENGTH=363	Case	0		0		0		0		1	1418295.994141	0		0		0		0		0		1	2092443.515625	0		2
nTSLAPGSGVVTKc	nTSLAPGSGVVTKc	nTSLAPGSGVVTKc	AT2G05710.1	AT2G05710.1;AT4G35830.1;AT4G35830.2	| Symbols: ACO3 | aconitase 3 | chr2:2141591-2146350 FORWARD LENGTH=990	Case	0		0		1	1574253.820313	0		0		0		0		0		0		0		1	507414.5693359	0		2
nSTTTGQYK(226.078)QPGIPKc	nSTTTGQYK(226.078)QPGIPKc	nSTTTGQYKQPGIPKc	AT3G17330.1	AT3G17330.1;AT3G17330.2	| Symbols: ECT6 | evolutionarily conserved C-terminal region 6 | chr3:5917253-5919458 REVERSE LENGTH=595	Case;Control	0		1	116277.0195313	1	176952.4375	3	145037.2109375;335029.046875;274060.6328125	1	745869.5	0		1	54241.59765625	1	63683.6865234375	1	177792.4140625	2	3253137.8125;3930994.273437	1	2511917.5625	0		12
nSLIVLSHYLETGRc	nSLIVLSHYLETGRc	nSLIVLSHYLETGRc	AT4G33250.1	AT4G33250.1	| Symbols: EIF3K, TIF3K1, ATTIF3K1 | eukaryotic translation initiation factor 3K | chr4:16039066-16040617 REVERSE LENGTH=226	Case	0		0		0		0		1	2171394.25	0		0		0		0		0		1	1255653.132813	0		2
nTM(15.995)EINPENSIMDELRc	nTM(15.995)EINPENSIMDELRc	nTMEINPENSIMDELRc	AT5G56000.1	AT5G56000.1;AT5G56010.1;AT5G56030.1;AT5G56030.2	| Symbols: Hsp81.4, AtHsp90.4 | HEAT SHOCK PROTEIN 81.4 | chr5:22677602-22680067 REVERSE LENGTH=699	Case;Control	0		0		2	357957.09375;91747.7021484375	0		0		0		0		0		0		0		0		1	683897.5351562	3
nSWGESGYLRc	nSWGESGYLRc	nSWGESGYLRc	AT1G47128.1	AT1G47128.1	| Symbols: RD21, RD21A | Granulin repeat cysteine protease family protein | chr1:17283139-17285609 REVERSE LENGTH=462	Case;Control	0		0		1	1190459.166016	0		1	4100883.496094	1	1357393.164063	0		0		1	1936997.640625	0		0		0		4
nAAISESNDSPFK(226.078)NAKPVEGIFFGTQKc	nAAISESNDSPFK(226.078)NAKPVEGIFFGTQKc	nAAISESNDSPFKNAKPVEGIFFGTQKc	AT4G11790.1	AT4G11790.1	| Symbols: | Pleckstrin homology (PH) domain superfamily protein | chr4:7090456-7093208 FORWARD LENGTH=443	Case	0		0		0		0		1	2388647.242188	0		0		0		0		0		1	5853286.8125	0		2
nLSGGDHIHAGTVVGKLEGDRc	nLSGGDHIHAGTVVGKLEGDRc	nLSGGDHIHAGTVVGKLEGDRc	ATCG00490.1	ATCG00490.1	| Symbols: RBCL | ribulose-bisphosphate carboxylases | chrC:54958-56397 FORWARD LENGTH=479	Case	1	680713.1621094	0		1	2067093.25	0		0		0		2	689156.6337891;250194.3710937	0		0		0		1	1943574.65625	0		5
nLFVDILKc	nLFVDILKc	nLFVDILKc	AT3G52930.1	AT3G52930.1	| Symbols: | Aldolase superfamily protein | chr3:19627383-19628874 REVERSE LENGTH=358	Case;Control	0		1	583182.2011719	1	313506.3535156	0		1	472236.7617188	0		0		0		0		1	3035454.210938	1	717394.1328125	0		5
nTSVVAFPFDFDKc	nTSVVAFPFDFDKc	nTSVVAFPFDFDKc	AT1G36160.1	AT1G36160.1;AT1G36160.2	| Symbols: ACC1, AT-ACC1, EMB22, GK, PAS3 | acetyl-CoA carboxylase 1 | chr1:13534196-13543773 FORWARD LENGTH=2254	Case;Control	0		0		1	511816.1523438	0		0		1	269909.7382813	0		0		0		1	785018.6796875	1	1522519.433594	1	326405.875	5
nALAIANMVLGLKc	nALAIANMVLGLKc	nALAIANMVLGLKc	AT1G36160.1	AT1G36160.1;AT1G36160.2	| Symbols: ACC1, AT-ACC1, EMB22, GK, PAS3 | acetyl-CoA carboxylase 1 | chr1:13534196-13543773 FORWARD LENGTH=2254	Case;Control	0		0		1	296355.9882813	0		0		0		0		0		0		0		0		1	266364.9492188	2
nSISDAAVGGVNFVKDK(226.078)TGLNKc	nSISDAAVGGVNFVKDK(226.078)TGLNKc	nSISDAAVGGVNFVKDKTGLNKc	AT5G15970.1	AT5G15970.1	| Symbols: KIN2, COR6.6 | stress-responsive protein (KIN2) / stress-induced protein (KIN2) / cold-responsive protein (COR6.6) / cold-regulated protein (COR6.6) | chr5:5211966-5212441 FORWARD LENGTH=66	Case;Control	0		1	832558.4785156	0		1	156318.859375	0		0		0		0		0		0		2	2918353.078125;1437201.828125	0		4
nVFFDWNDYLKc	nVFFDWNDYLKc	nVFFDWNDYLKc	AT2G13360.1	AT2G13360.1;AT2G13360.2	| Symbols: AGT, AGT1, SGAT | alanine:glyoxylate aminotransferase | chr2:5539417-5540902 REVERSE LENGTH=401	Case;Control	0		1	163909.1933594	0		0		0		0		0		0		0		0		1	560764.65625	0		2
nGLLAAK(226.078)TTAAAANKDSVKc	nGLLAAK(226.078)TTAAAANKDSVKc	nGLLAAKTTAAAANKDSVKc	AT2G38810.1	AT2G38810.1;AT2G38810.2;AT2G38810.3	| Symbols: HTA8 | histone H2A 8 | chr2:16219444-16220679 REVERSE LENGTH=136	Case	0		0		0		0		1	1289159.453125	0		0		0		0		0		1	9539870.671875	0		2
nLNGIALRVPTPNVSVVDLVVQVSKc	nLNGIALRVPTPNVSVVDLVVQVSKc	nLNGIALRVPTPNVSVVDLVVQVSKc	AT3G26650.1	AT1G12900.1;AT1G12900.2;AT1G12900.3;AT1G12900.4;AT3G26650.1	| Symbols: GAPA, GAPA-1 | glyceraldehyde 3-phosphate dehydrogenase A subunit | chr3:9795226-9796848 FORWARD LENGTH=396	Case;Control	1	904089.0117187	1	297975.7880859	0		0		0		0		0		0		1	832280.0585938	0		1	1410446.308594	0		4
nRFMIYVHTKc	nRFMIYVHTKc	nRFMIYVHTKc	AT1G52570.1	AT1G52570.1;AT3G15730.1	| Symbols: PLDALPHA2 | phospholipase D alpha 2 | chr1:19583940-19586551 REVERSE LENGTH=810	Case	2	293748.6152344;532393.7158203	0		3	234351.84375;225619.3647461;471871.1777344	0		2	113474.2512207;241361.6845703	0		1	3073572.949219	0		0		0		3	320932.5598145;745500.8341064;326107.484375	0		11
nRVIYASQITAKPRc	nRVIYASQITAKPRc	nRVIYASQITAKPRc	AT1G56070.1	AT1G56070.1	| Symbols: LOS1 | Ribosomal protein S5/Elongation factor G/III/V family protein | chr1:20968245-20971077 REVERSE LENGTH=843	Case	0		0		1	7651077.238281	0		0		0		1	1192869.128906	0		0		0		0		0		2
nWLSWAVILM(15.995)DRc	nWLSWAVILM(15.995)DRc	nWLSWAVILMDRc	AT3G16760.1	AT3G16760.1	| Symbols: | Tetratricopeptide repeat (TPR)-like superfamily protein | chr3:5703213-5705080 FORWARD LENGTH=475	Case	0		0		1	933771.484375	0		1	668696.78125	0		0		0		0		0		1	528487.3984375	0		3
nAKGNAAFSSGDFTTAINHFTEAIALAPTNHVLFSNRc	nAKGNAAFSSGDFTTAINHFTEAIALAPTNHVLFSNRc	nAKGNAAFSSGDFTTAINHFTEAIALAPTNHVLFSNRc	AT1G12270.1	AT1G12270.1	| Symbols: Hop1 | stress-inducible protein, putative | chr1:4172105-4174575 FORWARD LENGTH=572	Case	1	1427793.503906	0		1	719662.2402344	0		0		0		0		0		0		0		1	4823994.875	0		3
nEHALLAFTLGVKc	nEHALLAFTLGVKc	nEHALLAFTLGVKc	AT1G07920.1	AT1G07920.1;AT1G07930.1;AT1G07930.2;AT1G07940.1;AT1G07940.2;AT5G60390.1;AT5G60390.2;AT5G60390.3	| Symbols: | GTP binding Elongation factor Tu family protein | chr1:2455559-2457001 FORWARD LENGTH=449	Case;Control	2	1076963.160156;1018206.894531	2	2207220.482422;1118588.515625	1	2797644.625	0		1	1309994.164062	0		0		0		2	1102600.585938;709770.7109375	0		2	3148768.25;9565205.3125	0		10
nKGQLKPATAVRc	nKGQLKPATAVRc	nKGQLKPATAVRc	AT4G18950.1	AT4G18950.1	| Symbols: | Integrin-linked protein kinase family | chr4:10375685-10378129 FORWARD LENGTH=459	Case	0		0		1	1247360.295898	0		1	2313992.999023	0		0		0		1	2349719.458008	0		1	900047.3111572	0		4
nTTGIVLDSGDGVSHTVPIYEGFSLPHAILRc	nTTGIVLDSGDGVSHTVPIYEGFSLPHAILRc	nTTGIVLDSGDGVSHTVPIYEGFSLPHAILRc	AT1G49240.1	AT1G49240.1;AT3G18780.1;AT3G18780.2	| Symbols: ACT8 | actin 8 | chr1:18216539-18217947 FORWARD LENGTH=377	Case	0		0		1	594557.7929688	0		0		0		0		0		1	2197384.78125	0		1	5789397.9375	0		3
nTAQLQLAEIKHARLAMVAFLGFAVQAAATGKc	nTAQLQLAEIKHARLAMVAFLGFAVQAAATGKc	nTAQLQLAEIKHARLAMVAFLGFAVQAAATGKc	AT5G01530.1	AT5G01530.1	| Symbols: LHCB4.1 | light harvesting complex photosystem II | chr5:209084-210243 FORWARD LENGTH=290	Case	1	112888.5058594	0		0		0		1	427830.4052734	0		1	164761.7265625	0		1	599267.8554688	0		5	1327532.496094;162860.3916016;479214.8271484;426139.2890625;689029.8261719	0		9
nTLAFVIPILEKLHRc	nTLAFVIPILEKLHRc	nTLAFVIPILEKLHRc	AT5G54910.1	AT5G54910.1	| Symbols: | DEA(D/H)-box RNA helicase family protein | chr5:22298668-22301719 REVERSE LENGTH=739	Case	0		0		1	467626.3789063	0		0		0		0		0		0		0		1	929300.015625	0		2
nEAVNVSLANLLTYPFVRc	nEAVNVSLANLLTYPFVRc	nEAVNVSLANLLTYPFVRc	AT5G14740.2	AT3G01500.1;AT3G01500.2;AT3G01500.3;AT5G14740.1;AT5G14740.2	| Symbols: CA2, CA18, BETA CA2 | carbonic anhydrase 2 | chr5:4760536-4762382 FORWARD LENGTH=259	Case;Control	1	257927.5273438	2	85843.2429199219;92451.0112304688	0		1	1234326.414063	2	68546.05078125;1353425.308594	3	97681.984375;156813.9233398;82852.810546875	2	391295.71875;699349.1816406	0		2	336093.3339844;351814.2470703	7	225343.2597656;907572.7382813;912412.1386719;610043.5761719;658821.4902344;564724.8007813;464081.0117187	1	410628.5791016	3	90960.41015625;478244.859375;193454.4873047	24
nFKYPK(226.078)MVEKc	nFKYPK(226.078)MVEKc	nFKYPKMVEKc	AT1G28960.1	AT1G28960.1;AT1G28960.3;AT1G28960.5	| Symbols: ATNUDT15, ATNUDX15, NUDX15 | nudix hydrolase homolog 15 | chr1:10110135-10111607 REVERSE LENGTH=293	Case;Control	0		1	668369.9101562	0		0		1	1484741.929687	0		0		0		1	1171610.527344	0		1	4901797.148437	0		4
nTNTDFLPYNGDGFKVQVPAKc	nTNTDFLPYNGDGFKVQVPAKc	nTNTDFLPYNGDGFKVQVPAKc	AT1G06680.1	AT1G06680.1;AT1G06680.2	| Symbols: PSBP-1, OEE2, PSII-P, OE23 | photosystem II subunit P-1 | chr1:2047940-2049186 FORWARD LENGTH=263	Case;Control	0		2	1690204.164063;191262.75	0		1	1109522.3125	1	5792452.820312	1	531108.9453125	0		0		1	7375809.796875	1	8598126.960938	1	20253696.9375	1	3525094.699219	9
nFLSQFIPVFYIRc	nFLSQFIPVFYIRc	nFLSQFIPVFYIRc	AT1G73060.1	AT1G73060.1	| Symbols: LPA3 | Low PSII Accumulation 3 | chr1:27479027-27481258 FORWARD LENGTH=358	Case;Control	1	2016464.707031	1	57367.6411132812	1	120764.7050781	0		1	329111.15625	0		1	307912.2851562	0		1	174405.234375	0		1	851261.3671875	0		7
nNSVSPPFSNSASSLGGK(226.078)TDTLESLIRc	nNSVSPPFSNSASSLGGK(226.078)TDTLESLIRc	nNSVSPPFSNSASSLGGKTDTLESLIRc	AT2G28150.1	AT2G28150.1	| Symbols: | Domain of unknown function (DUF966) | chr2:12000015-12002227 FORWARD LENGTH=540	Case;Control	1	1516115.796875	0		0		1	265040.3632813	0		0		0		0		1	1140929.386719	1	1588467.453125	1	8341983.605469	0		5
nTIAPIVGRc	nTIAPIVGRc	nTIAPIVGRc	AT1G09770.1	AT1G09770.1	| Symbols: ATCDC5, CDC5, ATMYBCDC5 | cell division cycle 5 | chr1:3162002-3165122 FORWARD LENGTH=844	Case;Control	1	672786.3359375	0		2	88474.7333984375;101625.5097656	0		1	660981.484375	1	2874896.908203	0		0		2	124591.315918;259325.8466797	1	1708373.261719	1	1526285.462891	0		9
nFASFETIVEM(15.995)IYKc	nFASFETIVEM(15.995)IYKc	nFASFETIVEMIYKc	AT5G14040.1	AT5G14040.1	| Symbols: PHT3;1 | phosphate transporter 3;1 | chr5:4531059-4532965 REVERSE LENGTH=375	Case	0		0		1	542598.5273438	0		0		0		0		0		2	398734.3476563;359020.3242188	0		0		0		3
nFVQK(226.078)HSADLLM(15.995)Rc	nFVQK(226.078)HSADLLM(15.995)Rc	nFVQKHSADLLMRc	AT2G07050.1	AT2G07050.1	| Symbols: CAS1 | cycloartenol synthase 1 | chr2:2924629-2930295 FORWARD LENGTH=759	Case	0		0		1	1635976.216797	0		1	4055376.964844	0		0		0		1	1288857.34375	0		1	6501248.03125	0		4
nVWAIGYIKc	nVWAIGYIKc	nVWAIGYIKc	AT1G52360.1	AT1G52360.1;AT1G52360.2;AT3G15980.1;AT3G15980.2;AT3G15980.3;AT3G15980.4;AT3G15980.5	| Symbols: | Coatomer, beta' subunit | chr1:19499282-19505397 FORWARD LENGTH=926	Case	0		0		1	508753.2890625	0		0		0		0		0		1	436623.2949219	0		0		0		2
nSYTVTGVEM(15.995)FQKc	nSYTVTGVEM(15.995)FQKc	nSYTVTGVEMFQKc	AT4G20360.1	AT4G20360.1	| Symbols: ATRAB8D, ATRABE1B, RABE1b | RAB GTPase homolog E1B | chr4:10990036-10991466 FORWARD LENGTH=476	Case;Control	0		1	364864.0625	1	378555.4082031	0		1	3280604.003906	1	1688131.210938	0		1	295794.2836914	1	4585500.265625	1	29001563.65625	1	4837620.828125	1	3310044.171875	9
nSLQNVEAPKc	nSLQNVEAPKc	nSLQNVEAPKc	AT3G10650.1	AT3G10650.1	| Symbols: | BEST Arabidopsis thaliana protein match is: nucleoporin-related (TAIR:AT5G20200.1); Has 61042 Blast hits to 31782 proteins in 2093 species: Archae - 202; Bacteria - 16480; Metazoa - 16017; Fungi - 12552; Plants - 1653; Viruses - 629; Other Eukaryotes - 13509 (source: NCBI BLink). | chr3:3325562-3330819 REVERSE LENGTH=1309	Case;Control	0		0		0		0		1	7333825.28125	2	3910408.765625;257630.777832	0		1	1564427.363281	0		0		0		0		4
nLSFLYLITGNLDKc	nLSFLYLITGNLDKc	nLSFLYLITGNLDKc	AT2G21390.1	AT1G62020.1;AT2G21390.1	| Symbols: | Coatomer, alpha subunit | chr2:9152428-9156577 FORWARD LENGTH=1218	Case	0		0		1	168298.0302734	0		1	419500.7773438	0		1	176412.1679688	0		1	109349.9921875	0		1	1095886.976562	0		5
nAFTPTQVM(15.995)GM(15.995)M(15.995)LSNLKc	nAFTPTQVM(15.995)GM(15.995)M(15.995)LSNLKc	nAFTPTQVMGMMLSNLKc	AT1G79920.1	AT1G79920.1;AT1G79920.2;AT1G79930.1;AT1G79930.2	| Symbols: | Heat shock protein 70 (Hsp 70) family protein | chr1:30058935-30062224 REVERSE LENGTH=831	Case;Control	1	86849.07421875	0		0		1	211331.1484375	0		1	243402.2226563	0		0		0		1	2481899.125	0		1	277095.9179688	5
nTTLVANTSNMPVAARc	nTTLVANTSNMPVAARc	nTTLVANTSNMPVAARc	AT1G78900.1	AT1G78900.1;AT1G78900.2	| Symbols: VHA-A | vacuolar ATP synthase subunit A | chr1:29660463-29664575 FORWARD LENGTH=623	Case;Control	0		1	264031.5585938	1	212342.9160156	0		1	2544571.515625	0		0		0		1	1053851.5	1	4178578.140625	1	1148864.859375	1	1467588.523437	7
nTIGEM(15.995)EQEFLQALQSFYYDGKc	nTIGEM(15.995)EQEFLQALQSFYYDGKc	nTIGEMEQEFLQALQSFYYDGKc	AT4G22890.1	AT4G22890.1;AT4G22890.2;AT4G22890.3;AT4G22890.4;AT4G22890.5	| Symbols: PGR5-LIKE A | PGR5-LIKE A | chr4:12007157-12009175 FORWARD LENGTH=324	Case	0		0		1	166593.0244141	0		1	192550.1240234	0		0		0		1	510976.7949219	0		1	485479.8652344	0		4
nHQANPK(226.078)VAPVIAKc	nHQANPK(226.078)VAPVIAKc	nHQANPKVAPVIAKc	AT4G22670.1	AT4G22670.1	| Symbols: AtHip1, HIP1, TPR11 | HSP70-interacting protein 1 | chr4:11918236-11920671 FORWARD LENGTH=441	Case;Control	0		0		1	882858.3105469	0		1	848378.3867187	0		0		0		1	2465298.953125	1	2354512.570313	1	3959359.574219	0		5
nTSVVAFPFDFDKAQSIRPKc	nTSVVAFPFDFDKAQSIRPKc	nTSVVAFPFDFDKAQSIRPKc	AT1G36160.1	AT1G36160.1;AT1G36160.2	| Symbols: ACC1, AT-ACC1, EMB22, GK, PAS3 | acetyl-CoA carboxylase 1 | chr1:13534196-13543773 FORWARD LENGTH=2254	Case;Control	0		0		0		0		0		1	284700.3867188	0		0		0		0		1	1660853.65625	0		2
nGMVDSVFQAPMGTGTHHAVLSSYEYVSQGLRc	nGMVDSVFQAPMGTGTHHAVLSSYEYVSQGLRc	nGMVDSVFQAPMGTGTHHAVLSSYEYVSQGLRc	AT2G39730.1	AT2G39730.1;AT2G39730.2;AT2G39730.3	| Symbols: RCA | rubisco activase | chr2:16570951-16573345 REVERSE LENGTH=474	Case	0		0		0		0		1	3683390.9375	0		0		0		0		0		1	3865821.976563	0		2
nTEMTSKPVTLVAK(242.073)TNRc	nTEMTSKPVTLVAK(242.073)TNRc	nTEMTSKPVTLVAKTNRc	AT1G56440.1	AT1G56440.1;AT1G56440.2	| Symbols: TPR5 | Tetratricopeptide repeat (TPR)-like superfamily protein | chr1:21138765-21141482 REVERSE LENGTH=476	Case	1	260504.3984375	0		0		0		1	939049.6308594	0		1	645168.3007813	0		1	4768896.808594	0		2	4346916.601562;275986.796875	0		6
nSEIPEYLNGEVAGDYGYDPFGLGKc	nSEIPEYLNGEVAGDYGYDPFGLGKc	nSEIPEYLNGEVAGDYGYDPFGLGKc	AT4G10340.1	AT4G10340.1	| Symbols: LHCB5 | light harvesting complex of photosystem II 5 | chr4:6408200-6409496 FORWARD LENGTH=280	Case;Control	0		0		0		0		1	727795.234375	2	143009.9765625;222633.34375	0		0		2	1918165.703125;805380.4296875	1	1066965.125	0		2	287065.234375;501484.9648438	8
nFFVTPSDSVAIIAANAQEAIPYFRc	nFFVTPSDSVAIIAANAQEAIPYFRc	nFFVTPSDSVAIIAANAQEAIPYFRc	AT5G51820.1	AT5G51820.1	| Symbols: PGM, ATPGMP, PGM1, STF1 | phosphoglucomutase | chr5:21063531-21067933 REVERSE LENGTH=623	Case	0		0		0		0		1	302634.6132812	0		0		0		1	389874.9257812	0		0		0		2
nSKVYDWFEERc	nSKVYDWFEERc	nSKVYDWFEERc	ATCG00720.1	ATCG00720.1	| Symbols: PETB | photosynthetic electron transfer B | chrC:74841-76292 FORWARD LENGTH=215	Case	0		0		0		0		1	1588344.033203	0		0		0		0		0		1	2065152.988281	0		2
nVTIVQSSTVYNDTPATIDKc	nVTIVQSSTVYNDTPATIDKc	nVTIVQSSTVYNDTPATIDKc	AT3G44310.1	AT3G44310.1;AT3G44310.3	| Symbols: NIT1, ATNIT1, NITI | nitrilase 1 | chr3:15986901-15988841 FORWARD LENGTH=346	Case;Control	0		0		0		0		0		1	299623.3242188	0		0		1	413494.34375	1	1555369.953125	0		1	351143.796875	4
nTIGTVGAGRc	nTIGTVGAGRc	nTIGTVGAGRc	AT5G14780.1	AT5G14780.1	| Symbols: FDH | formate dehydrogenase | chr5:4777043-4779190 FORWARD LENGTH=384	Case;Control	0		1	1306278.900391	0		1	7443873.042969	1	8145987.96875	1	4403210.828125	0		0		1	14164525.96094	0		1	9399086.983398	1	57562004.01563	7
nGIEGAK(226.078)SLLQTFEAKSSDISSKc	nGIEGAK(226.078)SLLQTFEAKSSDISSKc	nGIEGAKSLLQTFEAKSSDISSKc	AT2G30930.1	AT2G30930.1	| Symbols: | unknown protein; FUNCTIONS IN: molecular_function unknown; INVOLVED IN: biological_process unknown; LOCATED IN: chloroplast, plasma membrane, membrane; EXPRESSED IN: 24 plant structures; EXPRESSED DURING: 14 growth stages; BEST Arabidopsis thaliana protein match is: unknown protein (TAIR:AT1G06540.1); Has 194 Blast hits to 176 proteins in 78 species: Archae - 0; Bacteria - 101; Metaz…	Case	0		0		0		0		1	1074504.398438	0		0		0		0		0		1	3795031.117188	0		2
nAMNK(226.078)SFAESNGTVLSTNWKEVGTKc	nAMNK(226.078)SFAESNGTVLSTNWKEVGTKc	nAMNKSFAESNGTVLSTNWKEVGTKc	AT4G11260.1	AT4G11260.1	| Symbols: ATSGT1B, ETA3, RPR1, EDM1, SGT1B | phosphatase-related | chr4:6851515-6853719 REVERSE LENGTH=358	Case	0		0		0		0		1	1184418.15625	0		0		0		0		0		1	2815572.4375	0		2
nVMQSLGVLLNVKc	nVMQSLGVLLNVKc	nVMQSLGVLLNVKc	AT1G12270.1	AT1G12270.1	| Symbols: Hop1 | stress-inducible protein, putative | chr1:4172105-4174575 FORWARD LENGTH=572	Case;Control	1	760573.6484375	0		1	480188.4833984	0		1	2622472.601563	1	689580.140625	0		0		1	1671622.804687	0		2	3949873.746094;649918.0234375	2	1039975.046875;1166682.554687	9
nFQKFSLEETVAILHVRc	nFQKFSLEETVAILHVRc	nFQKFSLEETVAILHVRc	AT2G44060.1	AT2G44060.1;AT2G44060.2	| Symbols: | Late embryogenesis abundant protein, group 2 | chr2:18226922-18227988 FORWARD LENGTH=325	Case	0		0		0		0		1	1595509.484375	0		0		0		0		0		2	1259491.242187;2765678.457031	0		3
nTPAEFASVGSNIFGTFGTFLKc	nTPAEFASVGSNIFGTFGTFLKc	nTPAEFASVGSNIFGTFGTFLKc	AT1G19570.1	AT1G19570.1;AT1G19570.2	| Symbols: DHAR1, ATDHAR1, DHAR5 | dehydroascorbate reductase | chr1:6773462-6774413 REVERSE LENGTH=213	Case	1	479354.8945312	0		0		0		1	131344.7119141	0		0		0		0		0		1	261933.3505859	0		3
nSIRPEATNDK(242.073)YSM(15.995)Yc	nSIRPEATNDK(242.073)YSM(15.995)Yc	nSIRPEATNDKYSMYc	AT4G02510.1	AT4G02510.1	| Symbols: TOC159, TOC86, PPI2, TOC160, ATTOC159 | translocon at the outer envelope membrane of chloroplasts 159 | chr4:1104766-1109360 FORWARD LENGTH=1503	Case;Control	2	81566.908203125;88219.111328125	1	44649.16796875	1	834721.0351563	0		2	283803.3671875;666019.265625	0		0		0		2	477915.1875;1527971.699219	1	860705.1875	1	1654230.0625	0		10
nWAMLGAAGFIIPEALNKc	nWAMLGAAGFIIPEALNKc	nWAMLGAAGFIIPEALNKc	AT4G10340.1	AT4G10340.1	| Symbols: LHCB5 | light harvesting complex of photosystem II 5 | chr4:6408200-6409496 FORWARD LENGTH=280	Case;Control	1	550049.59375	1	121790.2480469	2	373245.6308594;831064.0703125	0		2	1559127.302734;447498.8007812	0		3	166054.2871094;191597.2011719;374317.1757813	0		2	1841165.25;382088.421875	0		2	2585248.857422;1062261.429687	0		13
nNAIVVPHIASASKc	nNAIVVPHIASASKc	nNAIVVPHIASASKc	AT1G68010.1	AT1G68010.1;AT1G68010.2	| Symbols: HPR, ATHPR1 | hydroxypyruvate reductase | chr1:25493418-25495720 FORWARD LENGTH=386	Case;Control	0		0		0		0		0		1	1889909.732422	0		0		0		1	1376996.332031	1	1652423.253906	0		3
nFIQGTEK(226.078)SSISSGKPTSEEKc	nFIQGTEK(226.078)SSISSGKPTSEEKc	nFIQGTEKSSISSGKPTSEEKc	AT3G10650.1	AT3G10650.1	| Symbols: | BEST Arabidopsis thaliana protein match is: nucleoporin-related (TAIR:AT5G20200.1); Has 61042 Blast hits to 31782 proteins in 2093 species: Archae - 202; Bacteria - 16480; Metazoa - 16017; Fungi - 12552; Plants - 1653; Viruses - 629; Other Eukaryotes - 13509 (source: NCBI BLink). | chr3:3325562-3330819 REVERSE LENGTH=1309	Case	0		0		0		0		1	1005777.226563	0		0		0		1	989577.515625	0		1	3942022.484375	0		3
nLIAHSMGLK(226.078)LPASGFGSKc	nLIAHSMGLK(226.078)LPASGFGSKc	nLIAHSMGLKLPASGFGSKc	AT5G22120.1	AT5G22120.1	| Symbols: | unknown protein; FUNCTIONS IN: molecular_function unknown; INVOLVED IN: biological_process unknown; LOCATED IN: cellular_component unknown; EXPRESSED IN: cultured cell; Has 30201 Blast hits to 17322 proteins in 780 species: Archae - 12; Bacteria - 1396; Metazoa - 17338; Fungi - 3422; Plants - 5037; Viruses - 0; Other Eukaryotes - 2996 (source: NCBI BLink). | chr5:7334612-7336755 REVE…	Case	0		0		1	1723874.429687	0		0		0		0		0		0		0		1	8099457.835937	0		2
nFADFAAVRc	nFADFAAVRc	nFADFAAVRc	AT1G14830.1	AT1G14830.1	| Symbols: ADL1C, ADL5, DRP1C, DL1C | DYNAMIN-like 1C | chr1:5107699-5111470 REVERSE LENGTH=614	Case;Control	0		0		0		0		0		1	3261799.4375	1	108028.8022461	0		1	776664.046875	1	1928912.75	1	2989134.707031	2	1613057.488281;1854148.582031	7
nAPSSGSIQDLKc	nAPSSGSIQDLKc	nAPSSGSIQDLKc	AT1G03090.2	AT1G03090.1;AT1G03090.2	| Symbols: MCCA | methylcrotonyl-CoA carboxylase alpha chain, mitochondrial / 3-methylcrotonyl-CoA carboxylase 1 (MCCA) | chr1:739715-743819 FORWARD LENGTH=734	Case;Control	1	2111795.625	1	507884.9394531	0		7	712828.1318359;448582.7255859;203752.953125;723373.265625;476910.4628906;457122.3251953;548956.8183594	0		1	491558.6777344	0		0		0		1	14131142.3125	0		1	82369277.125	12
nARVYDDEVRKc	nARVYDDEVRKc	nARVYDDEVRKc	AT2G39730.1	AT2G39730.1;AT2G39730.2;AT2G39730.3	| Symbols: RCA | rubisco activase | chr2:16570951-16573345 REVERSE LENGTH=474	Case;Control	0		0		0		0		1	891420.3398438	1	4699795.261719	0		0		1	1005523.569336	0		0		0		3
nGHPSTHAIGIPEQIEIKVPNDK(226.078)VGLIIGRc	nGHPSTHAIGIPEQIEIKVPNDK(226.078)VGLIIGRc	nGHPSTHAIGIPEQIEIKVPNDKVGLIIGRc	AT4G10070.1	AT4G10070.1	| Symbols: | KH domain-containing protein | chr4:6295608-6299759 REVERSE LENGTH=725	Case	0		0		0		0		1	1388328.289062	0		0		0		0		0		1	2626156.632813	0		2
nILIMGGTRFIGLFLSRc	nILIMGGTRFIGLFLSRc	nILIMGGTRFIGLFLSRc	AT1G09340.1	AT1G09340.1	| Symbols: CRB, CSP41B, HIP1.3 | chloroplast RNA binding | chr1:3015473-3018035 FORWARD LENGTH=378	Case	0		0		1	325648.1513672	0		0		0		0		0		0		0		1	1397135.726562	0		2
nSWIPAVKc	nSWIPAVKc	nSWIPAVKc	AT1G15820.1	AT1G15820.1	| Symbols: LHCB6, CP24 | light harvesting complex photosystem II subunit 6 | chr1:5446685-5447676 REVERSE LENGTH=258	Case;Control	0		0		1	1236152.919922	0		1	494224.1953125	1	1247592.869141	0		0		1	2104527.890625	0		1	4541614.664063	0		5
nSYGPFPKc	nSYGPFPKc	nSYGPFPKc	AT5G43830.1	AT5G43830.1	| Symbols: | Aluminium induced protein with YGL and LRDR motifs | chr5:17622593-17624239 REVERSE LENGTH=251	Case;Control	0		0		0		0		1	259943.7399902	1	3672911.783203	0		0		2	204105.2651367;290162.9099121	0		0		0		4
nSVTIVVAYLM(15.995)KKc	nSVTIVVAYLM(15.995)KKc	nSVTIVVAYLMKKc	AT3G06110.1	AT3G06110.1;AT3G06110.2;AT3G06110.3;AT3G23610.1;AT3G23610.2;AT3G23610.3	| Symbols: MKP2, ATMKP2, DSPTP1B | MAPK phosphatase 2 | chr3:1843517-1844577 FORWARD LENGTH=157	Case;Control	0		1	420473.3369141	0		0		0		0		0		0		0		0		1	1321166.09375	0		2
nSLIFAVVHREKc	nSLIFAVVHREKc	nSLIFAVVHREKc	AT2G03750.1	AT2G03750.1	| Symbols: | P-loop containing nucleoside triphosphate hydrolases superfamily protein | chr2:1147968-1149023 REVERSE LENGTH=351	Case;Control	0		1	516295.7636719	1	1031146.466797	0		1	4635814.136719	0		0		0		1	3080419.882813	0		2	2107714.945312;1042730.402344	0		6
nGHYTEGAELIDSVLDVVRKc	nGHYTEGAELIDSVLDVVRKc	nGHYTEGAELIDSVLDVVRKc	AT5G62690.1	AT2G29550.1;AT4G20890.1;AT5G23860.1;AT5G23860.2;AT5G44340.1;AT5G62690.1;AT5G62700.1	| Symbols: TUB2 | tubulin beta chain 2 | chr5:25181560-25183501 FORWARD LENGTH=450	Case	0		0		1	500369.9882812	0		0		0		0		0		1	943341.6289062	0		1	2219612.171875	0		3
nSSSAPGK(226.078)VLDGLIRRc	nSSSAPGK(226.078)VLDGLIRRc	nSSSAPGKVLDGLIRRc	AT3G23540.1	AT3G23540.1;AT3G23540.2	| Symbols: | alpha/beta-Hydrolases superfamily protein | chr3:8443665-8448070 FORWARD LENGTH=566	Case	0		0		0		0		1	1101661.976562	0		0		0		0		0		1	2812258.78125	0		2
nTISQEAFDDLVRc	nTISQEAFDDLVRc	nTISQEAFDDLVRc	AT4G33945.1	AT4G33945.1	| Symbols: | ARM repeat superfamily protein | chr4:16268119-16270514 FORWARD LENGTH=464	Case;Control	0		1	935855.7128906	1	6859978.890625	0		1	7295380.765625	0		0		1	134886.0361328	1	9486255.234375	0		1	13640186.29688	2	275347.4316406;427891.5976562	8
nTIPVSTDVNIKc	nTIPVSTDVNIKc	nTIPVSTDVNIKc	AT1G17860.1	AT1G17860.1	| Symbols: | Kunitz family trypsin and protease inhibitor protein | chr1:6149343-6149933 FORWARD LENGTH=196	Case;Control	0		0		0		0		1	2019908.828125	0		0		0		0		0		1	3934347.328125	1	1047385.679688	3
nIFFHGWFM(15.995)GPLTEGKc	nIFFHGWFM(15.995)GPLTEGKc	nIFFHGWFMGPLTEGKc	AT5G26000.1	AT5G26000.1;AT5G26000.2	| Symbols: TGG1, BGLU38 | thioglucoside glucohydrolase 1 | chr5:9079678-9082347 REVERSE LENGTH=541	Case;Control	1	469345.9375	1	374762.5234375	0		0		1	3190218.96875	0		0		0		1	1438589.234375	0		1	1345813.140625	0		5
nLSIAWPRc	nLSIAWPRc	nLSIAWPRc	AT1G52400.1	AT1G52400.1;AT1G52400.2;AT1G52400.3;AT2G44490.1	| Symbols: BGL1, BGLU18, ATBG1 | beta glucosidase 18 | chr1:19515250-19517930 FORWARD LENGTH=528	Case;Control	1	411694.53125	0		0		0		0		1	955489.0742187	0		0		1	903840.6875	1	993053.3515625	0		0		4
nEIVK(242.073)LVEKc	nEIVK(242.073)LVEKc	nEIVKLVEKc	AT5G53400.1	AT5G53400.1	| Symbols: BOB1 | HSP20-like chaperones superfamily protein | chr5:21661588-21663383 FORWARD LENGTH=304	Case	0		0		0		0		1	996476.3320312	0		0		0		1	495131.8554688	0		1	2014362.726563	0		3
nSKYKITYQFYRc	nSKYKITYQFYRc	nSKYKITYQFYRc	AT4G02770.1	AT1G03130.1;AT4G02770.1	| Symbols: PSAD-1 | photosystem I subunit D-1 | chr4:1229247-1229873 REVERSE LENGTH=208	Case	1	535571.5175781	0		1	1218298.888672	0		1	1318821.6875	0		1	2248022.585938	0		1	1661421.496094	0		1	2359172.980469	0		6
nGGGLAGVGPVK(226.078)MEPGQVSNDQQHGQVQQQQQKc	nGGGLAGVGPVK(226.078)MEPGQVSNDQQHGQVQQQQQKc	nGGGLAGVGPVKMEPGQVSNDQQHGQVQQQQQKc	AT1G43850.1	AT1G43850.1;AT1G43850.2	| Symbols: SEU | SEUSS transcriptional co-regulator | chr1:16617872-16621596 FORWARD LENGTH=877	Case;Control	1	1056303.453125	1	146465.8886719	0		0		1	592871.96875	0		0		0		2	5770641.203125;11302968.9375	2	2599508.671875;4999142.375	2	3352538.765625;8848529.296875	0		9
nLVLEVSHHLGQNVVRc	nLVLEVSHHLGQNVVRc	nLVLEVSHHLGQNVVRc	AT5G08670.1	AT5G08670.1;AT5G08680.1;AT5G08690.1	| Symbols: | ATP synthase alpha/beta family protein | chr5:2818395-2821149 REVERSE LENGTH=556	Case	0		0		1	1044157.097656	0		0		0		0		0		1	4839144.859375	0		2	2654152.996094;5950442.802734	0		4
nTVSGVAGPLVILEKc	nTVSGVAGPLVILEKc	nTVSGVAGPLVILEKc	AT4G38510.1	AT4G38510.1;AT4G38510.2;AT4G38510.3;AT4G38510.4;AT4G38510.5	| Symbols: | ATPase, V1 complex, subunit B protein | chr4:18011155-18014789 REVERSE LENGTH=487	Case;Control	0		0		0		1	983445.203125	0		0		0		0		0		1	3676126.742187	1	4176953.851562	0		3
nDLNNLPLLRc	nDLNNLPLLRc	nDLNNLPLLRc	AT4G02510.1	AT4G02510.1	| Symbols: TOC159, TOC86, PPI2, TOC160, ATTOC159 | translocon at the outer envelope membrane of chloroplasts 159 | chr4:1104766-1109360 FORWARD LENGTH=1503	Case;Control	0		1	238147.5371094	1	165571.4829102	1	2135997.1875	1	887015.2578125	1	7392593.755859	1	304003.0117187	1	292083.7412109	1	714649.8046875	1	2848766.515625	1	2998878.367187	2	1620126.886719;1059616.082031	12
nSYFFFDGRHNTEKc	nSYFFFDGRHNTEKc	nSYFFFDGRHNTEKc	AT3G14210.1	AT3G14210.1	| Symbols: ESM1 | epithiospecifier modifier 1 | chr3:4729886-4731562 FORWARD LENGTH=392	Case	0		0		0		0		1	831207.5214844	0		0		0		0		0		2	3188247.691406;5078301.621094	0		3
nLDEK(226.078)SGVGQYLEKc	nLDEK(226.078)SGVGQYLEKc	nLDEKSGVGQYLEKc	AT2G03440.1	AT2G03440.1	| Symbols: NRP1, ATNRP1 | nodulin-related protein 1 | chr2:1039409-1039972 REVERSE LENGTH=187	Case;Control	0		0		0		0		1	1238506.65625	0		0		1	227611.34375	1	866870.2265625	0		0		0		3
nTGGPFGTM(15.995)Rc	nTGGPFGTM(15.995)Rc	nTGGPFGTMRc	AT1G07890.1	AT1G07890.1;AT1G07890.2;AT1G07890.3;AT1G07890.4;AT1G07890.5;AT1G07890.6;AT1G07890.7;AT1G07890.8	| Symbols: APX1, MEE6, CS1, ATAPX1, ATAPX01 | ascorbate peroxidase 1 | chr1:2438005-2439435 FORWARD LENGTH=250	Case;Control	1	1796181.253906	0		1	5331421.273437	0		1	6861654.484375	6	336890.7592773;390175.3391113;309608.6865234;363776.5600586;506374.4697266;656468.9624023	1	320720.6435547	1	809866.2011719	1	4117556.378906	1	23338131.875	0		0		13
nMVDVLVEQNIVPGIKVDKc	nMVDVLVEQNIVPGIKVDKc	nMVDVLVEQNIVPGIKVDKc	AT4G38970.1	AT2G21330.1;AT2G21330.2;AT2G21330.3;AT4G38970.1;AT4G38970.2	| Symbols: FBA2 | fructose-bisphosphate aldolase 2 | chr4:18163714-18165659 REVERSE LENGTH=398	Case	0		0		1	213597.875	0		0		0		0		0		0		0		1	2619751.148438	0		2
nLEELSK(226.078)NIDLTKPc	nLEELSK(226.078)NIDLTKPc	nLEELSKNIDLTKPc	AT5G03660.1	AT5G03660.1;AT5G03660.2	| Symbols: | Family of unknown function (DUF662) | chr5:938068-939811 FORWARD LENGTH=173	Case;Control	0		1	196784.6328125	2	261006.6992187;712931.2441406	0		2	1859001.898438;4076254.703125	0		1	189843.5078125	0		2	5418268.078125;1268471.242187	2	1403889.890625;10424774.9375	1	7510140.46875	0		11
nAGDPQATSTASNSGVSVGQK(242.073)PFVPSYRc	nAGDPQATSTASNSGVSVGQK(242.073)PFVPSYRc	nAGDPQATSTASNSGVSVGQKPFVPSYRc	AT2G38410.1	AT2G38410.1	| Symbols: | ENTH/VHS/GAT family protein | chr2:16086912-16090047 REVERSE LENGTH=671	Case;Control	1	258026.59375	1	194593.3164063	0		0		1	788252.5	1	207860.7578125	1	98161.78125	1	106467.1582031	1	970411.03125	2	17823430.51563;1269254	1	2439453.015625	0		10
nEKYETNPALYGELAK(226.078)GQSPKc	nEKYETNPALYGELAK(226.078)GQSPKc	nEKYETNPALYGELAKGQSPKc	AT5G14740.2	AT3G01500.1;AT3G01500.2;AT3G01500.3;AT5G14740.1;AT5G14740.2;AT5G14740.3;AT5G14740.4;AT5G14740.5	| Symbols: CA2, CA18, BETA CA2 | carbonic anhydrase 2 | chr5:4760536-4762382 FORWARD LENGTH=259	Case;Control	0		0		0		0		1	5003524.109375	0		0		0		0		1	5639116.765625	0		0		2
nFFQLYVYKc	nFFQLYVYKc	nFFQLYVYKc	AT3G14415.1	AT3G14415.1;AT3G14415.2;AT3G14415.3;AT3G14420.1;AT3G14420.2;AT3G14420.3;AT3G14420.4;AT3G14420.5;AT3G14420.6;AT4G18360.1;AT4G18360.2	| Symbols: | Aldolase-type TIM barrel family protein | chr3:4818667-4820748 FORWARD LENGTH=367	Case;Control	1	1403781.75	1	993639.9492187	3	389589.2470703;3037477.897461;2102827.8125	1	1030563	1	1824160.9375	1	496632.2929688	1	578029.4453125	1	106904.2529297	1	1380290.535156	1	1080781.007812	1	29162010.61719	0		13
nVFPNGEVQYLHPKc	nVFPNGEVQYLHPKc	nVFPNGEVQYLHPKc	AT4G02770.1	AT1G03130.1;AT4G02770.1	| Symbols: PSAD-1 | photosystem I subunit D-1 | chr4:1229247-1229873 REVERSE LENGTH=208	Case;Control	0		0		0		1	2122130.617188	1	1974805.441406	0		0		0		0		1	4955889.773437	1	2265112.757813	1	1130011.445313	5
nTLTAGDIASRPK(242.073)M(15.995)ETFRc	nTLTAGDIASRPK(242.073)M(15.995)ETFRc	nTLTAGDIASRPKMETFRc	AT1G55830.1	AT1G55830.1;AT1G55830.2	| Symbols: | unknown protein; CONTAINS InterPro DOMAIN/s: Protein of unknown function DUF812 (InterPro:IPR008530); Has 10940 Blast hits to 7289 proteins in 653 species: Archae - 228; Bacteria - 791; Metazoa - 6174; Fungi - 805; Plants - 342; Viruses - 19; Other Eukaryotes - 2581 (source: NCBI BLink). | chr1:20867918-20869698 REVERSE LENGTH=412	Case;Control	0		0		1	1968834.523438	0		1	1491076.070312	0		1	83314.7568359375	0		1	2826139.78125	1	3534488.46875	1	4019208.265625	0		6
nTRPSAEEAVQRc	nTRPSAEEAVQRc	nTRPSAEEAVQRc	AT5G19350.1	AT5G19350.1;AT5G19350.2	| Symbols: | RNA-binding (RRM/RBD/RNP motifs) family protein | chr5:6518978-6521295 FORWARD LENGTH=425	Case	1	1401280.567383	0		2	1330556.995117;228778.0820312	0		2	460969.8847656;2810892.40332	0		0		0		2	1426914.904297;541331.8701172	0		1	1176201.681763	0		8
nTGTAAGDVAFPKc	nTGTAAGDVAFPKc	nTGTAAGDVAFPKc	AT5G03280.1	AT5G03280.1	| Symbols: EIN2, PIR2, CKR1, ERA3, ORE3, ORE2, ATEIN2 | NRAMP metal ion transporter family protein | chr5:788589-793066 FORWARD LENGTH=1294	Case;Control	0		0		0		0		1	327734.2421875	0		0		0		1	161499.2373047	2	745749.1171875;735811.6386719	1	811438.0390625	3	341664.6005859;238709.6303711;110743.8564453	8
nTAFDEGPWPKc	nTAFDEGPWPKc	nTAFDEGPWPKc	AT3G48000.1	AT3G48000.1	| Symbols: ALDH2B4, ALDH2, ALDH2A | aldehyde dehydrogenase 2B4 | chr3:17717082-17719843 REVERSE LENGTH=538	Case;Control	0		1	168235.1308594	1	196179.1103516	0		0		0		0		0		0		1	1952360.429687	0		1	1371498.917969	4
nFIEEVAKNIVSLDKEFEHVALK(226.078)c	nFIEEVAKNIVSLDKEFEHVALK(226.078)c	nFIEEVAKNIVSLDKEFEHVALKc	AT3G21790.1	AT3G21790.1	| Symbols: | UDP-Glycosyltransferase superfamily protein | chr3:7676927-7678414 REVERSE LENGTH=495	Case	0		0		0		0		1	1049735.697266	0		0		0		0		0		2	882201.4960937;964551.8222656	0		3
nTKGEAGTGNVVEAVRc	nTKGEAGTGNVVEAVRc	nTKGEAGTGNVVEAVRc	AT2G38230.1	AT2G38230.1	| Symbols: ATPDX1.1, PDX1.1 | pyridoxine biosynthesis 1.1 | chr2:16011475-16012404 FORWARD LENGTH=309	Case;Control	0		0		0		0		0		1	1327319.871094	0		0		1	2537736.648437	0		0		0		2
nTNALNSAVLGETQPRc	nTNALNSAVLGETQPRc	nTNALNSAVLGETQPRc	AT3G52140.1	AT3G52140.1;AT3G52140.2;AT3G52140.3;AT3G52140.4	| Symbols: | tetratricopeptide repeat (TPR)-containing protein | chr3:19333232-19341295 FORWARD LENGTH=1403	Case;Control	0		0		0		1	136122.7636719	0		0		0		0		0		0		1	808887.375	1	902713.53125	3
nLIFANALYFKc	nLIFANALYFKc	nLIFANALYFKc	AT1G47710.1	AT1G47710.1	| Symbols: | Serine protease inhibitor (SERPIN) family protein | chr1:17558271-17560061 FORWARD LENGTH=391	Case	0		0		1	323349.1445313	0		0		0		0		0		0		0		1	1043944.0625	0		2
nVQGLVNQK(226.078)VTSPVM(15.995)PSQPPVAQPGNHAKc	nVQGLVNQK(226.078)VTSPVM(15.995)PSQPPVAQPGNHAKc	nVQGLVNQKVTSPVMPSQPPVAQPGNHAKc	AT3G10070.1	AT3G10070.1	| Symbols: TAF12, TAFII58 | TBP-associated factor 12 | chr3:3104195-3106798 REVERSE LENGTH=539	Case;Control	0		0		0		0		1	1416052.1875	0		0		0		1	549900.9609375	1	2975581.109375	0		0		3
nLQSNSYTTNTLLDTVTAAMFQAKc	nLQSNSYTTNTLLDTVTAAMFQAKc	nLQSNSYTTNTLLDTVTAAMFQAKc	AT1G20110.1	AT1G20110.1	| Symbols: | RING/FYVE/PHD zinc finger superfamily protein | chr1:6971554-6974578 FORWARD LENGTH=601	Case;Control	0		1	198092.0112305	0		0		1	610837.6835938	0		1	124130.1621094	0		1	249266.203125	0		1	1190632.099609	1	137091.765625	6
nTVTDVAQQTSKc	nTVTDVAQQTSKc	nTVTDVAQQTSKc	AT5G23060.1	AT5G23060.1	| Symbols: CaS | calcium sensing receptor | chr5:7736760-7738412 REVERSE LENGTH=387	Case;Control	1	279734.375	1	1068076.316406	1	10617647.17969	1	572757.6367188	0		1	5655976.226563	0		1	367972.1191406	1	5484346.15625	0		1	2038678.347656	1	17870289.5625	9
nLSQLVTEAYKDAHAKc	nLSQLVTEAYKDAHAKc	nLSQLVTEAYKDAHAKc	AT2G24020.1	AT2G24020.1;AT2G24020.2	| Symbols: | Uncharacterised BCR, YbaB family COG0718 | chr2:10217869-10219269 REVERSE LENGTH=182	Case	1	290980.1289063	0		0		0		0		0		0		0		0		0		1	846217.2714844	0		2
nAVVIYVPFRc	nAVVIYVPFRc	nAVVIYVPFRc	AT3G02560.1	AT3G02560.1;AT3G02560.2;AT5G16130.1	| Symbols: | Ribosomal protein S7e family protein | chr3:542341-543168 FORWARD LENGTH=191	Case	1	705498.7421875	0		0		0		0		0		0		0		0		0		1	1684948.796875	0		2
nVTLFLNLANDPTIERc	nVTLFLNLANDPTIERc	nVTLFLNLANDPTIERc	AT1G76030.1	AT1G20260.1;AT1G76030.1;AT4G38510.1;AT4G38510.2;AT4G38510.3;AT4G38510.4;AT4G38510.5	| Symbols: | ATPase, V1 complex, subunit B protein | chr1:28534134-28536916 FORWARD LENGTH=486	Case;Control	1	1478407.585938	1	394784.7675781	1	61872.7197265625	1	251124.3398438	0		0		0		0		1	2375711.140625	1	2575352.046875	1	6937024.21875	1	1830523.632813	8
nVVAAFLLAVLSGKc	nVVAAFLLAVLSGKc	nVVAAFLLAVLSGKc	AT2G27720.1	AT2G27720.1;AT2G27720.2;AT2G27720.3	| Symbols: | 60S acidic ribosomal protein family | chr2:11818696-11819370 FORWARD LENGTH=115	Case	0		0		0		0		1	129858.8867188	0		0		0		0		0		1	333748.8017578	0		2
nFSLEETVAILHVRc	nFSLEETVAILHVRc	nFSLEETVAILHVRc	AT2G44060.1	AT2G44060.1;AT2G44060.2	| Symbols: | Late embryogenesis abundant protein, group 2 | chr2:18226922-18227988 FORWARD LENGTH=325	Case	0		0		1	3316300.355469	0		1	1299297.195313	0		0		0		1	467153.7539063	0		1	1283950.453125	0		4
nILYSSVVYPHNYGFIPRc	nILYSSVVYPHNYGFIPRc	nILYSSVVYPHNYGFIPRc	AT3G53620.1	AT2G46860.1;AT3G53620.1	| Symbols: AtPPa4, PPa4 | pyrophosphorylase 4 | chr3:19881491-19883308 FORWARD LENGTH=216	Case	1	1510219.824219	0		0		0		0		0		1	321158.5371094	0		0		0		0		0		2
nIFAYGDTQRc	nIFAYGDTQRc	nIFAYGDTQRc	AT1G20620.1	AT1G20620.1;AT1G20620.2;AT1G20620.4;AT1G20620.5	| Symbols: CAT3, SEN2, ATCAT3 | catalase 3 | chr1:7143142-7146193 FORWARD LENGTH=492	Case;Control	0		0		0		1	773662.4316406	0		1	4081916.910156	1	92862.84375	0		0		1	9658592.8125	1	797030.1113281	1	8658742.671875	6
nSFAQVVRc	nSFAQVVRc	nSFAQVVRc	AT3G13060.2	AT3G13060.2	| Symbols: ECT5 | evolutionarily conserved C-terminal region 5 | chr3:4180625-4183632 FORWARD LENGTH=634	Case	0		0		0		0		1	1909423.9375	0		0		0		0		0		1	195363.9923096	0		2
nTQIEDPNAQPQPSQEDFDAFTSTKc	nTQIEDPNAQPQPSQEDFDAFTSTKc	nTQIEDPNAQPQPSQEDFDAFTSTKc	AT5G54430.1	AT5G54430.1	| Symbols: ATPHOS32, PHOS32 | Adenine nucleotide alpha hydrolases-like superfamily protein | chr5:22097563-22099693 REVERSE LENGTH=242	Case;Control	0		1	155056.9726563	0		0		1	1566169.421875	0		0		0		1	1352649.898437	0		1	2169977.625	1	674758.5585938	5
nFQQQPNQFHQQQQQFLHQQQLK(226.078)QQSQQQQRc	nFQQQPNQFHQQQQQFLHQQQLK(226.078)QQSQQQQRc	nFQQQPNQFHQQQQQFLHQQQLKQQSQQQQRc	AT1G79000.1	AT1G79000.1;AT1G79000.2	| Symbols: HAC1, PCAT2, ATHPCAT2, ATHAC1 | histone acetyltransferase of the CBP family 1 | chr1:29716933-29723984 REVERSE LENGTH=1697	Case	0		0		0		0		2	779323.53125;543254	0		0		0		3	3419847.6875;11171087.25781;3266223.671875	0		2	5400930.71875;14569933.03125	0		7
nSVYAAAEQTVSSAGSAVMK(226.078)NRc	nSVYAAAEQTVSSAGSAVMK(226.078)NRc	nSVYAAAEQTVSSAGSAVMKNRc	AT5G16840.1	AT5G16840.1;AT5G16840.2;AT5G16840.3	| Symbols: BPA1 | binding partner of acd11 1 | chr5:5536042-5538026 FORWARD LENGTH=259	Case;Control	0		0		1	116366.0585938	0		0		0		0		0		0		1	1763121.5	1	2678048.085938	0		3
nTQQAGDDM(15.995)EIGEEEM(15.995)AVPSRc	nTQQAGDDM(15.995)EIGEEEM(15.995)AVPSRc	nTQQAGDDMEIGEEEMAVPSRc	AT1G62740.1	AT1G62740.1	| Symbols: Hop2 | stress-inducible protein, putative | chr1:23231026-23233380 FORWARD LENGTH=571	Case;Control	0		0		0		0		0		1	95239.0625	0		0		0		0		2	533112;130849.0078125	0		3
nTLDTVHHDDFHQPNFTGAAITKc	nTLDTVHHDDFHQPNFTGAAITKc	nTLDTVHHDDFHQPNFTGAAITKc	AT3G15730.1	AT3G15730.1	| Symbols: PLDALPHA1, PLD | phospholipase D alpha 1 | chr3:5330835-5333474 FORWARD LENGTH=810	Case	0		0		1	413295.0761719	0		0		0		0		0		2	4054029.609375;1603567.429688	0		2	2394444.589844;1364500.679688	0		5
nLLDLIVHSLYSHKc	nLLDLIVHSLYSHKc	nLLDLIVHSLYSHKc	AT2G04030.1	AT2G04030.1;AT2G04030.2	| Symbols: CR88, EMB1956, HSP90.5, Hsp88.1, AtHsp90.5 | Chaperone protein htpG family protein | chr2:1281983-1285909 FORWARD LENGTH=780	Case	0		0		0		0		1	983971.1523438	0		0		0		0		0		1	1543340.929688	0		2
nTLPVWLQKEEFLKc	nTLPVWLQKEEFLKc	nTLPVWLQKEEFLKc	AT3G62310.1	AT3G62310.1	| Symbols: | RNA helicase family protein | chr3:23057516-23060561 REVERSE LENGTH=726	Case	0		0		1	1762719.308594	0		1	1161069.367188	0		0		0		1	702206.0390625	0		0		0		3
nADVSK(226.078)M(15.995)NSFRc	nADVSK(226.078)M(15.995)NSFRc	nADVSKMNSFRc	AT2G28150.1	AT2G28150.1	| Symbols: | Domain of unknown function (DUF966) | chr2:12000015-12002227 FORWARD LENGTH=540	Case;Control	2	133270.4921875;195185.7148438	1	122707.1015625	1	602109.6835937	0		0		1	728148.5703125	0		1	186932.4960938	0		2	11410867.50781;40722380.21094	0		0		8
nSEPGFPGSFSASDKITDHPEADK(242.073)FQSLQSQTHGKc	nSEPGFPGSFSASDKITDHPEADK(242.073)FQSLQSQTHGKc	nSEPGFPGSFSASDKITDHPEADKFQSLQSQTHGKc	AT4G37300.1	AT4G37300.1	| Symbols: MEE59 | maternal effect embryo arrest 59 | chr4:17554805-17555498 FORWARD LENGTH=173	Case	0		0		0		0		1	1657674.28125	0		0		0		1	2027887.921875	0		0		0		2
nSFELLSLLPKc	nSFELLSLLPKc	nSFELLSLLPKc	AT5G17920.1	AT5G17920.1;AT5G17920.2	| Symbols: ATCIMS, ATMETS, ATMS1 | Cobalamin-independent synthase family protein | chr5:5935771-5939195 FORWARD LENGTH=765	Case;Control	1	303774.453125	2	119924.1210937;90608.4453125	1	489305.1152344	1	4279339.96875	2	227696.1777344;1502542.285156	1	492603.296875	0		0		1	502452.1679688	0		1	360253.34375	0		10
nVDQGQPILVLEAMK(226.078)M(15.995)EHVVKc	nVDQGQPILVLEAMK(226.078)M(15.995)EHVVKc	nVDQGQPILVLEAMKMEHVVKc	AT1G03090.2	AT1G03090.1;AT1G03090.2	| Symbols: MCCA | methylcrotonyl-CoA carboxylase alpha chain, mitochondrial / 3-methylcrotonyl-CoA carboxylase 1 (MCCA) | chr1:739715-743819 FORWARD LENGTH=734	Case;Control	1	4242207.589844	1	806473.7558594	0		0		1	3132742.535156	0		0		0		0		0		2	19468240.89062;3667682.0625	0		5
nFALENYK(226.078)NLANRc	nFALENYK(226.078)NLANRc	nFALENYKNLANRc	AT1G04690.1	AT1G04690.1	| Symbols: KAB1, KV-BETA1 | potassium channel beta subunit 1 | chr1:1313662-1315420 FORWARD LENGTH=328	Case	0		0		1	1155496.132812	0		0		0		0		0		1	1165992.390625	0		0		0		2
nHSGNIPDK(242.073)NTSFSVRc	nHSGNIPDK(242.073)NTSFSVRc	nHSGNIPDKNTSFSVRc	AT2G23760.1	AT2G23760.1;AT2G23760.2;AT2G23760.3	| Symbols: BLH4, SAW2 | BEL1-like homeodomain 4 | chr2:10107951-10112736 REVERSE LENGTH=627	Case;Control	1	107938.9707031	1	168679.4746094	1	151619.1943359	0		1	412258.2460938	0		0		0		1	1163604.726563	1	2185131.570313	1	1223327.101563	0		7
nSSGQVQGQQFSNVSANQLLAEQQRc	nSSGQVQGQQFSNVSANQLLAEQQRc	nSSGQVQGQQFSNVSANQLLAEQQRc	AT1G43850.1	AT1G43850.1;AT1G43850.2	| Symbols: SEU | SEUSS transcriptional co-regulator | chr1:16617872-16621596 FORWARD LENGTH=877	Case;Control	0		0		1	547187.1757813	0		0		0		0		0		0		0		0		1	1573465.789062	2
nLGEGAAESLHVKDYK(226.078)Yc	nLGEGAAESLHVKDYK(226.078)Yc	nLGEGAAESLHVKDYKYc	AT2G36460.1	AT2G36460.1;AT2G36460.2	| Symbols: | Aldolase superfamily protein | chr2:15296929-15298387 REVERSE LENGTH=358	Case;Control	0		1	156761.4296875	0		0		1	703118.2109375	0		0		0		1	1510940.90625	1	942937.28125	1	10091484.1875	0		5
nTFVENGMADGRc	nTFVENGMADGRc	nTFVENGMADGRc	AT1G63940.1	AT1G63940.1;AT1G63940.2;AT1G63940.3;AT1G63940.4	| Symbols: MDAR6 | monodehydroascorbate reductase 6 | chr1:23730206-23733534 FORWARD LENGTH=486	Case	0		0		0		0		1	194267.7700195	0		0		0		0		0		1	151241.4970703	0		2
nLAQLGIAFSLIGEIITGKc	nLAQLGIAFSLIGEIITGKc	nLAQLGIAFSLIGEIITGKc	AT1G44575.1	AT1G44575.1	| Symbols: NPQ4, PSBS | Chlorophyll A-B binding family protein | chr1:16871768-16873194 FORWARD LENGTH=265	Case	0		0		1	447246.3554687	0		1	826146.0078125	0		0		0		1	330582.0234375	0		1	1508530.113281	0		4
nYKPSQQSSAFNSGAK(226.078)ERc	nYKPSQQSSAFNSGAK(226.078)ERc	nYKPSQQSSAFNSGAKERc	AT1G77180.1	AT1G77180.1;AT1G77180.2;AT1G77180.3	| Symbols: SKIP | chromatin protein family | chr1:28999791-29001632 REVERSE LENGTH=613	Case	0		0		1	48254.9189453125	0		0		0		0		0		0		0		1	300703.2695313	0		2
nHK(226.078)TASFSGNIDTGKc	nHK(226.078)TASFSGNIDTGKc	nHKTASFSGNIDTGKc	AT3G12640.1	AT3G12640.1	| Symbols: | RNA binding (RRM/RBD/RNP motifs) family protein | chr3:4014455-4017675 FORWARD LENGTH=638	Case	0		0		0		0		1	90371.90625	0		0		0		0		0		1	275269.6875	0		2
nSDQM(15.995)EWWKc	nSDQM(15.995)EWWKc	nSDQMEWWKc	AT5G53400.1	AT5G53400.1	| Symbols: BOB1 | HSP20-like chaperones superfamily protein | chr5:21661588-21663383 FORWARD LENGTH=304	Case	0		0		0		0		1	2018302.810547	0		0		0		1	1549969.476563	0		1	3556214.660156	0		3
nIGLFGGAGVGKTVLIMELINNIAKc	nIGLFGGAGVGKTVLIMELINNIAKc	nIGLFGGAGVGKTVLIMELINNIAKc	ATCG00480.1	ATCG00480.1	| Symbols: ATPB, PB | ATP synthase subunit beta | chrC:52660-54156 REVERSE LENGTH=498	Case	0		0		0		0		1	236377.3271484	0		0		0		0		0		2	226147.9882813;145206.7050781	0		3
nTSLKPVVAGGSKPKc	nTSLKPVVAGGSKPKc	nTSLKPVVAGGSKPKc	AT2G35880.1	AT2G35880.1	| Symbols: | TPX2 (targeting protein for Xklp2) protein family | chr2:15063204-15065259 REVERSE LENGTH=432	Case	1	3084007.808594	0		0		0		1	9767964.34375	0		0		0		0		0		1	9576391.53125	0		3
nTYGFLTPEFWKc	nTYGFLTPEFWKc	nTYGFLTPEFWKc	AT2G41840.1	AT1G58380.1;AT1G58684.1;AT1G58983.1;AT1G59359.1;AT2G41840.1;AT3G57490.1	| Symbols: | Ribosomal protein S5 family protein | chr2:17460016-17461398 REVERSE LENGTH=285	Case;Control	0		1	259813.8671875	1	991911.890625	0		1	7168079.632812	1	220761.109375	0		0		1	1913884.796875	0		1	5828609.484375	1	585596.8398437	7
nSSIFDAK(226.078)AGIALSDKFVKc	nSSIFDAK(226.078)AGIALSDKFVKc	nSSIFDAKAGIALSDKFVKc	AT3G04120.1	AT1G13440.1;AT1G13440.2;AT3G04120.1	| Symbols: GAPC, GAPC-1, GAPC1 | glyceraldehyde-3-phosphate dehydrogenase C subunit 1 | chr3:1081077-1083131 FORWARD LENGTH=338	Case	0		0		0		0		1	1435644.328125	0		0		0		1	1697234.941406	0		1	3640842.1875	0		3
nAVEILEQLVETGSETM(15.995)DVRc	nAVEILEQLVETGSETM(15.995)DVRc	nAVEILEQLVETGSETMDVRc	AT3G03960.1	AT3G03960.1	| Symbols: | TCP-1/cpn60 chaperonin family protein | chr3:1024432-1027604 FORWARD LENGTH=549	Case;Control	0		0		2	196071.6601562;1816730.679688	0		1	2741235.855469	1	453281.2441406	0		0		2	3483859.445313;1138291.085937	0		2	4801966.835937;1603859.875	0		8
nTGYTGEDGFEISVPDEHAVDLAKc	nTGYTGEDGFEISVPDEHAVDLAKc	nTGYTGEDGFEISVPDEHAVDLAKc	AT1G11860.1	AT1G11860.1;AT1G11860.2;AT1G11860.3	| Symbols: | Glycine cleavage T-protein family | chr1:4001801-4003245 FORWARD LENGTH=408	Case;Control	1	1319964.574219	0		0		1	1905530.9375	0		0		1	3080822.726562	1	214255.5976562	1	5326682.882813	1	15279967.3125	2	10025279.89063;1588539.28125	1	3787197.992188	9
nHLIAEFVRc	nHLIAEFVRc	nHLIAEFVRc	AT4G39680.1	AT4G39680.1;AT4G39680.2	| Symbols: | SAP domain-containing protein | chr4:18414604-18416938 REVERSE LENGTH=633	Case	1	1489324.917969	0		1	6071953.210938	0		1	1991087.511719	0		0		0		0		0		1	8243687.480469	0		4
nKIVYSQHK(226.078)DIIPKc	nKIVYSQHK(226.078)DIIPKc	nKIVYSQHKDIIPKc	AT1G77180.1	AT1G77180.1;AT1G77180.2;AT1G77180.3	| Symbols: SKIP | chromatin protein family | chr1:28999791-29001632 REVERSE LENGTH=613	Case	0		0		0		0		1	3569621.71875	0		0		0		0		0		1	3739011.085937	0		2
nTWPEDILPLQPVGRc	nTWPEDILPLQPVGRc	nTWPEDILPLQPVGRc	AT4G35090.1	AT4G35090.1;AT4G35090.2	| Symbols: CAT2 | catalase 2 | chr4:16700937-16703215 REVERSE LENGTH=492	Case;Control	0		1	511258.2636719	2	1152436.035156;732800.9394531	0		1	3030496.710937	3	319345.9980469;539962.1152344;2395751.591797	0		0		4	1219046.867188;585317.1601562;4292964.09375;1487037.607422	2	1282167.539063;601217.4609375	3	4663304.203125;1135787.921875;4757536.421875	4	379509.4902344;689369.9179688;697086.375;465204.8242188	20
nTPLANLIRc	nTPLANLIRc	nTPLANLIRc	ATCG00340.1	ATCG00340.1	| Symbols: PSAB | Photosystem I, PsaA/PsaB protein | chrC:37375-39579 REVERSE LENGTH=734	Case;Control	1	959245.0253906	1	662440.3730469	1	1868156.378906	1	6203454.289062	1	4825592.257812	2	1597789.808594;4404256.234375	1	129818.0837402	0		1	4766015.40625	1	1480693.398437	1	4091372.789062	2	1054748.599609;8555837.333984	13
nSIEGQTK(226.078)STPKc	nSIEGQTK(226.078)STPKc	nSIEGQTKSTPKc	AT5G05610.1	AT5G05610.1;AT5G05610.2	| Symbols: AL1 | alfin-like 1 | chr5:1677331-1678942 REVERSE LENGTH=241	Case	0		0		1	716073.0058594	0		0		0		0		0		0		0		3	61462.771484375;169797.1464844;52140.6171875	0		4
nNEGVGAFYK(226.078)GLSAGLLRc	nNEGVGAFYK(226.078)GLSAGLLRc	nNEGVGAFYKGLSAGLLRc	AT5G19760.1	AT5G19760.1	| Symbols: | Mitochondrial substrate carrier family protein | chr5:6679591-6681845 REVERSE LENGTH=298	Case	0		0		2	375920.5820312;585433.2265625	0		0		0		0		0		1	333723.6367187	0		1	799616.921875	0		4
nAWM(15.995)AAQDQPHENLIFPEEVLPRc	nAWM(15.995)AAQDQPHENLIFPEEVLPRc	nAWMAAQDQPHENLIFPEEVLPRc	ATCG00270.1	ATCG00270.1	| Symbols: PSBD | photosystem II reaction center protein D | chrC:32711-33772 FORWARD LENGTH=353	Case;Control	0		0		0		0		0		1	186559.15625	0		0		1	3963910.882812	0		0		1	618925.5429687	3
nNIPINLVLAVVAEVVLLGGAEYYRc	nNIPINLVLAVVAEVVLLGGAEYYRc	nNIPINLVLAVVAEVVLLGGAEYYRc	AT4G10340.1	AT4G10340.1	| Symbols: LHCB5 | light harvesting complex of photosystem II 5 | chr4:6408200-6409496 FORWARD LENGTH=280	Case;Control	0		0		1	311207.140625	0		0		0		0		1	202332.6855469	0		0		1	856731.4277344	0		3
nVAQYK(226.078)QLTLEEAEEKM(15.995)Kc	nVAQYK(226.078)QLTLEEAEEKM(15.995)Kc	nVAQYKQLTLEEAEEKMKc	AT4G12610.1	AT4G12610.1;AT4G12610.2	| Symbols: RAP74, ATRAP74 | transcription activators;DNA binding;RNA polymerase II transcription factors;catalytics;transcription initiation factors | chr4:7455565-7457465 FORWARD LENGTH=400	Case	0		0		0		0		1	1398385.46875	0		0		0		1	2693076.640625	0		0		0		2
nIINISSVVGLIGNIGQANYAAAKc	nIINISSVVGLIGNIGQANYAAAKc	nIINISSVVGLIGNIGQANYAAAKc	AT1G24360.1	AT1G24360.1	| Symbols: | NAD(P)-binding Rossmann-fold superfamily protein | chr1:8640820-8643283 FORWARD LENGTH=319	Case	1	343924.1992188	0		0		0		1	770134.8808594	0		0		0		1	1305673.796875	0		1	380845.5898437	0		4
nSTYETVTFPYNPPK(226.078)SAEPIKFEAEPSSGRc	nSTYETVTFPYNPPK(226.078)SAEPIKFEAEPSSGRc	nSTYETVTFPYNPPKSAEPIKFEAEPSSGRc	AT3G52230.1	AT3G52230.1	| Symbols: | unknown protein; FUNCTIONS IN: molecular_function unknown; INVOLVED IN: biological_process unknown; LOCATED IN: chloroplast outer membrane, chloroplast thylakoid membrane, chloroplast, chloroplast envelope; EXPRESSED IN: 24 plant structures; EXPRESSED DURING: 13 growth stages; Has 29 Blast hits to 29 proteins in 12 species: Archae - 0; Bacteria - 0; Metazoa - 3; Fungi - 0; Plants - 2…	Case	0		0		0		0		1	2035630.171875	0		0		0		0		0		1	3820302.921875	0		2
nSVGDLNSVDLKc	nSVGDLNSVDLKc	nSVGDLNSVDLKc	AT1G56190.1	AT1G56190.1;AT1G56190.2	| Symbols: | Phosphoglycerate kinase family protein | chr1:21028403-21030454 FORWARD LENGTH=478	Case;Control	0		0		1	355610.078125	0		0		0		0		0		0		1	2465857.515625	0		1	720524.4296875	3
nAFLEYYYLNLRRc	nAFLEYYYLNLRRc	nAFLEYYYLNLRRc	AT3G52500.1	AT3G52500.1	| Symbols: | Eukaryotic aspartyl protease family protein | chr3:19465644-19467053 REVERSE LENGTH=469	Case	0		0		1	1034155.121094	0		1	2719222.320312	0		1	475225.9121094	0		1	1168792.4375	0		1	1605508.984375	0		5
nSLLDDEAASTRc	nSLLDDEAASTRc	nSLLDDEAASTRc	AT2G45000.1	AT2G45000.1	| Symbols: EMB2766 | structural constituent of nuclear pore | chr2:18564156-18567632 FORWARD LENGTH=739	Case;Control	0		0		0		0		1	408202.4921875	0		0		0		0		1	1407858.515625	0		1	114342.8847656	3
nSSAGSSFASRc	nSSAGSSFASRc	nSSAGSSFASRc	AT4G17890.1	AT4G17890.1;AT4G17890.2	| Symbols: AGD8 | ARF-GAP domain 8 | chr4:9937121-9939146 FORWARD LENGTH=413	Case;Control	0		0		1	437526.8496094	0		1	769443.2265625	1	833797.234375	0		0		1	592034.5727539	0		0		0		4
nVETGVEQGDTVSM(15.995)HYDPM(15.995)IAKc	nVETGVEQGDTVSM(15.995)HYDPM(15.995)IAKc	nVETGVEQGDTVSMHYDPMIAKc	AT1G03090.2	AT1G03090.1;AT1G03090.2	| Symbols: MCCA | methylcrotonyl-CoA carboxylase alpha chain, mitochondrial / 3-methylcrotonyl-CoA carboxylase 1 (MCCA) | chr1:739715-743819 FORWARD LENGTH=734	Case;Control	0		0		1	653073.640625	0		0		1	114804.828125	0		0		1	629392.4453125	2	9110458.726563;459671.78125	0		3	516242.796875;228282.2695312;8716155.1875	8
nSISSAQYFGDQNKc	nSISSAQYFGDQNKc	nSISSAQYFGDQNKc	AT4G17890.1	AT4G17890.1;AT4G17890.2	| Symbols: AGD8 | ARF-GAP domain 8 | chr4:9937121-9939146 FORWARD LENGTH=413	Case;Control	0		1	62856.953125	1	156005.5742188	0		1	495306.8496094	1	551282.6953125	0		0		0		1	328491.9570312	1	707973.703125	0		6
nTPTQIALNWLVAQGNVIPIPGAKc	nTPTQIALNWLVAQGNVIPIPGAKc	nTPTQIALNWLVAQGNVIPIPGAKc	AT1G06690.1	AT1G06690.1	| Symbols: | NAD(P)-linked oxidoreductase superfamily protein | chr1:2049742-2052039 REVERSE LENGTH=377	Case	0		0		0		0		1	210457.4755859	0		0		0		1	132382.8085938	0		0		0		2
nTFTPERQERc	nTFTPERQERc	nTFTPERQERc	AT4G35090.1	AT4G35090.1;AT4G35090.2	| Symbols: CAT2 | catalase 2 | chr4:16700937-16703215 REVERSE LENGTH=492	Case;Control	1	2441065.154297	0		1	5960396.826172	0		1	2218993.414063	1	12481006.22266	0		0		2	462348.6875;9178921.152832	0		2	9483554.3125;1828554.625	0		8
nGISASALPYK(242.073)Rc	nGISASALPYK(242.073)Rc	nGISASALPYKRc	AT3G60770.1	AT3G60770.1;AT4G00100.1	| Symbols: | Ribosomal protein S13/S15 | chr3:22460525-22461656 REVERSE LENGTH=151	Case	0		0		0		0		1	909988.9609375	0		0		0		1	1860667.234375	0		0		0		2
nIPTATSGVSGPVGGLHK(242.073)IPM(15.995)GIPM(15.995)GSRc	nIPTATSGVSGPVGGLHK(242.073)IPM(15.995)GIPM(15.995)GSRc	nIPTATSGVSGPVGGLHKIPMGIPMGSRc	AT3G14180.1	AT3G14180.1	| Symbols: | sequence-specific DNA binding transcription factors | chr3:4707290-4708621 REVERSE LENGTH=443	Case;Control	1	527974.3828125	0		0		0		0		0		0		0		0		0		0		1	802564.5234375	2
nATTSVM(15.995)K(242.073)NYEANLKc	nATTSVM(15.995)K(242.073)NYEANLKc	nATTSVMKNYEANLKc	AT1G72710.1	AT1G72710.1	| Symbols: CKL2 | casein kinase 1-like protein 2 | chr1:27372553-27376178 FORWARD LENGTH=465	Case;Control	0		0		0		0		1	73078.2109375	0		0		0		1	45531.556640625	4	79314.376953125;300100.6445313;184982.9765625;200296.375	0		0		6
nLINIAVSGAAGMISNHLLFKc	nLINIAVSGAAGMISNHLLFKc	nLINIAVSGAAGMISNHLLFKc	AT5G58330.1	AT5G58330.1;AT5G58330.2	| Symbols: | lactate/malate dehydrogenase family protein | chr5:23580010-23582287 REVERSE LENGTH=443	Case	0		0		0		0		1	343332.5859375	0		0		0		0		0		1	2021316.25	0		2
nAVVGEEALSSEDLLYLEFLDKFERc	nAVVGEEALSSEDLLYLEFLDKFERc	nAVVGEEALSSEDLLYLEFLDKFERc	AT1G76030.1	AT1G20260.1;AT1G76030.1;AT4G38510.1;AT4G38510.2;AT4G38510.3;AT4G38510.4;AT4G38510.5	| Symbols: | ATPase, V1 complex, subunit B protein | chr1:28534134-28536916 FORWARD LENGTH=486	Case;Control	1	640351.6640625	0		0		0		0		0		2	398617.5527344;213851.953125	1	75850.7744140625	1	429365.6035156	0		1	2536077.316406	0		6
nVGYTPK(226.078)ISHRc	nVGYTPK(226.078)ISHRc	nVGYTPKISHRc	AT2G41350.1	AT2G41350.1;AT2G41350.2	| Symbols: | unknown protein; BEST Arabidopsis thaliana protein match is: unknown protein (TAIR:AT2G21980.1); Has 188 Blast hits to 188 proteins in 66 species: Archae - 0; Bacteria - 12; Metazoa - 90; Fungi - 15; Plants - 54; Viruses - 0; Other Eukaryotes - 17 (source: NCBI BLink). | chr2:17231565-17233458 FORWARD LENGTH=298	Case	0		0		1	907116.0742187	0		0		0		1	389439.6220703	0		1	662952.9140625	0		1	3989569.646484	0		4
nTPNSYM(15.995)LQQFDNPANPKc	nTPNSYM(15.995)LQQFDNPANPKc	nTPNSYMLQQFDNPANPKc	AT2G43750.1	AT2G43750.1;AT2G43750.2	| Symbols: OASB, ACS1, CPACS1, ATCS-B | O-acetylserine (thiol) lyase B | chr2:18129604-18132322 REVERSE LENGTH=392	Case;Control	0		0		1	105807.0117187	0		0		1	264632.1015625	0		0		1	312071.0859375	1	1229405.171875	0		1	170929.96875	5
nDAPTKPQPLK(242.073)Rc	nDAPTKPQPLK(242.073)Rc	nDAPTKPQPLKRc	AT2G32600.1	AT2G32600.1	| Symbols: | hydroxyproline-rich glycoprotein family protein | chr2:13833779-13835525 REVERSE LENGTH=277	Case	0		0		0		0		2	5186569.703125;389688.125	0		0		0		2	3919417.40625;801650.765625	0		0		0		4
nTPLSTGPLRc	nTPLSTGPLRc	nTPLSTGPLRc	AT1G55540.1	AT1G55540.1;AT1G55540.2	| Symbols: emb1011 | Nuclear pore complex protein | chr1:20734759-20743049 REVERSE LENGTH=1816	Case;Control	0		0		0		0		0		1	682405.3105469	0		0		1	165720.4067383	0		0		0		2
nFLPNPEKHWGPK(226.078)IRc	nFLPNPEKHWGPK(226.078)IRc	nFLPNPEKHWGPKIRc	AT5G15810.1	AT5G15810.1	| Symbols: | N2,N2-dimethylguanosine tRNA methyltransferase | chr5:5157798-5161121 FORWARD LENGTH=691	Case	0		0		0		0		1	1322471.589844	0		0		0		0		0		1	8038246.734375	0		2
nDTYLNTEEFIDAVAAELKc	nDTYLNTEEFIDAVAAELKc	nDTYLNTEEFIDAVAAELKc	AT1G65930.1	AT1G65930.1	| Symbols: cICDH | cytosolic NADP+-dependent isocitrate dehydrogenase | chr1:24539088-24541861 FORWARD LENGTH=410	Case	0		0		0		0		1	217087.3828125	0		0		0		1	290407.7539063	0		0		0		2
nVPTVDVSVVDLTVRLEKc	nVPTVDVSVVDLTVRLEKc	nVPTVDVSVVDLTVRLEKc	AT3G04120.1	AT1G13440.1;AT1G13440.2;AT3G04120.1	| Symbols: GAPC, GAPC-1, GAPC1 | glyceraldehyde-3-phosphate dehydrogenase C subunit 1 | chr3:1081077-1083131 FORWARD LENGTH=338	Case	0		0		0		0		1	1393523.03125	0		0		0		1	2177690.1875	0		1	2705178.949219	0		3
nTVDYFM(15.995)DFTRc	nTVDYFM(15.995)DFTRc	nTVDYFMDFTRc	AT3G06510.1	AT3G06510.1;AT3G06510.2	| Symbols: SFR2, ATSFR2 | Glycosyl hydrolase superfamily protein | chr3:2016450-2019533 FORWARD LENGTH=622	Case;Control	0		0		1	234082.1289063	0		0		1	1151526.164063	0		0		0		0		0		1	917769.5742188	3
nKPLSMK(226.078)ESLFGPKc	nKPLSMK(226.078)ESLFGPKc	nKPLSMKESLFGPKc	AT5G23080.1	AT5G23080.1	| Symbols: TGH | SWAP (Suppressor-of-White-APricot)/surp domain-containing protein | chr5:7743226-7748889 REVERSE LENGTH=930	Case	0		0		0		0		1	2796206.015625	0		0		0		1	1940610.671875	0		1	10265433.92969	0		3
nVLK(226.078)VPGVEQKc	nVLK(226.078)VPGVEQKc	nVLKVPGVEQKc	AT2G43160.1	AT2G43160.1;AT2G43160.2;AT2G43160.3;AT2G43160.4	| Symbols: | ENTH/VHS family protein | chr2:17948884-17953267 FORWARD LENGTH=895	Case;Control	0		0		0		0		1	2465308.484375	0		0		0		1	6897661.25	1	9683888.03125	0		0		3
nTANLANNQIINYKc	nTANLANNQIINYKc	nTANLANNQIINYKc	AT3G11130.1	AT3G08530.1;AT3G11130.1	| Symbols: | Clathrin, heavy chain | chr3:3482575-3491667 REVERSE LENGTH=1705	Case;Control	0		0		1	211905.2460938	0		1	1247717.984375	1	1354779.476563	0		0		1	339236.5488281	1	3893237.015625	0		1	1204523.957031	6
nTLQIDGITEQIEHAKc	nTLQIDGITEQIEHAKc	nTLQIDGITEQIEHAKc	AT2G25970.1	AT2G25970.1	| Symbols: | KH domain-containing protein | chr2:11071844-11075604 REVERSE LENGTH=632	Case;Control	0		1	1192682.117187	0		0		1	6670028.53125	0		0		0		1	2438431.070312	0		2	8224005.109375;2188085.671875	0		5
nDTDILAAFRc	nDTDILAAFRc	nDTDILAAFRc	ATCG00490.1	ATCG00490.1	| Symbols: RBCL | ribulose-bisphosphate carboxylases | chrC:54958-56397 FORWARD LENGTH=479	Case;Control	1	810238.7070312	1	1104971.746094	1	10293831.82812	2	4841364.34375;2120847.664063	1	2587083.734375	3	1097184.119141;23662675.41016;613452.0800781	2	237569.1542969;1032600.410156	2	127327.8007812;113099.7231445	2	769173.5273437;563997.3984375	2	1104724.859375;2291545.835937	1	2987940.046875	2	2062715.550781;5034915.816406	20
nAQALK(242.073)DSNTGGYM(15.995)SSKKc	nAQALK(242.073)DSNTGGYM(15.995)SSKKc	nAQALKDSNTGGYMSSKKc	AT5G56000.1	AT5G56000.1	| Symbols: Hsp81.4, AtHsp90.4 | HEAT SHOCK PROTEIN 81.4 | chr5:22677602-22680067 REVERSE LENGTH=699	Case	0		0		1	3107523.875	0		0		0		0		0		1	25765949.9375	0		1	2342904.28125	0		3
nSISSGFGILLKEQGVKc	nSISSGFGILLKEQGVKc	nSISSGFGILLKEQGVKc	AT5G14040.1	AT5G14040.1	| Symbols: PHT3;1 | phosphate transporter 3;1 | chr5:4531059-4532965 REVERSE LENGTH=375	Case	0		0		0		0		1	898888.625	0		0		0		1	2041023.257812	0		0		0		2
nLVGM(15.995)GK(242.073)QHTYIETENVRc	nLVGM(15.995)GK(242.073)QHTYIETENVRc	nLVGMGKQHTYIETENVRc	AT5G05010.1	AT5G05010.1;AT5G05010.2	| Symbols: | clathrin adaptor complexes medium subunit family protein | chr5:1477137-1479872 FORWARD LENGTH=527	Case;Control	0		0		0		1	2139432.898438	1	1087884.476562	0		0		0		2	880828.3359375;1218445.308594	9	3736816.359375;404579.5371094;530297.3554688;922063.8554688;1119157.414063;2296303.541016;3377582.113281;3383649.207031;2360667.207031	1	3352039.375	1	1094517.019531	15
nAGNLVVPNLSSEVSDVTSSSGPVK(226.078)LADLQRc	nAGNLVVPNLSSEVSDVTSSSGPVK(226.078)LADLQRc	nAGNLVVPNLSSEVSDVTSSSGPVKLADLQRc	AT2G26590.1	AT2G26590.1;AT2G26590.2;AT2G26590.3	| Symbols: RPN13 | regulatory particle non-ATPase 13 | chr2:11311182-11314717 REVERSE LENGTH=300	Case;Control	0		0		1	856071.0117188	1	171257.1835938	1	1399526.25	1	100487.09375	0		0		1	6909145.285156	3	2642970.890625;3329346.4375;24269077.8125	2	4464572.65625;1095415.984375	1	795480.9492187	11
nAPGVQTPVIVRc	nAPGVQTPVIVRc	nAPGVQTPVIVRc	AT1G20620.1	AT1G20620.1;AT1G20620.2;AT1G20620.5;AT4G35090.1;AT4G35090.2	| Symbols: CAT3, SEN2, ATCAT3 | catalase 3 | chr1:7143142-7146193 FORWARD LENGTH=492	Case;Control	1	452669.3876953	0		0		3	683711.7070312;1310044.871094;2048399.744141	0		1	8957780.542969	1	637090.25	1	119473.9194336	1	2138152.835937	1	1229445.875	0		1	3418201.472656	10
nTADVQDTM(15.995)IEEDDITHEAPSFDPNQKENAEM(15.995)EENHNNFVYADDEAGSDVKc	nTADVQDTM(15.995)IEEDDITHEAPSFDPNQKENAEM(15.995)EENHNNFVYADDEAGSDVKc	nTADVQDTMIEEDDITHEAPSFDPNQKENAEMEENHNNFVYADDEAGSDVKc	AT3G54760.1	AT3G54760.1;AT3G54760.2	| Symbols: | dentin sialophosphoprotein-related | chr3:20269659-20272037 REVERSE LENGTH=792	Case	1	1494761.78125	0		0		0		0		0		1	575718.4882813	0		0		0		0		0		2
nNFLTLPNIKVPLILGIWGGKc	nNFLTLPNIKVPLILGIWGGKc	nNFLTLPNIKVPLILGIWGGKc	AT2G39730.1	AT2G39730.1;AT2G39730.2;AT2G39730.3	| Symbols: RCA | rubisco activase | chr2:16570951-16573345 REVERSE LENGTH=474	Case;Control	1	219827.1777344	1	119992.4199219	2	270857.4511719;763260.875	0		1	845845.5273437	1	667093.0488281	1	139245.3251953	0		1	15959873.48633	0		4	719335.2675781;593363.3671875;960525.5;3614601.516602	0		12
nNLM(15.995)K(242.073)SASISGSKc	nNLM(15.995)K(242.073)SASISGSKc	nNLMKSASISGSKc	AT1G18150.1	AT1G18150.1;AT1G18150.2;AT1G18150.3	| Symbols: ATMPK8 | Protein kinase superfamily protein | chr1:6244641-6247582 REVERSE LENGTH=589	Case;Control	1	1048403.308594	0		1	1207688.6875	4	83268.0810546875;85701.4130859375;84437.544921875;58962.55078125	1	4631142.0625	1	93215.26953125	1	1241524.84375	1	1122078.078125	0		1	69207421.40625	1	4911035.125	1	3543863.375	13
nVDQGQPILVLEAMK(226.078)MEHVVKc	nVDQGQPILVLEAMK(226.078)MEHVVKc	nVDQGQPILVLEAMKMEHVVKc	AT1G03090.2	AT1G03090.1;AT1G03090.2	| Symbols: MCCA | methylcrotonyl-CoA carboxylase alpha chain, mitochondrial / 3-methylcrotonyl-CoA carboxylase 1 (MCCA) | chr1:739715-743819 FORWARD LENGTH=734	Case;Control	1	2324088.539063	2	1718720.879883;91475.712890625	2	977422.4863281;404449.6191406	0		3	572484.2109375;783799.5566406;2762751.349609	0		5	10558470.42187;990000.4589844;292699.6894531;620789.1445312;282438.8876953	0		1	1283404.152344	0		4	20023268.94531;1463362.828125;1309498.910156;2247229.9375	0		18
nTLPGPVTDPSQLPKc	nTLPGPVTDPSQLPKc	nTLPGPVTDPSQLPKc	AT5G16570.1	AT5G16570.1;AT5G37600.1	| Symbols: GLN1;4 | glutamine synthetase 1;4 | chr5:5421898-5424523 REVERSE LENGTH=356	Case;Control	0		0		0		0		1	1557886.183594	1	644168.5488281	0		0		0		1	4982210.867187	1	3566627.492188	1	1132238.195313	5
nNYGGYSENIVVDQRc	nNYGGYSENIVVDQRc	nNYGGYSENIVVDQRc	AT4G39330.1	AT4G39330.1;AT4G39330.2	| Symbols: ATCAD9, CAD9 | cinnamyl alcohol dehydrogenase 9 | chr4:18291268-18292772 FORWARD LENGTH=360	Case;Control	0		0		1	145529.5507813	0		0		1	546026.1679688	0		0		1	417004.9726562	1	2013708.421875	1	1166990.453125	1	226361.5664062	6
nTDTNPEGLTAAYGKc	nTDTNPEGLTAAYGKc	nTDTNPEGLTAAYGKc	AT1G16080.1	AT1G16080.1	| Symbols: | unknown protein; LOCATED IN: apoplast, chloroplast stroma, chloroplast, chloroplast envelope; EXPRESSED IN: 23 plant structures; EXPRESSED DURING: 14 growth stages; Has 81 Blast hits to 81 proteins in 28 species: Archae - 0; Bacteria - 2; Metazoa - 0; Fungi - 0; Plants - 62; Viruses - 0; Other Eukaryotes - 17 (source: NCBI BLink). | chr1:5514394-5515761 FORWARD LENGTH=313	Case;Control	0		0		0		0		0		1	440938.0742188	0		0		1	262661.5390625	1	690927.796875	0		0		3
nTYSWIDFLHMGRc	nTYSWIDFLHMGRc	nTYSWIDFLHMGRc	AT2G47240.1	AT2G47240.1;AT2G47240.2	| Symbols: CER8, LACS1 | AMP-dependent synthetase and ligase family protein | chr2:19393835-19397616 FORWARD LENGTH=660	Case	0		0		0		0		1	541348.265625	0		0		0		0		0		1	531578.0546875	0		2
nFRPPPPQGDEAEVPESDM(15.995)GQSSSNEPEVEKKc	nFRPPPPQGDEAEVPESDM(15.995)GQSSSNEPEVEKKc	nFRPPPPQGDEAEVPESDMGQSSSNEPEVEKKc	AT1G12270.1	AT1G12270.1	| Symbols: Hop1 | stress-inducible protein, putative | chr1:4172105-4174575 FORWARD LENGTH=572	Case;Control	0		0		1	119224.3964844	0		0		0		0		0		0		0		0		1	11071686.3125	2
nWVLFNLHPLLSIGLPRc	nWVLFNLHPLLSIGLPRc	nWVLFNLHPLLSIGLPRc	AT5G42650.1	AT5G42650.1	| Symbols: AOS, CYP74A, DDE2 | allene oxide synthase | chr5:17097803-17099359 REVERSE LENGTH=518	Case	0		0		2	218655.4863281;272413.1279297	0		1	133828.34375	0		0		0		0		0		1	934006.7871094	0		4
nTYDYETGNGFGM(15.995)PKRc	nTYDYETGNGFGM(15.995)PKRc	nTYDYETGNGFGMPKRc	AT4G32285.1	AT4G32285.1;AT4G32285.2	| Symbols: | ENTH/ANTH/VHS superfamily protein | chr4:15586003-15587910 FORWARD LENGTH=635	Case;Control	0		0		2	64616.1416015625;172628	0		2	139448.8364258;277392.1376953	2	1193821.765625;326461.890625	0		0		0		0		2	234206.3867188;583793.9609375	0		8
nSPTGEVIFGGETMRc	nSPTGEVIFGGETMRc	nSPTGEVIFGGETMRc	ATCG00280.1	ATCG00280.1	| Symbols: PSBC | photosystem II reaction center protein C | chrC:33720-35141 FORWARD LENGTH=473	Case;Control	0		1	524261.4023437	0		0		0		0		1	239560.5712891	0		1	2161751.101562	0		1	2114873.96875	1	621360.3398437	5
nVLEQFAISLERc	nVLEQFAISLERc	nVLEQFAISLERc	AT5G58950.1	AT5G58950.1	| Symbols: | Protein kinase superfamily protein | chr5:23801136-23803025 REVERSE LENGTH=525	Case	0		0		1	151317.4506836	0		1	1171364	0		1	482703.1386719	0		0		0		0		0		3
nENFNDVYIVYELM(15.995)DTDLHQIIRc	nENFNDVYIVYELM(15.995)DTDLHQIIRc	nENFNDVYIVYELMDTDLHQIIRc	AT4G01370.1	AT4G01370.1	| Symbols: ATMPK4, MPK4 | MAP kinase 4 | chr4:567219-568889 FORWARD LENGTH=376	Case	0		0		2	399686.9316406;334638.1132813	0		1	986743.6367187	0		0		0		1	642201.4414062	0		0		0		4
nESM(15.995)GDM(15.995)M(15.995)K(242.073)TSSFALTEVKc	nESM(15.995)GDM(15.995)M(15.995)K(242.073)TSSFALTEVKc	nESMGDMMKTSSFALTEVKc	AT3G58730.1	AT3G58730.1	| Symbols: | vacuolar ATP synthase subunit D (VATD) / V-ATPase D subunit / vacuolar proton pump D subunit (VATPD) | chr3:21718495-21719280 REVERSE LENGTH=261	Case;Control	1	162179.0234375	0		0		0		0		0		0		0		0		2	11128617.5625;4449898.09375	0		0		3
nEITFNFPTIDKLDGQEc	nEITFNFPTIDKLDGQEc	nEITFNFPTIDKLDGQEc	ATCG00490.1	ATCG00490.1	| Symbols: RBCL | ribulose-bisphosphate carboxylases | chrC:54958-56397 FORWARD LENGTH=479	Case;Control	1	1856863.375	0		1	686746.5625	4	501799.5703125;443735.75;1435782.257812;333842.9765625	0		4	793430.2421875;487890.4335938;160700.953125;3845551.142578	0		0		1	3065806.296875	3	2416505.328125;4002151.046875;8308685.5	1	4098546.492188	3	227999.7304687;984068.6992188;5338970.535156	18
nSTVEK(226.078)MM(15.995)FDQRc	nSTVEK(226.078)MM(15.995)FDQRc	nSTVEKMMFDQRc	AT5G53400.1	AT5G53400.1	| Symbols: BOB1 | HSP20-like chaperones superfamily protein | chr5:21661588-21663383 FORWARD LENGTH=304	Case	2	201090.1523438;484499.1523437	0		0		0		1	10427108.25781	0		0		0		2	3579935.3125;3133115.789062	0		0		0		5
nNFVPGYNQVVK(226.078)GEWNVAGIAYRc	nNFVPGYNQVVK(226.078)GEWNVAGIAYRc	nNFVPGYNQVVKGEWNVAGIAYRc	AT5G14780.1	AT5G14780.1	| Symbols: FDH | formate dehydrogenase | chr5:4777043-4779190 FORWARD LENGTH=384	Case	0		0		0		0		1	3528956.585937	0		0		0		1	2524026.617187	0		2	6767782.46875;1255449.484375	0		4
nSNSHYTSVHQPSSVTGYGTAQGYYNRc	nSNSHYTSVHQPSSVTGYGTAQGYYNRc	nSNSHYTSVHQPSSVTGYGTAQGYYNRc	AT3G13460.1	AT3G13460.1;AT3G13460.2;AT3G13460.3;AT3G13460.4	| Symbols: ECT2 | evolutionarily conserved C-terminal region 2 | chr3:4385274-4388220 REVERSE LENGTH=667	Case;Control	0		1	160444.1337891	1	192464.1015625	0		0		0		0		0		0		0		1	727373.5390625	0		3
nIGIVGLPNVGK(226.078)STLFNTLTKc	nIGIVGLPNVGK(226.078)STLFNTLTKc	nIGIVGLPNVGKSTLFNTLTKc	AT1G30580.1	AT1G30580.1	| Symbols: | GTP binding | chr1:10831953-10835454 REVERSE LENGTH=394	Case;Control	0		0		1	1054506.554688	0		2	789257.5195313;386044.3476563	0		0		0		3	514746.2929688;182792.5371094;409477.1621094	1	840273.78125	2	1208684.847656;421845.8242188	0		9
nVAGATADILDAASRc	nVAGATADILDAASRc	nVAGATADILDAASRc	AT2G03440.1	AT2G03440.1	| Symbols: NRP1, ATNRP1 | nodulin-related protein 1 | chr2:1039409-1039972 REVERSE LENGTH=187	Case;Control	1	1309763.558594	0		0		1	2228987.710938	0		1	550561.7148437	0		1	242054.0585938	0		1	25799121.09375	0		1	3514435.984375	6
nTYVADVSEYLGSNSPRDPYLERc	nTYVADVSEYLGSNSPRDPYLERc	nTYVADVSEYLGSNSPRDPYLERc	AT3G11330.1	AT3G11330.1	| Symbols: PIRL9 | plant intracellular ras group-related LRR 9 | chr3:3552330-3554695 REVERSE LENGTH=499	Case	0		0		3	168616.1914062;89590.916015625;186600.1191406	0		1	1008258.703125	0		0		0		1	3001861.546875	0		1	6745220.0625	0		6
nTVTSEK(226.078)SGLVETSTHSNLVKc	nTVTSEK(226.078)SGLVETSTHSNLVKc	nTVTSEKSGLVETSTHSNLVKc	AT1G29530.1	AT1G29530.1	| Symbols: | unknown protein; BEST Arabidopsis thaliana protein match is: unknown protein (TAIR:AT2G34310.3); Has 84 Blast hits to 78 proteins in 24 species: Archae - 2; Bacteria - 4; Metazoa - 9; Fungi - 8; Plants - 55; Viruses - 0; Other Eukaryotes - 6 (source: NCBI BLink). | chr1:10325553-10326651 REVERSE LENGTH=236	Case;Control	0		1	208921.1914063	0		0		0		0		0		0		0		0		1	6394548.929687	0		2
nVTIVQSSTVYNDTPATIDKAEKc	nVTIVQSSTVYNDTPATIDKAEKc	nVTIVQSSTVYNDTPATIDKAEKc	AT3G44310.1	AT3G44310.1;AT3G44310.3	| Symbols: NIT1, ATNIT1, NITI | nitrilase 1 | chr3:15986901-15988841 FORWARD LENGTH=346	Case;Control	0		0		1	455351.9804688	0		0		0		0		0		1	1461230.890625	1	12870673.40625	1	2017056.1875	1	2810528.460937	5
nATGAMQSTAQELLK(226.078)TSGLDKKc	nATGAMQSTAQELLK(226.078)TSGLDKKc	nATGAMQSTAQELLKTSGLDKKc	AT1G56440.1	AT1G56440.1;AT1G56440.2	| Symbols: TPR5 | Tetratricopeptide repeat (TPR)-like superfamily protein | chr1:21138765-21141482 REVERSE LENGTH=476	Case	0		0		1	440118.8886719	0		0		0		0		0		0		0		1	7327842.234375	0		2
nFIDTASIFGHGRc	nFIDTASIFGHGRc	nFIDTASIFGHGRc	AT1G43170.1	AT1G43170.1;AT1G43170.2;AT1G43170.3;AT1G43170.4;AT1G43170.5;AT1G43170.6;AT1G43170.7;AT1G43170.8;AT1G43170.9	| Symbols: ARP1, emb2207, RPL3A, RP1 | ribosomal protein 1 | chr1:16266992-16268631 FORWARD LENGTH=389	Case	1	221264.3417969	0		0		0		0		0		0		0		1	350649.5253906	0		0		0		2
nTFQGPPHGIQVERc	nTFQGPPHGIQVERc	nTFQGPPHGIQVERc	ATCG00490.1	ATCG00490.1	| Symbols: RBCL | ribulose-bisphosphate carboxylases | chrC:54958-56397 FORWARD LENGTH=479	Case;Control	2	3064417.84375;167355978.1563	6	222756.4160156;2959525.13623;1520621.245605;154061.2480469;778041.8603516;39731.6982421875	8	2099270.558594;236969.890625;25483162.64063;1640439.976563;1907805.224609;6031733.359375;419123.03125;1486009.332031	5	3813537.710938;1986971.75;51981339.78906;10322498.4375;7155931.597656	14	1178222.349609;4278645.34375;83899663.86328;3158320.716797;66919581.37109;2521696.148438;44953509.53516;1905162.318359;23184796.21973;362215.5273438;4289602.321289;1649650.103027;1062770.587402;2676288.71875	7	8009318.375;14888676.82813;107634217.5938;2727615.84375;2963996.541016;748380.9335938;5117824.835938	2	1365568.191406;4423890.015625	15	767861.7131348;798860.9477539;516176.1745605;695163.7871094;526899.9558105;274078.8278809;207087.326416;205231.5454102;251280.5478516;437726.7807617;36541.9462890625;555452.6887207;645253.8056641;699060.9084473;843277.5144043	17	14928790.90625;27257151.90625;10328865.97461;650240.5449219;913929.9960937;362940.6611328;115633.1506348;220666.1193848;194846.8481445;235793.5615234;141164.3811035;539035.1533203;1027039.707031;857436.4580078;417080.6518555;901696.6875;809024.8515625	2	922526730.3437;281333615.875	8	8906761.808594;46728928.23437;240890889;12493230.02734;9117617.994141;3967413.267578;2215657.984375;1744680.054688	7	81344.859375;99763.1572265625;1061217.283203;10325496.28125;440785526.4688;784080.25;3261567.019531	93
nHYYPDEELITSDEELQGWWSEVRc	nHYYPDEELITSDEELQGWWSEVRc	nHYYPDEELITSDEELQGWWSEVRc	AT3G45140.1	AT3G45140.1	| Symbols: LOX2, ATLOX2 | lipoxygenase 2 | chr3:16525437-16529233 FORWARD LENGTH=896	Case;Control	1	2010376.539062	1	198100.5234375	0		0		0		1	86356.79296875	0		0		1	9591083.4375	0		1	10257566.25	0		5
nGIHVNPK(242.073)YLRc	nGIHVNPK(242.073)YLRc	nGIHVNPKYLRc	AT4G04885.1	AT4G04885.1	| Symbols: PCFS4 | PCF11P-similar protein 4 | chr4:2472083-2475417 FORWARD LENGTH=808	Case	0		0		1	992755.9960938	0		1	653659.3193359	0		0		0		1	2172014.613281	0		1	3003274.576172	0		4
nINIAPVLDPAPSSAQKc	nINIAPVLDPAPSSAQKc	nINIAPVLDPAPSSAQKc	AT4G26750.1	AT4G26750.1	| Symbols: | hydroxyproline-rich glycoprotein family protein | chr4:13475848-13478382 REVERSE LENGTH=421	Case;Control	1	130787.9589844	0		0		1	595484.2734375	0		0		0		0		0		1	3310546.71875	0		1	764135.4960938	4
nVEQITAALQTGTSSDKKc	nVEQITAALQTGTSSDKKc	nVEQITAALQTGTSSDKKc	AT3G01500.1	AT3G01500.1;AT3G01500.2;AT3G01500.3	| Symbols: CA1, ATBCA1, SABP3, ATSABP3 | carbonic anhydrase 1 | chr3:194853-196716 REVERSE LENGTH=270	Case	1	517885.7382812	0		1	246714.265625	0		0		0		0		0		0		0		1	1284330.398438	0		3
nKPLSM(15.995)K(226.078)ESLFGPKc	nKPLSM(15.995)K(226.078)ESLFGPKc	nKPLSMKESLFGPKc	AT5G23080.1	AT5G23080.1	| Symbols: TGH | SWAP (Suppressor-of-White-APricot)/surp domain-containing protein | chr5:7743226-7748889 REVERSE LENGTH=930	Case	1	1193271.498047	0		0		0		0		0		0		0		1	717561.6289062	0		0		0		2
nVVILTFRc	nVVILTFRc	nVVILTFRc	AT3G42050.1	AT3G42050.1	| Symbols: | vacuolar ATP synthase subunit H family protein | chr3:14228846-14232228 REVERSE LENGTH=441	Case	1	304950.453125	0		0		0		0		0		0		0		1	1822607.882813	0		1	1022270.136719	0		3
nHAIVSAIAATAVPALVMARc	nHAIVSAIAATAVPALVMARc	nHAIVSAIAATAVPALVMARc	AT3G09630.1	AT3G09630.1;AT3G09630.2;AT5G02870.1;AT5G02870.2	| Symbols: | Ribosomal protein L4/L1 family | chr3:2953813-2955444 FORWARD LENGTH=406	Case	1	315884.796875	0		2	124216.0273437;193821.8105469	0		1	1585757.949219	0		0		0		1	761484.6523437	0		1	3740672.640625	0		6
nATAGDTHLGGEDFDNRc	nATAGDTHLGGEDFDNRc	nATAGDTHLGGEDFDNRc	AT1G56410.1	AT1G16030.1;AT1G56410.1;AT3G09440.1;AT3G09440.2;AT3G12580.1;AT5G02490.1;AT5G02500.1;AT5G02500.2	| Symbols: ERD2, HSP70T-1 | heat shock protein 70 (Hsp 70) family protein | chr1:21117147-21119241 FORWARD LENGTH=617	Case;Control	0		0		0		0		0		1	322076.4609375	1	724801.3867187	0		0		1	42838031.5625	0		0		3
nLHNLLPFLAPLLRc	nLHNLLPFLAPLLRc	nLHNLLPFLAPLLRc	AT4G36630.1	AT4G36630.1	| Symbols: EMB2754 | Vacuolar sorting protein 39 | chr4:17272088-17276524 REVERSE LENGTH=1000	Case;Control	1	495639.4023438	1	381973.9501953	1	1844422.462891	0		1	129809.2382812	0		0		0		0		0		1	683995.8671875	0		5
nDAPALVDLATGQEILATGIKc	nDAPALVDLATGQEILATGIKc	nDAPALVDLATGQEILATGIKc	AT5G08670.1	AT5G08670.1;AT5G08680.1;AT5G08690.1	| Symbols: | ATP synthase alpha/beta family protein | chr5:2818395-2821149 REVERSE LENGTH=556	Case;Control	0		0		0		1	326451.453125	0		2	106858.8242187;203703.4238281	0		0		1	312371.09375	2	512263.0234375;695499.5507812	1	1342198.125	2	235612.3945313;628170.5234375	9
nNIVSLDKEFEHVALK(226.078)c	nNIVSLDKEFEHVALK(226.078)c	nNIVSLDKEFEHVALKc	AT3G21790.1	AT3G21790.1	| Symbols: | UDP-Glycosyltransferase superfamily protein | chr3:7676927-7678414 REVERSE LENGTH=495	Case	0		0		0		0		1	8007627.929687	0		0		0		1	4403939.609375	0		1	10258671.54688	0		3
nM(15.995)PTFFETFPVVLVDGDGIVRc	nM(15.995)PTFFETFPVVLVDGDGIVRc	nMPTFFETFPVVLVDGDGIVRc	ATCG00680.1	ATCG00680.1	| Symbols: PSBB | photosystem II reaction center protein B | chrC:72371-73897 FORWARD LENGTH=508	Case;Control	0		0		1	170694.2636719	0		2	213814.5546875;333815.3427734	1	69676.0771484375	0		0		0		0		1	271260.4970703	0		5
nVKWPNDLYLQDRKc	nVKWPNDLYLQDRKc	nVKWPNDLYLQDRKc	AT4G29810.8	AT4G29810.8	| Symbols: TurboID	Case;Control	0		1	280903.1142578	1	1415118.902344	0		1	1101778.28125	0		0		0		1	1247069.332031	0		2	4905987.71875;7562248.140625	0		6
nTLGYLIPGFM(15.995)HLQRc	nTLGYLIPGFM(15.995)HLQRc	nTLGYLIPGFMHLQRc	AT5G14610.1	AT5G14610.1;AT5G14610.2	| Symbols: | DEAD box RNA helicase family protein | chr5:4711271-4714713 FORWARD LENGTH=712	Case	1	686251.328125	0		0		0		0		0		0		0		0		0		1	1634076.242187	0		2
nVLLK(226.078)HQDGRc	nVLLK(226.078)HQDGRc	nVLLKHQDGRc	AT4G24680.1	AT4G24680.1	| Symbols: MOS1 | modifier of snc1 | chr4:12733425-12739737 FORWARD LENGTH=1427	Case	0		0		1	79993.04296875	0		0		0		0		0		1	546490.6503906	0		0		0		2
nFSLVTK(226.078)FARc	nFSLVTK(226.078)FARc	nFSLVTKFARc	AT5G52580.1	AT5G52580.1;AT5G52580.2	| Symbols: | RabGAP/TBC domain-containing protein | chr5:21338052-21342848 FORWARD LENGTH=673	Case	0		0		1	1435905.445313	0		0		0		0		0		0		0		1	1609835.929688	0		2
nILIDVSKIDMTTTVLGFKc	nILIDVSKIDMTTTVLGFKc	nILIDVSKIDMTTTVLGFKc	AT3G14420.1	AT3G14420.1;AT3G14420.2;AT3G14420.3;AT3G14420.4;AT3G14420.5;AT3G14420.6	| Symbols: | Aldolase-type TIM barrel family protein | chr3:4821804-4823899 FORWARD LENGTH=367	Case	0		0		1	305069.1826172	0		1	1007592.476562	0		0		0		1	949965.2109375	0		2	2990092.703125;2147074.703125	0		5
nVWKDEAFEIWSRc	nVWKDEAFEIWSRc	nVWKDEAFEIWSRc	AT3G59970.3	AT3G59970.3	| Symbols: MTHFR1 | methylenetetrahydrofolate reductase 1 | chr3:22151303-22154323 FORWARD LENGTH=592	Case	0		0		0		0		1	1725153.65625	0		0		0		0		0		1	1169453.585937	0		2
nHAAPISLGSFDLLRc	nHAAPISLGSFDLLRc	nHAAPISLGSFDLLRc	AT1G22430.1	AT1G22430.1;AT1G22430.2	| Symbols: | GroES-like zinc-binding dehydrogenase family protein | chr1:7919235-7921594 FORWARD LENGTH=388	Case	0		0		0		0		1	890749.265625	0		0		0		0		0		1	750112.609375	0		2
nQKQMGLPTSEELQK(226.078)QEILKc	nQKQMGLPTSEELQK(226.078)QEILKc	nQKQMGLPTSEELQKQEILKc	AT5G53400.1	AT5G53400.1	| Symbols: BOB1 | HSP20-like chaperones superfamily protein | chr5:21661588-21663383 FORWARD LENGTH=304	Case	0		0		1	1516010.648438	0		0		0		0		0		0		0		1	29126856.28125	0		2
nAAPNPFGDAFQGPEM(15.995)WTKc	nAAPNPFGDAFQGPEM(15.995)WTKc	nAAPNPFGDAFQGPEMWTKc	AT1G12270.1	AT1G12270.1	| Symbols: Hop1 | stress-inducible protein, putative | chr1:4172105-4174575 FORWARD LENGTH=572	Case;Control	0		0		0		1	659764.6796875	0		3	236912.734375;475945.90625;4221610.617188	0		0		1	2023863.953125	2	507243.3125;2483509.78125	1	2293126.109375	3	261958.59375;249918.5039063;8195081.851563	11
nTLVIANVGDSRc	nTLVIANVGDSRc	nTLVIANVGDSRc	AT2G20630.1	AT2G20630.1;AT2G20630.2	| Symbols: PIA1 | PP2C induced by AVRRPM1 | chr2:8897826-8899648 REVERSE LENGTH=279	Case;Control	1	292421.0488281	1	532120.7246094	1	1288855.736328	0		1	2161998.794922	1	5220023.679688	1	758862.6699219	1	230738.8505859	1	1657196.328125	0		1	12952344.31641	0		9
nSLLFQIEYPEIEDNIKPRc	nSLLFQIEYPEIEDNIKPRc	nSLLFQIEYPEIEDNIKPRc	AT2G32600.1	AT2G32600.1	| Symbols: | hydroxyproline-rich glycoprotein family protein | chr2:13833779-13835525 REVERSE LENGTH=277	Case	0		0		0		0		1	1526035.65625	0		0		0		1	1723567.710938	0		1	2904146.683594	0		3
nILIDVNKIDM(15.995)ATTVLGFKc	nILIDVNKIDM(15.995)ATTVLGFKc	nILIDVNKIDMATTVLGFKc	AT3G14415.1	AT3G14415.1;AT3G14415.2;AT3G14415.3	| Symbols: | Aldolase-type TIM barrel family protein | chr3:4818667-4820748 FORWARD LENGTH=367	Case	0		0		1	1875202.183594	0		0		0		0		0		1	900731.5625	0		1	2016849.28125	0		3
nLIK(226.078)GILLRc	nLIK(226.078)GILLRc	nLIKGILLRc	AT1G33980.1	AT1G33980.1;AT1G33980.2	| Symbols: ATUPF3, UPF3 | Smg-4/UPF3 family protein | chr1:12351719-12354401 FORWARD LENGTH=482	Case;Control	0		1	287135.3359375	0		0		1	1651952.109375	0		0		0		1	4686993.726563	0		1	2872549.585938	0		4
nTLKTDGIAGLYRc	nTLKTDGIAGLYRc	nTLKTDGIAGLYRc	AT3G08580.1	AT3G08580.1;AT3G08580.2	| Symbols: AAC1 | ADP/ATP carrier 1 | chr3:2605706-2607030 REVERSE LENGTH=381	Case	0		0		1	515805.8623047	0		0		0		0		0		1	2994669.480469	0		1	2152794.482422	0		3
nTAPIFAQFTKDPSVPRc	nTAPIFAQFTKDPSVPRc	nTAPIFAQFTKDPSVPRc	AT5G13450.1	AT5G13450.1	| Symbols: ATP5 | delta subunit of Mt ATP synthase | chr5:4310558-4311941 REVERSE LENGTH=238	Case	0		0		0		0		1	1750212.085938	0		0		0		1	1053204.921875	0		0		0		2
nSAIGILMNLGLIDESKc	nSAIGILMNLGLIDESKc	nSAIGILMNLGLIDESKc	AT3G59970.3	AT3G59970.1;AT3G59970.2;AT3G59970.3	| Symbols: MTHFR1 | methylenetetrahydrofolate reductase 1 | chr3:22151303-22154323 FORWARD LENGTH=592	Case	0		0		0		0		1	652404.0410156	0		0		0		1	620512.1074219	0		2	1686023.140625;336030.3339844	0		4
nTYSDLAGPEYTAKc	nTYSDLAGPEYTAKc	nTYSDLAGPEYTAKc	AT5G14040.1	AT5G14040.1	| Symbols: PHT3;1 | phosphate transporter 3;1 | chr5:4531059-4532965 REVERSE LENGTH=375	Case;Control	1	66754.060546875	1	157111.5097656	1	543097.34375	0		1	436089.0761719	1	3364636.570312	0		0		2	386985.5585938;429873.1796875	1	7811910.84375	1	652371.953125	6	97496.6650390625;172863.7695313;380106.2773438;363826.6855469;265210.4414062;332142.890625	15
nTFYYDILKc	nTFYYDILKc	nTFYYDILKc	AT4G25080.1	AT4G25080.1;AT4G25080.2;AT4G25080.3;AT4G25080.4;AT4G25080.5	| Symbols: CHLM | magnesium-protoporphyrin IX methyltransferase | chr4:12877015-12878128 FORWARD LENGTH=312	Case	0		0		1	1133934.9375	0		1	1430810.804688	0		0		0		1	1576811.679688	0		1	2626138.84375	0		4
nTAGNDGLELVANDSGVRc	nTAGNDGLELVANDSGVRc	nTAGNDGLELVANDSGVRc	AT5G02890.1	AT5G02890.1	| Symbols: | HXXXD-type acyl-transferase family protein | chr5:670207-671454 REVERSE LENGTH=353	Case;Control	0		0		0		1	541672.5234375	1	982234.0625	2	631145.2890625;1428610.488281	0		1	87807.63671875	1	4681400.453125	1	2909886.109375	1	2294079.007812	1	702653.171875	9
nIPEKLAFYDYIGNNPAKc	nIPEKLAFYDYIGNNPAKc	nIPEKLAFYDYIGNNPAKc	ATCG00680.1	ATCG00680.1	| Symbols: PSBB | photosystem II reaction center protein B | chrC:72371-73897 FORWARD LENGTH=508	Case;Control	1	1050760.574219	0		1	720461.9414062	0		1	3439886.101563	1	1300096.240234	0		0		1	4414079	1	2547143.140625	1	4930259.953125	0		7
nTGMNQQTVLSERc	nTGMNQQTVLSERc	nTGMNQQTVLSERc	AT1G55540.1	AT1G55540.1;AT1G55540.2	| Symbols: emb1011 | Nuclear pore complex protein | chr1:20734759-20743049 REVERSE LENGTH=1816	Case	0		0		0		0		1	440328.0917969	0		0		0		0		0		2	216770.3085938;235770.8085937	0		3
nSSSSNQILLRc	nSSSSNQILLRc	nSSSSNQILLRc	AT3G27530.1	AT3G27530.1	| Symbols: GC6, MAG4 | golgin candidate 6 | chr3:10193778-10199659 REVERSE LENGTH=914	Case;Control	0		0		0		0		0		1	665540.4179688	0		0		1	96838.373046875	0		0		0		2
nSYLIAISGEKc	nSYLIAISGEKc	nSYLIAISGEKc	AT1G31330.1	AT1G31330.1	| Symbols: PSAF | photosystem I subunit F | chr1:11215011-11215939 REVERSE LENGTH=221	Case;Control	1	443316.2265625	1	876471.4140625	2	419622.7392578;73237.6459960938	0		1	3054936.558594	1	856461.1328125	1	1324986.703125	1	209736.2578125	1	1024862.914063	1	3649461.140625	0		1	2739049.671875	11
nIISQLEPEVLSPIK(242.073)PADDQLSLSDLDM(15.995)VKc	nIISQLEPEVLSPIK(242.073)PADDQLSLSDLDM(15.995)VKc	nIISQLEPEVLSPIKPADDQLSLSDLDMVKc	AT4G29810.1	AT4G29810.1;AT4G29810.2;AT4G29810.3	| Symbols: ATMKK2, MKK2, MK1 | MAP kinase kinase 2 | chr4:14593299-14595241 REVERSE LENGTH=363	Case	3	667361.953125;2367551.4375;1682902.1875	0		3	986577.8789062;482630.8671875;234520.171875	0		2	542515.9140625;800475.8984375	0		1	10078445.40625	0		4	1049561.679688;1884741.816406;8224433.046875;1400179.398437	0		2	3048334.9375;9266403.8125	0		15
nYFPTQALNFAFKDYFKRc	nYFPTQALNFAFKDYFKRc	nYFPTQALNFAFKDYFKRc	AT3G08580.1	AT3G08580.1;AT3G08580.2;AT4G28390.1;AT5G13490.1;AT5G13490.2	| Symbols: AAC1 | ADP/ATP carrier 1 | chr3:2605706-2607030 REVERSE LENGTH=381	Case	2	1886394.179687;1864659.921875	0		1	919153.1855469	0		1	1766121.773438	0		0		0		1	824523.90625	0		2	2050031.265625;7247694.75	0		7
nLKEYANAEIGLDKYAITKc	nLKEYANAEIGLDKYAITKc	nLKEYANAEIGLDKYAITKc	AT3G03960.1	AT3G03960.1	| Symbols: | TCP-1/cpn60 chaperonin family protein | chr3:1024432-1027604 FORWARD LENGTH=549	Case	0		0		1	343515.9980469	0		0		0		0		0		1	860630.0371094	0		1	8039239.351563	0		3
nTVLIM(15.995)ELINNVAKc	nTVLIM(15.995)ELINNVAKc	nTVLIMELINNVAKc	AT5G08670.1	AT5G08670.1;AT5G08680.1;AT5G08690.1	| Symbols: | ATP synthase alpha/beta family protein | chr5:2818395-2821149 REVERSE LENGTH=556	Case;Control	0		1	148965.1933594	1	1016750.683594	1	1478429.882813	1	1656120.171875	2	111403.7109375;403097.3710938	0		0		2	3692051.199219;2138508.132812	2	2484277.0625;1421681.71875	1	2274332.8125	2	530721.515625;258179.2539063	13
nGFGFITFADRRc	nGFGFITFADRRc	nGFGFITFADRRc	AT5G04280.1	AT5G04280.1	| Symbols: | RNA-binding (RRM/RBD/RNP motifs) family protein with retrovirus zinc finger-like domain | chr5:1192461-1195413 FORWARD LENGTH=310	Case	0		0		0		0		1	770317.546875	0		0		0		1	1067460.3125	0		1	753098.3671875	0		3
nTAEAWAAVERc	nTAEAWAAVERc	nTAEAWAAVERc	AT1G79830.1	AT1G79830.1;AT1G79830.2;AT1G79830.3;AT1G79830.4	| Symbols: GC5 | golgin candidate 5 | chr1:30028110-30033508 REVERSE LENGTH=956	Case	0		0		1	129582.8027344	0		0		0		0		0		1	418430.6669922	0		1	4029084.265625	0		3
nMEK(226.078)FYWAPTREDRc	nMEK(226.078)FYWAPTREDRc	nMEKFYWAPTREDRc	AT2G39730.1	AT2G39730.1;AT2G39730.2;AT2G39730.3	| Symbols: RCA | rubisco activase | chr2:16570951-16573345 REVERSE LENGTH=474	Case	0		0		0		0		1	3168886.554688	0		0		0		0		0		1	8661729.5625	0		2
nESNVHDVYDK(226.078)NQILRc	nESNVHDVYDK(226.078)NQILRc	nESNVHDVYDKNQILRc	AT5G47490.1	AT5G47490.1	| Symbols: | RGPR-related | chr5:19264675-19270487 FORWARD LENGTH=1361	Case	0		0		1	3499758.203125	0		0		0		0		0		1	1616580.796875	0		0		0		2
nITGQPEGYGFIEFISHAAAERc	nITGQPEGYGFIEFISHAAAERc	nITGQPEGYGFIEFISHAAAERc	AT5G19350.1	AT5G19350.1;AT5G19350.2	| Symbols: | RNA-binding (RRM/RBD/RNP motifs) family protein | chr5:6518978-6521295 FORWARD LENGTH=425	Case	0		0		1	314253.5566406	0		1	1075259.925781	0		0		0		0		0		1	4037448.390625	0		3
nFHLPVWLGFGGAFKc	nFHLPVWLGFGGAFKc	nFHLPVWLGFGGAFKc	AT2G42600.1	AT2G42600.1;AT2G42600.2	| Symbols: ATPPC2, PPC2 | phosphoenolpyruvate carboxylase 2 | chr2:17734541-17738679 REVERSE LENGTH=963	Case	1	902564.09375	0		2	157058.8730469;208056.8222656	0		2	864562.453125;226897.8203125	0		0		0		1	906449.0273437	0		2	2211588.726562;2384706.59375	0		8
nENSPSGGSKPVAVTK(242.073)STELRc	nENSPSGGSKPVAVTK(242.073)STELRc	nENSPSGGSKPVAVTKSTELRc	AT1G72410.1	AT1G72410.1;AT1G72410.2	| Symbols: | COP1-interacting protein-related | chr1:27251949-27256246 REVERSE LENGTH=1163	Case	0		0		0		0		1	249082.1679688	0		1	112041.9042969	0		0		0		1	1096329.464844	0		3
nYLIHYFDYRc	nYLIHYFDYRc	nYLIHYFDYRc	AT1G28960.1	AT1G28960.1;AT1G28960.2;AT1G28960.3;AT1G28960.4;AT1G28960.5	| Symbols: ATNUDT15, ATNUDX15, NUDX15 | nudix hydrolase homolog 15 | chr1:10110135-10111607 REVERSE LENGTH=293	Case;Control	1	263644.2070313	1	806746.0830078	0		0		1	574520.8945313	0		1	186739.8857422	0		0		0		1	2191526.304688	0		5
nQM(15.995)SLLLRc	nQM(15.995)SLLLRc	nQMSLLLRc	ATCG00120.1	AT2G07698.1;ATCG00120.1;ATMG01190.1	| Symbols: ATPA | ATP synthase subunit alpha | chrC:9938-11461 REVERSE LENGTH=507	Case;Control	1	187021.3457031	0		1	588587.0390625	0		1	123169.8808594	1	3743675.71875	1	208914.4467773	0		1	686054.0566406	3	932591.3496094;2127286.294922;3265289.833984	0		2	1605168.329102;596083.3144531	11
nLGPAGLALHYANIIVQIDTLVARc	nLGPAGLALHYANIIVQIDTLVARc	nLGPAGLALHYANIIVQIDTLVARc	AT5G08660.1	AT5G08660.1	| Symbols: | Protein of unknown function (DUF668) | chr5:2814526-2817845 FORWARD LENGTH=649	Case	0		0		1	233413.7119141	0		1	156819.4726563	0		0		0		1	344809.6230469	0		2	295118.5332031;412564.6308594	0		5
nGFTNFALDFLMGGVSAAVSKc	nGFTNFALDFLMGGVSAAVSKc	nGFTNFALDFLMGGVSAAVSKc	AT3G08580.1	AT3G08580.1;AT3G08580.2	| Symbols: AAC1 | ADP/ATP carrier 1 | chr3:2605706-2607030 REVERSE LENGTH=381	Case	0		0		1	817462.5234375	0		1	1203607.6875	0		0		0		1	1240774.546875	0		1	746052.8125	0		4
nIAQIPVSEAYLGRc	nIAQIPVSEAYLGRc	nIAQIPVSEAYLGRc	ATCG00120.1	ATCG00120.1	| Symbols: ATPA | ATP synthase subunit alpha | chrC:9938-11461 REVERSE LENGTH=507	Case;Control	1	703195.0976563	0		0		1	5986174.195312	0		1	9221882.222656	0		0		0		1	7911923.625	0		2	883182.4960937;2509281.96875	6
nIVEFIAVLLKc	nIVEFIAVLLKc	nIVEFIAVLLKc	AT1G07990.1	AT1G07990.1;AT2G28360.1;AT3G45190.1	| Symbols: | SIT4 phosphatase-associated family protein | chr1:2477413-2482898 FORWARD LENGTH=802	Case;Control	0		1	83546.908203125	1	1226506.5	0		1	709019.1074219	0		0		0		1	292718.0976563	0		1	216707.8554688	0		5
nYVYYYLARc	nYVYYYLARc	nYVYYYLARc	AT2G07360.1	AT2G07360.1;AT2G07360.2	| Symbols: | SH3 domain-containing protein | chr2:3047623-3057099 REVERSE LENGTH=1196	Case;Control	1	483318.34375	1	650564.3515625	0		0		0		0		1	387689.3925781	0		0		0		0		0		3
nSLFGVK(226.078)STFDEDLYTTRLERc	nSLFGVK(226.078)STFDEDLYTTRLERc	nSLFGVKSTFDEDLYTTRLERc	AT3G14010.1	AT3G14010.1;AT3G14010.2;AT3G14010.3;AT3G14010.4	| Symbols: CID4 | CTC-interacting domain 4 | chr3:4637164-4640691 FORWARD LENGTH=595	Case	0		0		2	648373.7578125;75984.5546875	0		1	1594889.78125	0		0		0		1	2516191.15625	0		1	5339853.765625	0		5
nGFILGK(226.078)DAVGKc	nGFILGK(226.078)DAVGKc	nGFILGKDAVGKc	AT5G16840.1	AT5G16840.1;AT5G16840.2;AT5G16840.3	| Symbols: BPA1 | binding partner of acd11 1 | chr5:5536042-5538026 FORWARD LENGTH=259	Case;Control	0		0		0		0		1	2673790.789063	0		0		0		0		1	2868688.695313	0		0		2
nVDDVDADGGGADEYDM(15.995)DDEEVEEVDNKKc	nVDDVDADGGGADEYDM(15.995)DDEEVEEVDNKKc	nVDDVDADGGGADEYDMDDEEVEEVDNKKc	AT1G21600.1	AT1G21600.1;AT1G21600.2	| Symbols: PTAC6 | plastid transcriptionally active 6 | chr1:7571514-7573782 REVERSE LENGTH=328	Case	7	69829;417702.71875;141392.2070312;189428.4677734;221627.7890625;193213.7675781;60048.111328125	0		0		0		1	217880.7851563	0		3	1729864.515625;2867743.085938;160142.7226563	0		1	353699.703125	0		0		0		12
nTDITEAAMELGSEKc	nTDITEAAMELGSEKc	nTDITEAAMELGSEKc	AT2G24020.1	AT2G24020.1;AT2G24020.2	| Symbols: | Uncharacterised BCR, YbaB family COG0718 | chr2:10217869-10219269 REVERSE LENGTH=182	Case	0		0		0		0		1	2130453.632812	0		0		0		0		0		1	4877310.75	0		2
nSSYGFVHYFDRRc	nSSYGFVHYFDRRc	nSSYGFVHYFDRRc	AT3G14100.1	AT1G17370.1;AT1G17370.2;AT1G54080.1;AT1G54080.2;AT3G14100.1	| Symbols: | RNA-binding (RRM/RBD/RNP motifs) family protein | chr3:4673027-4675950 FORWARD LENGTH=427	Case;Control	0		1	975649.1191406	2	1473774.841797;6715136.947266	0		2	2228590.539063;1068339.503906	0		0		0		2	1643694.683594;5071097.617188	0		2	7937769.355469;14773334.95312	0		9
nLLNEAASENLISSSQM(15.995)VKc	nLLNEAASENLISSSQM(15.995)VKc	nLLNEAASENLISSSQMVKc	AT4G24800.1	AT4G24800.1;AT4G24800.2;AT4G24800.3	| Symbols: | MA3 domain-containing protein | chr4:12782463-12784902 FORWARD LENGTH=702	Case;Control	0		0		0		1	541085.9921875	0		0		0		0		1	63149.2109375	1	3005652.84375	0		1	1683301.328125	4
nKITNLTLSPSVIFGYLLKc	nKITNLTLSPSVIFGYLLKc	nKITNLTLSPSVIFGYLLKc	ATCG00280.1	ATCG00280.1	| Symbols: PSBC | photosystem II reaction center protein C | chrC:33720-35141 FORWARD LENGTH=473	Case;Control	2	4023936.871094;346034.9550781	1	455508.7995605	0		0		1	1211780.330078	0		2	264707.8183594;237251.1367188	0		2	731350.2421875;408572.3886719	0		2	627106.4023437;770263.9453125	0		10
nHM(15.995)EGFGVHTYTLIAKc	nHM(15.995)EGFGVHTYTLIAKc	nHMEGFGVHTYTLIAKc	AT1G20620.1	AT1G20620.1;AT1G20620.2;AT1G20620.4;AT1G20620.5	| Symbols: CAT3, SEN2, ATCAT3 | catalase 3 | chr1:7143142-7146193 FORWARD LENGTH=492	Case	0		0		1	3246371.101563	0		1	1767301.222656	0		0		0		1	2206239.648438	0		1	3698009.875	0		4
nRSLLNFFYAQVGRKc	nRSLLNFFYAQVGRKc	nRSLLNFFYAQVGRKc	AT1G14830.1	AT1G14830.1	| Symbols: ADL1C, ADL5, DRP1C, DL1C | DYNAMIN-like 1C | chr1:5107699-5111470 REVERSE LENGTH=614	Case	1	955149.7539063	0		1	6456394.6875	0		1	2039683.1875	0		1	739780.7148437	0		0		0		1	2381608.75	0		5
nLGANSLLDIVVFGRc	nLGANSLLDIVVFGRc	nLGANSLLDIVVFGRc	AT5G66760.1	AT2G18450.1;AT5G66760.1	| Symbols: SDH1-1 | succinate dehydrogenase 1-1 | chr5:26653776-26657224 FORWARD LENGTH=634	Case	0		0		1	120040.5390625	0		1	222172.5585938	0		0		0		0		0		1	1021867.623047	0		3
nIPPAYTKc	nIPPAYTKc	nIPPAYTKc	ATCG00490.1	ATCG00490.1	| Symbols: RBCL | ribulose-bisphosphate carboxylases | chrC:54958-56397 FORWARD LENGTH=479	Case;Control	1	3392982.125	1	2829552.62207	1	13192019.3125	11	5702123.287109;77107505.42383;11200015.94141;4681178.253906;878628.1816406;820214.6674805;1004680.142578;1370868.068359;1172371.254883;793283.484375;914165.0771484	0		2	19610666.96484;147135138.6172	1	11071753.25781	2	292208.9599609;1318780.515625	1	44839009.63281	2	208696323.9844;70575987.96875	2	13753016.41797;12932586.46484	1	132857239.5312	25
nTVISQALSKc	nTVISQALSKc	nTVISQALSKc	AT1G78900.1	AT1G78900.1;AT1G78900.2	| Symbols: VHA-A | vacuolar ATP synthase subunit A | chr1:29660463-29664575 FORWARD LENGTH=623	Case;Control	1	236575.2807617	1	846636.1254883	1	328252.2695313	1	2588864.730469	2	478019.7758789;2503908.231445	2	2733597.460937;19608314.89844	1	724194.0136719	0		2	1331942.125;1023186.324219	3	1253906.529297;6519387.478516;2162449.77832	1	9823754.732422	3	966090.1464844;1902761.984375;808705.6552734	18
nLNVVVISARc	nLNVVVISARc	nLNVVVISARc	AT4G27520.1	AT4G27520.1	| Symbols: ENODL2, AtENODL2 | early nodulin-like protein 2 | chr4:13750668-13751819 REVERSE LENGTH=349	Case;Control	0		0		0		0		1	1690926.859375	1	659125.2597656	0		0		0		0		1	2511683.003906	0		3
nALLDEM(15.995)AVVATEEYRc	nALLDEM(15.995)AVVATEEYRc	nALLDEMAVVATEEYRc	AT1G53310.1	AT1G53310.1;AT1G53310.2;AT1G53310.3;AT3G14940.1	| Symbols: ATPPC1, PEPC1, ATPEPC1, PPC1 | phosphoenolpyruvate carboxylase 1 | chr1:19884261-19888070 REVERSE LENGTH=967	Case;Control	0		0		1	117924.0644531	0		0		0		0		0		1	581517.96875	1	1090233.21875	0		1	228989.453125	4
nDPEQGALLKc	nDPEQGALLKc	nDPEQGALLKc	AT4G10340.1	AT4G10340.1	| Symbols: LHCB5 | light harvesting complex of photosystem II 5 | chr4:6408200-6409496 FORWARD LENGTH=280	Case;Control	1	109589.9094238	0		1	76811.091796875	0		0		0		1	58595.0336914062	1	426877.3588867	1	995981.4824219	1	43455982.78125	0		1	27421575.79688	7
nSWANLYPEADPSRc	nSWANLYPEADPSRc	nSWANLYPEADPSRc	AT2G44160.1	AT2G44160.1	| Symbols: MTHFR2 | methylenetetrahydrofolate reductase 2 | chr2:18262301-18265185 FORWARD LENGTH=594	Case;Control	1	443565.421875	1	93991.75390625	0		0		1	3572579.296875	1	1187245.496094	1	42142.5205078125	0		1	3999425.953125	0		1	5763268.914063	1	2014913.75	8
nTVLIMELINNIAKAHGGVSVFGGVGERc	nTVLIMELINNIAKAHGGVSVFGGVGERc	nTVLIMELINNIAKAHGGVSVFGGVGERc	ATCG00480.1	ATCG00480.1	| Symbols: ATPB, PB | ATP synthase subunit beta | chrC:52660-54156 REVERSE LENGTH=498	Case	0		0		2	553364.8554687;222873.4023438	0		1	344275.6171875	0		0		0		0		0		3	727946.4121094;311357.2402344;253871.09375	0		6
nNPSSLNLYLK(226.078)DQRc	nNPSSLNLYLK(226.078)DQRc	nNPSSLNLYLKDQRc	AT1G12270.1	AT1G12270.1	| Symbols: Hop1 | stress-inducible protein, putative | chr1:4172105-4174575 FORWARD LENGTH=572	Case;Control	3	570253.6953125;605433.90625;955701.8046875	3	1364723.375;854007.4648437;327623.2734375	2	913115.8046875;7790790.429688	2	823337.578125;1856234.945313	2	4502155.289063;14017731.83594	0		1	5430727.875	1	175126.4970703	2	5525305.8125;32776150.19531	2	16715149.75;38103996.59375	2	7449255;16179961.71875	1	509596.6875	21
nSENPVILFEHVLLYNLKc	nSENPVILFEHVLLYNLKc	nSENPVILFEHVLLYNLKc	AT1G30120.1	AT1G30120.1;AT2G34590.1	| Symbols: PDH-E1 BETA | pyruvate dehydrogenase E1 beta | chr1:10584350-10586477 REVERSE LENGTH=406	Case	0		0		0		0		1	425845.4189453	0		0		0		0		0		1	255797.5449219	0		2
nFLKPSVAGFLLQKc	nFLKPSVAGFLLQKc	nFLKPSVAGFLLQKc	AT3G12780.1	AT1G56190.1;AT1G56190.2;AT3G12780.1	| Symbols: PGK1 | phosphoglycerate kinase 1 | chr3:4061127-4063140 REVERSE LENGTH=481	Case;Control	2	1106567.632813;929838.5390625	1	397288.4882813	3	243835.0458984;555322.7832031;508149.3476562	1	3222450.226563	1	796614.6132812	0		1	747474.1699219	0		1	1293666.195312	1	1288492.835938	1	1499599.980469	0		12
nKIPLISK(226.078)DHERc	nKIPLISK(226.078)DHERc	nKIPLISKDHERc	AT1G69510.1	AT1G69510.1;AT1G69510.2;AT1G69510.3	| Symbols: | cAMP-regulated phosphoprotein 19-related protein | chr1:26126779-26127725 FORWARD LENGTH=137	Case;Control	1	1145812.117187	1	422094.6181641	2	1319784.789063;707935.9042969	0		1	1925542.824219	0		1	394407.7519531	0		1	1356213.476563	0		1	12256918.36719	0		8
nQILGQLDGGSVAVLPVVDSTNQYLLDRc	nQILGQLDGGSVAVLPVVDSTNQYLLDRc	nQILGQLDGGSVAVLPVVDSTNQYLLDRc	AT4G29810.8	AT4G29810.8	| Symbols: TurboID	Case;Control	0		0		0		0		1	1391434.25	1	153372.3652344	0		0		0		0		0		1	193940.3378906	3
nVINTWADIINRc	nVINTWADIINRc	nVINTWADIINRc	ATCG00020.1	ATCG00020.1	| Symbols: PSBA | photosystem II reaction center protein A | chrC:383-1444 REVERSE LENGTH=353	Case;Control	1	1395025.96875	1	637634.9472656	2	418825.4550781;296392.8710938	1	938893.1953125	1	3298505.820313	1	192953.3535156	1	2579225.765625	0		1	5621438.695313	0		0		1	4385088.777344	10
nTSSETSSHPPGTIVAPM(15.995)AGLVVKc	nTSSETSSHPPGTIVAPM(15.995)AGLVVKc	nTSSETSSHPPGTIVAPMAGLVVKc	AT1G03090.2	AT1G03090.1;AT1G03090.2	| Symbols: MCCA | methylcrotonyl-CoA carboxylase alpha chain, mitochondrial / 3-methylcrotonyl-CoA carboxylase 1 (MCCA) | chr1:739715-743819 FORWARD LENGTH=734	Case;Control	0		1	285237.28125	1	690723.7617187	2	669665.2578125;732362.46875	0		1	788637.2109375	0		1	624481.1523437	1	2995253.546875	3	5145830.546875;3087611.40625;7799649.96875	2	4951161.640625;462210.15625	4	1833070.0625;192210.6289063;38855421.22266;969612	16
nANVLQLK(242.073)LM(15.995)GQSHPTGLTNNLLKc	nANVLQLK(242.073)LM(15.995)GQSHPTGLTNNLLKc	nANVLQLKLMGQSHPTGLTNNLLKc	AT3G50670.1	AT3G50670.1;AT3G50670.2	| Symbols: U1-70K, U1SNRNP | U1 small nuclear ribonucleoprotein-70K | chr3:18826476-18829492 REVERSE LENGTH=427	Case;Control	1	858289.921875	0		0		0		0		1	175440.015625	1	775007.6835937	0		0		0		0		0		3
nHAYEK(242.073)PVKIYNc	nHAYEK(242.073)PVKIYNc	nHAYEKPVKIYNc	AT3G11910.1	AT3G11910.1;AT3G11910.2;AT5G06600.1;AT5G06600.2	| Symbols: UBP13 | ubiquitin-specific protease 13 | chr3:3761758-3770290 REVERSE LENGTH=1115	Case;Control	1	171469.0869141	0		1	324341.4101563	1	1387179.445312	1	639683.4072266	0		0		0		3	394008.3925781;276984.8671875;1442223.59668	8	206080.078125;192604.3007812;399215.0546875;519268.7929687;289190.7890625;1012341.509766;95669.14453125;172771.3496094	0		0		15
nLNDLLVKc	nLNDLLVKc	nLNDLLVKc	AT1G65960.2	AT1G65960.1;AT1G65960.2	| Symbols: GAD2 | glutamate decarboxylase 2 | chr1:24552094-24557253 FORWARD LENGTH=494	Case;Control	0		0		0		0		0		1	3082589.667969	0		0		0		2	800908.3125;3033795.306641	1	947318.484375	1	1403566.757812	5
nESSASSPELATEESISEFLTQVTTLVKc	nESSASSPELATEESISEFLTQVTTLVKc	nESSASSPELATEESISEFLTQVTTLVKc	AT5G16390.1	AT5G16390.1;AT5G16390.2	| Symbols: CAC1, CAC1A, BCCP, BCCP1 | chloroplastic acetylcoenzyme A carboxylase 1 | chr5:5361098-5363020 REVERSE LENGTH=280	Case;Control	1	1275181.265625	0		0		2	708252.796875;1215419.90625	0		2	170380.5859375;505144.2382812	2	1029234.070313;1486771.375	1	410598.3017578	2	4496439.652344;6653680.714844	4	37786520.94531;8180343.515625;990701.1289063;770571.9882812	2	14806177.3125;4980402.8125	2	4318056.851562;9980368.125	18
nGSTDSILDDLERc	nGSTDSILDDLERc	nGSTDSILDDLERc	AT3G03960.1	AT3G03960.1	| Symbols: | TCP-1/cpn60 chaperonin family protein | chr3:1024432-1027604 FORWARD LENGTH=549	Case;Control	1	1168003.804688	0		1	145918.722168	0		0		1	775545.1230469	1	713614.84375	0		0		1	6646021.21875	1	8121893	0		6
nTNWGIGHGIKc	nTNWGIGHGIKc	nTNWGIGHGIKc	ATCG00350.1	ATCG00350.1	| Symbols: PSAA | Photosystem I, PsaA/PsaB protein | chrC:39605-41857 REVERSE LENGTH=750	Case	0		0		1	116769.3339844	0		0		0		0		0		0		0		1	1049934.878906	0		2
nTVSGVAGPLVILDKc	nTVSGVAGPLVILDKc	nTVSGVAGPLVILDKc	AT1G76030.1	AT1G20260.1;AT1G76030.1	| Symbols: | ATPase, V1 complex, subunit B protein | chr1:28534134-28536916 FORWARD LENGTH=486	Case;Control	0		0		1	5442640.6875	1	692091.9921875	1	3959922.976562	1	4730443.289063	0		0		0		0		1	12230407.85938	0		5
nIVM(15.995)ELYADTTPETAENFRc	nIVM(15.995)ELYADTTPETAENFRc	nIVMELYADTTPETAENFRc	AT2G16600.1	AT2G16600.1;AT2G16600.2	| Symbols: ROC3 | rotamase CYP 3 | chr2:7200862-7201383 FORWARD LENGTH=173	Case;Control	1	163538.484375	0		0		1	409078.65625	0		2	894202.1445313;1081384.761719	0		0		0		2	1504744.21875;5465301.34375	0		2	322320.4257813;760019.8867188	8
nVGDKVQKc	nVGDKVQKc	nVGDKVQKc	AT5G15530.1	AT5G15530.1;AT5G16390.1;AT5G16390.2	| Symbols: BCCP2, CAC1-B | biotin carboxyl carrier protein 2 | chr5:5038955-5040437 FORWARD LENGTH=255	Case;Control	1	245400.2253418	0		0		0		0		1	3249539.609375	1	46977.94921875	0		1	150325.40625	0		0		1	7453365.415039	5
nLTGGK(242.073)VSQRc	nLTGGK(242.073)VSQRc	nLTGGKVSQRc	AT3G17300.1	AT3G17300.1;AT3G17300.2	| Symbols: | unknown protein; Has 48 Blast hits to 48 proteins in 21 species: Archae - 0; Bacteria - 0; Metazoa - 0; Fungi - 0; Plants - 40; Viruses - 0; Other Eukaryotes - 8 (source: NCBI BLink). | chr3:5907616-5908695 FORWARD LENGTH=91	Case;Control	1	9291781.53125	1	552412.703125	1	10191644.44531	0		0		0		0		1	527940.359375	2	34806210.32813;832850.4804687	0		1	9603975.632812	0		7
nLSFLYLITGNLDKLSKc	nLSFLYLITGNLDKLSKc	nLSFLYLITGNLDKLSKc	AT2G21390.1	AT1G62020.1;AT2G21390.1	| Symbols: | Coatomer, alpha subunit | chr2:9152428-9156577 FORWARD LENGTH=1218	Case	1	524311.5605469	0		1	320725.0947266	0		1	499496.1669922	0		1	298160.9921875	0		1	587533.4179688	0		1	304448.9667969	0		6
nTKKPWSLSFSFGRc	nTKKPWSLSFSFGRc	nTKKPWSLSFSFGRc	AT2G36460.1	AT2G36460.1;AT2G36460.2;AT3G52930.1	| Symbols: | Aldolase superfamily protein | chr2:15296929-15298387 REVERSE LENGTH=358	Case;Control	0		1	1839070.167969	0		0		2	2414809.921875;5324167.257813	0		1	390353.6386719	0		2	20907468.46875;1920570.03125	0		3	2105989.851563;22543221.53125;7065770.296875	0		9
nNIEK(226.078)M(15.995)ASIDAQLRc	nNIEK(226.078)M(15.995)ASIDAQLRc	nNIEKMASIDAQLRc	AT3G14940.1	AT3G14940.1	| Symbols: ATPPC3, PPC3 | phosphoenolpyruvate carboxylase 3 | chr3:5025584-5029476 FORWARD LENGTH=968	Case;Control	1	125642.6992187	1	119617.1035156	0		2	333804.1875;1904758.28125	1	527582.8125	1	529912.703125	0		0		1	4970432.8125	4	2259442.6875;26928369.45313;2149105.65625;1141405.75	1	3012187.015625	1	646143.0703125	13
nFASINVENIESNRc	nFASINVENIESNRc	nFASINVENIESNRc	AT4G26530.1	AT4G26530.1;AT4G26530.2	| Symbols: | Aldolase superfamily protein | chr4:13391566-13392937 FORWARD LENGTH=358	Case;Control	0		0		0		0		0		1	372935.4609375	0		0		1	708818.1953125	0		0		1	1378739.183594	3
nLFFGLKFAHGLYSRc	nLFFGLKFAHGLYSRc	nLFFGLKFAHGLYSRc	AT5G58950.1	AT5G58950.1	| Symbols: | Protein kinase superfamily protein | chr5:23801136-23803025 REVERSE LENGTH=525	Case	1	950729.6796875	0		1	654106.7421875	0		2	1727681.96875;2977237.078125	0		1	3021282.53125	0		2	840178.875;1092663.769531	0		1	7010873.601563	0		8
nTFYYDILKRc	nTFYYDILKRc	nTFYYDILKRc	AT4G25080.1	AT4G25080.1;AT4G25080.2;AT4G25080.3;AT4G25080.4;AT4G25080.5	| Symbols: CHLM | magnesium-protoporphyrin IX methyltransferase | chr4:12877015-12878128 FORWARD LENGTH=312	Case;Control	0		1	1021408.754883	1	1887122.425781	0		2	4421178.21875;2074986.742187	0		0		0		2	812989.7089844;358625.9453125	0		2	3060346.023437;2707731.003906	0		8
nFAQYTGANAIAGRc	nFAQYTGANAIAGRc	nFAQYTGANAIAGRc	AT1G72370.1	AT1G72370.1;AT1G72370.2	| Symbols: P40, AP40, RP40, RPSAA | 40s ribosomal protein SA | chr1:27243148-27244842 REVERSE LENGTH=298	Case;Control	1	69903.7138671875	0		1	124571.6738281	0		0		1	1792842.359375	0		0		0		1	1629165.3125	1	417747.875	3	366962.9941406;780970.8144531;769809.6171875	8
nIHFM(15.995)LSSYAPVISAAKc	nIHFM(15.995)LSSYAPVISAAKc	nIHFMLSSYAPVISAAKc	AT5G19770.1	AT5G19770.1;AT5G19780.1	| Symbols: TUA3 | tubulin alpha-3 | chr5:6682761-6684474 REVERSE LENGTH=450	Case;Control	1	2899941.710938	1	1500997.015625	0		1	111809.9765625	1	1211426.8125	0		1	1468446.828125	0		1	1364615.609375	0		1	3154302.015625	0		7
nYISPGPIQFK(242.073)GPGSDARc	nYISPGPIQFK(242.073)GPGSDARc	nYISPGPIQFKGPGSDARc	AT4G04040.1	AT4G04040.1	| Symbols: MEE51 | Phosphofructokinase family protein | chr4:1939250-1942765 FORWARD LENGTH=569	Case;Control	0		0		0		0		1	4416991.851562	0		0		1	239076.3828125	2	3159631.34375;471558.78125	2	2006409.296875;11054308.96875	2	3754489.796875;7792278.8125	0		8
nTSNATDDETLIENEDESDQAKc	nTSNATDDETLIENEDESDQAKc	nTSNATDDETLIENEDESDQAKc	AT2G28290.1	AT2G28290.1;AT2G28290.2;AT2G28290.3	| Symbols: SYD, CHR3 | P-loop containing nucleoside triphosphate hydrolases superfamily protein | chr2:12056771-12072950 FORWARD LENGTH=3574	Case	0		0		0		0		1	103788.4375	0		0		0		0		0		1	181939.328125	0		2
nLVDSRDIVELQLKc	nLVDSRDIVELQLKc	nLVDSRDIVELQLKc	AT5G16390.1	AT5G16390.1;AT5G16390.2	| Symbols: CAC1, CAC1A, BCCP, BCCP1 | chloroplastic acetylcoenzyme A carboxylase 1 | chr5:5361098-5363020 REVERSE LENGTH=280	Case;Control	1	1526307.480469	1	5706678.556641	0		1	2409933.578125	0		2	635988.9140625;560491.5234375	1	769067.1992188	1	272831.1777344	1	3175019.273438	2	2998934.6875;9081673.46875	1	3635540.5625	3	1971405.013672;2388663.0625;506872.2304688	14
nDYM(15.995)DSIGDSVDLVPIAAFHGRc	nDYM(15.995)DSIGDSVDLVPIAAFHGRc	nDYMDSIGDSVDLVPIAAFHGRc	AT1G08130.1	AT1G08130.1	| Symbols: ATLIG1, LIG1 | DNA ligase 1 | chr1:2542913-2547815 REVERSE LENGTH=790	Case	0		0		0		0		1	857178.421875	0		0		0		1	1647636.351563	0		0		0		2
nLAM(15.995)FSM(15.995)FGFFVQAIVTGKc	nLAM(15.995)FSM(15.995)FGFFVQAIVTGKc	nLAMFSMFGFFVQAIVTGKc	AT2G34430.1	AT1G29910.1;AT1G29920.1;AT1G29930.1;AT2G05070.1;AT2G05100.1;AT2G34420.1;AT2G34430.1;AT3G27690.1;AT5G54270.1	| Symbols: LHB1B1, LHCB1.4 | light-harvesting chlorophyll-protein complex II subunit B1 | chr2:14524818-14525618 FORWARD LENGTH=266	Case;Control	13	8687181.621094;9905613.259766;1879502.494141;2453174.173828;1318286.964844;951895.0234375;1543699.226563;3517035.414063;990218.5;897968.703125;224079.59375;449567.3515625;834856.9609375	3	91292.3833007812;144795.5002441;133310.9179688	10	99123.5390625;257220.8046875;220627.8027344;2019269.984375;5472009.890625;1763762.396484;1888743.164063;154858.269043;80770.4038085938;71660.1076660156	0		13	494821.7021484;952554.9335937;2739056.793457;1554442.724609;751658.1396484;645524.2490234;308001.6220703;141472.28125;90492.037109375;130784.128418;125661.9907227;60954.986328125;558827.4316406	2	695554.6816406;6846657.242187	9	160237.7460938;227009.3105469;454508.3515625;1962413.408203;1434689.547852;222831.0566406;315603.1484375;1293272.109375;1426837.714844	1	56500.98046875	7	3104222.486328;2281798.632812;108717.4707031;318675.0644531;417572.1796875;389550.1542969;406855.4140625	2	604764.2851563;572294.7070313	10	217059.9335938;608359.8691406;1232897.267578;1028116.048828;442319.7148437;602124.9101562;190390.3652344;184594.8691406;128373.9458008;97036.892578125	4	99380.8515625;409851.875;439356.5976562;899679.4414062	74
nLSGLVNNLISIGLGRc	nLSGLVNNLISIGLGRc	nLSGLVNNLISIGLGRc	AT5G24710.1	AT5G24710.1	| Symbols: | Transducin/WD40 repeat-like superfamily protein | chr5:8459148-8467920 REVERSE LENGTH=1377	Case;Control	1	851914.015625	1	170488.7509766	0		0		0		1	43410.236328125	0		0		1	140404.2539063	0		1	1738237.277344	0		5
nSFEHPK(226.078)NELKPVPRc	nSFEHPK(226.078)NELKPVPRc	nSFEHPKNELKPVPRc	AT5G43830.1	AT5G43830.1	| Symbols: | Aluminium induced protein with YGL and LRDR motifs | chr5:17622593-17624239 REVERSE LENGTH=251	Case	0		0		0		0		1	2185113.355469	0		0		0		1	2270573.882813	0		2	4503837.402344;4936556.886719	0		4
nGKHWWDKFRc	nGKHWWDKFRc	nGKHWWDKFRc	AT5G62890.1	AT5G62890.1;AT5G62890.2;AT5G62890.3	| Symbols: | Xanthine/uracil permease family protein | chr5:25243723-25247075 FORWARD LENGTH=532	Case	0		0		1	669551.34375	0		1	654415.1523437	0		0		0		0		0		1	2239706.302734	0		3
nILYIFQSVFVKc	nILYIFQSVFVKc	nILYIFQSVFVKc	AT2G14120.1	AT2G14120.1;AT2G14120.2;AT2G14120.3	| Symbols: DRP3B | dynamin related protein | chr2:5954253-5960015 REVERSE LENGTH=780	Case	0		0		1	672912.1679688	0		1	571311.9179688	0		0		0		0		0		1	1527183.828125	0		3
nTLSWKDIQWLQTITNM(15.995)PILVKc	nTLSWKDIQWLQTITNM(15.995)PILVKc	nTLSWKDIQWLQTITNMPILVKc	AT3G14415.1	AT3G14415.1;AT3G14415.2;AT3G14415.3	| Symbols: | Aldolase-type TIM barrel family protein | chr3:4818667-4820748 FORWARD LENGTH=367	Case	0		0		1	585779.4609375	0		1	1262905.591797	0		0		0		1	679410.46875	0		1	2180521.230469	0		4
nGIKDTFVSGWHYRc	nGIKDTFVSGWHYRc	nGIKDTFVSGWHYRc	AT2G03750.1	AT2G03750.1	| Symbols: | P-loop containing nucleoside triphosphate hydrolases superfamily protein | chr2:1147968-1149023 REVERSE LENGTH=351	Case;Control	0		1	642263.6386719	0		0		0		0		0		0		0		0		1	1745539.523438	0		2
nSAAHASLHQYAEALSDAKETIKc	nSAAHASLHQYAEALSDAKETIKc	nSAAHASLHQYAEALSDAKETIKc	AT1G12270.1	AT1G12270.1	| Symbols: Hop1 | stress-inducible protein, putative | chr1:4172105-4174575 FORWARD LENGTH=572	Case;Control	0		1	1295246.59375	1	5913366.125	0		0		0		0		0		1	6515230.4375	0		2	1518331.1875;21543814.46094	0		5
nVDGPSSAEGKEKc	nVDGPSSAEGKEKc	nVDGPSSAEGKEKc	AT5G16390.1	AT5G16390.1;AT5G16390.2	| Symbols: CAC1, CAC1A, BCCP, BCCP1 | chloroplastic acetylcoenzyme A carboxylase 1 | chr5:5361098-5363020 REVERSE LENGTH=280	Case;Control	1	397998.3203125	1	441219.9161377	0		1	1794674.713379	0		1	652492.2265625	1	127943.3994141	0		0		1	690151.6875	0		2	762847.2070313;7505755.150391	8
nM(15.995)SIYAPSHFPDK(242.073)ATM(15.995)LNSDLNRc	nM(15.995)SIYAPSHFPDK(242.073)ATM(15.995)LNSDLNRc	nMSIYAPSHFPDKATMLNSDLNRc	AT3G60660.1	AT3G60660.1	| Symbols: | unknown protein; CONTAINS InterPro DOMAIN/s: Protein of unknown function DUF1395 (InterPro:IPR009829); Has 131 Blast hits to 131 proteins in 44 species: Archae - 0; Bacteria - 0; Metazoa - 83; Fungi - 0; Plants - 45; Viruses - 0; Other Eukaryotes - 3 (source: NCBI BLink). | chr3:22421481-22423167 FORWARD LENGTH=272	Case;Control	1	815813.3828125	1	728680.734375	0		1	795381.2578125	1	2087477.84375	1	263742.8613281	1	533536.2695312	1	94070.44921875	2	752073.09375;5405686.929687	2	6670435.53125;8108614.75	1	4838230.1875	0		12
nALQATK(242.073)VEERc	nALQATK(242.073)VEERc	nALQATKVEERc	AT4G17520.1	AT4G17520.1;AT5G47210.1;AT5G47210.3	| Symbols: | Hyaluronan / mRNA binding family | chr4:9771496-9773313 FORWARD LENGTH=360	Case;Control	2	55149.4926757812;126268.9057617	0		1	443623.6269531	2	108882.6582031;153453.7597656	0		0		1	582917.703125	0		0		1	25276647.03125	1	1237227.46875	0		8
nFAVGALAFDEVSTAVEHLKKc	nFAVGALAFDEVSTAVEHLKKc	nFAVGALAFDEVSTAVEHLKKc	AT4G26750.1	AT4G26750.1	| Symbols: | hydroxyproline-rich glycoprotein family protein | chr4:13475848-13478382 REVERSE LENGTH=421	Case	1	646011.0195312	0		2	2454754.517578;655962.8300781	0		1	1633075.101563	0		0		0		4	412357.2617187;1013005.177734;1130680.472656;899582.7265625	0		2	1796892.125;2526228.773437	0		10
nGYRFSFAWSRc	nGYRFSFAWSRc	nGYRFSFAWSRc	AT5G25980.1	AT5G25980.1;AT5G25980.2;AT5G25980.3	| Symbols: TGG2, BGLU37 | glucoside glucohydrolase 2 | chr5:9072730-9075143 FORWARD LENGTH=467	Case	0		0		0		0		1	442688.4921875	0		0		0		1	1153399.664062	0		1	1503336.632812	0		3
nFYANIFRc	nFYANIFRc	nFYANIFRc	AT1G50500.1	AT1G50500.1;AT1G50500.2	| Symbols: HIT1, ATVPS53, VPS53 | Membrane trafficking VPS53 family protein | chr1:18708217-18715597 REVERSE LENGTH=828	Case;Control	0		1	1245342.136719	0		0		0		0		0		0		0		0		1	1362727.5625	0		2
nEYPGAFIRc	nEYPGAFIRc	nEYPGAFIRc	AT5G38430.1	AT5G38410.1;AT5G38410.2;AT5G38410.3;AT5G38420.1;AT5G38430.1	| Symbols: | Ribulose bisphosphate carboxylase (small chain) family protein | chr5:15384350-15385155 REVERSE LENGTH=181	Case;Control	1	3078852.121094	1	589567.0146484	1	717562.4970703	0		1	1636919.6875	2	13939454.1875;8388945.476562	2	231338.1318359;331040.3183594	1	445445.2587891	2	1149111.195312;989387.8212891	2	55053436.60156;3470491.0625	1	1186056.042969	2	3938201.921875;9205792.578125	16
nSGYEAYQVSHNLLLSHAYAVDAFRc	nSGYEAYQVSHNLLLSHAYAVDAFRc	nSGYEAYQVSHNLLLSHAYAVDAFRc	AT1G52400.1	AT1G52400.1;AT1G52400.2;AT1G52400.3	| Symbols: BGL1, BGLU18, ATBG1 | beta glucosidase 18 | chr1:19515250-19517930 FORWARD LENGTH=528	Case	0		0		1	821665.203125	0		0		0		0		0		2	1849608.734375;748157.171875	0		1	4383169.625	0		4
nIINEPTAAAIAYGLDKKc	nIINEPTAAAIAYGLDKKc	nIINEPTAAAIAYGLDKKc	AT1G56410.1	AT1G16030.1;AT1G56410.1;AT3G09440.1;AT3G09440.2;AT3G12580.1;AT5G02490.1;AT5G02500.1;AT5G02500.2;AT5G28540.1;AT5G42020.1;AT5G42020.2	| Symbols: ERD2, HSP70T-1 | heat shock protein 70 (Hsp 70) family protein | chr1:21117147-21119241 FORWARD LENGTH=617	Case;Control	0		0		0		1	301438.2421875	0		1	5526975.910156	0		0		1	3025773.03125	1	2897656.15625	0		1	739916.1640625	5
nELADYIIYIIDVSAGDKIPRc	nELADYIIYIIDVSAGDKIPRc	nELADYIIYIIDVSAGDKIPRc	AT2G34470.1	AT2G34470.1;AT2G34470.2	| Symbols: UREG, PSKF109 | urease accessory protein G | chr2:14530900-14532411 REVERSE LENGTH=275	Case	0		0		0		0		1	107717.1962891	0		1	635885.8320312	0		2	98964.9501953125;112906.5371094	0		1	422196.1542969	0		5
nLIAHSM(15.995)GLK(242.073)LPASGFGSKc	nLIAHSM(15.995)GLK(242.073)LPASGFGSKc	nLIAHSMGLKLPASGFGSKc	AT5G22120.1	AT5G22120.1	| Symbols: | unknown protein; FUNCTIONS IN: molecular_function unknown; INVOLVED IN: biological_process unknown; LOCATED IN: cellular_component unknown; EXPRESSED IN: cultured cell; Has 30201 Blast hits to 17322 proteins in 780 species: Archae - 12; Bacteria - 1396; Metazoa - 17338; Fungi - 3422; Plants - 5037; Viruses - 0; Other Eukaryotes - 2996 (source: NCBI BLink). | chr5:7334612-7336755 REVE…	Case;Control	1	1091559.097656	0		0		0		0		0		1	3976401.359375	1	323600.2119141	1	10650445.78125	0		1	9282933.601562	0		5
nNAK(226.078)PVEGIFFGTQKc	nNAK(226.078)PVEGIFFGTQKc	nNAKPVEGIFFGTQKc	AT4G11790.1	AT4G11790.1	| Symbols: | Pleckstrin homology (PH) domain superfamily protein | chr4:7090456-7093208 FORWARD LENGTH=443	Case	0		0		0		0		1	5279085.765625	0		0		0		1	2930390.679688	0		0		0		2
nSFVGGIVVAFLKc	nSFVGGIVVAFLKc	nSFVGGIVVAFLKc	AT1G19670.1	AT1G19670.1	| Symbols: ATCLH1, CORI1, ATHCOR1, CLH1 | chlorophyllase 1 | chr1:6803796-6804923 REVERSE LENGTH=324	Case;Control	1	250944.5664063	1	48405.5913085938	1	187200.6103516	0		2	92647.48828125;463716.4326172	0		1	198596.7939453	0		1	268505.171875	0		1	409153.3242188	0		8
nYNLSLGLGLNKVAGKc	nYNLSLGLGLNKVAGKc	nYNLSLGLGLNKVAGKc	AT2G13360.1	AT2G13360.1;AT2G13360.2	| Symbols: AGT, AGT1, SGAT | alanine:glyoxylate aminotransferase | chr2:5539417-5540902 REVERSE LENGTH=401	Case;Control	0		1	741094.125	0		0		1	587258.6796875	0		0		0		0		0		1	3130631.210938	0		3
nIISQLEPEVLSPIK(226.078)PADDQLSLSDLDM(15.995)VKVIGKc	nIISQLEPEVLSPIK(226.078)PADDQLSLSDLDM(15.995)VKVIGKc	nIISQLEPEVLSPIKPADDQLSLSDLDMVKVIGKc	AT4G29810.1	AT4G29810.1;AT4G29810.2;AT4G29810.3	| Symbols: ATMKK2, MKK2, MK1 | MAP kinase kinase 2 | chr4:14593299-14595241 REVERSE LENGTH=363	Case	1	1205469.34375	0		1	602662.53125	0		0		0		0		0		2	922413.4140625;3107457.820312	0		2	5094045.5625;2584735.859375	0		6
nWNNQPVHSYPEK(226.078)LSNIAEEKc	nWNNQPVHSYPEK(226.078)LSNIAEEKc	nWNNQPVHSYPEKLSNIAEEKc	AT5G52580.1	AT5G52580.1;AT5G52580.2	| Symbols: | RabGAP/TBC domain-containing protein | chr5:21338052-21342848 FORWARD LENGTH=673	Case	0		0		0		0		1	1239727.828125	0		0		0		0		0		1	4263277.34375	0		2
nFSVAFWHTFRc	nFSVAFWHTFRc	nFSVAFWHTFRc	AT5G57655.1	AT5G57655.1;AT5G57655.2	| Symbols: | xylose isomerase family protein | chr5:23347030-23348720 FORWARD LENGTH=287	Case	0		0		1	906183.0664062	0		1	447097.1796875	0		0		0		0		0		1	1127108.160156	0		3
nKVQLLLGYLVQSIKRc	nKVQLLLGYLVQSIKRc	nKVQLLLGYLVQSIKRc	AT5G08740.1	AT5G08740.1	| Symbols: NDC1 | NAD(P)H dehydrogenase C1 | chr5:2848752-2851323 REVERSE LENGTH=519	Case	1	1678819.476563	0		0		0		1	885039.5351563	0		0		0		0		0		1	2798436.34375	0		3
nTFQGPPHGIQVERDKLNKc	nTFQGPPHGIQVERDKLNKc	nTFQGPPHGIQVERDKLNKc	ATCG00490.1	ATCG00490.1	| Symbols: RBCL | ribulose-bisphosphate carboxylases | chrC:54958-56397 FORWARD LENGTH=479	Case;Control	0		1	218931.1274414	0		2	488249.6953125;731123.2851563	0		3	3095156.470703;1242762.589844;11483837.37109	2	1930871.840332;1283571.061523	0		2	566401008.5625;283032050.625	1	16801340.6875	5	4202553.765625;171766843.4531;60618762.96094;16274012.25;2015535.222656	0		16
nGYPGYM(15.995)YTDLATIYERc	nGYPGYM(15.995)YTDLATIYERc	nGYPGYMYTDLATIYERc	AT1G76030.1	AT1G20260.1;AT1G76030.1;AT4G38510.1;AT4G38510.2;AT4G38510.3;AT4G38510.4;AT4G38510.5	| Symbols: | ATPase, V1 complex, subunit B protein | chr1:28534134-28536916 FORWARD LENGTH=486	Case;Control	0		1	344224.5195313	0		1	787425.875	1	949120.03125	2	348878.1679688;592794.859375	0		1	66059.478515625	1	3304880.953125	1	1599597.59375	1	11045641.46875	2	454619.5;366381.7695312	11
nTPLVFLNKc	nTPLVFLNKc	nTPLVFLNKc	AT3G61440.1	AT3G61440.1	| Symbols: ATCYSC1, ARATH;BSAS3;1, CYSC1 | cysteine synthase C1 | chr3:22735885-22737792 FORWARD LENGTH=368	Case;Control	0		0		0		0		1	858006.7148438	1	939916.1347656	0		0		1	1190850.171875	1	925313.7890625	1	383567.6240234	0		5
nRDGPGPLHSPAVSK(226.078)SASMNTRc	nRDGPGPLHSPAVSK(226.078)SASMNTRc	nRDGPGPLHSPAVSKSASMNTRc	AT5G57870.1	AT5G57870.1;AT5G57870.2	| Symbols: eIFiso4G1 | MIF4G domain-containing protein / MA3 domain-containing protein | chr5:23439755-23443433 FORWARD LENGTH=780	Case	0		0		1	862290.6367188	0		1	1458717.980469	0		0		0		1	2092648.566406	0		2	3834819.867188;2222412.289063	0		5
nTLFPWQNTLQFSLTRc	nTLFPWQNTLQFSLTRc	nTLFPWQNTLQFSLTRc	AT3G05520.1	AT3G05520.1;AT3G05520.2	| Symbols: | Subunits of heterodimeric actin filament capping protein Capz superfamily | chr3:1598611-1601134 FORWARD LENGTH=308	Case;Control	0		1	34354.5947265625	1	449432.7304688	0		1	746776.6523437	0		0		0		1	606654.3828125	0		1	1691596.886719	0		5
nHIEVQIFGDKHGNVLHLYERc	nHIEVQIFGDKHGNVLHLYERc	nHIEVQIFGDKHGNVLHLYERc	AT1G03090.2	AT1G03090.1;AT1G03090.2	| Symbols: MCCA | methylcrotonyl-CoA carboxylase alpha chain, mitochondrial / 3-methylcrotonyl-CoA carboxylase 1 (MCCA) | chr1:739715-743819 FORWARD LENGTH=734	Case	0		0		0		0		1	3151362.695312	0		2	1138867.431641;607299.5878906	0		1	2522373.25	0		3	2077585.183594;820187.3720703;3160105.203125	0		7
nSM(15.995)SAPSLQPLQGVPSGGLQSSEVKPSGRc	nSM(15.995)SAPSLQPLQGVPSGGLQSSEVKPSGRc	nSMSAPSLQPLQGVPSGGLQSSEVKPSGRc	AT4G13350.1	AT4G13350.1;AT4G13350.2	| Symbols: NIG | NSP (nuclear shuttle protein)-interacting GTPase | chr4:7770170-7773321 REVERSE LENGTH=602	Case;Control	0		0		0		1	443134.546875	1	489338.390625	0		0		0		1	187667.6796875	1	9380128.367188	1	1046135.6875	1	2138011.992187	6
nIYGLGSGPK(242.073)VEVLKc	nIYGLGSGPK(242.073)VEVLKc	nIYGLGSGPKVEVLKc	AT2G45990.1	AT2G45990.1;AT2G45990.2;AT2G45990.3;AT2G45990.4	| Symbols: | unknown protein; FUNCTIONS IN: molecular_function unknown; INVOLVED IN: biological_process unknown; LOCATED IN: chloroplast, chloroplast stroma; EXPRESSED IN: 22 plant structures; EXPRESSED DURING: 13 growth stages; Has 312 Blast hits to 312 proteins in 90 species: Archae - 0; Bacteria - 131; Metazoa - 0; Fungi - 0; Plants - 67; Viruses - 0; Other Eukaryotes - 114 (source: NCBI BLink…	Case;Control	1	1029191.109375	0		0		0		1	2798013.75	0		0		1	47174.416015625	1	6874519.71875	1	8412380.203125	0		0		5
nRPFEQFGPVK(226.078)DIYLPRc	nRPFEQFGPVK(226.078)DIYLPRc	nRPFEQFGPVKDIYLPRc	AT3G13570.1	AT3G13570.1	| Symbols: SCL30A, At-SCL30A | SC35-like splicing factor 30A | chr3:4429564-4431602 REVERSE LENGTH=262	Case	0		0		0		0		1	5534511.4375	0		0		0		1	4013678.445313	0		1	11866931.0625	0		3
nVVLK(242.073)PVSHSPKc	nVVLK(242.073)PVSHSPKc	nVVLKPVSHSPKc	AT1G62390.1	AT1G62390.1	| Symbols: Phox2 | Octicosapeptide/Phox/Bem1p (PB1) domain-containing protein / tetratricopeptide repeat (TPR)-containing protein | chr1:23084632-23086887 REVERSE LENGTH=751	Case	0		0		1	2337187.90625	0		0		0		0		0		0		0		1	29580149.60156	0		2
nARYDEIIKEVSSYLKc	nARYDEIIKEVSSYLKc	nARYDEIIKEVSSYLKc	AT1G07920.1	AT1G07920.1;AT1G07930.1;AT1G07930.2;AT1G07940.1;AT1G07940.2;AT5G60390.1;AT5G60390.2;AT5G60390.3	| Symbols: | GTP binding Elongation factor Tu family protein | chr1:2455559-2457001 FORWARD LENGTH=449	Case;Control	1	743213.7617188	1	674577.2539063	1	1299757.652344	0		1	2218776.714844	0		0		0		2	762193.6484375;852757.5195312	0		2	1326827.394531;1154383.382813	0		8
nFTLPPNLTLK(226.078)NFEGLDLGKc	nFTLPPNLTLK(226.078)NFEGLDLGKc	nFTLPPNLTLKNFEGLDLGKc	AT3G14415.1	AT3G14415.1;AT3G14415.2;AT3G14415.3;AT3G14420.1;AT3G14420.2;AT3G14420.3;AT3G14420.4;AT3G14420.5;AT3G14420.6	| Symbols: | Aldolase-type TIM barrel family protein | chr3:4818667-4820748 FORWARD LENGTH=367	Case;Control	0		0		1	658438.3828125	0		2	607013.15625;1136118.810547	0		0		0		4	334700.65625;303398.0859375;1383009.541016;617512.0488281	1	500160.3359375	3	1656879.806641;467753.1015625;1832446.976563	0		11
nFGIVEGLM(15.995)TTVHSITATQK(242.073)TVDGPSM(15.995)Kc	nFGIVEGLM(15.995)TTVHSITATQK(242.073)TVDGPSM(15.995)Kc	nFGIVEGLMTTVHSITATQKTVDGPSMKc	AT3G04120.1	AT1G13440.1;AT3G04120.1	| Symbols: GAPC, GAPC-1, GAPC1 | glyceraldehyde-3-phosphate dehydrogenase C subunit 1 | chr3:1081077-1083131 FORWARD LENGTH=338	Case	1	2792983.328125	0		0		0		2	1687399.023438;1341660.75	0		0		0		2	1967197.328125;1543126.875	0		0		0		5
nTAAYEALNEVVRc	nTAAYEALNEVVRc	nTAAYEALNEVVRc	AT5G53480.1	AT5G53480.1	| Symbols: | ARM repeat superfamily protein | chr5:21714016-21716709 FORWARD LENGTH=870	Case;Control	0		0		0		0		0		1	861852.34375	0		0		0		0		1	2710942.945313	1	7623673.835937	3
nSVVSIIDEYFSTGDVKc	nSVVSIIDEYFSTGDVKc	nSVVSIIDEYFSTGDVKc	AT5G63190.1	AT5G63190.1;AT5G63190.2	| Symbols: | MA3 domain-containing protein | chr5:25346145-25348563 FORWARD LENGTH=702	Case;Control	0		1	80814.505859375	1	356570.4570313	0		1	764584.2421875	0		0		0		1	563037.9296875	0		0		0		4
nITDFGVSTVMTNTAGLANTFVGTYNYMSPERc	nITDFGVSTVMTNTAGLANTFVGTYNYMSPERc	nITDFGVSTVMTNTAGLANTFVGTYNYMSPERc	AT4G29810.1	AT4G29810.1;AT4G29810.2;AT4G29810.3	| Symbols: ATMKK2, MKK2, MK1 | MAP kinase kinase 2 | chr4:14593299-14595241 REVERSE LENGTH=363	Case	0		0		1	191540.0332031	0		1	299643.3535156	0		1	318878.0605469	0		1	249209.328125	0		0		0		4
nSIGINSFGASAPAPLLYKEFGITVEAVVDAAKc	nSIGINSFGASAPAPLLYKEFGITVEAVVDAAKc	nSIGINSFGASAPAPLLYKEFGITVEAVVDAAKc	AT3G60750.1	AT3G60750.1;AT3G60750.2	| Symbols: | Transketolase | chr3:22454004-22456824 FORWARD LENGTH=741	Case	1	1954387.164062	0		2	204611.2753906;169134.5605469	0		1	201008.6474609	0		0		0		1	230080.0322266	0		2	572714.6308594;1892330.136719	0		7
nLSTFSLSFGIKc	nLSTFSLSFGIKc	nLSTFSLSFGIKc	AT5G18400.1	AT5G18400.1;AT5G18400.2;AT5G18400.3	| Symbols: | Cytokine-induced anti-apoptosis inhibitor 1, Fe-S biogenesis | chr5:6092955-6094566 REVERSE LENGTH=269	Case;Control	1	487833.046875	1	1311399.652344	0		0		0		1	638374.1875	0		0		1	1171970.613281	0		1	3426411.707031	0		5
nTVIFM(15.995)TPRc	nTVIFM(15.995)TPRc	nTVIFMTPRc	AT1G18660.1	AT1G18660.1;AT1G18660.2;AT1G18660.3;AT1G18660.4	| Symbols: | zinc finger (C3HC4-type RING finger) family protein | chr1:6421433-6425565 FORWARD LENGTH=486	Case;Control	0		0		1	1460249.626953	0		1	1118911.03125	1	2337958.929687	0		0		1	4237828.457031	1	13476952.95313	1	4533409.28125	1	3107838.556641	7
nYSSPM(15.995)IFSTHMHLQALRc	nYSSPM(15.995)IFSTHMHLQALRc	nYSSPMIFSTHMHLQALRc	AT2G03750.1	AT2G03750.1	| Symbols: | P-loop containing nucleoside triphosphate hydrolases superfamily protein | chr2:1147968-1149023 REVERSE LENGTH=351	Case;Control	0		1	792162.1484375	0		0		0		0		0		0		0		0		1	7582754.085938	0		2
nFVESLGVEKc	nFVESLGVEKc	nFVESLGVEKc	AT2G39730.1	AT2G39730.1;AT2G39730.2;AT2G39730.3	| Symbols: RCA | rubisco activase | chr2:16570951-16573345 REVERSE LENGTH=474	Case;Control	1	153597.1503906	1	234469.4140625	1	302646.65625	0		0		0		1	196994.4423828	0		1	119613.8632813	3	778033.203125;12518978.83203;3204745.28125	1	3759588.289063	5	245615.703125;1075797.488281;2054645.923828;1688459.242188;662964.2939453	14
nTRDWIVALKALMLVHRc	nTRDWIVALKALMLVHRc	nTRDWIVALKALMLVHRc	AT4G32285.1	AT4G32285.1;AT4G32285.2	| Symbols: | ENTH/ANTH/VHS superfamily protein | chr4:15586003-15587910 FORWARD LENGTH=635	Case	0		0		0		0		1	698187.0859375	0		0		0		0		0		1	1036778.828125	0		2
nTDKIKDEDIVTLVDQFPGQSIDFFGALRc	nTDKIKDEDIVTLVDQFPGQSIDFFGALRc	nTDKIKDEDIVTLVDQFPGQSIDFFGALRc	AT2G39730.1	AT2G39730.1;AT2G39730.2;AT2G39730.3	| Symbols: RCA | rubisco activase | chr2:16570951-16573345 REVERSE LENGTH=474	Case;Control	1	668930.359375	0		0		0		1	856157.3515625	1	105457.6694336	1	447490.7070312	0		3	838741.2421875;201895.1386719;723802.6972656	1	4677778.851562	1	2775722.253906	0		9
nGVEVGLAHGFFLVGPFVKAGPLRc	nGVEVGLAHGFFLVGPFVKAGPLRc	nGVEVGLAHGFFLVGPFVKAGPLRc	AT4G12800.1	AT4G12800.1	| Symbols: PSAL | photosystem I subunit l | chr4:7521469-7522493 FORWARD LENGTH=219	Case	0		0		1	2391787.109375	0		1	958827.8046875	0		0		0		0		0		2	2290566.617187;4006301.773438	0		4
nLMAVESLVFAPFFATHGGILFKc	nLMAVESLVFAPFFATHGGILFKc	nLMAVESLVFAPFFATHGGILFKc	AT1G15690.1	AT1G15690.1	| Symbols: AVP1, ATAVP3, AVP-3, AtVHP1;1 | Inorganic H pyrophosphatase family protein | chr1:5399115-5402185 FORWARD LENGTH=770	Case	0		0		0		0		1	275892.1953125	0		0		0		0		0		1	316397.9101563	0		2
nTHVVTTPGSGFGPGGEGFVRc	nTHVVTTPGSGFGPGGEGFVRc	nTHVVTTPGSGFGPGGEGFVRc	AT4G33680.1	AT4G33680.1	| Symbols: AGD2 | Pyridoxal phosphate (PLP)-dependent transferases superfamily protein | chr4:16171847-16174630 REVERSE LENGTH=461	Case;Control	0		1	290194.4082031	0		0		0		0		0		0		0		0		1	5253302.765625	0		2
nALGVDTVPVLVGPVSYLLLSKc	nALGVDTVPVLVGPVSYLLLSKc	nALGVDTVPVLVGPVSYLLLSKc	AT5G17920.1	AT5G17920.1;AT5G17920.2	| Symbols: ATCIMS, ATMETS, ATMS1 | Cobalamin-independent synthase family protein | chr5:5935771-5939195 FORWARD LENGTH=765	Case;Control	2	282121.3242188;334054.9199219	2	65604.8115234375;204644.21875	1	383890.0722656	1	1030572.054687	2	90263.396484375;108323.4003906	1	1028845.007812	0		0		0		0		2	191507.7089844;1192642.683594	1	214550.4140625	12
nRSSLYYVNLVAIRc	nRSSLYYVNLVAIRc	nRSSLYYVNLVAIRc	AT5G07030.1	AT5G07030.1	| Symbols: | Eukaryotic aspartyl protease family protein | chr5:2183600-2185717 REVERSE LENGTH=455	Case;Control	1	2308256.261719	1	593711.3085937	3	454206.6904297;223238.1289062;423534.2763672	0		1	918761.546875	0		0		0		1	7427132.257812	0		1	5829636.34375	0		8
nSVTPEPTNPFYASSGQSGKc	nSVTPEPTNPFYASSGQSGKc	nSVTPEPTNPFYASSGQSGKc	AT4G02510.1	AT4G02510.1	| Symbols: TOC159, TOC86, PPI2, TOC160, ATTOC159 | translocon at the outer envelope membrane of chloroplasts 159 | chr4:1104766-1109360 FORWARD LENGTH=1503	Case;Control	0		1	182695.5546875	1	608386.1992187	4	193973.46875;307156.5625;302355.0859375;144538.9140625	1	439958.1328125	1	531965.3046875	0		1	105958.6894531	1	532073.078125	1	4062628.0625	1	642193.59375	2	152678.5234375;1742186.59375	14
nWSVLNTILLLRc	nWSVLNTILLLRc	nWSVLNTILLLRc	AT5G27290.1	AT5G27290.1	| Symbols: | unknown protein; LOCATED IN: chloroplast; EXPRESSED IN: 22 plant structures; EXPRESSED DURING: 13 growth stages; BEST Arabidopsis thaliana protein match is: unknown protein (TAIR:AT1G54680.3); Has 30201 Blast hits to 17322 proteins in 780 species: Archae - 12; Bacteria - 1396; Metazoa - 17338; Fungi - 3422; Plants - 5037; Viruses - 0; Other Eukaryotes - 2996 (source: NCBI BLink). | c…	Case	0		0		1	121169.125	0		1	220919.1279297	0		0		0		0		0		1	324274.4121094	0		3
nTLGQLVSGHAPTKPVYPK(226.078)TPELTSHARc	nTLGQLVSGHAPTKPVYPK(226.078)TPELTSHARc	nTLGQLVSGHAPTKPVYPKTPELTSHARc	AT4G24510.1	AT4G24510.1	| Symbols: CER2, VC2, VC-2 | HXXXD-type acyl-transferase family protein | chr4:12660929-12662537 FORWARD LENGTH=421	Case	1	502965.9921875	0		0		0		0		0		0		0		0		0		1	8599141.84375	0		2
nTVGGGDDAFNTFFSETGAGKc	nTVGGGDDAFNTFFSETGAGKc	nTVGGGDDAFNTFFSETGAGKc	AT1G04820.1	AT1G04820.1;AT1G50010.1;AT4G14960.1;AT4G14960.2	| Symbols: TUA4, TOR2 | tubulin alpha-4 chain | chr1:1356421-1358266 REVERSE LENGTH=450	Case;Control	0		0		0		1	1250757.929688	0		1	1222095.832031	0		1	125952.9902344	1	1999567.078125	1	2374404.359375	1	9434882.71875	3	396119.0546875;434737.4414063;1325139.65625	9
nSYTM(15.995)LQSWPVRc	nSYTM(15.995)LQSWPVRc	nSYTMLQSWPVRc	AT1G78900.1	AT1G78900.1;AT1G78900.2	| Symbols: VHA-A | vacuolar ATP synthase subunit A | chr1:29660463-29664575 FORWARD LENGTH=623	Case;Control	0		1	237373.0507813	0		0		1	2848453.773438	1	2329024.546875	0		0		0		1	7588529.546875	1	7430353.65625	1	3682456.140625	6
nIIFTNVGNPHALGQKPLTFPRc	nIIFTNVGNPHALGQKPLTFPRc	nIIFTNVGNPHALGQKPLTFPRc	AT1G23310.1	AT1G23310.1;AT1G23310.2;AT1G70580.1;AT1G70580.2;AT1G70580.3;AT1G70580.4	| Symbols: GGT1, AOAT1, GGAT1 | glutamate:glyoxylate aminotransferase | chr1:8268720-8271329 REVERSE LENGTH=481	Case	1	1424062.335938	0		0		0		0		0		1	1003857.271484	0		1	3169067.546875	0		1	4510479.21875	0		4
nTVAAAK(226.078)VEQITAALQTGTSSDKKc	nTVAAAK(226.078)VEQITAALQTGTSSDKKc	nTVAAAKVEQITAALQTGTSSDKKc	AT3G01500.1	AT3G01500.1;AT3G01500.2;AT3G01500.3	| Symbols: CA1, ATBCA1, SABP3, ATSABP3 | carbonic anhydrase 1 | chr3:194853-196716 REVERSE LENGTH=270	Case;Control	0		1	1001300.617188	0		1	192381.859375	0		0		0		0		1	6070852.40625	1	5570628.703125	1	14583295.20312	0		5
nIFLTVVLADTKDTKVNLDPEGVFDFSAKc	nIFLTVVLADTKDTKVNLDPEGVFDFSAKc	nIFLTVVLADTKDTKVNLDPEGVFDFSAKc	AT4G02450.1	AT4G02450.1;AT4G02450.2	| Symbols: | HSP20-like chaperones superfamily protein | chr4:1073987-1075765 REVERSE LENGTH=241	Case	0		0		1	354989.90625	0		0		0		0		0		0		0		1	2441860.991211	0		2
nTSLILWHAHQNDAAAVRc	nTSLILWHAHQNDAAAVRc	nTSLILWHAHQNDAAAVRc	AT1G14000.1	AT1G14000.1	| Symbols: VIK | VH1-interacting kinase | chr1:4797606-4800043 FORWARD LENGTH=438	Case	0		0		0		0		1	903928.03125	0		0		0		0		0		2	1983988.636719;5498162.480469	0		3
nVVLK(226.078)PVSHSPKc	nVVLK(226.078)PVSHSPKc	nVVLKPVSHSPKc	AT1G62390.1	AT1G62390.1	| Symbols: Phox2 | Octicosapeptide/Phox/Bem1p (PB1) domain-containing protein / tetratricopeptide repeat (TPR)-containing protein | chr1:23084632-23086887 REVERSE LENGTH=751	Case	1	700678.5332031	0		1	747670.1533203	0		1	1597869.330078	0		0		0		1	1161872.105469	0		2	14756771.85937;2101242.65625	0		6
nFDEK(226.078)SSTGQYLDKAEKc	nFDEK(226.078)SSTGQYLDKAEKc	nFDEKSSTGQYLDKAEKc	AT1G13930.1	AT1G13930.1;AT1G13930.2;AT1G13930.3	| Symbols: | Involved in response to salt stress. Knockout mutants are hypersensitive to salt stress. | chr1:4761091-4761558 FORWARD LENGTH=155	Case;Control	0		1	293510.0546875	0		0		1	2664547.617188	0		0		1	135875.3154297	1	8129327.179688	0		1	14608085.35156	0		5
nSLIGLINKc	nSLIGLINKc	nSLIGLINKc	AT1G14830.1	AT1G14830.1	| Symbols: ADL1C, ADL5, DRP1C, DL1C | DYNAMIN-like 1C | chr1:5107699-5111470 REVERSE LENGTH=614	Case;Control	1	583110.2578125	1	873258.6171875	1	126740.3652344	0		1	743579.8085937	1	3606749.972656	0		0		1	359384.2890625	1	1709950.679687	1	490136.2890625	1	3635814.648438	9
nRPTNVSDEGTLK(242.073)NANLPPARc	nRPTNVSDEGTLK(242.073)NANLPPARc	nRPTNVSDEGTLKNANLPPARc	AT3G50370.1	AT3G50370.1	| Symbols: | unknown protein; FUNCTIONS IN: molecular_function unknown; INVOLVED IN: biological_process unknown; LOCATED IN: cellular_component unknown; EXPRESSED IN: 26 plant structures; EXPRESSED DURING: 15 growth stages; Has 27734 Blast hits to 16708 proteins in 1259 species: Archae - 81; Bacteria - 3434; Metazoa - 10876; Fungi - 2514; Plants - 987; Viruses - 212; Other Eukaryotes - 9630 (sour…	Case	0		0		1	284854.5507813	0		0		0		0		0		2	654611.3984375;615396.9765625	0		1	773444.203125	0		4
nGNELGILAFEVANTIVKc	nGNELGILAFEVANTIVKc	nGNELGILAFEVANTIVKc	AT5G08660.1	AT5G08660.1	| Symbols: | Protein of unknown function (DUF668) | chr5:2814526-2817845 FORWARD LENGTH=649	Case	0		0		0		0		1	187527.0908203	0		0		0		1	221432.4521484	0		0		0		2
nHQLITATVNGGKc	nHQLITATVNGGKc	nHQLITATVNGGKc	AT2G30790.1	AT1G06680.1;AT1G06680.2;AT2G30790.1	| Symbols: PSBP-2 | photosystem II subunit P-2 | chr2:13119047-13119596 REVERSE LENGTH=125	Case	0		0		1	782246.6875	0		0		0		0		0		1	210110.4882812	0		0		0		2
nIAQIIGPVLDVAFPPGKc	nIAQIIGPVLDVAFPPGKc	nIAQIIGPVLDVAFPPGKc	ATCG00480.1	ATCG00480.1	| Symbols: ATPB, PB | ATP synthase subunit beta | chrC:52660-54156 REVERSE LENGTH=498	Case;Control	1	175569.4492188	0		0		1	245862.4492188	0		2	318616.7734375;102556.5390625	0		0		0		3	816492.234375;568934.8828125;679913.75	0		0		7
nKAIAQELKc	nKAIAQELKc	nKAIAQELKc	AT4G29810.1	AT4G29810.1;AT4G29810.2;AT4G29810.3	| Symbols: ATMKK2, MKK2, MK1 | MAP kinase kinase 2 | chr4:14593299-14595241 REVERSE LENGTH=363	Case	0		0		0		0		1	198565.0415039	0		0		0		0		0		1	3368191.201172	0		2
nLIVAGASAYARc	nLIVAGASAYARc	nLIVAGASAYARc	AT4G37930.1	AT4G37930.1;AT5G26780.1;AT5G26780.2;AT5G26780.3	| Symbols: SHM1, STM, SHMT1 | serine transhydroxymethyltransferase 1 | chr4:17831891-17834742 REVERSE LENGTH=517	Case;Control	1	731665.0327148	1	233268.1494141	0		0		1	899286.6103516	1	3158346.90625	1	678471.9179688	1	85529.0029296875	1	1871936.316406	1	6276954.53125	0		1	1784253.894531	9
nALALGASGIFIGRPVVFALAAEGEAGVKKc	nALALGASGIFIGRPVVFALAAEGEAGVKKc	nALALGASGIFIGRPVVFALAAEGEAGVKKc	AT3G14415.1	AT3G14415.1;AT3G14415.2;AT3G14415.3	| Symbols: | Aldolase-type TIM barrel family protein | chr3:4818667-4820748 FORWARD LENGTH=367	Case	1	643171.4375	0		1	428433.40625	0		0		0		0		0		1	821110.7265625	0		1	2224262.628906	0		4
nTGLSDAIDRc	nTGLSDAIDRc	nTGLSDAIDRc	AT1G21440.1	AT1G21440.1	| Symbols: | Phosphoenolpyruvate carboxylase family protein | chr1:7502325-7504103 REVERSE LENGTH=336	Case;Control	0		0		1	132668.3725586	0		0		1	936566.1816406	0		0		2	106427.6755371;54892.3815917969	0		1	610027.1972656	0		5
nQSQSAPLTVEEQIMTIYTGTNGYLDGLEIGQVRc	nQSQSAPLTVEEQIMTIYTGTNGYLDGLEIGQVRc	nQSQSAPLTVEEQIMTIYTGTNGYLDGLEIGQVRc	ATCG00120.1	ATCG00120.1	| Symbols: ATPA | ATP synthase subunit alpha | chrC:9938-11461 REVERSE LENGTH=507	Case	0		0		0		0		1	87746.2109375	0		0		0		1	391509.3398438	0		0		0		2
nSDDQVESYIK(242.073)PSYGRc	nSDDQVESYIK(242.073)PSYGRc	nSDDQVESYIKPSYGRc	AT5G39570.1	AT5G39570.1	| Symbols: | FUNCTIONS IN: molecular_function unknown; INVOLVED IN: biological_process unknown; LOCATED IN: cytosol, nucleus; EXPRESSED IN: 25 plant structures; EXPRESSED DURING: 14 growth stages; BEST Arabidopsis thaliana protein match is: glycine-rich protein (TAIR:AT3G29075.1); Has 30201 Blast hits to 17322 proteins in 780 species: Archae - 12; Bacteria - 1396; Metazoa - 17338; Fungi - 3422; P…	Case;Control	2	178458.5390625;56394.8525390625	1	71080.041015625	0		0		1	695434.5234375	0		0		0		1	2567275.796875	1	4132543.21875	1	403318.984375	0		7
nVANGEPLPLSQSEVPM(15.995)SGHAFEARc	nVANGEPLPLSQSEVPM(15.995)SGHAFEARc	nVANGEPLPLSQSEVPMSGHAFEARc	AT1G03090.2	AT1G03090.1;AT1G03090.2	| Symbols: MCCA | methylcrotonyl-CoA carboxylase alpha chain, mitochondrial / 3-methylcrotonyl-CoA carboxylase 1 (MCCA) | chr1:739715-743819 FORWARD LENGTH=734	Case;Control	1	554763.59375	0		0		0		0		1	674302.2382812	0		0		0		1	3044726.277344	0		1	999920.9765625	4
nTLVSDVVSIRRc	nTLVSDVVSIRRc	nTLVSDVVSIRRc	AT2G33610.1	AT2G33610.1	| Symbols: ATSWI3B, CHB2, SWI3B | switch subunit 3 | chr2:14229023-14231149 FORWARD LENGTH=469	Case	0		0		1	276980.7050781	0		0		0		0		0		1	1078571.855469	0		0		0		2
nASLGM(15.995)K(242.073)PLRDc	nASLGM(15.995)K(242.073)PLRDc	nASLGMKPLRDc	AT2G40650.1	AT2G40650.1	| Symbols: | PRP38 family protein | chr2:16963588-16965596 REVERSE LENGTH=355	Case;Control	2	81415.892578125;47332683.71875	1	165459.328125	3	160740.8457031;895913.1455078;1482995.316406	4	915220.7265625;1358933.185547;1312176.496094;538246.6992188	4	317634.0390625;842828.3710937;1697788.09375;1231665.143555	1	3877457.5	1	452270.3085937	3	137816.109375;201144.6118164;88144.4624023438	12	87578.2543945312;130625.9130859;193979.1337891;309617.3930664;470419.234375;1315662.625;1185841.216797;678447.5429688;527950.5966797;180635.5273437;114151.8867188;1130718.351562	2	25703499.875;20996130.53516	2	935160.5;6358639.519531	0		35
nIEDLSSQIQSQAAEQFK(242.073)APDLSNVISKc	nIEDLSSQIQSQAAEQFK(242.073)APDLSNVISKc	nIEDLSSQIQSQAAEQFKAPDLSNVISKc	AT3G12390.1	AT3G12390.1	| Symbols: | Nascent polypeptide-associated complex (NAC), alpha subunit family protein | chr3:3942344-3943595 FORWARD LENGTH=203	Case;Control	0		0		0		1	361586.515625	0		1	104687.2363281	0		0		1	2197304.328125	1	2112645.351563	0		0		4
nGLQYLHTGAK(226.078)YTIIHRc	nGLQYLHTGAK(226.078)YTIIHRc	nGLQYLHTGAKYTIIHRc	AT5G38990.1	AT5G38990.1;AT5G39000.1	| Symbols: | Malectin/receptor-like protein kinase family protein | chr5:15608824-15611466 FORWARD LENGTH=880	Case	0		0		0		0		1	2900979.34375	0		0		0		1	3538448.1875	0		2	6174540.109375;11350920.25	0		4
nFEARPFLFYLFAVDAKc	nFEARPFLFYLFAVDAKc	nFEARPFLFYLFAVDAKc	AT1G42550.1	AT1G42550.1	| Symbols: PMI1 | plastid movement impaired1 | chr1:15977131-15979734 FORWARD LENGTH=843	Case	0		0		1	237427.875	0		1	476246.1015625	0		1	306727.7910156	0		0		0		0		0		3
nTGQIVYKKc	nTGQIVYKKc	nTGQIVYKKc	AT2G37660.1	AT2G37660.1;AT5G02240.1	| Symbols: | NAD(P)-binding Rossmann-fold superfamily protein | chr2:15795481-15796977 REVERSE LENGTH=325	Case;Control	0		0		1	534500.5390625	0		1	795866.6386719	1	1518790.791016	0		0		0		0		1	3999811.886719	0		4
nTVGAGVIGTILEc	nTVGAGVIGTILEc	nTVGAGVIGTILEc	AT4G20360.1	AT4G20360.1	| Symbols: ATRAB8D, ATRABE1B, RABE1b | RAB GTPase homolog E1B | chr4:10990036-10991466 FORWARD LENGTH=476	Case;Control	0		0		1	1369554.576172	0		1	1451233.949219	1	324224.3613281	0		0		1	1887156.910156	0		1	2123429.46875	0		5
nTREGNDLYM(15.995)EM(15.995)Kc	nTREGNDLYM(15.995)EM(15.995)Kc	nTREGNDLYMEMKc	ATCG00480.1	ATCG00480.1	| Symbols: ATPB, PB | ATP synthase subunit beta | chrC:52660-54156 REVERSE LENGTH=498	Case;Control	0		0		0		0		0		1	432231.8984375	0		0		1	8531149.023438	0		0		0		2
nM(15.995)VLFPK(242.073)SPSPVNKc	nM(15.995)VLFPK(242.073)SPSPVNKc	nMVLFPKSPSPVNKc	AT1G43690.1	AT1G43690.1	| Symbols: | ubiquitin interaction motif-containing protein | chr1:16478519-16482589 FORWARD LENGTH=599	Case;Control	2	419316.0039062;681707.1835938	1	202456.0390625	1	1295232.84375	3	489424.25;844122.296875;250582.34375	1	1117814.914063	1	276760.7851563	2	1074529.101563;1186939.769531	1	51079.5234375	2	6209767.679688;6586465.109375	3	4141112.21875;3488018.421875;10648263.23437	2	3280288.03125;3028782.371094	2	638700.453125;365266.7890625	21
nLPLQDVYKc	nLPLQDVYKc	nLPLQDVYKc	AT1G07920.1	AT1G07920.1;AT1G07930.1;AT1G07930.2;AT1G07940.1;AT1G07940.2;AT5G60390.1;AT5G60390.2;AT5G60390.3	| Symbols: | GTP binding Elongation factor Tu family protein | chr1:2455559-2457001 FORWARD LENGTH=449	Case;Control	0		0		1	735696.0429687	1	5271412.726562	0		1	3698348.208984	0		0		1	551771.7900391	2	4012287.21875;4849251.476563	0		0		6
nGIYYVMDYFKc	nGIYYVMDYFKc	nGIYYVMDYFKc	AT5G26000.1	AT5G26000.1;AT5G26000.2	| Symbols: TGG1, BGLU38 | thioglucoside glucohydrolase 1 | chr5:9079678-9082347 REVERSE LENGTH=541	Case;Control	1	655937.515625	1	1330484.107422	1	386461.8847656	0		1	1990378.351563	0		0		0		1	3096855.773437	0		1	1620890.359375	0		6
nFSFAWSRc	nFSFAWSRc	nFSFAWSRc	AT5G25980.1	AT5G25980.1;AT5G25980.2;AT5G25980.3	| Symbols: TGG2, BGLU37 | glucoside glucohydrolase 2 | chr5:9072730-9075143 FORWARD LENGTH=467	Case;Control	1	1731106.277344	1	3025498.074219	1	2944491.964844	0		1	1286198.742188	0		1	1004902.257812	0		1	843661.5390625	0		1	1519106.429688	0		7
nLLDFLEIASQQLSANLNRc	nLLDFLEIASQQLSANLNRc	nLLDFLEIASQQLSANLNRc	AT2G16950.1	AT2G16950.1;AT2G16950.2	| Symbols: TRN1, ATTRN1 | transportin 1 | chr2:7353939-7360637 FORWARD LENGTH=895	Case	0		0		0		0		1	108114.2324219	0		0		0		0		0		1	322605.0654297	0		2
nGLGLEYTVISVGKc	nGLGLEYTVISVGKc	nGLGLEYTVISVGKc	AT4G04640.1	AT4G04640.1	| Symbols: ATPC1 | ATPase, F1 complex, gamma subunit protein | chr4:2350761-2351882 REVERSE LENGTH=373	Case;Control	0		0		0		0		1	2756864.921875	1	494600.1777344	1	563437.6757813	0		1	2166536.414063	0		1	3941026.1875	0		5
nNDLTGLARc	nNDLTGLARc	nNDLTGLARc	AT3G58730.1	AT3G58730.1	| Symbols: | vacuolar ATP synthase subunit D (VATD) / V-ATPase D subunit / vacuolar proton pump D subunit (VATPD) | chr3:21718495-21719280 REVERSE LENGTH=261	Case;Control	0		0		0		0		0		1	2264491.265625	0		0		1	1177536.503906	0		0		0		2
nGFIWPVAAYREFLNGDLIAKc	nGFIWPVAAYREFLNGDLIAKc	nGFIWPVAAYREFLNGDLIAKc	AT1G31330.1	AT1G31330.1	| Symbols: PSAF | photosystem I subunit F | chr1:11215011-11215939 REVERSE LENGTH=221	Case	0		0		0		0		1	667543.0507813	0		0		0		0		0		1	670724.1796875	0		2
nVAGASADILDAAEKYGKFDEKc	nVAGASADILDAAEKYGKFDEKc	nVAGASADILDAAEKYGKFDEKc	AT1G13930.1	AT1G13930.1;AT1G13930.2;AT1G13930.3	| Symbols: | Involved in response to salt stress. Knockout mutants are hypersensitive to salt stress. | chr1:4761091-4761558 FORWARD LENGTH=155	Case	2	822468.8828125;1429711.050781	0		0		0		0		0		0		0		1	2653541.359375	0		1	5102427.445313	0		4
nADVSK(242.073)M(15.995)NSFRc	nADVSK(242.073)M(15.995)NSFRc	nADVSKMNSFRc	AT2G28150.1	AT2G28150.1	| Symbols: | Domain of unknown function (DUF966) | chr2:12000015-12002227 FORWARD LENGTH=540	Case;Control	4	55917.40625;283687.7910156;503091.3623047;136273.7583008	0		1	231303.75	5	408456.484375;152059.4648437;217949.8847656;252646.6865234;321502.3808594	1	27057995.46875	2	274934.6367188;423756.8945312	1	447265.8984375	1	831126.7539063	0		1	78906778.1875	1	5120820	0		17
nAEDVVSSMLAK(226.078)GFILGKc	nAEDVVSSMLAK(226.078)GFILGKc	nAEDVVSSMLAKGFILGKc	AT4G17720.1	AT4G17720.1;AT5G16840.1;AT5G16840.2;AT5G16840.3	| Symbols: | RNA-binding (RRM/RBD/RNP motifs) family protein | chr4:9862660-9864498 REVERSE LENGTH=313	Case	0		0		1	1020351.605469	0		2	369037.5585937;444109.015625	0		0		0		1	303611.1230469	0		2	920757.4296875;643476.4101563	0		6
nSTYNDINPGM(15.995)IIPYRc	nSTYNDINPGM(15.995)IIPYRc	nSTYNDINPGMIIPYRc	AT2G44060.1	AT2G44060.1;AT2G44060.2	| Symbols: | Late embryogenesis abundant protein, group 2 | chr2:18226922-18227988 FORWARD LENGTH=325	Case;Control	0		0		1	149127.8554688	1	386367.75	0		0		0		0		0		0		0		1	824798.4375	3
nVAGASADILDAAEKYGK(242.073)FDEKc	nVAGASADILDAAEKYGK(242.073)FDEKc	nVAGASADILDAAEKYGKFDEKc	AT1G13930.1	AT1G13930.1;AT1G13930.2;AT1G13930.3	| Symbols: | Involved in response to salt stress. Knockout mutants are hypersensitive to salt stress. | chr1:4761091-4761558 FORWARD LENGTH=155	Case;Control	0		1	1481581.59375	0		0		0		0		1	1551120.808594	0		0		0		0		0		2
nHATFVPHTAGRc	nHATFVPHTAGRc	nHATFVPHTAGRc	AT3G11940.1	AT2G37270.1;AT2G37270.2;AT3G11940.1;AT3G11940.2	| Symbols: ATRPS5A, AML1, RPS5A | ribosomal protein 5A | chr3:3778175-3779354 REVERSE LENGTH=207	Case	0		0		1	10443446.0625	0		0		0		0		0		1	9588607.59375	0		1	16897373.39844	0		3
nQLLNILGIVYRc	nQLLNILGIVYRc	nQLLNILGIVYRc	AT3G29320.1	AT3G29320.1	| Symbols: | Glycosyl transferase, family 35 | chr3:11252871-11257587 FORWARD LENGTH=962	Case	1	834935.015625	0		0		0		1	402299.625	0		0		0		1	371080.765625	0		1	1171024.273438	0		4
nSFDLLSLLPKc	nSFDLLSLLPKc	nSFDLLSLLPKc	AT3G03780.1	AT3G03780.1;AT3G03780.2;AT3G03780.3	| Symbols: ATMS2, MS2 | methionine synthase 2 | chr3:957602-960740 FORWARD LENGTH=765	Case	0		0		0		0		1	367819.3671875	0		0		0		1	509141.2695313	0		1	340445.5175781	0		3
nSSTVM(15.995)ENEEILRc	nSSTVM(15.995)ENEEILRc	nSSTVMENEEILRc	AT5G04140.1	AT5G04140.1;AT5G04140.2	| Symbols: GLU1, GLS1, GLUS, FD-GOGAT | glutamate synthase 1 | chr5:1130031-1138186 FORWARD LENGTH=1622	Case;Control	0		0		0		0		0		1	922405.8984375	0		0		0		0		1	266544.296875	1	6215085.03125	3
nIIQVVSNRc	nIIQVVSNRc	nIIQVVSNRc	AT3G26650.1	AT3G26650.1	| Symbols: GAPA, GAPA-1 | glyceraldehyde 3-phosphate dehydrogenase A subunit | chr3:9795226-9796848 FORWARD LENGTH=396	Case;Control	1	99606.830078125	0		0		0		0		0		0		0		0		1	20200799.09375	1	384707.0224609	0		3
nTVLIPIAHGTEPLEAVAM(15.995)ITVLRc	nTVLIPIAHGTEPLEAVAM(15.995)ITVLRc	nTVLIPIAHGTEPLEAVAMITVLRc	AT3G14990.1	AT3G14990.1	| Symbols: | Class I glutamine amidotransferase-like superfamily protein | chr3:5047510-5049621 FORWARD LENGTH=392	Case;Control	0		1	183108.7753906	0		0		0		0		0		0		0		0		1	1264241.03125	0		2
nAMTVFWSAMAQSMTSRPMKc	nAMTVFWSAMAQSMTSRPMKc	nAMTVFWSAMAQSMTSRPMKc	AT5G17920.1	AT5G17920.1;AT5G17920.2	| Symbols: ATCIMS, ATMETS, ATMS1 | Cobalamin-independent synthase family protein | chr5:5935771-5939195 FORWARD LENGTH=765	Case	0		0		0		0		1	1949511.304687	0		0		0		0		0		1	6115548.78125	0		2
nSGSAADSQVVSDYVRc	nSGSAADSQVVSDYVRc	nSGSAADSQVVSDYVRc	AT4G31300.1	AT4G31300.1;AT4G31300.2;AT4G31300.3	| Symbols: PBA1 | N-terminal nucleophile aminohydrolases (Ntn hydrolases) superfamily protein | chr4:15188927-15190935 FORWARD LENGTH=233	Case;Control	1	85515.7734375	1	127944.1025391	1	120655.328125	0		1	806457.96875	0		0		1	87708.443359375	1	1084789.117187	1	3852694.75	1	1495696.15625	1	645239.375	9
nHVPGFVSKc	nHVPGFVSKc	nHVPGFVSKc	AT3G52960.1	AT3G52960.1	| Symbols: | Thioredoxin superfamily protein | chr3:19639699-19640403 FORWARD LENGTH=234	Case;Control	0		1	2030352.058594	0		0		0		0		0		1	1748899.599609	0		0		1	13468354.58203	0		3
nTNMVM(15.995)VFGEITTKc	nTNMVM(15.995)VFGEITTKc	nTNMVMVFGEITTKc	AT1G02500.1	AT1G02500.1;AT1G02500.2;AT3G17390.1;AT4G01850.1;AT4G01850.2	| Symbols: SAM1, SAM-1, MAT1, AtSAM1 | S-adenosylmethionine synthetase 1 | chr1:519037-520218 FORWARD LENGTH=393	Case;Control	0		0		1	1712369.546875	0		0		0		0		0		0		0		0		1	236130.9921875	2
nNILFVISKPDVFKc	nNILFVISKPDVFKc	nNILFVISKPDVFKc	AT3G12390.1	AT3G12390.1;AT5G13850.1	| Symbols: | Nascent polypeptide-associated complex (NAC), alpha subunit family protein | chr3:3942344-3943595 FORWARD LENGTH=203	Case;Control	2	1297788.601563;496533.5195313	1	681497.4296875	0		0		1	454773.40625	0		0		0		2	428196.8515625;2289849.09375	0		2	1479204.601563;6710821.171875	0		8
nKKNPGNALLEYRc	nKKNPGNALLEYRc	nKKNPGNALLEYRc	AT1G80380.2	AT1G80380.2;AT1G80380.3;AT1G80380.4	| Symbols: | P-loop containing nucleoside triphosphate hydrolases superfamily protein | chr1:30217332-30219784 FORWARD LENGTH=456	Case	0		0		2	9784523.09375;457936.046875	0		1	11393628.02344	0		0		0		1	17553658.46875	0		2	45768885.77344;6823974.015625	0		6
nTPVSLDMLGRc	nTPVSLDMLGRc	nTPVSLDMLGRc	AT1G76030.1	AT1G20260.1;AT1G76030.1;AT4G38510.1;AT4G38510.2;AT4G38510.3;AT4G38510.4;AT4G38510.5	| Symbols: | ATPase, V1 complex, subunit B protein | chr1:28534134-28536916 FORWARD LENGTH=486	Case;Control	1	426301.5449219	1	1038389.138672	1	15524893.96875	0		1	2349725.226563	0		0		0		0		0		0		1	5027728.460938	5
nSIPGK(226.078)VLLTRc	nSIPGK(226.078)VLLTRc	nSIPGKVLLTRc	AT2G30710.1	AT2G30710.1	| Symbols: | Ypt/Rab-GAP domain of gyp1p superfamily protein | chr2:13086147-13088991 REVERSE LENGTH=440	Case;Control	0		0		1	1525490.398437	0		0		0		0		0		1	5441780.921875	1	4074511.75	0		0		3
nIVYGADLAAFLQTFAKc	nIVYGADLAAFLQTFAKc	nIVYGADLAAFLQTFAKc	AT3G25860.1	AT3G25860.1	| Symbols: LTA2, PLE2 | 2-oxoacid dehydrogenases acyltransferase family protein | chr3:9460632-9462585 FORWARD LENGTH=480	Case;Control	1	287527.1992187	1	56916.46484375	1	81039.7099609375	0		2	75819.2861328125;189375.7792969	0		1	103716.3339844	0		1	157616.2246094	0		0		0		7
nAALDLIFEEGLENIIARc	nAALDLIFEEGLENIIARc	nAALDLIFEEGLENIIARc	AT2G13360.1	AT2G13360.1;AT2G13360.2	| Symbols: AGT, AGT1, SGAT | alanine:glyoxylate aminotransferase | chr2:5539417-5540902 REVERSE LENGTH=401	Case	0		0		1	1109926.078125	0		2	500234.6660156;668656.6816406	0		0		0		2	103052.5146484;381961.2636719	0		2	153106.3662109;1001299.498047	0		7
nANFPK(242.073)AAAASKGPKc	nANFPK(242.073)AAAASKGPKc	nANFPKAAAASKGPKc	AT3G53020.1	AT3G53020.1	| Symbols: STV1, RPL24B, RPL24 | Ribosomal protein L24e family protein | chr3:19660749-19661912 REVERSE LENGTH=163	Case;Control	0		0		0		1	5654568.1875	0		1	1374262.113281	1	322793.1367187	1	1939941.660156	0		2	36934446.0625;5791090.25	1	33775765.3125	0		7
nKVVK(226.078)SVNINGEPTRc	nKVVK(226.078)SVNINGEPTRc	nKVVKSVNINGEPTRc	AT1G30480.1	AT1G30480.1	| Symbols: DRT111 | D111/G-patch domain-containing protein | chr1:10790315-10792423 FORWARD LENGTH=387	Case	0		0		1	1142453.46875	0		0		0		0		0		0		0		1	597694.6875	0		2
nANFPK(226.078)AAAASKc	nANFPK(226.078)AAAASKc	nANFPKAAAASKc	AT3G53020.1	AT3G53020.1	| Symbols: STV1, RPL24B, RPL24 | Ribosomal protein L24e family protein | chr3:19660749-19661912 REVERSE LENGTH=163	Case;Control	2	283765.6015625;152031.8222656	1	159634.140625	1	1015790.935547	0		1	3372471.429687	0		1	604903.6367188	1	216858.3071289	1	3487641.671875	1	18932124.25	1	8690457.351563	0		10
nAHGGVSVFGGVGERc	nAHGGVSVFGGVGERc	nAHGGVSVFGGVGERc	ATCG00480.1	ATCG00480.1	| Symbols: ATPB, PB | ATP synthase subunit beta | chrC:52660-54156 REVERSE LENGTH=498	Case	1	225069.2998047	0		1	832833.6513672	0		1	335063.3251953	0		0		0		1	358163.6777344	0		1	1731763.630859	0		5
nKFETLSYLPDLSDVELAKEVDYLLRc	nKFETLSYLPDLSDVELAKEVDYLLRc	nKFETLSYLPDLSDVELAKEVDYLLRc	AT5G38410.1	AT5G38410.1;AT5G38410.2;AT5G38410.3;AT5G38420.1	| Symbols: | Ribulose bisphosphate carboxylase (small chain) family protein | chr5:15377501-15378306 REVERSE LENGTH=181	Case	1	501032.5039062	0		1	579041.0039063	0		1	535842.625	0		1	198270.0175781	0		1	284030.0214844	0		2	457512.8535156;527447.8925781	0		7
nKKFETLSYLPDLSDVELAKc	nKKFETLSYLPDLSDVELAKc	nKKFETLSYLPDLSDVELAKc	AT5G38410.1	AT5G38410.1;AT5G38410.2;AT5G38410.3;AT5G38420.1	| Symbols: | Ribulose bisphosphate carboxylase (small chain) family protein | chr5:15377501-15378306 REVERSE LENGTH=181	Case	0		0		1	302676.5322266	0		1	1203186.203125	0		0		0		1	735431.5273437	0		1	4484328.023437	0		4
nTFSDEEKc	nTFSDEEKc	nTFSDEEKc	AT1G72160.1	AT1G72160.1;AT4G09160.1	| Symbols: | Sec14p-like phosphatidylinositol transfer family protein | chr1:27153823-27155609 REVERSE LENGTH=490	Case;Control	0		0		0		0		0		1	1206918.508789	0		0		1	522637.2988281	0		0		0		2
nLISAGIVQMKc	nLISAGIVQMKc	nLISAGIVQMKc	AT1G12270.1	AT1G12270.1	| Symbols: Hop1 | stress-inducible protein, putative | chr1:4172105-4174575 FORWARD LENGTH=572	Case	0		0		1	2240591.828125	0		0		0		0		0		1	1477651.949219	0		0		0		2
nLIAVVFPSFGERc	nLIAVVFPSFGERc	nLIAVVFPSFGERc	AT2G43750.1	AT2G43750.1;AT2G43750.2;AT3G59760.1;AT3G59760.3	| Symbols: OASB, ACS1, CPACS1, ATCS-B | O-acetylserine (thiol) lyase B | chr2:18129604-18132322 REVERSE LENGTH=392	Case;Control	0		1	480671.234375	0		0		0		0		0		0		1	797596.125	0		0		0		2
nSVTPEPTNPFYASSGQSGK(226.078)TYASVVAAAAAAAADKEDGGAVSSAKc	nSVTPEPTNPFYASSGQSGK(226.078)TYASVVAAAAAAAADKEDGGAVSSAKc	nSVTPEPTNPFYASSGQSGKTYASVVAAAAAAAADKEDGGAVSSAKc	AT4G02510.1	AT4G02510.1	| Symbols: TOC159, TOC86, PPI2, TOC160, ATTOC159 | translocon at the outer envelope membrane of chloroplasts 159 | chr4:1104766-1109360 FORWARD LENGTH=1503	Case;Control	2	2002803.976562;1769664.421875	1	140402.9160156	1	903071.8320313	1	365255.6757813	1	908446.3984375	2	176200.8417969;951791.875	0		1	2719192.699219	3	4116673.703125;78926616.66406;2438158.382812	7	16471078.48437;23545678.49219;61402963.375;2075208.148438;3831363.15625;8183938;29101776.8125	3	25001667.82812;9330039.40625;9169306.578125	3	395546.5898438;1699516.105469;2975343.066406	25
nAAALNIVPTSTGAAK(242.073)AVALVLPNLKc	nAAALNIVPTSTGAAK(242.073)AVALVLPNLKc	nAAALNIVPTSTGAAKAVALVLPNLKc	AT3G26650.1	AT1G12900.1;AT1G12900.2;AT1G12900.3;AT1G12900.4;AT3G26650.1	| Symbols: GAPA, GAPA-1 | glyceraldehyde 3-phosphate dehydrogenase A subunit | chr3:9795226-9796848 FORWARD LENGTH=396	Case;Control	1	562004.21875	0		1	180116.4326172	0		1	1475790.382813	0		0		0		1	1248836.144531	2	5063013.039062;558620.109375	1	2823976.109375	0		7
nTASTPTGGGAAASTQQTGKc	nTASTPTGGGAAASTQQTGKc	nTASTPTGGGAAASTQQTGKc	AT1G75340.1	AT1G75340.1;AT1G75340.2	| Symbols: | Zinc finger C-x8-C-x5-C-x3-H type family protein | chr1:28269153-28271873 REVERSE LENGTH=435	Case;Control	0		0		0		1	234098.6523438	1	110841.4453125	1	72008.82421875	0		0		1	66148.232421875	1	135404.5976562	1	166422.609375	0		6
nGLVHVFFAQRc	nGLVHVFFAQRc	nGLVHVFFAQRc	AT4G29010.1	AT4G29010.1	| Symbols: AIM1 | Enoyl-CoA hydratase/isomerase family | chr4:14297312-14302016 REVERSE LENGTH=721	Case	0		0		0		0		1	1710369.851563	0		0		0		1	1158487.539063	0		1	2167856.734375	0		3
nAAYDNGTSAIPNRc	nAAYDNGTSAIPNRc	nAAYDNGTSAIPNRc	AT2G37040.1	AT2G37040.1	| Symbols: PAL1, ATPAL1 | PHE ammonia lyase 1 | chr2:15557602-15560237 REVERSE LENGTH=725	Case;Control	1	186580.2011719	0		0		0		0		1	443142.96875	0		0		0		0		0		1	4857099.875	3
nTNSSPIVGSPVNNNTWSSKc	nTNSSPIVGSPVNNNTWSSKc	nTNSSPIVGSPVNNNTWSSKc	AT2G41900.1	AT2G41900.1	| Symbols: | CCCH-type zinc finger protein with ARM repeat domain | chr2:17491352-17493502 FORWARD LENGTH=716	Case;Control	0		1	91610.8359375	0		0		1	455569.046875	1	441767.9609375	0		0		0		1	1406870.546875	1	2662559.484375	1	243513.3554687	6
nLTSDPSTRc	nLTSDPSTRc	nLTSDPSTRc	AT1G12270.1	AT1G12270.1	| Symbols: Hop1 | stress-inducible protein, putative | chr1:4172105-4174575 FORWARD LENGTH=572	Case;Control	0		0		0		1	1197558.920898	0		1	2259811.205078	0		0		1	1768256.433594	1	3210998.683594	1	192139.4191895	1	9007102.246094	6
nVLVDISKVQDDEVGDGTTSVVVLAGELLRc	nVLVDISKVQDDEVGDGTTSVVVLAGELLRc	nVLVDISKVQDDEVGDGTTSVVVLAGELLRc	AT5G20890.1	AT5G20890.1	| Symbols: | TCP-1/cpn60 chaperonin family protein | chr5:7087020-7089906 REVERSE LENGTH=527	Case	0		0		0		0		1	274085.8691406	0		0		0		1	246087.5488281	0		0		0		2
nRVGFFSSGPPARc	nRVGFFSSGPPARc	nRVGFFSSGPPARc	AT1G11860.1	AT1G11860.1;AT1G11860.2;AT1G11860.3	| Symbols: | Glycine cleavage T-protein family | chr1:4001801-4003245 FORWARD LENGTH=408	Case	0		0		2	136017.737793;606937.1201172	0		1	1308151.330078	0		1	559424.6337891	0		1	426767.5117188	0		1	3862379.679687	0		6
nTSKVDVESPAVLAPAK(242.073)EPTPAPVEVADEKc	nTSKVDVESPAVLAPAK(242.073)EPTPAPVEVADEKc	nTSKVDVESPAVLAPAKEPTPAPVEVADEKc	AT2G45820.1	AT2G45820.1	| Symbols: | Remorin family protein | chr2:18863147-18864576 REVERSE LENGTH=190	Case;Control	0		0		0		0		1	401838.90625	0		0		0		0		1	2351362.234375	0		0		2
nTTVITQGADPVVVAEDGKc	nTTVITQGADPVVVAEDGKc	nTTVITQGADPVVVAEDGKc	AT3G09820.1	AT3G09820.1;AT3G09820.2;AT5G03300.1	| Symbols: ADK1, ATADK1 | adenosine kinase 1 | chr3:3012122-3014624 FORWARD LENGTH=344	Case;Control	0		0		1	154849.484375	0		1	1240553.796875	1	432258.484375	0		1	64969.2353515625	0		1	6746862.390625	1	2311073.953125	1	1351678.421875	7
nTEM(15.995)TSK(226.078)PVTLVAKc	nTEM(15.995)TSK(226.078)PVTLVAKc	nTEMTSKPVTLVAKc	AT1G56440.1	AT1G56440.1;AT1G56440.2	| Symbols: TPR5 | Tetratricopeptide repeat (TPR)-like superfamily protein | chr1:21138765-21141482 REVERSE LENGTH=476	Case;Control	0		0		1	556552.2109375	0		0		0		0		0		1	2552636.59375	1	4532741.757813	1	1878960.414063	0		4
nTAEDAYVFLVKc	nTAEDAYVFLVKc	nTAEDAYVFLVKc	AT2G35780.1	AT2G35780.1	| Symbols: scpl26 | serine carboxypeptidase-like 26 | chr2:15037733-15040104 REVERSE LENGTH=452	Case	0		0		0		0		1	1523473.8125	0		0		0		1	2778740.765625	0		1	6014233.984375	0		3
nKKFETLSYLPDLTDSELAKc	nKKFETLSYLPDLTDSELAKc	nKKFETLSYLPDLTDSELAKc	AT1G67090.1	AT1G67090.1;AT1G67090.2	| Symbols: RBCS1A | ribulose bisphosphate carboxylase small chain 1A | chr1:25048465-25049249 REVERSE LENGTH=180	Case;Control	0		0		0		1	736987.703125	1	1681453.878906	0		0		0		0		0		1	3924707.398438	0		3
nFTLPPNLTLK(242.073)NFEGLDLGKc	nFTLPPNLTLK(242.073)NFEGLDLGKc	nFTLPPNLTLKNFEGLDLGKc	AT3G14415.1	AT3G14415.1;AT3G14415.2;AT3G14415.3;AT3G14420.1;AT3G14420.2;AT3G14420.3;AT3G14420.4;AT3G14420.5;AT3G14420.6	| Symbols: | Aldolase-type TIM barrel family protein | chr3:4818667-4820748 FORWARD LENGTH=367	Case	1	586552.3203125	0		1	429027.6933594	0		1	364883.5820313	0		0		0		1	1303320.707031	0		1	1606283.214844	0		5
nIFGAFVTFLKc	nIFGAFVTFLKc	nIFGAFVTFLKc	AT1G75270.1	AT1G75270.1	| Symbols: DHAR2 | dehydroascorbate reductase 2 | chr1:28250255-28251237 REVERSE LENGTH=213	Case	1	483565.8515625	0		1	317227.4101563	0		1	454683.921875	0		0		0		1	210949.3808594	0		1	721940.3046875	0		5
nLAKENAPAIIFIDEVDAIATARc	nLAKENAPAIIFIDEVDAIATARc	nLAKENAPAIIFIDEVDAIATARc	AT5G58290.1	AT5G58290.1	| Symbols: RPT3 | regulatory particle triple-A ATPase 3 | chr5:23569155-23571116 FORWARD LENGTH=408	Case	0		0		1	104386.2519531	0		0		0		0		0		0		0		1	1052635.285156	0		2
nSQGPDLLGKc	nSQGPDLLGKc	nSQGPDLLGKc	AT2G30860.1	AT2G30860.1;AT2G30860.2;AT2G30870.1	| Symbols: ATGSTF9, GLUTTR, ATGSTF7, GSTF9 | glutathione S-transferase PHI 9 | chr2:13139132-13140057 FORWARD LENGTH=215	Case;Control	0		0		1	61966.9943847656	0		1	106012.4443359	1	1524707.765625	0		0		1	486473.1455078	1	31664822.125	0		0		5
nTLFQSSRc	nTLFQSSRc	nTLFQSSRc	AT1G73450.1	AT1G73450.1;AT1G73460.1	| Symbols: | Protein kinase superfamily protein | chr1:27613856-27618635 FORWARD LENGTH=1152	Case;Control	1	1063948.480469	0		1	2777137.964844	0		0		0		0		0		0		0		0		1	12466973.51562	3
nTVDEEGPAPEAPRc	nTVDEEGPAPEAPRc	nTVDEEGPAPEAPRc	AT3G54540.1	AT3G54540.1	| Symbols: ATGCN4, GCN4 | general control non-repressible 4 | chr3:20190393-20192564 FORWARD LENGTH=723	Case;Control	0		0		0		0		0		3	69833.4150390625;302663.5244141;62764.642578125	0		0		0		0		1	6042076.71875	0		4
nTVHNNFSGLFFGLPFTKc	nTVHNNFSGLFFGLPFTKc	nTVHNNFSGLFFGLPFTKc	AT2G42220.1	AT2G42220.1	| Symbols: | Rhodanese/Cell cycle control phosphatase superfamily protein | chr2:17592105-17593305 FORWARD LENGTH=234	Case;Control	1	2040348.039063	1	1200137.380859	0		0		2	1648009.328125;176054.9609375	0		0		0		1	3893795.816406	0		0		0		5
nVLPGVIALDEAIPVTVc	nVLPGVIALDEAIPVTVc	nVLPGVIALDEAIPVTVc	AT3G12780.1	AT3G12780.1	| Symbols: PGK1 | phosphoglycerate kinase 1 | chr3:4061127-4063140 REVERSE LENGTH=481	Case;Control	1	296428.8886719	0		0		1	1452557.789063	1	108920.3730469	1	80519.978515625	0		0		1	237333.3740234	2	2018460.457031;2473129.09375	1	842518.2519531	1	354874.0068359	9
nEGPPVFEQPEMTYEKc	nEGPPVFEQPEMTYEKc	nEGPPVFEQPEMTYEKc	AT2G39730.1	AT2G39730.1;AT2G39730.2;AT2G39730.3	| Symbols: RCA | rubisco activase | chr2:16570951-16573345 REVERSE LENGTH=474	Case;Control	1	193808.125	0		0		1	855841.328125	0		1	705474.671875	0		0		0		0		0		1	4500754.46875	4
nFGFNLLVGGFFSPKc	nFGFNLLVGGFFSPKc	nFGFNLLVGGFFSPKc	AT2G15620.1	AT2G15620.1	| Symbols: NIR1, NIR, ATHNIR | nitrite reductase 1 | chr2:6810552-6812666 FORWARD LENGTH=586	Case	1	429243.7207031	0		2	518649.0195313;162714.9912109	0		0		0		1	195261.1601562	0		1	150146.9863281	0		1	458572.4121094	0		6
nLLLNALLYAGMKc	nLLLNALLYAGMKc	nLLLNALLYAGMKc	AT4G11790.1	AT4G11790.1	| Symbols: | Pleckstrin homology (PH) domain superfamily protein | chr4:7090456-7093208 FORWARD LENGTH=443	Case;Control	0		1	122415.7792969	1	646227.9355469	0		1	1365417.015625	0		0		0		1	268253.8574219	0		0		0		4
nTIAVGKVTELLSSVSSAc	nTIAVGKVTELLSSVSSAc	nTIAVGKVTELLSSVSSAc	AT1G18070.1	AT1G18070.1;AT1G18070.2;AT1G18070.3	| Symbols: | Translation elongation factor EF1A/initiation factor IF2gamma family protein | chr1:6214236-6218211 REVERSE LENGTH=532	Case;Control	0		1	505279.0722656	1	297770.375	0		0		0		0		0		1	2101856.792969	1	874159.046875	1	7398513.835938	1	260767.53125	6
nSLQEAVQSHGPc	nSLQEAVQSHGPc	nSLQEAVQSHGPc	AT1G28200.1	AT1G28200.1	| Symbols: FIP1 | FH interacting protein 1 | chr1:9850395-9852300 REVERSE LENGTH=259	Case;Control	0		0		0		0		0		1	1212641.363281	0		0		0		0		3	41457.1687011719;55690.5153808594;102953.9238281	0		4
nEASSLQYGK(226.078)APKc	nEASSLQYGK(226.078)APKc	nEASSLQYGKAPKc	AT2G16860.1	AT2G16860.1	| Symbols: | GCIP-interacting family protein | chr2:7304139-7305959 REVERSE LENGTH=298	Case;Control	0		1	143135.4355469	0		1	175567.78125	1	2553216.859375	0		1	264304.7382813	0		1	474303.8359375	1	8688473.9375	0		0		6
nTIESTPPDGM(15.995)ELKc	nTIESTPPDGM(15.995)ELKc	nTIESTPPDGMELKc	AT4G23570.1	AT4G23570.1;AT4G23570.2;AT4G23570.3	| Symbols: SGT1A | phosphatase-related | chr4:12300015-12302493 FORWARD LENGTH=350	Case;Control	0		0		0		0		0		1	925043.5507812	0		0		0		0		2	131486.9282227;266956.5419922	0		3
nTLM(15.995)DDLEKc	nTLM(15.995)DDLEKc	nTLMDDLEKc	AT1G50500.1	AT1G50500.1;AT1G50500.2	| Symbols: HIT1, ATVPS53, VPS53 | Membrane trafficking VPS53 family protein | chr1:18708217-18715597 REVERSE LENGTH=828	Case;Control	0		0		0		0		0		1	1002722.359375	0		0		0		0		2	2036641.931641;233721.2619629	0		3
nGPLEALRPK(226.078)LQPTQQQTRc	nGPLEALRPK(226.078)LQPTQQQTRc	nGPLEALRPKLQPTQQQTRc	AT5G64130.1	AT5G64130.1;AT5G64130.3	| Symbols: | cAMP-regulated phosphoprotein 19-related protein | chr5:25664547-25665339 REVERSE LENGTH=115	Case;Control	0		1	291893.8398438	0		0		0		0		0		0		0		0		1	9110664.71875	0		2
nM(15.995)KPPTYQFQAK(226.078)NSVKc	nM(15.995)KPPTYQFQAK(226.078)NSVKc	nMKPPTYQFQAKNSVKc	AT4G17090.1	AT4G17090.1	| Symbols: CT-BMY, BAM3, BMY8 | chloroplast beta-amylase | chr4:9605266-9607250 REVERSE LENGTH=548	Case;Control	0		1	244422.5566406	1	156971.3671875	0		1	736483.3320313	0		0		1	141247.4863281	1	2464636.460938	2	7744397.492187;466834.296875	0		0		7
nHLSDPFGNNLLTVIAGTAERc	nHLSDPFGNNLLTVIAGTAERc	nHLSDPFGNNLLTVIAGTAERc	AT4G10340.1	AT4G10340.1	| Symbols: LHCB5 | light harvesting complex of photosystem II 5 | chr4:6408200-6409496 FORWARD LENGTH=280	Case;Control	1	1165327.867188	1	201632.9277344	0		0		0		1	126703.5283203	0		1	113269.234375	1	1995028.390625	0		1	4512360.492187	0		6
nNGNTGYDEIRc	nNGNTGYDEIRc	nNGNTGYDEIRc	AT3G60750.1	AT3G60750.1;AT3G60750.2	| Symbols: | Transketolase | chr3:22454004-22456824 FORWARD LENGTH=741	Case;Control	0		0		0		0		0		2	5379741.386719;418775.4726562	0		0		1	1252364.703125	0		0		0		3
nVDQGQPILVLEAM(15.995)K(242.073)M(15.995)EHVVKc	nVDQGQPILVLEAM(15.995)K(242.073)M(15.995)EHVVKc	nVDQGQPILVLEAMKMEHVVKc	AT1G03090.2	AT1G03090.1;AT1G03090.2	| Symbols: MCCA | methylcrotonyl-CoA carboxylase alpha chain, mitochondrial / 3-methylcrotonyl-CoA carboxylase 1 (MCCA) | chr1:739715-743819 FORWARD LENGTH=734	Case;Control	2	6621856.757813;13020778.99609	1	4163960.992187	1	550595.9023437	2	9820199.140625;504735.8359375	2	4323392.015625;2265266.3125	0		1	725941.4023438	0		2	7761230.421875;12139985.42187	1	3013779	0		4	924732.7265625;4071512.535156;3537495.189453;2453555.9375	16
nSSVLESVVGRc	nSSVLESVVGRc	nSSVLESVVGRc	AT1G14830.1	AT1G14830.1	| Symbols: ADL1C, ADL5, DRP1C, DL1C | DYNAMIN-like 1C | chr1:5107699-5111470 REVERSE LENGTH=614	Case;Control	0		1	517223.4472656	1	779263.4609375	1	3934039.804688	1	981836.578125	1	2030589.140625	0		0		0		0		0		1	1280319.441406	6
nAADPEFYREASSLQYGK(242.073)APKc	nAADPEFYREASSLQYGK(242.073)APKc	nAADPEFYREASSLQYGKAPKc	AT2G16860.1	AT2G16860.1	| Symbols: | GCIP-interacting family protein | chr2:7304139-7305959 REVERSE LENGTH=298	Case	1	293396.875	0		0		0		0		0		0		0		0		0		1	3212528.125	0		2
nLQGGKVQATLLALAGLKRc	nLQGGKVQATLLALAGLKRc	nLQGGKVQATLLALAGLKRc	AT5G08280.1	AT5G08280.1	| Symbols: HEMC | hydroxymethylbilane synthase | chr5:2663763-2665596 REVERSE LENGTH=382	Case;Control	1	849523.5273437	1	226697.3984375	0		0		0		0		0		0		1	497391.484375	0		2	1538146.992187;3801588.976563	0		5
nLISAGIVQM(15.995)K(226.078)c	nLISAGIVQM(15.995)K(226.078)c	nLISAGIVQMKc	AT1G12270.1	AT1G12270.1	| Symbols: Hop1 | stress-inducible protein, putative | chr1:4172105-4174575 FORWARD LENGTH=572	Case;Control	0		0		0		0		1	3964474.5625	0		0		0		1	2501062.875	1	2739369.679688	0		0		3
nHAFIGLGFRc	nHAFIGLGFRc	nHAFIGLGFRc	AT3G58600.1	AT3G58600.1	| Symbols: | Adaptin ear-binding coat-associated protein 1 NECAP-1 | chr3:21668746-21670999 REVERSE LENGTH=302	Case;Control	0		0		1	3250466.25	0		1	1784095.09375	0		0		1	151693.1699219	1	5231494.25	0		0		0		4
nLQHPWVGIVNRc	nLQHPWVGIVNRc	nLQHPWVGIVNRc	AT1G14830.1	AT1G14830.1;AT3G60190.1	| Symbols: ADL1C, ADL5, DRP1C, DL1C | DYNAMIN-like 1C | chr1:5107699-5111470 REVERSE LENGTH=614	Case;Control	1	3211091.40625	1	908289.1386719	1	1442767.339844	0		1	1743128.810547	1	610365.34375	0		0		1	2037923.214844	0		0		0		6
nASLEVLVADLQFLRc	nASLEVLVADLQFLRc	nASLEVLVADLQFLRc	AT5G49510.1	AT5G49510.1;AT5G49510.2	| Symbols: PFD3 | prefoldin 3 | chr5:20080729-20082456 FORWARD LENGTH=195	Case	0		0		2	178823.9345703;111640.5341797	0		2	969565.8085938;252948.4882813	0		1	172822.3652344	0		1	407016.3125	0		1	465819.0703125	0		7
nQTYSVVDAASASVFGRc	nQTYSVVDAASASVFGRc	nQTYSVVDAASASVFGRc	AT5G67530.1	AT5G67530.1	| Symbols: ATPUB49, PUB49 | plant U-box 49 | chr5:26941260-26943878 FORWARD LENGTH=595	Case;Control	0		0		1	306471.3203125	0		0		1	777785.3027344	0		0		0		0		0		1	1238093.347656	3
nIGIVGLPNVGK(242.073)STLFNTLTKc	nIGIVGLPNVGK(242.073)STLFNTLTKc	nIGIVGLPNVGKSTLFNTLTKc	AT1G30580.1	AT1G30580.1	| Symbols: | GTP binding | chr1:10831953-10835454 REVERSE LENGTH=394	Case	0		0		1	429573.1796875	0		1	1668663.085938	0		0		0		1	1347018.8125	0		1	1278630.335938	0		4
nLVSSNSQTTGDTSSLEAADVYVVDSEIQTNPVTHKc	nLVSSNSQTTGDTSSLEAADVYVVDSEIQTNPVTHKc	nLVSSNSQTTGDTSSLEAADVYVVDSEIQTNPVTHKc	AT5G58950.1	AT5G58950.1	| Symbols: | Protein kinase superfamily protein | chr5:23801136-23803025 REVERSE LENGTH=525	Case;Control	0		0		1	95878.85546875	0		1	622975.03125	1	177755.296875	0		0		1	1054641.9375	0		1	2124699.0625	0		5
nTYLNLPSDVVPATLKc	nTYLNLPSDVVPATLKc	nTYLNLPSDVVPATLKc	AT4G25740.1	AT4G25740.1;AT4G25740.2;AT5G52650.1	| Symbols: | RNA binding Plectin/S10 domain-containing protein | chr4:13107488-13108751 REVERSE LENGTH=177	Case;Control	0		0		0		1	1024891.78125	0		1	965659.6367188	0		1	59802.375	1	2427923.101563	1	5315205.953125	0		1	491500.6640625	6
nDVEKANGLEK(242.073)GM(15.995)TYAEVIKc	nDVEKANGLEK(242.073)GM(15.995)TYAEVIKc	nDVEKANGLEKGMTYAEVIKc	AT4G02510.1	AT4G02510.1	| Symbols: TOC159, TOC86, PPI2, TOC160, ATTOC159 | translocon at the outer envelope membrane of chloroplasts 159 | chr4:1104766-1109360 FORWARD LENGTH=1503	Case;Control	4	751450.75;394354.2441406;270743.7148438;519866.3125	0		1	659877.765625	0		2	1776834.570312;741256.671875	0		0		0		0		1	31888617.02344	1	4346755.882813	0		9
nFGVPM(15.995)GYGGPHAAFLATSQEYKRc	nFGVPM(15.995)GYGGPHAAFLATSQEYKRc	nFGVPMGYGGPHAAFLATSQEYKRc	AT2G26080.1	AT2G26080.1;AT4G33010.1;AT4G33010.2	| Symbols: AtGLDP2, GLDP2 | glycine decarboxylase P-protein 2 | chr2:11109330-11113786 REVERSE LENGTH=1044	Case	1	796749.2382813	0		0		0		0		0		0		0		0		0		1	2656032.046875	0		2
nEGM(15.995)ATLAALNVLGRc	nEGM(15.995)ATLAALNVLGRc	nEGMATLAALNVLGRc	AT1G68010.1	AT1G68010.1;AT1G68010.2	| Symbols: HPR, ATHPR1 | hydroxypyruvate reductase | chr1:25493418-25495720 FORWARD LENGTH=386	Case;Control	0		0		1	318454.6308594	0		0		1	3462606.894531	0		1	58340.2822265625	0		0		0		1	2497752.445312	4
nVQLAETYLSQAALGDANADAIGRc	nVQLAETYLSQAALGDANADAIGRc	nVQLAETYLSQAALGDANADAIGRc	AT2G39730.1	AT2G39730.1;AT2G39730.2;AT2G39730.3	| Symbols: RCA | rubisco activase | chr2:16570951-16573345 REVERSE LENGTH=474	Case;Control	0		1	675015.7695312	0		2	1703607.460938;518765.5859375	1	1386002.875	1	168739.0703125	0		0		2	1524364.046875;1520110.015625	2	4316313.304688;1584300.421875	2	1397646.34375;7478141.171875	4	286804.9765625;4539422.835937;1067890.3125;799708.5351563	15
nVIGK(242.073)GSSGVVQLVQHKc	nVIGK(242.073)GSSGVVQLVQHKc	nVIGKGSSGVVQLVQHKc	AT4G29810.1	AT4G29810.1;AT4G29810.2;AT4G29810.3	| Symbols: ATMKK2, MKK2, MK1 | MAP kinase kinase 2 | chr4:14593299-14595241 REVERSE LENGTH=363	Case	0		0		0		0		1	264203.4140625	0		0		0		1	1183105.046875	0		1	2084542.828125	0		3
nKQAPGSGPSK(242.073)PTIETEGDADNEQILPDc	nKQAPGSGPSK(242.073)PTIETEGDADNEQILPDc	nKQAPGSGPSKPTIETEGDADNEQILPDc	AT5G26360.1	AT5G26360.1	| Symbols: | TCP-1/cpn60 chaperonin family protein | chr5:9255561-9258891 REVERSE LENGTH=555	Case;Control	0		0		0		0		1	1500917.90625	0		0		0		1	3646611.09375	1	1383808	1	2561108.96875	0		4
nTNEEIWKc	nTNEEIWKc	nTNEEIWKc	AT1G50500.1	AT1G50500.1;AT1G50500.2	| Symbols: HIT1, ATVPS53, VPS53 | Membrane trafficking VPS53 family protein | chr1:18708217-18715597 REVERSE LENGTH=828	Case;Control	0		0		0		0		1	351058.6176758	1	584679.0625	0		0		1	2031759.46875	0		2	282780.8515625;324613.7163086	0		5
nTGNVTSFWMDHIKc	nTGNVTSFWMDHIKc	nTGNVTSFWMDHIKc	AT4G39680.1	AT4G39680.1;AT4G39680.2	| Symbols: | SAP domain-containing protein | chr4:18414604-18416938 REVERSE LENGTH=633	Case	0		0		0		0		1	1781682.242188	0		0		0		0		0		1	2491536.867188	0		2
nTSPQWLGPQIEVIRc	nTSPQWLGPQIEVIRc	nTSPQWLGPQIEVIRc	AT2G37040.1	AT2G37040.1;AT3G10340.1;AT3G53260.1;AT5G04230.1;AT5G04230.2	| Symbols: PAL1, ATPAL1 | PHE ammonia lyase 1 | chr2:15557602-15560237 REVERSE LENGTH=725	Case;Control	0		0		4	1180011.695312;415526.9472656;751063.859375;274358.6293945	1	716220.2734375	2	1873823.78125;9684557.023438	2	625073.5234375;870954.8886719	0		1	149934.6621094	2	1341260.363281;11738993.69531	0		2	6348162.710938;643240.859375	2	431873.4179687;4042703.988281	16
nLISSGIVQM(15.995)K(242.073)c	nLISSGIVQM(15.995)K(242.073)c	nLISSGIVQMKc	AT1G62740.1	AT1G62740.1	| Symbols: Hop2 | stress-inducible protein, putative | chr1:23231026-23233380 FORWARD LENGTH=571	Case	1	2149874.726563	0		2	1414525.008789;55516.4011230469	0		1	6396954.554688	0		1	4728871.90625	0		0		0		0		0		5
nLALLNYFYSQISKc	nLALLNYFYSQISKc	nLALLNYFYSQISKc	AT3G60190.1	AT3G60190.1	| Symbols: ADL4, ADLP2, EDR3, DRP1E, ADL1E, DL1E | DYNAMIN-like 1E | chr3:22244367-22247651 REVERSE LENGTH=624	Case;Control	1	684184.484375	1	71811.81640625	0		0		0		0		1	123315.7265625	0		1	369148.8183594	0		0		0		4
nFFLPLWNRc	nFFLPLWNRc	nFFLPLWNRc	AT5G40760.1	AT5G40760.1	| Symbols: G6PD6 | glucose-6-phosphate dehydrogenase 6 | chr5:16311284-16314556 FORWARD LENGTH=515	Case	1	441484.1015625	0		1	215110.4980469	0		1	572032.3554688	0		0		0		1	431484.1015625	0		1	1447259.578125	0		5
nLDTQAK(242.073)M(15.995)TTITKc	nLDTQAK(242.073)M(15.995)TTITKc	nLDTQAKMTTITKc	AT1G73030.1	AT1G73030.1	| Symbols: VPS46.2, CHMP1A | SNF7 family protein | chr1:27473938-27474848 FORWARD LENGTH=203	Case	0		0		1	160121.28125	0		0		0		1	47394.875	0		0		0		0		0		2
nYFNPYLAVAVGAVAKc	nYFNPYLAVAVGAVAKc	nYFNPYLAVAVGAVAKc	AT4G23430.1	AT4G23430.1;AT4G23430.2;AT4G23430.3	| Symbols: | NAD(P)-binding Rossmann-fold superfamily protein | chr4:12229171-12231493 FORWARD LENGTH=320	Case;Control	2	564435.7109375;1498603.722656	1	295189.4179687	2	261255.0488281;251408.3984375	0		1	359178.46875	1	565418.1210937	0		0		1	547594.09375	0		0		1	314838.234375	9
nHPEVKWAETTEKIFLTVVLADTKc	nHPEVKWAETTEKIFLTVVLADTKc	nHPEVKWAETTEKIFLTVVLADTKc	AT4G02450.1	AT4G02450.1;AT4G02450.2	| Symbols: | HSP20-like chaperones superfamily protein | chr4:1073987-1075765 REVERSE LENGTH=241	Case	0		0		0		0		1	562906.9960937	0		0		0		1	408729.65625	0		1	2637080.867188	0		3
nTQFGKLDILVNNAGIGGIITDAEALRc	nTQFGKLDILVNNAGIGGIITDAEALRc	nTQFGKLDILVNNAGIGGIITDAEALRc	AT3G61220.1	AT3G61220.1;AT3G61220.2	| Symbols: | NAD(P)-binding Rossmann-fold superfamily protein | chr3:22663025-22664316 FORWARD LENGTH=296	Case	1	607038.7734375	0		0		0		0		0		1	124424.2412109	0		1	1591390.583984	0		1	1947514.339844	0		4
nLISAGIVQMK(226.078)c	nLISAGIVQMK(226.078)c	nLISAGIVQMKc	AT1G12270.1	AT1G12270.1	| Symbols: Hop1 | stress-inducible protein, putative | chr1:4172105-4174575 FORWARD LENGTH=572	Case	0		0		0		0		1	3164685.867188	0		0		0		1	1696205.460937	0		0		0		2
nFLPLYGLAITKc	nFLPLYGLAITKc	nFLPLYGLAITKc	AT3G07100.1	AT3G07100.1	| Symbols: ERMO2, SEC24A | Sec23/Sec24 protein transport family protein | chr3:2245689-2250077 REVERSE LENGTH=1038	Case;Control	0		0		0		1	1444444.445313	0		0		0		0		0		0		1	859459.2539063	0		2
nSTDAVILQQSLKc	nSTDAVILQQSLKc	nSTDAVILQQSLKc	AT4G28400.1	AT4G28400.1	| Symbols: | Protein phosphatase 2C family protein | chr4:14048499-14050118 FORWARD LENGTH=283	Case;Control	0		0		1	238702.9414062	1	716273.2265625	0		1	1313464.308594	0		1	110038.6289063	0		0		0		1	1167495.226563	5
nGM(15.995)VLAKPGSITPHTKFEAIIYVLKc	nGM(15.995)VLAKPGSITPHTKFEAIIYVLKc	nGMVLAKPGSITPHTKFEAIIYVLKc	AT4G20360.1	AT4G20360.1	| Symbols: ATRAB8D, ATRABE1B, RABE1b | RAB GTPase homolog E1B | chr4:10990036-10991466 FORWARD LENGTH=476	Case	1	1898314.9375	0		1	7364732.75	0		1	3597620.796875	0		0		0		0		0		1	3417990.210938	0		4
nTQYSFSHDASKKc	nTQYSFSHDASKKc	nTQYSFSHDASKKc	AT1G50480.1	AT1G50480.1;AT2G12280.1	| Symbols: THFS | 10-formyltetrahydrofolate synthetase | chr1:18702064-18704687 FORWARD LENGTH=634	Case	0		0		0		0		1	465904.8603516	0		0		0		1	402804.7714844	0		0		0		2
nDFETAIQHYSTAIEIDDEDISYLTNRc	nDFETAIQHYSTAIEIDDEDISYLTNRc	nDFETAIQHYSTAIEIDDEDISYLTNRc	AT1G12270.1	AT1G12270.1	| Symbols: Hop1 | stress-inducible protein, putative | chr1:4172105-4174575 FORWARD LENGTH=572	Case;Control	0		1	77525.9111328125	1	846927.4082031	0		0		1	55966.05859375	1	635782.5761719	1	114239.0810547	1	411000.890625	0		1	2242089.34375	0		7
nTFSQFGDVIDSKc	nTFSQFGDVIDSKc	nTFSQFGDVIDSKc	AT4G39260.1	AT4G39260.1;AT4G39260.2;AT4G39260.3;AT4G39260.4	| Symbols: CCR1, ATGRP8, GR-RBP8, GRP8 | cold, circadian rhythm, and RNA binding 1 | chr4:18274166-18274958 REVERSE LENGTH=169	Case;Control	1	1627384.257813	1	554166.8867188	0		0		1	5128646.84375	1	2276793.898438	0		0		1	13127184.82813	0		1	11904030.90625	1	1045447.03125	7
nAKLPIKDVIQLALDLARc	nAKLPIKDVIQLALDLARc	nAKLPIKDVIQLALDLARc	AT3G63260.1	AT3G63260.1;AT3G63260.2	| Symbols: ATMRK1 | Protein kinase superfamily protein | chr3:23373090-23374747 REVERSE LENGTH=391	Case	1	245408.8261719	0		0		0		0		0		0		0		0		0		1	477216.6796875	0		2
nYGEITDSVIM(15.995)Kc	nYGEITDSVIM(15.995)Kc	nYGEITDSVIMKc	AT5G40490.1	AT5G40490.1	| Symbols: | RNA-binding (RRM/RBD/RNP motifs) family protein | chr5:16225483-16227423 FORWARD LENGTH=423	Case;Control	1	90530.798828125	0		0		0		0		1	1196213.289062	0		1	77986.3583984375	0		0		0		0		3
nNQVAM(15.995)NPVNTVFDAKc	nNQVAM(15.995)NPVNTVFDAKc	nNQVAMNPVNTVFDAKc	AT1G56410.1	AT1G56410.1;AT5G02490.1;AT5G02500.1;AT5G02500.2	| Symbols: ERD2, HSP70T-1 | heat shock protein 70 (Hsp 70) family protein | chr1:21117147-21119241 FORWARD LENGTH=617	Case;Control	1	296686.7304687	0		0		1	463099.1953125	0		1	1160529.628906	0		0		0		1	10814349.25	0		1	535490.796875	5
nILYSSVVYPHNYGFVPRc	nILYSSVVYPHNYGFVPRc	nILYSSVVYPHNYGFVPRc	AT1G01050.1	AT1G01050.1;AT4G01480.1	| Symbols: AtPPa1, PPa1 | pyrophosphorylase 1 | chr1:31382-32670 REVERSE LENGTH=212	Case	1	1781721.1875	0		0		0		0		0		0		0		0		0		1	3360690.71875	0		2
nALLPFWSSALPTLPVTAPPRKc	nALLPFWSSALPTLPVTAPPRKc	nALLPFWSSALPTLPVTAPPRKc	AT2G14835.1	AT2G14835.1;AT2G14835.2	| Symbols: | RING/U-box superfamily protein | chr2:6367238-6370610 FORWARD LENGTH=343	Case;Control	0		1	793464.9199219	0		0		0		0		0		0		0		0		1	949159.3007813	0		2
nTLGYELEEIAEQEKDAALGNGGLGRc	nTLGYELEEIAEQEKDAALGNGGLGRc	nTLGYELEEIAEQEKDAALGNGGLGRc	AT3G46970.1	AT3G46970.1	| Symbols: ATPHS2, PHS2 | alpha-glucan phosphorylase 2 | chr3:17301625-17306111 REVERSE LENGTH=841	Case	0		0		1	638405.0859375	0		0		0		0		0		1	867977.3671875	0		0		0		2
nSKNVLFVISKPDVFKc	nSKNVLFVISKPDVFKc	nSKNVLFVISKPDVFKc	AT4G10480.1	AT4G10480.1;AT4G10480.2	| Symbols: | Nascent polypeptide-associated complex (NAC), alpha subunit family protein | chr4:6478089-6479079 REVERSE LENGTH=212	Case	1	452577.7460938	0		0		0		0		0		0		0		1	555426.4960938	0		0		0		2
nAGAGSATLSM(15.995)AYAAAKc	nAGAGSATLSM(15.995)AYAAAKc	nAGAGSATLSMAYAAAKc	AT5G09660.1	AT5G09660.1;AT5G09660.2;AT5G09660.3;AT5G09660.4	| Symbols: PMDH2 | peroxisomal NAD-malate dehydrogenase 2 | chr5:2993645-2995551 REVERSE LENGTH=354	Case;Control	0		0		0		2	207420.8359375;318684.2695312	0		1	645615.7890625	0		0		0		2	477875.2382812;2112789.554688	1	1591430.1875	2	526169.2226563;485755.6171875	8
nAAAATVLASK(226.078)LGADSGLKc	nAAAATVLASK(226.078)LGADSGLKc	nAAAATVLASKLGADSGLKc	AT4G31080.1	AT4G31080.1;AT4G31080.2	| Symbols: | Protein of unknown function (DUF2296) | chr4:15121186-15123072 FORWARD LENGTH=409	Case;Control	0		0		0		0		1	979834.265625	0		0		0		1	848086.46875	1	1210942.835938	0		0		3
nVAVPK(226.078)PINLPSQRc	nVAVPK(226.078)PINLPSQRc	nVAVPKPINLPSQRc	AT4G24680.1	AT4G24680.1	| Symbols: MOS1 | modifier of snc1 | chr4:12733425-12739737 FORWARD LENGTH=1427	Case;Control	0		1	400203.8554688	0		0		1	4133257.09375	0		0		0		1	2457408.5	2	4832585.03125;4893953.070312	0		0		5
nTAQLQLAEIKc	nTAQLQLAEIKc	nTAQLQLAEIKc	AT5G01530.1	AT5G01530.1	| Symbols: LHCB4.1 | light harvesting complex photosystem II | chr5:209084-210243 FORWARD LENGTH=290	Case;Control	2	143329.1567383;365715.171875	0		1	4497210.117187	2	1310710.453125;1580158.015625	0		1	2542384.679687	0		1	326883.5268555	1	7159806.027344	1	10297033.63281	1	4706465.390625	1	2109748.398438	11
nSSFQFDFGLERKc	nSSFQFDFGLERKc	nSSFQFDFGLERKc	AT5G53330.1	AT5G53330.1	| Symbols: | Ubiquitin-associated/translation elongation factor EF1B protein | chr5:21639236-21640716 FORWARD LENGTH=221	Case;Control	0		1	705592.0605469	0		0		0		0		0		0		0		0		1	434947.8398438	0		2
nESEKIEM(15.995)TSPVVTK(226.078)EGGGEGRc	nESEKIEM(15.995)TSPVVTK(226.078)EGGGEGRc	nESEKIEMTSPVVTKEGGGEGRc	AT2G37970.1	AT2G37970.1	| Symbols: SOUL-1 | SOUL heme-binding family protein | chr2:15891027-15891704 FORWARD LENGTH=225	Case;Control	0		0		0		0		1	271105.28125	0		0		0		0		1	2004413.109375	2	930554.953125;863607.3359375	0		4
nFYWAPTRc	nFYWAPTRc	nFYWAPTRc	AT2G39730.1	AT2G39730.1;AT2G39730.2;AT2G39730.3	| Symbols: RCA | rubisco activase | chr2:16570951-16573345 REVERSE LENGTH=474	Case;Control	1	4866055.195312	1	402426.1523437	1	1642610.558594	0		1	906627.6835938	0		1	7341158.265625	0		1	1708269.890625	0		1	4376399.371094	0		7
nTGGPFGTMRc	nTGGPFGTMRc	nTGGPFGTMRc	AT1G07890.1	AT1G07890.1;AT1G07890.2;AT1G07890.3;AT1G07890.4;AT1G07890.5;AT1G07890.6;AT1G07890.7;AT1G07890.8	| Symbols: APX1, MEE6, CS1, ATAPX1, ATAPX01 | ascorbate peroxidase 1 | chr1:2438005-2439435 FORWARD LENGTH=250	Case	0		0		0		0		1	862100.9921875	0		0		0		3	99073.6618652344;101117.7822266;49492.4650878906	0		0		0		4
nTYAGYLDQRc	nTYAGYLDQRc	nTYAGYLDQRc	AT2G25430.1	AT2G25430.1	| Symbols: | epsin N-terminal homology (ENTH) domain-containing protein / clathrin assembly protein-related | chr2:10822716-10824677 FORWARD LENGTH=653	Case;Control	0		1	120371.7470703	2	229804.25;434835.4423828	0		2	232802.3105469;1438252.897949	1	4969286.910156	0		0		5	397916.4760742;255351.029541;214339.7070313;195901.5786133;116849.0507813	0		1	2149012.560547	1	12698228.51563	13
nSGETEDTFIADLAVGLSTGQIKc	nSGETEDTFIADLAVGLSTGQIKc	nSGETEDTFIADLAVGLSTGQIKc	AT2G36530.1	AT2G36530.1	| Symbols: LOS2, ENO2 | Enolase | chr2:15321081-15323786 REVERSE LENGTH=444	Case;Control	0		0		0		0		1	262120.8476562	2	113052.8134766;34183.5068359375	0		0		1	516058.6464844	0		1	721186.9726563	1	277402.8710937	6
nTDPNQNTGIVIQKc	nTDPNQNTGIVIQKc	nTDPNQNTGIVIQKc	AT3G14310.1	AT3G14310.1	| Symbols: ATPME3, PME3 | pectin methylesterase 3 | chr3:4772214-4775095 REVERSE LENGTH=592	Case;Control	0		0		1	160861.3828125	0		0		1	1109306.554688	0		0		0		0		1	102087.2724609	0		3
nVSTGASSNAAKVDGPSSAEGKEKc	nVSTGASSNAAKVDGPSSAEGKEKc	nVSTGASSNAAKVDGPSSAEGKEKc	AT5G16390.1	AT5G16390.1;AT5G16390.2	| Symbols: CAC1, CAC1A, BCCP, BCCP1 | chloroplastic acetylcoenzyme A carboxylase 1 | chr5:5361098-5363020 REVERSE LENGTH=280	Case;Control	0		1	85002.8125	1	169379.3374023	0		0		1	195182.90625	0		0		0		3	162644156.375;82796761.0625;2171509.6875	1	6405636.132813	2	68708045.5625;40793209.90625	9
nTLQK(242.073)NDIAAAITRc	nTLQK(242.073)NDIAAAITRc	nTLQKNDIAAAITRc	AT3G48590.1	AT3G48590.1;AT5G63470.1;AT5G63470.2	| Symbols: HAP5A, ATHAP5A, NF-YC1 | nuclear factor Y, subunit C1 | chr3:18008893-18009938 REVERSE LENGTH=234	Case;Control	1	166468.2578125	0		0		0		0		0		1	96550.97265625	0		0		1	9622950.46875	0		0		3
nLLM(15.995)LVLAAVIKc	nLLM(15.995)LVLAAVIKc	nLLMLVLAAVIKc	AT5G65460.1	AT5G10470.1;AT5G10470.2;AT5G65460.1	| Symbols: KCA2, KAC2 | kinesin like protein for actin based chloroplast movement 2 | chr5:26161831-26169001 REVERSE LENGTH=1264	Case	0		0		1	184381.9492188	0		0		0		0		0		0		0		1	526691.125	0		2
nTAFFQLFAYIQGKc	nTAFFQLFAYIQGKc	nTAFFQLFAYIQGKc	AT1G17100.1	AT1G17100.1	| Symbols: | SOUL heme-binding family protein | chr1:5844766-5845539 FORWARD LENGTH=232	Case	1	417394.2148437	0		2	1055754.337891;280566.4609375	0		2	692494.3828125;144246.9238281	0		1	184406.0273438	0		1	345953.0351563	0		1	556655.1660156	0		8
nAEDVVSSMLAK(226.078)GFILGKDAVGKc	nAEDVVSSMLAK(226.078)GFILGKDAVGKc	nAEDVVSSMLAKGFILGKDAVGKc	AT5G16840.1	AT5G16840.1;AT5G16840.2;AT5G16840.3	| Symbols: BPA1 | binding partner of acd11 1 | chr5:5536042-5538026 FORWARD LENGTH=259	Case	0		0		0		0		1	958066.1679688	0		0		0		1	311396.7558594	0		1	978763.8847656	0		3
nFFQLYVYKNRKc	nFFQLYVYKNRKc	nFFQLYVYKNRKc	AT3G14415.1	AT3G14415.1;AT3G14415.2;AT3G14415.3	| Symbols: | Aldolase-type TIM barrel family protein | chr3:4818667-4820748 FORWARD LENGTH=367	Case	0		0		0		0		1	2602497.789062	0		0		0		1	3590100.316406	0		2	3081553.832031;860101.9042969	0		4
nNIFQSLDLAWTLLRc	nNIFQSLDLAWTLLRc	nNIFQSLDLAWTLLRc	AT1G76030.1	AT1G20260.1;AT1G76030.1;AT4G38510.1;AT4G38510.2;AT4G38510.3;AT4G38510.4;AT4G38510.5	| Symbols: | ATPase, V1 complex, subunit B protein | chr1:28534134-28536916 FORWARD LENGTH=486	Case;Control	0		0		1	1176006.074219	0		1	2350184.859375	0		0		0		1	184794.7832031	0		2	2561440.53125;1051546.203125	1	294656.6835937	6
nLLEFVLAAFQRc	nLLEFVLAAFQRc	nLLEFVLAAFQRc	AT3G15160.1	AT3G15160.1	| Symbols: | unknown protein; Has 266 Blast hits to 264 proteins in 44 species: Archae - 0; Bacteria - 0; Metazoa - 58; Fungi - 0; Plants - 199; Viruses - 0; Other Eukaryotes - 9 (source: NCBI BLink). | chr3:5104582-5108279 FORWARD LENGTH=562	Case	0		0		1	106270.4023438	0		1	269077.6621094	0		0		0		0		0		1	956149.4140625	0		3
nYANNSNYK(226.078)NDTIIRKc	nYANNSNYK(226.078)NDTIIRKc	nYANNSNYKNDTIIRKc	AT1G02140.1	AT1G02140.1	| Symbols: MEE63, MAGO, HAP1 | mago nashi family protein | chr1:403467-404401 REVERSE LENGTH=150	Case	0		0		0		0		1	2628772.339844	0		0		0		1	1246910.96875	0		1	2341993.203125	0		3
nKITAELQAASSSDSK(226.078)SFDPVERc	nKITAELQAASSSDSK(226.078)SFDPVERc	nKITAELQAASSSDSKSFDPVERc	AT5G14740.2	AT5G14740.1;AT5G14740.2;AT5G14740.3;AT5G14740.4;AT5G14740.5	| Symbols: CA2, CA18, BETA CA2 | carbonic anhydrase 2 | chr5:4760536-4762382 FORWARD LENGTH=259	Case	0		0		0		0		1	2000704.265625	0		0		0		1	1016110.34375	0		0		0		2
nNLKVPQPFASTQNDSGVENTEK(242.073)SAFAKc	nNLKVPQPFASTQNDSGVENTEK(242.073)SAFAKc	nNLKVPQPFASTQNDSGVENTEKSAFAKc	AT3G19420.1	AT3G19420.1	| Symbols: ATPEN2, PEN2 | PTEN 2 | chr3:6731824-6735354 FORWARD LENGTH=611	Case;Control	0		0		0		0		1	497578.5625	0		0		0		1	392531.7578125	1	3495465.25	0		0		3
nTYHM(15.995)IDEDEPILEKc	nTYHM(15.995)IDEDEPILEKc	nTYHMIDEDEPILEKc	AT2G19480.1	AT2G19480.1;AT2G19480.2;AT2G19480.3	| Symbols: NFA02, NFA2, NAP1;2 | nucleosome assembly protein 1;2 | chr2:8438601-8441040 FORWARD LENGTH=379	Case;Control	2	293185.8457031;230815.5566406	1	500896.7001953	2	2711451.953125;215221.4609375	1	1152975.804688	2	3382426.126953;61120.796875	2	1696112.117188;334202.6757813	0		0		2	1764164.207031;394349.3125	2	452713.7734375;3282319.75	2	3272516.070312;620617.640625	2	1047919.527344;2333664.398438	18
nLELADKVNVEESKc	nLELADKVNVEESKc	nLELADKVNVEESKc	AT4G02450.1	AT4G02450.1;AT4G02450.2	| Symbols: | HSP20-like chaperones superfamily protein | chr4:1073987-1075765 REVERSE LENGTH=241	Case	0		0		1	2788025.332031	0		1	2886237.21875	0		1	223008.7895508	0		1	1108257.238281	0		1	3858961.957031	0		5
nTVSGGSFENRc	nTVSGGSFENRc	nTVSGGSFENRc	AT3G50370.1	AT3G50370.1	| Symbols: | unknown protein; FUNCTIONS IN: molecular_function unknown; INVOLVED IN: biological_process unknown; LOCATED IN: cellular_component unknown; EXPRESSED IN: 26 plant structures; EXPRESSED DURING: 15 growth stages; Has 27734 Blast hits to 16708 proteins in 1259 species: Archae - 81; Bacteria - 3434; Metazoa - 10876; Fungi - 2514; Plants - 987; Viruses - 212; Other Eukaryotes - 9630 (sour…	Case;Control	0		0		0		1	1108605.253906	0		1	6234137.296875	0		0		0		0		1	4390421.949219	0		3
nNALENYAYNM(15.995)Rc	nNALENYAYNM(15.995)Rc	nNALENYAYNMRc	AT3G09440.1	AT3G09440.1;AT3G09440.2;AT3G12580.1;AT5G02490.1;AT5G02500.1;AT5G02500.2	| Symbols: | Heat shock protein 70 (Hsp 70) family protein | chr3:2903434-2905632 REVERSE LENGTH=649	Case;Control	1	414980.0996094	0		1	1622860.314453	0		1	706543.3691406	1	1685941.816406	1	83960.185546875	0		1	563612.7734375	1	2759879.085938	1	1814940.09375	2	323865.2460937;2286609.806641	10
nYIEAGVSEHAKc	nYIEAGVSEHAKc	nYIEAGVSEHAKc	AT1G15690.1	AT1G15690.1	| Symbols: AVP1, ATAVP3, AVP-3, AtVHP1;1 | Inorganic H pyrophosphatase family protein | chr1:5399115-5402185 FORWARD LENGTH=770	Case;Control	0		0		0		0		0		1	23264263.05469	0		0		0		0		1	2931277.326172	0		2
nWAMLGVAGMLLPEVFTKc	nWAMLGVAGMLLPEVFTKc	nWAMLGVAGMLLPEVFTKc	AT3G47470.1	AT3G47470.1	| Symbols: LHCA4, CAB4 | light-harvesting chlorophyll-protein complex I subunit A4 | chr3:17493622-17494773 REVERSE LENGTH=251	Case	0		0		1	132893.546875	0		1	233202.4023438	0		0		0		0		0		1	461566.5888672	0		3
nNVPLK(226.078)NAPPVSASGSSKc	nNVPLK(226.078)NAPPVSASGSSKc	nNVPLKNAPPVSASGSSKc	AT3G16760.1	AT3G16760.1;AT3G16760.2	| Symbols: | Tetratricopeptide repeat (TPR)-like superfamily protein | chr3:5703213-5705080 FORWARD LENGTH=475	Case;Control	0		0		0		1	198099.2109375	1	642836.4140625	0		0		0		0		1	8535530.5625	1	1005282.25	0		4
nLFVLDYHDLLLPYVNKVRc	nLFVLDYHDLLLPYVNKVRc	nLFVLDYHDLLLPYVNKVRc	AT3G45140.1	AT3G45140.1	| Symbols: LOX2, ATLOX2 | lipoxygenase 2 | chr3:16525437-16529233 FORWARD LENGTH=896	Case;Control	1	1525471.425781	1	177203.7753906	3	559660.0029297;446198.6621094;424593.7910156	0		1	476610.0625	0		0		0		1	1897112.332031	0		2	1465039.480469;4005915.78125	0		9
nGFGFVTYESEDM(15.995)VDHLLAKc	nGFGFVTYESEDM(15.995)VDHLLAKc	nGFGFVTYESEDMVDHLLAKc	AT5G40490.1	AT5G40490.1	| Symbols: | RNA-binding (RRM/RBD/RNP motifs) family protein | chr5:16225483-16227423 FORWARD LENGTH=423	Case;Control	0		1	216478.5234375	0		0		1	3974752.679688	0		0		0		1	4395796.492188	0		1	9139864.054688	0		4
nKPPHYVKc	nKPPHYVKc	nKPPHYVKc	AT4G02450.1	AT4G02450.1;AT4G02450.2	| Symbols: | HSP20-like chaperones superfamily protein | chr4:1073987-1075765 REVERSE LENGTH=241	Case	0		0		1	1908702.304688	0		1	7771089.401367	0		0		0		1	12759553.61133	0		2	419599.6064453;1472271.692383	0		5
nYNLSLGLGLNK(226.078)VAGKc	nYNLSLGLGLNK(226.078)VAGKc	nYNLSLGLGLNKVAGKc	AT2G13360.1	AT2G13360.1;AT2G13360.2	| Symbols: AGT, AGT1, SGAT | alanine:glyoxylate aminotransferase | chr2:5539417-5540902 REVERSE LENGTH=401	Case	0		0		0		0		1	643174.859375	0		0		0		0		0		1	639994.3125	0		2
nVKHWITINQLFTVPTRc	nVKHWITINQLFTVPTRc	nVKHWITINQLFTVPTRc	AT5G25980.1	AT5G25980.1;AT5G25980.2;AT5G25980.3	| Symbols: TGG2, BGLU37 | glucoside glucohydrolase 2 | chr5:9072730-9075143 FORWARD LENGTH=467	Case	1	1770185.769531	0		2	331738.7792969;163050.527832	0		0		0		0		0		1	1171484.53125	0		2	2408157.914063;7669225.671875	0		6
nYGLIFHASLVGQAAPKc	nYGLIFHASLVGQAAPKc	nYGLIFHASLVGQAAPKc	AT3G05060.1	AT3G05060.1	| Symbols: | NOP56-like pre RNA processing ribonucleoprotein | chr3:1413174-1415564 REVERSE LENGTH=533	Case	1	261961.6679687	0		1	869683.5039063	0		1	3401565.773438	0		1	361128.6191406	0		1	2212416.46875	0		1	5172447.210938	0		6
nGESVAPGTLLGTSHTYVIK(226.078)TGTQEKc	nGESVAPGTLLGTSHTYVIK(226.078)TGTQEKc	nGESVAPGTLLGTSHTYVIKTGTQEKc	AT4G21660.1	AT4G21660.1;AT4G21660.2	| Symbols: | proline-rich spliceosome-associated (PSP) family protein | chr4:11506259-11509772 REVERSE LENGTH=584	Case	0		0		0		0		1	2245578.09375	0		0		0		0		0		1	4525647.578125	0		2
nTTGLGGFEVPSSRc	nTTGLGGFEVPSSRc	nTTGLGGFEVPSSRc	AT4G32180.1	AT4G32180.1;AT4G32180.2;AT4G32180.3	| Symbols: ATPANK2, PANK2 | pantothenate kinase 2 | chr4:15537724-15543715 REVERSE LENGTH=901	Case;Control	0		1	347646.1132813	0		0		1	2398556.011719	0		0		1	48311.9790039062	0		1	4370580.789063	0		1	3605856.148437	5
nLRQVIVDHALSNGETEK(226.078)NAVTSIFQKc	nLRQVIVDHALSNGETEK(226.078)NAVTSIFQKc	nLRQVIVDHALSNGETEKNAVTSIFQKc	AT3G53260.1	AT3G53260.1	| Symbols: PAL2, ATPAL2 | phenylalanine ammonia-lyase 2 | chr3:19744256-19746619 REVERSE LENGTH=717	Case;Control	1	1992486.515625	1	527092.8515625	0		0		2	700834.0859375;2592142.359375	0		0		0		1	9203501.25	0		1	8688031.3125	0		6
nSGGEVNFPKc	nSGGEVNFPKc	nSGGEVNFPKc	AT3G63160.1	AT3G63160.1	| Symbols: | FUNCTIONS IN: molecular_function unknown; INVOLVED IN: biological_process unknown; LOCATED IN: chloroplast outer membrane, thylakoid, chloroplast thylakoid membrane, chloroplast, chloroplast envelope; EXPRESSED IN: 21 plant structures; EXPRESSED DURING: 13 growth stages; BEST Arabidopsis thaliana protein match is: outer envelope membrane protein 7 (TAIR:AT3G52420.1); Has 26 Blast hit…	Case;Control	0		0		0		0		0		1	615506.6289062	0		0		0		1	14918220.14063	1	313332.2060547	0		3
nEYKLTYYTPEYETKc	nEYKLTYYTPEYETKc	nEYKLTYYTPEYETKc	ATCG00490.1	ATCG00490.1	| Symbols: RBCL | ribulose-bisphosphate carboxylases | chrC:54958-56397 FORWARD LENGTH=479	Case;Control	0		0		1	2482423.96875	1	1683289.273438	1	3958772.851562	2	3786206.820313;373798.6289063	0		1	372513.2832031	2	5638077.320313;381351.609375	2	7085567.34375;1561720.875	2	6333437.871094;654817.5	2	2842264.320313;195820.2421875	14
nTVSQPGGSSFLPKc	nTVSQPGGSSFLPKc	nTVSQPGGSSFLPKc	AT1G55540.1	AT1G55540.1;AT1G55540.2	| Symbols: emb1011 | Nuclear pore complex protein | chr1:20734759-20743049 REVERSE LENGTH=1816	Case;Control	0		0		0		0		1	1090354.191406	1	1691499.203125	0		0		1	1119849.632813	1	6171531.15625	1	5706176.421875	2	901316.703125;1885452.898438	7
nSTNLDWYKc	nSTNLDWYKc	nSTNLDWYKc	AT1G07920.1	AT1G07920.1;AT1G07930.1;AT1G07930.2;AT1G07940.1;AT1G07940.2;AT5G60390.1;AT5G60390.2;AT5G60390.3	| Symbols: | GTP binding Elongation factor Tu family protein | chr1:2455559-2457001 FORWARD LENGTH=449	Case	0		0		1	627925.5371094	0		1	784663.0371094	0		0		0		1	3920549.589844	0		0		0		3
nTFIIPADELVQVIAKc	nTFIIPADELVQVIAKc	nTFIIPADELVQVIAKc	AT3G14010.1	AT3G14010.1;AT3G14010.2;AT3G14010.3;AT3G14010.4	| Symbols: CID4 | CTC-interacting domain 4 | chr3:4637164-4640691 FORWARD LENGTH=595	Case;Control	0		1	162515.2504883	2	190531.6484375;407653.2050781	0		2	3345876.546875;3138179.837891	1	230098.1943359	0		1	81596.8046875	1	505037.5546875	2	1605760.523438;1012438.859375	2	3183677.496094;704332.4101562	2	172892.4453125;499131.3046875	14
nGLVDAGVTK(242.073)VPRc	nGLVDAGVTK(242.073)VPRc	nGLVDAGVTKVPRc	AT2G25450.1	AT2G25450.1	| Symbols: | 2-oxoglutarate (2OG) and Fe(II)-dependent oxygenase superfamily protein | chr2:10830286-10831563 REVERSE LENGTH=359	Case;Control	1	8377551.5	2	427488.1640625;403922.6875	3	689657.09375;521124.2900391;76211.1469726562	2	825903.7617188;1661012.675781	2	2325428.175781;853579.171875	1	1066982.171875	0		1	217367.3945312	1	3930003.703125	2	11300587.10937;11277900.05469	2	4119554.34375;21826017.46875	1	2869400.765625	18
nSIQDAYIHAIRc	nSIQDAYIHAIRc	nSIQDAYIHAIRc	AT1G52570.1	AT1G52570.1;AT3G15730.1	| Symbols: PLDALPHA2 | phospholipase D alpha 2 | chr1:19583940-19586551 REVERSE LENGTH=810	Case;Control	0		0		1	647199.5566406	0		0		1	1435147.769531	0		0		1	471327.0478516	0		1	2847126.328125	0		4
nTLM(15.995)GKWDVQSFIRc	nTLM(15.995)GKWDVQSFIRc	nTLMGKWDVQSFIRc	AT3G59770.1	AT3G59770.1;AT3G59770.2;AT3G59770.3	| Symbols: SAC9 | sacI homology domain-containing protein / WW domain-containing protein | chr3:22079281-22085674 REVERSE LENGTH=1630	Case	0		0		1	527264.8359375	0		0		0		0		0		1	1126303.210937	0		0		0		2
nGNTANVIRc	nGNTANVIRc	nGNTANVIRc	AT3G08580.1	AT3G08580.1;AT3G08580.2;AT4G28390.1;AT5G13490.1;AT5G13490.2	| Symbols: AAC1 | ADP/ATP carrier 1 | chr3:2605706-2607030 REVERSE LENGTH=381	Case;Control	0		0		0		1	4140582.822266	0		1	3108099.230469	0		0		1	225869.640625	1	33403117.75	0		0		4
nVIQLNIDEAIRKc	nVIQLNIDEAIRKc	nVIQLNIDEAIRKc	AT4G29810.1	AT4G29810.1;AT4G29810.2;AT4G29810.3	| Symbols: ATMKK2, MKK2, MK1 | MAP kinase kinase 2 | chr4:14593299-14595241 REVERSE LENGTH=363	Case	1	2077088.59375	0		0		0		1	2284198.625	0		1	1037413.488281	0		1	2505978.953125	0		1	3265246.03125	0		5
nTKDGQVTK(226.078)TGISGIRc	nTKDGQVTK(226.078)TGISGIRc	nTKDGQVTKTGISGIRc	AT3G26560.1	AT3G26560.1	| Symbols: | ATP-dependent RNA helicase, putative | chr3:9750122-9753719 REVERSE LENGTH=1168	Case;Control	0		0		1	633080.9394531	0		0		0		1	738761.7167969	0		2	3217045.917969;228905.4375	1	11798633.25	2	2985760.734375;657334.046875	0		7
nTLPLGTGVIKc	nTLPLGTGVIKc	nTLPLGTGVIKc	AT4G32180.1	AT4G32180.1;AT4G32180.2;AT4G32180.3	| Symbols: ATPANK2, PANK2 | pantothenate kinase 2 | chr4:15537724-15543715 REVERSE LENGTH=901	Case;Control	0		0		0		0		1	2706463.246094	1	2444051.666016	0		0		0		1	9503306.335938	1	3121021.613281	1	4509239.25	5
nLDTQAK(226.078)M(15.995)TTITKc	nLDTQAK(226.078)M(15.995)TTITKc	nLDTQAKMTTITKc	AT1G73030.1	AT1G73030.1	| Symbols: VPS46.2, CHMP1A | SNF7 family protein | chr1:27473938-27474848 FORWARD LENGTH=203	Case;Control	0		0		0		1	136096.6835938	0		0		0		0		1	259119.546875	1	2069493.84375	0		0		3
nYEIGENSIPK(242.073)DAAYQIIKDELM(15.995)LDGNPRc	nYEIGENSIPK(242.073)DAAYQIIKDELM(15.995)LDGNPRc	nYEIGENSIPKDAAYQIIKDELMLDGNPRc	AT1G65960.2	AT1G65960.2	| Symbols: GAD2 | glutamate decarboxylase 2 | chr1:24552094-24557253 FORWARD LENGTH=494	Case;Control	1	1756349.015625	0		1	314451.3671875	0		0		0		0		0		1	1865802.976562	1	1065466.007813	1	2665645.828125	0		5
nTVAQVVLRc	nTVAQVVLRc	nTVAQVVLRc	AT2G21250.1	AT2G21250.1	| Symbols: | NAD(P)-linked oxidoreductase superfamily protein | chr2:9103408-9105116 REVERSE LENGTH=309	Case;Control	0		0		1	567679.1435547	0		1	337672.8320313	0		0		0		2	350981.2890625;448686.4492188	0		1	2555780.5625	1	831679.7470703	6
nSFIGMGYYNTHVPTVILRc	nSFIGMGYYNTHVPTVILRc	nSFIGMGYYNTHVPTVILRc	AT4G33010.1	AT4G33010.1;AT4G33010.2	| Symbols: AtGLDP1, GLDP1 | glycine decarboxylase P-protein 1 | chr4:15926852-15931150 REVERSE LENGTH=1037	Case	1	1342772.6875	0		0		0		0		0		0		0		1	1614091.753906	0		1	12123952.01562	0		3
nSIWISYWSQADKSLGQKc	nSIWISYWSQADKSLGQKc	nSIWISYWSQADKSLGQKc	AT1G20630.1	AT1G20630.1;AT4G35090.1	| Symbols: CAT1 | catalase 1 | chr1:7146812-7149609 FORWARD LENGTH=492	Case	0		0		2	707914.4472656;135261.3286133	0		0		0		0		0		1	1458494.875	0		1	3533155.890625	0		4
nNTM(15.995)EIGVYTGYSLLATALALPEDGKc	nNTM(15.995)EIGVYTGYSLLATALALPEDGKc	nNTMEIGVYTGYSLLATALALPEDGKc	AT4G34050.1	AT4G34050.1	| Symbols: CCoAOMT1 | S-adenosyl-L-methionine-dependent methyltransferases superfamily protein | chr4:16310844-16311973 FORWARD LENGTH=259	Case	0		0		1	349226.546875	0		0		0		0		0		1	270674.7763672	0		0		0		2
nLAMLAFLGFVVQHNVTGKc	nLAMLAFLGFVVQHNVTGKc	nLAMLAFLGFVVQHNVTGKc	AT3G47470.1	AT3G47470.1	| Symbols: LHCA4, CAB4 | light-harvesting chlorophyll-protein complex I subunit A4 | chr3:17493622-17494773 REVERSE LENGTH=251	Case;Control	1	277801.5	1	98609.6088867188	4	417163.7421875;809496.4199219;498543.8203125;157619.8974609	0		3	556582.2265625;502887.5039063;2577615.015625	0		1	453310.9082031	0		1	198373.0058594	0		3	579311.1757813;1205220.417969;918580.2460938	0		14
nTINQVQETGSSVFDATQRc	nTINQVQETGSSVFDATQRc	nTINQVQETGSSVFDATQRc	AT5G23060.1	AT5G23060.1	| Symbols: CaS | calcium sensing receptor | chr5:7736760-7738412 REVERSE LENGTH=387	Case;Control	0		0		0		0		1	224292.6640625	1	237726.171875	0		0		1	2303750.1875	1	990051.796875	1	1608979.6875	1	397916.5625	6
nTADLGGSSTTTDFTKc	nTADLGGSSTTTDFTKc	nTADLGGSSTTTDFTKc	AT3G09810.1	AT3G09810.1	| Symbols: IDH-VI | isocitrate dehydrogenase VI | chr3:3008753-3011070 FORWARD LENGTH=374	Case;Control	0		0		0		0		0		1	256391.0195312	0		0		0		0		1	387863.0976563	0		2
nTLADYNIQKc	nTLADYNIQKc	nTLADYNIQKc	AT1G23410.1	AT1G23410.1;AT1G31340.1;AT1G55060.1;AT1G65350.1;AT2G35635.1;AT2G36170.1;AT2G47110.1;AT2G47110.2;AT3G09790.1;AT3G52590.1;AT3G62250.1;AT4G02890.1;AT4G02890.2;AT4G02890.3;AT4G02890.4;AT4G05050.1;AT4G05050.2;AT4G05050.3;AT4G05050.4;AT4G05320.1;AT4G05320.2;AT4G05320.3;AT4G05320.4;AT4G05320.5;AT4G05320.6;AT5G03240.1;AT5G03240.2;AT5G03240.3;AT5G20620.1;AT5G37640.1	| Symbols: | Ribosomal protein S27a / Ubiquitin family protein | chr1:8314940-8315410 FORWARD LENGTH=156	Case;Control	0		0		3	345418.7275391;1095222.77124;421302.1088867	2	1316028.8125;1241664.96875	3	155340.2971191;1056098.403076;2165735.602295	1	2268258.066406	1	327752.3642578	1	84825.5537109375	2	5988357.129883;1612403.519531	0		2	4126811.117187;1702707.083984	1	80471234.625	16
nTGPIESLAKFPRc	nTGPIESLAKFPRc	nTGPIESLAKFPRc	AT1G43850.1	AT1G43850.1;AT1G43850.2	| Symbols: SEU | SEUSS transcriptional co-regulator | chr1:16617872-16621596 FORWARD LENGTH=877	Case	0		0		1	604066.953125	0		1	701805.2070312	0		0		0		1	2503828.757812	0		1	1170479.457031	0		4
nEVNSDSLVVK(226.078)TLDRKc	nEVNSDSLVVK(226.078)TLDRKc	nEVNSDSLVVKTLDRKc	AT2G02500.1	AT2G02500.1	| Symbols: ISPD, ATMEPCT, MCT | Nucleotide-diphospho-sugar transferases superfamily protein | chr2:671054-673124 REVERSE LENGTH=302	Case	0		0		0		0		1	2190208.742188	0		0		0		1	2304653.519531	0		0		0		2
nADQIDLK(226.078)SLDEQLERc	nADQIDLK(226.078)SLDEQLERc	nADQIDLKSLDEQLERc	AT5G50000.1	AT5G50000.1	| Symbols: | Protein kinase superfamily protein | chr5:20342838-20345033 REVERSE LENGTH=385	Case;Control	0		0		0		1	320694.5234375	1	1521297.984375	0		0		0		2	1333395.9375;1670018.40625	2	4731930.3125;4049087.421875	1	2291901.1875	0		7
nSLPDSEKIVAYAAEYRc	nSLPDSEKIVAYAAEYRc	nSLPDSEKIVAYAAEYRc	AT1G78370.1	AT1G78370.1	| Symbols: ATGSTU20, GSTU20 | glutathione S-transferase TAU 20 | chr1:29484428-29485204 REVERSE LENGTH=217	Case	0		0		0		0		1	1416790.703125	0		0		0		1	2078275.28125	0		0		0		2
nITYQFYRc	nITYQFYRc	nITYQFYRc	AT4G02770.1	AT1G03130.1;AT4G02770.1	| Symbols: PSAD-1 | photosystem I subunit D-1 | chr4:1229247-1229873 REVERSE LENGTH=208	Case;Control	1	2932571.402344	1	2188549.074219	0		1	4567497.046875	0		1	1605303.601563	1	1392356.556641	0		1	1310417.671875	1	3175445.359375	1	3248070.117187	1	1644543.503906	9
nASLEVLVADLQFLRDQVTVTQVTIARc	nASLEVLVADLQFLRDQVTVTQVTIARc	nASLEVLVADLQFLRDQVTVTQVTIARc	AT5G49510.1	AT5G49510.1;AT5G49510.2	| Symbols: PFD3 | prefoldin 3 | chr5:20080729-20082456 FORWARD LENGTH=195	Case	0		0		0		0		1	65357.5180664062	0		0		0		0		0		1	137902.1328125	0		2
nIFLPPPPKc	nIFLPPPPKc	nIFLPPPPKc	AT4G11150.1	AT4G11150.1	| Symbols: TUF, emb2448, TUFF, VHA-E1 | vacuolar ATP synthase subunit E1 | chr4:6800091-6801696 FORWARD LENGTH=230	Case;Control	0		0		1	372655.7265625	0		0		1	1469155.173828	0		0		1	893448.5546875	1	8558494.789063	0		1	2620749.300781	5
nITFIDTPGLKc	nITFIDTPGLKc	nITFIDTPGLKc	AT4G02510.1	AT4G02510.1	| Symbols: TOC159, TOC86, PPI2, TOC160, ATTOC159 | translocon at the outer envelope membrane of chloroplasts 159 | chr4:1104766-1109360 FORWARD LENGTH=1503	Case;Control	0		0		0		1	5414602.609375	0		1	2205654.824219	0		1	245304.2578125	1	939209.1796875	1	3181390.09375	0		2	2658822.544922;1382589	7
nLGTDSYNFSFAQVLSPSRc	nLGTDSYNFSFAQVLSPSRc	nLGTDSYNFSFAQVLSPSRc	AT5G23060.1	AT5G23060.1	| Symbols: CaS | calcium sensing receptor | chr5:7736760-7738412 REVERSE LENGTH=387	Case;Control	0		1	216284.6640625	1	228118.4140625	0		0		1	77155.2890625	0		0		1	956685.546875	0		0		1	95677.4921875	5
nEAAASFGVNTILLEKc	nEAAASFGVNTILLEKc	nEAAASFGVNTILLEKc	AT1G03090.2	AT1G03090.1;AT1G03090.2	| Symbols: MCCA | methylcrotonyl-CoA carboxylase alpha chain, mitochondrial / 3-methylcrotonyl-CoA carboxylase 1 (MCCA) | chr1:739715-743819 FORWARD LENGTH=734	Case;Control	0		0		0		1	2877792.21875	0		1	1986361.482422	1	456909.7109375	0		0		1	6191693.664063	1	10427708.5625	1	4063522.285156	6
nTVNIVTYYKc	nTVNIVTYYKc	nTVNIVTYYKc	AT5G02890.1	AT5G02890.1	| Symbols: | HXXXD-type acyl-transferase family protein | chr5:670207-671454 REVERSE LENGTH=353	Case;Control	1	174253.8496094	0		0		0		0		0		0		0		0		0		0		1	1712114.316406	2
nVINDRFGIVEGLMTTVHSITATQK(226.078)TVDGPSMKc	nVINDRFGIVEGLMTTVHSITATQK(226.078)TVDGPSMKc	nVINDRFGIVEGLMTTVHSITATQKTVDGPSMKc	AT3G04120.1	AT1G13440.1;AT3G04120.1	| Symbols: GAPC, GAPC-1, GAPC1 | glyceraldehyde-3-phosphate dehydrogenase C subunit 1 | chr3:1081077-1083131 FORWARD LENGTH=338	Case	0		0		1	411609.6894531	0		0		0		0		0		1	1007817.546875	0		1	6953958.179687	0		3
nNILLNEGIRc	nNILLNEGIRc	nNILLNEGIRc	ATCG00270.1	ATCG00270.1	| Symbols: PSBD | photosystem II reaction center protein D | chrC:32711-33772 FORWARD LENGTH=353	Case;Control	1	1688016.910156	0		1	519921.0957031	2	1740160.671875;3785627.863281	1	5122208.972656	1	3201182.59375	0		0		1	5895371.015625	1	42760775.01562	1	11405791.5625	1	2512664.328125	10
nSAAVGGNHVPDLFDMFGSTAK(226.078)LEAEPKDAKc	nSAAVGGNHVPDLFDMFGSTAK(226.078)LEAEPKDAKc	nSAAVGGNHVPDLFDMFGSTAKLEAEPKDAKc	AT3G16270.1	AT3G16270.1	| Symbols: | ENTH/VHS family protein | chr3:5513701-5516540 FORWARD LENGTH=690	Case	0		0		0		0		1	1252685.804688	0		0		0		1	3006954.902344	0		1	3522844.8125	0		3
nALFFGK(242.073)SQSTFDDKNISSLGFPLVYDTRc	nALFFGK(242.073)SQSTFDDKNISSLGFPLVYDTRc	nALFFGKSQSTFDDKNISSLGFPLVYDTRc	AT1G73460.1	AT1G73460.1	| Symbols: | Protein kinase superfamily protein | chr1:27620122-27624899 FORWARD LENGTH=1169	Case;Control	1	1154160.113281	0		1	1094803.847656	0		1	855401.203125	0		0		0		0		1	3044368.210937	1	1448247.625	0		5
nLAVIEFAINSFNRc	nLAVIEFAINSFNRc	nLAVIEFAINSFNRc	AT2G20190.1	AT2G20190.1	| Symbols: ATCLASP, CLASP | CLIP-associated protein | chr2:8711862-8718813 REVERSE LENGTH=1439	Case	0		0		1	488654.1992188	0		0		0		0		0		0		0		1	1225359.117188	0		2
nDAPTKPQPLK(226.078)Rc	nDAPTKPQPLK(226.078)Rc	nDAPTKPQPLKRc	AT2G32600.1	AT2G32600.1	| Symbols: | hydroxyproline-rich glycoprotein family protein | chr2:13833779-13835525 REVERSE LENGTH=277	Case	0		0		2	270048.4035645;366586.2346191	0		2	8387671.710938;3261268.8125	0		0		0		1	26874243.82813	0		3	1221173.701172;867496.7617187;5119082.134766	0		8
nVHPRDHFNHVILSVLGYKPKc	nVHPRDHFNHVILSVLGYKPKc	nVHPRDHFNHVILSVLGYKPKc	AT4G20980.1	AT4G20980.1;AT4G20980.2;AT4G20980.3;AT4G20980.4;AT5G44320.1	| Symbols: | Eukaryotic translation initiation factor 3 subunit 7 (eIF-3) | chr4:11216997-11218772 FORWARD LENGTH=591	Case	1	1129415.652344	0		0		0		0		0		0		0		0		0		1	3623551.53125	0		2
nGAMIFFRc	nGAMIFFRc	nGAMIFFRc	AT4G37930.1	AT4G37930.1;AT5G26780.1;AT5G26780.2;AT5G26780.3	| Symbols: SHM1, STM, SHMT1 | serine transhydroxymethyltransferase 1 | chr4:17831891-17834742 REVERSE LENGTH=517	Case	0		0		0		0		1	530404.8320312	0		0		0		1	355561.7617188	0		1	403174.234375	0		3
nNSVLEWSILLIDNSNRc	nNSVLEWSILLIDNSNRc	nNSVLEWSILLIDNSNRc	AT5G05010.1	AT5G05010.1;AT5G05010.2	| Symbols: | clathrin adaptor complexes medium subunit family protein | chr5:1477137-1479872 FORWARD LENGTH=527	Case	0		0		0		0		1	245384.8789063	0		0		0		1	328857.2324219	0		2	777312.7304687;389595.9902344	0		4
nFYEILGVPK(226.078)TAAPEDLKKc	nFYEILGVPK(226.078)TAAPEDLKKc	nFYEILGVPKTAAPEDLKKc	AT5G22060.1	AT5G22060.1	| Symbols: ATJ2, J2 | DNAJ homologue 2 | chr5:7303798-7305668 REVERSE LENGTH=419	Case	0		0		0		0		1	2279221.773438	0		0		0		1	1468978.882813	0		0		0		2
nFGIVEGLMTTVHSITATQK(226.078)TVDGPSMKc	nFGIVEGLMTTVHSITATQK(226.078)TVDGPSMKc	nFGIVEGLMTTVHSITATQKTVDGPSMKc	AT3G04120.1	AT1G13440.1;AT3G04120.1	| Symbols: GAPC, GAPC-1, GAPC1 | glyceraldehyde-3-phosphate dehydrogenase C subunit 1 | chr3:1081077-1083131 FORWARD LENGTH=338	Case	0		0		0		0		1	1017062.640625	0		0		0		0		0		2	921393.515625;1684867.388672	0		3
nDFGLK(226.078)PQGKc	nDFGLK(226.078)PQGKc	nDFGLKPQGKc	AT4G12770.1	AT4G12770.1;AT4G12770.2;AT4G12780.1;AT4G12780.2	| Symbols: | Chaperone DnaJ-domain superfamily protein | chr4:7506736-7511408 REVERSE LENGTH=891	Case;Control	0		1	584655.7402344	0		0		0		0		0		0		0		1	4674000.03125	1	2226037.320312	0		3
nYLGPFSENTPSYLTGEYPGDYGWDTAGLSADPETFAKc	nYLGPFSENTPSYLTGEYPGDYGWDTAGLSADPETFAKc	nYLGPFSENTPSYLTGEYPGDYGWDTAGLSADPETFAKc	AT2G05070.1	AT2G05070.1;AT2G05100.1;AT3G27690.1	| Symbols: LHCB2.2, LHCB2 | photosystem II light harvesting complex gene 2.2 | chr2:1799436-1800329 REVERSE LENGTH=265	Case;Control	1	639333.90625	0		1	382503.3046875	0		0		1	130157.2988281	1	263026.7910156	0		1	1223229.171875	1	600113.640625	1	459901.296875	1	411823.34375	8
nEAVNVSLANLLTYPFVREGLVKc	nEAVNVSLANLLTYPFVREGLVKc	nEAVNVSLANLLTYPFVREGLVKc	AT3G01500.1	AT3G01500.1;AT3G01500.2;AT3G01500.3	| Symbols: CA1, ATBCA1, SABP3, ATSABP3 | carbonic anhydrase 1 | chr3:194853-196716 REVERSE LENGTH=270	Case;Control	1	325108.390625	1	139437.5239258	0		0		0		0		0		0		0		0		1	649956.5976562	0		3
nTVSSAITESFQRc	nTVSSAITESFQRc	nTVSSAITESFQRc	AT3G13290.1	AT3G13290.1;AT3G13300.1;AT3G13300.2	| Symbols: VCR | varicose-related | chr3:4297529-4303113 FORWARD LENGTH=1340	Case;Control	0		1	296506.5410156	0		0		0		1	4106885.710938	0		1	47951.6201171875	1	4982992.71875	0		1	8315608.796875	1	987141.8515625	6
nEHGNTPGYYDGRc	nEHGNTPGYYDGRc	nEHGNTPGYYDGRc	AT5G38430.1	AT5G38410.1;AT5G38410.3;AT5G38420.1;AT5G38430.1	| Symbols: | Ribulose bisphosphate carboxylase (small chain) family protein | chr5:15384350-15385155 REVERSE LENGTH=181	Case;Control	0		0		0		0		0		2	20956405.20313;3369244.21875	0		0		1	12096008.64063	2	43255695.25;16700162.625	1	8481293.65625	0		6
nAASAAGTIM(15.995)TLSSWATSSVEEVASTGPGIRc	nAASAAGTIM(15.995)TLSSWATSSVEEVASTGPGIRc	nAASAAGTIMTLSSWATSSVEEVASTGPGIRc	AT3G14415.1	AT3G14415.1;AT3G14415.2;AT3G14415.3;AT3G14420.1;AT3G14420.2;AT3G14420.3;AT3G14420.4;AT3G14420.5;AT3G14420.6	| Symbols: | Aldolase-type TIM barrel family protein | chr3:4818667-4820748 FORWARD LENGTH=367	Case;Control	0		0		2	189776.59375;274050.921875	0		1	395488.0527344	2	122843.2216797;177527.5268555	1	434044.8203125	0		2	235864.0410156;1262960.380859	0		1	212666.0771484	4	116703.4199219;281529.421875;165900.2285156;266364.1171875	13
nLEELSK(242.073)NIDLTKPc	nLEELSK(242.073)NIDLTKPc	nLEELSKNIDLTKPc	AT5G03660.1	AT5G03660.1;AT5G03660.2	| Symbols: | Family of unknown function (DUF662) | chr5:938068-939811 FORWARD LENGTH=173	Case;Control	2	685327.4296875;1435568.308594	1	481964	0		1	285510.328125	1	2893620.703125	0		2	289339.546875;270747.1191406	1	52274.599609375	3	658683.4453125;508293.8046875;478320.890625	1	12116570.84375	1	5131165.796875	0		13
nAPPHFLLVTFPAQGHVNPSLRc	nAPPHFLLVTFPAQGHVNPSLRc	nAPPHFLLVTFPAQGHVNPSLRc	AT1G05560.1	AT1G05560.1	| Symbols: UGT1, UGT75B1 | UDP-glucosyltransferase 75B1 | chr1:1645674-1647083 REVERSE LENGTH=469	Case;Control	0		1	263296.9726563	0		0		0		0		0		0		1	1311337.507813	0		1	4134516.640625	0		3
nSATIEGIEKWPYEAAAIAFEAIPRc	nSATIEGIEKWPYEAAAIAFEAIPRc	nSATIEGIEKWPYEAAAIAFEAIPRc	AT5G26360.1	AT5G26360.1	| Symbols: | TCP-1/cpn60 chaperonin family protein | chr5:9255561-9258891 REVERSE LENGTH=555	Case	0		0		1	317000.4277344	0		1	410192.578125	0		0		0		1	498306.9326172	0		1	647558.2871094	0		4
nQVLQGLIYLHHDRc	nQVLQGLIYLHHDRc	nQVLQGLIYLHHDRc	AT4G29810.1	AT4G29810.1;AT4G29810.2;AT4G29810.3	| Symbols: ATMKK2, MKK2, MK1 | MAP kinase kinase 2 | chr4:14593299-14595241 REVERSE LENGTH=363	Case	1	911508.6015625	0		1	390537.4541016	0		2	4042650.417969;13281818.82813	0		0		0		1	468575.2890625	0		3	1626203.488281;3849947.746094;2247335.421875	0		8
nHNTLLEEQRc	nHNTLLEEQRc	nHNTLLEEQRc	AT1G24300.1	AT1G24300.1;AT1G24300.2;AT1G27430.1	| Symbols: | GYF domain-containing protein | chr1:8614515-8620420 REVERSE LENGTH=1495	Case;Control	0		1	1025818.265625	0		0		0		3	133896.4760742;121957.3144531;187125.8740234	0		1	711577.4433594	1	7434073.109375	0		1	7051466.554687	0		7
nAIPDSYLSAIFRc	nAIPDSYLSAIFRc	nAIPDSYLSAIFRc	AT4G29810.1	AT4G29810.1;AT4G29810.2;AT4G29810.3	| Symbols: ATMKK2, MKK2, MK1 | MAP kinase kinase 2 | chr4:14593299-14595241 REVERSE LENGTH=363	Case	1	444350.890625	0		1	250466.71875	0		0		0		1	2993379.40625	0		1	411570.609375	0		1	2493806.375	0		5
nTQDEEVGDGTTSVIVLAGEM(15.995)LHVAEAFLEKc	nTQDEEVGDGTTSVIVLAGEM(15.995)LHVAEAFLEKc	nTQDEEVGDGTTSVIVLAGEMLHVAEAFLEKc	AT5G26360.1	AT5G26360.1	| Symbols: | TCP-1/cpn60 chaperonin family protein | chr5:9255561-9258891 REVERSE LENGTH=555	Case	0		0		0		0		2	143066.6855469;83413.9140625	0		1	171040.5839844	0		1	1675275.410156	0		0		0		4
nYLGGDVEHTHLVK(226.078)GLDYALLNKVRc	nYLGGDVEHTHLVK(226.078)GLDYALLNKVRc	nYLGGDVEHTHLVKGLDYALLNKVRc	AT2G26460.1	AT2G26460.1	| Symbols: SMU2 | RED family protein | chr2:11255049-11258913 REVERSE LENGTH=585	Case	1	1208582.71875	0		0		0		0		0		0		0		0		0		2	4502696.8125;2875542.597656	0		3
nLVDM(15.995)ESSYLTVEFFRc	nLVDM(15.995)ESSYLTVEFFRc	nLVDMESSYLTVEFFRc	AT1G14830.1	AT1G14830.1	| Symbols: ADL1C, ADL5, DRP1C, DL1C | DYNAMIN-like 1C | chr1:5107699-5111470 REVERSE LENGTH=614	Case;Control	0		0		3	237809.5234375;108977.0478516;545950.7363281	0		0		1	1677495.984375	0		0		1	2292291.867188	0		1	5957006.34375	0		6
nSGAYIVRc	nSGAYIVRc	nSGAYIVRc	AT1G02500.1	AT1G02500.1;AT1G02500.2;AT2G36880.1;AT2G36880.2;AT3G17390.1;AT4G01850.1;AT4G01850.2	| Symbols: SAM1, SAM-1, MAT1, AtSAM1 | S-adenosylmethionine synthetase 1 | chr1:519037-520218 FORWARD LENGTH=393	Case;Control	0		0		1	8302430.640625	0		0		1	638566.706543	0		0		1	7459749.521484	1	68868054.39063	1	22181653.67187	0		5
nSHAAELTAGYYNTRc	nSHAAELTAGYYNTRc	nSHAAELTAGYYNTRc	AT4G17090.1	AT4G17090.1	| Symbols: CT-BMY, BAM3, BMY8 | chloroplast beta-amylase | chr4:9605266-9607250 REVERSE LENGTH=548	Case;Control	0		0		0		0		0		1	1263248.140625	0		0		0		0		3	145065.6484375;1812183.844727;122685.1550293	0		4
nFGGM(15.995)ASADQSTGIVFGAK(242.073)SAENKc	nFGGM(15.995)ASADQSTGIVFGAK(242.073)SAENKc	nFGGMASADQSTGIVFGAKSAENKc	AT3G10650.1	AT3G10650.1	| Symbols: | BEST Arabidopsis thaliana protein match is: nucleoporin-related (TAIR:AT5G20200.1); Has 61042 Blast hits to 31782 proteins in 2093 species: Archae - 202; Bacteria - 16480; Metazoa - 16017; Fungi - 12552; Plants - 1653; Viruses - 629; Other Eukaryotes - 13509 (source: NCBI BLink). | chr3:3325562-3330819 REVERSE LENGTH=1309	Case;Control	1	596017.828125	0		0		2	117143.765625;389014.3125	0		0		2	111084.9667969;345616.1591797	0		0		5	31533699.17187;2615007.78125;4823130;2788778.796875;2563750.789063	0		1	1119013.859375	11
nGLINHMLFESAKLTGGK(226.078)VSQRc	nGLINHMLFESAKLTGGK(226.078)VSQRc	nGLINHMLFESAKLTGGKVSQRc	AT3G17300.1	AT3G17300.1;AT3G17300.2	| Symbols: | unknown protein; Has 48 Blast hits to 48 proteins in 21 species: Archae - 0; Bacteria - 0; Metazoa - 0; Fungi - 0; Plants - 40; Viruses - 0; Other Eukaryotes - 8 (source: NCBI BLink). | chr3:5907616-5908695 FORWARD LENGTH=91	Case	0		0		0		0		1	1383834.179688	0		0		0		0		0		1	5696230.757812	0		2
nRSSLYYVNLVGIRc	nRSSLYYVNLVGIRc	nRSSLYYVNLVGIRc	AT3G54400.1	AT3G54400.1	| Symbols: | Eukaryotic aspartyl protease family protein | chr3:20140291-20142599 REVERSE LENGTH=425	Case	1	1107562.851563	0		1	850546.7832031	0		1	3140854.953125	0		0		0		1	3058334.421875	0		0		0		4
nLSTPK(226.078)PLPSDLLHLKc	nLSTPK(226.078)PLPSDLLHLKc	nLSTPKPLPSDLLHLKc	AT1G06650.1	AT1G06650.1;AT1G06650.2	| Symbols: | 2-oxoglutarate (2OG) and Fe(II)-dependent oxygenase superfamily protein | chr1:2035909-2037047 FORWARD LENGTH=314	Case;Control	0		0		0		0		2	23877297.875;3537906.53125	0		0		0		1	4634491.617187	2	10236668.63281;1381981.25	2	4190215.921875;7953039.59375	0		7
nTVIINSEGVTRc	nTVIINSEGVTRc	nTVIINSEGVTRc	AT4G31300.1	AT4G31300.1;AT4G31300.2;AT4G31300.3	| Symbols: PBA1 | N-terminal nucleophile aminohydrolases (Ntn hydrolases) superfamily protein | chr4:15188927-15190935 FORWARD LENGTH=233	Case;Control	1	1191514.617187	0		0		0		2	308751.8203125;1304254.648437	1	3424068.285156	1	586703.8515625	1	91886.2954101562	4	230400.6787109;378786.9072266;293436.8339844;481019.1347656	2	2360717.603516;3104781.572266	1	3005913.5625	1	7504902.46875	14
nHIQTLRDWGVDVFTVPGKc	nHIQTLRDWGVDVFTVPGKc	nHIQTLRDWGVDVFTVPGKc	AT4G29810.8	AT4G29810.8	| Symbols: TurboID	Case	2	684919.9453125;3440671.453125	0		1	5735622.011719	0		0		0		2	707400.0351562;2352818.167969	0		2	10079500.375;3307253.640625	0		3	5350996.109375;3560252.765625;2222114.53125	0		10
nVINDRFGIVEGLMTTVHSITATQKc	nVINDRFGIVEGLMTTVHSITATQKc	nVINDRFGIVEGLMTTVHSITATQKc	AT3G04120.1	AT1G13440.1;AT3G04120.1	| Symbols: GAPC, GAPC-1, GAPC1 | glyceraldehyde-3-phosphate dehydrogenase C subunit 1 | chr3:1081077-1083131 FORWARD LENGTH=338	Case;Control	1	819887.5761719	1	90418.564453125	0		0		0		0		0		0		0		0		1	2605382.648437	0		3
nKLQLDYLDLFLVHFPVATKc	nKLQLDYLDLFLVHFPVATKc	nKLQLDYLDLFLVHFPVATKc	AT2G21250.1	AT2G21250.1;AT2G21250.2	| Symbols: | NAD(P)-linked oxidoreductase superfamily protein | chr2:9103408-9105116 REVERSE LENGTH=309	Case	0		0		0		0		2	424233.1015625;386249.9199219	0		0		0		0		0		2	348963.1660156;788845.3515625	0		4
nAVSETSDELAKc	nAVSETSDELAKc	nAVSETSDELAKc	AT4G10340.1	AT4G10340.1	| Symbols: LHCB5 | light harvesting complex of photosystem II 5 | chr4:6408200-6409496 FORWARD LENGTH=280	Case;Control	0		0		0		1	881828.9160156	0		1	23014246.98438	0		0		1	3840180.210938	1	124622141.9063	1	3233189.15625	1	84597689.3125	6
nVAQAEALAPKc	nVAQAEALAPKc	nVAQAEALAPKc	AT5G42950.1	AT5G42950.1	| Symbols: | GYF domain-containing protein | chr5:17224436-17231044 FORWARD LENGTH=1714	Case;Control	0		0		0		0		0		2	1116861.580078;980434.6904297	0		0		1	468889.2207031	0		0		0		3
nGFIFGPPIALAIGAKc	nGFIFGPPIALAIGAKc	nGFIFGPPIALAIGAKc	AT1G27450.1	AT1G27450.1;AT1G27450.2;AT1G27450.3;AT1G80050.1	| Symbols: APT1, ATAPT1 | adenine phosphoribosyl transferase 1 | chr1:9532042-9533807 FORWARD LENGTH=243	Case;Control	2	379753.78125;504863.8828125	1	106706.0185547	0		0		0		0		0		0		1	417712.8203125	0		1	804054.765625	0		5
nGINEDGINYYSGLIDGLIARc	nGINEDGINYYSGLIDGLIARc	nGINEDGINYYSGLIDGLIARc	AT5G25980.1	AT5G25980.1;AT5G25980.2;AT5G25980.3	| Symbols: TGG2, BGLU37 | glucoside glucohydrolase 2 | chr5:9072730-9075143 FORWARD LENGTH=467	Case;Control	0		0		2	324677.796875;237230.1210938	0		1	687589.5976563	2	155943.5771484;165621.9379883	0		0		1	116523.3066406	0		2	998504.5722656;873906.4765625	1	192771.5019531	9
nTLFQNEPTKPDYRc	nTLFQNEPTKPDYRc	nTLFQNEPTKPDYRc	AT3G54660.1	AT3G54660.1	| Symbols: GR, EMB2360, ATGR2 | glutathione reductase | chr3:20230356-20233100 REVERSE LENGTH=565	Case	0		0		1	1497753.3125	0		1	757602.8535156	0		0		0		0		0		1	1975885.351562	0		3
nTQSFVPSELSEIFGGQLKc	nTQSFVPSELSEIFGGQLKc	nTQSFVPSELSEIFGGQLKc	AT4G30890.1	AT4G30890.1;AT4G30890.2;AT4G30890.3	| Symbols: UBP24 | ubiquitin-specific protease 24 | chr4:15036383-15038825 REVERSE LENGTH=551	Case;Control	0		1	51217.267578125	0		0		0		1	168472.15625	0		0		1	288531.6523438	0		2	2802906.914063;515700.8984375	0		5
nFGIVEGLMTTVHSITATQKc	nFGIVEGLMTTVHSITATQKc	nFGIVEGLMTTVHSITATQKc	AT3G04120.1	AT1G13440.1;AT3G04120.1	| Symbols: GAPC, GAPC-1, GAPC1 | glyceraldehyde-3-phosphate dehydrogenase C subunit 1 | chr3:1081077-1083131 FORWARD LENGTH=338	Case	0		0		0		0		1	719446.4140625	0		0		0		1	1461275.429687	0		1	3692844.398437	0		3
nTLSSALGSEEAAKDALIYSYK(226.078)EAASGFSAKc	nTLSSALGSEEAAKDALIYSYK(226.078)EAASGFSAKc	nTLSSALGSEEAAKDALIYSYKEAASGFSAKc	AT1G71950.1	AT1G71950.1	| Symbols: | Proteinase inhibitor, propeptide | chr1:27080453-27081573 REVERSE LENGTH=136	Case	0		0		1	334711.2460937	0		0		0		0		0		1	428322.2929687	0		0		0		2
nTFGSIITSPRc	nTFGSIITSPRc	nTFGSIITSPRc	AT1G22530.1	AT1G22530.1;AT1G72150.1	| Symbols: PATL2 | PATELLIN 2 | chr1:7955773-7958326 REVERSE LENGTH=683	Case;Control	1	5703860.289062	1	244754.5859375	1	6975517.761719	1	3312338.273438	2	6538697.976563;941833.8789062	1	7839456.890625	0		2	167742.4404297;188310.2568359	1	9633442.171875	1	18497919.28906	0		2	4207097.5625;1344688.769531	13
nSFFSSHGLGVRc	nSFFSSHGLGVRc	nSFFSSHGLGVRc	AT1G06570.1	AT1G06570.1;AT1G06570.2	| Symbols: PDS1, HPD | phytoene desaturation 1 | chr1:2012015-2013543 REVERSE LENGTH=473	Case	0		0		0		0		1	620482.5664062	0		0		0		0		0		1	1182472.613281	0		2
nSYFFFDGRc	nSYFFFDGRc	nSYFFFDGRc	AT3G14210.1	AT3G14210.1	| Symbols: ESM1 | epithiospecifier modifier 1 | chr3:4729886-4731562 FORWARD LENGTH=392	Case	1	795366.984375	0		1	1162217.435547	0		1	1120163.390625	0		0		0		1	728237.4492188	0		1	4473163.59375	0		5
nNVPLK(242.073)NAPPVSASGSSKc	nNVPLK(242.073)NAPPVSASGSSKc	nNVPLKNAPPVSASGSSKc	AT3G16760.1	AT3G16760.1;AT3G16760.2	| Symbols: | Tetratricopeptide repeat (TPR)-like superfamily protein | chr3:5703213-5705080 FORWARD LENGTH=475	Case;Control	0		0		1	209889.1796875	0		1	115390.4296875	0		0		0		1	330267.203125	1	965571.390625	1	420653.953125	0		5
nTAVNPLLRGVEVGLAHGFFLVGPFVKc	nTAVNPLLRGVEVGLAHGFFLVGPFVKc	nTAVNPLLRGVEVGLAHGFFLVGPFVKc	AT4G12800.1	AT4G12800.1	| Symbols: PSAL | photosystem I subunit l | chr4:7521469-7522493 FORWARD LENGTH=219	Case	1	347642.3535156	0		1	413307.7402344	0		1	255502.5878906	0		0		0		0		0		1	487773.6738281	0		4
nNVSADVAATTRc	nNVSADVAATTRc	nNVSADVAATTRc	AT3G55440.1	AT3G55440.1	| Symbols: ATCTIMC, TPI, CYTOTPI | triosephosphate isomerase | chr3:20553794-20556078 FORWARD LENGTH=254	Case;Control	0		0		1	1361937.5	0		0		2	641592.7714844;748226.453125	0		1	358448.4160156	1	1144368.332031	1	32361764.03125	0		0		6
nGSYNHLIK(226.078)SASIKRc	nGSYNHLIK(226.078)SASIKRc	nGSYNHLIKSASIKRc	AT2G39900.1	AT2G39900.1;AT3G55770.1;AT3G55770.2;AT3G55770.3;AT3G55770.4;AT3G55770.5;AT3G55770.7	| Symbols: | GATA type zinc finger transcription factor family protein | chr2:16659136-16660267 FORWARD LENGTH=200	Case;Control	0		1	147563.7675781	0		0		0		0		0		0		1	1767024.15625	0		2	3381797.390625;4262668.503906	0		4
nTFAAVGVDPAIM(15.995)GIGPAVAIPAAVKc	nTFAAVGVDPAIM(15.995)GIGPAVAIPAAVKc	nTFAAVGVDPAIMGIGPAVAIPAAVKc	AT2G33150.1	AT2G33150.1	| Symbols: PKT3, PED1, KAT2 | peroxisomal 3-ketoacyl-CoA thiolase 3 | chr2:14047814-14050983 REVERSE LENGTH=462	Case;Control	0		0		0		1	369367.96875	0		2	251701.0234375;137328.4101562	0		0		1	1390402.570313	2	2448461.554687;1763252.03125	0		2	1411454.417969;430769.9921875	8
nSVDSGTSYTNPIRc	nSVDSGTSYTNPIRc	nSVDSGTSYTNPIRc	AT1G79000.1	AT1G79000.1;AT1G79000.2	| Symbols: HAC1, PCAT2, ATHPCAT2, ATHAC1 | histone acetyltransferase of the CBP family 1 | chr1:29716933-29723984 REVERSE LENGTH=1697	Case;Control	0		0		1	78174.724609375	0		1	70705.634765625	1	357631.515625	0		0		1	118459.3847656	0		1	924707.2148437	0		5
nLFIPM(15.995)KEFPGYNFIGLIIGPRc	nLFIPM(15.995)KEFPGYNFIGLIIGPRc	nLFIPMKEFPGYNFIGLIIGPRc	AT5G51300.1	AT5G51300.1;AT5G51300.2;AT5G51300.3	| Symbols: | splicing factor-related | chr5:20849881-20852295 REVERSE LENGTH=804	Case;Control	1	1107639.820312	0		2	1365302.955078;377633.3056641	0		0		1	131224.4746094	1	125454.4443359	0		0		0		1	1207280.779297	0		6
nQALQEAVILPVKFPQFFTGK(242.073)Rc	nQALQEAVILPVKFPQFFTGK(242.073)Rc	nQALQEAVILPVKFPQFFTGKRc	AT2G27600.1	AT2G27600.1	| Symbols: SKD1, VPS4, ATSKD1 | AAA-type ATPase family protein | chr2:11781226-11783730 FORWARD LENGTH=435	Case	1	1061720.628906	0		0		0		0		0		0		0		1	4107073.476563	0		1	4778698.804688	0		3
nDDENVNSQPFMRc	nDDENVNSQPFMRc	nDDENVNSQPFMRc	ATCG00490.1	AT2G07732.1;ATCG00490.1;ATMG00280.1	| Symbols: RBCL | ribulose-bisphosphate carboxylases | chrC:54958-56397 FORWARD LENGTH=479	Case;Control	1	92408.21484375	1	61007.53515625	0		0		0		1	3560903.867188	1	227189.8066406	0		1	1870545.453125	0		1	2433222.773438	4	259408.3359375;1572647.34375;1365152.71875;287097.6601563	10
nTLDQFYSRc	nTLDQFYSRc	nTLDQFYSRc	AT1G76030.1	AT1G20260.1;AT1G76030.1;AT4G38510.1;AT4G38510.2;AT4G38510.3;AT4G38510.4;AT4G38510.5	| Symbols: | ATPase, V1 complex, subunit B protein | chr1:28534134-28536916 FORWARD LENGTH=486	Case;Control	3	211524.3198242;1250983.11377;862794.1665039	1	181174.2768555	5	3905311.330811;3763653.067627;483447.9091797;402628.5820313;3342207.34375	1	5174720.398437	2	1863886.285156;1920188.478516	2	9435974.398437;19680788.20312	2	85048.04296875;798958.4101563	1	226303.0712891	2	1411750.283203;10894158.17187	2	2404911.769531;10982064.24219	1	22856695.19531	3	1168257.71875;3421933.501953;6480414.779297	25
nM(15.995)ILIALYPVVRc	nM(15.995)ILIALYPVVRc	nMILIALYPVVRc	AT2G25430.1	AT2G25430.1	| Symbols: | epsin N-terminal homology (ENTH) domain-containing protein / clathrin assembly protein-related | chr2:10822716-10824677 FORWARD LENGTH=653	Case;Control	1	1918014.375	1	1208213.507813	1	762016.7265625	1	479779.484375	0		1	209113.4941406	0		0		1	1881194.621094	0		1	6627308.804688	1	292375.9179688	8
nAGRPIPVPNSGIQISQLGHVKDLATAFLNVLGNEKc	nAGRPIPVPNSGIQISQLGHVKDLATAFLNVLGNEKc	nAGRPIPVPNSGIQISQLGHVKDLATAFLNVLGNEKc	AT1G09340.1	AT1G09340.1	| Symbols: CRB, CSP41B, HIP1.3 | chloroplast RNA binding | chr1:3015473-3018035 FORWARD LENGTH=378	Case;Control	1	803940.4726563	1	123212.6762695	0		0		0		0		1	375203.4160156	0		0		0		0		0		3
nSSVPSNNIDGAPSSVELSKc	nSSVPSNNIDGAPSSVELSKc	nSSVPSNNIDGAPSSVELSKc	AT3G07660.1	AT3G07660.1	| Symbols: | Kinase-related protein of unknown function (DUF1296) | chr3:2445275-2450372 REVERSE LENGTH=841	Case;Control	0		0		1	76400.3203125	0		0		1	843437.6992188	0		0		0		1	1006692.8125	0		2	168594.984375;163209.5507812	5
nIAPDATPSSPSSSLSLFK(242.073)GVLPRc	nIAPDATPSSPSSSLSLFK(242.073)GVLPRc	nIAPDATPSSPSSSLSLFKGVLPRc	AT3G62770.1	AT3G62770.1;AT3G62770.3	| Symbols: AtATG18a | Transducin/WD40 repeat-like superfamily protein | chr3:23218858-23221110 REVERSE LENGTH=425	Case;Control	0		0		1	89262.345703125	0		0		0		0		0		0		3	850904.4140625;672074.515625;2258173.078125	0		0		4
nVTVVPSAAALVIK(242.073)ALKEPERc	nVTVVPSAAALVIK(242.073)ALKEPERc	nVTVVPSAAALVIKALKEPERc	AT2G37190.1	AT2G37190.1;AT3G53430.1;AT5G60670.1	| Symbols: | Ribosomal protein L11 family protein | chr2:15619559-15620059 REVERSE LENGTH=166	Case	1	778372.3125	0		0		0		0		0		0		0		1	1137605.519531	0		1	2311514.179687	0		3
nATPEQVAAYTLKc	nATPEQVAAYTLKc	nATPEQVAAYTLKc	AT4G38970.1	AT4G38970.1;AT4G38970.2	| Symbols: FBA2 | fructose-bisphosphate aldolase 2 | chr4:18163714-18165659 REVERSE LENGTH=398	Case;Control	1	2595742.648438	0		1	592635.5234375	2	2147060.140625;7275094.195312	0		2	3412987.644531;2649359.230469	0		0		1	4128628.882813	2	3717129.710937;21312805.76562	1	3248401.945313	2	4119071.632813;2176373.367187	12
n(242.073)GVEVVNSGGFEVAPAPFEGKPEKc	n(242.073)GVEVVNSGGFEVAPAPFEGKPEKc	nGVEVVNSGGFEVAPAPFEGKPEKc	AT4G27500.1	AT4G27500.1	| Symbols: PPI1 | proton pump interactor 1 | chr4:13743614-13745900 FORWARD LENGTH=612	Case;Control	0		0		1	177832.8554688	0		0		0		0		0		0		1	8292332.171875	0		0		2
nTYHYYHPETKc	nTYHYYHPETKc	nTYHYYHPETKc	AT2G30970.1	AT2G30970.1;AT2G30970.2	| Symbols: ASP1 | aspartate aminotransferase 1 | chr2:13179012-13181686 FORWARD LENGTH=430	Case;Control	0		1	1196914.970703	0		0		1	203850.0905762	0		0		0		1	20061424.40625	0		1	6410209.859375	0		4
nHTTFASLLSKc	nHTTFASLLSKc	nHTTFASLLSKc	AT4G05150.1	AT4G05150.1	| Symbols: | Octicosapeptide/Phox/Bem1p family protein | chr4:2660339-2662675 FORWARD LENGTH=477	Case;Control	0		1	733580.3710938	0		0		1	3501837.976562	0		0		0		0		0		1	3673268.628906	0		3
nHHLFVPGPVNIPEPVIRc	nHHLFVPGPVNIPEPVIRc	nHHLFVPGPVNIPEPVIRc	AT2G13360.1	AT2G13360.1;AT2G13360.2	| Symbols: AGT, AGT1, SGAT | alanine:glyoxylate aminotransferase | chr2:5539417-5540902 REVERSE LENGTH=401	Case;Control	0		1	365462.9824219	0		0		1	1485103.257813	0		0		0		2	1461935.109375;833724.1875	0		1	1362484.609375	0		5
nTIGIIHPPPDIRc	nTIGIIHPPPDIRc	nTIGIIHPPPDIRc	AT1G14650.1	AT1G14650.1;AT1G14650.2	| Symbols: | SWAP (Suppressor-of-White-APricot)/surp domain-containing protein / ubiquitin family protein | chr1:5028077-5030520 FORWARD LENGTH=785	Case	0		0		1	255109.8554688	0		0		0		0		0		2	971062.859375;354472.8105469	0		1	1571677.613281	0		4
nGPAAIGLGPVIGIVMAEALRKc	nGPAAIGLGPVIGIVMAEALRKc	nGPAAIGLGPVIGIVMAEALRKc	AT4G29810.8	AT4G29810.8	| Symbols: TurboID	Case;Control	1	1115271.826172	1	416846.6838379	0		0		0		0		1	458640.9814453	0		1	770082.4980469	0		2	454301.7363281;1887164.982422	0		6
nSGAAPVVSAAAVESK(226.078)VVKEKc	nSGAAPVVSAAAVESK(226.078)VVKEKc	nSGAAPVVSAAAVESKVVKEKc	AT3G12050.1	AT3G12050.1;AT3G12050.2	| Symbols: | Aha1 domain-containing protein | chr3:3839289-3841303 FORWARD LENGTH=360	Case;Control	0		0		1	363162.1015625	0		1	3111927.726563	0		0		0		0		1	5556907.875	1	16094611.04688	0		4
nSNFGGGYGDGYGGGHGGGYGGPGGPYK(226.078)SGGGYGGGRc	nSNFGGGYGDGYGGGHGGGYGGPGGPYK(226.078)SGGGYGGGRc	nSNFGGGYGDGYGGGHGGGYGGPGGPYKSGGGYGGGRc	AT5G40490.1	AT5G40490.1	| Symbols: | RNA-binding (RRM/RBD/RNP motifs) family protein | chr5:16225483-16227423 FORWARD LENGTH=423	Case;Control	3	247083.0722656;963262.0898437;491779.671875	2	81252.05078125;179085.6289063	1	439642.3125	1	291298.7109375	1	1114777.851562	0		1	31164971	2	134109.7226563;231164.6875	3	18231306.75;51747039.125;3805740.6875	3	3998861.0625;7746823.21875;2303205.09375	5	1797081.953125;24390560.82812;7244703.15625;1417379.570313;3726174.734375	0		22
nHAFGDQYRc	nHAFGDQYRc	nHAFGDQYRc	AT1G54340.1	AT1G54340.1;AT1G65930.1;AT5G14590.1	| Symbols: ICDH | isocitrate dehydrogenase | chr1:20283520-20286506 FORWARD LENGTH=416	Case;Control	0		1	455409.8330078	0		0		0		0		0		1	390258.9394531	0		0		1	7464485.46875	0		3
nSAVSEIVEIDVPASAGSYM(15.995)K(242.073)SSSPGLAAAAARc	nSAVSEIVEIDVPASAGSYM(15.995)K(242.073)SSSPGLAAAAARc	nSAVSEIVEIDVPASAGSYMKSSSPGLAAAAARc	AT2G14835.1	AT2G14835.1;AT2G14835.2	| Symbols: | RING/U-box superfamily protein | chr2:6367238-6370610 FORWARD LENGTH=343	Case;Control	1	1020577.21875	0		0		1	2863381.296875	1	1787931.5	1	1000660.628906	0		1	614327.4140625	1	5724814.4375	5	16507095.75;5922617;5681659.484375;745997.78125;1035283.609375	1	1899896.484375	2	2198245.460938;702847.6796875	14
nATEGIPK(226.078)SEILRc	nATEGIPK(226.078)SEILRc	nATEGIPKSEILRc	AT5G35410.1	AT5G35410.1	| Symbols: SOS2, SNRK3.11, CIPK24, ATSOS2 | Protein kinase superfamily protein | chr5:13634933-13638062 FORWARD LENGTH=446	Case;Control	0		0		0		1	1138369.109375	1	4483176.46875	0		0		0		0		2	1746129.492187;53768606.3125	1	9158256.203125	0		5
nGIYAYGFEK(226.078)PSAIQQRc	nGIYAYGFEK(226.078)PSAIQQRc	nGIYAYGFEKPSAIQQRc	AT1G72730.1	AT1G54270.1;AT1G72730.1;AT3G13920.1;AT3G13920.2;AT3G13920.3	| Symbols: | DEA(D/H)-box RNA helicase family protein | chr1:27378040-27379593 REVERSE LENGTH=414	Case	0		0		0		0		1	754141.8125	0		0		0		0		0		1	8764666.140625	0		2
nLILVESRc	nLILVESRc	nLILVESRc	AT3G60770.1	AT3G60770.1;AT4G00100.1	| Symbols: | Ribosomal protein S13/S15 | chr3:22460525-22461656 REVERSE LENGTH=151	Case;Control	1	256802.4091797	0		0		0		0		0		0		0		0		1	710629.25	0		0		2
nTEVEALIRc	nTEVEALIRc	nTEVEALIRc	AT1G76890.2	AT1G76890.2	| Symbols: GT2, AT-GT2 | Duplicated homeodomain-like superfamily protein | chr1:28873211-28875203 REVERSE LENGTH=575	Case;Control	0		0		0		0		1	1892878.046875	0		0		0		0		0		1	3504630.808594	1	1981630.421875	3
nAEAAIAIGFDDFIADALRc	nAEAAIAIGFDDFIADALRc	nAEAAIAIGFDDFIADALRc	AT5G28050.1	AT5G28050.1;AT5G28050.2	| Symbols: | Cytidine/deoxycytidylate deaminase family protein | chr5:10044209-10045755 REVERSE LENGTH=185	Case	0		0		0		0		1	75270.255859375	0		0		0		0		0		1	523153.7324219	0		2
nFQSIISQLFQYRc	nFQSIISQLFQYRc	nFQSIISQLFQYRc	AT1G02560.1	AT1G02560.1	| Symbols: CLPP5, NCLPP5, NCLPP1 | nuclear encoded CLP protease 5 | chr1:538000-539805 FORWARD LENGTH=298	Case;Control	1	3658983.488281	1	106577.1386719	1	685853.3945312	0		1	949559.7988281	0		2	141567.9580078;79658.6826171875	0		0		0		1	1440341.789063	0		7
nLGEGAAESLHVK(242.073)c	nLGEGAAESLHVK(242.073)c	nLGEGAAESLHVKc	AT2G36460.1	AT2G36460.1;AT2G36460.2	| Symbols: | Aldolase superfamily protein | chr2:15296929-15298387 REVERSE LENGTH=358	Case;Control	1	8160837.390625	1	940039.0625	2	155218.8652344;587667.3671875	3	646009.203125;509987.7695313;802999.2460937	2	1616994.800781;349326.6367188	1	1427304.179687	2	258706.3164063;148752.0600586	1	1011384.177734	1	881987.3085938	2	10254310.375;9249070.671875	1	3108616.75	1	1678294.605469	18
nKAEDVVSSMLAK(226.078)GFILGKc	nKAEDVVSSMLAK(226.078)GFILGKc	nKAEDVVSSMLAKGFILGKc	AT4G17720.1	AT4G17720.1	| Symbols: | RNA-binding (RRM/RBD/RNP motifs) family protein | chr4:9862660-9864498 REVERSE LENGTH=313	Case	0		0		0		0		1	419551.0546875	0		0		0		0		0		1	1486480.667969	0		2
nYQAFELIHARc	nYQAFELIHARc	nYQAFELIHARc	AT4G10340.1	AT4G10340.1	| Symbols: LHCB5 | light harvesting complex of photosystem II 5 | chr4:6408200-6409496 FORWARD LENGTH=280	Case;Control	1	674616.1933594	0		2	320268.5302734;370954.746582	0		1	1845894.355469	0		0		0		1	2450942.367187	1	3991517.859375	1	3579685.058594	0		7
nQIDLPLDVANSPNTDVPSK(226.078)LLSQYVAPQRc	nQIDLPLDVANSPNTDVPSK(226.078)LLSQYVAPQRc	nQIDLPLDVANSPNTDVPSKLLSQYVAPQRc	AT1G02080.1	AT1G02080.1;AT1G02080.2	| Symbols: | transcription regulators | chr1:373335-386682 FORWARD LENGTH=2431	Case	0		0		0		0		1	1076408.949219	0		0		0		1	660431.1464844	0		0		0		2
nLGDLDPETRc	nLGDLDPETRc	nLGDLDPETRc	AT5G53400.1	AT4G27890.1;AT5G53400.1	| Symbols: BOB1 | HSP20-like chaperones superfamily protein | chr5:21661588-21663383 FORWARD LENGTH=304	Case;Control	0		0		2	142373.2579346;134180.8041992	0		3	149660.1694336;119827.9709473;107241.9313965	1	750668.3359375	1	62502.591796875	0		1	2817122.042969	0		2	350753.4580078;628622.5151367	0		10
nVAILGAAGGIGQSLSLLMKc	nVAILGAAGGIGQSLSLLMKc	nVAILGAAGGIGQSLSLLMKc	AT5G09660.1	AT5G09660.1;AT5G09660.2;AT5G09660.3;AT5G09660.4	| Symbols: PMDH2 | peroxisomal NAD-malate dehydrogenase 2 | chr5:2993645-2995551 REVERSE LENGTH=354	Case;Control	0		1	69285.59765625	0		0		1	762515.9160156	0		0		0		0		0		2	903748.7109375;209477.6875	0		4
nTFAEEVNAAFRDSAEKELKc	nTFAEEVNAAFRDSAEKELKc	nTFAEEVNAAFRDSAEKELKc	AT3G26650.1	AT3G26650.1	| Symbols: GAPA, GAPA-1 | glyceraldehyde 3-phosphate dehydrogenase A subunit | chr3:9795226-9796848 FORWARD LENGTH=396	Case	0		0		1	2404031.28125	0		1	6262071.195313	0		0		0		1	2027773.539062	0		1	3976945.78125	0		4
nVGHDNLIGEIIRLEGDSATIQVYEETAGLTVNDPVLRc	nVGHDNLIGEIIRLEGDSATIQVYEETAGLTVNDPVLRc	nVGHDNLIGEIIRLEGDSATIQVYEETAGLTVNDPVLRc	AT1G78900.1	AT1G78900.1;AT1G78900.2	| Symbols: VHA-A | vacuolar ATP synthase subunit A | chr1:29660463-29664575 FORWARD LENGTH=623	Case	0		0		0		0		1	239742.4746094	0		1	305724.4160156	0		0		0		0		0		2
nQAPGSGPSK(242.073)PTIETEGDADNEQILPDc	nQAPGSGPSK(242.073)PTIETEGDADNEQILPDc	nQAPGSGPSKPTIETEGDADNEQILPDc	AT5G26360.1	AT5G26360.1	| Symbols: | TCP-1/cpn60 chaperonin family protein | chr5:9255561-9258891 REVERSE LENGTH=555	Case	1	639197.8125	0		0		0		1	2718003.757812	0		0		0		0		0		1	6594218.4375	0		3
nTQDDLIGVVTTIAWVTSGHHAAVNFGQYGYGGYFPNRPTTTRc	nTQDDLIGVVTTIAWVTSGHHAAVNFGQYGYGGYFPNRPTTTRc	nTQDDLIGVVTTIAWVTSGHHAAVNFGQYGYGGYFPNRPTTTRc	AT3G45140.1	AT3G45140.1	| Symbols: LOX2, ATLOX2 | lipoxygenase 2 | chr3:16525437-16529233 FORWARD LENGTH=896	Case	1	1335408.691406	0		0		0		0		0		0		0		0		0		2	6590279.824219;2284289.96875	0		3
nFHHM(15.995)FAGKPHHVSKc	nFHHM(15.995)FAGKPHHVSKc	nFHHMFAGKPHHVSKc	AT1G70830.1	AT1G70830.1;AT1G70830.2;AT1G70830.3;AT1G70830.4;AT1G70830.5;AT1G70850.1;AT1G70850.2;AT1G70850.3	| Symbols: MLP28 | MLP-like protein 28 | chr1:26710203-26711395 REVERSE LENGTH=335	Case	0		0		0		0		1	1417587.636719	0		0		0		1	522510.1835938	0		0		0		2
nTYPEEMIQTGISTIDVMNSIARc	nTYPEEMIQTGISTIDVMNSIARc	nTYPEEMIQTGISTIDVMNSIARc	AT1G76030.1	AT1G20260.1;AT1G76030.1;AT4G38510.1;AT4G38510.2;AT4G38510.3;AT4G38510.4;AT4G38510.5	| Symbols: | ATPase, V1 complex, subunit B protein | chr1:28534134-28536916 FORWARD LENGTH=486	Case;Control	0		0		1	3383984.867187	0		1	552508.65625	0		1	270441.4824219	0		2	1718846.136719;277234.1015625	0		2	2615333.748047;198409.2617188	3	210436.4453125;300105.1523437;132408.5703125	10
nFWADFVDKKc	nFWADFVDKKc	nFWADFVDKKc	AT1G78370.1	AT1G78370.1	| Symbols: ATGSTU20, GSTU20 | glutathione S-transferase TAU 20 | chr1:29484428-29485204 REVERSE LENGTH=217	Case	0		0		1	528636.8457031	0		1	705180.4140625	0		0		0		0		0		1	1874673.652344	0		3
nTASGADSEETQTPRc	nTASGADSEETQTPRc	nTASGADSEETQTPRc	AT4G32330.1	AT4G32330.1;AT4G32330.2;AT4G32330.3	| Symbols: | TPX2 (targeting protein for Xklp2) protein family | chr4:15609801-15611867 FORWARD LENGTH=437	Case;Control	0		0		0		1	137104.6679688	1	119102.5683594	1	168613.8613281	0		0		1	104479.5898438	1	972385.296875	0		1	842514.6777344	6
nLADLVGVTLGPKc	nLADLVGVTLGPKc	nLADLVGVTLGPKc	AT1G55490.1	AT1G55490.1;AT1G55490.2;AT3G13470.1;AT5G56500.1;AT5G56500.2	| Symbols: CPN60B, LEN1 | chaperonin 60 beta | chr1:20715717-20718673 REVERSE LENGTH=600	Case;Control	0		0		0		1	3975332.898437	0		1	1693472.541016	0		0		1	1627794.648438	0		0		1	4522322.785156	4
nTFVSTIRc	nTFVSTIRc	nTFVSTIRc	AT1G78670.1	AT1G78670.1	| Symbols: ATGGH3, GGH3 | gamma-glutamyl hydrolase 3 | chr1:29591053-29593319 FORWARD LENGTH=352	Case;Control	0		0		1	230097.522583	0		1	603019.4643555	1	2797682.794922	0		0		2	142551.9622803;179321.2902832	0		2	569308.46875;780590.1669922	0		7
nRDLNVVGFGLIGWLAPSSIPAINGKc	nRDLNVVGFGLIGWLAPSSIPAINGKc	nRDLNVVGFGLIGWLAPSSIPAINGKc	AT1G08380.1	AT1G08380.1	| Symbols: PSAO | photosystem I subunit O | chr1:2641004-2641739 REVERSE LENGTH=140	Case	1	307952.0820313	0		0		0		0		0		0		0		1	572880.9628906	0		0		0		2
nSDEKLLSVFRc	nSDEKLLSVFRc	nSDEKLLSVFRc	AT3G03780.1	AT3G03780.1;AT3G03780.2;AT3G03780.3;AT5G17920.1;AT5G17920.2	| Symbols: ATMS2, MS2 | methionine synthase 2 | chr3:957602-960740 FORWARD LENGTH=765	Case	0		0		0		0		1	745884.640625	0		0		0		1	1731541.648437	0		1	3522282.140625	0		3
nDSHIPVLAPLPIGFSVFM(15.995)VHLATIPITGTGINPARc	nDSHIPVLAPLPIGFSVFM(15.995)VHLATIPITGTGINPARc	nDSHIPVLAPLPIGFSVFMVHLATIPITGTGINPARc	AT2G39010.1	AT2G39010.1	| Symbols: PIP2E, PIP2;6 | plasma membrane intrinsic protein 2E | chr2:16291564-16293746 FORWARD LENGTH=289	Case	0		0		1	581801.6992188	0		1	290701.2050781	0		0		0		0		0		1	339947.5625	0		3
nLTYYTPEYETKc	nLTYYTPEYETKc	nLTYYTPEYETKc	ATCG00490.1	ATCG00490.1	| Symbols: RBCL | ribulose-bisphosphate carboxylases | chrC:54958-56397 FORWARD LENGTH=479	Case;Control	2	215736.78125;3135016.091797	1	122108.1484375	1	1488016.253906	7	2964576.578125;7578912.460937;17506499.48438;14169119.21875;7643566.070312;2963347.798828;320547.828125	1	200871.3398438	2	480999.75;54424805.75	1	147149.8515625	1	52534.8447265625	2	439698.4765625;1664838.773438	2	3494837.390625;312504951.7969	1	1513098.898438	2	25997578.67578;25374547.72656	23
nGLDVDPTNEALKc	nGLDVDPTNEALKc	nGLDVDPTNEALKc	AT1G12270.1	AT1G12270.1	| Symbols: Hop1 | stress-inducible protein, putative | chr1:4172105-4174575 FORWARD LENGTH=572	Case;Control	1	934067.125	0		1	418989.7050781	0		0		1	11157978.70898	1	107344.4892578	1	110645.2001953	0		1	7042775.875	0		2	1079248.179687;1228031.546875	8
nSDVYPQASSFGAK(226.078)GLNIDIQSNKc	nSDVYPQASSFGAK(226.078)GLNIDIQSNKc	nSDVYPQASSFGAKGLNIDIQSNKc	AT1G13190.1	AT1G13190.1	| Symbols: | RNA-binding (RRM/RBD/RNP motifs) family protein | chr1:4499633-4501354 FORWARD LENGTH=573	Case;Control	0		0		0		2	1653942.09375;353789.859375	1	11014903.20312	0		0		0		1	4774171.601563	3	11704546.41406;781499.140625;2491956.789062	2	7496541.484375;1334604.4375	0		9
nDIDANANDLQVESLARc	nDIDANANDLQVESLARc	nDIDANANDLQVESLARc	AT5G12140.1	AT5G12140.1	| Symbols: ATCYS1, CYS1 | cystatin-1 | chr5:3923295-3923936 REVERSE LENGTH=101	Case;Control	1	238311.90625	0		0		0		0		0		0		0		0		1	6913396.296875	0		1	269107.9570313	3
nESGSFNK(226.078)NFQSPAKc	nESGSFNK(226.078)NFQSPAKc	nESGSFNKNFQSPAKc	AT3G55770.1	AT3G55770.1;AT3G55770.2;AT3G55770.3;AT3G55770.4;AT3G55770.5;AT3G55770.6;AT3G55770.7	| Symbols: | GATA type zinc finger transcription factor family protein | chr3:20703799-20705115 FORWARD LENGTH=199	Case;Control	1	891726.546875	1	198515.2265625	2	209922.0761719;74139.2202148438	4	962774.6875;917406.125;448047.0390625;117619.59375	2	5329376.992188;2168657.992188	0		1	3504463.429688	1	48211.49609375	0		2	3753385.625;12087411.79688	2	6597371.1875;6788885.007812	1	314886.796875	17
nAAAASK(226.078)GPKc	nAAAASK(226.078)GPKc	nAAAASKGPKc	AT3G53020.1	AT3G53020.1	| Symbols: STV1, RPL24B, RPL24 | Ribosomal protein L24e family protein | chr3:19660749-19661912 REVERSE LENGTH=163	Case;Control	0		0		0		1	1615551.623047	1	13995086.45313	0		0		0		1	7179261.601562	1	66860163.26563	0		0		4
nNANEVLLVIEAYKTLRc	nNANEVLLVIEAYKTLRc	nNANEVLLVIEAYKTLRc	AT5G19140.1	AT5G19140.1;AT5G19140.2	| Symbols: ATAILP1, AILP1 | Aluminium induced protein with YGL and LRDR motifs | chr5:6423398-6425785 FORWARD LENGTH=234	Case	0		0		1	104508.5498047	0		0		0		0		0		0		0		1	1429010.324219	0		2
nFFMFLSKc	nFFMFLSKc	nFFMFLSKc	AT2G26570.1	AT2G26570.1	| Symbols: WEB1 | Plant protein of unknown function (DUF827) | chr2:11299565-11302076 FORWARD LENGTH=807	Case	0		0		0		0		1	403134.6875	0		0		0		0		0		1	1079484.21875	0		2
nTLSWKDVQWLQTITKc	nTLSWKDVQWLQTITKc	nTLSWKDVQWLQTITKc	AT3G14420.1	AT3G14420.1;AT3G14420.2;AT3G14420.3;AT3G14420.4;AT3G14420.5;AT3G14420.6	| Symbols: | Aldolase-type TIM barrel family protein | chr3:4821804-4823899 FORWARD LENGTH=367	Case	0		0		2	511716.1640625;300614.9199219	0		0		0		0		0		1	2609203.6875	0		1	3492648.367187	0		4
nAALEK(242.073)GASVAPNEPKc	nAALEK(242.073)GASVAPNEPKc	nAALEKGASVAPNEPKc	AT4G11260.1	AT4G11260.1	| Symbols: ATSGT1B, ETA3, RPR1, EDM1, SGT1B | phosphatase-related | chr4:6851515-6853719 REVERSE LENGTH=358	Case;Control	0		0		1	132935.5859375	0		0		0		0		0		0		1	1024343.421875	1	264047.828125	0		3
nKSWIPAVKc	nKSWIPAVKc	nKSWIPAVKc	AT1G15820.1	AT1G15820.1	| Symbols: LHCB6, CP24 | light harvesting complex photosystem II subunit 6 | chr1:5446685-5447676 REVERSE LENGTH=258	Case;Control	0		0		1	4779621.1875	0		1	572870.2480469	0		1	108080.1713867	0		1	783589.6113281	0		1	1270113.421875	1	1094138.189453	6
nAGDPQATSTASNSGVSVGQK(226.078)PFVPSYRc	nAGDPQATSTASNSGVSVGQK(226.078)PFVPSYRc	nAGDPQATSTASNSGVSVGQKPFVPSYRc	AT2G38410.1	AT2G38410.1	| Symbols: | ENTH/VHS/GAT family protein | chr2:16086912-16090047 REVERSE LENGTH=671	Case;Control	0		1	224961.0976562	0		1	600951.765625	1	393170.5625	0		0		0		1	1731956.304688	2	8399153.328125;776999.625	1	12071480.5	0		7
nNSLKESSASSPELATEESISEFLTQVTTLVKc	nNSLKESSASSPELATEESISEFLTQVTTLVKc	nNSLKESSASSPELATEESISEFLTQVTTLVKc	AT5G16390.1	AT5G16390.1;AT5G16390.2	| Symbols: CAC1, CAC1A, BCCP, BCCP1 | chloroplastic acetylcoenzyme A carboxylase 1 | chr5:5361098-5363020 REVERSE LENGTH=280	Case;Control	0		0		0		0		1	211973.3046875	1	666835.390625	1	2613507.375	0		2	1172785.714844;943503.7871094	1	31060762.0625	0		1	24217824.64062	7
nTDKPFGINGSM(15.995)DLRc	nTDKPFGINGSM(15.995)DLRc	nTDKPFGINGSMDLRc	AT1G79040.1	AT1G79040.1	| Symbols: PSBR | photosystem II subunit R | chr1:29736085-29736781 FORWARD LENGTH=140	Case;Control	0		0		2	903290.8613281;1006378.728516	0		2	1887137.138672;1621045.679687	2	2159694.716797;4410809.15625	0		0		1	6193023.330078	0		1	315033.296875	0		8
nAPAAEETTSVKc	nAPAAEETTSVKc	nAPAAEETTSVKc	AT4G02450.1	AT4G02450.1;AT4G02450.2	| Symbols: | HSP20-like chaperones superfamily protein | chr4:1073987-1075765 REVERSE LENGTH=241	Case;Control	2	38705.4753417969;165290.7229004	0		0		1	1121858.300781	0		0		0		0		0		1	7134922.445313	0		0		4
nEYPNAFIRc	nEYPNAFIRc	nEYPNAFIRc	AT1G67090.1	AT1G67090.1	| Symbols: RBCS1A | ribulose bisphosphate carboxylase small chain 1A | chr1:25048465-25049249 REVERSE LENGTH=180	Case;Control	1	3458325.570313	0		1	390756.5761719	1	4100239.632813	0		1	4387057.212891	0		1	136085.0546875	0		1	3615034.039063	0		2	3252470.183594;7309960.734375	8
nTVSGVAGPLVILDKVKc	nTVSGVAGPLVILDKVKc	nTVSGVAGPLVILDKVKc	AT1G76030.1	AT1G20260.1;AT1G76030.1	| Symbols: | ATPase, V1 complex, subunit B protein | chr1:28534134-28536916 FORWARD LENGTH=486	Case;Control	0		1	728508.5273437	2	259690.6142578;1322257.736328	0		1	715840.359375	0		0		0		1	1645136.75	1	2189727.265625	1	1645920.820313	2	782578.9335938;884921.9960938	9
nLIIGDKEIFGISRc	nLIIGDKEIFGISRc	nLIIGDKEIFGISRc	AT4G29810.8	AT4G29810.8	| Symbols: TurboID	Case;Control	1	1261490.101562	1	400041.2460937	2	24586123.28125;8583939.09375	1	178497.7871094	1	1167630.136719	1	1090899.943359	1	1012873.34375	0		1	3466560.679687	1	1412789.179688	2	1688936.921875;15402102.63281	0		12
nFLVPSYRc	nFLVPSYRc	nFLVPSYRc	AT3G50820.1	AT3G50820.1;AT5G66570.1	| Symbols: PSBO2, PSBO-2, OEC33 | photosystem II subunit O-2 | chr3:18891008-18892311 REVERSE LENGTH=331	Case;Control	1	7445192.125	1	1161869.192383	0		1	6398416.796875	1	727647.6757812	1	1038073.626953	0		1	496265.0058594	1	6312885.585937	1	12096467.46875	1	2462476.574219	1	2426888.613281	10
nFYGNMFAK(226.078)LSKEc	nFYGNMFAK(226.078)LSKEc	nFYGNMFAKLSKEc	AT3G25230.1	AT3G25230.1	| Symbols: ROF1, ATFKBP62, FKBP62 | rotamase FKBP 1 | chr3:9188257-9191137 FORWARD LENGTH=551	Case	0		0		1	1011532.195313	0		2	5751019.304687;975545.328125	0		0		0		1	3570790.085937	0		2	5658082.53125;2194384.375	0		6
nAKIFFHGWFM(15.995)GPLTEGKc	nAKIFFHGWFM(15.995)GPLTEGKc	nAKIFFHGWFMGPLTEGKc	AT5G26000.1	AT5G26000.1;AT5G26000.2	| Symbols: TGG1, BGLU38 | thioglucoside glucohydrolase 1 | chr5:9079678-9082347 REVERSE LENGTH=541	Case	1	1136807.855469	0		3	419782.7734375;729588.0722656;3046447.222656	0		2	7402225.679687;3126135.390625	0		0		0		2	2636882.148438;1757003.515625	0		2	6346903.484375;1902859.890625	0		10
nSDSPAIGWGGPGGYVYQKc	nSDSPAIGWGGPGGYVYQKc	nSDSPAIGWGGPGGYVYQKc	AT3G59970.3	AT3G59970.3	| Symbols: MTHFR1 | methylenetetrahydrofolate reductase 1 | chr3:22151303-22154323 FORWARD LENGTH=592	Case;Control	0		1	428598.9492188	0		0		1	1111772.265625	1	579751.7578125	0		0		0		1	1249614.9375	0		1	354625.4140625	5
nTGSIVDVPAGKc	nTGSIVDVPAGKc	nTGSIVDVPAGKc	AT2G07698.1	AT2G07698.1;ATMG01190.1	| Symbols: | ATPase, F1 complex, alpha subunit protein | chr2:3361474-3364028 FORWARD LENGTH=777	Case;Control	0		1	133704.5273438	2	135915.4069824;454178.6552734	0		2	294313.8984375;536098.2773437	1	4019935.455078	1	81713.484375	0		6	220428.9147949;127181.045166;100401.34375;190141.1271973;262352.9389648;288311.4580078	1	19473843.71875	1	2938839.460937	1	7968735	16
nMVAK(226.078)M(15.995)QEVAGERc	nMVAK(226.078)M(15.995)QEVAGERc	nMVAKMQEVAGERc	AT1G73350.1	AT1G73350.1;AT1G73350.2	| Symbols: | unknown protein; FUNCTIONS IN: molecular_function unknown; INVOLVED IN: biological_process unknown; LOCATED IN: nucleus; EXPRESSED IN: 25 plant structures; EXPRESSED DURING: 15 growth stages; Has 46 Blast hits to 46 proteins in 19 species: Archae - 0; Bacteria - 0; Metazoa - 3; Fungi - 3; Plants - 36; Viruses - 0; Other Eukaryotes - 4 (source: NCBI BLink). | chr1:27575683-27577126 RE…	Case;Control	0		0		0		0		1	133722.9765625	0		0		0		1	470615.8671875	1	458748.1875	1	402600.125	0		4
nNIEK(242.073)MASIDAQLRc	nNIEK(242.073)MASIDAQLRc	nNIEKMASIDAQLRc	AT3G14940.1	AT3G14940.1	| Symbols: ATPPC3, PPC3 | phosphoenolpyruvate carboxylase 3 | chr3:5025584-5029476 FORWARD LENGTH=968	Case	0		0		1	605852.046875	0		0		0		0		0		0		0		1	985527.3125	0		2
nVISEEFDSIFLEFLKRc	nVISEEFDSIFLEFLKRc	nVISEEFDSIFLEFLKRc	AT5G47690.1	AT5G47690.1;AT5G47690.2;AT5G47690.3	| Symbols: | binding | chr5:19317899-19327014 FORWARD LENGTH=1605	Case	0		0		0		0		1	111983.4970703	0		0		0		0		0		1	455490.8300781	0		2
nVVDLIVHMSKAc	nVVDLIVHMSKAc	nVVDLIVHMSKAc	AT3G04120.1	AT1G13440.1;AT1G13440.2;AT3G04120.1	| Symbols: GAPC, GAPC-1, GAPC1 | glyceraldehyde-3-phosphate dehydrogenase C subunit 1 | chr3:1081077-1083131 FORWARD LENGTH=338	Case	0		0		1	444970.9921875	0		1	1000343.34375	0		0		0		1	977081.21875	0		1	6279874.4375	0		4
nLRFM(15.995)VQNIIDM(15.995)Rc	nLRFM(15.995)VQNIIDM(15.995)Rc	nLRFMVQNIIDMRc	AT5G57870.1	AT5G57870.1;AT5G57870.2	| Symbols: eIFiso4G1 | MIF4G domain-containing protein / MA3 domain-containing protein | chr5:23439755-23443433 FORWARD LENGTH=780	Case;Control	0		1	833309.5078125	0		0		0		0		0		0		1	1198587.90625	0		0		0		2
nFGGK(226.078)SFIASARc	nFGGK(226.078)SFIASARc	nFGGKSFIASARc	AT4G29590.1	AT4G29590.1	| Symbols: | S-adenosyl-L-methionine-dependent methyltransferases superfamily protein | chr4:14512736-14514404 REVERSE LENGTH=317	Case	0		0		0		0		1	3316027.609375	0		0		0		1	1326847.175781	0		0		0		2
nAFLVTNQLK(242.073)PYDKLRc	nAFLVTNQLK(242.073)PYDKLRc	nAFLVTNQLKPYDKLRc	AT3G04870.1	AT3G04870.1;AT3G04870.2	| Symbols: ZDS, PDE181, SPC1 | zeta-carotene desaturase | chr3:1342842-1346189 FORWARD LENGTH=558	Case;Control	1	1828807.398438	0		1	4857258.335937	0		1	5150911.570313	0		1	831168.6699219	0		1	11916371.22656	1	6412705.703125	2	14228667.65625;2172586.125	0		8
nHLDNNSLEK(226.078)AIPHLNSRc	nHLDNNSLEK(226.078)AIPHLNSRc	nHLDNNSLEKAIPHLNSRc	AT5G07980.1	AT5G07980.1	| Symbols: | dentin sialophosphoprotein-related | chr5:2549432-2554669 REVERSE LENGTH=1501	Case	0		0		0		0		1	1541686.390625	0		0		0		0		0		1	4428105.703125	0		2
nTQQAGDDM(15.995)EIGEEEMAVPSRc	nTQQAGDDM(15.995)EIGEEEMAVPSRc	nTQQAGDDMEIGEEEMAVPSRc	AT1G62740.1	AT1G62740.1	| Symbols: Hop2 | stress-inducible protein, putative | chr1:23231026-23233380 FORWARD LENGTH=571	Case	0		0		1	83188.640625	0		2	744423.9921875;179904.53125	0		0		0		0		0		2	397244.4375;2525630.515625	0		5
nTNIQEYWRc	nTNIQEYWRc	nTNIQEYWRc	AT1G20620.1	AT1G20620.1;AT1G20620.2;AT1G20620.4;AT1G20620.5	| Symbols: CAT3, SEN2, ATCAT3 | catalase 3 | chr1:7143142-7146193 FORWARD LENGTH=492	Case;Control	1	1576339.746094	1	2436565.464844	1	586089.3730469	1	2281354.96875	1	3502625.460937	1	1594435.03125	1	209103.1806641	1	72762.4418945312	1	1338010.199219	1	3059200	1	16320280.20312	2	634822.3320313;6835904.207031	13
nTIDNDIPIIDRc	nTIDNDIPIIDRc	nTIDNDIPIIDRc	AT4G29220.1	AT4G29220.1	| Symbols: PFK1 | phosphofructokinase 1 | chr4:14403621-14406071 REVERSE LENGTH=473	Case;Control	0		0		0		0		1	1634617.328125	0		0		0		0		0		0		1	885110.4921875	2
nVLVTGAAGQIGYALVPM(15.995)IARc	nVLVTGAAGQIGYALVPM(15.995)IARc	nVLVTGAAGQIGYALVPMIARc	AT1G04410.1	AT1G04410.1;AT5G43330.1	| Symbols: | Lactate/malate dehydrogenase family protein | chr1:1189418-1191267 REVERSE LENGTH=332	Case;Control	0		1	182569.7441406	2	508539.8222656;202140.71875	1	228055.3398438	1	795747.0117188	1	851760.984375	0		0		1	1144648.765625	0		1	2423055.796875	2	177077.7441406;285116.546875	10
nSYPVLGGRc	nSYPVLGGRc	nSYPVLGGRc	AT4G32180.1	AT4G32180.1;AT4G32180.2;AT4G32180.3	| Symbols: ATPANK2, PANK2 | pantothenate kinase 2 | chr4:15537724-15543715 REVERSE LENGTH=901	Case	0		0		1	78791.5886230469	0		1	257246.4016113	0		0		0		1	122424.1574707	0		0		0		3
nSGK(242.073)AADPLKGLc	nSGK(242.073)AADPLKGLc	nSGKAADPLKGLc	AT1G30070.1	AT1G30070.1;AT1G30070.2	| Symbols: | SGS domain-containing protein | chr1:10546794-10548072 REVERSE LENGTH=222	Case;Control	1	2046125.335938	0		0		0		0		0		0		0		0		1	6788866.8125	0		0		2
nLISAGIVQM(15.995)K(242.073)c	nLISAGIVQM(15.995)K(242.073)c	nLISAGIVQMKc	AT1G12270.1	AT1G12270.1	| Symbols: Hop1 | stress-inducible protein, putative | chr1:4172105-4174575 FORWARD LENGTH=572	Case;Control	1	796835.2226562	0		1	7369492.1875	0		1	3223290.460938	0		1	61650.814453125	1	163670.5546875	1	5778622.089844	1	2078166.9375	0		0		7
nHYVDMSRc	nHYVDMSRc	nHYVDMSRc	AT5G05010.1	AT5G05010.1;AT5G05010.2	| Symbols: | clathrin adaptor complexes medium subunit family protein | chr5:1477137-1479872 FORWARD LENGTH=527	Case;Control	0		1	1212318.981445	0		0		1	68777.5030517578	0		0		0		0		0		1	9043604.550781	0		3
nTTGNGEETLDNLKc	nTTGNGEETLDNLKc	nTTGNGEETLDNLKc	AT5G42950.1	AT5G42950.1	| Symbols: | GYF domain-containing protein | chr5:17224436-17231044 FORWARD LENGTH=1714	Case;Control	0		0		1	55163.8193359375	0		3	48805.6171875;71012.515625;407762.7324219	0		0		0		1	623576.859375	0		1	852975.4296875	1	179072.2207031	7
nKYYGPLFDFPFFTRc	nKYYGPLFDFPFFTRc	nKYYGPLFDFPFFTRc	AT2G46020.1	AT2G46020.1;AT2G46020.2	| Symbols: CHR2, ATBRM, BRM, CHA2 | transcription regulatory protein SNF2, putative | chr2:18923304-18931769 FORWARD LENGTH=2192	Case	1	549839.09375	0		1	265802.5146484	0		1	440832.5625	0		0		0		0		0		1	719497.2148438	0		4
nIHSENTGNTAILNLLPLLQGNVGLIFTKc	nIHSENTGNTAILNLLPLLQGNVGLIFTKc	nIHSENTGNTAILNLLPLLQGNVGLIFTKc	AT3G09200.1	AT3G09200.1;AT3G09200.2	| Symbols: | Ribosomal protein L10 family protein | chr3:2823364-2825020 REVERSE LENGTH=320	Case	1	437201.8476563	0		0		0		1	163762.6328125	0		0		0		0		0		1	465007.7089844	0		3
nSTEILIRc	nSTEILIRc	nSTEILIRc	AT5G65350.1	AT5G65350.1	| Symbols: HTR11 | histone 3 11 | chr5:26119406-26119825 REVERSE LENGTH=139	Case;Control	0		1	276472.4506836	1	740241.8320313	0		1	654194.2958984	1	1716498.484375	1	160866.0737305	0		1	1190751.992188	0		1	1853079.111328	3	1086504.134766;1431985.480469;918924.6835937	10
nTIGSFLPKc	nTIGSFLPKc	nTIGSFLPKc	AT1G08200.1	AT1G08200.1;AT2G27860.1	| Symbols: AXS2 | UDP-D-apiose/UDP-D-xylose synthase 2 | chr1:2574259-2576609 REVERSE LENGTH=389	Case;Control	0		0		1	289391.5107422	0		1	629427.75	1	605040.71875	0		0		1	712063.6640625	1	1845258.070313	1	747000.3398438	1	1358978.667969	7
nTNIPSIWAVGDATNRc	nTNIPSIWAVGDATNRc	nTNIPSIWAVGDATNRc	AT3G24170.1	AT3G24170.1;AT3G24170.2;AT3G24170.3	| Symbols: ATGR1, GR1 | glutathione-disulfide reductase | chr3:8729762-8734115 REVERSE LENGTH=499	Case;Control	0		0		2	346356.9238281;49089.203125	0		0		0		0		0		0		0		0		1	1042858.273438	3
nEHGNSPGYYDGRc	nEHGNSPGYYDGRc	nEHGNSPGYYDGRc	AT1G67090.1	AT1G67090.1	| Symbols: RBCS1A | ribulose bisphosphate carboxylase small chain 1A | chr1:25048465-25049249 REVERSE LENGTH=180	Case;Control	0		0		1	490393.2490234	0		1	1076309.913086	1	5273730.34375	0		1	339604.7285156	1	98918.0532226562	2	1436816.84375;16628029.55078	0		0		7
nTLLGESLYPLVDQIESEHAAKc	nTLLGESLYPLVDQIESEHAAKc	nTLLGESLYPLVDQIESEHAAKc	AT2G23350.1	AT2G23350.1	| Symbols: PAB4, PABP4 | poly(A) binding protein 4 | chr2:9943209-9946041 FORWARD LENGTH=662	Case	0		0		1	1378294.628906	0		0		0		0		0		1	1055508.351562	0		0		0		2
nGSDRYPPGSYDK(226.078)ARc	nGSDRYPPGSYDK(226.078)ARc	nGSDRYPPGSYDKARc	AT5G04280.1	AT5G04280.1	| Symbols: | RNA-binding (RRM/RBD/RNP motifs) family protein with retrovirus zinc finger-like domain | chr5:1192461-1195413 FORWARD LENGTH=310	Case	0		0		0		0		2	227932.3291016;485780.5322266	0		0		0		0		0		3	434498.390625;824385.8691406;1012293.314453	0		5
nTPGPVIIPKc	nTPGPVIIPKc	nTPGPVIIPKc	AT2G26740.1	AT2G26740.1	| Symbols: ATSEH, SEH | soluble epoxide hydrolase | chr2:11393148-11394257 REVERSE LENGTH=321	Case;Control	0		0		0		0		0		1	1495898.070313	0		0		1	1125642.078125	1	3168525.328125	0		0		3
nTKDNNLLGKc	nTKDNNLLGKc	nTKDNNLLGKc	AT3G09440.1	AT3G09440.1;AT3G09440.2;AT3G12580.1;AT5G02490.1;AT5G02500.1	| Symbols: | Heat shock protein 70 (Hsp 70) family protein | chr3:2903434-2905632 REVERSE LENGTH=649	Case;Control	0		0		1	293237.4599609	0		1	1510895.447266	0		0		0		0		1	1898469.779297	1	4580104.414063	0		4
nEDNAVQDVVDQFFQPVK(242.073)PTLGQIVRc	nEDNAVQDVVDQFFQPVK(242.073)PTLGQIVRc	nEDNAVQDVVDQFFQPVKPTLGQIVRc	AT3G21865.1	AT3G21865.1	| Symbols: PEX22 | peroxin 22 | chr3:7701308-7703218 REVERSE LENGTH=283	Case	1	265933.3183594	0		1	272336.4550781	0		0		0		0		0		1	114890.6582031	0		0		0		3
nLDPAVYGDPTSLITWEIVERc	nLDPAVYGDPTSLITWEIVERc	nLDPAVYGDPTSLITWEIVERc	AT3G45140.1	AT3G45140.1	| Symbols: LOX2, ATLOX2 | lipoxygenase 2 | chr3:16525437-16529233 FORWARD LENGTH=896	Case	0		0		1	284768.34375	0		0		0		0		0		2	154320.5341797;120678.0878906	0		0		0		3
nSLTDEEVNDLQSKc	nSLTDEEVNDLQSKc	nSLTDEEVNDLQSKc	AT3G58140.1	AT3G58140.1	| Symbols: | phenylalanyl-tRNA synthetase class IIc family protein | chr3:21529988-21532386 REVERSE LENGTH=429	Case;Control	0		0		0		0		0		1	352752.1484375	0		0		0		0		1	992773.1640625	0		2
nTYPIFTVRc	nTYPIFTVRc	nTYPIFTVRc	ATCG00570.1	ATCG00570.1	| Symbols: PSBF | photosystem II reaction center protein F | chrC:63942-64061 REVERSE LENGTH=39	Case;Control	1	952044.0410156	1	581720.3769531	0		0		1	2545123.925781	1	961398.4804687	0		0		2	1082026.705078;1086683.09375	1	5555111.234375	1	3555610.5625	1	1695264.976563	9
nDTILSGLQIDPFSGPLRc	nDTILSGLQIDPFSGPLRc	nDTILSGLQIDPFSGPLRc	AT1G18660.1	AT1G18660.1;AT1G18660.2;AT1G18660.3;AT1G18660.4	| Symbols: | zinc finger (C3HC4-type RING finger) family protein | chr1:6421433-6425565 FORWARD LENGTH=486	Case;Control	0		0		1	145139.1494141	0		0		1	63477.705078125	0		0		1	311266.7929687	0		0		1	132931.0273437	4
nIFFHGWFMGPLTEGKYPDIM(15.995)Rc	nIFFHGWFMGPLTEGKYPDIM(15.995)Rc	nIFFHGWFMGPLTEGKYPDIMRc	AT5G26000.1	AT5G26000.1;AT5G26000.2	| Symbols: TGG1, BGLU38 | thioglucoside glucohydrolase 1 | chr5:9079678-9082347 REVERSE LENGTH=541	Case	0		0		1	1050207.732422	0		1	4036904.890625	0		0		0		0		0		1	1763135.015625	0		3
nLNGIALRVPTPNVSVVDLVINVEKKc	nLNGIALRVPTPNVSVVDLVINVEKKc	nLNGIALRVPTPNVSVVDLVINVEKKc	AT1G42970.1	AT1G42970.1	| Symbols: GAPB | glyceraldehyde-3-phosphate dehydrogenase B subunit | chr1:16127552-16129584 FORWARD LENGTH=447	Case	1	845463.8242187	0		1	418966.3867187	0		0		0		0		0		1	1514627.449219	0		1	1750838.84375	0		4
nEAK(226.078)FYGNMFAKc	nEAK(226.078)FYGNMFAKc	nEAKFYGNMFAKc	AT3G25230.1	AT3G25230.1;AT3G25230.2	| Symbols: ROF1, ATFKBP62, FKBP62 | rotamase FKBP 1 | chr3:9188257-9191137 FORWARD LENGTH=551	Case	0		0		0		0		1	2018060.296875	0		0		0		0		0		1	4255100.125	0		2
nADFDSLAPKc	nADFDSLAPKc	nADFDSLAPKc	AT4G37300.1	AT4G37300.1	| Symbols: MEE59 | maternal effect embryo arrest 59 | chr4:17554805-17555498 FORWARD LENGTH=173	Case;Control	1	233873.7753906	0		0		0		0		0		0		1	178305.0336914	0		0		0		1	792580.3261719	3
nGHLTDKADVYSFGVVALEIVHGKc	nGHLTDKADVYSFGVVALEIVHGKc	nGHLTDKADVYSFGVVALEIVHGKc	AT3G14840.2	AT3G14840.2	| Symbols: | Leucine-rich repeat transmembrane protein kinase | chr3:4988271-4993891 FORWARD LENGTH=1020	Case	0		0		0		0		1	1973213.734375	0		0		0		0		0		1	3620743.898438	0		2
nDSYNFLVNWFKRc	nDSYNFLVNWFKRc	nDSYNFLVNWFKRc	AT5G23210.1	AT5G23210.1;AT5G23210.2;AT5G23210.3;AT5G23210.4	| Symbols: SCPL34 | serine carboxypeptidase-like 34 | chr5:7810892-7814837 FORWARD LENGTH=499	Case	0		0		0		0		1	553377.1640625	0		0		0		0		0		1	802348.6484375	0		2
nSIVASGLARc	nSIVASGLARc	nSIVASGLARc	AT3G17390.1	AT3G17390.1	| Symbols: MTO3, SAMS3, MAT4 | S-adenosylmethionine synthetase family protein | chr3:5952484-5953665 REVERSE LENGTH=393	Case;Control	0		0		1	113130.951416	0		0		1	1385205.330078	0		0		1	2224633.6875	0		1	1512435.414063	0		4
nRLTSVFGGAAKPPKc	nRLTSVFGGAAKPPKc	nRLTSVFGGAAKPPKc	AT1G32060.1	AT1G32060.1	| Symbols: PRK | phosphoribulokinase | chr1:11532668-11534406 FORWARD LENGTH=395	Case	3	99599.7236328125;131849.3842773;255254.1938477	0		2	117151.3798828;996252.0644531	0		1	12788712.125	0		1	723267.5800781	0		0		0		0		0		7
nEKYETNPALYGELAK(242.073)GQSPKc	nEKYETNPALYGELAK(242.073)GQSPKc	nEKYETNPALYGELAKGQSPKc	AT5G14740.2	AT3G01500.1;AT3G01500.2;AT3G01500.3;AT5G14740.1;AT5G14740.2;AT5G14740.3;AT5G14740.4;AT5G14740.5	| Symbols: CA2, CA18, BETA CA2 | carbonic anhydrase 2 | chr5:4760536-4762382 FORWARD LENGTH=259	Case;Control	0		1	60054.63671875	0		0		0		0		0		1	50282.912109375	1	5502290.71875	1	4739709.15625	0		0		4
nTLTTLDISRc	nTLTTLDISRc	nTLTTLDISRc	AT1G33590.1	AT1G33590.1	| Symbols: | Leucine-rich repeat (LRR) family protein | chr1:12177788-12179221 FORWARD LENGTH=477	Case;Control	0		1	662026.3222656	0		0		1	1875733.09375	0		0		0		1	2703997.140625	0		0		1	1364988.822266	4
nAAVQFFLKc	nAAVQFFLKc	nAAVQFFLKc	AT1G12270.1	AT1G12270.1	| Symbols: Hop1 | stress-inducible protein, putative | chr1:4172105-4174575 FORWARD LENGTH=572	Case;Control	1	1236244.378906	1	633436.8164063	0		0		0		1	668982.1582031	1	485813.9707031	0		0		0		0		2	1341989.880859;939522.5078125	6
nSSTGQYLDKAEKc	nSSTGQYLDKAEKc	nSSTGQYLDKAEKc	AT1G13930.1	AT1G13930.1;AT1G13930.2;AT1G13930.3	| Symbols: | Involved in response to salt stress. Knockout mutants are hypersensitive to salt stress. | chr1:4761091-4761558 FORWARD LENGTH=155	Case;Control	0		1	2605915.602539	0		0		0		1	5335439.234375	0		1	1761032.097656	0		0		1	5304882.597656	0		4
nM(15.995)GPTILVLSPTRc	nM(15.995)GPTILVLSPTRc	nMGPTILVLSPTRc	AT3G01540.1	AT3G01540.1;AT3G01540.2;AT3G01540.3;AT3G01540.4;AT5G14610.1;AT5G14610.2	| Symbols: DRH1, ATDRH1 | DEAD box RNA helicase 1 | chr3:213077-216142 REVERSE LENGTH=618	Case;Control	0		0		0		1	1515309.820312	0		1	1275197.320313	0		0		1	893285.9726562	0		0		1	906674.2617188	4
nSLELLTNPSAGAGHc	nSLELLTNPSAGAGHc	nSLELLTNPSAGAGHc	AT4G26750.1	AT4G26750.1	| Symbols: | hydroxyproline-rich glycoprotein family protein | chr4:13475848-13478382 REVERSE LENGTH=421	Case;Control	1	186183.7578125	0		0		1	1863304.257813	1	3431808.992187	1	5491832.90625	0		1	63436.4072265625	1	4291909.382813	1	4484859.078125	1	2230623.382812	2	427687.359375;1280581.835938	10
nLAKAEIITWASLEYGKc	nLAKAEIITWASLEYGKc	nLAKAEIITWASLEYGKc	AT4G11260.1	AT4G11260.1	| Symbols: ATSGT1B, ETA3, RPR1, EDM1, SGT1B | phosphatase-related | chr4:6851515-6853719 REVERSE LENGTH=358	Case	0		0		1	1354331.875	0		1	1114530.734375	0		0		0		1	789552.96875	0		1	4549497.5625	0		4
nTIFVANVHFGATKc	nTIFVANVHFGATKc	nTIFVANVHFGATKc	AT3G12640.1	AT3G12640.1	| Symbols: | RNA binding (RRM/RBD/RNP motifs) family protein | chr3:4014455-4017675 FORWARD LENGTH=638	Case	0		0		0		0		1	1576930.605469	0		0		0		1	1421021.679687	0		1	5518479.867187	0		3
nGLVNFNISGSK(226.078)TNPLADIGVDFEAINRRc	nGLVNFNISGSK(226.078)TNPLADIGVDFEAINRRc	nGLVNFNISGSKTNPLADIGVDFEAINRRc	AT2G43160.1	AT2G43160.1;AT2G43160.2;AT2G43160.3	| Symbols: | ENTH/VHS family protein | chr2:17948884-17953267 FORWARD LENGTH=895	Case	0		0		0		0		2	439534.9765625;567175.0761719	0		0		0		1	818242.03125	0		1	1264526.617188	0		4
nNIANMVPPFDKVKc	nNIANMVPPFDKVKc	nNIANMVPPFDKVKc	AT5G14740.2	AT3G01500.1;AT3G01500.2;AT3G01500.3;AT5G14740.1;AT5G14740.2;AT5G14740.3;AT5G14740.4;AT5G14740.5	| Symbols: CA2, CA18, BETA CA2 | carbonic anhydrase 2 | chr5:4760536-4762382 FORWARD LENGTH=259	Case	0		0		0		0		1	3293693.226563	0		0		0		0		0		1	8715415.210938	0		2
nM(15.995)SGSGRENK(242.073)M(15.995)ANLRc	nM(15.995)SGSGRENK(242.073)M(15.995)ANLRc	nMSGSGRENKMANLRc	AT5G55640.1	AT5G55640.1	| Symbols: | unknown protein; Has 30201 Blast hits to 17322 proteins in 780 species: Archae - 12; Bacteria - 1396; Metazoa - 17338; Fungi - 3422; Plants - 5037; Viruses - 0; Other Eukaryotes - 2996 (source: NCBI BLink). | chr5:22533244-22533923 REVERSE LENGTH=149	Case;Control	1	733214.1210938	0		0		0		0		0		0		0		0		1	33436211	0		0		2
nTGQVPDPTSTDNPEFQIVLSIIKc	nTGQVPDPTSTDNPEFQIVLSIIKc	nTGQVPDPTSTDNPEFQIVLSIIKc	AT4G13940.1	AT4G13940.1;AT4G13940.2;AT4G13940.3;AT4G13940.4	| Symbols: HOG1, EMB1395, SAHH1, MEE58, ATSAHH1 | S-adenosyl-L-homocysteine hydrolase | chr4:8054931-8056676 FORWARD LENGTH=485	Case;Control	1	540935.0546875	0		1	120733.765625	0		2	97736.953125;531953.2519531	1	80673.3916015625	0		0		2	603540.2988281;220234.3320313	3	652204.7460938;146774.8125;280817.9101563	1	753155.2910156	2	332611.1660156;152421.4707031	13
nSDSQVFLFLNSKc	nSDSQVFLFLNSKc	nSDSQVFLFLNSKc	AT2G36620.1	AT2G36620.1;AT3G53020.1	| Symbols: RPL24A | ribosomal protein L24 | chr2:15350548-15351819 REVERSE LENGTH=164	Case;Control	0		1	379866.390625	1	673833.9960938	1	866263.8085938	1	1630568.632813	0		0		0		0		0		0		1	865319.9453125	5
nTLLEDVKc	nTLLEDVKc	nTLLEDVKc	AT2G13360.1	AT2G13360.1;AT2G13360.2	| Symbols: AGT, AGT1, SGAT | alanine:glyoxylate aminotransferase | chr2:5539417-5540902 REVERSE LENGTH=401	Case;Control	0		1	305921.2006836	1	1143282.967773	0		2	608119.0390625;194131.8125	1	2059855.957031	0		0		1	783400.7626953	0		1	2894438.898438	0		7
nTSTEYANNVGPSQQDNLPRc	nTSTEYANNVGPSQQDNLPRc	nTSTEYANNVGPSQQDNLPRc	AT4G24680.1	AT4G24680.1	| Symbols: MOS1 | modifier of snc1 | chr4:12733425-12739737 FORWARD LENGTH=1427	Case;Control	0		0		2	124848.0585938;637668.8007812	0		1	46724.416015625	2	677169.8125;358176.7109375	0		0		3	229011.1484375;88517.71875;100284.1611328	1	118827.3828125	1	3748587.3125	1	4536992.9375	11
nNPSSLNLYLK(242.073)DQRVM(15.995)QSLGVLLNVKc	nNPSSLNLYLK(242.073)DQRVM(15.995)QSLGVLLNVKc	nNPSSLNLYLKDQRVMQSLGVLLNVKc	AT1G12270.1	AT1G12270.1	| Symbols: Hop1 | stress-inducible protein, putative | chr1:4172105-4174575 FORWARD LENGTH=572	Case;Control	3	1141260.226563;1735423.546875;1100917.082031	2	113415.0957031;181467.3525391	1	520887.6796875	0		1	390586.9082031	1	220215.9570312	1	10784969.1875	0		2	2779444.039063;2133076.394531	1	2874515.289062	1	2149021.4375	0		13
nLTLPLEKc	nLTLPLEKc	nLTLPLEKc	AT2G44060.1	AT2G44060.1;AT2G44060.2	| Symbols: | Late embryogenesis abundant protein, group 2 | chr2:18226922-18227988 FORWARD LENGTH=325	Case;Control	0		0		0		0		1	295029.8945312	1	1309721.714844	0		0		0		1	2728036.703125	0		2	710614.28125;3526197.037109	5
nFLSLRPTGLAKc	nFLSLRPTGLAKc	nFLSLRPTGLAKc	AT2G25430.1	AT2G25430.1	| Symbols: | epsin N-terminal homology (ENTH) domain-containing protein / clathrin assembly protein-related | chr2:10822716-10824677 FORWARD LENGTH=653	Case	0		0		2	218072.5761719;345178.5986328	0		1	612811.8125	0		0		0		1	2393433.972656	0		1	1656854.515625	0		5
nFLLQEKVc	nFLLQEKVc	nFLLQEKVc	ATCG00120.1	ATCG00120.1	| Symbols: ATPA | ATP synthase subunit alpha | chrC:9938-11461 REVERSE LENGTH=507	Case;Control	0		0		2	510489.6235352;66478.1907958984	1	4728507.210937	0		1	2194797.476563	0		0		1	1228376.734375	1	10999787.25781	0		1	3307845.949219	7
nTKGWEDFPQGRc	nTKGWEDFPQGRc	nTKGWEDFPQGRc	AT2G44160.1	AT2G44160.1	| Symbols: MTHFR2 | methylenetetrahydrofolate reductase 2 | chr2:18262301-18265185 FORWARD LENGTH=594	Case	0		0		1	111000.8314209	0		2	348473.0039062;307586.9350586	0		0		0		2	179106.1982422;267602.9609375	0		2	594380.6953125;4081117.698242	0		7
nAKEFFLGWFMEPLTKc	nAKEFFLGWFMEPLTKc	nAKEFFLGWFMEPLTKc	AT5G25980.1	AT5G25980.1;AT5G25980.2;AT5G25980.3	| Symbols: TGG2, BGLU37 | glucoside glucohydrolase 2 | chr5:9072730-9075143 FORWARD LENGTH=467	Case	0		0		1	623840.78125	0		1	2138899.667969	0		0		0		1	355277.09375	0		1	464949.125	0		4
nLSYLSGVTIM(15.995)EAAARc	nLSYLSGVTIM(15.995)EAAARc	nLSYLSGVTIMEAAARc	AT1G03090.2	AT1G03090.1;AT1G03090.2	| Symbols: MCCA | methylcrotonyl-CoA carboxylase alpha chain, mitochondrial / 3-methylcrotonyl-CoA carboxylase 1 (MCCA) | chr1:739715-743819 FORWARD LENGTH=734	Case;Control	0		0		1	3710397.367187	1	2060472.859375	0		1	651514.1425781	2	356874.2773438;320745.7460937	1	111694.9453125	2	704530.3398438;2288384.859375	1	8914386.945313	1	4980919.289063	2	2795460.359375;1320767.023437	12
nLRPFFSLIPKc	nLRPFFSLIPKc	nLRPFFSLIPKc	AT1G29150.1	AT1G29150.1	| Symbols: ATS9, RPN6 | non-ATPase subunit 9 | chr1:10181240-10182499 FORWARD LENGTH=419	Case	0		0		0		0		1	897445.734375	0		0		0		1	339581.5078125	0		1	668486.0390625	0		3
nYAESFEFVPKc	nYAESFEFVPKc	nYAESFEFVPKc	AT3G03960.1	AT3G03960.1	| Symbols: | TCP-1/cpn60 chaperonin family protein | chr3:1024432-1027604 FORWARD LENGTH=549	Case;Control	0		0		0		0		0		1	966946	0		0		1	3174029.976563	0		0		1	1504916.726563	3
nKFLVQLRc	nKFLVQLRc	nKFLVQLRc	ATCG00120.1	ATCG00120.1	| Symbols: ATPA | ATP synthase subunit alpha | chrC:9938-11461 REVERSE LENGTH=507	Case;Control	1	6886867.480469	0		2	2151745.188477;2577602.790039	1	2917835.966797	1	3431339.535156	0		1	922356.7421875	0		1	2780280.089844	0		0		0		7
nKPEEINKEEYAAFYKc	nKPEEINKEEYAAFYKc	nKPEEINKEEYAAFYKc	AT5G56000.1	AT5G56000.1;AT5G56010.1;AT5G56030.1;AT5G56030.2	| Symbols: Hsp81.4, AtHsp90.4 | HEAT SHOCK PROTEIN 81.4 | chr5:22677602-22680067 REVERSE LENGTH=699	Case	1	136134.6738281	0		1	1669803.796875	0		0		0		0		0		1	353073.7666016	0		1	3789304.625	0		4
nSFGVLIHDQGIALRc	nSFGVLIHDQGIALRc	nSFGVLIHDQGIALRc	AT3G11630.1	AT3G11630.1	| Symbols: | Thioredoxin superfamily protein | chr3:3672189-3673937 FORWARD LENGTH=266	Case;Control	0		1	1092522.078125	2	1008243.667969;430763.453125	0		1	10686706.34375	0		1	1252812.257813	0		1	1246036.785156	0		1	18601880.34375	0		7
nTPIQVYSDFMRc	nTPIQVYSDFMRc	nTPIQVYSDFMRc	AT4G17090.1	AT4G17090.1	| Symbols: CT-BMY, BAM3, BMY8 | chloroplast beta-amylase | chr4:9605266-9607250 REVERSE LENGTH=548	Case;Control	0		1	534235.7890625	0		0		0		0		0		0		1	4243047.570313	0		1	7335685.421875	0		3
nEIKNGRLAM(15.995)FSM(15.995)FGFFVQAIVTGKc	nEIKNGRLAM(15.995)FSM(15.995)FGFFVQAIVTGKc	nEIKNGRLAMFSMFGFFVQAIVTGKc	AT5G54270.1	AT5G54270.1	| Symbols: LHCB3, LHCB3*1 | light-harvesting chlorophyll B-binding protein 3 | chr5:22038424-22039383 FORWARD LENGTH=265	Case	2	906522.6484375;693901.4882812	0		0		0		2	91104.02734375;1544959.414063	0		1	396204.2724609	0		0		0		1	859620.9179688	0		6
nFAGLSEIMEIPVLK(226.078)GEIIM(15.995)PTKKc	nFAGLSEIMEIPVLK(226.078)GEIIM(15.995)PTKKc	nFAGLSEIMEIPVLKGEIIMPTKKc	AT1G75350.1	AT1G75350.1	| Symbols: emb2184 | Ribosomal protein L31 | chr1:28272163-28272687 FORWARD LENGTH=144	Case	0		0		0		0		1	804495.9550781	0		0		0		0		0		1	612305.3222656	0		2
nYLGVQSFIWLPRc	nYLGVQSFIWLPRc	nYLGVQSFIWLPRc	AT5G08170.1	AT5G08170.1	| Symbols: EMB1873, ATAIH | porphyromonas-type peptidyl-arginine deiminase family protein | chr5:2628663-2631047 REVERSE LENGTH=383	Case	0		0		1	138638.8613281	0		0		0		0		0		0		0		1	1471876.695313	0		2
nFLTQSGTFK(242.073)DGDLRVNKc	nFLTQSGTFK(242.073)DGDLRVNKc	nFLTQSGTFKDGDLRVNKc	AT4G26070.2	AT4G26070.1;AT4G26070.2;AT4G26070.3;AT4G29810.1	| Symbols: MEK1, NMAPKK, ATMEK1, MKK1 | MAP kinase/ ERK kinase 1 | chr4:13217797-13219695 FORWARD LENGTH=354	Case;Control	0		1	296126.6835937	1	1616692.367188	0		1	573580.0625	0		0		0		0		0		1	5745550.882813	0		4
nTVVSFGGVSRc	nTVVSFGGVSRc	nTVVSFGGVSRc	AT4G23850.1	AT4G23850.1	| Symbols: LACS4 | AMP-dependent synthetase and ligase family protein | chr4:12403720-12408263 REVERSE LENGTH=666	Case;Control	0		1	245517.9042969	1	1268777.652344	0		1	550422.7128906	1	1783813.923828	0		0		1	1643411.78125	1	6208952.210938	0		0		6
nITITNDK(226.078)GRc	nITITNDK(226.078)GRc	nITITNDKGRc	AT1G56410.1	AT1G56410.1;AT3G09440.1;AT3G09440.2;AT3G12580.1;AT5G02490.1;AT5G02500.1	| Symbols: ERD2, HSP70T-1 | heat shock protein 70 (Hsp 70) family protein | chr1:21117147-21119241 FORWARD LENGTH=617	Case;Control	2	194246.5585938;128668.2539063	1	199077.7949219	1	1220224.929688	0		1	735889.6152344	0		0		0		0		1	20945464.42188	0		0		6
[truncated: 2,891 more rows]

## Sheet: Table S5b
Supplemental Table S5b. IBAQ-based Quantification* of MKK2-ID VS. MKK1-ID.
[truncated: 349 more rows]

## Sheet: Table S5c
Supplemental Table S5c. Total peptides of MKK2-ID VS. MKK1-ID of MS1-based method.
[truncated: 5,700 more rows]

## Sheet: Table S5d
Supplemental Table S5d. MS1-based Quantification* of MKK2-ID VS. MKK1-ID.
[truncated: 87 more rows]

[truncated: 1 more sheets: Table S5e]
