# Supplementary material for: The Quantitative Biotinylproteomics Studies Reveal a WInd-Related Kinase 1 (Raf-Like Kinase 36) Functioning as an Early Signaling Component in Wind-Induced Thigmomorphogenesis and Gravitropism
Source: Mol Cell Proteomics. 2024 Feb 15;23(3):100738. doi: 10.1016/j.mcpro.2024.100738 (PMC10951710; doi:10.1016/j.mcpro.2024.100738)
Supplement: Supplemental Table S6 [file mmc6.xlsx]

## Sheet: Table S6a
Supplemental Table S6a. A table contains all PSMs with q-value <= 0.01 from Col0 background in published papers* .
run_nameI	batch_typeII	experiment_typeIII	scan_numIV	spectrum_mzV	spectrum_massVI	theo_massVII	rtVIII	chargeIX	PeptideX	Modification Free PeptideXI	Label Free PeptideXII	Leading ProteinXIII	Protein GroupXIV	Protein AnnotationXV	Label TypeXVI	Label CountXVII	ScoreXVIII	Delta ScoreXIX	q-ValueXX
Q20181207_02	m3	r1	24140	446.93	1337.77	1337.77	3317	3	nLISHGGSLLNLSKc	nLISHGGSLLNLSKc	nLISHGGSLLNLSKc	AT3G05060.1	AT3G05060.1	| Symbols: | NOP56-like pre RNA processing ribonucleoprotein | chr3:1413174-1415564 REVERSE LENGTH=533	light	17	29.22	29.22	0.000236
Q20181207_02	m3	r1	24366	446.93	1337.77	1337.77	3342	3	nLISHGGSLLNLSKc	nLISHGGSLLNLSKc	nLISHGGSLLNLSKc	AT3G05060.1	AT3G05060.1	| Symbols: | NOP56-like pre RNA processing ribonucleoprotein | chr3:1413174-1415564 REVERSE LENGTH=533	light	17	30.46	30.46	0.00014
Q20181207_03	m3	r1	24934	446.93	1337.77	1337.77	3241	3	nLISHGGSLLNLSKc	nLISHGGSLLNLSKc	nLISHGGSLLNLSKc	AT3G05060.1	AT3G05060.1	| Symbols: | NOP56-like pre RNA processing ribonucleoprotein | chr3:1413174-1415564 REVERSE LENGTH=533	light	17	38.69	38.69	2.7e-05
Q20181207_03	m3	r1	25055	669.892	1337.77	1337.77	3255	2	nLISHGGSLLNLSKc	nLISHGGSLLNLSKc	nLISHGGSLLNLSKc	AT3G05060.1	AT3G05060.1	| Symbols: | NOP56-like pre RNA processing ribonucleoprotein | chr3:1413174-1415564 REVERSE LENGTH=533	light	17	37	37	0.000106
Q20181207_03	m3	r1	25173	446.93	1337.77	1337.77	3266	3	nLISHGGSLLNLSKc	nLISHGGSLLNLSKc	nLISHGGSLLNLSKc	AT3G05060.1	AT3G05060.1	| Symbols: | NOP56-like pre RNA processing ribonucleoprotein | chr3:1413174-1415564 REVERSE LENGTH=533	light	17	15.99	15.99	0.00168
Q20181207_04	m3	r1	24448	446.93	1337.77	1337.77	3231	3	nLISHGGSLLNLSKc	nLISHGGSLLNLSKc	nLISHGGSLLNLSKc	AT3G05060.1	AT3G05060.1	| Symbols: | NOP56-like pre RNA processing ribonucleoprotein | chr3:1413174-1415564 REVERSE LENGTH=533	light	17	25.77	25.77	0.000342
Q20181207_06	m3	r1	24543	446.93	1337.77	1337.77	3191	3	nLISHGGSLLNLSKc	nLISHGGSLLNLSKc	nLISHGGSLLNLSKc	AT3G05060.1	AT3G05060.1	| Symbols: | NOP56-like pre RNA processing ribonucleoprotein | chr3:1413174-1415564 REVERSE LENGTH=533	light	17	25.17	25.17	0.000368
Q20181207_06	m3	r1	24579	669.891	1337.77	1337.77	3195	2	nLISHGGSLLNLSKc	nLISHGGSLLNLSKc	nLISHGGSLLNLSKc	AT3G05060.1	AT3G05060.1	| Symbols: | NOP56-like pre RNA processing ribonucleoprotein | chr3:1413174-1415564 REVERSE LENGTH=533	light	17	27.41	27.41	0.000534
Q20181207_06	m3	r1	24790	446.93	1337.77	1337.77	3217	3	nLISHGGSLLNLSKc	nLISHGGSLLNLSKc	nLISHGGSLLNLSKc	AT3G05060.1	AT3G05060.1	| Symbols: | NOP56-like pre RNA processing ribonucleoprotein | chr3:1413174-1415564 REVERSE LENGTH=533	light	17	19.47	19.47	0.000689
Q20181207_07	m3	r1	25182	446.93	1337.77	1337.77	3176	3	nLISHGGSLLNLSKc	nLISHGGSLLNLSKc	nLISHGGSLLNLSKc	AT3G05060.1	AT3G05060.1	| Symbols: | NOP56-like pre RNA processing ribonucleoprotein | chr3:1413174-1415564 REVERSE LENGTH=533	light	17	26.14	26.14	0.000298
Q20181207_07	m3	r1	25405	446.93	1337.77	1337.77	3200	3	nLISHGGSLLNLSKc	nLISHGGSLLNLSKc	nLISHGGSLLNLSKc	AT3G05060.1	AT3G05060.1	| Symbols: | NOP56-like pre RNA processing ribonucleoprotein | chr3:1413174-1415564 REVERSE LENGTH=533	light	17	25.12	25.12	0.00038
Q20181207_08	m3	r1	23118	446.93	1337.77	1337.77	3190	3	nLISHGGSLLNLSKc	nLISHGGSLLNLSKc	nLISHGGSLLNLSKc	AT3G05060.1	AT3G05060.1	| Symbols: | NOP56-like pre RNA processing ribonucleoprotein | chr3:1413174-1415564 REVERSE LENGTH=533	light	17	29.28	29.28	0.000188
Q20181207_10	m3	r1	24526	446.93	1337.77	1337.77	3196	3	nLISHGGSLLNLSKc	nLISHGGSLLNLSKc	nLISHGGSLLNLSKc	AT3G05060.1	AT3G05060.1	| Symbols: | NOP56-like pre RNA processing ribonucleoprotein | chr3:1413174-1415564 REVERSE LENGTH=533	light	17	38.57	38.57	4.7e-05
Q20181207_10	m3	r1	24529	669.892	1337.77	1337.77	3196	2	nLISHGGSLLNLSKc	nLISHGGSLLNLSKc	nLISHGGSLLNLSKc	AT3G05060.1	AT3G05060.1	| Symbols: | NOP56-like pre RNA processing ribonucleoprotein | chr3:1413174-1415564 REVERSE LENGTH=533	light	17	18	18	0.003661
Q20181207_11	m3	r1	24610	446.93	1337.77	1337.77	3143	3	nLISHGGSLLNLSKc	nLISHGGSLLNLSKc	nLISHGGSLLNLSKc	AT3G05060.1	AT3G05060.1	| Symbols: | NOP56-like pre RNA processing ribonucleoprotein | chr3:1413174-1415564 REVERSE LENGTH=533	light	17	29.93	29.93	0.000236
F9514_Media_alone_mFg_pDEX__Sample6	m2	f2	4393	584.258	1166.5	1166.5	1181	2	nGPQSPSGYSC(57.021)Kc	nGPQSPSGYSCKc	nGPQSPSGYSC(57.021)Kc	AT5G20630.1	AT5G20630.1	| Symbols: GLP3, GLP3A, GLP3B, ATGER3, GER3 | germin 3 | chr5:6975315-6975950 REVERSE LENGTH=211	light	13	30.25	30.25	0.000155
F9515_Media_alone_pFg_pDEX__Sample5	m2	f2	4859	584.257	1166.5	1166.5	878	2	nGPQSPSGYSC(57.021)Kc	nGPQSPSGYSCKc	nGPQSPSGYSC(57.021)Kc	AT5G20630.1	AT5G20630.1	| Symbols: GLP3, GLP3A, GLP3B, ATGER3, GER3 | germin 3 | chr5:6975315-6975950 REVERSE LENGTH=211	light	13	29.61	29.61	0.00038
Q20181207_10	m3	r1	5822	584.259	1166.5	1166.5	1146	2	nGPQSPSGYSC(57.021)Kc	nGPQSPSGYSCKc	nGPQSPSGYSC(57.021)Kc	AT5G20630.1	AT5G20630.1	| Symbols: GLP3, GLP3A, GLP3B, ATGER3, GER3 | germin 3 | chr5:6975315-6975950 REVERSE LENGTH=211	light	13	20.52	20.52	0.000874
F9515_Media_alone_pFg_pDEX__Sample5	m2	f2	34131	946.004	1889.99	1890	4465	2	nGDLGAQIPLEQVPAAQQRc	nGDLGAQIPLEQVPAAQQRc	nGDLGAQIPLEQVPAAQQRc	AT3G22960.1	AT3G22960.1	| Symbols: PKP1, PKP-ALPHA | Pyruvate kinase family protein | chr3:8139369-8141771 FORWARD LENGTH=596	light	25	31.05	31.05	0.000244
Q20181207_03	m3	r1	40613	946.005	1890	1890	4880	2	nGDLGAQIPLEQVPAAQQRc	nGDLGAQIPLEQVPAAQQRc	nGDLGAQIPLEQVPAAQQRc	AT3G22960.1	AT3G22960.1	| Symbols: PKP1, PKP-ALPHA | Pyruvate kinase family protein | chr3:8139369-8141771 FORWARD LENGTH=596	light	25	13.48	13.48	0.003713
Q20181207_06	m3	r1	40684	946.006	1890	1890	4852	2	nGDLGAQIPLEQVPAAQQRc	nGDLGAQIPLEQVPAAQQRc	nGDLGAQIPLEQVPAAQQRc	AT3G22960.1	AT3G22960.1	| Symbols: PKP1, PKP-ALPHA | Pyruvate kinase family protein | chr3:8139369-8141771 FORWARD LENGTH=596	light	25	19.43	19.43	0.001216
Q20181207_07	m3	r1	41440	631.006	1890	1890	4862	3	nGDLGAQIPLEQVPAAQQRc	nGDLGAQIPLEQVPAAQQRc	nGDLGAQIPLEQVPAAQQRc	AT3G22960.1	AT3G22960.1	| Symbols: PKP1, PKP-ALPHA | Pyruvate kinase family protein | chr3:8139369-8141771 FORWARD LENGTH=596	light	25	35.64	35.64	4.7e-05
Q20181207_08	m3	r1	38793	631.006	1890	1890	4868	3	nGDLGAQIPLEQVPAAQQRc	nGDLGAQIPLEQVPAAQQRc	nGDLGAQIPLEQVPAAQQRc	AT3G22960.1	AT3G22960.1	| Symbols: PKP1, PKP-ALPHA | Pyruvate kinase family protein | chr3:8139369-8141771 FORWARD LENGTH=596	light	25	11.88	11.88	0.004148
Q20181207_10	m3	r1	40850	631.007	1890	1890	4874	3	nGDLGAQIPLEQVPAAQQRc	nGDLGAQIPLEQVPAAQQRc	nGDLGAQIPLEQVPAAQQRc	AT3G22960.1	AT3G22960.1	| Symbols: PKP1, PKP-ALPHA | Pyruvate kinase family protein | chr3:8139369-8141771 FORWARD LENGTH=596	light	25	23.78	23.78	0.000571
Q20181207_11	m3	r1	40954	631.007	1890	1890	4830	3	nGDLGAQIPLEQVPAAQQRc	nGDLGAQIPLEQVPAAQQRc	nGDLGAQIPLEQVPAAQQRc	AT3G22960.1	AT3G22960.1	| Symbols: PKP1, PKP-ALPHA | Pyruvate kinase family protein | chr3:8139369-8141771 FORWARD LENGTH=596	light	25	15.06	15.06	0.002586
F9515_Media_alone_pFg_pDEX__Sample5	m2	f2	17353	482.759	963.504	963.503	2543	2	nVLDVYEARc	nVLDVYEARc	nVLDVYEARc	AT2G47730.1	AT2G02930.1;AT2G47730.1;AT4G02520.1	| Symbols: ATGSTF8, ATGSTF5, GST6, GSTF8 | glutathione S-transferase phi 8 | chr2:19558213-19559266 FORWARD LENGTH=263	light	11	28.07	28.07	0.000534
F9515_Media_alone_pFg_pDEX__Sample5	m2	f2	17477	482.758	963.502	963.503	2560	2	nVLDVYEARc	nVLDVYEARc	nVLDVYEARc	AT2G47730.1	AT2G02930.1;AT2G47730.1;AT4G02520.1	| Symbols: ATGSTF8, ATGSTF5, GST6, GSTF8 | glutathione S-transferase phi 8 | chr2:19558213-19559266 FORWARD LENGTH=263	light	11	36.85	36.85	6.6e-05
F9515_Media_alone_pFg_pDEX__Sample5	m2	f2	17599	482.758	963.502	963.503	2575	2	nVLDVYEARc	nVLDVYEARc	nVLDVYEARc	AT2G47730.1	AT2G02930.1;AT2G47730.1;AT4G02520.1	| Symbols: ATGSTF8, ATGSTF5, GST6, GSTF8 | glutathione S-transferase phi 8 | chr2:19558213-19559266 FORWARD LENGTH=263	light	11	38.26	38.26	8.6e-05
Q20181207_02	m3	r1	20846	482.759	963.504	963.503	2957	2	nVLDVYEARc	nVLDVYEARc	nVLDVYEARc	AT2G47730.1	AT2G02930.1;AT2G47730.1;AT4G02520.1	| Symbols: ATGSTF8, ATGSTF5, GST6, GSTF8 | glutathione S-transferase phi 8 | chr2:19558213-19559266 FORWARD LENGTH=263	light	11	38.99	38.99	0.000173
Q20181207_10	m3	r1	21831	482.76	963.505	963.503	2914	2	nVLDVYEARc	nVLDVYEARc	nVLDVYEARc	AT2G47730.1	AT2G02930.1;AT2G47730.1;AT4G02520.1	| Symbols: ATGSTF8, ATGSTF5, GST6, GSTF8 | glutathione S-transferase phi 8 | chr2:19558213-19559266 FORWARD LENGTH=263	light	11	45.04	45.04	2.7e-05
Q20181207_03	m3	r1	43761	402.26	802.506	802.506	5204	2	nLALFALRc	nLALFALRc	nLALFALRc	AT3G62530.1	AT3G62530.1	| Symbols: | ARM repeat superfamily protein | chr3:23132219-23133121 FORWARD LENGTH=221	light	10	33.69	33.69	0.000441
Q20181207_06	m3	r1	43524	402.261	802.507	802.506	5146	2	nLALFALRc	nLALFALRc	nLALFALRc	AT3G62530.1	AT3G62530.1	| Symbols: | ARM repeat superfamily protein | chr3:23132219-23133121 FORWARD LENGTH=221	light	10	37.02	37.02	0.000342
Q20181207_08	m3	r1	41399	402.261	802.507	802.506	5146	2	nLALFALRc	nLALFALRc	nLALFALRc	AT3G62530.1	AT3G62530.1	| Symbols: | ARM repeat superfamily protein | chr3:23132219-23133121 FORWARD LENGTH=221	light	10	40.61	40.61	0.000173
Q20181207_10	m3	r1	42840	402.261	802.507	802.506	5064	2	nLALFALRc	nLALFALRc	nLALFALRc	AT3G62530.1	AT3G62530.1	| Symbols: | ARM repeat superfamily protein | chr3:23132219-23133121 FORWARD LENGTH=221	light	10	48.46	48.46	4.7e-05
Q20181207_03	m3	r1	16092	495.762	1979.02	1979.01	2286	4	nKFLKANC(57.021)QGETLAVADSKc	nKFLKANCQGETLAVADSKc	nKFLKANC(57.021)QGETLAVADSKc	AT3G05060.1	AT3G05060.1	| Symbols: | NOP56-like pre RNA processing ribonucleoprotein | chr3:1413174-1415564 REVERSE LENGTH=533	light	23	32.14	32.14	0.000188
Q20181207_03	m3	r1	16101	660.68	1979.02	1979.01	2287	3	nKFLKANC(57.021)QGETLAVADSKc	nKFLKANCQGETLAVADSKc	nKFLKANC(57.021)QGETLAVADSKc	AT3G05060.1	AT3G05060.1	| Symbols: | NOP56-like pre RNA processing ribonucleoprotein | chr3:1413174-1415564 REVERSE LENGTH=533	light	23	38.47	38.47	4.7e-05
Q20181207_07	m3	r1	16231	495.762	1979.02	1979.01	2227	4	nKFLKANC(57.021)QGETLAVADSKc	nKFLKANCQGETLAVADSKc	nKFLKANC(57.021)QGETLAVADSKc	AT3G05060.1	AT3G05060.1	| Symbols: | NOP56-like pre RNA processing ribonucleoprotein | chr3:1413174-1415564 REVERSE LENGTH=533	light	23	26.61	26.61	0.00039
Q20181207_11	m3	r1	15681	495.762	1979.02	1979.01	2194	4	nKFLKANC(57.021)QGETLAVADSKc	nKFLKANCQGETLAVADSKc	nKFLKANC(57.021)QGETLAVADSKc	AT3G05060.1	AT3G05060.1	| Symbols: | NOP56-like pre RNA processing ribonucleoprotein | chr3:1413174-1415564 REVERSE LENGTH=533	light	23	25	25	0.000402
F9515_Media_alone_pFg_pDEX__Sample5	m2	f2	40854	824.407	1646.8	1646.8	5214	2	nAVLMDLEPGTMDSIRc	nAVLMDLEPGTMDSIRc	nAVLMDLEPGTMDSIRc	AT1G20010.1	AT1G20010.1;AT1G75780.1	| Symbols: TUB5 | tubulin beta-5 chain | chr1:6938033-6940481 REVERSE LENGTH=449	light	18	48.49	48.49	0.002205
Q20181207_02	m3	r1	50500	824.409	1646.8	1646.8	6097	2	nAVLMDLEPGTMDSIRc	nAVLMDLEPGTMDSIRc	nAVLMDLEPGTMDSIRc	AT1G20010.1	AT1G20010.1;AT1G75780.1	| Symbols: TUB5 | tubulin beta-5 chain | chr1:6938033-6940481 REVERSE LENGTH=449	light	18	73.03	73.03	0.00038
Q20181207_02	m3	r1	49061	824.409	1646.8	1646.8	5946	2	nAVLMDLEPGTMDSIRc	nAVLMDLEPGTMDSIRc	nAVLMDLEPGTMDSIRc	AT1G20010.1	AT1G20010.1;AT1G75780.1	| Symbols: TUB5 | tubulin beta-5 chain | chr1:6938033-6940481 REVERSE LENGTH=449	light	18	41.95	41.95	0.004374
Q20181207_03	m3	r1	51450	824.409	1646.8	1646.8	5991	2	nAVLMDLEPGTMDSIRc	nAVLMDLEPGTMDSIRc	nAVLMDLEPGTMDSIRc	AT1G20010.1	AT1G20010.1;AT1G75780.1	| Symbols: TUB5 | tubulin beta-5 chain | chr1:6938033-6940481 REVERSE LENGTH=449	light	18	60.58	60.58	0.000841
Q20181207_03	m3	r1	51466	549.941	1646.8	1646.8	5993	3	nAVLMDLEPGTMDSIRc	nAVLMDLEPGTMDSIRc	nAVLMDLEPGTMDSIRc	AT1G20010.1	AT1G20010.1;AT1G75780.1	| Symbols: TUB5 | tubulin beta-5 chain | chr1:6938033-6940481 REVERSE LENGTH=449	light	18	32.94	32.94	0.002524
Q20181207_03	m3	r1	51708	824.409	1646.8	1646.8	6017	2	nAVLMDLEPGTMDSIRc	nAVLMDLEPGTMDSIRc	nAVLMDLEPGTMDSIRc	AT1G20010.1	AT1G20010.1;AT1G75780.1	| Symbols: TUB5 | tubulin beta-5 chain | chr1:6938033-6940481 REVERSE LENGTH=449	light	18	58.81	58.81	0.001059
Q20181207_04	m3	r1	49181	824.408	1646.8	1646.8	5853	2	nAVLMDLEPGTMDSIRc	nAVLMDLEPGTMDSIRc	nAVLMDLEPGTMDSIRc	AT1G20010.1	AT1G20010.1;AT1G75780.1	| Symbols: TUB5 | tubulin beta-5 chain | chr1:6938033-6940481 REVERSE LENGTH=449	light	18	66.96	66.96	0.000607
Q20181207_04	m3	r1	50612	824.408	1646.8	1646.8	6004	2	nAVLMDLEPGTMDSIRc	nAVLMDLEPGTMDSIRc	nAVLMDLEPGTMDSIRc	AT1G20010.1	AT1G20010.1;AT1G75780.1	| Symbols: TUB5 | tubulin beta-5 chain | chr1:6938033-6940481 REVERSE LENGTH=449	light	18	41.33	41.33	0.00395
Q20181207_06	m3	r1	50209	824.409	1646.8	1646.8	5831	2	nAVLMDLEPGTMDSIRc	nAVLMDLEPGTMDSIRc	nAVLMDLEPGTMDSIRc	AT1G20010.1	AT1G20010.1;AT1G75780.1	| Symbols: TUB5 | tubulin beta-5 chain | chr1:6938033-6940481 REVERSE LENGTH=449	light	18	60.95	60.95	0.001059
Q20181207_06	m3	r1	51446	824.409	1646.8	1646.8	5956	2	nAVLMDLEPGTMDSIRc	nAVLMDLEPGTMDSIRc	nAVLMDLEPGTMDSIRc	AT1G20010.1	AT1G20010.1;AT1G75780.1	| Symbols: TUB5 | tubulin beta-5 chain | chr1:6938033-6940481 REVERSE LENGTH=449	light	18	64.15	64.15	0.000943
Q20181207_06	m3	r1	51696	824.408	1646.8	1646.8	5981	2	nAVLMDLEPGTMDSIRc	nAVLMDLEPGTMDSIRc	nAVLMDLEPGTMDSIRc	AT1G20010.1	AT1G20010.1;AT1G75780.1	| Symbols: TUB5 | tubulin beta-5 chain | chr1:6938033-6940481 REVERSE LENGTH=449	light	18	63.87	63.87	0.00068
Q20181207_07	m3	r1	50788	824.409	1646.8	1646.8	5825	2	nAVLMDLEPGTMDSIRc	nAVLMDLEPGTMDSIRc	nAVLMDLEPGTMDSIRc	AT1G20010.1	AT1G20010.1;AT1G75780.1	| Symbols: TUB5 | tubulin beta-5 chain | chr1:6938033-6940481 REVERSE LENGTH=449	light	18	53.26	53.26	0.001275
Q20181207_07	m3	r1	51978	824.409	1646.8	1646.8	5948	2	nAVLMDLEPGTMDSIRc	nAVLMDLEPGTMDSIRc	nAVLMDLEPGTMDSIRc	AT1G20010.1	AT1G20010.1;AT1G75780.1	| Symbols: TUB5 | tubulin beta-5 chain | chr1:6938033-6940481 REVERSE LENGTH=449	light	18	51.11	51.11	0.002624
Q20181207_07	m3	r1	52002	549.941	1646.8	1646.8	5950	3	nAVLMDLEPGTMDSIRc	nAVLMDLEPGTMDSIRc	nAVLMDLEPGTMDSIRc	AT1G20010.1	AT1G20010.1;AT1G75780.1	| Symbols: TUB5 | tubulin beta-5 chain | chr1:6938033-6940481 REVERSE LENGTH=449	light	18	34.2	34.2	0.002799
Q20181207_07	m3	r1	52228	824.409	1646.8	1646.8	5973	2	nAVLMDLEPGTMDSIRc	nAVLMDLEPGTMDSIRc	nAVLMDLEPGTMDSIRc	AT1G20010.1	AT1G20010.1;AT1G75780.1	| Symbols: TUB5 | tubulin beta-5 chain | chr1:6938033-6940481 REVERSE LENGTH=449	light	18	60.85	60.85	0.001216
Q20181207_08	m3	r1	49464	824.409	1646.8	1646.8	5984	2	nAVLMDLEPGTMDSIRc	nAVLMDLEPGTMDSIRc	nAVLMDLEPGTMDSIRc	AT1G20010.1	AT1G20010.1;AT1G75780.1	| Symbols: TUB5 | tubulin beta-5 chain | chr1:6938033-6940481 REVERSE LENGTH=449	light	18	73.09	73.09	0.000561
Q20181207_08	m3	r1	48017	824.408	1646.8	1646.8	5835	2	nAVLMDLEPGTMDSIRc	nAVLMDLEPGTMDSIRc	nAVLMDLEPGTMDSIRc	AT1G20010.1	AT1G20010.1;AT1G75780.1	| Symbols: TUB5 | tubulin beta-5 chain | chr1:6938033-6940481 REVERSE LENGTH=449	light	18	80.89	80.89	0.000244
Q20181207_10	m3	r1	49747	824.41	1646.81	1646.8	5799	2	nAVLMDLEPGTMDSIRc	nAVLMDLEPGTMDSIRc	nAVLMDLEPGTMDSIRc	AT1G20010.1	AT1G20010.1;AT1G75780.1	| Symbols: TUB5 | tubulin beta-5 chain | chr1:6938033-6940481 REVERSE LENGTH=449	light	18	72.85	72.85	0.00092
Q20181207_10	m3	r1	49812	549.942	1646.81	1646.8	5805	3	nAVLMDLEPGTMDSIRc	nAVLMDLEPGTMDSIRc	nAVLMDLEPGTMDSIRc	AT1G20010.1	AT1G20010.1;AT1G75780.1	| Symbols: TUB5 | tubulin beta-5 chain | chr1:6938033-6940481 REVERSE LENGTH=449	light	18	41.53	41.53	0.004302
Q20181207_10	m3	r1	51080	824.409	1646.8	1646.8	5933	2	nAVLMDLEPGTMDSIRc	nAVLMDLEPGTMDSIRc	nAVLMDLEPGTMDSIRc	AT1G20010.1	AT1G20010.1;AT1G75780.1	| Symbols: TUB5 | tubulin beta-5 chain | chr1:6938033-6940481 REVERSE LENGTH=449	light	18	61.62	61.62	0.001059
Q20181207_10	m3	r1	51084	549.942	1646.8	1646.8	5934	3	nAVLMDLEPGTMDSIRc	nAVLMDLEPGTMDSIRc	nAVLMDLEPGTMDSIRc	AT1G20010.1	AT1G20010.1;AT1G75780.1	| Symbols: TUB5 | tubulin beta-5 chain | chr1:6938033-6940481 REVERSE LENGTH=449	light	18	42.53	42.53	0.002194
Q20181207_10	m3	r1	51343	824.41	1646.81	1646.8	5959	2	nAVLMDLEPGTMDSIRc	nAVLMDLEPGTMDSIRc	nAVLMDLEPGTMDSIRc	AT1G20010.1	AT1G20010.1;AT1G75780.1	| Symbols: TUB5 | tubulin beta-5 chain | chr1:6938033-6940481 REVERSE LENGTH=449	light	18	41.54	41.54	0.009596
Q20181207_11	m3	r1	50311	824.41	1646.8	1646.8	5794	2	nAVLMDLEPGTMDSIRc	nAVLMDLEPGTMDSIRc	nAVLMDLEPGTMDSIRc	AT1G20010.1	AT1G20010.1;AT1G75780.1	| Symbols: TUB5 | tubulin beta-5 chain | chr1:6938033-6940481 REVERSE LENGTH=449	light	18	53.06	53.06	0.001731
Q20181207_11	m3	r1	51620	549.941	1646.8	1646.8	5927	3	nAVLMDLEPGTMDSIRc	nAVLMDLEPGTMDSIRc	nAVLMDLEPGTMDSIRc	AT1G20010.1	AT1G20010.1;AT1G75780.1	| Symbols: TUB5 | tubulin beta-5 chain | chr1:6938033-6940481 REVERSE LENGTH=449	light	18	41.92	41.92	0.001216
Q20181207_11	m3	r1	51816	824.41	1646.8	1646.8	5946	2	nAVLMDLEPGTMDSIRc	nAVLMDLEPGTMDSIRc	nAVLMDLEPGTMDSIRc	AT1G20010.1	AT1G20010.1;AT1G75780.1	| Symbols: TUB5 | tubulin beta-5 chain | chr1:6938033-6940481 REVERSE LENGTH=449	light	18	56.64	56.64	0.002514
Q20181207_02	m3	r1	57448	923.479	1844.94	1844.94	6811	2	nILLLDEATSALDAESERc	nILLLDEATSALDAESERc	nILLLDEATSALDAESERc	AT1G02530.1	AT1G02520.1;AT1G02530.1;AT2G47000.1;AT3G62150.1;AT4G01820.1;AT4G01830.1;AT4G18050.1;AT5G46540.1	| Symbols: PGP12 | P-glycoprotein 12 | chr1:529836-534542 FORWARD LENGTH=1273	light	20	71.83	71.83	2.7e-05
Q20181207_06	m3	r1	59617	615.988	1844.94	1844.94	6783	3	nILLLDEATSALDAESERc	nILLLDEATSALDAESERc	nILLLDEATSALDAESERc	AT1G02530.1	AT1G02520.1;AT1G02530.1;AT2G47000.1;AT3G62150.1;AT4G01820.1;AT4G01830.1;AT4G18050.1;AT5G46540.1	| Symbols: PGP12 | P-glycoprotein 12 | chr1:529836-534542 FORWARD LENGTH=1273	light	20	18.25	18.25	0.00131
Q20181207_02	m3	r1	42813	877.442	1752.87	1752.87	5292	2	nVLVDYYESLTPAGNGRc	nVLVDYYESLTPAGNGRc	nVLVDYYESLTPAGNGRc	AT3G22890.1	AT3G22890.1	| Symbols: APS1 | ATP sulfurylase 1 | chr3:8112837-8114734 FORWARD LENGTH=463	light	20	48.97	48.97	2.7e-05
Q20181207_06	m3	r1	43989	877.442	1752.87	1752.87	5192	2	nVLVDYYESLTPAGNGRc	nVLVDYYESLTPAGNGRc	nVLVDYYESLTPAGNGRc	AT3G22890.1	AT3G22890.1	| Symbols: APS1 | ATP sulfurylase 1 | chr3:8112837-8114734 FORWARD LENGTH=463	light	20	70.05	70.05	2.7e-05
Q20181207_10	m3	r1	42930	585.298	1752.87	1752.87	5074	3	nVLVDYYESLTPAGNGRc	nVLVDYYESLTPAGNGRc	nVLVDYYESLTPAGNGRc	AT3G22890.1	AT3G22890.1	| Symbols: APS1 | ATP sulfurylase 1 | chr3:8112837-8114734 FORWARD LENGTH=463	light	20	15.46	15.46	0.002183
F9515_Media_alone_pFg_pDEX__Sample5	m2	f2	37997	1148.57	2295.12	2295.13	4897	2	nM(15.995)TPTKPMVVETFSEYPPLGRc	nMTPTKPMVVETFSEYPPLGRc	nM(15.995)TPTKPMVVETFSEYPPLGRc	AT1G07920.1	AT1G07920.1;AT1G07930.1;AT1G07930.2;AT1G07940.1;AT1G07940.2;AT5G60390.1;AT5G60390.3	| Symbols: | GTP binding Elongation factor Tu family protein | chr1:2455559-2457001 FORWARD LENGTH=449	light	24	10.57	10.57	0.009431
Q20181207_10	m3	r1	41922	766.052	2295.13	2295.13	4980	3	nM(15.995)TPTKPMVVETFSEYPPLGRc	nMTPTKPMVVETFSEYPPLGRc	nM(15.995)TPTKPMVVETFSEYPPLGRc	AT1G07920.1	AT1G07920.1;AT1G07930.1;AT1G07930.2;AT1G07940.1;AT1G07940.2;AT5G60390.1;AT5G60390.3	| Symbols: | GTP binding Elongation factor Tu family protein | chr1:2455559-2457001 FORWARD LENGTH=449	light	24	68.34	18.04	6.6e-05
Q20181207_02	m3	r1	38674	817.717	2450.13	2450.13	4855	3	nIAEDPEEQDAESVLVLHC(57.021)PDGKc	nIAEDPEEQDAESVLVLHCPDGKc	nIAEDPEEQDAESVLVLHC(57.021)PDGKc	AT2G46280.1	AT2G46280.1;AT2G46280.2;AT2G46280.3	| Symbols: TRIP-1, TIF3I1 | TGF-beta receptor interacting protein 1 | chr2:19003656-19005393 REVERSE LENGTH=328	light	26	52.3	52.3	2.7e-05
Q20181207_03	m3	r1	39766	817.718	2450.13	2450.13	4795	3	nIAEDPEEQDAESVLVLHC(57.021)PDGKc	nIAEDPEEQDAESVLVLHCPDGKc	nIAEDPEEQDAESVLVLHC(57.021)PDGKc	AT2G46280.1	AT2G46280.1;AT2G46280.2;AT2G46280.3	| Symbols: TRIP-1, TIF3I1 | TGF-beta receptor interacting protein 1 | chr2:19003656-19005393 REVERSE LENGTH=328	light	26	78.81	78.81	2.7e-05
Q20181207_04	m3	r1	39121	817.719	2450.13	2450.13	4790	3	nIAEDPEEQDAESVLVLHC(57.021)PDGKc	nIAEDPEEQDAESVLVLHCPDGKc	nIAEDPEEQDAESVLVLHC(57.021)PDGKc	AT2G46280.1	AT2G46280.1;AT2G46280.2;AT2G46280.3	| Symbols: TRIP-1, TIF3I1 | TGF-beta receptor interacting protein 1 | chr2:19003656-19005393 REVERSE LENGTH=328	light	26	21.61	21.61	0.00068
Q20181207_06	m3	r1	39746	817.718	2450.13	2450.13	4759	3	nIAEDPEEQDAESVLVLHC(57.021)PDGKc	nIAEDPEEQDAESVLVLHCPDGKc	nIAEDPEEQDAESVLVLHC(57.021)PDGKc	AT2G46280.1	AT2G46280.1;AT2G46280.2;AT2G46280.3	| Symbols: TRIP-1, TIF3I1 | TGF-beta receptor interacting protein 1 | chr2:19003656-19005393 REVERSE LENGTH=328	light	26	32.92	32.92	0.00014
Q20181207_07	m3	r1	40518	817.719	2450.13	2450.13	4768	3	nIAEDPEEQDAESVLVLHC(57.021)PDGKc	nIAEDPEEQDAESVLVLHCPDGKc	nIAEDPEEQDAESVLVLHC(57.021)PDGKc	AT2G46280.1	AT2G46280.1;AT2G46280.2;AT2G46280.3	| Symbols: TRIP-1, TIF3I1 | TGF-beta receptor interacting protein 1 | chr2:19003656-19005393 REVERSE LENGTH=328	light	26	77.76	77.76	2.7e-05
Q20181207_08	m3	r1	37865	817.718	2450.13	2450.13	4772	3	nIAEDPEEQDAESVLVLHC(57.021)PDGKc	nIAEDPEEQDAESVLVLHCPDGKc	nIAEDPEEQDAESVLVLHC(57.021)PDGKc	AT2G46280.1	AT2G46280.1;AT2G46280.2;AT2G46280.3	| Symbols: TRIP-1, TIF3I1 | TGF-beta receptor interacting protein 1 | chr2:19003656-19005393 REVERSE LENGTH=328	light	26	44.99	44.99	2.7e-05
Q20181207_10	m3	r1	39982	817.719	2450.13	2450.13	4788	3	nIAEDPEEQDAESVLVLHC(57.021)PDGKc	nIAEDPEEQDAESVLVLHCPDGKc	nIAEDPEEQDAESVLVLHC(57.021)PDGKc	AT2G46280.1	AT2G46280.1;AT2G46280.2;AT2G46280.3	| Symbols: TRIP-1, TIF3I1 | TGF-beta receptor interacting protein 1 | chr2:19003656-19005393 REVERSE LENGTH=328	light	26	43.37	43.37	2.7e-05
Q20181207_11	m3	r1	40045	817.72	2450.14	2450.13	4738	3	nIAEDPEEQDAESVLVLHC(57.021)PDGKc	nIAEDPEEQDAESVLVLHCPDGKc	nIAEDPEEQDAESVLVLHC(57.021)PDGKc	AT2G46280.1	AT2G46280.1;AT2G46280.2;AT2G46280.3	| Symbols: TRIP-1, TIF3I1 | TGF-beta receptor interacting protein 1 | chr2:19003656-19005393 REVERSE LENGTH=328	light	26	65.79	65.79	2.7e-05
F9515_Media_alone_pFg_pDEX__Sample5	m2	f2	15720	438.726	1750.87	1750.88	2353	4	nAAHLVDSTNQVGHFQKc	nAAHLVDSTNQVGHFQKc	nAAHLVDSTNQVGHFQKc	AT2G18960.1	AT2G18960.1;AT4G30190.1;AT4G30190.2;AT5G57350.1;AT5G57350.2	| Symbols: AHA1, PMA, OST2, HA1 | H(+)-ATPase 1 | chr2:8221858-8227268 FORWARD LENGTH=949	light	24	28.08	28.08	0.000188
F9515_Media_alone_pFg_pDEX__Sample5	m2	f2	15749	876.444	1750.87	1750.88	2356	2	nAAHLVDSTNQVGHFQKc	nAAHLVDSTNQVGHFQKc	nAAHLVDSTNQVGHFQKc	AT2G18960.1	AT2G18960.1;AT4G30190.1;AT4G30190.2;AT5G57350.1;AT5G57350.2	| Symbols: AHA1, PMA, OST2, HA1 | H(+)-ATPase 1 | chr2:8221858-8227268 FORWARD LENGTH=949	light	24	45.08	45.08	2.7e-05
F9515_Media_alone_pFg_pDEX__Sample5	m2	f2	15840	584.633	1750.88	1750.88	2367	3	nAAHLVDSTNQVGHFQKc	nAAHLVDSTNQVGHFQKc	nAAHLVDSTNQVGHFQKc	AT2G18960.1	AT2G18960.1;AT4G30190.1;AT4G30190.2;AT5G57350.1;AT5G57350.2	| Symbols: AHA1, PMA, OST2, HA1 | H(+)-ATPase 1 | chr2:8221858-8227268 FORWARD LENGTH=949	light	24	53.19	53.19	2.7e-05
F9515_Media_alone_pFg_pDEX__Sample5	m2	f2	15864	438.726	1750.87	1750.88	2369	4	nAAHLVDSTNQVGHFQKc	nAAHLVDSTNQVGHFQKc	nAAHLVDSTNQVGHFQKc	AT2G18960.1	AT2G18960.1;AT4G30190.1;AT4G30190.2;AT5G57350.1;AT5G57350.2	| Symbols: AHA1, PMA, OST2, HA1 | H(+)-ATPase 1 | chr2:8221858-8227268 FORWARD LENGTH=949	light	24	23.59	23.59	0.000255
Q20181207_02	m3	r1	13539	584.633	1750.88	1750.88	2141	3	nAAHLVDSTNQVGHFQKc	nAAHLVDSTNQVGHFQKc	nAAHLVDSTNQVGHFQKc	AT2G18960.1	AT2G18960.1;AT4G30190.1;AT4G30190.2;AT5G57350.1;AT5G57350.2	| Symbols: AHA1, PMA, OST2, HA1 | H(+)-ATPase 1 | chr2:8221858-8227268 FORWARD LENGTH=949	light	24	29.88	29.88	0.000244
Q20181207_03	m3	r1	14135	438.727	1750.88	1750.88	2073	4	nAAHLVDSTNQVGHFQKc	nAAHLVDSTNQVGHFQKc	nAAHLVDSTNQVGHFQKc	AT2G18960.1	AT2G18960.1;AT4G30190.1;AT4G30190.2;AT5G57350.1;AT5G57350.2	| Symbols: AHA1, PMA, OST2, HA1 | H(+)-ATPase 1 | chr2:8221858-8227268 FORWARD LENGTH=949	light	24	19.26	19.26	0.00564
Q20181207_06	m3	r1	13661	438.727	1750.88	1750.88	2042	4	nAAHLVDSTNQVGHFQKc	nAAHLVDSTNQVGHFQKc	nAAHLVDSTNQVGHFQKc	AT2G18960.1	AT2G18960.1;AT4G30190.1;AT4G30190.2;AT5G57350.1;AT5G57350.2	| Symbols: AHA1, PMA, OST2, HA1 | H(+)-ATPase 1 | chr2:8221858-8227268 FORWARD LENGTH=949	light	24	17.56	17.56	0.001691
Q20181207_06	m3	r1	13664	584.634	1750.88	1750.88	2042	3	nAAHLVDSTNQVGHFQKc	nAAHLVDSTNQVGHFQKc	nAAHLVDSTNQVGHFQKc	AT2G18960.1	AT2G18960.1;AT4G30190.1;AT4G30190.2;AT5G57350.1;AT5G57350.2	| Symbols: AHA1, PMA, OST2, HA1 | H(+)-ATPase 1 | chr2:8221858-8227268 FORWARD LENGTH=949	light	24	34.62	34.62	0.000173
Q20181207_07	m3	r1	14272	438.727	1750.88	1750.88	2022	4	nAAHLVDSTNQVGHFQKc	nAAHLVDSTNQVGHFQKc	nAAHLVDSTNQVGHFQKc	AT2G18960.1	AT2G18960.1;AT4G30190.1;AT4G30190.2;AT5G57350.1;AT5G57350.2	| Symbols: AHA1, PMA, OST2, HA1 | H(+)-ATPase 1 | chr2:8221858-8227268 FORWARD LENGTH=949	light	24	28.89	28.89	0.000244
Q20181207_10	m3	r1	13678	438.727	1750.88	1750.88	2045	4	nAAHLVDSTNQVGHFQKc	nAAHLVDSTNQVGHFQKc	nAAHLVDSTNQVGHFQKc	AT2G18960.1	AT2G18960.1;AT4G30190.1;AT4G30190.2;AT5G57350.1;AT5G57350.2	| Symbols: AHA1, PMA, OST2, HA1 | H(+)-ATPase 1 | chr2:8221858-8227268 FORWARD LENGTH=949	light	24	14.99	14.99	0.00728
Q20181207_10	m3	r1	13743	584.633	1750.88	1750.88	2052	3	nAAHLVDSTNQVGHFQKc	nAAHLVDSTNQVGHFQKc	nAAHLVDSTNQVGHFQKc	AT2G18960.1	AT2G18960.1;AT4G30190.1;AT4G30190.2;AT5G57350.1;AT5G57350.2	| Symbols: AHA1, PMA, OST2, HA1 | H(+)-ATPase 1 | chr2:8221858-8227268 FORWARD LENGTH=949	light	24	23.28	23.28	0.002162
Q20181207_11	m3	r1	13644	438.728	1750.88	1750.88	1972	4	nAAHLVDSTNQVGHFQKc	nAAHLVDSTNQVGHFQKc	nAAHLVDSTNQVGHFQKc	AT2G18960.1	AT2G18960.1;AT4G30190.1;AT4G30190.2;AT5G57350.1;AT5G57350.2	| Symbols: AHA1, PMA, OST2, HA1 | H(+)-ATPase 1 | chr2:8221858-8227268 FORWARD LENGTH=949	light	24	22.64	22.64	0.001288
Q20181207_03	m3	r1	25330	482.266	1925.03	1925.03	3282	4	nIGRIEDVTPIPTDSTRRc	nIGRIEDVTPIPTDSTRRc	nIGRIEDVTPIPTDSTRRc	AT2G36160.1	AT2G36160.1;AT3G11510.1;AT3G52580.1	| Symbols: | Ribosomal protein S11 family protein | chr2:15169925-15171159 FORWARD LENGTH=150	light	26	18.07	18.07	0.001118
Q20181207_03	m3	r1	25391	642.686	1925.04	1925.03	3289	3	nIGRIEDVTPIPTDSTRRc	nIGRIEDVTPIPTDSTRRc	nIGRIEDVTPIPTDSTRRc	AT2G36160.1	AT2G36160.1;AT3G11510.1;AT3G52580.1	| Symbols: | Ribosomal protein S11 family protein | chr2:15169925-15171159 FORWARD LENGTH=150	light	26	33.66	33.66	6.6e-05
Q20181207_03	m3	r1	25565	482.266	1925.03	1925.03	3307	4	nIGRIEDVTPIPTDSTRRc	nIGRIEDVTPIPTDSTRRc	nIGRIEDVTPIPTDSTRRc	AT2G36160.1	AT2G36160.1;AT3G11510.1;AT3G52580.1	| Symbols: | Ribosomal protein S11 family protein | chr2:15169925-15171159 FORWARD LENGTH=150	light	26	31.42	31.42	0.000155
Q20181207_04	m3	r1	24862	482.266	1925.04	1925.03	3275	4	nIGRIEDVTPIPTDSTRRc	nIGRIEDVTPIPTDSTRRc	nIGRIEDVTPIPTDSTRRc	AT2G36160.1	AT2G36160.1;AT3G11510.1;AT3G52580.1	| Symbols: | Ribosomal protein S11 family protein | chr2:15169925-15171159 FORWARD LENGTH=150	light	26	18.42	18.42	0.001059
Q20181207_04	m3	r1	24999	642.686	1925.04	1925.03	3290	3	nIGRIEDVTPIPTDSTRRc	nIGRIEDVTPIPTDSTRRc	nIGRIEDVTPIPTDSTRRc	AT2G36160.1	AT2G36160.1;AT3G11510.1;AT3G52580.1	| Symbols: | Ribosomal protein S11 family protein | chr2:15169925-15171159 FORWARD LENGTH=150	light	26	20.74	20.74	0.000667
Q20181207_04	m3	r1	25102	482.267	1925.04	1925.03	3300	4	nIGRIEDVTPIPTDSTRRc	nIGRIEDVTPIPTDSTRRc	nIGRIEDVTPIPTDSTRRc	AT2G36160.1	AT2G36160.1;AT3G11510.1;AT3G52580.1	| Symbols: | Ribosomal protein S11 family protein | chr2:15169925-15171159 FORWARD LENGTH=150	light	26	29.01	29.01	0.000244
Q20181207_07	m3	r1	25909	482.267	1925.04	1925.03	3252	4	nIGRIEDVTPIPTDSTRRc	nIGRIEDVTPIPTDSTRRc	nIGRIEDVTPIPTDSTRRc	AT2G36160.1	AT2G36160.1;AT3G11510.1;AT3G52580.1	| Symbols: | Ribosomal protein S11 family protein | chr2:15169925-15171159 FORWARD LENGTH=150	light	26	22.21	22.21	0.000667
Q20181207_08	m3	r1	23711	482.266	1925.03	1925.03	3253	4	nIGRIEDVTPIPTDSTRRc	nIGRIEDVTPIPTDSTRRc	nIGRIEDVTPIPTDSTRRc	AT2G36160.1	AT2G36160.1;AT3G11510.1;AT3G52580.1	| Symbols: | Ribosomal protein S11 family protein | chr2:15169925-15171159 FORWARD LENGTH=150	light	26	22.99	22.99	0.00038
Q20181207_11	m3	r1	25369	482.267	1925.04	1925.03	3220	4	nIGRIEDVTPIPTDSTRRc	nIGRIEDVTPIPTDSTRRc	nIGRIEDVTPIPTDSTRRc	AT2G36160.1	AT2G36160.1;AT3G11510.1;AT3G52580.1	| Symbols: | Ribosomal protein S11 family protein | chr2:15169925-15171159 FORWARD LENGTH=150	light	26	15.56	15.56	0.003228
Q20181207_11	m3	r1	25393	642.687	1925.04	1925.03	3222	3	nIGRIEDVTPIPTDSTRRc	nIGRIEDVTPIPTDSTRRc	nIGRIEDVTPIPTDSTRRc	AT2G36160.1	AT2G36160.1;AT3G11510.1;AT3G52580.1	| Symbols: | Ribosomal protein S11 family protein | chr2:15169925-15171159 FORWARD LENGTH=150	light	26	36.68	36.68	6.6e-05
Q20181207_11	m3	r1	25612	482.267	1925.04	1925.03	3244	4	nIGRIEDVTPIPTDSTRRc	nIGRIEDVTPIPTDSTRRc	nIGRIEDVTPIPTDSTRRc	AT2G36160.1	AT2G36160.1;AT3G11510.1;AT3G52580.1	| Symbols: | Ribosomal protein S11 family protein | chr2:15169925-15171159 FORWARD LENGTH=150	light	26	20.45	20.45	0.001275
F9515_Media_alone_pFg_pDEX__Sample5	m2	f2	7198	490.717	979.42	979.422	1236	2	nMLSC(57.021)AGADRc	nMLSCAGADRc	nMLSC(57.021)AGADRc	AT1G26910.1	AT1G14320.1;AT1G26910.1;AT1G66580.1	| Symbols: RPL10B | Ribosomal protein L16p/L10e family protein | chr1:9321709-9322813 FORWARD LENGTH=221	light	12	22.62	22.62	0.000874
Q20181207_02	m3	r1	7210	490.719	979.423	979.422	1389	2	nMLSC(57.021)AGADRc	nMLSCAGADRc	nMLSC(57.021)AGADRc	AT1G26910.1	AT1G14320.1;AT1G26910.1;AT1G66580.1	| Symbols: RPL10B | Ribosomal protein L16p/L10e family protein | chr1:9321709-9322813 FORWARD LENGTH=221	light	12	20.84	20.84	0.001698
Q20181207_02	m3	r1	7410	490.719	979.423	979.422	1413	2	nMLSC(57.021)AGADRc	nMLSCAGADRc	nMLSC(57.021)AGADRc	AT1G26910.1	AT1G14320.1;AT1G26910.1;AT1G66580.1	| Symbols: RPL10B | Ribosomal protein L16p/L10e family protein | chr1:9321709-9322813 FORWARD LENGTH=221	light	12	47.84	47.84	2.7e-05
Q20181207_06	m3	r1	7561	490.719	979.423	979.422	1350	2	nMLSC(57.021)AGADRc	nMLSCAGADRc	nMLSC(57.021)AGADRc	AT1G26910.1	AT1G14320.1;AT1G26910.1;AT1G66580.1	| Symbols: RPL10B | Ribosomal protein L16p/L10e family protein | chr1:9321709-9322813 FORWARD LENGTH=221	light	12	55.06	55.06	2.7e-05
Q20181207_10	m3	r1	7762	490.719	979.424	979.422	1381	2	nMLSC(57.021)AGADRc	nMLSCAGADRc	nMLSC(57.021)AGADRc	AT1G26910.1	AT1G14320.1;AT1G26910.1;AT1G66580.1	| Symbols: RPL10B | Ribosomal protein L16p/L10e family protein | chr1:9321709-9322813 FORWARD LENGTH=221	light	12	34.84	34.84	0.000173
Q20181207_11	m3	r1	7717	490.719	979.424	979.422	1323	2	nMLSC(57.021)AGADRc	nMLSCAGADRc	nMLSC(57.021)AGADRc	AT1G26910.1	AT1G14320.1;AT1G26910.1;AT1G66580.1	| Symbols: RPL10B | Ribosomal protein L16p/L10e family protein | chr1:9321709-9322813 FORWARD LENGTH=221	light	12	57.97	57.97	2.7e-05
Q20181207_06	m3	r1	57271	916.468	1830.92	1830.92	6550	2	nVLLLDEATSALDAESERc	nVLLLDEATSALDAESERc	nVLLLDEATSALDAESERc	AT2G47000.1	AT2G47000.1;AT3G62150.1	| Symbols: MDR4, PGP4, ABCB4, ATPGP4 | ATP binding cassette subfamily B4 | chr2:19310008-19314750 REVERSE LENGTH=1286	light	20	14.23	14.23	0.002524
Q20181207_10	m3	r1	57034	916.469	1830.92	1830.92	6542	2	nVLLLDEATSALDAESERc	nVLLLDEATSALDAESERc	nVLLLDEATSALDAESERc	AT2G47000.1	AT2G47000.1;AT3G62150.1	| Symbols: MDR4, PGP4, ABCB4, ATPGP4 | ATP binding cassette subfamily B4 | chr2:19310008-19314750 REVERSE LENGTH=1286	light	20	63.73	63.73	2.7e-05
Q20181207_03	m3	r1	46907	543.627	1627.86	1627.86	5527	3	nVTVSFTPHLMPMIRc	nVTVSFTPHLMPMIRc	nVTVSFTPHLMPMIRc	AT2G19940.1	AT2G19940.1;AT2G19940.2	| Symbols: | oxidoreductases, acting on the aldehyde or oxo group of donors, NAD or NADP as acceptor;copper ion binding | chr2:8613168-8615649 FORWARD LENGTH=401	light	19	50.86	50.86	2.7e-05
Q20181207_11	m3	r1	46486	543.627	1627.86	1627.86	5400	3	nVTVSFTPHLMPMIRc	nVTVSFTPHLMPMIRc	nVTVSFTPHLMPMIRc	AT2G19940.1	AT2G19940.1;AT2G19940.2	| Symbols: | oxidoreductases, acting on the aldehyde or oxo group of donors, NAD or NADP as acceptor;copper ion binding | chr2:8613168-8615649 FORWARD LENGTH=401	light	19	33.29	33.29	8.6e-05
Q20181207_10	m3	r1	24016	609.301	1216.59	1216.58	3143	2	nDPSGAGGYQIPRc	nDPSGAGGYQIPRc	nDPSGAGGYQIPRc	AT3G55360.1	AT3G55360.1	| Symbols: CER10, ECR, ATTSC13, TSC13 | 3-oxo-5-alpha-steroid 4-dehydrogenase family protein | chr3:20521186-20522856 REVERSE LENGTH=310	light	16	64.27	64.27	2.7e-05
Q20181207_11	m3	r1	24128	609.3	1216.59	1216.58	3093	2	nDPSGAGGYQIPRc	nDPSGAGGYQIPRc	nDPSGAGGYQIPRc	AT3G55360.1	AT3G55360.1	| Symbols: CER10, ECR, ATTSC13, TSC13 | 3-oxo-5-alpha-steroid 4-dehydrogenase family protein | chr3:20521186-20522856 REVERSE LENGTH=310	light	16	11.43	11.43	0.007697
Q20181207_03	m3	r1	44504	737.667	2209.98	2209.98	5282	3	nYYGGNEYIDMAETLC(57.021)QKRc	nYYGGNEYIDMAETLCQKRc	nYYGGNEYIDMAETLC(57.021)QKRc	AT4G37930.1	AT4G37930.1;AT5G26780.1;AT5G26780.2;AT5G26780.3	| Symbols: SHM1, STM, SHMT1 | serine transhydroxymethyltransferase 1 | chr4:17831891-17834742 REVERSE LENGTH=517	light	24	68.19	68.19	2.7e-05
Q20181207_04	m3	r1	43769	737.668	2209.98	2209.98	5284	3	nYYGGNEYIDMAETLC(57.021)QKRc	nYYGGNEYIDMAETLCQKRc	nYYGGNEYIDMAETLC(57.021)QKRc	AT4G37930.1	AT4G37930.1;AT5G26780.1;AT5G26780.2;AT5G26780.3	| Symbols: SHM1, STM, SHMT1 | serine transhydroxymethyltransferase 1 | chr4:17831891-17834742 REVERSE LENGTH=517	light	24	63.09	63.09	2.7e-05
Q20181207_07	m3	r1	45060	1106	2209.98	2209.98	5237	2	nYYGGNEYIDMAETLC(57.021)QKRc	nYYGGNEYIDMAETLCQKRc	nYYGGNEYIDMAETLC(57.021)QKRc	AT4G37930.1	AT4G37930.1;AT5G26780.1;AT5G26780.2;AT5G26780.3	| Symbols: SHM1, STM, SHMT1 | serine transhydroxymethyltransferase 1 | chr4:17831891-17834742 REVERSE LENGTH=517	light	24	11.33	11.33	0.007728
Q20181207_07	m3	r1	45071	737.667	2209.98	2209.98	5238	3	nYYGGNEYIDMAETLC(57.021)QKRc	nYYGGNEYIDMAETLCQKRc	nYYGGNEYIDMAETLC(57.021)QKRc	AT4G37930.1	AT4G37930.1;AT5G26780.1;AT5G26780.2;AT5G26780.3	| Symbols: SHM1, STM, SHMT1 | serine transhydroxymethyltransferase 1 | chr4:17831891-17834742 REVERSE LENGTH=517	light	24	108.88	108.88	2.7e-05
Q20181207_08	m3	r1	42461	737.667	2209.98	2209.98	5258	3	nYYGGNEYIDMAETLC(57.021)QKRc	nYYGGNEYIDMAETLCQKRc	nYYGGNEYIDMAETLC(57.021)QKRc	AT4G37930.1	AT4G37930.1;AT5G26780.1;AT5G26780.2;AT5G26780.3	| Symbols: SHM1, STM, SHMT1 | serine transhydroxymethyltransferase 1 | chr4:17831891-17834742 REVERSE LENGTH=517	light	24	73.84	73.84	2.7e-05
Q20181207_02	m3	r1	56787	822.091	2463.25	2463.25	6746	3	nTNDLAGDGTTTSVVLAQGFIAEGVKc	nTNDLAGDGTTTSVVLAQGFIAEGVKc	nTNDLAGDGTTTSVVLAQGFIAEGVKc	AT1G55490.1	AT1G55490.1;AT1G55490.2;AT3G13470.1	| Symbols: CPN60B, LEN1 | chaperonin 60 beta | chr1:20715717-20718673 REVERSE LENGTH=600	light	28	72.82	72.82	2.7e-05
Q20181207_04	m3	r1	57548	822.093	2463.26	2463.25	6724	3	nTNDLAGDGTTTSVVLAQGFIAEGVKc	nTNDLAGDGTTTSVVLAQGFIAEGVKc	nTNDLAGDGTTTSVVLAQGFIAEGVKc	AT1G55490.1	AT1G55490.1;AT1G55490.2;AT3G13470.1	| Symbols: CPN60B, LEN1 | chaperonin 60 beta | chr1:20715717-20718673 REVERSE LENGTH=600	light	28	85.23	85.23	2.7e-05
Q20181207_06	m3	r1	58955	822.092	2463.26	2463.25	6718	3	nTNDLAGDGTTTSVVLAQGFIAEGVKc	nTNDLAGDGTTTSVVLAQGFIAEGVKc	nTNDLAGDGTTTSVVLAQGFIAEGVKc	AT1G55490.1	AT1G55490.1;AT1G55490.2;AT3G13470.1	| Symbols: CPN60B, LEN1 | chaperonin 60 beta | chr1:20715717-20718673 REVERSE LENGTH=600	light	28	95.59	95.59	2.7e-05
Q20181207_07	m3	r1	59387	822.091	2463.25	2463.25	6702	3	nTNDLAGDGTTTSVVLAQGFIAEGVKc	nTNDLAGDGTTTSVVLAQGFIAEGVKc	nTNDLAGDGTTTSVVLAQGFIAEGVKc	AT1G55490.1	AT1G55490.1;AT1G55490.2;AT3G13470.1	| Symbols: CPN60B, LEN1 | chaperonin 60 beta | chr1:20715717-20718673 REVERSE LENGTH=600	light	28	73.59	73.59	2.7e-05
Q20181207_08	m3	r1	56533	822.093	2463.26	2463.25	6721	3	nTNDLAGDGTTTSVVLAQGFIAEGVKc	nTNDLAGDGTTTSVVLAQGFIAEGVKc	nTNDLAGDGTTTSVVLAQGFIAEGVKc	AT1G55490.1	AT1G55490.1;AT1G55490.2;AT3G13470.1	| Symbols: CPN60B, LEN1 | chaperonin 60 beta | chr1:20715717-20718673 REVERSE LENGTH=600	light	28	73.08	73.08	2.7e-05
Q20181207_10	m3	r1	58753	822.093	2463.26	2463.25	6713	3	nTNDLAGDGTTTSVVLAQGFIAEGVKc	nTNDLAGDGTTTSVVLAQGFIAEGVKc	nTNDLAGDGTTTSVVLAQGFIAEGVKc	AT1G55490.1	AT1G55490.1;AT1G55490.2;AT3G13470.1	| Symbols: CPN60B, LEN1 | chaperonin 60 beta | chr1:20715717-20718673 REVERSE LENGTH=600	light	28	64.46	64.46	2.7e-05
Q20181207_10	m3	r1	58755	1232.64	2463.26	2463.25	6713	2	nTNDLAGDGTTTSVVLAQGFIAEGVKc	nTNDLAGDGTTTSVVLAQGFIAEGVKc	nTNDLAGDGTTTSVVLAQGFIAEGVKc	AT1G55490.1	AT1G55490.1;AT1G55490.2;AT3G13470.1	| Symbols: CPN60B, LEN1 | chaperonin 60 beta | chr1:20715717-20718673 REVERSE LENGTH=600	light	28	48.55	48.55	2.7e-05
F9515_Media_alone_pFg_pDEX__Sample5	m2	f2	37418	700.876	1399.74	1399.73	4832	2	nSIITGELPAGWEKc	nSIITGELPAGWEKc	nSIITGELPAGWEKc	AT3G60750.1	AT3G60750.1;AT3G60750.2	| Symbols: | Transketolase | chr3:22454004-22456824 FORWARD LENGTH=741	light	15	46.43	46.43	4.7e-05
F9515_Media_alone_pFg_pDEX__Sample5	m2	f2	37561	700.875	1399.74	1399.73	4848	2	nSIITGELPAGWEKc	nSIITGELPAGWEKc	nSIITGELPAGWEKc	AT3G60750.1	AT3G60750.1;AT3G60750.2	| Symbols: | Transketolase | chr3:22454004-22456824 FORWARD LENGTH=741	light	15	35.15	35.15	0.000244
F9515_Media_alone_pFg_pDEX__Sample5	m2	f2	37706	700.876	1399.74	1399.73	4864	2	nSIITGELPAGWEKc	nSIITGELPAGWEKc	nSIITGELPAGWEKc	AT3G60750.1	AT3G60750.1;AT3G60750.2	| Symbols: | Transketolase | chr3:22454004-22456824 FORWARD LENGTH=741	light	15	29.95	29.95	0.000607
F9515_Media_alone_pFg_pDEX__Sample5	m2	f2	37855	700.876	1399.74	1399.73	4881	2	nSIITGELPAGWEKc	nSIITGELPAGWEKc	nSIITGELPAGWEKc	AT3G60750.1	AT3G60750.1;AT3G60750.2	| Symbols: | Transketolase | chr3:22454004-22456824 FORWARD LENGTH=741	light	15	33.33	33.33	0.00038
Q20181207_02	m3	r1	42913	700.875	1399.74	1399.73	5304	2	nSIITGELPAGWEKc	nSIITGELPAGWEKc	nSIITGELPAGWEKc	AT3G60750.1	AT3G60750.1;AT3G60750.2	| Symbols: | Transketolase | chr3:22454004-22456824 FORWARD LENGTH=741	light	15	25.94	25.94	0.000452
Q20181207_03	m3	r1	43895	700.876	1399.74	1399.73	5217	2	nSIITGELPAGWEKc	nSIITGELPAGWEKc	nSIITGELPAGWEKc	AT3G60750.1	AT3G60750.1;AT3G60750.2	| Symbols: | Transketolase | chr3:22454004-22456824 FORWARD LENGTH=741	light	15	55.65	55.65	2.7e-05
Q20181207_04	m3	r1	43120	700.875	1399.74	1399.73	5212	2	nSIITGELPAGWEKc	nSIITGELPAGWEKc	nSIITGELPAGWEKc	AT3G60750.1	AT3G60750.1;AT3G60750.2	| Symbols: | Transketolase | chr3:22454004-22456824 FORWARD LENGTH=741	light	15	24.92	24.92	0.000534
Q20181207_04	m3	r1	43326	700.876	1399.74	1399.73	5237	2	nSIITGELPAGWEKc	nSIITGELPAGWEKc	nSIITGELPAGWEKc	AT3G60750.1	AT3G60750.1;AT3G60750.2	| Symbols: | Transketolase | chr3:22454004-22456824 FORWARD LENGTH=741	light	15	20.99	20.99	0.003093
Q20181207_06	m3	r1	43849	700.876	1399.74	1399.73	5178	2	nSIITGELPAGWEKc	nSIITGELPAGWEKc	nSIITGELPAGWEKc	AT3G60750.1	AT3G60750.1;AT3G60750.2	| Symbols: | Transketolase | chr3:22454004-22456824 FORWARD LENGTH=741	light	15	35.47	35.47	0.000368
Q20181207_06	m3	r1	43968	467.586	1399.74	1399.73	5190	3	nSIITGELPAGWEKc	nSIITGELPAGWEKc	nSIITGELPAGWEKc	AT3G60750.1	AT3G60750.1;AT3G60750.2	| Symbols: | Transketolase | chr3:22454004-22456824 FORWARD LENGTH=741	light	15	17.73	17.73	0.001024
Q20181207_06	m3	r1	44093	700.876	1399.74	1399.73	5203	2	nSIITGELPAGWEKc	nSIITGELPAGWEKc	nSIITGELPAGWEKc	AT3G60750.1	AT3G60750.1;AT3G60750.2	| Symbols: | Transketolase | chr3:22454004-22456824 FORWARD LENGTH=741	light	15	19.69	19.69	0.006542
Q20181207_07	m3	r1	44471	700.876	1399.74	1399.73	5175	2	nSIITGELPAGWEKc	nSIITGELPAGWEKc	nSIITGELPAGWEKc	AT3G60750.1	AT3G60750.1;AT3G60750.2	| Symbols: | Transketolase | chr3:22454004-22456824 FORWARD LENGTH=741	light	15	50.9	50.9	2.7e-05
Q20181207_08	m3	r1	42049	700.875	1399.74	1399.73	5212	2	nSIITGELPAGWEKc	nSIITGELPAGWEKc	nSIITGELPAGWEKc	AT3G60750.1	AT3G60750.1;AT3G60750.2	| Symbols: | Transketolase | chr3:22454004-22456824 FORWARD LENGTH=741	light	15	35.68	35.68	0.000311
Q20181207_10	m3	r1	42765	700.876	1399.74	1399.73	5057	2	nSIITGELPAGWEKc	nSIITGELPAGWEKc	nSIITGELPAGWEKc	AT3G60750.1	AT3G60750.1;AT3G60750.2	| Symbols: | Transketolase | chr3:22454004-22456824 FORWARD LENGTH=741	light	15	77.95	77.95	2.7e-05
Q20181207_11	m3	r1	44014	700.877	1399.74	1399.73	5144	2	nSIITGELPAGWEKc	nSIITGELPAGWEKc	nSIITGELPAGWEKc	AT3G60750.1	AT3G60750.1;AT3G60750.2	| Symbols: | Transketolase | chr3:22454004-22456824 FORWARD LENGTH=741	light	15	55.89	55.89	2.7e-05
Q20181207_11	m3	r1	44258	700.876	1399.74	1399.73	5169	2	nSIITGELPAGWEKc	nSIITGELPAGWEKc	nSIITGELPAGWEKc	AT3G60750.1	AT3G60750.1;AT3G60750.2	| Symbols: | Transketolase | chr3:22454004-22456824 FORWARD LENGTH=741	light	15	34.54	34.54	0.000284
F9515_Media_alone_pFg_pDEX__Sample5	m2	f2	41090	777.913	1553.81	1553.81	5240	2	nQLSQTLISMAFTSKc	nQLSQTLISMAFTSKc	nQLSQTLISMAFTSKc	AT1G36160.1	AT1G36160.1;AT1G36160.2	| Symbols: ACC1, AT-ACC1, EMB22, GK, PAS3 | acetyl-CoA carboxylase 1 | chr1:13534196-13543773 FORWARD LENGTH=2254	light	17	103.87	103.87	2.7e-05
F9515_Media_alone_pFg_pDEX__Sample5	m2	f2	41232	777.911	1553.81	1553.81	5256	2	nQLSQTLISMAFTSKc	nQLSQTLISMAFTSKc	nQLSQTLISMAFTSKc	AT1G36160.1	AT1G36160.1;AT1G36160.2	| Symbols: ACC1, AT-ACC1, EMB22, GK, PAS3 | acetyl-CoA carboxylase 1 | chr1:13534196-13543773 FORWARD LENGTH=2254	light	17	55.59	55.59	2.7e-05
Q20181207_02	m3	r1	52377	777.915	1553.82	1553.81	6290	2	nQLSQTLISMAFTSKc	nQLSQTLISMAFTSKc	nQLSQTLISMAFTSKc	AT1G36160.1	AT1G36160.1;AT1G36160.2	| Symbols: ACC1, AT-ACC1, EMB22, GK, PAS3 | acetyl-CoA carboxylase 1 | chr1:13534196-13543773 FORWARD LENGTH=2254	light	17	85.18	85.18	2.7e-05
Q20181207_02	m3	r1	52605	777.914	1553.81	1553.81	6314	2	nQLSQTLISMAFTSKc	nQLSQTLISMAFTSKc	nQLSQTLISMAFTSKc	AT1G36160.1	AT1G36160.1;AT1G36160.2	| Symbols: ACC1, AT-ACC1, EMB22, GK, PAS3 | acetyl-CoA carboxylase 1 | chr1:13534196-13543773 FORWARD LENGTH=2254	light	17	87.95	87.95	2.7e-05
Q20181207_03	m3	r1	53368	777.913	1553.81	1553.81	6185	2	nQLSQTLISMAFTSKc	nQLSQTLISMAFTSKc	nQLSQTLISMAFTSKc	AT1G36160.1	AT1G36160.1;AT1G36160.2	| Symbols: ACC1, AT-ACC1, EMB22, GK, PAS3 | acetyl-CoA carboxylase 1 | chr1:13534196-13543773 FORWARD LENGTH=2254	light	17	62.12	62.12	2.7e-05
Q20181207_04	m3	r1	52532	777.913	1553.81	1553.81	6200	2	nQLSQTLISMAFTSKc	nQLSQTLISMAFTSKc	nQLSQTLISMAFTSKc	AT1G36160.1	AT1G36160.1;AT1G36160.2	| Symbols: ACC1, AT-ACC1, EMB22, GK, PAS3 | acetyl-CoA carboxylase 1 | chr1:13534196-13543773 FORWARD LENGTH=2254	light	17	55.3	55.3	2.7e-05
Q20181207_06	m3	r1	53371	777.913	1553.81	1553.81	6147	2	nQLSQTLISMAFTSKc	nQLSQTLISMAFTSKc	nQLSQTLISMAFTSKc	AT1G36160.1	AT1G36160.1;AT1G36160.2	| Symbols: ACC1, AT-ACC1, EMB22, GK, PAS3 | acetyl-CoA carboxylase 1 | chr1:13534196-13543773 FORWARD LENGTH=2254	light	17	77.89	77.89	2.7e-05
Q20181207_06	m3	r1	53589	777.913	1553.81	1553.81	6172	2	nQLSQTLISMAFTSKc	nQLSQTLISMAFTSKc	nQLSQTLISMAFTSKc	AT1G36160.1	AT1G36160.1;AT1G36160.2	| Symbols: ACC1, AT-ACC1, EMB22, GK, PAS3 | acetyl-CoA carboxylase 1 | chr1:13534196-13543773 FORWARD LENGTH=2254	light	17	87.32	87.32	2.7e-05
Q20181207_08	m3	r1	51086	777.915	1553.81	1553.81	6152	2	nQLSQTLISMAFTSKc	nQLSQTLISMAFTSKc	nQLSQTLISMAFTSKc	AT1G36160.1	AT1G36160.1;AT1G36160.2	| Symbols: ACC1, AT-ACC1, EMB22, GK, PAS3 | acetyl-CoA carboxylase 1 | chr1:13534196-13543773 FORWARD LENGTH=2254	light	17	91.88	91.88	2.7e-05
Q20181207_10	m3	r1	53063	777.915	1553.82	1553.81	6133	2	nQLSQTLISMAFTSKc	nQLSQTLISMAFTSKc	nQLSQTLISMAFTSKc	AT1G36160.1	AT1G36160.1;AT1G36160.2	| Symbols: ACC1, AT-ACC1, EMB22, GK, PAS3 | acetyl-CoA carboxylase 1 | chr1:13534196-13543773 FORWARD LENGTH=2254	light	17	93.91	93.91	2.7e-05
Q20181207_11	m3	r1	53294	777.914	1553.81	1553.81	6099	2	nQLSQTLISMAFTSKc	nQLSQTLISMAFTSKc	nQLSQTLISMAFTSKc	AT1G36160.1	AT1G36160.1;AT1G36160.2	| Symbols: ACC1, AT-ACC1, EMB22, GK, PAS3 | acetyl-CoA carboxylase 1 | chr1:13534196-13543773 FORWARD LENGTH=2254	light	17	100.36	100.36	2.7e-05
Q20181207_06	m3	r1	58976	783.909	1565.8	1565.8	6720	2	nEFAAEEISSMVLIKc	nEFAAEEISSMVLIKc	nEFAAEEISSMVLIKc	AT5G02500.1	AT5G02500.1;AT5G02500.2	| Symbols: HSC70-1, HSP70-1, AT-HSC70-1, HSC70 | heat shock cognate protein 70-1 | chr5:554055-556334 REVERSE LENGTH=651	light	15	77.91	77.91	2.7e-05
Q20181207_06	m3	r1	58978	522.942	1565.8	1565.8	6720	3	nEFAAEEISSMVLIKc	nEFAAEEISSMVLIKc	nEFAAEEISSMVLIKc	AT5G02500.1	AT5G02500.1;AT5G02500.2	| Symbols: HSC70-1, HSP70-1, AT-HSC70-1, HSC70 | heat shock cognate protein 70-1 | chr5:554055-556334 REVERSE LENGTH=651	light	15	28.39	28.39	0.000368
Q20181207_10	m3	r1	58691	783.909	1565.8	1565.8	6707	2	nEFAAEEISSMVLIKc	nEFAAEEISSMVLIKc	nEFAAEEISSMVLIKc	AT5G02500.1	AT5G02500.1;AT5G02500.2	| Symbols: HSC70-1, HSP70-1, AT-HSC70-1, HSC70 | heat shock cognate protein 70-1 | chr5:554055-556334 REVERSE LENGTH=651	light	15	75.93	75.93	2.7e-05
F9515_Media_alone_pFg_pDEX__Sample5	m2	f2	47828	668.358	2002.05	2002.05	6026	3	nQGEIEAVVIATGVHTFFGKc	nQGEIEAVVIATGVHTFFGKc	nQGEIEAVVIATGVHTFFGKc	AT2G07560.1	AT2G07560.1;AT2G18960.1;AT3G42640.1;AT3G47950.1;AT3G60330.1;AT3G60330.2;AT4G30190.1;AT4G30190.2;AT5G57350.1;AT5G57350.2	| Symbols: AHA6, HA6 | H(+)-ATPase 6 | chr2:3170394-3173952 REVERSE LENGTH=949	light	23	77.93	77.93	0.000255
F9515_Media_alone_pFg_pDEX__Sample5	m2	f2	47831	1002.03	2002.05	2002.05	6026	2	nQGEIEAVVIATGVHTFFGKc	nQGEIEAVVIATGVHTFFGKc	nQGEIEAVVIATGVHTFFGKc	AT2G07560.1	AT2G07560.1;AT2G18960.1;AT3G42640.1;AT3G47950.1;AT3G60330.1;AT3G60330.2;AT4G30190.1;AT4G30190.2;AT5G57350.1;AT5G57350.2	| Symbols: AHA6, HA6 | H(+)-ATPase 6 | chr2:3170394-3173952 REVERSE LENGTH=949	light	23	75.08	75.08	0.000504
F9515_Media_alone_pFg_pDEX__Sample5	m2	f2	48040	668.358	2002.05	2002.05	6050	3	nQGEIEAVVIATGVHTFFGKc	nQGEIEAVVIATGVHTFFGKc	nQGEIEAVVIATGVHTFFGKc	AT2G07560.1	AT2G07560.1;AT2G18960.1;AT3G42640.1;AT3G47950.1;AT3G60330.1;AT3G60330.2;AT4G30190.1;AT4G30190.2;AT5G57350.1;AT5G57350.2	| Symbols: AHA6, HA6 | H(+)-ATPase 6 | chr2:3170394-3173952 REVERSE LENGTH=949	light	23	52.23	52.23	0.001036
Q20181207_02	m3	r1	58917	668.359	2002.05	2002.05	6955	3	nQGEIEAVVIATGVHTFFGKc	nQGEIEAVVIATGVHTFFGKc	nQGEIEAVVIATGVHTFFGKc	AT2G07560.1	AT2G07560.1;AT2G18960.1;AT3G42640.1;AT3G47950.1;AT3G60330.1;AT3G60330.2;AT4G30190.1;AT4G30190.2;AT5G57350.1;AT5G57350.2	| Symbols: AHA6, HA6 | H(+)-ATPase 6 | chr2:3170394-3173952 REVERSE LENGTH=949	light	23	31.8	31.8	0.006705
Q20181207_03	m3	r1	60681	668.36	2002.06	2002.05	6919	3	nQGEIEAVVIATGVHTFFGKc	nQGEIEAVVIATGVHTFFGKc	nQGEIEAVVIATGVHTFFGKc	AT2G07560.1	AT2G07560.1;AT2G18960.1;AT3G42640.1;AT3G47950.1;AT3G60330.1;AT3G60330.2;AT4G30190.1;AT4G30190.2;AT5G57350.1;AT5G57350.2	| Symbols: AHA6, HA6 | H(+)-ATPase 6 | chr2:3170394-3173952 REVERSE LENGTH=949	light	23	50.48	50.48	0.003143
Q20181207_06	m3	r1	60850	668.359	2002.06	2002.05	6902	3	nQGEIEAVVIATGVHTFFGKc	nQGEIEAVVIATGVHTFFGKc	nQGEIEAVVIATGVHTFFGKc	AT2G07560.1	AT2G07560.1;AT2G18960.1;AT3G42640.1;AT3G47950.1;AT3G60330.1;AT3G60330.2;AT4G30190.1;AT4G30190.2;AT5G57350.1;AT5G57350.2	| Symbols: AHA6, HA6 | H(+)-ATPase 6 | chr2:3170394-3173952 REVERSE LENGTH=949	light	23	80.4	80.4	0.00038
Q20181207_07	m3	r1	61339	668.36	2002.06	2002.05	6891	3	nQGEIEAVVIATGVHTFFGKc	nQGEIEAVVIATGVHTFFGKc	nQGEIEAVVIATGVHTFFGKc	AT2G07560.1	AT2G07560.1;AT2G18960.1;AT3G42640.1;AT3G47950.1;AT3G60330.1;AT3G60330.2;AT4G30190.1;AT4G30190.2;AT5G57350.1;AT5G57350.2	| Symbols: AHA6, HA6 | H(+)-ATPase 6 | chr2:3170394-3173952 REVERSE LENGTH=949	light	23	48.54	48.54	0.003101
Q20181207_10	m3	r1	60683	668.359	2002.06	2002.05	6900	3	nQGEIEAVVIATGVHTFFGKc	nQGEIEAVVIATGVHTFFGKc	nQGEIEAVVIATGVHTFFGKc	AT2G07560.1	AT2G07560.1;AT2G18960.1;AT3G42640.1;AT3G47950.1;AT3G60330.1;AT3G60330.2;AT4G30190.1;AT4G30190.2;AT5G57350.1;AT5G57350.2	| Symbols: AHA6, HA6 | H(+)-ATPase 6 | chr2:3170394-3173952 REVERSE LENGTH=949	light	23	59.33	59.33	0.000689
Q20181207_11	m3	r1	61160	668.36	2002.06	2002.05	6889	3	nQGEIEAVVIATGVHTFFGKc	nQGEIEAVVIATGVHTFFGKc	nQGEIEAVVIATGVHTFFGKc	AT2G07560.1	AT2G07560.1;AT2G18960.1;AT3G42640.1;AT3G47950.1;AT3G60330.1;AT3G60330.2;AT4G30190.1;AT4G30190.2;AT5G57350.1;AT5G57350.2	| Symbols: AHA6, HA6 | H(+)-ATPase 6 | chr2:3170394-3173952 REVERSE LENGTH=949	light	23	40.8	40.8	0.00489
F9515_Media_alone_pFg_pDEX__Sample5	m2	f2	5108	560.803	1119.59	1119.59	906	2	nSTTTGHLIYKc	nSTTTGHLIYKc	nSTTTGHLIYKc	AT1G07920.1	AT1G07920.1;AT1G07930.1;AT1G07930.2;AT1G07940.1;AT1G07940.2;AT5G60390.1;AT5G60390.2;AT5G60390.3	| Symbols: | GTP binding Elongation factor Tu family protein | chr1:2455559-2457001 FORWARD LENGTH=449	light	13	40.33	40.33	4.7e-05
F9515_Media_alone_pFg_pDEX__Sample5	m2	f2	7321	560.804	1119.59	1119.59	1253	2	nSTTTGHLIYKc	nSTTTGHLIYKc	nSTTTGHLIYKc	AT1G07920.1	AT1G07920.1;AT1G07930.1;AT1G07930.2;AT1G07940.1;AT1G07940.2;AT5G60390.1;AT5G60390.2;AT5G60390.3	| Symbols: | GTP binding Elongation factor Tu family protein | chr1:2455559-2457001 FORWARD LENGTH=449	light	13	23.52	23.52	0.000571
F9515_Media_alone_pFg_pDEX__Sample5	m2	f2	7438	560.805	1119.59	1119.59	1269	2	nSTTTGHLIYKc	nSTTTGHLIYKc	nSTTTGHLIYKc	AT1G07920.1	AT1G07920.1;AT1G07930.1;AT1G07930.2;AT1G07940.1;AT1G07940.2;AT5G60390.1;AT5G60390.2;AT5G60390.3	| Symbols: | GTP binding Elongation factor Tu family protein | chr1:2455559-2457001 FORWARD LENGTH=449	light	13	24.77	24.77	0.000607
Q20181207_02	m3	r1	7889	560.805	1119.6	1119.59	1471	2	nSTTTGHLIYKc	nSTTTGHLIYKc	nSTTTGHLIYKc	AT1G07920.1	AT1G07920.1;AT1G07930.1;AT1G07930.2;AT1G07940.1;AT1G07940.2;AT5G60390.1;AT5G60390.2;AT5G60390.3	| Symbols: | GTP binding Elongation factor Tu family protein | chr1:2455559-2457001 FORWARD LENGTH=449	light	13	50.87	50.87	4.7e-05
Q20181207_02	m3	r1	8071	560.805	1119.6	1119.59	1495	2	nSTTTGHLIYKc	nSTTTGHLIYKc	nSTTTGHLIYKc	AT1G07920.1	AT1G07920.1;AT1G07930.1;AT1G07930.2;AT1G07940.1;AT1G07940.2;AT5G60390.1;AT5G60390.2;AT5G60390.3	| Symbols: | GTP binding Elongation factor Tu family protein | chr1:2455559-2457001 FORWARD LENGTH=449	light	13	43.61	43.61	0.00014
Q20181207_02	m3	r1	8249	560.804	1119.59	1119.59	1520	2	nSTTTGHLIYKc	nSTTTGHLIYKc	nSTTTGHLIYKc	AT1G07920.1	AT1G07920.1;AT1G07930.1;AT1G07930.2;AT1G07940.1;AT1G07940.2;AT5G60390.1;AT5G60390.2;AT5G60390.3	| Symbols: | GTP binding Elongation factor Tu family protein | chr1:2455559-2457001 FORWARD LENGTH=449	light	13	37.42	37.42	0.00014
Q20181207_03	m3	r1	8374	560.805	1119.6	1119.59	1414	2	nSTTTGHLIYKc	nSTTTGHLIYKc	nSTTTGHLIYKc	AT1G07920.1	AT1G07920.1;AT1G07930.1;AT1G07930.2;AT1G07940.1;AT1G07940.2;AT5G60390.1;AT5G60390.2;AT5G60390.3	| Symbols: | GTP binding Elongation factor Tu family protein | chr1:2455559-2457001 FORWARD LENGTH=449	light	13	40.8	40.8	0.000188
Q20181207_03	m3	r1	8596	560.805	1119.6	1119.59	1439	2	nSTTTGHLIYKc	nSTTTGHLIYKc	nSTTTGHLIYKc	AT1G07920.1	AT1G07920.1;AT1G07930.1;AT1G07930.2;AT1G07940.1;AT1G07940.2;AT5G60390.1;AT5G60390.2;AT5G60390.3	| Symbols: | GTP binding Elongation factor Tu family protein | chr1:2455559-2457001 FORWARD LENGTH=449	light	13	51.13	51.13	2.7e-05
Q20181207_04	m3	r1	7811	560.805	1119.6	1119.59	1410	2	nSTTTGHLIYKc	nSTTTGHLIYKc	nSTTTGHLIYKc	AT1G07920.1	AT1G07920.1;AT1G07930.1;AT1G07930.2;AT1G07940.1;AT1G07940.2;AT5G60390.1;AT5G60390.2;AT5G60390.3	| Symbols: | GTP binding Elongation factor Tu family protein | chr1:2455559-2457001 FORWARD LENGTH=449	light	13	56.22	56.22	2.7e-05
Q20181207_04	m3	r1	8039	560.804	1119.59	1119.59	1435	2	nSTTTGHLIYKc	nSTTTGHLIYKc	nSTTTGHLIYKc	AT1G07920.1	AT1G07920.1;AT1G07930.1;AT1G07930.2;AT1G07940.1;AT1G07940.2;AT5G60390.1;AT5G60390.2;AT5G60390.3	| Symbols: | GTP binding Elongation factor Tu family protein | chr1:2455559-2457001 FORWARD LENGTH=449	light	13	28.23	28.23	0.000298
Q20181207_06	m3	r1	7830	560.805	1119.59	1119.59	1379	2	nSTTTGHLIYKc	nSTTTGHLIYKc	nSTTTGHLIYKc	AT1G07920.1	AT1G07920.1;AT1G07930.1;AT1G07930.2;AT1G07940.1;AT1G07940.2;AT5G60390.1;AT5G60390.2;AT5G60390.3	| Symbols: | GTP binding Elongation factor Tu family protein | chr1:2455559-2457001 FORWARD LENGTH=449	light	13	63.19	63.19	2.7e-05
Q20181207_07	m3	r1	8329	560.804	1119.59	1119.59	1376	2	nSTTTGHLIYKc	nSTTTGHLIYKc	nSTTTGHLIYKc	AT1G07920.1	AT1G07920.1;AT1G07930.1;AT1G07930.2;AT1G07940.1;AT1G07940.2;AT5G60390.1;AT5G60390.2;AT5G60390.3	| Symbols: | GTP binding Elongation factor Tu family protein | chr1:2455559-2457001 FORWARD LENGTH=449	light	13	51.98	51.98	2.7e-05
Q20181207_08	m3	r1	7202	560.804	1119.59	1119.59	1381	2	nSTTTGHLIYKc	nSTTTGHLIYKc	nSTTTGHLIYKc	AT1G07920.1	AT1G07920.1;AT1G07930.1;AT1G07930.2;AT1G07940.1;AT1G07940.2;AT5G60390.1;AT5G60390.2;AT5G60390.3	| Symbols: | GTP binding Elongation factor Tu family protein | chr1:2455559-2457001 FORWARD LENGTH=449	light	13	53.11	53.11	2.7e-05
Q20181207_08	m3	r1	7395	560.804	1119.59	1119.59	1406	2	nSTTTGHLIYKc	nSTTTGHLIYKc	nSTTTGHLIYKc	AT1G07920.1	AT1G07920.1;AT1G07930.1;AT1G07930.2;AT1G07940.1;AT1G07940.2;AT5G60390.1;AT5G60390.2;AT5G60390.3	| Symbols: | GTP binding Elongation factor Tu family protein | chr1:2455559-2457001 FORWARD LENGTH=449	light	13	26.19	26.19	0.000943
Q20181207_10	m3	r1	8153	560.805	1119.6	1119.59	1426	2	nSTTTGHLIYKc	nSTTTGHLIYKc	nSTTTGHLIYKc	AT1G07920.1	AT1G07920.1;AT1G07930.1;AT1G07930.2;AT1G07940.1;AT1G07940.2;AT5G60390.1;AT5G60390.2;AT5G60390.3	| Symbols: | GTP binding Elongation factor Tu family protein | chr1:2455559-2457001 FORWARD LENGTH=449	light	13	53.5	53.5	2.7e-05
Q20181207_11	m3	r1	7973	560.805	1119.6	1119.59	1352	2	nSTTTGHLIYKc	nSTTTGHLIYKc	nSTTTGHLIYKc	AT1G07920.1	AT1G07920.1;AT1G07930.1;AT1G07930.2;AT1G07940.1;AT1G07940.2;AT5G60390.1;AT5G60390.2;AT5G60390.3	| Symbols: | GTP binding Elongation factor Tu family protein | chr1:2455559-2457001 FORWARD LENGTH=449	light	13	31.45	31.45	0.000598
Q20181207_11	m3	r1	8210	560.805	1119.6	1119.59	1378	2	nSTTTGHLIYKc	nSTTTGHLIYKc	nSTTTGHLIYKc	AT1G07920.1	AT1G07920.1;AT1G07930.1;AT1G07930.2;AT1G07940.1;AT1G07940.2;AT5G60390.1;AT5G60390.2;AT5G60390.3	| Symbols: | GTP binding Elongation factor Tu family protein | chr1:2455559-2457001 FORWARD LENGTH=449	light	13	36.69	36.69	0.000368
F9515_Media_alone_pFg_pDEX__Sample5	m2	f2	15520	967.925	1933.83	1933.83	2330	2	nASAEAAPASGDSDVNMQDAKc	nASAEAAPASGDSDVNMQDAKc	nASAEAAPASGDSDVNMQDAKc	AT1G79920.1	AT1G79920.1;AT1G79920.2	| Symbols: | Heat shock protein 70 (Hsp 70) family protein | chr1:30058935-30062224 REVERSE LENGTH=831	light	23	43.47	43.47	2.7e-05
F9515_Media_alone_pFg_pDEX__Sample5	m2	f2	15666	967.924	1933.83	1933.83	2347	2	nASAEAAPASGDSDVNMQDAKc	nASAEAAPASGDSDVNMQDAKc	nASAEAAPASGDSDVNMQDAKc	AT1G79920.1	AT1G79920.1;AT1G79920.2	| Symbols: | Heat shock protein 70 (Hsp 70) family protein | chr1:30058935-30062224 REVERSE LENGTH=831	light	23	62.39	62.39	2.7e-05
F9515_Media_alone_pFg_pDEX__Sample5	m2	f2	21104	463.734	925.454	925.458	3014	2	nLTMTFEGKc	nLTMTFEGKc	nLTMTFEGKc	AT1G65930.1	AT1G65930.1	| Symbols: cICDH | cytosolic NADP+-dependent isocitrate dehydrogenase | chr1:24539088-24541861 FORWARD LENGTH=410	light	9	33.22	33.22	0.00039
Q20181207_02	m3	r1	23443	463.737	925.459	925.458	3243	2	nLTMTFEGKc	nLTMTFEGKc	nLTMTFEGKc	AT1G65930.1	AT1G65930.1	| Symbols: cICDH | cytosolic NADP+-dependent isocitrate dehydrogenase | chr1:24539088-24541861 FORWARD LENGTH=410	light	9	40.4	40.4	8.6e-05
Q20181207_06	m3	r1	23990	463.736	925.457	925.458	3133	2	nLTMTFEGKc	nLTMTFEGKc	nLTMTFEGKc	AT1G65930.1	AT1G65930.1	| Symbols: cICDH | cytosolic NADP+-dependent isocitrate dehydrogenase | chr1:24539088-24541861 FORWARD LENGTH=410	light	9	46.61	46.61	4.7e-05
Q20181207_10	m3	r1	24105	463.737	925.459	925.458	3152	2	nLTMTFEGKc	nLTMTFEGKc	nLTMTFEGKc	AT1G65930.1	AT1G65930.1	| Symbols: cICDH | cytosolic NADP+-dependent isocitrate dehydrogenase | chr1:24539088-24541861 FORWARD LENGTH=410	light	9	40.42	40.42	0.000155
Q20181207_03	m3	r1	23002	508.792	1015.57	1015.57	3039	2	nTRVEALNTIc	nTRVEALNTIc	nTRVEALNTIc	ATCG00470.1	ATCG00470.1	| Symbols: ATPE | ATP synthase epsilon chain | chrC:52265-52663 REVERSE LENGTH=132	light	13	32.01	32.01	0.000452
Q20181207_04	m3	r1	22673	508.791	1015.57	1015.57	3038	2	nTRVEALNTIc	nTRVEALNTIc	nTRVEALNTIc	ATCG00470.1	ATCG00470.1	| Symbols: ATPE | ATP synthase epsilon chain | chrC:52265-52663 REVERSE LENGTH=132	light	13	26.96	26.96	0.00038
Q20181207_06	m3	r1	22937	508.792	1015.57	1015.57	3023	2	nTRVEALNTIc	nTRVEALNTIc	nTRVEALNTIc	ATCG00470.1	ATCG00470.1	| Symbols: ATPE | ATP synthase epsilon chain | chrC:52265-52663 REVERSE LENGTH=132	light	13	32.69	32.69	0.000358
Q20181207_07	m3	r1	23428	508.791	1015.57	1015.57	2992	2	nTRVEALNTIc	nTRVEALNTIc	nTRVEALNTIc	ATCG00470.1	ATCG00470.1	| Symbols: ATPE | ATP synthase epsilon chain | chrC:52265-52663 REVERSE LENGTH=132	light	13	36.2	36.2	0.000236
Q20181207_08	m3	r1	21707	508.791	1015.57	1015.57	3034	2	nTRVEALNTIc	nTRVEALNTIc	nTRVEALNTIc	ATCG00470.1	ATCG00470.1	| Symbols: ATPE | ATP synthase epsilon chain | chrC:52265-52663 REVERSE LENGTH=132	light	13	20.5	20.5	0.004654
Q20181207_10	m3	r1	22830	508.792	1015.57	1015.57	3019	2	nTRVEALNTIc	nTRVEALNTIc	nTRVEALNTIc	ATCG00470.1	ATCG00470.1	| Symbols: ATPE | ATP synthase epsilon chain | chrC:52265-52663 REVERSE LENGTH=132	light	13	31.58	31.58	0.000311
Q20181207_10	m3	r1	23061	508.792	1015.57	1015.57	3043	2	nTRVEALNTIc	nTRVEALNTIc	nTRVEALNTIc	ATCG00470.1	ATCG00470.1	| Symbols: ATPE | ATP synthase epsilon chain | chrC:52265-52663 REVERSE LENGTH=132	light	13	23.69	23.69	0.001439
Q20181207_11	m3	r1	22936	508.792	1015.57	1015.57	2970	2	nTRVEALNTIc	nTRVEALNTIc	nTRVEALNTIc	ATCG00470.1	ATCG00470.1	| Symbols: ATPE | ATP synthase epsilon chain | chrC:52265-52663 REVERSE LENGTH=132	light	13	36.57	36.57	0.000222
Q20181207_03	m3	r1	56100	696.883	1391.75	1391.75	6466	2	nVVLDMTTLTIMRc	nVVLDMTTLTIMRc	nVVLDMTTLTIMRc	AT5G43010.1	AT1G45000.1;AT1G45000.2;AT5G43010.1	| Symbols: RPT4A | regulatory particle triple-A ATPase 4A | chr5:17248563-17251014 REVERSE LENGTH=399	light	15	47.23	47.23	2.7e-05
Q20181207_04	m3	r1	55019	696.884	1391.75	1391.75	6463	2	nVVLDMTTLTIMRc	nVVLDMTTLTIMRc	nVVLDMTTLTIMRc	AT5G43010.1	AT1G45000.1;AT1G45000.2;AT5G43010.1	| Symbols: RPT4A | regulatory particle triple-A ATPase 4A | chr5:17248563-17251014 REVERSE LENGTH=399	light	15	17.31	17.31	0.002506
Q20181207_06	m3	r1	56162	696.884	1391.75	1391.75	6436	2	nVVLDMTTLTIMRc	nVVLDMTTLTIMRc	nVVLDMTTLTIMRc	AT5G43010.1	AT1G45000.1;AT1G45000.2;AT5G43010.1	| Symbols: RPT4A | regulatory particle triple-A ATPase 4A | chr5:17248563-17251014 REVERSE LENGTH=399	light	15	24.52	24.52	0.000452
Q20181207_07	m3	r1	56648	696.884	1391.75	1391.75	6426	2	nVVLDMTTLTIMRc	nVVLDMTTLTIMRc	nVVLDMTTLTIMRc	AT5G43010.1	AT1G45000.1;AT1G45000.2;AT5G43010.1	| Symbols: RPT4A | regulatory particle triple-A ATPase 4A | chr5:17248563-17251014 REVERSE LENGTH=399	light	15	46.45	46.45	2.7e-05
Q20181207_07	m3	r1	56672	464.924	1391.75	1391.75	6428	3	nVVLDMTTLTIMRc	nVVLDMTTLTIMRc	nVVLDMTTLTIMRc	AT5G43010.1	AT1G45000.1;AT1G45000.2;AT5G43010.1	| Symbols: RPT4A | regulatory particle triple-A ATPase 4A | chr5:17248563-17251014 REVERSE LENGTH=399	light	15	12.5	12.5	0.006896
Q20181207_08	m3	r1	53887	696.884	1391.75	1391.75	6448	2	nVVLDMTTLTIMRc	nVVLDMTTLTIMRc	nVVLDMTTLTIMRc	AT5G43010.1	AT1G45000.1;AT1G45000.2;AT5G43010.1	| Symbols: RPT4A | regulatory particle triple-A ATPase 4A | chr5:17248563-17251014 REVERSE LENGTH=399	light	15	25.39	25.39	0.000504
Q20181207_10	m3	r1	55741	696.885	1391.75	1391.75	6410	2	nVVLDMTTLTIMRc	nVVLDMTTLTIMRc	nVVLDMTTLTIMRc	AT5G43010.1	AT1G45000.1;AT1G45000.2;AT5G43010.1	| Symbols: RPT4A | regulatory particle triple-A ATPase 4A | chr5:17248563-17251014 REVERSE LENGTH=399	light	15	24.52	24.52	0.000632
Q20181207_11	m3	r1	56158	696.885	1391.75	1391.75	6393	2	nVVLDMTTLTIMRc	nVVLDMTTLTIMRc	nVVLDMTTLTIMRc	AT5G43010.1	AT1G45000.1;AT1G45000.2;AT5G43010.1	| Symbols: RPT4A | regulatory particle triple-A ATPase 4A | chr5:17248563-17251014 REVERSE LENGTH=399	light	15	43.57	43.57	2.7e-05
Q20181207_03	m3	r1	51825	672.684	2015.03	2015.03	6029	3	nLAFYDYIGNNPAKGGLFRc	nLAFYDYIGNNPAKGGLFRc	nLAFYDYIGNNPAKGGLFRc	ATCG00680.1	ATCG00680.1	| Symbols: PSBB | photosystem II reaction center protein B | chrC:72371-73897 FORWARD LENGTH=508	light	24	12.21	12.21	0.004728
Q20181207_11	m3	r1	51713	672.684	2015.03	2015.03	5936	3	nLAFYDYIGNNPAKGGLFRc	nLAFYDYIGNNPAKGGLFRc	nLAFYDYIGNNPAKGGLFRc	ATCG00680.1	ATCG00680.1	| Symbols: PSBB | photosystem II reaction center protein B | chrC:72371-73897 FORWARD LENGTH=508	light	24	37.4	37.4	4.7e-05
Q20181207_07	m3	r1	21516	430.576	1288.7	1288.7	2788	3	nFQELTPEKLGKc	nFQELTPEKLGKc	nFQELTPEKLGKc	AT1G24510.1	AT1G24510.1;AT1G24510.2	| Symbols: | TCP-1/cpn60 chaperonin family protein | chr1:8685504-8688101 REVERSE LENGTH=535	light	14	32.26	32.26	0.000173
Q20181207_11	m3	r1	20956	430.575	1288.7	1288.7	2760	3	nFQELTPEKLGKc	nFQELTPEKLGKc	nFQELTPEKLGKc	AT1G24510.1	AT1G24510.1;AT1G24510.2	| Symbols: | TCP-1/cpn60 chaperonin family protein | chr1:8685504-8688101 REVERSE LENGTH=535	light	14	32.4	32.4	0.000441
Q20181207_02	m3	r1	24517	582.61	1744.81	1744.81	3358	3	nFGHNEIDEPSFTQPKc	nFGHNEIDEPSFTQPKc	nFGHNEIDEPSFTQPKc	AT3G55410.1	AT3G55410.1;AT5G65750.1	| Symbols: | 2-oxoglutarate dehydrogenase, E1 component | chr3:20541897-20545728 FORWARD LENGTH=1017	light	20	16.37	16.37	0.000841
Q20181207_03	m3	r1	25353	582.608	1744.8	1744.81	3285	3	nFGHNEIDEPSFTQPKc	nFGHNEIDEPSFTQPKc	nFGHNEIDEPSFTQPKc	AT3G55410.1	AT3G55410.1;AT5G65750.1	| Symbols: | 2-oxoglutarate dehydrogenase, E1 component | chr3:20541897-20545728 FORWARD LENGTH=1017	light	20	30.61	30.61	0.000155
Q20181207_06	m3	r1	25113	582.611	1744.81	1744.81	3249	3	nFGHNEIDEPSFTQPKc	nFGHNEIDEPSFTQPKc	nFGHNEIDEPSFTQPKc	AT3G55410.1	AT3G55410.1;AT5G65750.1	| Symbols: | 2-oxoglutarate dehydrogenase, E1 component | chr3:20541897-20545728 FORWARD LENGTH=1017	light	20	27.78	27.78	0.000255
Q20181207_04	m3	r1	35358	707.871	1413.73	1413.73	4397	2	nYSGALNAYSTIVRc	nYSGALNAYSTIVRc	nYSGALNAYSTIVRc	AT3G54110.1	AT3G54110.1	| Symbols: ATPUMP1, UCP, PUMP1, ATUCP1, UCP1 | plant uncoupling mitochondrial protein 1 | chr3:20038890-20040996 FORWARD LENGTH=306	light	17	10.33	10.33	0.009596
Q20181207_06	m3	r1	35885	707.872	1413.73	1413.73	4365	2	nYSGALNAYSTIVRc	nYSGALNAYSTIVRc	nYSGALNAYSTIVRc	AT3G54110.1	AT3G54110.1	| Symbols: ATPUMP1, UCP, PUMP1, ATUCP1, UCP1 | plant uncoupling mitochondrial protein 1 | chr3:20038890-20040996 FORWARD LENGTH=306	light	17	44.34	44.34	2.7e-05
Q20181207_10	m3	r1	36192	707.872	1413.73	1413.73	4406	2	nYSGALNAYSTIVRc	nYSGALNAYSTIVRc	nYSGALNAYSTIVRc	AT3G54110.1	AT3G54110.1	| Symbols: ATPUMP1, UCP, PUMP1, ATUCP1, UCP1 | plant uncoupling mitochondrial protein 1 | chr3:20038890-20040996 FORWARD LENGTH=306	light	17	40.72	40.72	4.7e-05
Q20181207_06	m3	r1	23030	645.839	1289.66	1289.66	3033	2	nVTLDQSQPFQKc	nVTLDQSQPFQKc	nVTLDQSQPFQKc	AT1G34130.1	AT1G34130.1	| Symbols: STT3B | staurosporin and temperature sensitive 3-like b | chr1:12430000-12432985 FORWARD LENGTH=735	light	15	13.82	13.82	0.009133
Q20181207_10	m3	r1	23261	645.84	1289.67	1289.66	3064	2	nVTLDQSQPFQKc	nVTLDQSQPFQKc	nVTLDQSQPFQKc	AT1G34130.1	AT1G34130.1	| Symbols: STT3B | staurosporin and temperature sensitive 3-like b | chr1:12430000-12432985 FORWARD LENGTH=735	light	15	22.2	22.2	0.001698
Q20181207_03	m3	r1	28962	406.554	1216.64	1216.64	3665	3	nSLRDTIDELRc	nSLRDTIDELRc	nSLRDTIDELRc	AT2G35840.1	AT2G35840.1;AT2G35840.2;AT2G35840.3	| Symbols: | Sucrose-6F-phosphate phosphohydrolase family protein | chr2:15053952-15055776 FORWARD LENGTH=422	light	16	21.64	21.64	0.000874
Q20181207_04	m3	r1	28443	406.555	1216.64	1216.64	3658	3	nSLRDTIDELRc	nSLRDTIDELRc	nSLRDTIDELRc	AT2G35840.1	AT2G35840.1;AT2G35840.2;AT2G35840.3	| Symbols: | Sucrose-6F-phosphate phosphohydrolase family protein | chr2:15053952-15055776 FORWARD LENGTH=422	light	16	25.61	25.61	0.000511
Q20181207_07	m3	r1	29526	406.555	1216.64	1216.64	3628	3	nSLRDTIDELRc	nSLRDTIDELRc	nSLRDTIDELRc	AT2G35840.1	AT2G35840.1;AT2G35840.2;AT2G35840.3	| Symbols: | Sucrose-6F-phosphate phosphohydrolase family protein | chr2:15053952-15055776 FORWARD LENGTH=422	light	16	36.56	36.56	0.000155
Q20181207_08	m3	r1	27235	406.555	1216.64	1216.64	3634	3	nSLRDTIDELRc	nSLRDTIDELRc	nSLRDTIDELRc	AT2G35840.1	AT2G35840.1;AT2G35840.2;AT2G35840.3	| Symbols: | Sucrose-6F-phosphate phosphohydrolase family protein | chr2:15053952-15055776 FORWARD LENGTH=422	light	16	35.52	35.52	0.000222
Q20181207_10	m3	r1	28993	406.555	1216.64	1216.64	3658	3	nSLRDTIDELRc	nSLRDTIDELRc	nSLRDTIDELRc	AT2G35840.1	AT2G35840.1;AT2G35840.2;AT2G35840.3	| Symbols: | Sucrose-6F-phosphate phosphohydrolase family protein | chr2:15053952-15055776 FORWARD LENGTH=422	light	16	24.68	24.68	0.000898
Q20181207_11	m3	r1	28917	406.555	1216.64	1216.64	3585	3	nSLRDTIDELRc	nSLRDTIDELRc	nSLRDTIDELRc	AT2G35840.1	AT2G35840.1;AT2G35840.2;AT2G35840.3	| Symbols: | Sucrose-6F-phosphate phosphohydrolase family protein | chr2:15053952-15055776 FORWARD LENGTH=422	light	16	27.74	27.74	0.00039
Q20181207_03	m3	r1	30221	805.408	1608.8	1608.8	3797	2	nDSGKTEAAAEIVFSGKc	nDSGKTEAAAEIVFSGKc	nDSGKTEAAAEIVFSGKc	AT1G71500.1	AT1G71500.1	| Symbols: | Rieske (2Fe-2S) domain-containing protein | chr1:26936084-26937331 FORWARD LENGTH=287	light	18	19.58	19.58	0.001049
Q20181207_06	m3	r1	30244	537.275	1608.8	1608.8	3779	3	nDSGKTEAAAEIVFSGKc	nDSGKTEAAAEIVFSGKc	nDSGKTEAAAEIVFSGKc	AT1G71500.1	AT1G71500.1	| Symbols: | Rieske (2Fe-2S) domain-containing protein | chr1:26936084-26937331 FORWARD LENGTH=287	light	18	13.16	13.16	0.006415
Q20181207_08	m3	r1	28542	537.274	1608.8	1608.8	3775	3	nDSGKTEAAAEIVFSGKc	nDSGKTEAAAEIVFSGKc	nDSGKTEAAAEIVFSGKc	AT1G71500.1	AT1G71500.1	| Symbols: | Rieske (2Fe-2S) domain-containing protein | chr1:26936084-26937331 FORWARD LENGTH=287	light	18	34.53	34.53	0.000244
Q20181207_10	m3	r1	30304	537.275	1608.8	1608.8	3794	3	nDSGKTEAAAEIVFSGKc	nDSGKTEAAAEIVFSGKc	nDSGKTEAAAEIVFSGKc	AT1G71500.1	AT1G71500.1	| Symbols: | Rieske (2Fe-2S) domain-containing protein | chr1:26936084-26937331 FORWARD LENGTH=287	light	18	31.02	31.02	0.00014
Q20181207_02	m3	r1	48560	879.449	3513.77	3513.76	5892	4	nLAIIDPTSGDQPLYNEDKTVAVTVNGEIYNHKc	nLAIIDPTSGDQPLYNEDKTVAVTVNGEIYNHKc	nLAIIDPTSGDQPLYNEDKTVAVTVNGEIYNHKc	AT5G65010.1	AT5G65010.1;AT5G65010.2	| Symbols: ASN2 | asparagine synthetase 2 | chr5:25969224-25972278 FORWARD LENGTH=578	light	40	43.97	43.97	0.000244
Q20181207_11	m3	r1	49601	879.451	3513.78	3513.76	5723	4	nLAIIDPTSGDQPLYNEDKTVAVTVNGEIYNHKc	nLAIIDPTSGDQPLYNEDKTVAVTVNGEIYNHKc	nLAIIDPTSGDQPLYNEDKTVAVTVNGEIYNHKc	AT5G65010.1	AT5G65010.1;AT5G65010.2	| Symbols: ASN2 | asparagine synthetase 2 | chr5:25969224-25972278 FORWARD LENGTH=578	light	40	36.27	36.27	0.006095
F9515_Media_alone_pFg_pDEX__Sample5	m2	f2	11092	541.776	1081.54	1081.54	1760	2	nTENSVYLTRc	nTENSVYLTRc	nTENSVYLTRc	AT3G48200.1	AT3G48200.1	| Symbols: | unknown protein; FUNCTIONS IN: molecular_function unknown; INVOLVED IN: biological_process unknown; LOCATED IN: endomembrane system; EXPRESSED IN: 21 plant structures; EXPRESSED DURING: 13 growth stages; Has 210 Blast hits to 148 proteins in 42 species: Archae - 0; Bacteria - 118; Metazoa - 0; Fungi - 0; Plants - 48; Viruses - 0; Other Eukaryotes - 44 (source: NCBI BLink). | chr3:178…	light	13	34.83	34.83	0.00014
F9515_Media_alone_pFg_pDEX__Sample5	m2	f2	11262	541.777	1081.54	1081.54	1784	2	nTENSVYLTRc	nTENSVYLTRc	nTENSVYLTRc	AT3G48200.1	AT3G48200.1	| Symbols: | unknown protein; FUNCTIONS IN: molecular_function unknown; INVOLVED IN: biological_process unknown; LOCATED IN: endomembrane system; EXPRESSED IN: 21 plant structures; EXPRESSED DURING: 13 growth stages; Has 210 Blast hits to 148 proteins in 42 species: Archae - 0; Bacteria - 118; Metazoa - 0; Fungi - 0; Plants - 48; Viruses - 0; Other Eukaryotes - 44 (source: NCBI BLink). | chr3:178…	light	13	29.68	29.68	0.000222
Q20181207_03	m3	r1	12445	396.209	1185.6	1185.6	1875	3	nTGFTQFKTEKc	nTGFTQFKTEKc	nTGFTQFKTEKc	AT1G70410.2	AT1G70410.1;AT1G70410.2;AT1G70410.3	| Symbols: ATBCA4, BCA4 | beta carbonic anhydrase 4 | chr1:26534167-26537457 REVERSE LENGTH=280	light	13	27.2	27.2	0.000236
Q20181207_04	m3	r1	12020	396.209	1185.6	1185.6	1878	3	nTGFTQFKTEKc	nTGFTQFKTEKc	nTGFTQFKTEKc	AT1G70410.2	AT1G70410.1;AT1G70410.2;AT1G70410.3	| Symbols: ATBCA4, BCA4 | beta carbonic anhydrase 4 | chr1:26534167-26537457 REVERSE LENGTH=280	light	13	21.96	21.96	0.000452
Q20181207_07	m3	r1	12549	396.209	1185.6	1185.6	1831	3	nTGFTQFKTEKc	nTGFTQFKTEKc	nTGFTQFKTEKc	AT1G70410.2	AT1G70410.1;AT1G70410.2;AT1G70410.3	| Symbols: ATBCA4, BCA4 | beta carbonic anhydrase 4 | chr1:26534167-26537457 REVERSE LENGTH=280	light	13	21.54	21.54	0.000452
Q20181207_11	m3	r1	12149	396.209	1185.6	1185.6	1806	3	nTGFTQFKTEKc	nTGFTQFKTEKc	nTGFTQFKTEKc	AT1G70410.2	AT1G70410.1;AT1G70410.2;AT1G70410.3	| Symbols: ATBCA4, BCA4 | beta carbonic anhydrase 4 | chr1:26534167-26537457 REVERSE LENGTH=280	light	13	32.93	32.93	8.6e-05
F9515_Media_alone_pFg_pDEX__Sample5	m2	f2	16064	704.311	1406.61	1406.61	2391	2	nFDDGVGGDNEVQRc	nFDDGVGGDNEVQRc	nFDDGVGGDNEVQRc	AT1G53750.1	AT1G53750.1	| Symbols: RPT1A | regulatory particle triple-A 1A | chr1:20065921-20068324 REVERSE LENGTH=426	light	18	78.1	78.1	2.7e-05
Q20181207_03	m3	r1	17970	704.311	1406.61	1406.61	2490	2	nFDDGVGGDNEVQRc	nFDDGVGGDNEVQRc	nFDDGVGGDNEVQRc	AT1G53750.1	AT1G53750.1	| Symbols: RPT1A | regulatory particle triple-A 1A | chr1:20065921-20068324 REVERSE LENGTH=426	light	18	38.66	38.66	4.7e-05
Q20181207_06	m3	r1	17837	704.311	1406.61	1406.61	2483	2	nFDDGVGGDNEVQRc	nFDDGVGGDNEVQRc	nFDDGVGGDNEVQRc	AT1G53750.1	AT1G53750.1	| Symbols: RPT1A | regulatory particle triple-A 1A | chr1:20065921-20068324 REVERSE LENGTH=426	light	18	53.36	53.36	2.7e-05
Q20181207_07	m3	r1	18596	704.311	1406.61	1406.61	2473	2	nFDDGVGGDNEVQRc	nFDDGVGGDNEVQRc	nFDDGVGGDNEVQRc	AT1G53750.1	AT1G53750.1	| Symbols: RPT1A | regulatory particle triple-A 1A | chr1:20065921-20068324 REVERSE LENGTH=426	light	18	83.91	83.91	2.7e-05
Q20181207_08	m3	r1	16866	704.311	1406.61	1406.61	2492	2	nFDDGVGGDNEVQRc	nFDDGVGGDNEVQRc	nFDDGVGGDNEVQRc	AT1G53750.1	AT1G53750.1	| Symbols: RPT1A | regulatory particle triple-A 1A | chr1:20065921-20068324 REVERSE LENGTH=426	light	18	57.64	57.64	2.7e-05
Q20181207_10	m3	r1	18083	704.312	1406.61	1406.61	2513	2	nFDDGVGGDNEVQRc	nFDDGVGGDNEVQRc	nFDDGVGGDNEVQRc	AT1G53750.1	AT1G53750.1	| Symbols: RPT1A | regulatory particle triple-A 1A | chr1:20065921-20068324 REVERSE LENGTH=426	light	18	77.82	77.82	2.7e-05
Q20181207_11	m3	r1	18207	704.312	1406.61	1406.61	2459	2	nFDDGVGGDNEVQRc	nFDDGVGGDNEVQRc	nFDDGVGGDNEVQRc	AT1G53750.1	AT1G53750.1	| Symbols: RPT1A | regulatory particle triple-A 1A | chr1:20065921-20068324 REVERSE LENGTH=426	light	18	19.21	19.21	0.001334
Q20181207_02	m3	r1	16129	639.975	1916.9	1916.9	2428	3	nSRTPSSEFVAPSPGNNDRc	nSRTPSSEFVAPSPGNNDRc	nSRTPSSEFVAPSPGNNDRc	AT3G58570.1	AT3G58570.1	| Symbols: | P-loop containing nucleoside triphosphate hydrolases superfamily protein | chr3:21657099-21660352 FORWARD LENGTH=646	light	26	12.94	12.94	0.00565
Q20181207_03	m3	r1	16911	639.974	1916.9	1916.9	2374	3	nSRTPSSEFVAPSPGNNDRc	nSRTPSSEFVAPSPGNNDRc	nSRTPSSEFVAPSPGNNDRc	AT3G58570.1	AT3G58570.1	| Symbols: | P-loop containing nucleoside triphosphate hydrolases superfamily protein | chr3:21657099-21660352 FORWARD LENGTH=646	light	26	19.55	19.55	0.000607
Q20181207_06	m3	r1	16562	639.974	1916.9	1916.9	2351	3	nSRTPSSEFVAPSPGNNDRc	nSRTPSSEFVAPSPGNNDRc	nSRTPSSEFVAPSPGNNDRc	AT3G58570.1	AT3G58570.1	| Symbols: | P-loop containing nucleoside triphosphate hydrolases superfamily protein | chr3:21657099-21660352 FORWARD LENGTH=646	light	26	43.88	43.88	2.7e-05
Q20181207_07	m3	r1	17283	639.974	1916.9	1916.9	2339	3	nSRTPSSEFVAPSPGNNDRc	nSRTPSSEFVAPSPGNNDRc	nSRTPSSEFVAPSPGNNDRc	AT3G58570.1	AT3G58570.1	| Symbols: | P-loop containing nucleoside triphosphate hydrolases superfamily protein | chr3:21657099-21660352 FORWARD LENGTH=646	light	26	37.16	37.16	4.7e-05
Q20181207_08	m3	r1	15621	639.975	1916.9	1916.9	2355	3	nSRTPSSEFVAPSPGNNDRc	nSRTPSSEFVAPSPGNNDRc	nSRTPSSEFVAPSPGNNDRc	AT3G58570.1	AT3G58570.1	| Symbols: | P-loop containing nucleoside triphosphate hydrolases superfamily protein | chr3:21657099-21660352 FORWARD LENGTH=646	light	26	21.25	21.25	0.000667
Q20181207_02	m3	r1	43920	707.835	1413.66	1413.65	5412	2	nDIDSFTQQFASRc	nDIDSFTQQFASRc	nDIDSFTQQFASRc	ATMG00510.1	ATMG00510.1	| Symbols: NAD7 | NADH dehydrogenase subunit 7 | chrM:132071-138153 FORWARD LENGTH=394	light	17	28.26	28.26	0.000452
Q20181207_04	m3	r1	44461	707.834	1413.65	1413.65	5360	2	nDIDSFTQQFASRc	nDIDSFTQQFASRc	nDIDSFTQQFASRc	ATMG00510.1	ATMG00510.1	| Symbols: NAD7 | NADH dehydrogenase subunit 7 | chrM:132071-138153 FORWARD LENGTH=394	light	17	20	20	0.000887
Q20181207_06	m3	r1	45294	707.833	1413.65	1413.65	5331	2	nDIDSFTQQFASRc	nDIDSFTQQFASRc	nDIDSFTQQFASRc	ATMG00510.1	ATMG00510.1	| Symbols: NAD7 | NADH dehydrogenase subunit 7 | chrM:132071-138153 FORWARD LENGTH=394	light	17	79.24	79.24	2.7e-05
Q20181207_10	m3	r1	45038	707.835	1413.66	1413.65	5316	2	nDIDSFTQQFASRc	nDIDSFTQQFASRc	nDIDSFTQQFASRc	ATMG00510.1	ATMG00510.1	| Symbols: NAD7 | NADH dehydrogenase subunit 7 | chrM:132071-138153 FORWARD LENGTH=394	light	17	32.72	32.72	0.000244
Q20181207_03	m3	r1	32939	541.322	1080.63	1080.63	4085	2	nELAAIGPALARc	nELAAIGPALARc	nELAAIGPALARc	AT3G13300.1	AT3G13300.1;AT3G13300.2	| Symbols: VCS | Transducin/WD40 repeat-like superfamily protein | chr3:4304085-4309949 FORWARD LENGTH=1344	light	14	44.82	44.82	2.7e-05
Q20181207_04	m3	r1	32279	541.322	1080.63	1080.63	4073	2	nELAAIGPALARc	nELAAIGPALARc	nELAAIGPALARc	AT3G13300.1	AT3G13300.1;AT3G13300.2	| Symbols: VCS | Transducin/WD40 repeat-like superfamily protein | chr3:4304085-4309949 FORWARD LENGTH=1344	light	14	44.83	44.83	2.7e-05
Q20181207_06	m3	r1	32861	541.322	1080.63	1080.63	4055	2	nELAAIGPALARc	nELAAIGPALARc	nELAAIGPALARc	AT3G13300.1	AT3G13300.1;AT3G13300.2	| Symbols: VCS | Transducin/WD40 repeat-like superfamily protein | chr3:4304085-4309949 FORWARD LENGTH=1344	light	14	36.99	36.99	6.6e-05
Q20181207_10	m3	r1	33092	541.323	1080.63	1080.63	4088	2	nELAAIGPALARc	nELAAIGPALARc	nELAAIGPALARc	AT3G13300.1	AT3G13300.1;AT3G13300.2	| Symbols: VCS | Transducin/WD40 repeat-like superfamily protein | chr3:4304085-4309949 FORWARD LENGTH=1344	light	14	33.86	33.86	0.000222
F9515_Media_alone_pFg_pDEX__Sample5	m2	f2	21069	607.851	1213.69	1213.69	3010	2	nVVVLTAEEVQKc	nVVVLTAEEVQKc	nVVVLTAEEVQKc	AT1G72150.1	AT1G72150.1	| Symbols: PATL1 | PATELLIN 1 | chr1:27148558-27150652 FORWARD LENGTH=573	light	13	45.24	45.24	2.7e-05
F9515_Media_alone_pFg_pDEX__Sample5	m2	f2	21218	607.851	1213.69	1213.69	3028	2	nVVVLTAEEVQKc	nVVVLTAEEVQKc	nVVVLTAEEVQKc	AT1G72150.1	AT1G72150.1	| Symbols: PATL1 | PATELLIN 1 | chr1:27148558-27150652 FORWARD LENGTH=573	light	13	33.71	33.71	0.000255
F9515_Media_alone_pFg_pDEX__Sample5	m2	f2	21365	607.852	1213.69	1213.69	3045	2	nVVVLTAEEVQKc	nVVVLTAEEVQKc	nVVVLTAEEVQKc	AT1G72150.1	AT1G72150.1	| Symbols: PATL1 | PATELLIN 1 | chr1:27148558-27150652 FORWARD LENGTH=573	light	13	30.87	30.87	0.000244
F9515_Media_alone_pFg_pDEX__Sample5	m2	f2	21547	607.853	1213.69	1213.69	3065	2	nVVVLTAEEVQKc	nVVVLTAEEVQKc	nVVVLTAEEVQKc	AT1G72150.1	AT1G72150.1	| Symbols: PATL1 | PATELLIN 1 | chr1:27148558-27150652 FORWARD LENGTH=573	light	13	23.74	23.74	0.00049
Q20181207_02	m3	r1	23536	607.854	1213.69	1213.69	3253	2	nVVVLTAEEVQKc	nVVVLTAEEVQKc	nVVVLTAEEVQKc	AT1G72150.1	AT1G72150.1	| Symbols: PATL1 | PATELLIN 1 | chr1:27148558-27150652 FORWARD LENGTH=573	light	13	48.94	48.94	2.7e-05
Q20181207_06	m3	r1	24303	607.853	1213.69	1213.69	3166	2	nVVVLTAEEVQKc	nVVVLTAEEVQKc	nVVVLTAEEVQKc	AT1G72150.1	AT1G72150.1	| Symbols: PATL1 | PATELLIN 1 | chr1:27148558-27150652 FORWARD LENGTH=573	light	13	62.45	62.45	2.7e-05
Q20181207_10	m3	r1	24406	607.853	1213.69	1213.69	3184	2	nVVVLTAEEVQKc	nVVVLTAEEVQKc	nVVVLTAEEVQKc	AT1G72150.1	AT1G72150.1	| Symbols: PATL1 | PATELLIN 1 | chr1:27148558-27150652 FORWARD LENGTH=573	light	13	58.38	58.38	2.7e-05
F9515_Media_alone_pFg_pDEX__Sample5	m2	f2	30028	526.27	1050.52	1050.52	4007	2	nSEFEGLLEKc	nSEFEGLLEKc	nSEFEGLLEKc	AT2G30110.1	AT2G30110.1;AT5G06460.1	| Symbols: ATUBA1, MOS5, UBA1 | ubiquitin-activating enzyme 1 | chr2:12852632-12857369 REVERSE LENGTH=1080	light	10	21.85	21.85	0.000632
F9515_Media_alone_pFg_pDEX__Sample5	m2	f2	30183	526.27	1050.53	1050.52	4024	2	nSEFEGLLEKc	nSEFEGLLEKc	nSEFEGLLEKc	AT2G30110.1	AT2G30110.1;AT5G06460.1	| Symbols: ATUBA1, MOS5, UBA1 | ubiquitin-activating enzyme 1 | chr2:12852632-12857369 REVERSE LENGTH=1080	light	10	38.48	38.48	4.7e-05
Q20181207_02	m3	r1	13586	450.761	899.508	899.508	2146	2	nGSAITGPIGKc	nGSAITGPIGKc	nGSAITGPIGKc	AT1G04480.1	AT1G04480.1;AT2G33370.1;AT3G04400.1;AT3G04400.2	| Symbols: | Ribosomal protein L14p/L23e family protein | chr1:1216110-1217257 FORWARD LENGTH=140	light	11	37.95	37.95	4.7e-05
Q20181207_03	m3	r1	14199	450.761	899.508	899.508	2080	2	nGSAITGPIGKc	nGSAITGPIGKc	nGSAITGPIGKc	AT1G04480.1	AT1G04480.1;AT2G33370.1;AT3G04400.1;AT3G04400.2	| Symbols: | Ribosomal protein L14p/L23e family protein | chr1:1216110-1217257 FORWARD LENGTH=140	light	11	37.86	37.86	4.7e-05
Q20181207_04	m3	r1	13939	450.762	899.509	899.508	2092	2	nGSAITGPIGKc	nGSAITGPIGKc	nGSAITGPIGKc	AT1G04480.1	AT1G04480.1;AT2G33370.1;AT3G04400.1;AT3G04400.2	| Symbols: | Ribosomal protein L14p/L23e family protein | chr1:1216110-1217257 FORWARD LENGTH=140	light	11	40.44	40.44	4.7e-05
Q20181207_06	m3	r1	13876	450.762	899.509	899.508	2064	2	nGSAITGPIGKc	nGSAITGPIGKc	nGSAITGPIGKc	AT1G04480.1	AT1G04480.1;AT2G33370.1;AT3G04400.1;AT3G04400.2	| Symbols: | Ribosomal protein L14p/L23e family protein | chr1:1216110-1217257 FORWARD LENGTH=140	light	11	38.1	38.1	6.6e-05
Q20181207_07	m3	r1	14495	450.762	899.508	899.508	2046	2	nGSAITGPIGKc	nGSAITGPIGKc	nGSAITGPIGKc	AT1G04480.1	AT1G04480.1;AT2G33370.1;AT3G04400.1;AT3G04400.2	| Symbols: | Ribosomal protein L14p/L23e family protein | chr1:1216110-1217257 FORWARD LENGTH=140	light	11	39.89	39.89	4.7e-05
Q20181207_08	m3	r1	13013	450.762	899.509	899.508	2069	2	nGSAITGPIGKc	nGSAITGPIGKc	nGSAITGPIGKc	AT1G04480.1	AT1G04480.1;AT2G33370.1;AT3G04400.1;AT3G04400.2	| Symbols: | Ribosomal protein L14p/L23e family protein | chr1:1216110-1217257 FORWARD LENGTH=140	light	11	43.29	43.29	4.7e-05
Q20181207_10	m3	r1	14034	450.762	899.509	899.508	2084	2	nGSAITGPIGKc	nGSAITGPIGKc	nGSAITGPIGKc	AT1G04480.1	AT1G04480.1;AT2G33370.1;AT3G04400.1;AT3G04400.2	| Symbols: | Ribosomal protein L14p/L23e family protein | chr1:1216110-1217257 FORWARD LENGTH=140	light	11	37.8	37.8	6.6e-05
Q20181207_11	m3	r1	14062	450.762	899.509	899.508	2022	2	nGSAITGPIGKc	nGSAITGPIGKc	nGSAITGPIGKc	AT1G04480.1	AT1G04480.1;AT2G33370.1;AT3G04400.1;AT3G04400.2	| Symbols: | Ribosomal protein L14p/L23e family protein | chr1:1216110-1217257 FORWARD LENGTH=140	light	11	36.96	36.96	8.6e-05
Q20181207_02	m3	r1	61038	1189.06	2376.1	2376.1	7163	2	nVEVNAEDEETTVEMILEEAARc	nVEVNAEDEETTVEMILEEAARc	nVEVNAEDEETTVEMILEEAARc	AT1G36160.1	AT1G36160.1;AT1G36160.2	| Symbols: ACC1, AT-ACC1, EMB22, GK, PAS3 | acetyl-CoA carboxylase 1 | chr1:13534196-13543773 FORWARD LENGTH=2254	light	25	84.04	84.04	2.7e-05
Q20181207_02	m3	r1	61043	793.041	2376.1	2376.1	7164	3	nVEVNAEDEETTVEMILEEAARc	nVEVNAEDEETTVEMILEEAARc	nVEVNAEDEETTVEMILEEAARc	AT1G36160.1	AT1G36160.1;AT1G36160.2	| Symbols: ACC1, AT-ACC1, EMB22, GK, PAS3 | acetyl-CoA carboxylase 1 | chr1:13534196-13543773 FORWARD LENGTH=2254	light	25	47.34	47.34	2.7e-05
Q20181207_03	m3	r1	63118	793.042	2376.1	2376.1	7159	3	nVEVNAEDEETTVEMILEEAARc	nVEVNAEDEETTVEMILEEAARc	nVEVNAEDEETTVEMILEEAARc	AT1G36160.1	AT1G36160.1;AT1G36160.2	| Symbols: ACC1, AT-ACC1, EMB22, GK, PAS3 | acetyl-CoA carboxylase 1 | chr1:13534196-13543773 FORWARD LENGTH=2254	light	25	64.87	64.87	2.7e-05
Q20181207_03	m3	r1	63119	1189.06	2376.11	2376.1	7160	2	nVEVNAEDEETTVEMILEEAARc	nVEVNAEDEETTVEMILEEAARc	nVEVNAEDEETTVEMILEEAARc	AT1G36160.1	AT1G36160.1;AT1G36160.2	| Symbols: ACC1, AT-ACC1, EMB22, GK, PAS3 | acetyl-CoA carboxylase 1 | chr1:13534196-13543773 FORWARD LENGTH=2254	light	25	62.41	62.41	2.7e-05
Q20181207_06	m3	r1	63432	793.042	2376.1	2376.1	7155	3	nVEVNAEDEETTVEMILEEAARc	nVEVNAEDEETTVEMILEEAARc	nVEVNAEDEETTVEMILEEAARc	AT1G36160.1	AT1G36160.1;AT1G36160.2	| Symbols: ACC1, AT-ACC1, EMB22, GK, PAS3 | acetyl-CoA carboxylase 1 | chr1:13534196-13543773 FORWARD LENGTH=2254	light	25	67.31	67.31	2.7e-05
Q20181207_10	m3	r1	63243	793.044	2376.11	2376.1	7151	3	nVEVNAEDEETTVEMILEEAARc	nVEVNAEDEETTVEMILEEAARc	nVEVNAEDEETTVEMILEEAARc	AT1G36160.1	AT1G36160.1;AT1G36160.2	| Symbols: ACC1, AT-ACC1, EMB22, GK, PAS3 | acetyl-CoA carboxylase 1 | chr1:13534196-13543773 FORWARD LENGTH=2254	light	25	59.19	59.19	2.7e-05
Q20181207_10	m3	r1	63261	1189.06	2376.11	2376.1	7153	2	nVEVNAEDEETTVEMILEEAARc	nVEVNAEDEETTVEMILEEAARc	nVEVNAEDEETTVEMILEEAARc	AT1G36160.1	AT1G36160.1;AT1G36160.2	| Symbols: ACC1, AT-ACC1, EMB22, GK, PAS3 | acetyl-CoA carboxylase 1 | chr1:13534196-13543773 FORWARD LENGTH=2254	light	25	82.3	82.3	2.7e-05
Q20181207_11	m3	r1	63720	793.044	2376.11	2376.1	7139	3	nVEVNAEDEETTVEMILEEAARc	nVEVNAEDEETTVEMILEEAARc	nVEVNAEDEETTVEMILEEAARc	AT1G36160.1	AT1G36160.1;AT1G36160.2	| Symbols: ACC1, AT-ACC1, EMB22, GK, PAS3 | acetyl-CoA carboxylase 1 | chr1:13534196-13543773 FORWARD LENGTH=2254	light	25	56.81	56.81	2.7e-05
Q20181207_07	m3	r1	14913	477.272	1428.79	1428.79	2089	3	nLLVGNKNDLTSQKc	nLLVGNKNDLTSQKc	nLLVGNKNDLTSQKc	AT5G47200.1	AT5G47200.1	| Symbols: ATRABD2B, ATRAB1A, RAB1A | RAB GTPase homolog 1A | chr5:19167029-19168718 FORWARD LENGTH=202	light	18	10.96	10.96	0.005898
Q20181207_08	m3	r1	13311	477.272	1428.79	1428.79	2102	3	nLLVGNKNDLTSQKc	nLLVGNKNDLTSQKc	nLLVGNKNDLTSQKc	AT5G47200.1	AT5G47200.1	| Symbols: ATRABD2B, ATRAB1A, RAB1A | RAB GTPase homolog 1A | chr5:19167029-19168718 FORWARD LENGTH=202	light	18	15.46	15.46	0.001024
Q20181207_10	m3	r1	14353	477.272	1428.8	1428.79	2118	3	nLLVGNKNDLTSQKc	nLLVGNKNDLTSQKc	nLLVGNKNDLTSQKc	AT5G47200.1	AT5G47200.1	| Symbols: ATRABD2B, ATRAB1A, RAB1A | RAB GTPase homolog 1A | chr5:19167029-19168718 FORWARD LENGTH=202	light	18	42.84	42.84	2.7e-05
Q20181207_02	m3	r1	36158	661.333	1320.65	1320.65	4594	2	nVLLSMNPDNYRc	nVLLSMNPDNYRc	nVLLSMNPDNYRc	AT1G80410.1	AT1G80410.1;AT1G80410.2	| Symbols: EMB2753 | tetratricopeptide repeat (TPR)-containing protein | chr1:30227963-30234832 REVERSE LENGTH=897	light	16	50.67	50.67	2.7e-05
Q20181207_03	m3	r1	37115	661.333	1320.65	1320.65	4519	2	nVLLSMNPDNYRc	nVLLSMNPDNYRc	nVLLSMNPDNYRc	AT1G80410.1	AT1G80410.1;AT1G80410.2	| Symbols: EMB2753 | tetratricopeptide repeat (TPR)-containing protein | chr1:30227963-30234832 REVERSE LENGTH=897	light	16	52.49	52.49	2.7e-05
Q20181207_04	m3	r1	36441	661.333	1320.65	1320.65	4509	2	nVLLSMNPDNYRc	nVLLSMNPDNYRc	nVLLSMNPDNYRc	AT1G80410.1	AT1G80410.1;AT1G80410.2	| Symbols: EMB2753 | tetratricopeptide repeat (TPR)-containing protein | chr1:30227963-30234832 REVERSE LENGTH=897	light	16	53.52	53.52	2.7e-05
Q20181207_06	m3	r1	36990	661.331	1320.65	1320.65	4477	2	nVLLSMNPDNYRc	nVLLSMNPDNYRc	nVLLSMNPDNYRc	AT1G80410.1	AT1G80410.1;AT1G80410.2	| Symbols: EMB2753 | tetratricopeptide repeat (TPR)-containing protein | chr1:30227963-30234832 REVERSE LENGTH=897	light	16	57.02	57.02	2.7e-05
Q20181207_08	m3	r1	35145	661.332	1320.65	1320.65	4484	2	nVLLSMNPDNYRc	nVLLSMNPDNYRc	nVLLSMNPDNYRc	AT1G80410.1	AT1G80410.1;AT1G80410.2	| Symbols: EMB2753 | tetratricopeptide repeat (TPR)-containing protein | chr1:30227963-30234832 REVERSE LENGTH=897	light	16	56.82	56.82	2.7e-05
Q20181207_10	m3	r1	37305	661.334	1320.65	1320.65	4517	2	nVLLSMNPDNYRc	nVLLSMNPDNYRc	nVLLSMNPDNYRc	AT1G80410.1	AT1G80410.1;AT1G80410.2	| Symbols: EMB2753 | tetratricopeptide repeat (TPR)-containing protein | chr1:30227963-30234832 REVERSE LENGTH=897	light	16	33.63	33.63	0.00014
Q20181207_07	m3	r1	14855	405.907	1214.7	1214.7	2083	3	nIAESSLVKNVRc	nIAESSLVKNVRc	nIAESSLVKNVRc	AT1G36160.1	AT1G36160.1;AT1G36160.2	| Symbols: ACC1, AT-ACC1, EMB22, GK, PAS3 | acetyl-CoA carboxylase 1 | chr1:13534196-13543773 FORWARD LENGTH=2254	light	16	17.84	17.84	0.001742
Q20181207_11	m3	r1	14353	405.907	1214.7	1214.7	2053	3	nIAESSLVKNVRc	nIAESSLVKNVRc	nIAESSLVKNVRc	AT1G36160.1	AT1G36160.1;AT1G36160.2	| Symbols: ACC1, AT-ACC1, EMB22, GK, PAS3 | acetyl-CoA carboxylase 1 | chr1:13534196-13543773 FORWARD LENGTH=2254	light	16	14.51	14.51	0.006678
Q20181207_02	m3	r1	4788	728.833	1455.65	1455.65	1066	2	nHDDSSDSPAPVTTKc	nHDDSSDSPAPVTTKc	nHDDSSDSPAPVTTKc	AT3G57150.1	AT3G57150.1	| Symbols: NAP57, AtNAP57, CBF5, AtCBF5 | homologue of NAP57 | chr3:21154255-21155952 REVERSE LENGTH=565	light	17	41.58	41.58	4.7e-05
Q20181207_02	m3	r1	4809	486.224	1455.65	1455.65	1068	3	nHDDSSDSPAPVTTKc	nHDDSSDSPAPVTTKc	nHDDSSDSPAPVTTKc	AT3G57150.1	AT3G57150.1	| Symbols: NAP57, AtNAP57, CBF5, AtCBF5 | homologue of NAP57 | chr3:21154255-21155952 REVERSE LENGTH=565	light	17	47.34	47.34	2.7e-05
Q20181207_03	m3	r1	5262	728.833	1455.65	1455.65	1047	2	nHDDSSDSPAPVTTKc	nHDDSSDSPAPVTTKc	nHDDSSDSPAPVTTKc	AT3G57150.1	AT3G57150.1	| Symbols: NAP57, AtNAP57, CBF5, AtCBF5 | homologue of NAP57 | chr3:21154255-21155952 REVERSE LENGTH=565	light	17	41.12	41.12	4.7e-05
Q20181207_06	m3	r1	4884	728.832	1455.65	1455.65	1037	2	nHDDSSDSPAPVTTKc	nHDDSSDSPAPVTTKc	nHDDSSDSPAPVTTKc	AT3G57150.1	AT3G57150.1	| Symbols: NAP57, AtNAP57, CBF5, AtCBF5 | homologue of NAP57 | chr3:21154255-21155952 REVERSE LENGTH=565	light	17	49.56	49.56	2.7e-05
Q20181207_06	m3	r1	5033	486.223	1455.65	1455.65	1057	3	nHDDSSDSPAPVTTKc	nHDDSSDSPAPVTTKc	nHDDSSDSPAPVTTKc	AT3G57150.1	AT3G57150.1	| Symbols: NAP57, AtNAP57, CBF5, AtCBF5 | homologue of NAP57 | chr3:21154255-21155952 REVERSE LENGTH=565	light	17	33.05	33.05	4.7e-05
Q20181207_07	m3	r1	5319	486.224	1455.65	1455.65	1034	3	nHDDSSDSPAPVTTKc	nHDDSSDSPAPVTTKc	nHDDSSDSPAPVTTKc	AT3G57150.1	AT3G57150.1	| Symbols: NAP57, AtNAP57, CBF5, AtCBF5 | homologue of NAP57 | chr3:21154255-21155952 REVERSE LENGTH=565	light	17	43.91	43.91	2.7e-05
Q20181207_08	m3	r1	4632	486.224	1455.65	1455.65	1030	3	nHDDSSDSPAPVTTKc	nHDDSSDSPAPVTTKc	nHDDSSDSPAPVTTKc	AT3G57150.1	AT3G57150.1	| Symbols: NAP57, AtNAP57, CBF5, AtCBF5 | homologue of NAP57 | chr3:21154255-21155952 REVERSE LENGTH=565	light	17	46.76	46.76	2.7e-05
Q20181207_10	m3	r1	5071	728.833	1455.65	1455.65	1056	2	nHDDSSDSPAPVTTKc	nHDDSSDSPAPVTTKc	nHDDSSDSPAPVTTKc	AT3G57150.1	AT3G57150.1	| Symbols: NAP57, AtNAP57, CBF5, AtCBF5 | homologue of NAP57 | chr3:21154255-21155952 REVERSE LENGTH=565	light	17	53.37	53.37	2.7e-05
Q20181207_10	m3	r1	5079	486.224	1455.65	1455.65	1056	3	nHDDSSDSPAPVTTKc	nHDDSSDSPAPVTTKc	nHDDSSDSPAPVTTKc	AT3G57150.1	AT3G57150.1	| Symbols: NAP57, AtNAP57, CBF5, AtCBF5 | homologue of NAP57 | chr3:21154255-21155952 REVERSE LENGTH=565	light	17	47.62	47.62	2.7e-05
Q20181207_11	m3	r1	5141	486.224	1455.65	1455.65	1014	3	nHDDSSDSPAPVTTKc	nHDDSSDSPAPVTTKc	nHDDSSDSPAPVTTKc	AT3G57150.1	AT3G57150.1	| Symbols: NAP57, AtNAP57, CBF5, AtCBF5 | homologue of NAP57 | chr3:21154255-21155952 REVERSE LENGTH=565	light	17	41.51	41.51	2.7e-05
Q20181207_11	m3	r1	5143	728.833	1455.65	1455.65	1014	2	nHDDSSDSPAPVTTKc	nHDDSSDSPAPVTTKc	nHDDSSDSPAPVTTKc	AT3G57150.1	AT3G57150.1	| Symbols: NAP57, AtNAP57, CBF5, AtCBF5 | homologue of NAP57 | chr3:21154255-21155952 REVERSE LENGTH=565	light	17	15.4	15.4	0.005211
Q20181207_06	m3	r1	29052	567.296	1132.58	1132.58	3658	2	nYPLQVDVDGKc	nYPLQVDVDGKc	nYPLQVDVDGKc	AT4G35790.1	AT4G35790.1;AT4G35790.2	| Symbols: ATPLDDELTA, PLDDELTA | phospholipase D delta | chr4:16955774-16959875 REVERSE LENGTH=868	light	12	67.6	67.6	2.7e-05
Q20181207_10	m3	r1	29303	567.297	1132.58	1132.58	3691	2	nYPLQVDVDGKc	nYPLQVDVDGKc	nYPLQVDVDGKc	AT4G35790.1	AT4G35790.1;AT4G35790.2	| Symbols: ATPLDDELTA, PLDDELTA | phospholipase D delta | chr4:16955774-16959875 REVERSE LENGTH=868	light	12	45.18	45.18	2.7e-05
F9515_Media_alone_pFg_pDEX__Sample5	m2	f2	24028	619.312	1236.61	1236.62	3340	2	nVAVIC(57.021)GYGDVGKc	nVAVICGYGDVGKc	nVAVIC(57.021)GYGDVGKc	AT3G23810.1	AT3G23810.1;AT4G13940.1;AT4G13940.2;AT4G13940.3;AT4G13940.4	| Symbols: SAHH2, ATSAHH2 | S-adenosyl-l-homocysteine (SAH) hydrolase 2 | chr3:8588013-8589671 REVERSE LENGTH=485	light	13	73.5	73.5	2.7e-05
F9515_Media_alone_pFg_pDEX__Sample5	m2	f2	24177	619.315	1236.62	1236.62	3357	2	nVAVIC(57.021)GYGDVGKc	nVAVICGYGDVGKc	nVAVIC(57.021)GYGDVGKc	AT3G23810.1	AT3G23810.1;AT4G13940.1;AT4G13940.2;AT4G13940.3;AT4G13940.4	| Symbols: SAHH2, ATSAHH2 | S-adenosyl-l-homocysteine (SAH) hydrolase 2 | chr3:8588013-8589671 REVERSE LENGTH=485	light	13	80.35	80.35	2.7e-05
Q20181207_02	m3	r1	26753	619.317	1236.62	1236.62	3596	2	nVAVIC(57.021)GYGDVGKc	nVAVICGYGDVGKc	nVAVIC(57.021)GYGDVGKc	AT3G23810.1	AT3G23810.1;AT4G13940.1;AT4G13940.2;AT4G13940.3;AT4G13940.4	| Symbols: SAHH2, ATSAHH2 | S-adenosyl-l-homocysteine (SAH) hydrolase 2 | chr3:8588013-8589671 REVERSE LENGTH=485	light	13	65	65	2.7e-05
Q20181207_06	m3	r1	27578	619.316	1236.62	1236.62	3505	2	nVAVIC(57.021)GYGDVGKc	nVAVICGYGDVGKc	nVAVIC(57.021)GYGDVGKc	AT3G23810.1	AT3G23810.1;AT4G13940.1;AT4G13940.2;AT4G13940.3;AT4G13940.4	| Symbols: SAHH2, ATSAHH2 | S-adenosyl-l-homocysteine (SAH) hydrolase 2 | chr3:8588013-8589671 REVERSE LENGTH=485	light	13	95.49	95.49	2.7e-05
Q20181207_10	m3	r1	27858	619.317	1236.62	1236.62	3539	2	nVAVIC(57.021)GYGDVGKc	nVAVICGYGDVGKc	nVAVIC(57.021)GYGDVGKc	AT3G23810.1	AT3G23810.1;AT4G13940.1;AT4G13940.2;AT4G13940.3;AT4G13940.4	| Symbols: SAHH2, ATSAHH2 | S-adenosyl-l-homocysteine (SAH) hydrolase 2 | chr3:8588013-8589671 REVERSE LENGTH=485	light	13	68.12	68.12	2.7e-05
Q20181207_11	m3	r1	27928	619.317	1236.62	1236.62	3484	2	nVAVIC(57.021)GYGDVGKc	nVAVICGYGDVGKc	nVAVIC(57.021)GYGDVGKc	AT3G23810.1	AT3G23810.1;AT4G13940.1;AT4G13940.2;AT4G13940.3;AT4G13940.4	| Symbols: SAHH2, ATSAHH2 | S-adenosyl-l-homocysteine (SAH) hydrolase 2 | chr3:8588013-8589671 REVERSE LENGTH=485	light	13	47.1	47.1	2.7e-05
F9515_Media_alone_pFg_pDEX__Sample5	m2	f2	16177	708.361	1414.71	1414.71	2403	2	nTNPTTSNPEVSIRc	nTNPTTSNPEVSIRc	nTNPTTSNPEVSIRc	ATCG00480.1	ATCG00480.1	| Symbols: ATPB, PB | ATP synthase subunit beta | chrC:52660-54156 REVERSE LENGTH=498	light	18	53.54	53.54	2.7e-05
Q20181207_02	m3	r1	16915	708.361	1414.71	1414.71	2513	2	nTNPTTSNPEVSIRc	nTNPTTSNPEVSIRc	nTNPTTSNPEVSIRc	ATCG00480.1	ATCG00480.1	| Symbols: ATPB, PB | ATP synthase subunit beta | chrC:52660-54156 REVERSE LENGTH=498	light	18	76.35	76.35	2.7e-05
Q20181207_04	m3	r1	17506	708.361	1414.71	1414.71	2473	2	nTNPTTSNPEVSIRc	nTNPTTSNPEVSIRc	nTNPTTSNPEVSIRc	ATCG00480.1	ATCG00480.1	| Symbols: ATPB, PB | ATP synthase subunit beta | chrC:52660-54156 REVERSE LENGTH=498	light	18	68.73	68.73	2.7e-05
Q20181207_06	m3	r1	17452	708.361	1414.71	1414.71	2444	2	nTNPTTSNPEVSIRc	nTNPTTSNPEVSIRc	nTNPTTSNPEVSIRc	ATCG00480.1	ATCG00480.1	| Symbols: ATPB, PB | ATP synthase subunit beta | chrC:52660-54156 REVERSE LENGTH=498	light	18	65.25	65.25	2.7e-05
Q20181207_07	m3	r1	18216	708.361	1414.71	1414.71	2435	2	nTNPTTSNPEVSIRc	nTNPTTSNPEVSIRc	nTNPTTSNPEVSIRc	ATCG00480.1	ATCG00480.1	| Symbols: ATPB, PB | ATP synthase subunit beta | chrC:52660-54156 REVERSE LENGTH=498	light	18	20.34	20.34	0.000874
Q20181207_08	m3	r1	16498	708.361	1414.71	1414.71	2452	2	nTNPTTSNPEVSIRc	nTNPTTSNPEVSIRc	nTNPTTSNPEVSIRc	ATCG00480.1	ATCG00480.1	| Symbols: ATPB, PB | ATP synthase subunit beta | chrC:52660-54156 REVERSE LENGTH=498	light	18	36.45	36.45	4.7e-05
Q20181207_10	m3	r1	17677	708.361	1414.71	1414.71	2471	2	nTNPTTSNPEVSIRc	nTNPTTSNPEVSIRc	nTNPTTSNPEVSIRc	ATCG00480.1	ATCG00480.1	| Symbols: ATPB, PB | ATP synthase subunit beta | chrC:52660-54156 REVERSE LENGTH=498	light	18	61.41	61.41	2.7e-05
F9515_Media_alone_pFg_pDEX__Sample5	m2	f2	32320	565.297	1128.58	1128.58	4263	2	nVQNWQWIRc	nVQNWQWIRc	nVQNWQWIRc	AT5G03860.1	AT5G03860.1;AT5G03860.2	| Symbols: MLS | malate synthase | chr5:1032276-1034527 REVERSE LENGTH=562	light	16	33.49	33.49	0.000155
Q20181207_02	m3	r1	35887	565.299	1128.58	1128.58	4566	2	nVQNWQWIRc	nVQNWQWIRc	nVQNWQWIRc	AT5G03860.1	AT5G03860.1;AT5G03860.2	| Symbols: MLS | malate synthase | chr5:1032276-1034527 REVERSE LENGTH=562	light	16	52.67	52.67	2.7e-05
Q20181207_06	m3	r1	36355	565.299	1128.58	1128.58	4412	2	nVQNWQWIRc	nVQNWQWIRc	nVQNWQWIRc	AT5G03860.1	AT5G03860.1;AT5G03860.2	| Symbols: MLS | malate synthase | chr5:1032276-1034527 REVERSE LENGTH=562	light	16	59.91	59.91	2.7e-05
Q20181207_10	m3	r1	36669	565.3	1128.59	1128.58	4454	2	nVQNWQWIRc	nVQNWQWIRc	nVQNWQWIRc	AT5G03860.1	AT5G03860.1;AT5G03860.2	| Symbols: MLS | malate synthase | chr5:1032276-1034527 REVERSE LENGTH=562	light	16	42.82	42.82	2.7e-05
Q20181207_02	m3	r1	58229	1158.05	2314.08	2314.08	6888	2	nGSGFVAFATPEEATEAMSQLSGKc	nGSGFVAFATPEEATEAMSQLSGKc	nGSGFVAFATPEEATEAMSQLSGKc	AT4G34110.1	AT4G34110.1	| Symbols: PAB2, PABP2, ATPAB2 | poly(A) binding protein 2 | chr4:16336732-16339892 FORWARD LENGTH=629	light	25	25.27	25.27	0.000463
Q20181207_06	m3	r1	60157	772.368	2314.08	2314.08	6835	3	nGSGFVAFATPEEATEAMSQLSGKc	nGSGFVAFATPEEATEAMSQLSGKc	nGSGFVAFATPEEATEAMSQLSGKc	AT4G34110.1	AT4G34110.1	| Symbols: PAB2, PABP2, ATPAB2 | poly(A) binding protein 2 | chr4:16336732-16339892 FORWARD LENGTH=629	light	25	43.51	43.51	2.7e-05
Q20181207_10	m3	r1	59977	772.367	2314.08	2314.08	6832	3	nGSGFVAFATPEEATEAMSQLSGKc	nGSGFVAFATPEEATEAMSQLSGKc	nGSGFVAFATPEEATEAMSQLSGKc	AT4G34110.1	AT4G34110.1	| Symbols: PAB2, PABP2, ATPAB2 | poly(A) binding protein 2 | chr4:16336732-16339892 FORWARD LENGTH=629	light	25	67.47	67.47	2.7e-05
Q20181207_02	m3	r1	7195	487.27	972.526	972.524	1387	2	nSGQVSSLPAKc	nSGQVSSLPAKc	nSGQVSSLPAKc	AT4G16830.1	AT4G16830.1	| Symbols: | Hyaluronan / mRNA binding family | chr4:9470621-9472308 FORWARD LENGTH=355	light	12	14.49	14.49	0.005249
Q20181207_03	m3	r1	7836	487.269	972.524	972.524	1352	2	nSGQVSSLPAKc	nSGQVSSLPAKc	nSGQVSSLPAKc	AT4G16830.1	AT4G16830.1	| Symbols: | Hyaluronan / mRNA binding family | chr4:9470621-9472308 FORWARD LENGTH=355	light	12	15.06	15.06	0.002594
Q20181207_06	m3	r1	7438	487.27	972.525	972.524	1337	2	nSGQVSSLPAKc	nSGQVSSLPAKc	nSGQVSSLPAKc	AT4G16830.1	AT4G16830.1	| Symbols: | Hyaluronan / mRNA binding family | chr4:9470621-9472308 FORWARD LENGTH=355	light	12	15.3	15.3	0.003196
Q20181207_07	m3	r1	7905	487.269	972.524	972.524	1329	2	nSGQVSSLPAKc	nSGQVSSLPAKc	nSGQVSSLPAKc	AT4G16830.1	AT4G16830.1	| Symbols: | Hyaluronan / mRNA binding family | chr4:9470621-9472308 FORWARD LENGTH=355	light	12	19.58	19.58	0.00168
Q20181207_02	m3	r1	44419	559.802	1117.59	1117.59	5462	2	nDLFGGIGQVGRc	nDLFGGIGQVGRc	nDLFGGIGQVGRc	AT5G58470.1	AT5G58470.1;AT5G58470.2	| Symbols: TAF15b | TBP-associated factor 15B | chr5:23638566-23640854 REVERSE LENGTH=422	light	15	53.6	53.6	2.7e-05
Q20181207_03	m3	r1	45734	559.802	1117.59	1117.59	5410	2	nDLFGGIGQVGRc	nDLFGGIGQVGRc	nDLFGGIGQVGRc	AT5G58470.1	AT5G58470.1;AT5G58470.2	| Symbols: TAF15b | TBP-associated factor 15B | chr5:23638566-23640854 REVERSE LENGTH=422	light	15	46.51	46.51	2.7e-05
Q20181207_10	m3	r1	45479	559.803	1117.59	1117.59	5363	2	nDLFGGIGQVGRc	nDLFGGIGQVGRc	nDLFGGIGQVGRc	AT5G58470.1	AT5G58470.1;AT5G58470.2	| Symbols: TAF15b | TBP-associated factor 15B | chr5:23638566-23640854 REVERSE LENGTH=422	light	15	50.79	50.79	2.7e-05
Q20181207_02	m3	r1	21042	622.313	1242.61	1242.61	2978	2	nADGGLASADPIEKc	nADGGLASADPIEKc	nADGGLASADPIEKc	AT1G30680.1	AT1G30680.1	| Symbols: | toprim domain-containing protein | chr1:10881665-10886060 FORWARD LENGTH=709	light	14	15.07	15.07	0.004354
Q20181207_10	m3	r1	22100	622.313	1242.61	1242.61	2942	2	nADGGLASADPIEKc	nADGGLASADPIEKc	nADGGLASADPIEKc	AT1G30680.1	AT1G30680.1	| Symbols: | toprim domain-containing protein | chr1:10881665-10886060 FORWARD LENGTH=709	light	14	29.07	29.07	0.000255
Q20181207_02	m3	r1	44033	752.048	2253.12	2253.12	5423	3	nLTEDHIPMLTEVLGDEDKAKc	nLTEDHIPMLTEVLGDEDKAKc	nLTEDHIPMLTEVLGDEDKAKc	AT1G56110.1	AT1G56110.1	| Symbols: NOP56 | homolog of nucleolar protein NOP56 | chr1:20984544-20986893 REVERSE LENGTH=522	light	24	66.59	66.59	2.7e-05
Q20181207_02	m3	r1	44134	564.288	2253.12	2253.12	5434	4	nLTEDHIPMLTEVLGDEDKAKc	nLTEDHIPMLTEVLGDEDKAKc	nLTEDHIPMLTEVLGDEDKAKc	AT1G56110.1	AT1G56110.1	| Symbols: NOP56 | homolog of nucleolar protein NOP56 | chr1:20984544-20986893 REVERSE LENGTH=522	light	24	41.95	41.95	2.7e-05
Q20181207_02	m3	r1	44286	752.049	2253.12	2253.12	5449	3	nLTEDHIPMLTEVLGDEDKAKc	nLTEDHIPMLTEVLGDEDKAKc	nLTEDHIPMLTEVLGDEDKAKc	AT1G56110.1	AT1G56110.1	| Symbols: NOP56 | homolog of nucleolar protein NOP56 | chr1:20984544-20986893 REVERSE LENGTH=522	light	24	40.87	40.87	2.7e-05
Q20181207_04	m3	r1	44117	564.288	2253.12	2253.12	5323	4	nLTEDHIPMLTEVLGDEDKAKc	nLTEDHIPMLTEVLGDEDKAKc	nLTEDHIPMLTEVLGDEDKAKc	AT1G56110.1	AT1G56110.1	| Symbols: NOP56 | homolog of nucleolar protein NOP56 | chr1:20984544-20986893 REVERSE LENGTH=522	light	24	32.08	32.08	0.000222
Q20181207_06	m3	r1	44797	564.287	2253.12	2253.12	5278	4	nLTEDHIPMLTEVLGDEDKAKc	nLTEDHIPMLTEVLGDEDKAKc	nLTEDHIPMLTEVLGDEDKAKc	AT1G56110.1	AT1G56110.1	| Symbols: NOP56 | homolog of nucleolar protein NOP56 | chr1:20984544-20986893 REVERSE LENGTH=522	light	24	41.17	41.17	2.7e-05
Q20181207_08	m3	r1	42735	564.288	2253.12	2253.12	5286	4	nLTEDHIPMLTEVLGDEDKAKc	nLTEDHIPMLTEVLGDEDKAKc	nLTEDHIPMLTEVLGDEDKAKc	AT1G56110.1	AT1G56110.1	| Symbols: NOP56 | homolog of nucleolar protein NOP56 | chr1:20984544-20986893 REVERSE LENGTH=522	light	24	42.25	42.25	2.7e-05
Q20181207_08	m3	r1	43054	564.288	2253.12	2253.12	5321	4	nLTEDHIPMLTEVLGDEDKAKc	nLTEDHIPMLTEVLGDEDKAKc	nLTEDHIPMLTEVLGDEDKAKc	AT1G56110.1	AT1G56110.1	| Symbols: NOP56 | homolog of nucleolar protein NOP56 | chr1:20984544-20986893 REVERSE LENGTH=522	light	24	17.51	17.51	0.000954
Q20181207_10	m3	r1	42974	564.288	2253.12	2253.12	5078	4	nLTEDHIPMLTEVLGDEDKAKc	nLTEDHIPMLTEVLGDEDKAKc	nLTEDHIPMLTEVLGDEDKAKc	AT1G56110.1	AT1G56110.1	| Symbols: NOP56 | homolog of nucleolar protein NOP56 | chr1:20984544-20986893 REVERSE LENGTH=522	light	24	40.25	40.25	2.7e-05
Q20181207_10	m3	r1	43221	564.289	2253.13	2253.12	5103	4	nLTEDHIPMLTEVLGDEDKAKc	nLTEDHIPMLTEVLGDEDKAKc	nLTEDHIPMLTEVLGDEDKAKc	AT1G56110.1	AT1G56110.1	| Symbols: NOP56 | homolog of nucleolar protein NOP56 | chr1:20984544-20986893 REVERSE LENGTH=522	light	24	43.05	43.05	2.7e-05
Q20181207_10	m3	r1	43445	564.289	2253.13	2253.12	5128	4	nLTEDHIPMLTEVLGDEDKAKc	nLTEDHIPMLTEVLGDEDKAKc	nLTEDHIPMLTEVLGDEDKAKc	AT1G56110.1	AT1G56110.1	| Symbols: NOP56 | homolog of nucleolar protein NOP56 | chr1:20984544-20986893 REVERSE LENGTH=522	light	24	50.72	50.72	2.7e-05
Q20181207_10	m3	r1	43661	564.289	2253.13	2253.12	5152	4	nLTEDHIPMLTEVLGDEDKAKc	nLTEDHIPMLTEVLGDEDKAKc	nLTEDHIPMLTEVLGDEDKAKc	AT1G56110.1	AT1G56110.1	| Symbols: NOP56 | homolog of nucleolar protein NOP56 | chr1:20984544-20986893 REVERSE LENGTH=522	light	24	39.79	39.79	2.7e-05
Q20181207_10	m3	r1	43952	564.289	2253.13	2253.12	5185	4	nLTEDHIPMLTEVLGDEDKAKc	nLTEDHIPMLTEVLGDEDKAKc	nLTEDHIPMLTEVLGDEDKAKc	AT1G56110.1	AT1G56110.1	| Symbols: NOP56 | homolog of nucleolar protein NOP56 | chr1:20984544-20986893 REVERSE LENGTH=522	light	24	27.43	27.43	0.000311
Q20181207_11	m3	r1	45113	564.288	2253.12	2253.12	5258	4	nLTEDHIPMLTEVLGDEDKAKc	nLTEDHIPMLTEVLGDEDKAKc	nLTEDHIPMLTEVLGDEDKAKc	AT1G56110.1	AT1G56110.1	| Symbols: NOP56 | homolog of nucleolar protein NOP56 | chr1:20984544-20986893 REVERSE LENGTH=522	light	24	30.28	30.28	0.00014
Q20181207_03	m3	r1	59526	1096.57	2191.13	2191.13	6807	2	nVSTDSSLLTTLTFDEPAPGLKc	nVSTDSSLLTTLTFDEPAPGLKc	nVSTDSSLLTTLTFDEPAPGLKc	AT5G15090.1	AT5G15090.1;AT5G15090.2	| Symbols: VDAC3, ATVDAC3 | voltage dependent anion channel 3 | chr5:4889641-4891389 REVERSE LENGTH=274	light	22	28.66	28.66	0.000236
Q20181207_06	m3	r1	59736	1096.57	2191.13	2191.13	6794	2	nVSTDSSLLTTLTFDEPAPGLKc	nVSTDSSLLTTLTFDEPAPGLKc	nVSTDSSLLTTLTFDEPAPGLKc	AT5G15090.1	AT5G15090.1;AT5G15090.2	| Symbols: VDAC3, ATVDAC3 | voltage dependent anion channel 3 | chr5:4889641-4891389 REVERSE LENGTH=274	light	22	47.42	47.42	2.7e-05
Q20181207_06	m3	r1	59773	731.383	2191.13	2191.13	6798	3	nVSTDSSLLTTLTFDEPAPGLKc	nVSTDSSLLTTLTFDEPAPGLKc	nVSTDSSLLTTLTFDEPAPGLKc	AT5G15090.1	AT5G15090.1;AT5G15090.2	| Symbols: VDAC3, ATVDAC3 | voltage dependent anion channel 3 | chr5:4889641-4891389 REVERSE LENGTH=274	light	22	42.47	42.47	2.7e-05
Q20181207_07	m3	r1	60178	1096.57	2191.13	2191.13	6778	2	nVSTDSSLLTTLTFDEPAPGLKc	nVSTDSSLLTTLTFDEPAPGLKc	nVSTDSSLLTTLTFDEPAPGLKc	AT5G15090.1	AT5G15090.1;AT5G15090.2	| Symbols: VDAC3, ATVDAC3 | voltage dependent anion channel 3 | chr5:4889641-4891389 REVERSE LENGTH=274	light	22	17.62	17.62	0.001691
Q20181207_10	m3	r1	59537	1096.57	2191.13	2191.13	6789	2	nVSTDSSLLTTLTFDEPAPGLKc	nVSTDSSLLTTLTFDEPAPGLKc	nVSTDSSLLTTLTFDEPAPGLKc	AT5G15090.1	AT5G15090.1;AT5G15090.2	| Symbols: VDAC3, ATVDAC3 | voltage dependent anion channel 3 | chr5:4889641-4891389 REVERSE LENGTH=274	light	22	48.08	48.08	2.7e-05
Q20181207_10	m3	r1	59572	731.384	2191.13	2191.13	6792	3	nVSTDSSLLTTLTFDEPAPGLKc	nVSTDSSLLTTLTFDEPAPGLKc	nVSTDSSLLTTLTFDEPAPGLKc	AT5G15090.1	AT5G15090.1;AT5G15090.2	| Symbols: VDAC3, ATVDAC3 | voltage dependent anion channel 3 | chr5:4889641-4891389 REVERSE LENGTH=274	light	22	44.45	44.45	2.7e-05
Q20181207_11	m3	r1	60022	1096.57	2191.13	2191.13	6779	2	nVSTDSSLLTTLTFDEPAPGLKc	nVSTDSSLLTTLTFDEPAPGLKc	nVSTDSSLLTTLTFDEPAPGLKc	AT5G15090.1	AT5G15090.1;AT5G15090.2	| Symbols: VDAC3, ATVDAC3 | voltage dependent anion channel 3 | chr5:4889641-4891389 REVERSE LENGTH=274	light	22	27.42	27.42	0.000441
Q20181207_03	m3	r1	11929	510.255	1527.74	1527.74	1819	3	nDYDRRDELPPPRc	nDYDRRDELPPPRc	nDYDRRDELPPPRc	AT2G44710.1	AT2G44710.1	| Symbols: | RNA-binding (RRM/RBD/RNP motifs) family protein | chr2:18432902-18436629 FORWARD LENGTH=809	light	21	18.11	18.11	0.000792
Q20181207_07	m3	r1	12328	510.256	1527.75	1527.74	1807	3	nDYDRRDELPPPRc	nDYDRRDELPPPRc	nDYDRRDELPPPRc	AT2G44710.1	AT2G44710.1	| Symbols: | RNA-binding (RRM/RBD/RNP motifs) family protein | chr2:18432902-18436629 FORWARD LENGTH=809	light	21	18.78	18.78	0.001059
Q20181207_07	m3	r1	12374	382.943	1527.74	1527.74	1812	4	nDYDRRDELPPPRc	nDYDRRDELPPPRc	nDYDRRDELPPPRc	AT2G44710.1	AT2G44710.1	| Symbols: | RNA-binding (RRM/RBD/RNP motifs) family protein | chr2:18432902-18436629 FORWARD LENGTH=809	light	21	24.53	24.53	0.000632
Q20181207_11	m3	r1	11973	510.256	1527.75	1527.74	1788	3	nDYDRRDELPPPRc	nDYDRRDELPPPRc	nDYDRRDELPPPRc	AT2G44710.1	AT2G44710.1	| Symbols: | RNA-binding (RRM/RBD/RNP motifs) family protein | chr2:18432902-18436629 FORWARD LENGTH=809	light	21	24.3	24.3	0.000441
Q20181207_02	m3	r1	11269	473.901	1418.68	1418.68	1877	3	nAKDVEGPDGFQTRc	nAKDVEGPDGFQTRc	nAKDVEGPDGFQTRc	AT2G37180.1	AT2G37180.1	| Symbols: RD28, PIP2;3, PIP2C | Aquaporin-like superfamily protein | chr2:15617779-15618937 FORWARD LENGTH=285	light	18	13.21	13.21	0.007017
Q20181207_04	m3	r1	11552	473.901	1418.68	1418.68	1826	3	nAKDVEGPDGFQTRc	nAKDVEGPDGFQTRc	nAKDVEGPDGFQTRc	AT2G37180.1	AT2G37180.1	| Symbols: RD28, PIP2;3, PIP2C | Aquaporin-like superfamily protein | chr2:15617779-15618937 FORWARD LENGTH=285	light	18	26.35	26.35	0.000792
Q20181207_06	m3	r1	11471	473.901	1418.68	1418.68	1800	3	nAKDVEGPDGFQTRc	nAKDVEGPDGFQTRc	nAKDVEGPDGFQTRc	AT2G37180.1	AT2G37180.1	| Symbols: RD28, PIP2;3, PIP2C | Aquaporin-like superfamily protein | chr2:15617779-15618937 FORWARD LENGTH=285	light	18	19.77	19.77	0.000829
Q20181207_07	m3	r1	12208	473.901	1418.68	1418.68	1793	3	nAKDVEGPDGFQTRc	nAKDVEGPDGFQTRc	nAKDVEGPDGFQTRc	AT2G37180.1	AT2G37180.1	| Symbols: RD28, PIP2;3, PIP2C | Aquaporin-like superfamily protein | chr2:15617779-15618937 FORWARD LENGTH=285	light	18	25.05	25.05	0.00131
Q20181207_08	m3	r1	10721	473.9	1418.68	1418.68	1804	3	nAKDVEGPDGFQTRc	nAKDVEGPDGFQTRc	nAKDVEGPDGFQTRc	AT2G37180.1	AT2G37180.1	| Symbols: RD28, PIP2;3, PIP2C | Aquaporin-like superfamily protein | chr2:15617779-15618937 FORWARD LENGTH=285	light	18	23.83	23.83	0.000534
Q20181207_10	m3	r1	11827	473.901	1418.68	1418.68	1841	3	nAKDVEGPDGFQTRc	nAKDVEGPDGFQTRc	nAKDVEGPDGFQTRc	AT2G37180.1	AT2G37180.1	| Symbols: RD28, PIP2;3, PIP2C | Aquaporin-like superfamily protein | chr2:15617779-15618937 FORWARD LENGTH=285	light	18	33.55	33.55	0.000188
Q20181207_06	m3	r1	24219	516.788	1031.56	1031.56	3158	2	nSIIDTNTIRc	nSIIDTNTIRc	nSIIDTNTIRc	ATCG00860.1	ATCG00860.1;ATCG01280.1	| Symbols: YCF2.1 | Chloroplast Ycf2;ATPase, AAA type, core | chrC:86474-93358 FORWARD LENGTH=2294	light	13	35.45	35.45	0.00038
Q20181207_10	m3	r1	24358	516.789	1031.56	1031.56	3179	2	nSIIDTNTIRc	nSIIDTNTIRc	nSIIDTNTIRc	ATCG00860.1	ATCG00860.1;ATCG01280.1	| Symbols: YCF2.1 | Chloroplast Ycf2;ATPase, AAA type, core | chrC:86474-93358 FORWARD LENGTH=2294	light	13	28.77	28.77	0.001118
Q20181207_02	m3	r1	14115	393.746	785.478	785.476	2206	2	nLAINTVRc	nLAINTVRc	nLAINTVRc	AT5G22780.1	AT5G22770.1;AT5G22770.2;AT5G22770.3;AT5G22780.1	| Symbols: | Adaptor protein complex AP-2, alpha subunit | chr5:7590100-7597828 REVERSE LENGTH=1013	light	11	35.31	35.31	0.001251
Q20181207_06	m3	r1	14384	393.746	785.477	785.476	2118	2	nLAINTVRc	nLAINTVRc	nLAINTVRc	AT5G22780.1	AT5G22770.1;AT5G22770.2;AT5G22770.3;AT5G22780.1	| Symbols: | Adaptor protein complex AP-2, alpha subunit | chr5:7590100-7597828 REVERSE LENGTH=1013	light	11	40.73	40.73	0.00038
Q20181207_10	m3	r1	14504	393.746	785.478	785.476	2134	2	nLAINTVRc	nLAINTVRc	nLAINTVRc	AT5G22780.1	AT5G22770.1;AT5G22770.2;AT5G22770.3;AT5G22780.1	| Symbols: | Adaptor protein complex AP-2, alpha subunit | chr5:7590100-7597828 REVERSE LENGTH=1013	light	11	41.58	41.58	0.000511
Q20181207_10	m3	r1	37479	850.946	1699.88	1699.87	4535	2	nQSAEEAIGNLNGTVIGKc	nQSAEEAIGNLNGTVIGKc	nQSAEEAIGNLNGTVIGKc	AT1G49600.1	AT1G49600.1	| Symbols: ATRBP47A, RBP47A | RNA-binding protein 47A | chr1:18357236-18360150 REVERSE LENGTH=445	light	21	16.19	16.19	0.003476
Q20181207_11	m3	r1	37598	567.635	1699.88	1699.87	4486	3	nQSAEEAIGNLNGTVIGKc	nQSAEEAIGNLNGTVIGKc	nQSAEEAIGNLNGTVIGKc	AT1G49600.1	AT1G49600.1	| Symbols: ATRBP47A, RBP47A | RNA-binding protein 47A | chr1:18357236-18360150 REVERSE LENGTH=445	light	21	17.26	17.26	0.004688
Q20181207_02	m3	r1	58329	890.019	1778.02	1778.02	6898	2	nLNLNIPQNNIFLLPRc	nLNLNIPQNNIFLLPRc	nLNLNIPQNNIFLLPRc	ATCG00190.1	ATCG00190.1	| Symbols: RPOB | RNA polymerase subunit beta | chrC:23111-26329 REVERSE LENGTH=1072	light	23	36.34	36.34	0.00014
Q20181207_03	m3	r1	59993	890.017	1778.02	1778.02	6852	2	nLNLNIPQNNIFLLPRc	nLNLNIPQNNIFLLPRc	nLNLNIPQNNIFLLPRc	ATCG00190.1	ATCG00190.1	| Symbols: RPOB | RNA polymerase subunit beta | chrC:23111-26329 REVERSE LENGTH=1072	light	23	27.95	27.95	0.000311
Q20181207_06	m3	r1	60226	890.02	1778.02	1778.02	6842	2	nLNLNIPQNNIFLLPRc	nLNLNIPQNNIFLLPRc	nLNLNIPQNNIFLLPRc	ATCG00190.1	ATCG00190.1	| Symbols: RPOB | RNA polymerase subunit beta | chrC:23111-26329 REVERSE LENGTH=1072	light	23	35.54	35.54	0.000173
Q20181207_06	m3	r1	60230	593.682	1778.02	1778.02	6843	3	nLNLNIPQNNIFLLPRc	nLNLNIPQNNIFLLPRc	nLNLNIPQNNIFLLPRc	ATCG00190.1	ATCG00190.1	| Symbols: RPOB | RNA polymerase subunit beta | chrC:23111-26329 REVERSE LENGTH=1072	light	23	63.21	63.21	2.7e-05
Q20181207_07	m3	r1	60638	890.02	1778.02	1778.02	6822	2	nLNLNIPQNNIFLLPRc	nLNLNIPQNNIFLLPRc	nLNLNIPQNNIFLLPRc	ATCG00190.1	ATCG00190.1	| Symbols: RPOB | RNA polymerase subunit beta | chrC:23111-26329 REVERSE LENGTH=1072	light	23	26.57	26.57	0.000511
Q20181207_07	m3	r1	60659	593.682	1778.02	1778.02	6825	3	nLNLNIPQNNIFLLPRc	nLNLNIPQNNIFLLPRc	nLNLNIPQNNIFLLPRc	ATCG00190.1	ATCG00190.1	| Symbols: RPOB | RNA polymerase subunit beta | chrC:23111-26329 REVERSE LENGTH=1072	light	23	79.65	79.65	2.7e-05
Q20181207_08	m3	r1	57790	890.02	1778.03	1778.02	6846	2	nLNLNIPQNNIFLLPRc	nLNLNIPQNNIFLLPRc	nLNLNIPQNNIFLLPRc	ATCG00190.1	ATCG00190.1	| Symbols: RPOB | RNA polymerase subunit beta | chrC:23111-26329 REVERSE LENGTH=1072	light	23	23.35	23.35	0.001474
Q20181207_10	m3	r1	60015	890.021	1778.03	1778.02	6835	2	nLNLNIPQNNIFLLPRc	nLNLNIPQNNIFLLPRc	nLNLNIPQNNIFLLPRc	ATCG00190.1	ATCG00190.1	| Symbols: RPOB | RNA polymerase subunit beta | chrC:23111-26329 REVERSE LENGTH=1072	light	23	70.86	70.86	2.7e-05
Q20181207_10	m3	r1	60017	593.682	1778.02	1778.02	6835	3	nLNLNIPQNNIFLLPRc	nLNLNIPQNNIFLLPRc	nLNLNIPQNNIFLLPRc	ATCG00190.1	ATCG00190.1	| Symbols: RPOB | RNA polymerase subunit beta | chrC:23111-26329 REVERSE LENGTH=1072	light	23	59.94	59.94	2.7e-05
Q20181207_11	m3	r1	60439	890.019	1778.02	1778.02	6819	2	nLNLNIPQNNIFLLPRc	nLNLNIPQNNIFLLPRc	nLNLNIPQNNIFLLPRc	ATCG00190.1	ATCG00190.1	| Symbols: RPOB | RNA polymerase subunit beta | chrC:23111-26329 REVERSE LENGTH=1072	light	23	78.64	78.64	2.7e-05
Q20181207_11	m3	r1	60463	593.682	1778.03	1778.02	6821	3	nLNLNIPQNNIFLLPRc	nLNLNIPQNNIFLLPRc	nLNLNIPQNNIFLLPRc	ATCG00190.1	ATCG00190.1	| Symbols: RPOB | RNA polymerase subunit beta | chrC:23111-26329 REVERSE LENGTH=1072	light	23	45.38	45.38	2.7e-05
Q20181207_06	m3	r1	54047	834.443	2500.31	2500.3	6221	3	nLALALGDENAVSMPVAAAANEAFKKc	nLALALGDENAVSMPVAAAANEAFKKc	nLALALGDENAVSMPVAAAANEAFKKc	AT3G25530.1	AT3G25530.1;AT3G25530.2	| Symbols: GHBDH, ATGHBDH, GLYR1, GR1 | glyoxylate reductase 1 | chr3:9271949-9273514 REVERSE LENGTH=289	light	29	18.03	18.03	0.003824
Q20181207_10	m3	r1	53574	834.442	2500.31	2500.3	6186	3	nLALALGDENAVSMPVAAAANEAFKKc	nLALALGDENAVSMPVAAAANEAFKKc	nLALALGDENAVSMPVAAAANEAFKKc	AT3G25530.1	AT3G25530.1;AT3G25530.2	| Symbols: GHBDH, ATGHBDH, GLYR1, GR1 | glyoxylate reductase 1 | chr3:9271949-9273514 REVERSE LENGTH=289	light	29	23.55	23.55	0.000632
Q20181207_02	m3	r1	55889	801.768	2402.28	2402.28	6656	3	nQIPIEAVFQKDEM(15.995)IDIIGVTKc	nQIPIEAVFQKDEMIDIIGVTKc	nQIPIEAVFQKDEM(15.995)IDIIGVTKc	AT1G43170.1	AT1G43170.1;AT1G43170.2;AT1G43170.3;AT1G43170.4;AT1G43170.5;AT1G43170.6;AT1G43170.7;AT1G43170.8;AT1G43170.9	| Symbols: ARP1, emb2207, RPL3A, RP1 | ribosomal protein 1 | chr1:16266992-16268631 FORWARD LENGTH=389	light	25	46.58	46.58	2.7e-05
Q20181207_02	m3	r1	56159	801.767	2402.28	2402.28	6683	3	nQIPIEAVFQKDEM(15.995)IDIIGVTKc	nQIPIEAVFQKDEMIDIIGVTKc	nQIPIEAVFQKDEM(15.995)IDIIGVTKc	AT1G43170.1	AT1G43170.1;AT1G43170.2;AT1G43170.3;AT1G43170.4;AT1G43170.5;AT1G43170.6;AT1G43170.7;AT1G43170.8;AT1G43170.9	| Symbols: ARP1, emb2207, RPL3A, RP1 | ribosomal protein 1 | chr1:16266992-16268631 FORWARD LENGTH=389	light	25	15.71	15.71	0.001888
Q20181207_03	m3	r1	58091	801.769	2402.29	2402.28	6667	3	nQIPIEAVFQKDEM(15.995)IDIIGVTKc	nQIPIEAVFQKDEMIDIIGVTKc	nQIPIEAVFQKDEM(15.995)IDIIGVTKc	AT1G43170.1	AT1G43170.1;AT1G43170.2;AT1G43170.3;AT1G43170.4;AT1G43170.5;AT1G43170.6;AT1G43170.7;AT1G43170.8;AT1G43170.9	| Symbols: ARP1, emb2207, RPL3A, RP1 | ribosomal protein 1 | chr1:16266992-16268631 FORWARD LENGTH=389	light	25	56.69	56.69	2.7e-05
Q20181207_04	m3	r1	56957	801.769	2402.28	2402.28	6665	3	nQIPIEAVFQKDEM(15.995)IDIIGVTKc	nQIPIEAVFQKDEMIDIIGVTKc	nQIPIEAVFQKDEM(15.995)IDIIGVTKc	AT1G43170.1	AT1G43170.1;AT1G43170.2;AT1G43170.3;AT1G43170.4;AT1G43170.5;AT1G43170.6;AT1G43170.7;AT1G43170.8;AT1G43170.9	| Symbols: ARP1, emb2207, RPL3A, RP1 | ribosomal protein 1 | chr1:16266992-16268631 FORWARD LENGTH=389	light	25	54.88	54.88	2.7e-05
Q20181207_11	m3	r1	58143	801.769	2402.28	2402.28	6597	3	nQIPIEAVFQKDEM(15.995)IDIIGVTKc	nQIPIEAVFQKDEMIDIIGVTKc	nQIPIEAVFQKDEM(15.995)IDIIGVTKc	AT1G43170.1	AT1G43170.1;AT1G43170.2;AT1G43170.3;AT1G43170.4;AT1G43170.5;AT1G43170.6;AT1G43170.7;AT1G43170.8;AT1G43170.9	| Symbols: ARP1, emb2207, RPL3A, RP1 | ribosomal protein 1 | chr1:16266992-16268631 FORWARD LENGTH=389	light	25	36.92	36.92	6.6e-05
Q20181207_02	m3	r1	35009	565.327	1128.64	1128.64	4475	2	nLDGVVTLVDAKc	nLDGVVTLVDAKc	nLDGVVTLVDAKc	AT1G15730.1	AT1G15730.1;AT1G80480.1	| Symbols: | Cobalamin biosynthesis CobW-like protein | chr1:5407535-5409937 REVERSE LENGTH=448	light	12	71.09	71.09	2.7e-05
Q20181207_06	m3	r1	36053	565.328	1128.64	1128.64	4381	2	nLDGVVTLVDAKc	nLDGVVTLVDAKc	nLDGVVTLVDAKc	AT1G15730.1	AT1G15730.1;AT1G80480.1	| Symbols: | Cobalamin biosynthesis CobW-like protein | chr1:5407535-5409937 REVERSE LENGTH=448	light	12	59.78	59.78	2.7e-05
Q20181207_10	m3	r1	36380	565.328	1128.64	1128.64	4426	2	nLDGVVTLVDAKc	nLDGVVTLVDAKc	nLDGVVTLVDAKc	AT1G15730.1	AT1G15730.1;AT1G80480.1	| Symbols: | Cobalamin biosynthesis CobW-like protein | chr1:5407535-5409937 REVERSE LENGTH=448	light	12	63.33	63.33	2.7e-05
Q20181207_02	m3	r1	54238	650.349	1298.68	1298.68	6487	2	nDINVENLVDLRc	nDINVENLVDLRc	nDINVENLVDLRc	AT1G06950.1	AT1G06950.1	| Symbols: ATTIC110, TIC110 | translocon at the inner envelope membrane of chloroplasts 110 | chr1:2130303-2135563 REVERSE LENGTH=1016	light	16	10.63	10.63	0.005696
Q20181207_03	m3	r1	55549	650.35	1298.69	1298.68	6411	2	nDINVENLVDLRc	nDINVENLVDLRc	nDINVENLVDLRc	AT1G06950.1	AT1G06950.1	| Symbols: ATTIC110, TIC110 | translocon at the inner envelope membrane of chloroplasts 110 | chr1:2130303-2135563 REVERSE LENGTH=1016	light	16	38.32	38.32	4.7e-05
Q20181207_06	m3	r1	55641	650.349	1298.68	1298.68	6383	2	nDINVENLVDLRc	nDINVENLVDLRc	nDINVENLVDLRc	AT1G06950.1	AT1G06950.1	| Symbols: ATTIC110, TIC110 | translocon at the inner envelope membrane of chloroplasts 110 | chr1:2130303-2135563 REVERSE LENGTH=1016	light	16	37.54	37.54	4.7e-05
Q20181207_07	m3	r1	56266	650.35	1298.69	1298.68	6388	2	nDINVENLVDLRc	nDINVENLVDLRc	nDINVENLVDLRc	AT1G06950.1	AT1G06950.1	| Symbols: ATTIC110, TIC110 | translocon at the inner envelope membrane of chloroplasts 110 | chr1:2130303-2135563 REVERSE LENGTH=1016	light	16	56.49	56.49	2.7e-05
Q20181207_10	m3	r1	55365	650.351	1298.69	1298.68	6373	2	nDINVENLVDLRc	nDINVENLVDLRc	nDINVENLVDLRc	AT1G06950.1	AT1G06950.1	| Symbols: ATTIC110, TIC110 | translocon at the inner envelope membrane of chloroplasts 110 | chr1:2130303-2135563 REVERSE LENGTH=1016	light	16	43.61	43.61	2.7e-05
Q20181207_11	m3	r1	55840	650.35	1298.69	1298.68	6361	2	nDINVENLVDLRc	nDINVENLVDLRc	nDINVENLVDLRc	AT1G06950.1	AT1G06950.1	| Symbols: ATTIC110, TIC110 | translocon at the inner envelope membrane of chloroplasts 110 | chr1:2130303-2135563 REVERSE LENGTH=1016	light	16	49.96	49.96	2.7e-05
Q20181207_02	m3	r1	29265	502.913	1505.72	1505.72	3865	3	nFADGTLFDSSYKRc	nFADGTLFDSSYKRc	nFADGTLFDSSYKRc	AT4G39710.1	AT4G39710.1;AT4G39710.2	| Symbols: FKBP16-2 | FK506-binding protein 16-2 | chr4:18427249-18428325 REVERSE LENGTH=217	light	17	34.33	34.33	4.7e-05
Q20181207_03	m3	r1	30110	502.913	1505.72	1505.72	3785	3	nFADGTLFDSSYKRc	nFADGTLFDSSYKRc	nFADGTLFDSSYKRc	AT4G39710.1	AT4G39710.1;AT4G39710.2	| Symbols: FKBP16-2 | FK506-binding protein 16-2 | chr4:18427249-18428325 REVERSE LENGTH=217	light	17	23.32	23.32	0.000402
Q20181207_04	m3	r1	29531	502.913	1505.72	1505.72	3775	3	nFADGTLFDSSYKRc	nFADGTLFDSSYKRc	nFADGTLFDSSYKRc	AT4G39710.1	AT4G39710.1;AT4G39710.2	| Symbols: FKBP16-2 | FK506-binding protein 16-2 | chr4:18427249-18428325 REVERSE LENGTH=217	light	17	21.27	21.27	0.000534
Q20181207_06	m3	r1	29982	502.913	1505.72	1505.72	3753	3	nFADGTLFDSSYKRc	nFADGTLFDSSYKRc	nFADGTLFDSSYKRc	AT4G39710.1	AT4G39710.1;AT4G39710.2	| Symbols: FKBP16-2 | FK506-binding protein 16-2 | chr4:18427249-18428325 REVERSE LENGTH=217	light	17	30.44	30.44	0.00014
Q20181207_07	m3	r1	30587	502.913	1505.72	1505.72	3738	3	nFADGTLFDSSYKRc	nFADGTLFDSSYKRc	nFADGTLFDSSYKRc	AT4G39710.1	AT4G39710.1;AT4G39710.2	| Symbols: FKBP16-2 | FK506-binding protein 16-2 | chr4:18427249-18428325 REVERSE LENGTH=217	light	17	29.48	29.48	0.000188
Q20181207_11	m3	r1	30128	502.913	1505.72	1505.72	3714	3	nFADGTLFDSSYKRc	nFADGTLFDSSYKRc	nFADGTLFDSSYKRc	AT4G39710.1	AT4G39710.1;AT4G39710.2	| Symbols: FKBP16-2 | FK506-binding protein 16-2 | chr4:18427249-18428325 REVERSE LENGTH=217	light	17	34.28	34.28	6.6e-05
Q20181207_02	m3	r1	58644	938.51	2812.51	2812.5	6928	3	nILREDGEPVGYNDALITVLPSFPGIKc	nILREDGEPVGYNDALITVLPSFPGIKc	nILREDGEPVGYNDALITVLPSFPGIKc	AT1G52670.1	AT1G52670.1	| Symbols: | Single hybrid motif superfamily protein | chr1:19615119-19617420 REVERSE LENGTH=274	light	31	53.38	53.38	0.000511
Q20181207_02	m3	r1	58665	704.134	2812.51	2812.5	6930	4	nILREDGEPVGYNDALITVLPSFPGIKc	nILREDGEPVGYNDALITVLPSFPGIKc	nILREDGEPVGYNDALITVLPSFPGIKc	AT1G52670.1	AT1G52670.1	| Symbols: | Single hybrid motif superfamily protein | chr1:19615119-19617420 REVERSE LENGTH=274	light	31	41.98	41.98	0.001484
Q20181207_02	m3	r1	58668	1407.26	2812.51	2812.5	6931	2	nILREDGEPVGYNDALITVLPSFPGIKc	nILREDGEPVGYNDALITVLPSFPGIKc	nILREDGEPVGYNDALITVLPSFPGIKc	AT1G52670.1	AT1G52670.1	| Symbols: | Single hybrid motif superfamily protein | chr1:19615119-19617420 REVERSE LENGTH=274	light	31	75.77	75.77	0.000236
Q20181207_02	m3	r1	58914	938.51	2812.51	2812.5	6954	3	nILREDGEPVGYNDALITVLPSFPGIKc	nILREDGEPVGYNDALITVLPSFPGIKc	nILREDGEPVGYNDALITVLPSFPGIKc	AT1G52670.1	AT1G52670.1	| Symbols: | Single hybrid motif superfamily protein | chr1:19615119-19617420 REVERSE LENGTH=274	light	31	60.54	60.54	0.000504
Q20181207_03	m3	r1	60408	704.134	2812.51	2812.5	6893	4	nILREDGEPVGYNDALITVLPSFPGIKc	nILREDGEPVGYNDALITVLPSFPGIKc	nILREDGEPVGYNDALITVLPSFPGIKc	AT1G52670.1	AT1G52670.1	| Symbols: | Single hybrid motif superfamily protein | chr1:19615119-19617420 REVERSE LENGTH=274	light	31	37.04	37.04	0.003186
Q20181207_03	m3	r1	60427	1407.26	2812.51	2812.5	6894	2	nILREDGEPVGYNDALITVLPSFPGIKc	nILREDGEPVGYNDALITVLPSFPGIKc	nILREDGEPVGYNDALITVLPSFPGIKc	AT1G52670.1	AT1G52670.1	| Symbols: | Single hybrid motif superfamily protein | chr1:19615119-19617420 REVERSE LENGTH=274	light	31	53.49	53.49	0.001358
Q20181207_03	m3	r1	60654	938.511	2812.51	2812.5	6917	3	nILREDGEPVGYNDALITVLPSFPGIKc	nILREDGEPVGYNDALITVLPSFPGIKc	nILREDGEPVGYNDALITVLPSFPGIKc	AT1G52670.1	AT1G52670.1	| Symbols: | Single hybrid motif superfamily protein | chr1:19615119-19617420 REVERSE LENGTH=274	light	31	62.45	62.45	0.00043
Q20181207_03	m3	r1	60906	938.511	2812.51	2812.5	6941	3	nILREDGEPVGYNDALITVLPSFPGIKc	nILREDGEPVGYNDALITVLPSFPGIKc	nILREDGEPVGYNDALITVLPSFPGIKc	AT1G52670.1	AT1G52670.1	| Symbols: | Single hybrid motif superfamily protein | chr1:19615119-19617420 REVERSE LENGTH=274	light	31	53.15	53.15	0.000816
Q20181207_03	m3	r1	61189	938.51	2812.51	2812.5	6969	3	nILREDGEPVGYNDALITVLPSFPGIKc	nILREDGEPVGYNDALITVLPSFPGIKc	nILREDGEPVGYNDALITVLPSFPGIKc	AT1G52670.1	AT1G52670.1	| Symbols: | Single hybrid motif superfamily protein | chr1:19615119-19617420 REVERSE LENGTH=274	light	31	35.43	35.43	0.002717
Q20181207_04	m3	r1	59570	938.511	2812.51	2812.5	6927	3	nILREDGEPVGYNDALITVLPSFPGIKc	nILREDGEPVGYNDALITVLPSFPGIKc	nILREDGEPVGYNDALITVLPSFPGIKc	AT1G52670.1	AT1G52670.1	| Symbols: | Single hybrid motif superfamily protein | chr1:19615119-19617420 REVERSE LENGTH=274	light	31	38.95	38.95	0.003245
Q20181207_04	m3	r1	59823	938.51	2812.51	2812.5	6952	3	nILREDGEPVGYNDALITVLPSFPGIKc	nILREDGEPVGYNDALITVLPSFPGIKc	nILREDGEPVGYNDALITVLPSFPGIKc	AT1G52670.1	AT1G52670.1	| Symbols: | Single hybrid motif superfamily protein | chr1:19615119-19617420 REVERSE LENGTH=274	light	31	32.33	32.33	0.004684
Q20181207_06	m3	r1	60619	938.51	2812.51	2812.5	6880	3	nILREDGEPVGYNDALITVLPSFPGIKc	nILREDGEPVGYNDALITVLPSFPGIKc	nILREDGEPVGYNDALITVLPSFPGIKc	AT1G52670.1	AT1G52670.1	| Symbols: | Single hybrid motif superfamily protein | chr1:19615119-19617420 REVERSE LENGTH=274	light	31	52.62	52.62	0.000607
Q20181207_06	m3	r1	60641	704.134	2812.51	2812.5	6882	4	nILREDGEPVGYNDALITVLPSFPGIKc	nILREDGEPVGYNDALITVLPSFPGIKc	nILREDGEPVGYNDALITVLPSFPGIKc	AT1G52670.1	AT1G52670.1	| Symbols: | Single hybrid motif superfamily protein | chr1:19615119-19617420 REVERSE LENGTH=274	light	31	60.69	60.69	0.00039
Q20181207_06	m3	r1	60653	1407.26	2812.51	2812.5	6883	2	nILREDGEPVGYNDALITVLPSFPGIKc	nILREDGEPVGYNDALITVLPSFPGIKc	nILREDGEPVGYNDALITVLPSFPGIKc	AT1G52670.1	AT1G52670.1	| Symbols: | Single hybrid motif superfamily protein | chr1:19615119-19617420 REVERSE LENGTH=274	light	31	68.7	68.7	0.00039
Q20181207_06	m3	r1	60889	938.51	2812.51	2812.5	6906	3	nILREDGEPVGYNDALITVLPSFPGIKc	nILREDGEPVGYNDALITVLPSFPGIKc	nILREDGEPVGYNDALITVLPSFPGIKc	AT1G52670.1	AT1G52670.1	| Symbols: | Single hybrid motif superfamily protein | chr1:19615119-19617420 REVERSE LENGTH=274	light	31	62.75	62.75	0.000368
Q20181207_06	m3	r1	61141	938.511	2812.51	2812.5	6931	3	nILREDGEPVGYNDALITVLPSFPGIKc	nILREDGEPVGYNDALITVLPSFPGIKc	nILREDGEPVGYNDALITVLPSFPGIKc	AT1G52670.1	AT1G52670.1	| Symbols: | Single hybrid motif superfamily protein | chr1:19615119-19617420 REVERSE LENGTH=274	light	31	51.71	51.71	0.000804
Q20181207_07	m3	r1	61107	704.134	2812.51	2812.5	6869	4	nILREDGEPVGYNDALITVLPSFPGIKc	nILREDGEPVGYNDALITVLPSFPGIKc	nILREDGEPVGYNDALITVLPSFPGIKc	AT1G52670.1	AT1G52670.1	| Symbols: | Single hybrid motif superfamily protein | chr1:19615119-19617420 REVERSE LENGTH=274	light	31	46.97	46.97	0.000852
Q20181207_07	m3	r1	61293	938.51	2812.51	2812.5	6887	3	nILREDGEPVGYNDALITVLPSFPGIKc	nILREDGEPVGYNDALITVLPSFPGIKc	nILREDGEPVGYNDALITVLPSFPGIKc	AT1G52670.1	AT1G52670.1	| Symbols: | Single hybrid motif superfamily protein | chr1:19615119-19617420 REVERSE LENGTH=274	light	31	57.31	57.31	0.000463
Q20181207_07	m3	r1	61546	938.511	2812.51	2812.5	6912	3	nILREDGEPVGYNDALITVLPSFPGIKc	nILREDGEPVGYNDALITVLPSFPGIKc	nILREDGEPVGYNDALITVLPSFPGIKc	AT1G52670.1	AT1G52670.1	| Symbols: | Single hybrid motif superfamily protein | chr1:19615119-19617420 REVERSE LENGTH=274	light	31	35.34	35.34	0.004026
Q20181207_08	m3	r1	58389	938.511	2812.51	2812.5	6906	3	nILREDGEPVGYNDALITVLPSFPGIKc	nILREDGEPVGYNDALITVLPSFPGIKc	nILREDGEPVGYNDALITVLPSFPGIKc	AT1G52670.1	AT1G52670.1	| Symbols: | Single hybrid motif superfamily protein | chr1:19615119-19617420 REVERSE LENGTH=274	light	31	56.81	56.81	0.000741
Q20181207_10	m3	r1	60408	938.51	2812.51	2812.5	6873	3	nILREDGEPVGYNDALITVLPSFPGIKc	nILREDGEPVGYNDALITVLPSFPGIKc	nILREDGEPVGYNDALITVLPSFPGIKc	AT1G52670.1	AT1G52670.1	| Symbols: | Single hybrid motif superfamily protein | chr1:19615119-19617420 REVERSE LENGTH=274	light	31	46.44	46.44	0.000954
Q20181207_10	m3	r1	60429	704.134	2812.51	2812.5	6875	4	nILREDGEPVGYNDALITVLPSFPGIKc	nILREDGEPVGYNDALITVLPSFPGIKc	nILREDGEPVGYNDALITVLPSFPGIKc	AT1G52670.1	AT1G52670.1	| Symbols: | Single hybrid motif superfamily protein | chr1:19615119-19617420 REVERSE LENGTH=274	light	31	51.99	51.99	0.000632
Q20181207_10	m3	r1	60457	1407.26	2812.51	2812.5	6878	2	nILREDGEPVGYNDALITVLPSFPGIKc	nILREDGEPVGYNDALITVLPSFPGIKc	nILREDGEPVGYNDALITVLPSFPGIKc	AT1G52670.1	AT1G52670.1	| Symbols: | Single hybrid motif superfamily protein | chr1:19615119-19617420 REVERSE LENGTH=274	light	31	54.1	54.1	0.001024
Q20181207_10	m3	r1	60678	938.51	2812.51	2812.5	6900	3	nILREDGEPVGYNDALITVLPSFPGIKc	nILREDGEPVGYNDALITVLPSFPGIKc	nILREDGEPVGYNDALITVLPSFPGIKc	AT1G52670.1	AT1G52670.1	| Symbols: | Single hybrid motif superfamily protein | chr1:19615119-19617420 REVERSE LENGTH=274	light	31	53.53	53.53	0.000754
Q20181207_10	m3	r1	60930	938.512	2812.51	2812.5	6924	3	nILREDGEPVGYNDALITVLPSFPGIKc	nILREDGEPVGYNDALITVLPSFPGIKc	nILREDGEPVGYNDALITVLPSFPGIKc	AT1G52670.1	AT1G52670.1	| Symbols: | Single hybrid motif superfamily protein | chr1:19615119-19617420 REVERSE LENGTH=274	light	31	41.92	41.92	0.002737
Q20181207_11	m3	r1	60923	704.135	2812.51	2812.5	6866	4	nILREDGEPVGYNDALITVLPSFPGIKc	nILREDGEPVGYNDALITVLPSFPGIKc	nILREDGEPVGYNDALITVLPSFPGIKc	AT1G52670.1	AT1G52670.1	| Symbols: | Single hybrid motif superfamily protein | chr1:19615119-19617420 REVERSE LENGTH=274	light	31	61.03	61.03	0.000571
Q20181207_11	m3	r1	60934	1407.26	2812.51	2812.5	6867	2	nILREDGEPVGYNDALITVLPSFPGIKc	nILREDGEPVGYNDALITVLPSFPGIKc	nILREDGEPVGYNDALITVLPSFPGIKc	AT1G52670.1	AT1G52670.1	| Symbols: | Single hybrid motif superfamily protein | chr1:19615119-19617420 REVERSE LENGTH=274	light	31	53.2	53.2	0.001059
Q20181207_11	m3	r1	61151	938.511	2812.51	2812.5	6888	3	nILREDGEPVGYNDALITVLPSFPGIKc	nILREDGEPVGYNDALITVLPSFPGIKc	nILREDGEPVGYNDALITVLPSFPGIKc	AT1G52670.1	AT1G52670.1	| Symbols: | Single hybrid motif superfamily protein | chr1:19615119-19617420 REVERSE LENGTH=274	light	31	60.19	60.19	0.000667
Q20181207_11	m3	r1	61403	938.512	2812.51	2812.5	6912	3	nILREDGEPVGYNDALITVLPSFPGIKc	nILREDGEPVGYNDALITVLPSFPGIKc	nILREDGEPVGYNDALITVLPSFPGIKc	AT1G52670.1	AT1G52670.1	| Symbols: | Single hybrid motif superfamily protein | chr1:19615119-19617420 REVERSE LENGTH=274	light	31	55.52	55.52	0.000852
F9515_Media_alone_pFg_pDEX__Sample5	m2	f2	16891	512.769	1023.52	1023.52	2482	2	nGGTLISYEGKc	nGGTLISYEGKc	nGGTLISYEGKc	AT3G03250.1	AT3G03250.1;AT5G17310.1;AT5G17310.2	| Symbols: UGP, UGP1, AtUGP1 | UDP-GLUCOSE PYROPHOSPHORYLASE 1 | chr3:749761-754014 REVERSE LENGTH=469	light	11	21.86	21.86	0.000598
Q20181207_04	m3	r1	20019	512.77	1023.53	1023.52	2751	2	nGGTLISYEGKc	nGGTLISYEGKc	nGGTLISYEGKc	AT3G03250.1	AT3G03250.1;AT5G17310.1;AT5G17310.2	| Symbols: UGP, UGP1, AtUGP1 | UDP-GLUCOSE PYROPHOSPHORYLASE 1 | chr3:749761-754014 REVERSE LENGTH=469	light	11	15.16	15.16	0.004026
Q20181207_06	m3	r1	20116	512.77	1023.53	1023.52	2725	2	nGGTLISYEGKc	nGGTLISYEGKc	nGGTLISYEGKc	AT3G03250.1	AT3G03250.1;AT5G17310.1;AT5G17310.2	| Symbols: UGP, UGP1, AtUGP1 | UDP-GLUCOSE PYROPHOSPHORYLASE 1 | chr3:749761-754014 REVERSE LENGTH=469	light	11	26.26	26.26	0.00038
Q20181207_10	m3	r1	20303	512.77	1023.53	1023.52	2753	2	nGGTLISYEGKc	nGGTLISYEGKc	nGGTLISYEGKc	AT3G03250.1	AT3G03250.1;AT5G17310.1;AT5G17310.2	| Symbols: UGP, UGP1, AtUGP1 | UDP-GLUCOSE PYROPHOSPHORYLASE 1 | chr3:749761-754014 REVERSE LENGTH=469	light	11	34.74	34.74	0.00014
F9515_Media_alone_pFg_pDEX__Sample5	m2	f2	12106	443.259	884.504	884.508	1905	2	nSVVPIASGRc	nSVVPIASGRc	nSVVPIASGRc	AT5G07030.1	AT5G07030.1	| Symbols: | Eukaryotic aspartyl protease family protein | chr5:2183600-2185717 REVERSE LENGTH=455	light	12	20.52	20.52	0.003101
Q20181207_11	m3	r1	16204	443.262	884.509	884.508	2251	2	nSVVPIASGRc	nSVVPIASGRc	nSVVPIASGRc	AT5G07030.1	AT5G07030.1	| Symbols: | Eukaryotic aspartyl protease family protein | chr5:2183600-2185717 REVERSE LENGTH=455	light	12	33.08	33.08	0.000155
F9515_Media_alone_pFg_pDEX__Sample5	m2	f2	40578	805.888	1609.76	1609.76	5184	2	nGFNWGSAGVSTSVWRc	nGFNWGSAGVSTSVWRc	nGFNWGSAGVSTSVWRc	AT1G37130.1	AT1G37130.1	| Symbols: NIA2, B29, NIA2-1, CHL3, NR, NR2, ATNR2 | nitrate reductase 2 | chr1:14158617-14161652 FORWARD LENGTH=917	light	21	13.1	13.1	0.005829
Q20181207_11	m3	r1	49398	805.89	1609.77	1609.76	5702	2	nGFNWGSAGVSTSVWRc	nGFNWGSAGVSTSVWRc	nGFNWGSAGVSTSVWRc	AT1G37130.1	AT1G37130.1	| Symbols: NIA2, B29, NIA2-1, CHL3, NR, NR2, ATNR2 | nitrate reductase 2 | chr1:14158617-14161652 FORWARD LENGTH=917	light	21	40.82	40.82	4.7e-05
Q20181207_02	m3	r1	29175	407.751	1626.98	1626.97	3856	4	nIVKVDKELNVVMIKc	nIVKVDKELNVVMIKc	nIVKVDKELNVVMIKc	AT2G43030.1	AT2G43030.1	| Symbols: | Ribosomal protein L3 family protein | chr2:17894898-17895713 FORWARD LENGTH=271	light	18	20.52	20.52	0.002535
Q20181207_03	m3	r1	29880	543.333	1626.98	1626.97	3762	3	nIVKVDKELNVVMIKc	nIVKVDKELNVVMIKc	nIVKVDKELNVVMIKc	AT2G43030.1	AT2G43030.1	| Symbols: | Ribosomal protein L3 family protein | chr2:17894898-17895713 FORWARD LENGTH=271	light	18	17.65	17.65	0.001896
Q20181207_03	m3	r1	30063	407.751	1626.98	1626.97	3780	4	nIVKVDKELNVVMIKc	nIVKVDKELNVVMIKc	nIVKVDKELNVVMIKc	AT2G43030.1	AT2G43030.1	| Symbols: | Ribosomal protein L3 family protein | chr2:17894898-17895713 FORWARD LENGTH=271	light	18	22.17	22.17	0.001024
Q20181207_04	m3	r1	29310	543.333	1626.98	1626.97	3752	3	nIVKVDKELNVVMIKc	nIVKVDKELNVVMIKc	nIVKVDKELNVVMIKc	AT2G43030.1	AT2G43030.1	| Symbols: | Ribosomal protein L3 family protein | chr2:17894898-17895713 FORWARD LENGTH=271	light	18	39.17	39.17	4.7e-05
Q20181207_07	m3	r1	30197	407.751	1626.98	1626.97	3698	4	nIVKVDKELNVVMIKc	nIVKVDKELNVVMIKc	nIVKVDKELNVVMIKc	AT2G43030.1	AT2G43030.1	| Symbols: | Ribosomal protein L3 family protein | chr2:17894898-17895713 FORWARD LENGTH=271	light	18	15.55	15.55	0.00418
Q20181207_07	m3	r1	30339	543.333	1626.98	1626.97	3712	3	nIVKVDKELNVVMIKc	nIVKVDKELNVVMIKc	nIVKVDKELNVVMIKc	AT2G43030.1	AT2G43030.1	| Symbols: | Ribosomal protein L3 family protein | chr2:17894898-17895713 FORWARD LENGTH=271	light	18	17.66	17.66	0.001775
Q20181207_08	m3	r1	27918	543.333	1626.98	1626.97	3708	3	nIVKVDKELNVVMIKc	nIVKVDKELNVVMIKc	nIVKVDKELNVVMIKc	AT2G43030.1	AT2G43030.1	| Symbols: | Ribosomal protein L3 family protein | chr2:17894898-17895713 FORWARD LENGTH=271	light	18	17.1	17.1	0.006431
Q20181207_11	m3	r1	29579	407.751	1626.98	1626.97	3656	4	nIVKVDKELNVVMIKc	nIVKVDKELNVVMIKc	nIVKVDKELNVVMIKc	AT2G43030.1	AT2G43030.1	| Symbols: | Ribosomal protein L3 family protein | chr2:17894898-17895713 FORWARD LENGTH=271	light	18	21.68	21.68	0.001451
Q20181207_11	m3	r1	29734	543.333	1626.98	1626.97	3672	3	nIVKVDKELNVVMIKc	nIVKVDKELNVVMIKc	nIVKVDKELNVVMIKc	AT2G43030.1	AT2G43030.1	| Symbols: | Ribosomal protein L3 family protein | chr2:17894898-17895713 FORWARD LENGTH=271	light	18	62.3	62.3	2.7e-05
Q20181207_02	m3	r1	39719	779.936	1557.86	1557.85	4964	2	nYGPVISTIPQQLSRc	nYGPVISTIPQQLSRc	nYGPVISTIPQQLSRc	AT4G25550.1	AT4G25550.1	| Symbols: | Cleavage/polyadenylation specificity factor, 25kDa subunit | chr4:13048519-13050873 FORWARD LENGTH=200	light	19	36.91	36.91	0.000188
Q20181207_07	m3	r1	41415	779.934	1557.85	1557.85	4859	2	nYGPVISTIPQQLSRc	nYGPVISTIPQQLSRc	nYGPVISTIPQQLSRc	AT4G25550.1	AT4G25550.1	| Symbols: | Cleavage/polyadenylation specificity factor, 25kDa subunit | chr4:13048519-13050873 FORWARD LENGTH=200	light	19	48.92	48.92	2.7e-05
Q20181207_10	m3	r1	40825	779.935	1557.86	1557.85	4872	2	nYGPVISTIPQQLSRc	nYGPVISTIPQQLSRc	nYGPVISTIPQQLSRc	AT4G25550.1	AT4G25550.1	| Symbols: | Cleavage/polyadenylation specificity factor, 25kDa subunit | chr4:13048519-13050873 FORWARD LENGTH=200	light	19	37.23	37.23	0.000155
Q20181207_11	m3	r1	40826	779.935	1557.86	1557.85	4817	2	nYGPVISTIPQQLSRc	nYGPVISTIPQQLSRc	nYGPVISTIPQQLSRc	AT4G25550.1	AT4G25550.1	| Symbols: | Cleavage/polyadenylation specificity factor, 25kDa subunit | chr4:13048519-13050873 FORWARD LENGTH=200	light	19	34.84	34.84	0.000173
Q20181207_02	m3	r1	28225	643.301	1284.59	1284.58	3756	2	nFMGGSMGSVVGEKc	nFMGGSMGSVVGEKc	nFMGGSMGSVVGEKc	ATCG00500.1	ATCG00500.1	| Symbols: ACCD | acetyl-CoA carboxylase carboxyl transferase subunit beta | chrC:57075-58541 FORWARD LENGTH=488	light	14	78.26	78.26	2.7e-05
Q20181207_04	m3	r1	28705	643.301	1284.59	1284.58	3687	2	nFMGGSMGSVVGEKc	nFMGGSMGSVVGEKc	nFMGGSMGSVVGEKc	ATCG00500.1	ATCG00500.1	| Symbols: ACCD | acetyl-CoA carboxylase carboxyl transferase subunit beta | chrC:57075-58541 FORWARD LENGTH=488	light	14	46.02	46.02	2.7e-05
Q20181207_06	m3	r1	29063	643.301	1284.59	1284.58	3659	2	nFMGGSMGSVVGEKc	nFMGGSMGSVVGEKc	nFMGGSMGSVVGEKc	ATCG00500.1	ATCG00500.1	| Symbols: ACCD | acetyl-CoA carboxylase carboxyl transferase subunit beta | chrC:57075-58541 FORWARD LENGTH=488	light	14	100.81	100.81	2.7e-05
Q20181207_10	m3	r1	29336	643.301	1284.59	1284.58	3694	2	nFMGGSMGSVVGEKc	nFMGGSMGSVVGEKc	nFMGGSMGSVVGEKc	ATCG00500.1	ATCG00500.1	| Symbols: ACCD | acetyl-CoA carboxylase carboxyl transferase subunit beta | chrC:57075-58541 FORWARD LENGTH=488	light	14	55.68	55.68	2.7e-05
Q20181207_02	m3	r1	57403	899.445	1796.87	1796.87	6806	2	nGGETSTNSIASIFAWTRc	nGGETSTNSIASIFAWTRc	nGGETSTNSIASIFAWTRc	AT1G65930.1	AT1G65930.1	| Symbols: cICDH | cytosolic NADP+-dependent isocitrate dehydrogenase | chr1:24539088-24541861 FORWARD LENGTH=410	light	22	78.13	78.13	2.7e-05
Q20181207_03	m3	r1	59205	899.444	1796.87	1796.87	6776	2	nGGETSTNSIASIFAWTRc	nGGETSTNSIASIFAWTRc	nGGETSTNSIASIFAWTRc	AT1G65930.1	AT1G65930.1	| Symbols: cICDH | cytosolic NADP+-dependent isocitrate dehydrogenase | chr1:24539088-24541861 FORWARD LENGTH=410	light	22	135.91	135.91	2.7e-05
Q20181207_03	m3	r1	59249	599.964	1796.87	1796.87	6780	3	nGGETSTNSIASIFAWTRc	nGGETSTNSIASIFAWTRc	nGGETSTNSIASIFAWTRc	AT1G65930.1	AT1G65930.1	| Symbols: cICDH | cytosolic NADP+-dependent isocitrate dehydrogenase | chr1:24539088-24541861 FORWARD LENGTH=410	light	22	18.48	18.48	0.000571
Q20181207_04	m3	r1	58011	899.445	1796.88	1796.87	6770	2	nGGETSTNSIASIFAWTRc	nGGETSTNSIASIFAWTRc	nGGETSTNSIASIFAWTRc	AT1G65930.1	AT1G65930.1	| Symbols: cICDH | cytosolic NADP+-dependent isocitrate dehydrogenase | chr1:24539088-24541861 FORWARD LENGTH=410	light	22	101.91	101.91	2.7e-05
Q20181207_06	m3	r1	59338	599.965	1796.87	1796.87	6755	3	nGGETSTNSIASIFAWTRc	nGGETSTNSIASIFAWTRc	nGGETSTNSIASIFAWTRc	AT1G65930.1	AT1G65930.1	| Symbols: cICDH | cytosolic NADP+-dependent isocitrate dehydrogenase | chr1:24539088-24541861 FORWARD LENGTH=410	light	22	74.66	74.66	2.7e-05
Q20181207_07	m3	r1	59710	599.964	1796.87	1796.87	6733	3	nGGETSTNSIASIFAWTRc	nGGETSTNSIASIFAWTRc	nGGETSTNSIASIFAWTRc	AT1G65930.1	AT1G65930.1	| Symbols: cICDH | cytosolic NADP+-dependent isocitrate dehydrogenase | chr1:24539088-24541861 FORWARD LENGTH=410	light	22	58.51	58.51	2.7e-05
Q20181207_08	m3	r1	56954	899.445	1796.88	1796.87	6762	2	nGGETSTNSIASIFAWTRc	nGGETSTNSIASIFAWTRc	nGGETSTNSIASIFAWTRc	AT1G65930.1	AT1G65930.1	| Symbols: cICDH | cytosolic NADP+-dependent isocitrate dehydrogenase | chr1:24539088-24541861 FORWARD LENGTH=410	light	22	94.22	94.22	2.7e-05
Q20181207_10	m3	r1	59071	599.965	1796.87	1796.87	6744	3	nGGETSTNSIASIFAWTRc	nGGETSTNSIASIFAWTRc	nGGETSTNSIASIFAWTRc	AT1G65930.1	AT1G65930.1	| Symbols: cICDH | cytosolic NADP+-dependent isocitrate dehydrogenase | chr1:24539088-24541861 FORWARD LENGTH=410	light	22	55.69	55.69	2.7e-05
Q20181207_11	m3	r1	59487	599.965	1796.87	1796.87	6728	3	nGGETSTNSIASIFAWTRc	nGGETSTNSIASIFAWTRc	nGGETSTNSIASIFAWTRc	AT1G65930.1	AT1G65930.1	| Symbols: cICDH | cytosolic NADP+-dependent isocitrate dehydrogenase | chr1:24539088-24541861 FORWARD LENGTH=410	light	22	66.33	66.33	2.7e-05
F9515_Media_alone_pFg_pDEX__Sample5	m2	f2	35821	564.332	1126.65	1126.65	4654	2	nNIFLPGTPIRc	nNIFLPGTPIRc	nNIFLPGTPIRc	AT4G15610.1	AT4G15610.1	| Symbols: | Uncharacterised protein family (UPF0497) | chr4:8909162-8910641 FORWARD LENGTH=193	light	14	36.71	36.71	4.7e-05
F9515_Media_alone_pFg_pDEX__Sample5	m2	f2	35969	564.333	1126.65	1126.65	4671	2	nNIFLPGTPIRc	nNIFLPGTPIRc	nNIFLPGTPIRc	AT4G15610.1	AT4G15610.1	| Symbols: | Uncharacterised protein family (UPF0497) | chr4:8909162-8910641 FORWARD LENGTH=193	light	14	37.02	37.02	8.6e-05
F9515_Media_alone_pFg_pDEX__Sample5	m2	f2	36109	564.333	1126.65	1126.65	4686	2	nNIFLPGTPIRc	nNIFLPGTPIRc	nNIFLPGTPIRc	AT4G15610.1	AT4G15610.1	| Symbols: | Uncharacterised protein family (UPF0497) | chr4:8909162-8910641 FORWARD LENGTH=193	light	14	38.35	38.35	4.7e-05
Q20181207_06	m3	r1	42410	564.333	1126.65	1126.65	5034	2	nNIFLPGTPIRc	nNIFLPGTPIRc	nNIFLPGTPIRc	AT4G15610.1	AT4G15610.1	| Symbols: | Uncharacterised protein family (UPF0497) | chr4:8909162-8910641 FORWARD LENGTH=193	light	14	19.11	19.11	0.002645
Q20181207_10	m3	r1	42142	564.333	1126.65	1126.65	4999	2	nNIFLPGTPIRc	nNIFLPGTPIRc	nNIFLPGTPIRc	AT4G15610.1	AT4G15610.1	| Symbols: | Uncharacterised protein family (UPF0497) | chr4:8909162-8910641 FORWARD LENGTH=193	light	14	40.34	40.34	6.6e-05
F9515_Media_alone_pFg_pDEX__Sample5	m2	f2	30362	815.892	1629.77	1629.77	4044	2	nQDLPNAMNAAEITDKc	nQDLPNAMNAAEITDKc	nQDLPNAMNAAEITDKc	AT1G10630.1	AT1G10630.1;AT1G23490.1;AT1G70490.1;AT1G70490.2;AT1G70490.3;AT2G47170.1;AT3G62290.1;AT3G62290.2;AT3G62290.3;AT5G14670.1	| Symbols: ATARFA1F, ARFA1F | ADP-ribosylation factor A1F | chr1:3513189-3514230 REVERSE LENGTH=181	light	19	42.66	42.66	2.7e-05
F9515_Media_alone_pFg_pDEX__Sample5	m2	f2	30502	815.893	1629.77	1629.77	4060	2	nQDLPNAMNAAEITDKc	nQDLPNAMNAAEITDKc	nQDLPNAMNAAEITDKc	AT1G10630.1	AT1G10630.1;AT1G23490.1;AT1G70490.1;AT1G70490.2;AT1G70490.3;AT2G47170.1;AT3G62290.1;AT3G62290.2;AT3G62290.3;AT5G14670.1	| Symbols: ATARFA1F, ARFA1F | ADP-ribosylation factor A1F | chr1:3513189-3514230 REVERSE LENGTH=181	light	19	102.3	102.3	2.7e-05
F9515_Media_alone_pFg_pDEX__Sample5	m2	f2	30651	815.891	1629.77	1629.77	4077	2	nQDLPNAMNAAEITDKc	nQDLPNAMNAAEITDKc	nQDLPNAMNAAEITDKc	AT1G10630.1	AT1G10630.1;AT1G23490.1;AT1G70490.1;AT1G70490.2;AT1G70490.3;AT2G47170.1;AT3G62290.1;AT3G62290.2;AT3G62290.3;AT5G14670.1	| Symbols: ATARFA1F, ARFA1F | ADP-ribosylation factor A1F | chr1:3513189-3514230 REVERSE LENGTH=181	light	19	86.17	86.17	2.7e-05
Q20181207_02	m3	r1	33481	815.892	1629.77	1629.77	4317	2	nQDLPNAMNAAEITDKc	nQDLPNAMNAAEITDKc	nQDLPNAMNAAEITDKc	AT1G10630.1	AT1G10630.1;AT1G23490.1;AT1G70490.1;AT1G70490.2;AT1G70490.3;AT2G47170.1;AT3G62290.1;AT3G62290.2;AT3G62290.3;AT5G14670.1	| Symbols: ATARFA1F, ARFA1F | ADP-ribosylation factor A1F | chr1:3513189-3514230 REVERSE LENGTH=181	light	19	94.56	94.56	2.7e-05
Q20181207_06	m3	r1	34697	815.892	1629.77	1629.77	4246	2	nQDLPNAMNAAEITDKc	nQDLPNAMNAAEITDKc	nQDLPNAMNAAEITDKc	AT1G10630.1	AT1G10630.1;AT1G23490.1;AT1G70490.1;AT1G70490.2;AT1G70490.3;AT2G47170.1;AT3G62290.1;AT3G62290.2;AT3G62290.3;AT5G14670.1	| Symbols: ATARFA1F, ARFA1F | ADP-ribosylation factor A1F | chr1:3513189-3514230 REVERSE LENGTH=181	light	19	78.67	78.67	2.7e-05
Q20181207_10	m3	r1	35078	815.893	1629.77	1629.77	4295	2	nQDLPNAMNAAEITDKc	nQDLPNAMNAAEITDKc	nQDLPNAMNAAEITDKc	AT1G10630.1	AT1G10630.1;AT1G23490.1;AT1G70490.1;AT1G70490.2;AT1G70490.3;AT2G47170.1;AT3G62290.1;AT3G62290.2;AT3G62290.3;AT5G14670.1	| Symbols: ATARFA1F, ARFA1F | ADP-ribosylation factor A1F | chr1:3513189-3514230 REVERSE LENGTH=181	light	19	89.73	89.73	2.7e-05
F9515_Media_alone_pFg_pDEX__Sample5	m2	f2	11156	672.327	1342.64	1342.64	1769	2	nNYPTVSEDYKKc	nNYPTVSEDYKKc	nNYPTVSEDYKKc	AT1G07890.1	AT1G07890.1;AT1G07890.2;AT1G07890.3;AT1G07890.4;AT1G07890.5;AT1G07890.6;AT1G07890.7;AT1G07890.8	| Symbols: APX1, MEE6, CS1, ATAPX1, ATAPX01 | ascorbate peroxidase 1 | chr1:2438005-2439435 FORWARD LENGTH=250	light	14	20.26	20.26	0.00131
F9515_Media_alone_pFg_pDEX__Sample5	m2	f2	11669	672.327	1342.64	1342.64	1842	2	nNYPTVSEDYKKc	nNYPTVSEDYKKc	nNYPTVSEDYKKc	AT1G07890.1	AT1G07890.1;AT1G07890.2;AT1G07890.3;AT1G07890.4;AT1G07890.5;AT1G07890.6;AT1G07890.7;AT1G07890.8	| Symbols: APX1, MEE6, CS1, ATAPX1, ATAPX01 | ascorbate peroxidase 1 | chr1:2438005-2439435 FORWARD LENGTH=250	light	14	22.89	22.89	0.001393
F9515_Media_alone_pFg_pDEX__Sample5	m2	f2	11790	672.327	1342.64	1342.64	1860	2	nNYPTVSEDYKKc	nNYPTVSEDYKKc	nNYPTVSEDYKKc	AT1G07890.1	AT1G07890.1;AT1G07890.2;AT1G07890.3;AT1G07890.4;AT1G07890.5;AT1G07890.6;AT1G07890.7;AT1G07890.8	| Symbols: APX1, MEE6, CS1, ATAPX1, ATAPX01 | ascorbate peroxidase 1 | chr1:2438005-2439435 FORWARD LENGTH=250	light	14	38.03	38.03	0.000173
F9515_Media_alone_pFg_pDEX__Sample5	m2	f2	12027	672.327	1342.64	1342.64	1895	2	nNYPTVSEDYKKc	nNYPTVSEDYKKc	nNYPTVSEDYKKc	AT1G07890.1	AT1G07890.1;AT1G07890.2;AT1G07890.3;AT1G07890.4;AT1G07890.5;AT1G07890.6;AT1G07890.7;AT1G07890.8	| Symbols: APX1, MEE6, CS1, ATAPX1, ATAPX01 | ascorbate peroxidase 1 | chr1:2438005-2439435 FORWARD LENGTH=250	light	14	32	32	0.000255
F9515_Media_alone_pFg_pDEX__Sample5	m2	f2	12107	448.553	1342.64	1342.64	1906	3	nNYPTVSEDYKKc	nNYPTVSEDYKKc	nNYPTVSEDYKKc	AT1G07890.1	AT1G07890.1;AT1G07890.2;AT1G07890.3;AT1G07890.4;AT1G07890.5;AT1G07890.6;AT1G07890.7;AT1G07890.8	| Symbols: APX1, MEE6, CS1, ATAPX1, ATAPX01 | ascorbate peroxidase 1 | chr1:2438005-2439435 FORWARD LENGTH=250	light	14	11.1	11.1	0.004001
F9515_Media_alone_pFg_pDEX__Sample5	m2	f2	12144	672.325	1342.64	1342.64	1911	2	nNYPTVSEDYKKc	nNYPTVSEDYKKc	nNYPTVSEDYKKc	AT1G07890.1	AT1G07890.1;AT1G07890.2;AT1G07890.3;AT1G07890.4;AT1G07890.5;AT1G07890.6;AT1G07890.7;AT1G07890.8	| Symbols: APX1, MEE6, CS1, ATAPX1, ATAPX01 | ascorbate peroxidase 1 | chr1:2438005-2439435 FORWARD LENGTH=250	light	14	34.45	34.45	0.000311
F9515_Media_alone_pFg_pDEX__Sample5	m2	f2	12276	448.553	1342.64	1342.64	1929	3	nNYPTVSEDYKKc	nNYPTVSEDYKKc	nNYPTVSEDYKKc	AT1G07890.1	AT1G07890.1;AT1G07890.2;AT1G07890.3;AT1G07890.4;AT1G07890.5;AT1G07890.6;AT1G07890.7;AT1G07890.8	| Symbols: APX1, MEE6, CS1, ATAPX1, ATAPX01 | ascorbate peroxidase 1 | chr1:2438005-2439435 FORWARD LENGTH=250	light	14	13.61	13.61	0.002746
F9515_Media_alone_pFg_pDEX__Sample5	m2	f2	12281	672.326	1342.64	1342.64	1929	2	nNYPTVSEDYKKc	nNYPTVSEDYKKc	nNYPTVSEDYKKc	AT1G07890.1	AT1G07890.1;AT1G07890.2;AT1G07890.3;AT1G07890.4;AT1G07890.5;AT1G07890.6;AT1G07890.7;AT1G07890.8	| Symbols: APX1, MEE6, CS1, ATAPX1, ATAPX01 | ascorbate peroxidase 1 | chr1:2438005-2439435 FORWARD LENGTH=250	light	14	34.13	34.13	0.000244
Q20181207_06	m3	r1	11986	448.555	1342.64	1342.64	1856	3	nNYPTVSEDYKKc	nNYPTVSEDYKKc	nNYPTVSEDYKKc	AT1G07890.1	AT1G07890.1;AT1G07890.2;AT1G07890.3;AT1G07890.4;AT1G07890.5;AT1G07890.6;AT1G07890.7;AT1G07890.8	| Symbols: APX1, MEE6, CS1, ATAPX1, ATAPX01 | ascorbate peroxidase 1 | chr1:2438005-2439435 FORWARD LENGTH=250	light	14	21.02	21.02	0.000441
Q20181207_10	m3	r1	12265	448.555	1342.64	1342.64	1889	3	nNYPTVSEDYKKc	nNYPTVSEDYKKc	nNYPTVSEDYKKc	AT1G07890.1	AT1G07890.1;AT1G07890.2;AT1G07890.3;AT1G07890.4;AT1G07890.5;AT1G07890.6;AT1G07890.7;AT1G07890.8	| Symbols: APX1, MEE6, CS1, ATAPX1, ATAPX01 | ascorbate peroxidase 1 | chr1:2438005-2439435 FORWARD LENGTH=250	light	14	11.46	11.46	0.004363
Q20181207_02	m3	r1	33484	662.675	1985	1985	4317	3	nWQDIKNPGSVNQDPIFKc	nWQDIKNPGSVNQDPIFKc	nWQDIKNPGSVNQDPIFKc	AT3G47470.1	AT3G47470.1	| Symbols: LHCA4, CAB4 | light-harvesting chlorophyll-protein complex I subunit A4 | chr3:17493622-17494773 REVERSE LENGTH=251	light	24	35.99	35.99	4.7e-05
Q20181207_03	m3	r1	34449	662.676	1985.01	1985	4244	3	nWQDIKNPGSVNQDPIFKc	nWQDIKNPGSVNQDPIFKc	nWQDIKNPGSVNQDPIFKc	AT3G47470.1	AT3G47470.1	| Symbols: LHCA4, CAB4 | light-harvesting chlorophyll-protein complex I subunit A4 | chr3:17493622-17494773 REVERSE LENGTH=251	light	24	29.73	29.73	0.000188
Q20181207_04	m3	r1	33794	662.675	1985	1985	4238	3	nWQDIKNPGSVNQDPIFKc	nWQDIKNPGSVNQDPIFKc	nWQDIKNPGSVNQDPIFKc	AT3G47470.1	AT3G47470.1	| Symbols: LHCA4, CAB4 | light-harvesting chlorophyll-protein complex I subunit A4 | chr3:17493622-17494773 REVERSE LENGTH=251	light	24	30.85	30.85	0.00014
Q20181207_06	m3	r1	34206	662.675	1985	1985	4196	3	nWQDIKNPGSVNQDPIFKc	nWQDIKNPGSVNQDPIFKc	nWQDIKNPGSVNQDPIFKc	AT3G47470.1	AT3G47470.1	| Symbols: LHCA4, CAB4 | light-harvesting chlorophyll-protein complex I subunit A4 | chr3:17493622-17494773 REVERSE LENGTH=251	light	24	61.5	61.5	2.7e-05
Q20181207_06	m3	r1	34247	993.51	1985.01	1985	4200	2	nWQDIKNPGSVNQDPIFKc	nWQDIKNPGSVNQDPIFKc	nWQDIKNPGSVNQDPIFKc	AT3G47470.1	AT3G47470.1	| Symbols: LHCA4, CAB4 | light-harvesting chlorophyll-protein complex I subunit A4 | chr3:17493622-17494773 REVERSE LENGTH=251	light	24	15.69	15.69	0.004363
Q20181207_08	m3	r1	32491	662.677	1985.01	1985	4206	3	nWQDIKNPGSVNQDPIFKc	nWQDIKNPGSVNQDPIFKc	nWQDIKNPGSVNQDPIFKc	AT3G47470.1	AT3G47470.1	| Symbols: LHCA4, CAB4 | light-harvesting chlorophyll-protein complex I subunit A4 | chr3:17493622-17494773 REVERSE LENGTH=251	light	24	20.12	20.12	0.001024
Q20181207_10	m3	r1	34483	662.676	1985.01	1985	4233	3	nWQDIKNPGSVNQDPIFKc	nWQDIKNPGSVNQDPIFKc	nWQDIKNPGSVNQDPIFKc	AT3G47470.1	AT3G47470.1	| Symbols: LHCA4, CAB4 | light-harvesting chlorophyll-protein complex I subunit A4 | chr3:17493622-17494773 REVERSE LENGTH=251	light	24	17.59	17.59	0.001275
Q20181207_10	m3	r1	34561	993.512	1985.01	1985	4242	2	nWQDIKNPGSVNQDPIFKc	nWQDIKNPGSVNQDPIFKc	nWQDIKNPGSVNQDPIFKc	AT3G47470.1	AT3G47470.1	| Symbols: LHCA4, CAB4 | light-harvesting chlorophyll-protein complex I subunit A4 | chr3:17493622-17494773 REVERSE LENGTH=251	light	24	16.43	16.43	0.008609
Q20181207_03	m3	r1	17915	798.388	1594.76	1594.76	2484	2	nMKFNVANPTTGC(57.021)QKc	nMKFNVANPTTGCQKc	nMKFNVANPTTGC(57.021)QKc	AT4G31700.1	AT4G31700.1;AT5G10360.1;AT5G10360.2	| Symbols: RPS6, RPS6A | ribosomal protein S6 | chr4:15346306-15347714 REVERSE LENGTH=250	light	19	18.6	18.6	0.001765
Q20181207_03	m3	r1	17917	532.594	1594.76	1594.76	2485	3	nMKFNVANPTTGC(57.021)QKc	nMKFNVANPTTGCQKc	nMKFNVANPTTGC(57.021)QKc	AT4G31700.1	AT4G31700.1;AT5G10360.1;AT5G10360.2	| Symbols: RPS6, RPS6A | ribosomal protein S6 | chr4:15346306-15347714 REVERSE LENGTH=250	light	19	19.39	19.39	0.00043
Q20181207_04	m3	r1	17675	532.594	1594.76	1594.76	2491	3	nMKFNVANPTTGC(57.021)QKc	nMKFNVANPTTGCQKc	nMKFNVANPTTGC(57.021)QKc	AT4G31700.1	AT4G31700.1;AT5G10360.1;AT5G10360.2	| Symbols: RPS6, RPS6A | ribosomal protein S6 | chr4:15346306-15347714 REVERSE LENGTH=250	light	19	18.76	18.76	0.000571
Q20181207_06	m3	r1	17605	532.595	1594.76	1594.76	2460	3	nMKFNVANPTTGC(57.021)QKc	nMKFNVANPTTGCQKc	nMKFNVANPTTGC(57.021)QKc	AT4G31700.1	AT4G31700.1;AT5G10360.1;AT5G10360.2	| Symbols: RPS6, RPS6A | ribosomal protein S6 | chr4:15346306-15347714 REVERSE LENGTH=250	light	19	34.02	34.02	4.7e-05
Q20181207_07	m3	r1	18144	532.594	1594.76	1594.76	2427	3	nMKFNVANPTTGC(57.021)QKc	nMKFNVANPTTGCQKc	nMKFNVANPTTGC(57.021)QKc	AT4G31700.1	AT4G31700.1;AT5G10360.1;AT5G10360.2	| Symbols: RPS6, RPS6A | ribosomal protein S6 | chr4:15346306-15347714 REVERSE LENGTH=250	light	19	40.66	40.66	2.7e-05
Q20181207_08	m3	r1	16493	532.594	1594.76	1594.76	2451	3	nMKFNVANPTTGC(57.021)QKc	nMKFNVANPTTGCQKc	nMKFNVANPTTGC(57.021)QKc	AT4G31700.1	AT4G31700.1;AT5G10360.1;AT5G10360.2	| Symbols: RPS6, RPS6A | ribosomal protein S6 | chr4:15346306-15347714 REVERSE LENGTH=250	light	19	25.4	25.4	0.000236
Q20181207_10	m3	r1	17678	532.595	1594.76	1594.76	2471	3	nMKFNVANPTTGC(57.021)QKc	nMKFNVANPTTGCQKc	nMKFNVANPTTGC(57.021)QKc	AT4G31700.1	AT4G31700.1;AT5G10360.1;AT5G10360.2	| Symbols: RPS6, RPS6A | ribosomal protein S6 | chr4:15346306-15347714 REVERSE LENGTH=250	light	19	17.12	17.12	0.001024
Q20181207_11	m3	r1	17630	532.595	1594.76	1594.76	2399	3	nMKFNVANPTTGC(57.021)QKc	nMKFNVANPTTGCQKc	nMKFNVANPTTGC(57.021)QKc	AT4G31700.1	AT4G31700.1;AT5G10360.1;AT5G10360.2	| Symbols: RPS6, RPS6A | ribosomal protein S6 | chr4:15346306-15347714 REVERSE LENGTH=250	light	19	44.64	44.64	2.7e-05
F9515_Media_alone_pFg_pDEX__Sample5	m2	f2	20174	408.732	815.45	815.45	2904	2	nDLLNVSRc	nDLLNVSRc	nDLLNVSRc	AT4G11150.1	AT4G11150.1	| Symbols: TUF, emb2448, TUFF, VHA-E1 | vacuolar ATP synthase subunit E1 | chr4:6800091-6801696 FORWARD LENGTH=230	light	11	31.03	31.03	0.000452
F9515_Media_alone_pFg_pDEX__Sample5	m2	f2	20325	408.732	815.45	815.45	2923	2	nDLLNVSRc	nDLLNVSRc	nDLLNVSRc	AT4G11150.1	AT4G11150.1	| Symbols: TUF, emb2448, TUFF, VHA-E1 | vacuolar ATP synthase subunit E1 | chr4:6800091-6801696 FORWARD LENGTH=230	light	11	30.92	30.92	0.000476
Q20181207_02	m3	r1	45980	645.87	1289.73	1289.72	5624	2	nGYTVELASLPLKc	nGYTVELASLPLKc	nGYTVELASLPLKc	AT1G15980.1	AT1G15980.1	| Symbols: NDF1, NDH48 | NDH-dependent cyclic electron flow 1 | chr1:5489314-5491199 FORWARD LENGTH=461	light	13	18.38	18.38	0.003288
Q20181207_10	m3	r1	46470	645.87	1289.73	1289.72	5460	2	nGYTVELASLPLKc	nGYTVELASLPLKc	nGYTVELASLPLKc	AT1G15980.1	AT1G15980.1	| Symbols: NDF1, NDH48 | NDH-dependent cyclic electron flow 1 | chr1:5489314-5491199 FORWARD LENGTH=461	light	13	40.76	40.76	0.00014
Q20181207_03	m3	r1	18429	410.721	819.428	819.427	2540	2	nNMSLISRc	nNMSLISRc	nNMSLISRc	ATCG00650.1	ATCG00650.1	| Symbols: RPS18 | ribosomal protein S18 | chrC:67917-68222 FORWARD LENGTH=101	light	11	34.3	34.3	0.00014
Q20181207_06	m3	r1	18045	410.721	819.428	819.427	2504	2	nNMSLISRc	nNMSLISRc	nNMSLISRc	ATCG00650.1	ATCG00650.1	| Symbols: RPS18 | ribosomal protein S18 | chrC:67917-68222 FORWARD LENGTH=101	light	11	27.93	27.93	0.000463
Q20181207_07	m3	r1	18823	410.721	819.427	819.427	2496	2	nNMSLISRc	nNMSLISRc	nNMSLISRc	ATCG00650.1	ATCG00650.1	| Symbols: RPS18 | ribosomal protein S18 | chrC:67917-68222 FORWARD LENGTH=101	light	11	28.61	28.61	0.000298
Q20181207_10	m3	r1	18199	410.721	819.428	819.427	2525	2	nNMSLISRc	nNMSLISRc	nNMSLISRc	ATCG00650.1	ATCG00650.1	| Symbols: RPS18 | ribosomal protein S18 | chrC:67917-68222 FORWARD LENGTH=101	light	11	36.53	36.53	0.00014
Q20181207_04	m3	r1	57760	781.42	1560.82	1560.82	6745	2	nEYGLIDGVIMNPLKc	nEYGLIDGVIMNPLKc	nEYGLIDGVIMNPLKc	AT1G02560.1	AT1G02560.1	| Symbols: CLPP5, NCLPP5, NCLPP1 | nuclear encoded CLP protease 5 | chr1:538000-539805 FORWARD LENGTH=298	light	16	26.25	26.25	0.00039
Q20181207_06	m3	r1	59165	781.42	1560.82	1560.82	6739	2	nEYGLIDGVIMNPLKc	nEYGLIDGVIMNPLKc	nEYGLIDGVIMNPLKc	AT1G02560.1	AT1G02560.1	| Symbols: CLPP5, NCLPP5, NCLPP1 | nuclear encoded CLP protease 5 | chr1:538000-539805 FORWARD LENGTH=298	light	16	58.45	58.45	2.7e-05
Q20181207_03	m3	r1	48589	479.763	1915.02	1915.02	5702	4	nSISFDVSKVQFFDKIRc	nSISFDVSKVQFFDKIRc	nSISFDVSKVQFFDKIRc	AT4G00238.1	AT4G00238.1	| Symbols: | DNA-binding storekeeper protein-related transcriptional regulator | chr4:104092-105129 REVERSE LENGTH=345	light	22	33.11	33.11	0.00014
Q20181207_03	m3	r1	48603	639.349	1915.03	1915.02	5703	3	nSISFDVSKVQFFDKIRc	nSISFDVSKVQFFDKIRc	nSISFDVSKVQFFDKIRc	AT4G00238.1	AT4G00238.1	| Symbols: | DNA-binding storekeeper protein-related transcriptional regulator | chr4:104092-105129 REVERSE LENGTH=345	light	22	29.21	29.21	0.000255
Q20181207_04	m3	r1	47636	479.763	1915.02	1915.02	5694	4	nSISFDVSKVQFFDKIRc	nSISFDVSKVQFFDKIRc	nSISFDVSKVQFFDKIRc	AT4G00238.1	AT4G00238.1	| Symbols: | DNA-binding storekeeper protein-related transcriptional regulator | chr4:104092-105129 REVERSE LENGTH=345	light	22	41.58	41.58	2.7e-05
Q20181207_07	m3	r1	48892	479.762	1915.02	1915.02	5634	4	nSISFDVSKVQFFDKIRc	nSISFDVSKVQFFDKIRc	nSISFDVSKVQFFDKIRc	AT4G00238.1	AT4G00238.1	| Symbols: | DNA-binding storekeeper protein-related transcriptional regulator | chr4:104092-105129 REVERSE LENGTH=345	light	22	44.98	44.98	2.7e-05
Q20181207_07	m3	r1	48939	639.347	1915.02	1915.02	5639	3	nSISFDVSKVQFFDKIRc	nSISFDVSKVQFFDKIRc	nSISFDVSKVQFFDKIRc	AT4G00238.1	AT4G00238.1	| Symbols: | DNA-binding storekeeper protein-related transcriptional regulator | chr4:104092-105129 REVERSE LENGTH=345	light	22	35.36	35.36	4.7e-05
Q20181207_06	m3	r1	51298	1036	2069.99	2069.98	5941	2	nDQISVAFGDGYGNQIYAPRc	nDQISVAFGDGYGNQIYAPRc	nDQISVAFGDGYGNQIYAPRc	AT5G62200.1	AT5G62200.1	| Symbols: | Embryo-specific protein 3, (ATS3) | chr5:24984463-24985674 REVERSE LENGTH=190	light	25	19.78	19.78	0.002901
Q20181207_10	m3	r1	51044	1036	2069.98	2069.98	5930	2	nDQISVAFGDGYGNQIYAPRc	nDQISVAFGDGYGNQIYAPRc	nDQISVAFGDGYGNQIYAPRc	AT5G62200.1	AT5G62200.1	| Symbols: | Embryo-specific protein 3, (ATS3) | chr5:24984463-24985674 REVERSE LENGTH=190	light	25	24.26	24.26	0.000402
F9515_Media_alone_pFg_pDEX__Sample5	m2	f2	32819	574.814	1147.61	1147.61	4319	2	nVLDEEFGIVKc	nVLDEEFGIVKc	nVLDEEFGIVKc	AT1G42970.1	AT1G42970.1	| Symbols: GAPB | glyceraldehyde-3-phosphate dehydrogenase B subunit | chr1:16127552-16129584 FORWARD LENGTH=447	light	11	47.74	47.74	2.7e-05
F9515_Media_alone_pFg_pDEX__Sample5	m2	f2	32667	574.813	1147.61	1147.61	4302	2	nVLDEEFGIVKc	nVLDEEFGIVKc	nVLDEEFGIVKc	AT1G42970.1	AT1G42970.1	| Symbols: GAPB | glyceraldehyde-3-phosphate dehydrogenase B subunit | chr1:16127552-16129584 FORWARD LENGTH=447	light	11	44.98	44.98	2.7e-05
Q20181207_02	m3	r1	36738	574.814	1147.61	1147.61	4655	2	nVLDEEFGIVKc	nVLDEEFGIVKc	nVLDEEFGIVKc	AT1G42970.1	AT1G42970.1	| Symbols: GAPB | glyceraldehyde-3-phosphate dehydrogenase B subunit | chr1:16127552-16129584 FORWARD LENGTH=447	light	11	60.83	60.83	2.7e-05
Q20181207_02	m3	r1	36971	574.814	1147.61	1147.61	4680	2	nVLDEEFGIVKc	nVLDEEFGIVKc	nVLDEEFGIVKc	AT1G42970.1	AT1G42970.1	| Symbols: GAPB | glyceraldehyde-3-phosphate dehydrogenase B subunit | chr1:16127552-16129584 FORWARD LENGTH=447	light	11	30.06	30.06	0.000534
Q20181207_03	m3	r1	37905	574.814	1147.61	1147.61	4604	2	nVLDEEFGIVKc	nVLDEEFGIVKc	nVLDEEFGIVKc	AT1G42970.1	AT1G42970.1	| Symbols: GAPB | glyceraldehyde-3-phosphate dehydrogenase B subunit | chr1:16127552-16129584 FORWARD LENGTH=447	light	11	55.61	55.61	2.7e-05
Q20181207_04	m3	r1	36992	574.815	1147.61	1147.61	4568	2	nVLDEEFGIVKc	nVLDEEFGIVKc	nVLDEEFGIVKc	AT1G42970.1	AT1G42970.1	| Symbols: GAPB | glyceraldehyde-3-phosphate dehydrogenase B subunit | chr1:16127552-16129584 FORWARD LENGTH=447	light	11	24.8	24.8	0.00168
Q20181207_04	m3	r1	37223	574.814	1147.61	1147.61	4592	2	nVLDEEFGIVKc	nVLDEEFGIVKc	nVLDEEFGIVKc	AT1G42970.1	AT1G42970.1	| Symbols: GAPB | glyceraldehyde-3-phosphate dehydrogenase B subunit | chr1:16127552-16129584 FORWARD LENGTH=447	light	11	53.12	53.12	2.7e-05
Q20181207_06	m3	r1	37601	574.814	1147.61	1147.61	4541	2	nVLDEEFGIVKc	nVLDEEFGIVKc	nVLDEEFGIVKc	AT1G42970.1	AT1G42970.1	| Symbols: GAPB | glyceraldehyde-3-phosphate dehydrogenase B subunit | chr1:16127552-16129584 FORWARD LENGTH=447	light	11	34.81	34.81	0.000284
Q20181207_06	m3	r1	37853	574.814	1147.61	1147.61	4567	2	nVLDEEFGIVKc	nVLDEEFGIVKc	nVLDEEFGIVKc	AT1G42970.1	AT1G42970.1	| Symbols: GAPB | glyceraldehyde-3-phosphate dehydrogenase B subunit | chr1:16127552-16129584 FORWARD LENGTH=447	light	11	71.28	71.28	2.7e-05
Q20181207_06	m3	r1	38101	574.813	1147.61	1147.61	4592	2	nVLDEEFGIVKc	nVLDEEFGIVKc	nVLDEEFGIVKc	AT1G42970.1	AT1G42970.1	| Symbols: GAPB | glyceraldehyde-3-phosphate dehydrogenase B subunit | chr1:16127552-16129584 FORWARD LENGTH=447	light	11	14.78	14.78	0.00631
Q20181207_07	m3	r1	38368	574.813	1147.61	1147.61	4549	2	nVLDEEFGIVKc	nVLDEEFGIVKc	nVLDEEFGIVKc	AT1G42970.1	AT1G42970.1	| Symbols: GAPB | glyceraldehyde-3-phosphate dehydrogenase B subunit | chr1:16127552-16129584 FORWARD LENGTH=447	light	11	19.3	19.3	0.00131
Q20181207_07	m3	r1	38612	574.814	1147.61	1147.61	4573	2	nVLDEEFGIVKc	nVLDEEFGIVKc	nVLDEEFGIVKc	AT1G42970.1	AT1G42970.1	| Symbols: GAPB | glyceraldehyde-3-phosphate dehydrogenase B subunit | chr1:16127552-16129584 FORWARD LENGTH=447	light	11	56.63	56.63	2.7e-05
Q20181207_08	m3	r1	35775	574.814	1147.61	1147.61	4553	2	nVLDEEFGIVKc	nVLDEEFGIVKc	nVLDEEFGIVKc	AT1G42970.1	AT1G42970.1	| Symbols: GAPB | glyceraldehyde-3-phosphate dehydrogenase B subunit | chr1:16127552-16129584 FORWARD LENGTH=447	light	11	47.56	47.56	2.7e-05
Q20181207_08	m3	r1	36002	574.814	1147.61	1147.61	4578	2	nVLDEEFGIVKc	nVLDEEFGIVKc	nVLDEEFGIVKc	AT1G42970.1	AT1G42970.1	| Symbols: GAPB | glyceraldehyde-3-phosphate dehydrogenase B subunit | chr1:16127552-16129584 FORWARD LENGTH=447	light	11	74.36	74.36	2.7e-05
Q20181207_10	m3	r1	37842	574.813	1147.61	1147.61	4572	2	nVLDEEFGIVKc	nVLDEEFGIVKc	nVLDEEFGIVKc	AT1G42970.1	AT1G42970.1	| Symbols: GAPB | glyceraldehyde-3-phosphate dehydrogenase B subunit | chr1:16127552-16129584 FORWARD LENGTH=447	light	11	48.82	48.82	2.7e-05
Q20181207_10	m3	r1	38086	574.816	1147.62	1147.61	4597	2	nVLDEEFGIVKc	nVLDEEFGIVKc	nVLDEEFGIVKc	AT1G42970.1	AT1G42970.1	| Symbols: GAPB | glyceraldehyde-3-phosphate dehydrogenase B subunit | chr1:16127552-16129584 FORWARD LENGTH=447	light	11	69.06	69.06	2.7e-05
Q20181207_10	m3	r1	38328	574.815	1147.61	1147.61	4622	2	nVLDEEFGIVKc	nVLDEEFGIVKc	nVLDEEFGIVKc	AT1G42970.1	AT1G42970.1	| Symbols: GAPB | glyceraldehyde-3-phosphate dehydrogenase B subunit | chr1:16127552-16129584 FORWARD LENGTH=447	light	11	53.14	53.14	2.7e-05
Q20181207_11	m3	r1	37997	574.814	1147.61	1147.61	4528	2	nVLDEEFGIVKc	nVLDEEFGIVKc	nVLDEEFGIVKc	AT1G42970.1	AT1G42970.1	| Symbols: GAPB | glyceraldehyde-3-phosphate dehydrogenase B subunit | chr1:16127552-16129584 FORWARD LENGTH=447	light	11	53.37	53.37	2.7e-05
Q20181207_11	m3	r1	38228	574.815	1147.62	1147.61	4553	2	nVLDEEFGIVKc	nVLDEEFGIVKc	nVLDEEFGIVKc	AT1G42970.1	AT1G42970.1	| Symbols: GAPB | glyceraldehyde-3-phosphate dehydrogenase B subunit | chr1:16127552-16129584 FORWARD LENGTH=447	light	11	44.73	44.73	6.6e-05
Q20181207_02	m3	r1	39824	1035.99	2069.97	2069.97	4974	2	nFGQISTVQIGNGC(57.021)GGMGPYKc	nFGQISTVQIGNGCGGMGPYKc	nFGQISTVQIGNGC(57.021)GGMGPYKc	AT4G36700.1	AT4G36700.1	| Symbols: | RmlC-like cupins superfamily protein | chr4:17298443-17300337 REVERSE LENGTH=522	light	24	92.9	92.9	2.7e-05
Q20181207_06	m3	r1	40730	690.997	2069.97	2069.97	4857	3	nFGQISTVQIGNGC(57.021)GGMGPYKc	nFGQISTVQIGNGCGGMGPYKc	nFGQISTVQIGNGC(57.021)GGMGPYKc	AT4G36700.1	AT4G36700.1	| Symbols: | RmlC-like cupins superfamily protein | chr4:17298443-17300337 REVERSE LENGTH=522	light	24	54.57	54.57	2.7e-05
Q20181207_10	m3	r1	40845	690.998	2069.97	2069.97	4874	3	nFGQISTVQIGNGC(57.021)GGMGPYKc	nFGQISTVQIGNGCGGMGPYKc	nFGQISTVQIGNGC(57.021)GGMGPYKc	AT4G36700.1	AT4G36700.1	| Symbols: | RmlC-like cupins superfamily protein | chr4:17298443-17300337 REVERSE LENGTH=522	light	24	62.93	62.93	2.7e-05
Q20181207_11	m3	r1	40980	690.998	2069.97	2069.97	4833	3	nFGQISTVQIGNGC(57.021)GGMGPYKc	nFGQISTVQIGNGCGGMGPYKc	nFGQISTVQIGNGC(57.021)GGMGPYKc	AT4G36700.1	AT4G36700.1	| Symbols: | RmlC-like cupins superfamily protein | chr4:17298443-17300337 REVERSE LENGTH=522	light	24	43.11	43.11	2.7e-05
Q20181207_02	m3	r1	13672	565.255	1128.5	1128.49	2156	2	nMADAVGYAGM(15.995)Kc	nMADAVGYAGMKc	nMADAVGYAGM(15.995)Kc	AT3G27660.1	AT3G27660.1	| Symbols: OLEO4, OLE3 | oleosin 4 | chr3:10243851-10244821 FORWARD LENGTH=191	light	12	90.17	90.17	2.7e-05
Q20181207_03	m3	r1	14433	565.255	1128.5	1128.49	2106	2	nMADAVGYAGM(15.995)Kc	nMADAVGYAGMKc	nMADAVGYAGM(15.995)Kc	AT3G27660.1	AT3G27660.1	| Symbols: OLEO4, OLE3 | oleosin 4 | chr3:10243851-10244821 FORWARD LENGTH=191	light	12	68.58	68.58	2.7e-05
Q20181207_04	m3	r1	14109	565.255	1128.5	1128.49	2110	2	nMADAVGYAGM(15.995)Kc	nMADAVGYAGMKc	nMADAVGYAGM(15.995)Kc	AT3G27660.1	AT3G27660.1	| Symbols: OLEO4, OLE3 | oleosin 4 | chr3:10243851-10244821 FORWARD LENGTH=191	light	12	68.56	68.56	2.7e-05
Q20181207_06	m3	r1	13992	565.255	1128.5	1128.49	2076	2	nMADAVGYAGM(15.995)Kc	nMADAVGYAGMKc	nMADAVGYAGM(15.995)Kc	AT3G27660.1	AT3G27660.1	| Symbols: OLEO4, OLE3 | oleosin 4 | chr3:10243851-10244821 FORWARD LENGTH=191	light	12	86.86	86.86	2.7e-05
Q20181207_07	m3	r1	14871	565.255	1128.5	1128.49	2085	2	nMADAVGYAGM(15.995)Kc	nMADAVGYAGMKc	nMADAVGYAGM(15.995)Kc	AT3G27660.1	AT3G27660.1	| Symbols: OLEO4, OLE3 | oleosin 4 | chr3:10243851-10244821 FORWARD LENGTH=191	light	12	22.63	22.63	0.00168
Q20181207_11	m3	r1	14401	565.256	1128.5	1128.49	2058	2	nMADAVGYAGM(15.995)Kc	nMADAVGYAGMKc	nMADAVGYAGM(15.995)Kc	AT3G27660.1	AT3G27660.1	| Symbols: OLEO4, OLE3 | oleosin 4 | chr3:10243851-10244821 FORWARD LENGTH=191	light	12	73.72	73.72	2.7e-05
F9515_Media_alone_pFg_pDEX__Sample5	m2	f2	13048	577.302	1152.59	1152.59	2034	2	nLDNLGPQPGSRc	nLDNLGPQPGSRc	nLDNLGPQPGSRc	AT3G25920.1	AT3G25920.1	| Symbols: RPL15 | ribosomal protein L15 | chr3:9491268-9492558 REVERSE LENGTH=277	light	16	41.14	41.14	6.6e-05
F9515_Media_alone_pFg_pDEX__Sample5	m2	f2	13183	577.301	1152.59	1152.59	2050	2	nLDNLGPQPGSRc	nLDNLGPQPGSRc	nLDNLGPQPGSRc	AT3G25920.1	AT3G25920.1	| Symbols: RPL15 | ribosomal protein L15 | chr3:9491268-9492558 REVERSE LENGTH=277	light	16	52.55	52.55	2.7e-05
Q20181207_02	m3	r1	14031	577.303	1152.59	1152.59	2196	2	nLDNLGPQPGSRc	nLDNLGPQPGSRc	nLDNLGPQPGSRc	AT3G25920.1	AT3G25920.1	| Symbols: RPL15 | ribosomal protein L15 | chr3:9491268-9492558 REVERSE LENGTH=277	light	16	29.34	29.34	0.000244
Q20181207_03	m3	r1	14841	577.302	1152.59	1152.59	2150	2	nLDNLGPQPGSRc	nLDNLGPQPGSRc	nLDNLGPQPGSRc	AT3G25920.1	AT3G25920.1	| Symbols: RPL15 | ribosomal protein L15 | chr3:9491268-9492558 REVERSE LENGTH=277	light	16	16.49	16.49	0.002303
Q20181207_06	m3	r1	14550	577.303	1152.59	1152.59	2135	2	nLDNLGPQPGSRc	nLDNLGPQPGSRc	nLDNLGPQPGSRc	AT3G25920.1	AT3G25920.1	| Symbols: RPL15 | ribosomal protein L15 | chr3:9491268-9492558 REVERSE LENGTH=277	light	16	31.75	31.75	0.000311
Q20181207_07	m3	r1	15333	577.302	1152.59	1152.59	2132	2	nLDNLGPQPGSRc	nLDNLGPQPGSRc	nLDNLGPQPGSRc	AT3G25920.1	AT3G25920.1	| Symbols: RPL15 | ribosomal protein L15 | chr3:9491268-9492558 REVERSE LENGTH=277	light	16	45.12	45.12	2.7e-05
Q20181207_08	m3	r1	13653	577.302	1152.59	1152.59	2139	2	nLDNLGPQPGSRc	nLDNLGPQPGSRc	nLDNLGPQPGSRc	AT3G25920.1	AT3G25920.1	| Symbols: RPL15 | ribosomal protein L15 | chr3:9491268-9492558 REVERSE LENGTH=277	light	16	18.42	18.42	0.001082
Q20181207_10	m3	r1	14791	577.303	1152.59	1152.59	2164	2	nLDNLGPQPGSRc	nLDNLGPQPGSRc	nLDNLGPQPGSRc	AT3G25920.1	AT3G25920.1	| Symbols: RPL15 | ribosomal protein L15 | chr3:9491268-9492558 REVERSE LENGTH=277	light	16	16.86	16.86	0.002586
Q20181207_11	m3	r1	14900	577.303	1152.59	1152.59	2110	2	nLDNLGPQPGSRc	nLDNLGPQPGSRc	nLDNLGPQPGSRc	AT3G25920.1	AT3G25920.1	| Symbols: RPL15 | ribosomal protein L15 | chr3:9491268-9492558 REVERSE LENGTH=277	light	16	33.51	33.51	0.000222
Q20181207_10	m3	r1	21407	598.277	1791.81	1791.81	2870	3	nC(57.021)PLC(57.021)GGTLIC(57.021)DNEKRc	nCPLCGGTLICDNEKRc	nC(57.021)PLC(57.021)GGTLIC(57.021)DNEKRc	AT5G22470.1	AT5G22470.1	| Symbols: | NAD+ ADP-ribosyltransferases;NAD+ ADP-ribosyltransferases | chr5:7447045-7450743 FORWARD LENGTH=814	light	20	12.26	12.26	0.004467
Q20181207_11	m3	r1	21431	598.278	1791.81	1791.81	2813	3	nC(57.021)PLC(57.021)GGTLIC(57.021)DNEKRc	nCPLCGGTLICDNEKRc	nC(57.021)PLC(57.021)GGTLIC(57.021)DNEKRc	AT5G22470.1	AT5G22470.1	| Symbols: | NAD+ ADP-ribosyltransferases;NAD+ ADP-ribosyltransferases | chr5:7447045-7450743 FORWARD LENGTH=814	light	20	26.62	26.62	0.000452
F9515_Media_alone_pFg_pDEX__Sample5	m2	f2	17737	728.826	1455.64	1455.64	2592	2	nGGSPYGAGTFAGDGSRc	nGGSPYGAGTFAGDGSRc	nGGSPYGAGTFAGDGSRc	AT5G54500.1	AT4G27270.1;AT5G54500.1	| Symbols: FQR1 | flavodoxin-like quinone reductase 1 | chr5:22124674-22126256 FORWARD LENGTH=204	light	19	50.68	50.68	2.7e-05
Q20181207_03	m3	r1	21126	728.827	1455.64	1455.64	2840	2	nGGSPYGAGTFAGDGSRc	nGGSPYGAGTFAGDGSRc	nGGSPYGAGTFAGDGSRc	AT5G54500.1	AT4G27270.1;AT5G54500.1	| Symbols: FQR1 | flavodoxin-like quinone reductase 1 | chr5:22124674-22126256 FORWARD LENGTH=204	light	19	23.57	23.57	0.000534
Q20181207_10	m3	r1	21301	728.828	1455.64	1455.64	2859	2	nGGSPYGAGTFAGDGSRc	nGGSPYGAGTFAGDGSRc	nGGSPYGAGTFAGDGSRc	AT5G54500.1	AT4G27270.1;AT5G54500.1	| Symbols: FQR1 | flavodoxin-like quinone reductase 1 | chr5:22124674-22126256 FORWARD LENGTH=204	light	19	28.77	28.77	0.000368
Col0_1	m1	f1	15379	699.876	1397.74	1397.74	3938	2	nGNVLEPEGTIEIKc	nGNVLEPEGTIEIKc	nGNVLEPEGTIEIKc	AT1G36160.1	AT1G36160.1;AT1G36160.2	| Symbols: ACC1, AT-ACC1, EMB22, GK, PAS3 | acetyl-CoA carboxylase 1 | chr1:13534196-13543773 FORWARD LENGTH=2254	light	15	11.79	11.79	0.008987
F9515_Media_alone_pFg_pDEX__Sample5	m2	f2	31453	699.877	1397.74	1397.74	4166	2	nGNVLEPEGTIEIKc	nGNVLEPEGTIEIKc	nGNVLEPEGTIEIKc	AT1G36160.1	AT1G36160.1;AT1G36160.2	| Symbols: ACC1, AT-ACC1, EMB22, GK, PAS3 | acetyl-CoA carboxylase 1 | chr1:13534196-13543773 FORWARD LENGTH=2254	light	15	43.44	43.44	2.7e-05
F9515_Media_alone_pFg_pDEX__Sample5	m2	f2	31595	699.877	1397.74	1397.74	4182	2	nGNVLEPEGTIEIKc	nGNVLEPEGTIEIKc	nGNVLEPEGTIEIKc	AT1G36160.1	AT1G36160.1;AT1G36160.2	| Symbols: ACC1, AT-ACC1, EMB22, GK, PAS3 | acetyl-CoA carboxylase 1 | chr1:13534196-13543773 FORWARD LENGTH=2254	light	15	51.54	51.54	2.7e-05
Q20181207_02	m3	r1	34326	699.878	1397.74	1397.74	4404	2	nGNVLEPEGTIEIKc	nGNVLEPEGTIEIKc	nGNVLEPEGTIEIKc	AT1G36160.1	AT1G36160.1;AT1G36160.2	| Symbols: ACC1, AT-ACC1, EMB22, GK, PAS3 | acetyl-CoA carboxylase 1 | chr1:13534196-13543773 FORWARD LENGTH=2254	light	15	35.22	35.22	6.6e-05
Q20181207_02	m3	r1	34566	699.878	1397.74	1397.74	4429	2	nGNVLEPEGTIEIKc	nGNVLEPEGTIEIKc	nGNVLEPEGTIEIKc	AT1G36160.1	AT1G36160.1;AT1G36160.2	| Symbols: ACC1, AT-ACC1, EMB22, GK, PAS3 | acetyl-CoA carboxylase 1 | chr1:13534196-13543773 FORWARD LENGTH=2254	light	15	17.37	17.37	0.001698
Q20181207_02	m3	r1	34805	699.878	1397.74	1397.74	4453	2	nGNVLEPEGTIEIKc	nGNVLEPEGTIEIKc	nGNVLEPEGTIEIKc	AT1G36160.1	AT1G36160.1;AT1G36160.2	| Symbols: ACC1, AT-ACC1, EMB22, GK, PAS3 | acetyl-CoA carboxylase 1 | chr1:13534196-13543773 FORWARD LENGTH=2254	light	15	15.77	15.77	0.002965
Q20181207_03	m3	r1	35617	699.878	1397.74	1397.74	4363	2	nGNVLEPEGTIEIKc	nGNVLEPEGTIEIKc	nGNVLEPEGTIEIKc	AT1G36160.1	AT1G36160.1;AT1G36160.2	| Symbols: ACC1, AT-ACC1, EMB22, GK, PAS3 | acetyl-CoA carboxylase 1 | chr1:13534196-13543773 FORWARD LENGTH=2254	light	15	34.39	34.39	0.000106
Q20181207_04	m3	r1	34699	699.879	1397.74	1397.74	4331	2	nGNVLEPEGTIEIKc	nGNVLEPEGTIEIKc	nGNVLEPEGTIEIKc	AT1G36160.1	AT1G36160.1;AT1G36160.2	| Symbols: ACC1, AT-ACC1, EMB22, GK, PAS3 | acetyl-CoA carboxylase 1 | chr1:13534196-13543773 FORWARD LENGTH=2254	light	15	26.11	26.11	0.00043
Q20181207_04	m3	r1	34849	466.921	1397.74	1397.74	4346	3	nGNVLEPEGTIEIKc	nGNVLEPEGTIEIKc	nGNVLEPEGTIEIKc	AT1G36160.1	AT1G36160.1;AT1G36160.2	| Symbols: ACC1, AT-ACC1, EMB22, GK, PAS3 | acetyl-CoA carboxylase 1 | chr1:13534196-13543773 FORWARD LENGTH=2254	light	15	21.41	21.41	0.000441
Q20181207_04	m3	r1	34952	699.878	1397.74	1397.74	4356	2	nGNVLEPEGTIEIKc	nGNVLEPEGTIEIKc	nGNVLEPEGTIEIKc	AT1G36160.1	AT1G36160.1;AT1G36160.2	| Symbols: ACC1, AT-ACC1, EMB22, GK, PAS3 | acetyl-CoA carboxylase 1 | chr1:13534196-13543773 FORWARD LENGTH=2254	light	15	25.01	25.01	0.000402
Q20181207_06	m3	r1	35247	699.878	1397.74	1397.74	4302	2	nGNVLEPEGTIEIKc	nGNVLEPEGTIEIKc	nGNVLEPEGTIEIKc	AT1G36160.1	AT1G36160.1;AT1G36160.2	| Symbols: ACC1, AT-ACC1, EMB22, GK, PAS3 | acetyl-CoA carboxylase 1 | chr1:13534196-13543773 FORWARD LENGTH=2254	light	15	31.45	31.45	0.000155
Q20181207_06	m3	r1	35332	466.921	1397.74	1397.74	4310	3	nGNVLEPEGTIEIKc	nGNVLEPEGTIEIKc	nGNVLEPEGTIEIKc	AT1G36160.1	AT1G36160.1;AT1G36160.2	| Symbols: ACC1, AT-ACC1, EMB22, GK, PAS3 | acetyl-CoA carboxylase 1 | chr1:13534196-13543773 FORWARD LENGTH=2254	light	15	36.77	36.77	4.7e-05
Q20181207_06	m3	r1	35501	699.878	1397.74	1397.74	4326	2	nGNVLEPEGTIEIKc	nGNVLEPEGTIEIKc	nGNVLEPEGTIEIKc	AT1G36160.1	AT1G36160.1;AT1G36160.2	| Symbols: ACC1, AT-ACC1, EMB22, GK, PAS3 | acetyl-CoA carboxylase 1 | chr1:13534196-13543773 FORWARD LENGTH=2254	light	15	35.24	35.24	8.6e-05
Q20181207_07	m3	r1	35992	699.878	1397.74	1397.74	4303	2	nGNVLEPEGTIEIKc	nGNVLEPEGTIEIKc	nGNVLEPEGTIEIKc	AT1G36160.1	AT1G36160.1;AT1G36160.2	| Symbols: ACC1, AT-ACC1, EMB22, GK, PAS3 | acetyl-CoA carboxylase 1 | chr1:13534196-13543773 FORWARD LENGTH=2254	light	15	31.18	31.18	0.000155
Q20181207_07	m3	r1	36230	699.878	1397.74	1397.74	4328	2	nGNVLEPEGTIEIKc	nGNVLEPEGTIEIKc	nGNVLEPEGTIEIKc	AT1G36160.1	AT1G36160.1;AT1G36160.2	| Symbols: ACC1, AT-ACC1, EMB22, GK, PAS3 | acetyl-CoA carboxylase 1 | chr1:13534196-13543773 FORWARD LENGTH=2254	light	15	35.72	35.72	8.6e-05
Q20181207_08	m3	r1	33490	699.878	1397.74	1397.74	4311	2	nGNVLEPEGTIEIKc	nGNVLEPEGTIEIKc	nGNVLEPEGTIEIKc	AT1G36160.1	AT1G36160.1;AT1G36160.2	| Symbols: ACC1, AT-ACC1, EMB22, GK, PAS3 | acetyl-CoA carboxylase 1 | chr1:13534196-13543773 FORWARD LENGTH=2254	light	15	28.98	28.98	0.000244
Q20181207_08	m3	r1	33584	466.921	1397.74	1397.74	4321	3	nGNVLEPEGTIEIKc	nGNVLEPEGTIEIKc	nGNVLEPEGTIEIKc	AT1G36160.1	AT1G36160.1;AT1G36160.2	| Symbols: ACC1, AT-ACC1, EMB22, GK, PAS3 | acetyl-CoA carboxylase 1 | chr1:13534196-13543773 FORWARD LENGTH=2254	light	15	21.47	21.47	0.000534
Q20181207_08	m3	r1	33723	699.878	1397.74	1397.74	4336	2	nGNVLEPEGTIEIKc	nGNVLEPEGTIEIKc	nGNVLEPEGTIEIKc	AT1G36160.1	AT1G36160.1;AT1G36160.2	| Symbols: ACC1, AT-ACC1, EMB22, GK, PAS3 | acetyl-CoA carboxylase 1 | chr1:13534196-13543773 FORWARD LENGTH=2254	light	15	24.01	24.01	0.000441
Q20181207_10	m3	r1	35569	699.879	1397.74	1397.74	4344	2	nGNVLEPEGTIEIKc	nGNVLEPEGTIEIKc	nGNVLEPEGTIEIKc	AT1G36160.1	AT1G36160.1;AT1G36160.2	| Symbols: ACC1, AT-ACC1, EMB22, GK, PAS3 | acetyl-CoA carboxylase 1 | chr1:13534196-13543773 FORWARD LENGTH=2254	light	15	27.51	27.51	0.00038
Q20181207_10	m3	r1	35655	466.921	1397.74	1397.74	4352	3	nGNVLEPEGTIEIKc	nGNVLEPEGTIEIKc	nGNVLEPEGTIEIKc	AT1G36160.1	AT1G36160.1;AT1G36160.2	| Symbols: ACC1, AT-ACC1, EMB22, GK, PAS3 | acetyl-CoA carboxylase 1 | chr1:13534196-13543773 FORWARD LENGTH=2254	light	15	11.92	11.92	0.004323
Q20181207_10	m3	r1	35828	699.879	1397.74	1397.74	4370	2	nGNVLEPEGTIEIKc	nGNVLEPEGTIEIKc	nGNVLEPEGTIEIKc	AT1G36160.1	AT1G36160.1;AT1G36160.2	| Symbols: ACC1, AT-ACC1, EMB22, GK, PAS3 | acetyl-CoA carboxylase 1 | chr1:13534196-13543773 FORWARD LENGTH=2254	light	15	32.82	32.82	0.000188
Q20181207_11	m3	r1	35548	699.879	1397.74	1397.74	4278	2	nGNVLEPEGTIEIKc	nGNVLEPEGTIEIKc	nGNVLEPEGTIEIKc	AT1G36160.1	AT1G36160.1;AT1G36160.2	| Symbols: ACC1, AT-ACC1, EMB22, GK, PAS3 | acetyl-CoA carboxylase 1 | chr1:13534196-13543773 FORWARD LENGTH=2254	light	15	25.83	25.83	0.000452
Q20181207_11	m3	r1	35797	699.88	1397.74	1397.74	4302	2	nGNVLEPEGTIEIKc	nGNVLEPEGTIEIKc	nGNVLEPEGTIEIKc	AT1G36160.1	AT1G36160.1;AT1G36160.2	| Symbols: ACC1, AT-ACC1, EMB22, GK, PAS3 | acetyl-CoA carboxylase 1 | chr1:13534196-13543773 FORWARD LENGTH=2254	light	15	17.68	17.68	0.003745
F9515_Media_alone_pFg_pDEX__Sample5	m2	f2	26495	564.629	1690.86	1690.86	3615	3	nSLDIERPTYTNLNRc	nSLDIERPTYTNLNRc	nSLDIERPTYTNLNRc	AT5G19770.1	AT5G19770.1;AT5G19780.1	| Symbols: TUA3 | tubulin alpha-3 | chr5:6682761-6684474 REVERSE LENGTH=450	light	22	26.74	26.74	0.00039
F9515_Media_alone_pFg_pDEX__Sample5	m2	f2	26572	846.437	1690.86	1690.86	3623	2	nSLDIERPTYTNLNRc	nSLDIERPTYTNLNRc	nSLDIERPTYTNLNRc	AT5G19770.1	AT5G19770.1;AT5G19780.1	| Symbols: TUA3 | tubulin alpha-3 | chr5:6682761-6684474 REVERSE LENGTH=450	light	22	13.56	13.56	0.007026
F9515_Media_alone_pFg_pDEX__Sample5	m2	f2	26641	564.628	1690.86	1690.86	3631	3	nSLDIERPTYTNLNRc	nSLDIERPTYTNLNRc	nSLDIERPTYTNLNRc	AT5G19770.1	AT5G19770.1;AT5G19780.1	| Symbols: TUA3 | tubulin alpha-3 | chr5:6682761-6684474 REVERSE LENGTH=450	light	22	26.62	26.62	0.000667
Q20181207_06	m3	r1	27767	564.629	1690.87	1690.86	3523	3	nSLDIERPTYTNLNRc	nSLDIERPTYTNLNRc	nSLDIERPTYTNLNRc	AT5G19770.1	AT5G19770.1;AT5G19780.1	| Symbols: TUA3 | tubulin alpha-3 | chr5:6682761-6684474 REVERSE LENGTH=450	light	22	16.51	16.51	0.00239
Q20181207_08	m3	r1	26352	564.629	1690.87	1690.86	3539	3	nSLDIERPTYTNLNRc	nSLDIERPTYTNLNRc	nSLDIERPTYTNLNRc	AT5G19770.1	AT5G19770.1;AT5G19780.1	| Symbols: TUA3 | tubulin alpha-3 | chr5:6682761-6684474 REVERSE LENGTH=450	light	22	13.66	13.66	0.005005
Q20181207_06	m3	r1	32807	492.892	1475.65	1475.65	4050	3	nSVTMDWLEAHC(57.021)Kc	nSVTMDWLEAHCKc	nSVTMDWLEAHC(57.021)Kc	AT2G44350.1	AT2G44350.1;AT2G44350.2	| Symbols: ATCS, CSY4 | Citrate synthase family protein | chr2:18316673-18320524 FORWARD LENGTH=473	light	16	41.3	41.3	2.7e-05
Q20181207_07	m3	r1	33507	492.892	1475.65	1475.65	4046	3	nSVTMDWLEAHC(57.021)Kc	nSVTMDWLEAHCKc	nSVTMDWLEAHC(57.021)Kc	AT2G44350.1	AT2G44350.1;AT2G44350.2	| Symbols: ATCS, CSY4 | Citrate synthase family protein | chr2:18316673-18320524 FORWARD LENGTH=473	light	16	25.64	25.64	0.000255
Q20181207_10	m3	r1	33045	492.893	1475.66	1475.65	4084	3	nSVTMDWLEAHC(57.021)Kc	nSVTMDWLEAHCKc	nSVTMDWLEAHC(57.021)Kc	AT2G44350.1	AT2G44350.1;AT2G44350.2	| Symbols: ATCS, CSY4 | Citrate synthase family protein | chr2:18316673-18320524 FORWARD LENGTH=473	light	16	33.56	33.56	0.00014
Q20181207_11	m3	r1	33025	492.893	1475.66	1475.65	4015	3	nSVTMDWLEAHC(57.021)Kc	nSVTMDWLEAHCKc	nSVTMDWLEAHC(57.021)Kc	AT2G44350.1	AT2G44350.1;AT2G44350.2	| Symbols: ATCS, CSY4 | Citrate synthase family protein | chr2:18316673-18320524 FORWARD LENGTH=473	light	16	52.24	52.24	2.7e-05
F9515_Media_alone_pFg_pDEX__Sample5	m2	f2	13597	515.258	1028.5	1028.5	2103	2	nLLGEDEPEKc	nLLGEDEPEKc	nLLGEDEPEKc	AT3G25520.1	AT3G25520.1;AT3G25520.2;AT5G39740.1;AT5G39740.2	| Symbols: ATL5, PGY3, OLI5, RPL5A | ribosomal protein L5 | chr3:9269573-9271327 REVERSE LENGTH=301	light	10	46.05	46.05	0.00038
F9515_Media_alone_pFg_pDEX__Sample5	m2	f2	13732	515.257	1028.5	1028.5	2119	2	nLLGEDEPEKc	nLLGEDEPEKc	nLLGEDEPEKc	AT3G25520.1	AT3G25520.1;AT3G25520.2;AT5G39740.1;AT5G39740.2	| Symbols: ATL5, PGY3, OLI5, RPL5A | ribosomal protein L5 | chr3:9269573-9271327 REVERSE LENGTH=301	light	10	28.25	28.25	0.002746
F9515_Media_alone_pFg_pDEX__Sample5	m2	f2	13862	515.257	1028.5	1028.5	2135	2	nLLGEDEPEKc	nLLGEDEPEKc	nLLGEDEPEKc	AT3G25520.1	AT3G25520.1;AT3G25520.2;AT5G39740.1;AT5G39740.2	| Symbols: ATL5, PGY3, OLI5, RPL5A | ribosomal protein L5 | chr3:9269573-9271327 REVERSE LENGTH=301	light	10	35.81	35.81	0.000534
Q20181207_02	m3	r1	41623	599.328	1196.64	1196.64	5162	2	nIDPDNLEILRc	nIDPDNLEILRc	nIDPDNLEILRc	AT1G80410.1	AT1G80410.1;AT1G80410.2	| Symbols: EMB2753 | tetratricopeptide repeat (TPR)-containing protein | chr1:30227963-30234832 REVERSE LENGTH=897	light	14	44.98	44.98	2.7e-05
Q20181207_03	m3	r1	42956	599.327	1196.64	1196.64	5124	2	nIDPDNLEILRc	nIDPDNLEILRc	nIDPDNLEILRc	AT1G80410.1	AT1G80410.1;AT1G80410.2	| Symbols: EMB2753 | tetratricopeptide repeat (TPR)-containing protein | chr1:30227963-30234832 REVERSE LENGTH=897	light	14	36.17	36.17	4.7e-05
Q20181207_06	m3	r1	42868	599.328	1196.64	1196.64	5081	2	nIDPDNLEILRc	nIDPDNLEILRc	nIDPDNLEILRc	AT1G80410.1	AT1G80410.1;AT1G80410.2	| Symbols: EMB2753 | tetratricopeptide repeat (TPR)-containing protein | chr1:30227963-30234832 REVERSE LENGTH=897	light	14	63.58	63.58	2.7e-05
Q20181207_11	m3	r1	43197	599.325	1196.64	1196.64	5062	2	nIDPDNLEILRc	nIDPDNLEILRc	nIDPDNLEILRc	AT1G80410.1	AT1G80410.1;AT1G80410.2	| Symbols: EMB2753 | tetratricopeptide repeat (TPR)-containing protein | chr1:30227963-30234832 REVERSE LENGTH=897	light	14	31.03	31.03	0.000463
Q20181207_02	m3	r1	37916	766.872	1531.73	1531.73	4776	2	nSTNLDSWSPEQLRc	nSTNLDSWSPEQLRc	nSTNLDSWSPEQLRc	AT5G46750.1	AT4G17890.1;AT4G17890.2;AT5G46750.1	| Symbols: AGD9 | ARF-GAP domain 9 | chr5:18969950-18971817 REVERSE LENGTH=402	light	19	41.64	41.64	2.7e-05
Q20181207_11	m3	r1	39056	766.872	1531.73	1531.73	4638	2	nSTNLDSWSPEQLRc	nSTNLDSWSPEQLRc	nSTNLDSWSPEQLRc	AT5G46750.1	AT4G17890.1;AT4G17890.2;AT5G46750.1	| Symbols: AGD9 | ARF-GAP domain 9 | chr5:18969950-18971817 REVERSE LENGTH=402	light	19	31.49	31.49	0.000188
Q20181207_02	m3	r1	20581	441.903	1322.69	1322.69	2927	3	nLKGGFYVDPEAKc	nLKGGFYVDPEAKc	nLKGGFYVDPEAKc	AT2G01250.1	AT2G01250.1;AT2G01250.2;AT2G44120.1;AT2G44120.2;AT3G13580.1;AT3G13580.2;AT3G13580.3	| Symbols: | Ribosomal protein L30/L7 family protein | chr2:132943-134264 REVERSE LENGTH=242	light	14	18.34	18.34	0.000792
Q20181207_02	m3	r1	20803	441.903	1322.69	1322.69	2952	3	nLKGGFYVDPEAKc	nLKGGFYVDPEAKc	nLKGGFYVDPEAKc	AT2G01250.1	AT2G01250.1;AT2G01250.2;AT2G44120.1;AT2G44120.2;AT3G13580.1;AT3G13580.2;AT3G13580.3	| Symbols: | Ribosomal protein L30/L7 family protein | chr2:132943-134264 REVERSE LENGTH=242	light	14	11.68	11.68	0.002808
Q20181207_03	m3	r1	21291	441.903	1322.69	1322.69	2858	3	nLKGGFYVDPEAKc	nLKGGFYVDPEAKc	nLKGGFYVDPEAKc	AT2G01250.1	AT2G01250.1;AT2G01250.2;AT2G44120.1;AT2G44120.2;AT3G13580.1;AT3G13580.2;AT3G13580.3	| Symbols: | Ribosomal protein L30/L7 family protein | chr2:132943-134264 REVERSE LENGTH=242	light	14	22.87	22.87	0.000368
Q20181207_04	m3	r1	20977	441.903	1322.69	1322.69	2855	3	nLKGGFYVDPEAKc	nLKGGFYVDPEAKc	nLKGGFYVDPEAKc	AT2G01250.1	AT2G01250.1;AT2G01250.2;AT2G44120.1;AT2G44120.2;AT3G13580.1;AT3G13580.2;AT3G13580.3	| Symbols: | Ribosomal protein L30/L7 family protein | chr2:132943-134264 REVERSE LENGTH=242	light	14	20.37	20.37	0.00049
Q20181207_06	m3	r1	21089	441.903	1322.69	1322.69	2827	3	nLKGGFYVDPEAKc	nLKGGFYVDPEAKc	nLKGGFYVDPEAKc	AT2G01250.1	AT2G01250.1;AT2G01250.2;AT2G44120.1;AT2G44120.2;AT3G13580.1;AT3G13580.2;AT3G13580.3	| Symbols: | Ribosomal protein L30/L7 family protein | chr2:132943-134264 REVERSE LENGTH=242	light	14	25.14	25.14	0.000255
Q20181207_07	m3	r1	21738	441.903	1322.69	1322.69	2813	3	nLKGGFYVDPEAKc	nLKGGFYVDPEAKc	nLKGGFYVDPEAKc	AT2G01250.1	AT2G01250.1;AT2G01250.2;AT2G44120.1;AT2G44120.2;AT3G13580.1;AT3G13580.2;AT3G13580.3	| Symbols: | Ribosomal protein L30/L7 family protein | chr2:132943-134264 REVERSE LENGTH=242	light	14	27.48	27.48	0.000188
Q20181207_08	m3	r1	19849	441.904	1322.69	1322.69	2827	3	nLKGGFYVDPEAKc	nLKGGFYVDPEAKc	nLKGGFYVDPEAKc	AT2G01250.1	AT2G01250.1;AT2G01250.2;AT2G44120.1;AT2G44120.2;AT3G13580.1;AT3G13580.2;AT3G13580.3	| Symbols: | Ribosomal protein L30/L7 family protein | chr2:132943-134264 REVERSE LENGTH=242	light	14	11.64	11.64	0.004089
Q20181207_11	m3	r1	21312	441.904	1322.69	1322.69	2800	3	nLKGGFYVDPEAKc	nLKGGFYVDPEAKc	nLKGGFYVDPEAKc	AT2G01250.1	AT2G01250.1;AT2G01250.2;AT2G44120.1;AT2G44120.2;AT3G13580.1;AT3G13580.2;AT3G13580.3	| Symbols: | Ribosomal protein L30/L7 family protein | chr2:132943-134264 REVERSE LENGTH=242	light	14	11.99	11.99	0.004139
Q20181207_03	m3	r1	9694	385.729	769.444	769.445	1555	2	nLGVGTPARc	nLGVGTPARc	nLGVGTPARc	AT1G01300.1	AT1G01300.1	| Symbols: | Eukaryotic aspartyl protease family protein | chr1:117065-118522 FORWARD LENGTH=485	light	11	57.74	57.74	2.7e-05
Q20181207_04	m3	r1	9307	385.73	769.446	769.445	1578	2	nLGVGTPARc	nLGVGTPARc	nLGVGTPARc	AT1G01300.1	AT1G01300.1	| Symbols: | Eukaryotic aspartyl protease family protein | chr1:117065-118522 FORWARD LENGTH=485	light	11	41.66	41.66	0.00039
Q20181207_06	m3	r1	9289	385.73	769.445	769.445	1563	2	nLGVGTPARc	nLGVGTPARc	nLGVGTPARc	AT1G01300.1	AT1G01300.1	| Symbols: | Eukaryotic aspartyl protease family protein | chr1:117065-118522 FORWARD LENGTH=485	light	11	48.59	48.59	8.6e-05
Q20181207_07	m3	r1	10018	385.73	769.445	769.445	1558	2	nLGVGTPARc	nLGVGTPARc	nLGVGTPARc	AT1G01300.1	AT1G01300.1	| Symbols: | Eukaryotic aspartyl protease family protein | chr1:117065-118522 FORWARD LENGTH=485	light	11	68.11	68.11	2.7e-05
Q20181207_08	m3	r1	8711	385.73	769.444	769.445	1568	2	nLGVGTPARc	nLGVGTPARc	nLGVGTPARc	AT1G01300.1	AT1G01300.1	| Symbols: | Eukaryotic aspartyl protease family protein | chr1:117065-118522 FORWARD LENGTH=485	light	11	48.19	48.19	0.000106
Q20181207_10	m3	r1	9496	385.73	769.445	769.445	1571	2	nLGVGTPARc	nLGVGTPARc	nLGVGTPARc	AT1G01300.1	AT1G01300.1	| Symbols: | Eukaryotic aspartyl protease family protein | chr1:117065-118522 FORWARD LENGTH=485	light	11	54.61	54.61	4.7e-05
Q20181207_11	m3	r1	9581	385.73	769.445	769.445	1524	2	nLGVGTPARc	nLGVGTPARc	nLGVGTPARc	AT1G01300.1	AT1G01300.1	| Symbols: | Eukaryotic aspartyl protease family protein | chr1:117065-118522 FORWARD LENGTH=485	light	11	35.52	35.52	0.000865
Q20181207_06	m3	r1	51134	626.635	1876.88	1876.88	5925	3	nENGSLFDVAHMC(57.021)GLSLKc	nENGSLFDVAHMCGLSLKc	nENGSLFDVAHMC(57.021)GLSLKc	AT1G11860.1	AT1G11860.1;AT1G11860.2;AT1G11860.3	| Symbols: | Glycine cleavage T-protein family | chr1:4001801-4003245 FORWARD LENGTH=408	light	21	22.09	22.09	0.000511
Q20181207_11	m3	r1	51280	626.636	1876.89	1876.88	5891	3	nENGSLFDVAHMC(57.021)GLSLKc	nENGSLFDVAHMCGLSLKc	nENGSLFDVAHMC(57.021)GLSLKc	AT1G11860.1	AT1G11860.1;AT1G11860.2;AT1G11860.3	| Symbols: | Glycine cleavage T-protein family | chr1:4001801-4003245 FORWARD LENGTH=408	light	21	35.32	35.32	8.6e-05
Q20181207_02	m3	r1	28374	421.777	841.539	841.539	3772	2	nAVLLGITRc	nAVLLGITRc	nAVLLGITRc	ATCG00170.1	ATCG00170.1	| Symbols: RPOC2 | DNA-directed RNA polymerase family protein | chrC:15938-20068 REVERSE LENGTH=1376	light	11	29.46	29.46	0.000816
Q20181207_03	m3	r1	29333	421.776	841.538	841.539	3701	2	nAVLLGITRc	nAVLLGITRc	nAVLLGITRc	ATCG00170.1	ATCG00170.1	| Symbols: RPOC2 | DNA-directed RNA polymerase family protein | chrC:15938-20068 REVERSE LENGTH=1376	light	11	36.76	36.76	0.000269
Q20181207_06	m3	r1	29166	421.777	841.539	841.539	3670	2	nAVLLGITRc	nAVLLGITRc	nAVLLGITRc	ATCG00170.1	ATCG00170.1	| Symbols: RPOC2 | DNA-directed RNA polymerase family protein | chrC:15938-20068 REVERSE LENGTH=1376	light	11	24.18	24.18	0.002932
Q20181207_07	m3	r1	29832	421.777	841.54	841.539	3660	2	nAVLLGITRc	nAVLLGITRc	nAVLLGITRc	ATCG00170.1	ATCG00170.1	| Symbols: RPOC2 | DNA-directed RNA polymerase family protein | chrC:15938-20068 REVERSE LENGTH=1376	light	11	36.7	36.7	0.000441
Q20181207_08	m3	r1	27475	421.777	841.539	841.539	3660	2	nAVLLGITRc	nAVLLGITRc	nAVLLGITRc	ATCG00170.1	ATCG00170.1	| Symbols: RPOC2 | DNA-directed RNA polymerase family protein | chrC:15938-20068 REVERSE LENGTH=1376	light	11	23.85	23.85	0.002879
Q20181207_10	m3	r1	29206	421.777	841.54	841.539	3681	2	nAVLLGITRc	nAVLLGITRc	nAVLLGITRc	ATCG00170.1	ATCG00170.1	| Symbols: RPOC2 | DNA-directed RNA polymerase family protein | chrC:15938-20068 REVERSE LENGTH=1376	light	11	28.36	28.36	0.001082
Q20181207_11	m3	r1	29213	421.778	841.541	841.539	3617	2	nAVLLGITRc	nAVLLGITRc	nAVLLGITRc	ATCG00170.1	ATCG00170.1	| Symbols: RPOC2 | DNA-directed RNA polymerase family protein | chrC:15938-20068 REVERSE LENGTH=1376	light	11	26.1	26.1	0.003228
Q20181207_03	m3	r1	19299	589.299	1176.58	1176.58	2642	2	nTATMDAINNVKc	nTATMDAINNVKc	nTATMDAINNVKc	AT5G49030.1	AT5G49030.1;AT5G49030.2;AT5G49030.3	| Symbols: OVA2 | tRNA synthetase class I (I, L, M and V) family protein | chr5:19875091-19882291 REVERSE LENGTH=1093	light	14	42.22	42.22	4.7e-05
Q20181207_10	m3	r1	19287	589.299	1176.58	1176.58	2647	2	nTATMDAINNVKc	nTATMDAINNVKc	nTATMDAINNVKc	AT5G49030.1	AT5G49030.1;AT5G49030.2;AT5G49030.3	| Symbols: OVA2 | tRNA synthetase class I (I, L, M and V) family protein | chr5:19875091-19882291 REVERSE LENGTH=1093	light	14	65.02	65.02	2.7e-05
Q20181207_11	m3	r1	19338	589.3	1176.59	1176.58	2589	2	nTATMDAINNVKc	nTATMDAINNVKc	nTATMDAINNVKc	AT5G49030.1	AT5G49030.1;AT5G49030.2;AT5G49030.3	| Symbols: OVA2 | tRNA synthetase class I (I, L, M and V) family protein | chr5:19875091-19882291 REVERSE LENGTH=1093	light	14	38.39	38.39	0.000106
Q20181207_02	m3	r1	3603	484.21	966.405	966.404	904	2	nSPEGYGSDRc	nSPEGYGSDRc	nSPEGYGSDRc	AT3G22330.1	AT3G22330.1	| Symbols: PMH2, ATRH53 | putative mitochondrial RNA helicase 2 | chr3:7892641-7895145 FORWARD LENGTH=616	light	12	12.28	12.28	0.005676
Q20181207_03	m3	r1	3879	484.209	966.404	966.404	895	2	nSPEGYGSDRc	nSPEGYGSDRc	nSPEGYGSDRc	AT3G22330.1	AT3G22330.1	| Symbols: PMH2, ATRH53 | putative mitochondrial RNA helicase 2 | chr3:7892641-7895145 FORWARD LENGTH=616	light	12	32.92	32.92	0.00014
Q20181207_06	m3	r1	3569	484.209	966.404	966.404	880	2	nSPEGYGSDRc	nSPEGYGSDRc	nSPEGYGSDRc	AT3G22330.1	AT3G22330.1	| Symbols: PMH2, ATRH53 | putative mitochondrial RNA helicase 2 | chr3:7892641-7895145 FORWARD LENGTH=616	light	12	43.77	43.77	2.7e-05
Q20181207_10	m3	r1	3737	484.21	966.406	966.404	897	2	nSPEGYGSDRc	nSPEGYGSDRc	nSPEGYGSDRc	AT3G22330.1	AT3G22330.1	| Symbols: PMH2, ATRH53 | putative mitochondrial RNA helicase 2 | chr3:7892641-7895145 FORWARD LENGTH=616	light	12	36.28	36.28	8.6e-05
Q20181207_02	m3	r1	14035	614.759	1227.5	1227.5	2197	2	nDVSC(57.021)PYC(57.021)TARc	nDVSCPYCTARc	nDVSC(57.021)PYC(57.021)TARc	AT1G62020.1	AT1G62020.1	| Symbols: | Coatomer, alpha subunit | chr1:22919814-22923728 FORWARD LENGTH=1216	light	13	32.53	32.53	0.000244
Q20181207_03	m3	r1	14955	614.758	1227.5	1227.5	2162	2	nDVSC(57.021)PYC(57.021)TARc	nDVSCPYCTARc	nDVSC(57.021)PYC(57.021)TARc	AT1G62020.1	AT1G62020.1	| Symbols: | Coatomer, alpha subunit | chr1:22919814-22923728 FORWARD LENGTH=1216	light	13	42.71	42.71	2.7e-05
Q20181207_04	m3	r1	14671	614.758	1227.5	1227.5	2169	2	nDVSC(57.021)PYC(57.021)TARc	nDVSCPYCTARc	nDVSC(57.021)PYC(57.021)TARc	AT1G62020.1	AT1G62020.1	| Symbols: | Coatomer, alpha subunit | chr1:22919814-22923728 FORWARD LENGTH=1216	light	13	17.43	17.43	0.002586
Q20181207_07	m3	r1	15552	614.758	1227.5	1227.5	2155	2	nDVSC(57.021)PYC(57.021)TARc	nDVSCPYCTARc	nDVSC(57.021)PYC(57.021)TARc	AT1G62020.1	AT1G62020.1	| Symbols: | Coatomer, alpha subunit | chr1:22919814-22923728 FORWARD LENGTH=1216	light	13	39.15	39.15	4.7e-05
Q20181207_04	m3	r1	52211	914.422	2740.24	2740.24	6167	3	nLADC(57.021)SSTDPEVSEIFIVEGDSAGGSAKc	nLADCSSTDPEVSEIFIVEGDSAGGSAKc	nLADC(57.021)SSTDPEVSEIFIVEGDSAGGSAKc	AT5G04130.1	AT5G04130.1	| Symbols: GYRB2 | DNA GYRASE B2 | chr5:1122084-1128031 REVERSE LENGTH=732	light	28	22.16	22.16	0.000792
Q20181207_10	m3	r1	52986	914.421	2740.24	2740.24	6125	3	nLADC(57.021)SSTDPEVSEIFIVEGDSAGGSAKc	nLADCSSTDPEVSEIFIVEGDSAGGSAKc	nLADC(57.021)SSTDPEVSEIFIVEGDSAGGSAKc	AT5G04130.1	AT5G04130.1	| Symbols: GYRB2 | DNA GYRASE B2 | chr5:1122084-1128031 REVERSE LENGTH=732	light	28	72.78	72.78	2.7e-05
Q20181207_04	m3	r1	7937	461.887	1382.64	1382.64	1424	3	nAHIQMVNDNGERc	nAHIQMVNDNGERc	nAHIQMVNDNGERc	AT1G03880.1	AT1G03880.1	| Symbols: CRU2, CRB | cruciferin 2 | chr1:985786-987916 FORWARD LENGTH=455	light	20	13.81	13.81	0.001896
Q20181207_06	m3	r1	7894	461.886	1382.64	1382.64	1385	3	nAHIQMVNDNGERc	nAHIQMVNDNGERc	nAHIQMVNDNGERc	AT1G03880.1	AT1G03880.1	| Symbols: CRU2, CRB | cruciferin 2 | chr1:985786-987916 FORWARD LENGTH=455	light	20	52.84	52.84	2.7e-05
Q20181207_11	m3	r1	8214	461.887	1382.64	1382.64	1378	3	nAHIQMVNDNGERc	nAHIQMVNDNGERc	nAHIQMVNDNGERc	AT1G03880.1	AT1G03880.1	| Symbols: CRU2, CRB | cruciferin 2 | chr1:985786-987916 FORWARD LENGTH=455	light	20	29.08	29.08	0.000155
Q20181207_06	m3	r1	50616	799.206	3990.99	3990.99	5872	5	nRRIPDLHQNTSIGSTDITDTWEPTEEGLLPLETTRc	nRRIPDLHQNTSIGSTDITDTWEPTEEGLLPLETTRc	nRRIPDLHQNTSIGSTDITDTWEPTEEGLLPLETTRc	AT1G76010.1	AT1G76010.1	| Symbols: | Alba DNA/RNA-binding protein | chr1:28528505-28530488 REVERSE LENGTH=350	light	49	16.69	16.69	0.001731
Q20181207_11	m3	r1	50312	799.207	3991	3990.99	5794	5	nRRIPDLHQNTSIGSTDITDTWEPTEEGLLPLETTRc	nRRIPDLHQNTSIGSTDITDTWEPTEEGLLPLETTRc	nRRIPDLHQNTSIGSTDITDTWEPTEEGLLPLETTRc	AT1G76010.1	AT1G76010.1	| Symbols: | Alba DNA/RNA-binding protein | chr1:28528505-28530488 REVERSE LENGTH=350	light	49	44.96	44.96	2.7e-05
Q20181207_02	m3	r1	3243	389.697	777.379	777.38	857	2	nC(57.021)GSVTVRc	nCGSVTVRc	nC(57.021)GSVTVRc	AT2G41840.1	AT1G58380.1;AT1G58684.1;AT1G58983.1;AT1G59359.1;AT2G41840.1;AT3G57490.1	| Symbols: | Ribosomal protein S5 family protein | chr2:17460016-17461398 REVERSE LENGTH=285	light	10	29.98	29.98	0.000909
Q20181207_03	m3	r1	3327	389.698	777.38	777.38	826	2	nC(57.021)GSVTVRc	nCGSVTVRc	nC(57.021)GSVTVRc	AT2G41840.1	AT1G58380.1;AT1G58684.1;AT1G58983.1;AT1G59359.1;AT2G41840.1;AT3G57490.1	| Symbols: | Ribosomal protein S5 family protein | chr2:17460016-17461398 REVERSE LENGTH=285	light	10	52.48	52.48	2.7e-05
Q20181207_04	m3	r1	3083	389.697	777.38	777.38	828	2	nC(57.021)GSVTVRc	nCGSVTVRc	nC(57.021)GSVTVRc	AT2G41840.1	AT1G58380.1;AT1G58684.1;AT1G58983.1;AT1G59359.1;AT2G41840.1;AT3G57490.1	| Symbols: | Ribosomal protein S5 family protein | chr2:17460016-17461398 REVERSE LENGTH=285	light	10	28.32	28.32	0.000298
Q20181207_06	m3	r1	3043	389.697	777.38	777.38	809	2	nC(57.021)GSVTVRc	nCGSVTVRc	nC(57.021)GSVTVRc	AT2G41840.1	AT1G58380.1;AT1G58684.1;AT1G58983.1;AT1G59359.1;AT2G41840.1;AT3G57490.1	| Symbols: | Ribosomal protein S5 family protein | chr2:17460016-17461398 REVERSE LENGTH=285	light	10	55.09	55.09	2.7e-05
Q20181207_07	m3	r1	3251	389.697	777.379	777.38	801	2	nC(57.021)GSVTVRc	nCGSVTVRc	nC(57.021)GSVTVRc	AT2G41840.1	AT1G58380.1;AT1G58684.1;AT1G58983.1;AT1G59359.1;AT2G41840.1;AT3G57490.1	| Symbols: | Ribosomal protein S5 family protein | chr2:17460016-17461398 REVERSE LENGTH=285	light	10	54.45	54.45	2.7e-05
Q20181207_08	m3	r1	2895	389.697	777.379	777.38	805	2	nC(57.021)GSVTVRc	nCGSVTVRc	nC(57.021)GSVTVRc	AT2G41840.1	AT1G58380.1;AT1G58684.1;AT1G58983.1;AT1G59359.1;AT2G41840.1;AT3G57490.1	| Symbols: | Ribosomal protein S5 family protein | chr2:17460016-17461398 REVERSE LENGTH=285	light	10	52.22	52.22	2.7e-05
Q20181207_11	m3	r1	3158	389.698	777.381	777.38	788	2	nC(57.021)GSVTVRc	nCGSVTVRc	nC(57.021)GSVTVRc	AT2G41840.1	AT1G58380.1;AT1G58684.1;AT1G58983.1;AT1G59359.1;AT2G41840.1;AT3G57490.1	| Symbols: | Ribosomal protein S5 family protein | chr2:17460016-17461398 REVERSE LENGTH=285	light	10	58.92	58.92	2.7e-05
F9515_Media_alone_pFg_pDEX__Sample5	m2	f2	33065	625.321	1248.63	1248.63	4346	2	nDEM(15.995)IDIIGVTKc	nDEMIDIIGVTKc	nDEM(15.995)IDIIGVTKc	AT1G43170.1	AT1G43170.1;AT1G43170.2;AT1G43170.3;AT1G43170.4;AT1G43170.5;AT1G43170.6;AT1G43170.7;AT1G43170.8;AT1G43170.9;AT1G61580.1	| Symbols: ARP1, emb2207, RPL3A, RP1 | ribosomal protein 1 | chr1:16266992-16268631 FORWARD LENGTH=389	light	12	39.59	39.59	2.7e-05
F9515_Media_alone_pFg_pDEX__Sample5	m2	f2	33220	625.321	1248.63	1248.63	4364	2	nDEM(15.995)IDIIGVTKc	nDEMIDIIGVTKc	nDEM(15.995)IDIIGVTKc	AT1G43170.1	AT1G43170.1;AT1G43170.2;AT1G43170.3;AT1G43170.4;AT1G43170.5;AT1G43170.6;AT1G43170.7;AT1G43170.8;AT1G43170.9;AT1G61580.1	| Symbols: ARP1, emb2207, RPL3A, RP1 | ribosomal protein 1 | chr1:16266992-16268631 FORWARD LENGTH=389	light	12	40.57	40.57	2.7e-05
Q20181207_10	m3	r1	40643	625.321	1248.63	1248.63	4853	2	nDEM(15.995)IDIIGVTKc	nDEMIDIIGVTKc	nDEM(15.995)IDIIGVTKc	AT1G43170.1	AT1G43170.1;AT1G43170.2;AT1G43170.3;AT1G43170.4;AT1G43170.5;AT1G43170.6;AT1G43170.7;AT1G43170.8;AT1G43170.9;AT1G61580.1	| Symbols: ARP1, emb2207, RPL3A, RP1 | ribosomal protein 1 | chr1:16266992-16268631 FORWARD LENGTH=389	light	12	29.25	29.25	0.000236
Q20181207_08	m3	r1	28231	491.769	1963.05	1963.04	3741	4	nATDAVIKGPGKLTMTFEGKc	nATDAVIKGPGKLTMTFEGKc	nATDAVIKGPGKLTMTFEGKc	AT1G65930.1	AT1G65930.1	| Symbols: cICDH | cytosolic NADP+-dependent isocitrate dehydrogenase | chr1:24539088-24541861 FORWARD LENGTH=410	light	22	16.85	16.85	0.001427
Q20181207_11	m3	r1	29956	491.77	1963.05	1963.04	3695	4	nATDAVIKGPGKLTMTFEGKc	nATDAVIKGPGKLTMTFEGKc	nATDAVIKGPGKLTMTFEGKc	AT1G65930.1	AT1G65930.1	| Symbols: cICDH | cytosolic NADP+-dependent isocitrate dehydrogenase | chr1:24539088-24541861 FORWARD LENGTH=410	light	22	18.76	18.76	0.001611
Q20181207_03	m3	r1	16505	608.316	1821.93	1821.92	2331	3	nKPSSYIADTTTANAQVRc	nKPSSYIADTTTANAQVRc	nKPSSYIADTTTANAQVRc	AT5G13630.1	AT5G13630.1;AT5G13630.2	| Symbols: GUN5, CCH, CHLH, CCH1, ABAR | magnesium-chelatase subunit chlH, chloroplast, putative / Mg-protoporphyrin IX chelatase, putative (CHLH) | chr5:4387567-4392082 REVERSE LENGTH=1381	light	23	21.52	21.52	0.001721
Q20181207_06	m3	r1	16126	608.314	1821.92	1821.92	2305	3	nKPSSYIADTTTANAQVRc	nKPSSYIADTTTANAQVRc	nKPSSYIADTTTANAQVRc	AT5G13630.1	AT5G13630.1;AT5G13630.2	| Symbols: GUN5, CCH, CHLH, CCH1, ABAR | magnesium-chelatase subunit chlH, chloroplast, putative / Mg-protoporphyrin IX chelatase, putative (CHLH) | chr5:4387567-4392082 REVERSE LENGTH=1381	light	23	23.79	23.79	0.000561
Q20181207_08	m3	r1	15201	608.316	1821.93	1821.92	2310	3	nKPSSYIADTTTANAQVRc	nKPSSYIADTTTANAQVRc	nKPSSYIADTTTANAQVRc	AT5G13630.1	AT5G13630.1;AT5G13630.2	| Symbols: GUN5, CCH, CHLH, CCH1, ABAR | magnesium-chelatase subunit chlH, chloroplast, putative / Mg-protoporphyrin IX chelatase, putative (CHLH) | chr5:4387567-4392082 REVERSE LENGTH=1381	light	23	11.57	11.57	0.005659
Q20181207_08	m3	r1	15076	419.865	1256.57	1256.57	2296	3	nYDYGKYYASKc	nYDYGKYYASKc	nYDYGKYYASKc	AT1G62660.1	AT1G62660.1;AT3G13790.1;AT3G13790.2	| Symbols: | Glycosyl hydrolases family 32 protein | chr1:23199949-23203515 FORWARD LENGTH=648	light	12	19.48	19.48	0.001024
Q20181207_11	m3	r1	16236	419.865	1256.57	1256.57	2254	3	nYDYGKYYASKc	nYDYGKYYASKc	nYDYGKYYASKc	AT1G62660.1	AT1G62660.1;AT3G13790.1;AT3G13790.2	| Symbols: | Glycosyl hydrolases family 32 protein | chr1:23199949-23203515 FORWARD LENGTH=648	light	12	25.62	25.62	0.000368
Q20181207_02	m3	r1	31235	743.704	2228.09	2228.09	4079	3	nVVSEADGYQPHLIAPEQGYRc	nVVSEADGYQPHLIAPEQGYRc	nVVSEADGYQPHLIAPEQGYRc	AT1G14830.1	AT1G14830.1	| Symbols: ADL1C, ADL5, DRP1C, DL1C | DYNAMIN-like 1C | chr1:5107699-5111470 REVERSE LENGTH=614	light	27	48.37	48.37	2.7e-05
Q20181207_04	m3	r1	31514	743.705	2228.09	2228.09	3991	3	nVVSEADGYQPHLIAPEQGYRc	nVVSEADGYQPHLIAPEQGYRc	nVVSEADGYQPHLIAPEQGYRc	AT1G14830.1	AT1G14830.1	| Symbols: ADL1C, ADL5, DRP1C, DL1C | DYNAMIN-like 1C | chr1:5107699-5111470 REVERSE LENGTH=614	light	27	14.43	14.43	0.005467
Q20181207_06	m3	r1	31986	743.704	2228.09	2228.09	3964	3	nVVSEADGYQPHLIAPEQGYRc	nVVSEADGYQPHLIAPEQGYRc	nVVSEADGYQPHLIAPEQGYRc	AT1G14830.1	AT1G14830.1	| Symbols: ADL1C, ADL5, DRP1C, DL1C | DYNAMIN-like 1C | chr1:5107699-5111470 REVERSE LENGTH=614	light	27	31.38	31.38	0.000155
Q20181207_07	m3	r1	32748	743.704	2228.09	2228.09	3968	3	nVVSEADGYQPHLIAPEQGYRc	nVVSEADGYQPHLIAPEQGYRc	nVVSEADGYQPHLIAPEQGYRc	AT1G14830.1	AT1G14830.1	| Symbols: ADL1C, ADL5, DRP1C, DL1C | DYNAMIN-like 1C | chr1:5107699-5111470 REVERSE LENGTH=614	light	27	24.9	24.9	0.000368
Q20181207_08	m3	r1	30360	743.704	2228.09	2228.09	3974	3	nVVSEADGYQPHLIAPEQGYRc	nVVSEADGYQPHLIAPEQGYRc	nVVSEADGYQPHLIAPEQGYRc	AT1G14830.1	AT1G14830.1	| Symbols: ADL1C, ADL5, DRP1C, DL1C | DYNAMIN-like 1C | chr1:5107699-5111470 REVERSE LENGTH=614	light	27	32.78	32.78	0.00014
Q20181207_10	m3	r1	32297	743.705	2228.09	2228.09	4005	3	nVVSEADGYQPHLIAPEQGYRc	nVVSEADGYQPHLIAPEQGYRc	nVVSEADGYQPHLIAPEQGYRc	AT1G14830.1	AT1G14830.1	| Symbols: ADL1C, ADL5, DRP1C, DL1C | DYNAMIN-like 1C | chr1:5107699-5111470 REVERSE LENGTH=614	light	27	43.3	43.3	2.7e-05
Q20181207_03	m3	r1	13331	550.82	1099.63	1099.62	1983	2	nNILEINKEKc	nNILEINKEKc	nNILEINKEKc	AT3G19820.1	AT3G19820.1;AT3G19820.2;AT3G19820.3	| Symbols: DWF1, DIM, EVE1, DIM1, CBB1 | cell elongation protein / DWARF1 / DIMINUTO (DIM) | chr3:6879835-6881616 REVERSE LENGTH=561	light	13	39.95	39.95	0.000244
Q20181207_10	m3	r1	13137	550.821	1099.63	1099.62	1987	2	nNILEINKEKc	nNILEINKEKc	nNILEINKEKc	AT3G19820.1	AT3G19820.1;AT3G19820.2;AT3G19820.3	| Symbols: DWF1, DIM, EVE1, DIM1, CBB1 | cell elongation protein / DWARF1 / DIMINUTO (DIM) | chr3:6879835-6881616 REVERSE LENGTH=561	light	13	32.34	32.34	0.001118
Q20181207_11	m3	r1	13136	550.82	1099.63	1099.62	1919	2	nNILEINKEKc	nNILEINKEKc	nNILEINKEKc	AT3G19820.1	AT3G19820.1;AT3G19820.2;AT3G19820.3	| Symbols: DWF1, DIM, EVE1, DIM1, CBB1 | cell elongation protein / DWARF1 / DIMINUTO (DIM) | chr3:6879835-6881616 REVERSE LENGTH=561	light	13	24.5	24.5	0.003817
Q20181207_02	m3	r1	13987	514.809	1027.6	1027.6	2191	2	nEELVAAIRKc	nEELVAAIRKc	nEELVAAIRKc	AT1G36160.1	AT1G36160.1;AT1G36160.2	| Symbols: ACC1, AT-ACC1, EMB22, GK, PAS3 | acetyl-CoA carboxylase 1 | chr1:13534196-13543773 FORWARD LENGTH=2254	light	13	23.03	23.03	0.001107
Q20181207_06	m3	r1	14288	514.809	1027.6	1027.6	2108	2	nEELVAAIRKc	nEELVAAIRKc	nEELVAAIRKc	AT1G36160.1	AT1G36160.1;AT1G36160.2	| Symbols: ACC1, AT-ACC1, EMB22, GK, PAS3 | acetyl-CoA carboxylase 1 | chr1:13534196-13543773 FORWARD LENGTH=2254	light	13	21.09	21.09	0.000754
Q20181207_10	m3	r1	14408	514.809	1027.6	1027.6	2123	2	nEELVAAIRKc	nEELVAAIRKc	nEELVAAIRKc	AT1G36160.1	AT1G36160.1;AT1G36160.2	| Symbols: ACC1, AT-ACC1, EMB22, GK, PAS3 | acetyl-CoA carboxylase 1 | chr1:13534196-13543773 FORWARD LENGTH=2254	light	13	23.58	23.58	0.00092
F9515_Media_alone_pFg_pDEX__Sample5	m2	f2	4312	586.817	1171.62	1171.62	810	2	nTKPEQVDTVRc	nTKPEQVDTVRc	nTKPEQVDTVRc	AT3G25070.1	AT3G25070.1	| Symbols: RIN4 | RPM1 interacting protein 4 | chr3:9132458-9133747 FORWARD LENGTH=211	light	15	47.51	47.51	2.7e-05
F9515_Media_alone_pFg_pDEX__Sample5	m2	f2	4422	586.817	1171.62	1171.62	826	2	nTKPEQVDTVRc	nTKPEQVDTVRc	nTKPEQVDTVRc	AT3G25070.1	AT3G25070.1	| Symbols: RIN4 | RPM1 interacting protein 4 | chr3:9132458-9133747 FORWARD LENGTH=211	light	15	43.81	43.81	4.7e-05
F9515_Media_alone_pFg_pDEX__Sample5	m2	f2	4242	786.877	1571.74	1571.74	800	2	nKAGHQTSAESWGTGRc	nKAGHQTSAESWGTGRc	nKAGHQTSAESWGTGRc	AT3G09630.1	AT3G09630.1;AT3G09630.2;AT5G02870.1;AT5G02870.2	| Symbols: | Ribosomal protein L4/L1 family | chr3:2953813-2955444 FORWARD LENGTH=406	light	23	13.07	13.07	0.008571
Q20181207_04	m3	r1	3282	524.922	1571.74	1571.74	856	3	nKAGHQTSAESWGTGRc	nKAGHQTSAESWGTGRc	nKAGHQTSAESWGTGRc	AT3G09630.1	AT3G09630.1;AT3G09630.2;AT5G02870.1;AT5G02870.2	| Symbols: | Ribosomal protein L4/L1 family | chr3:2953813-2955444 FORWARD LENGTH=406	light	23	26.98	26.98	0.000571
Q20181207_07	m3	r1	3233	393.943	1571.74	1571.74	799	4	nKAGHQTSAESWGTGRc	nKAGHQTSAESWGTGRc	nKAGHQTSAESWGTGRc	AT3G09630.1	AT3G09630.1;AT3G09630.2;AT5G02870.1;AT5G02870.2	| Symbols: | Ribosomal protein L4/L1 family | chr3:2953813-2955444 FORWARD LENGTH=406	light	23	12.07	12.07	0.006637
Q20181207_07	m3	r1	3252	524.922	1571.74	1571.74	801	3	nKAGHQTSAESWGTGRc	nKAGHQTSAESWGTGRc	nKAGHQTSAESWGTGRc	AT3G09630.1	AT3G09630.1;AT3G09630.2;AT5G02870.1;AT5G02870.2	| Symbols: | Ribosomal protein L4/L1 family | chr3:2953813-2955444 FORWARD LENGTH=406	light	23	50.99	50.99	2.7e-05
Q20181207_11	m3	r1	3113	393.944	1571.75	1571.74	783	4	nKAGHQTSAESWGTGRc	nKAGHQTSAESWGTGRc	nKAGHQTSAESWGTGRc	AT3G09630.1	AT3G09630.1;AT3G09630.2;AT5G02870.1;AT5G02870.2	| Symbols: | Ribosomal protein L4/L1 family | chr3:2953813-2955444 FORWARD LENGTH=406	light	23	13.39	13.39	0.00401
Q20181207_11	m3	r1	3114	524.923	1571.75	1571.74	783	3	nKAGHQTSAESWGTGRc	nKAGHQTSAESWGTGRc	nKAGHQTSAESWGTGRc	AT3G09630.1	AT3G09630.1;AT3G09630.2;AT5G02870.1;AT5G02870.2	| Symbols: | Ribosomal protein L4/L1 family | chr3:2953813-2955444 FORWARD LENGTH=406	light	23	20.49	20.49	0.000898
F9515_Media_alone_pFg_pDEX__Sample5	m2	f2	29845	548.343	1094.67	1094.67	3987	2	nTVPINPTLLKc	nTVPINPTLLKc	nTVPINPTLLKc	AT1G03220.1	AT1G03220.1	| Symbols: | Eukaryotic aspartyl protease family protein | chr1:787143-788444 FORWARD LENGTH=433	light	12	16.73	16.73	0.003186
Q20181207_02	m3	r1	33055	548.342	1094.67	1094.67	4271	2	nTVPINPTLLKc	nTVPINPTLLKc	nTVPINPTLLKc	AT1G03220.1	AT1G03220.1	| Symbols: | Eukaryotic aspartyl protease family protein | chr1:787143-788444 FORWARD LENGTH=433	light	12	31.32	31.32	0.000188
Q20181207_06	m3	r1	19739	447.206	892.397	892.397	2687	2	nFSSFYDKc	nFSSFYDKc	nFSSFYDKc	AT3G29310.1	AT3G29310.1	| Symbols: | calmodulin-binding protein-related | chr3:11249712-11251452 FORWARD LENGTH=551	light	8	54.59	54.59	2.7e-05
Q20181207_10	m3	r1	20000	447.207	892.399	892.397	2722	2	nFSSFYDKc	nFSSFYDKc	nFSSFYDKc	AT3G29310.1	AT3G29310.1	| Symbols: | calmodulin-binding protein-related | chr3:11249712-11251452 FORWARD LENGTH=551	light	8	48.59	48.59	2.7e-05
Q20181207_02	m3	r1	15245	467.894	1400.66	1400.66	2333	3	nFTDLTNDEYRKc	nFTDLTNDEYRKc	nFTDLTNDEYRKc	AT4G36880.1	AT4G36880.1	| Symbols: CP1 | cysteine proteinase1 | chr4:17374692-17376180 REVERSE LENGTH=376	light	16	48.18	48.18	2.7e-05
Q20181207_06	m3	r1	15611	467.894	1400.66	1400.66	2251	3	nFTDLTNDEYRKc	nFTDLTNDEYRKc	nFTDLTNDEYRKc	AT4G36880.1	AT4G36880.1	| Symbols: CP1 | cysteine proteinase1 | chr4:17374692-17376180 REVERSE LENGTH=376	light	16	35.05	35.05	4.7e-05
Q20181207_02	m3	r1	46299	795.874	1589.73	1589.73	5661	2	nDQNELNLFEDPTRc	nDQNELNLFEDPTRc	nDQNELNLFEDPTRc	AT1G17340.1	AT1G17340.1	| Symbols: | Phosphoinositide phosphatase family protein | chr1:5934129-5938391 FORWARD LENGTH=785	light	19	55.44	55.44	2.7e-05
Q20181207_10	m3	r1	47618	795.875	1589.74	1589.73	5574	2	nDQNELNLFEDPTRc	nDQNELNLFEDPTRc	nDQNELNLFEDPTRc	AT1G17340.1	AT1G17340.1	| Symbols: | Phosphoinositide phosphatase family protein | chr1:5934129-5938391 FORWARD LENGTH=785	light	19	96.28	96.28	2.7e-05
Q20181207_03	m3	r1	13683	583.262	1164.51	1164.51	2023	2	nKFC(57.021)PYC(57.021)YKc	nKFCPYCYKc	nKFC(57.021)PYC(57.021)YKc	ATCG00640.1	ATCG00640.1	| Symbols: RPL33 | ribosomal protein L33 | chrC:67488-67688 FORWARD LENGTH=66	light	10	45.09	45.09	2.7e-05
Q20181207_07	m3	r1	13860	389.178	1164.51	1164.51	1980	3	nKFC(57.021)PYC(57.021)YKc	nKFCPYCYKc	nKFC(57.021)PYC(57.021)YKc	ATCG00640.1	ATCG00640.1	| Symbols: RPL33 | ribosomal protein L33 | chrC:67488-67688 FORWARD LENGTH=66	light	10	12.21	12.21	0.005317
Q20181207_10	m3	r1	15362	482.267	1443.78	1443.78	2226	3	nTIVKPGC(57.021)SQDVLKc	nTIVKPGCSQDVLKc	nTIVKPGC(57.021)SQDVLKc	AT1G20950.1	AT1G20950.1;AT1G76550.1	| Symbols: | Phosphofructokinase family protein | chr1:7297467-7301336 REVERSE LENGTH=614	light	16	15.42	15.42	0.002238
Q20181207_11	m3	r1	15413	482.267	1443.78	1443.78	2167	3	nTIVKPGC(57.021)SQDVLKc	nTIVKPGCSQDVLKc	nTIVKPGC(57.021)SQDVLKc	AT1G20950.1	AT1G20950.1;AT1G76550.1	| Symbols: | Phosphofructokinase family protein | chr1:7297467-7301336 REVERSE LENGTH=614	light	16	15.96	15.96	0.002586
Q20181207_02	m3	r1	46665	888.421	1774.83	1774.83	5698	2	nLAGSTFMEYLPM(15.995)GGSAKc	nLAGSTFMEYLPMGGSAKc	nLAGSTFMEYLPM(15.995)GGSAKc	AT2G30970.1	AT2G30970.1;AT2G30970.2	| Symbols: ASP1 | aspartate aminotransferase 1 | chr2:13179012-13181686 FORWARD LENGTH=430	light	18	15.38	15.38	0.001731
Q20181207_03	m3	r1	47848	888.423	1774.83	1774.83	5625	2	nLAGSTFMEYLPM(15.995)GGSAKc	nLAGSTFMEYLPMGGSAKc	nLAGSTFMEYLPM(15.995)GGSAKc	AT2G30970.1	AT2G30970.1;AT2G30970.2	| Symbols: ASP1 | aspartate aminotransferase 1 | chr2:13179012-13181686 FORWARD LENGTH=430	light	18	28.62	28.62	0.000298
Q20181207_06	m3	r1	47817	888.422	1774.83	1774.83	5587	2	nLAGSTFMEYLPM(15.995)GGSAKc	nLAGSTFMEYLPMGGSAKc	nLAGSTFMEYLPM(15.995)GGSAKc	AT2G30970.1	AT2G30970.1;AT2G30970.2	| Symbols: ASP1 | aspartate aminotransferase 1 | chr2:13179012-13181686 FORWARD LENGTH=430	light	18	19.33	19.33	0.001474
Q20181207_07	m3	r1	47965	888.423	1774.83	1774.83	5536	2	nLAGSTFMEYLPM(15.995)GGSAKc	nLAGSTFMEYLPMGGSAKc	nLAGSTFMEYLPM(15.995)GGSAKc	AT2G30970.1	AT2G30970.1;AT2G30970.2	| Symbols: ASP1 | aspartate aminotransferase 1 | chr2:13179012-13181686 FORWARD LENGTH=430	light	18	56.31	46.13	2.7e-05
Q20181207_08	m3	r1	45319	888.422	1774.83	1774.83	5555	2	nLAGSTFMEYLPM(15.995)GGSAKc	nLAGSTFMEYLPMGGSAKc	nLAGSTFMEYLPM(15.995)GGSAKc	AT2G30970.1	AT2G30970.1;AT2G30970.2	| Symbols: ASP1 | aspartate aminotransferase 1 | chr2:13179012-13181686 FORWARD LENGTH=430	light	18	30.48	30.48	0.000155
Q20181207_08	m3	r1	45676	888.422	1774.83	1774.83	5592	2	nLAGSTFMEYLPM(15.995)GGSAKc	nLAGSTFMEYLPMGGSAKc	nLAGSTFMEYLPM(15.995)GGSAKc	AT2G30970.1	AT2G30970.1;AT2G30970.2	| Symbols: ASP1 | aspartate aminotransferase 1 | chr2:13179012-13181686 FORWARD LENGTH=430	light	18	28.63	28.63	0.00043
Q20181207_11	m3	r1	47964	888.424	1774.83	1774.83	5552	2	nLAGSTFMEYLPM(15.995)GGSAKc	nLAGSTFMEYLPMGGSAKc	nLAGSTFMEYLPM(15.995)GGSAKc	AT2G30970.1	AT2G30970.1;AT2G30970.2	| Symbols: ASP1 | aspartate aminotransferase 1 | chr2:13179012-13181686 FORWARD LENGTH=430	light	18	37.88	37.88	6.6e-05
Q20181207_07	m3	r1	43324	594.334	1779.98	1779.98	5058	3	nLVEADALKMEIIPNPKc	nLVEADALKMEIIPNPKc	nLVEADALKMEIIPNPKc	AT3G03250.1	AT3G03250.1;AT5G17310.1;AT5G17310.2	| Symbols: UGP, UGP1, AtUGP1 | UDP-GLUCOSE PYROPHOSPHORYLASE 1 | chr3:749761-754014 REVERSE LENGTH=469	light	19	27.96	27.96	0.000155
Q20181207_11	m3	r1	42846	594.336	1779.99	1779.98	5026	3	nLVEADALKMEIIPNPKc	nLVEADALKMEIIPNPKc	nLVEADALKMEIIPNPKc	AT3G03250.1	AT3G03250.1;AT5G17310.1;AT5G17310.2	| Symbols: UGP, UGP1, AtUGP1 | UDP-GLUCOSE PYROPHOSPHORYLASE 1 | chr3:749761-754014 REVERSE LENGTH=469	light	19	14.16	14.16	0.007511
F9515_Media_alone_pFg_pDEX__Sample5	m2	f2	20874	426.881	1277.62	1277.62	2988	3	nMVNHFVQEFKc	nMVNHFVQEFKc	nMVNHFVQEFKc	AT1G56410.1	AT1G56410.1;AT3G09440.1;AT3G09440.2;AT3G12580.1;AT5G02490.1;AT5G02500.1;AT5G02500.2	| Symbols: ERD2, HSP70T-1 | heat shock protein 70 (Hsp 70) family protein | chr1:21117147-21119241 FORWARD LENGTH=617	light	15	29.59	29.59	0.000106
F9515_Media_alone_pFg_pDEX__Sample5	m2	f2	21019	426.881	1277.62	1277.62	3005	3	nMVNHFVQEFKc	nMVNHFVQEFKc	nMVNHFVQEFKc	AT1G56410.1	AT1G56410.1;AT3G09440.1;AT3G09440.2;AT3G12580.1;AT5G02490.1;AT5G02500.1;AT5G02500.2	| Symbols: ERD2, HSP70T-1 | heat shock protein 70 (Hsp 70) family protein | chr1:21117147-21119241 FORWARD LENGTH=617	light	15	24.56	24.56	0.000255
Q20181207_02	m3	r1	21688	426.882	1277.62	1277.62	3051	3	nMVNHFVQEFKc	nMVNHFVQEFKc	nMVNHFVQEFKc	AT1G56410.1	AT1G56410.1;AT3G09440.1;AT3G09440.2;AT3G12580.1;AT5G02490.1;AT5G02500.1;AT5G02500.2	| Symbols: ERD2, HSP70T-1 | heat shock protein 70 (Hsp 70) family protein | chr1:21117147-21119241 FORWARD LENGTH=617	light	15	28.33	28.33	0.00014
Q20181207_02	m3	r1	21741	639.818	1277.62	1277.62	3057	2	nMVNHFVQEFKc	nMVNHFVQEFKc	nMVNHFVQEFKc	AT1G56410.1	AT1G56410.1;AT3G09440.1;AT3G09440.2;AT3G12580.1;AT5G02490.1;AT5G02500.1;AT5G02500.2	| Symbols: ERD2, HSP70T-1 | heat shock protein 70 (Hsp 70) family protein | chr1:21117147-21119241 FORWARD LENGTH=617	light	15	21.13	21.13	0.00239
Q20181207_02	m3	r1	21918	426.882	1277.62	1277.62	3076	3	nMVNHFVQEFKc	nMVNHFVQEFKc	nMVNHFVQEFKc	AT1G56410.1	AT1G56410.1;AT3G09440.1;AT3G09440.2;AT3G12580.1;AT5G02490.1;AT5G02500.1;AT5G02500.2	| Symbols: ERD2, HSP70T-1 | heat shock protein 70 (Hsp 70) family protein | chr1:21117147-21119241 FORWARD LENGTH=617	light	15	31.3	31.3	8.6e-05
Q20181207_03	m3	r1	22262	426.882	1277.62	1277.62	2961	3	nMVNHFVQEFKc	nMVNHFVQEFKc	nMVNHFVQEFKc	AT1G56410.1	AT1G56410.1;AT3G09440.1;AT3G09440.2;AT3G12580.1;AT5G02490.1;AT5G02500.1;AT5G02500.2	| Symbols: ERD2, HSP70T-1 | heat shock protein 70 (Hsp 70) family protein | chr1:21117147-21119241 FORWARD LENGTH=617	light	15	27.04	27.04	0.000236
Q20181207_03	m3	r1	22354	639.818	1277.62	1277.62	2970	2	nMVNHFVQEFKc	nMVNHFVQEFKc	nMVNHFVQEFKc	AT1G56410.1	AT1G56410.1;AT3G09440.1;AT3G09440.2;AT3G12580.1;AT5G02490.1;AT5G02500.1;AT5G02500.2	| Symbols: ERD2, HSP70T-1 | heat shock protein 70 (Hsp 70) family protein | chr1:21117147-21119241 FORWARD LENGTH=617	light	15	33.15	33.15	0.00014
Q20181207_04	m3	r1	21762	426.881	1277.62	1277.62	2939	3	nMVNHFVQEFKc	nMVNHFVQEFKc	nMVNHFVQEFKc	AT1G56410.1	AT1G56410.1;AT3G09440.1;AT3G09440.2;AT3G12580.1;AT5G02490.1;AT5G02500.1;AT5G02500.2	| Symbols: ERD2, HSP70T-1 | heat shock protein 70 (Hsp 70) family protein | chr1:21117147-21119241 FORWARD LENGTH=617	light	15	14.94	14.94	0.002411
Q20181207_04	m3	r1	21997	426.882	1277.62	1277.62	2965	3	nMVNHFVQEFKc	nMVNHFVQEFKc	nMVNHFVQEFKc	AT1G56410.1	AT1G56410.1;AT3G09440.1;AT3G09440.2;AT3G12580.1;AT5G02490.1;AT5G02500.1;AT5G02500.2	| Symbols: ERD2, HSP70T-1 | heat shock protein 70 (Hsp 70) family protein | chr1:21117147-21119241 FORWARD LENGTH=617	light	15	28.68	28.68	0.000222
Q20181207_06	m3	r1	21755	426.882	1277.62	1277.62	2893	3	nMVNHFVQEFKc	nMVNHFVQEFKc	nMVNHFVQEFKc	AT1G56410.1	AT1G56410.1;AT3G09440.1;AT3G09440.2;AT3G12580.1;AT5G02490.1;AT5G02500.1;AT5G02500.2	| Symbols: ERD2, HSP70T-1 | heat shock protein 70 (Hsp 70) family protein | chr1:21117147-21119241 FORWARD LENGTH=617	light	15	17.19	17.19	0.000816
Q20181207_06	m3	r1	22037	426.882	1277.62	1277.62	2920	3	nMVNHFVQEFKc	nMVNHFVQEFKc	nMVNHFVQEFKc	AT1G56410.1	AT1G56410.1;AT3G09440.1;AT3G09440.2;AT3G12580.1;AT5G02490.1;AT5G02500.1;AT5G02500.2	| Symbols: ERD2, HSP70T-1 | heat shock protein 70 (Hsp 70) family protein | chr1:21117147-21119241 FORWARD LENGTH=617	light	15	15.81	15.81	0.001216
Q20181207_07	m3	r1	22392	426.882	1277.62	1277.62	2884	3	nMVNHFVQEFKc	nMVNHFVQEFKc	nMVNHFVQEFKc	AT1G56410.1	AT1G56410.1;AT3G09440.1;AT3G09440.2;AT3G12580.1;AT5G02490.1;AT5G02500.1;AT5G02500.2	| Symbols: ERD2, HSP70T-1 | heat shock protein 70 (Hsp 70) family protein | chr1:21117147-21119241 FORWARD LENGTH=617	light	15	17.81	17.81	0.000632
Q20181207_07	m3	r1	22496	639.819	1277.62	1277.62	2895	2	nMVNHFVQEFKc	nMVNHFVQEFKc	nMVNHFVQEFKc	AT1G56410.1	AT1G56410.1;AT3G09440.1;AT3G09440.2;AT3G12580.1;AT5G02490.1;AT5G02500.1;AT5G02500.2	| Symbols: ERD2, HSP70T-1 | heat shock protein 70 (Hsp 70) family protein | chr1:21117147-21119241 FORWARD LENGTH=617	light	15	21.01	21.01	0.001024
Q20181207_07	m3	r1	22625	426.882	1277.62	1277.62	2908	3	nMVNHFVQEFKc	nMVNHFVQEFKc	nMVNHFVQEFKc	AT1G56410.1	AT1G56410.1;AT3G09440.1;AT3G09440.2;AT3G12580.1;AT5G02490.1;AT5G02500.1;AT5G02500.2	| Symbols: ERD2, HSP70T-1 | heat shock protein 70 (Hsp 70) family protein | chr1:21117147-21119241 FORWARD LENGTH=617	light	15	29.33	29.33	0.000255
Q20181207_08	m3	r1	20733	426.882	1277.62	1277.62	2927	3	nMVNHFVQEFKc	nMVNHFVQEFKc	nMVNHFVQEFKc	AT1G56410.1	AT1G56410.1;AT3G09440.1;AT3G09440.2;AT3G12580.1;AT5G02490.1;AT5G02500.1;AT5G02500.2	| Symbols: ERD2, HSP70T-1 | heat shock protein 70 (Hsp 70) family protein | chr1:21117147-21119241 FORWARD LENGTH=617	light	15	30.57	30.57	8.6e-05
Q20181207_10	m3	r1	21857	426.882	1277.63	1277.62	2916	3	nMVNHFVQEFKc	nMVNHFVQEFKc	nMVNHFVQEFKc	AT1G56410.1	AT1G56410.1;AT3G09440.1;AT3G09440.2;AT3G12580.1;AT5G02490.1;AT5G02500.1;AT5G02500.2	| Symbols: ERD2, HSP70T-1 | heat shock protein 70 (Hsp 70) family protein | chr1:21117147-21119241 FORWARD LENGTH=617	light	15	22.74	22.74	0.000689
Q20181207_10	m3	r1	22095	426.882	1277.62	1277.62	2942	3	nMVNHFVQEFKc	nMVNHFVQEFKc	nMVNHFVQEFKc	AT1G56410.1	AT1G56410.1;AT3G09440.1;AT3G09440.2;AT3G12580.1;AT5G02490.1;AT5G02500.1;AT5G02500.2	| Symbols: ERD2, HSP70T-1 | heat shock protein 70 (Hsp 70) family protein | chr1:21117147-21119241 FORWARD LENGTH=617	light	15	11.15	11.15	0.0036
Q20181207_11	m3	r1	21764	426.883	1277.63	1277.62	2848	3	nMVNHFVQEFKc	nMVNHFVQEFKc	nMVNHFVQEFKc	AT1G56410.1	AT1G56410.1;AT3G09440.1;AT3G09440.2;AT3G12580.1;AT5G02490.1;AT5G02500.1;AT5G02500.2	| Symbols: ERD2, HSP70T-1 | heat shock protein 70 (Hsp 70) family protein | chr1:21117147-21119241 FORWARD LENGTH=617	light	15	25.19	25.19	0.00039
Q20181207_11	m3	r1	21820	639.818	1277.62	1277.62	2854	2	nMVNHFVQEFKc	nMVNHFVQEFKc	nMVNHFVQEFKc	AT1G56410.1	AT1G56410.1;AT3G09440.1;AT3G09440.2;AT3G12580.1;AT5G02490.1;AT5G02500.1;AT5G02500.2	| Symbols: ERD2, HSP70T-1 | heat shock protein 70 (Hsp 70) family protein | chr1:21117147-21119241 FORWARD LENGTH=617	light	15	28.07	28.07	0.000255
Q20181207_11	m3	r1	21998	426.882	1277.62	1277.62	2873	3	nMVNHFVQEFKc	nMVNHFVQEFKc	nMVNHFVQEFKc	AT1G56410.1	AT1G56410.1;AT3G09440.1;AT3G09440.2;AT3G12580.1;AT5G02490.1;AT5G02500.1;AT5G02500.2	| Symbols: ERD2, HSP70T-1 | heat shock protein 70 (Hsp 70) family protein | chr1:21117147-21119241 FORWARD LENGTH=617	light	15	16.83	16.83	0.001251
Q20181207_06	m3	r1	64694	1060.48	3178.43	3178.43	7279	3	nEVEDSELADVAAVSAGNNDEIGNMIAEAMSKc	nEVEDSELADVAAVSAGNNDEIGNMIAEAMSKc	nEVEDSELADVAAVSAGNNDEIGNMIAEAMSKc	AT1G55490.1	AT1G55490.1;AT1G55490.2	| Symbols: CPN60B, LEN1 | chaperonin 60 beta | chr1:20715717-20718673 REVERSE LENGTH=600	light	35	43.47	43.47	2.7e-05
Q20181207_10	m3	r1	64561	1060.49	3178.44	3178.43	7281	3	nEVEDSELADVAAVSAGNNDEIGNMIAEAMSKc	nEVEDSELADVAAVSAGNNDEIGNMIAEAMSKc	nEVEDSELADVAAVSAGNNDEIGNMIAEAMSKc	AT1G55490.1	AT1G55490.1;AT1G55490.2	| Symbols: CPN60B, LEN1 | chaperonin 60 beta | chr1:20715717-20718673 REVERSE LENGTH=600	light	35	47.86	47.86	2.7e-05
Q20181207_02	m3	r1	25286	723.38	1444.74	1444.74	3441	2	nGTPFAAQTAAGNAIRc	nGTPFAAQTAAGNAIRc	nGTPFAAQTAAGNAIRc	ATCG00750.1	ATCG00750.1	| Symbols: RPS11 | ribosomal protein S11 | chrC:78960-79376 REVERSE LENGTH=138	light	20	66.72	66.72	2.7e-05
Q20181207_02	m3	r1	25300	482.589	1444.75	1444.74	3443	3	nGTPFAAQTAAGNAIRc	nGTPFAAQTAAGNAIRc	nGTPFAAQTAAGNAIRc	ATCG00750.1	ATCG00750.1	| Symbols: RPS11 | ribosomal protein S11 | chrC:78960-79376 REVERSE LENGTH=138	light	20	30.99	30.99	0.000236
Q20181207_02	m3	r1	25528	723.38	1444.75	1444.74	3467	2	nGTPFAAQTAAGNAIRc	nGTPFAAQTAAGNAIRc	nGTPFAAQTAAGNAIRc	ATCG00750.1	ATCG00750.1	| Symbols: RPS11 | ribosomal protein S11 | chrC:78960-79376 REVERSE LENGTH=138	light	20	44.92	44.92	2.7e-05
Q20181207_03	m3	r1	26175	482.589	1444.74	1444.74	3370	3	nGTPFAAQTAAGNAIRc	nGTPFAAQTAAGNAIRc	nGTPFAAQTAAGNAIRc	ATCG00750.1	ATCG00750.1	| Symbols: RPS11 | ribosomal protein S11 | chrC:78960-79376 REVERSE LENGTH=138	light	20	18.8	18.8	0.001082
Q20181207_03	m3	r1	26184	723.38	1444.75	1444.74	3371	2	nGTPFAAQTAAGNAIRc	nGTPFAAQTAAGNAIRc	nGTPFAAQTAAGNAIRc	ATCG00750.1	ATCG00750.1	| Symbols: RPS11 | ribosomal protein S11 | chrC:78960-79376 REVERSE LENGTH=138	light	20	63.26	63.26	2.7e-05
Q20181207_04	m3	r1	25730	723.38	1444.75	1444.74	3367	2	nGTPFAAQTAAGNAIRc	nGTPFAAQTAAGNAIRc	nGTPFAAQTAAGNAIRc	ATCG00750.1	ATCG00750.1	| Symbols: RPS11 | ribosomal protein S11 | chrC:78960-79376 REVERSE LENGTH=138	light	20	30.62	30.62	0.000368
Q20181207_04	m3	r1	25953	723.38	1444.74	1444.74	3391	2	nGTPFAAQTAAGNAIRc	nGTPFAAQTAAGNAIRc	nGTPFAAQTAAGNAIRc	ATCG00750.1	ATCG00750.1	| Symbols: RPS11 | ribosomal protein S11 | chrC:78960-79376 REVERSE LENGTH=138	light	20	71.67	71.67	2.7e-05
Q20181207_06	m3	r1	26146	723.379	1444.74	1444.74	3355	2	nGTPFAAQTAAGNAIRc	nGTPFAAQTAAGNAIRc	nGTPFAAQTAAGNAIRc	ATCG00750.1	ATCG00750.1	| Symbols: RPS11 | ribosomal protein S11 | chrC:78960-79376 REVERSE LENGTH=138	light	20	66.96	66.96	2.7e-05
Q20181207_07	m3	r1	26701	723.38	1444.74	1444.74	3332	2	nGTPFAAQTAAGNAIRc	nGTPFAAQTAAGNAIRc	nGTPFAAQTAAGNAIRc	ATCG00750.1	ATCG00750.1	| Symbols: RPS11 | ribosomal protein S11 | chrC:78960-79376 REVERSE LENGTH=138	light	20	22.51	22.51	0.001798
Q20181207_07	m3	r1	26728	482.589	1444.74	1444.74	3335	3	nGTPFAAQTAAGNAIRc	nGTPFAAQTAAGNAIRc	nGTPFAAQTAAGNAIRc	ATCG00750.1	ATCG00750.1	| Symbols: RPS11 | ribosomal protein S11 | chrC:78960-79376 REVERSE LENGTH=138	light	20	48.73	48.73	2.7e-05
Q20181207_07	m3	r1	26938	723.38	1444.74	1444.74	3357	2	nGTPFAAQTAAGNAIRc	nGTPFAAQTAAGNAIRc	nGTPFAAQTAAGNAIRc	ATCG00750.1	ATCG00750.1	| Symbols: RPS11 | ribosomal protein S11 | chrC:78960-79376 REVERSE LENGTH=138	light	20	46.41	46.41	2.7e-05
Q20181207_08	m3	r1	24593	723.379	1444.74	1444.74	3344	2	nGTPFAAQTAAGNAIRc	nGTPFAAQTAAGNAIRc	nGTPFAAQTAAGNAIRc	ATCG00750.1	ATCG00750.1	| Symbols: RPS11 | ribosomal protein S11 | chrC:78960-79376 REVERSE LENGTH=138	light	20	55.75	55.75	2.7e-05
Q20181207_08	m3	r1	24378	723.379	1444.74	1444.74	3320	2	nGTPFAAQTAAGNAIRc	nGTPFAAQTAAGNAIRc	nGTPFAAQTAAGNAIRc	ATCG00750.1	ATCG00750.1	| Symbols: RPS11 | ribosomal protein S11 | chrC:78960-79376 REVERSE LENGTH=138	light	20	45.81	45.81	2.7e-05
Q20181207_08	m3	r1	24415	482.589	1444.75	1444.74	3323	3	nGTPFAAQTAAGNAIRc	nGTPFAAQTAAGNAIRc	nGTPFAAQTAAGNAIRc	ATCG00750.1	ATCG00750.1	| Symbols: RPS11 | ribosomal protein S11 | chrC:78960-79376 REVERSE LENGTH=138	light	20	48.88	48.88	2.7e-05
Q20181207_10	m3	r1	26080	723.381	1444.75	1444.74	3355	2	nGTPFAAQTAAGNAIRc	nGTPFAAQTAAGNAIRc	nGTPFAAQTAAGNAIRc	ATCG00750.1	ATCG00750.1	| Symbols: RPS11 | ribosomal protein S11 | chrC:78960-79376 REVERSE LENGTH=138	light	20	27.7	27.7	0.000441
Q20181207_10	m3	r1	26326	723.38	1444.75	1444.74	3380	2	nGTPFAAQTAAGNAIRc	nGTPFAAQTAAGNAIRc	nGTPFAAQTAAGNAIRc	ATCG00750.1	ATCG00750.1	| Symbols: RPS11 | ribosomal protein S11 | chrC:78960-79376 REVERSE LENGTH=138	light	20	58.86	58.86	2.7e-05
Q20181207_11	m3	r1	26237	482.589	1444.75	1444.74	3308	3	nGTPFAAQTAAGNAIRc	nGTPFAAQTAAGNAIRc	nGTPFAAQTAAGNAIRc	ATCG00750.1	ATCG00750.1	| Symbols: RPS11 | ribosomal protein S11 | chrC:78960-79376 REVERSE LENGTH=138	light	20	43.16	43.16	2.7e-05
Q20181207_11	m3	r1	26443	723.38	1444.75	1444.74	3329	2	nGTPFAAQTAAGNAIRc	nGTPFAAQTAAGNAIRc	nGTPFAAQTAAGNAIRc	ATCG00750.1	ATCG00750.1	| Symbols: RPS11 | ribosomal protein S11 | chrC:78960-79376 REVERSE LENGTH=138	light	20	54.56	54.56	2.7e-05
Q20181207_07	m3	r1	3446	456.888	1367.64	1367.64	823	3	nNIEQHASDNVNKc	nNIEQHASDNVNKc	nNIEQHASDNVNKc	AT3G46060.1	AT3G46060.1;AT3G46060.2;AT3G46060.3;AT5G03520.1;AT5G03520.2;AT5G59840.1	| Symbols: ARA3, ARA-3, ATRABE1C, ATRAB8A, RAB8A | RAB GTPase homolog 8A | chr3:16917908-16919740 FORWARD LENGTH=216	light	19	20.12	20.12	0.000534
Q20181207_10	m3	r1	3349	456.889	1367.64	1367.64	843	3	nNIEQHASDNVNKc	nNIEQHASDNVNKc	nNIEQHASDNVNKc	AT3G46060.1	AT3G46060.1;AT3G46060.2;AT3G46060.3;AT5G03520.1;AT5G03520.2;AT5G59840.1	| Symbols: ARA3, ARA-3, ATRABE1C, ATRAB8A, RAB8A | RAB GTPase homolog 8A | chr3:16917908-16919740 FORWARD LENGTH=216	light	19	23.59	23.59	0.000368
Q20181207_03	m3	r1	37828	620.351	1238.69	1238.69	4597	2	nEAGQVVPADLLKc	nEAGQVVPADLLKc	nEAGQVVPADLLKc	AT1G31970.1	AT1G31970.1	| Symbols: STRS1 | DEA(D/H)-box RNA helicase family protein | chr1:11479921-11482707 FORWARD LENGTH=537	light	14	17.57	17.57	0.001587
Q20181207_04	m3	r1	37149	620.351	1238.69	1238.69	4584	2	nEAGQVVPADLLKc	nEAGQVVPADLLKc	nEAGQVVPADLLKc	AT1G31970.1	AT1G31970.1	| Symbols: STRS1 | DEA(D/H)-box RNA helicase family protein | chr1:11479921-11482707 FORWARD LENGTH=537	light	14	24.95	24.95	0.00038
Q20181207_07	m3	r1	38421	620.351	1238.69	1238.69	4554	2	nEAGQVVPADLLKc	nEAGQVVPADLLKc	nEAGQVVPADLLKc	AT1G31970.1	AT1G31970.1	| Symbols: STRS1 | DEA(D/H)-box RNA helicase family protein | chr1:11479921-11482707 FORWARD LENGTH=537	light	14	23.54	23.54	0.000441
Q20181207_08	m3	r1	35845	620.351	1238.69	1238.69	4561	2	nEAGQVVPADLLKc	nEAGQVVPADLLKc	nEAGQVVPADLLKc	AT1G31970.1	AT1G31970.1	| Symbols: STRS1 | DEA(D/H)-box RNA helicase family protein | chr1:11479921-11482707 FORWARD LENGTH=537	light	14	10.76	10.76	0.006742
Q20181207_11	m3	r1	37942	620.352	1238.69	1238.69	4523	2	nEAGQVVPADLLKc	nEAGQVVPADLLKc	nEAGQVVPADLLKc	AT1G31970.1	AT1G31970.1	| Symbols: STRS1 | DEA(D/H)-box RNA helicase family protein | chr1:11479921-11482707 FORWARD LENGTH=537	light	14	14.73	14.73	0.004827
Q20181207_02	m3	r1	34822	698.353	1394.69	1394.69	4455	2	nSSVESSVIPSFEKc	nSSVESSVIPSFEKc	nSSVESSVIPSFEKc	AT3G13300.1	AT3G13300.1;AT3G13300.2	| Symbols: VCS | Transducin/WD40 repeat-like superfamily protein | chr3:4304085-4309949 FORWARD LENGTH=1344	light	14	26.48	26.48	0.00039
Q20181207_10	m3	r1	36102	698.354	1394.69	1394.69	4397	2	nSSVESSVIPSFEKc	nSSVESSVIPSFEKc	nSSVESSVIPSFEKc	AT3G13300.1	AT3G13300.1;AT3G13300.2	| Symbols: VCS | Transducin/WD40 repeat-like superfamily protein | chr3:4304085-4309949 FORWARD LENGTH=1344	light	14	11.45	11.45	0.006239
Q20181207_02	m3	r1	24664	491.239	980.464	980.464	3373	2	nELNAMFEKc	nELNAMFEKc	nELNAMFEKc	AT3G13300.1	AT3G13290.1;AT3G13300.1;AT3G13300.2	| Symbols: VCS | Transducin/WD40 repeat-like superfamily protein | chr3:4304085-4309949 FORWARD LENGTH=1344	light	10	43.18	43.18	2.7e-05
Q20181207_03	m3	r1	25530	491.24	980.465	980.464	3303	2	nELNAMFEKc	nELNAMFEKc	nELNAMFEKc	AT3G13300.1	AT3G13290.1;AT3G13300.1;AT3G13300.2	| Symbols: VCS | Transducin/WD40 repeat-like superfamily protein | chr3:4304085-4309949 FORWARD LENGTH=1344	light	10	23.71	23.71	0.00049
Q20181207_06	m3	r1	25361	491.239	980.464	980.464	3274	2	nELNAMFEKc	nELNAMFEKc	nELNAMFEKc	AT3G13300.1	AT3G13290.1;AT3G13300.1;AT3G13300.2	| Symbols: VCS | Transducin/WD40 repeat-like superfamily protein | chr3:4304085-4309949 FORWARD LENGTH=1344	light	10	32.52	32.52	8.6e-05
Q20181207_10	m3	r1	25514	491.24	980.465	980.464	3297	2	nELNAMFEKc	nELNAMFEKc	nELNAMFEKc	AT3G13300.1	AT3G13290.1;AT3G13300.1;AT3G13300.2	| Symbols: VCS | Transducin/WD40 repeat-like superfamily protein | chr3:4304085-4309949 FORWARD LENGTH=1344	light	10	37.69	37.69	6.6e-05
F9515_Media_alone_pFg_pDEX__Sample5	m2	f2	2947	472.75	943.485	943.484	580	2	nGLQGTAAGNRc	nGLQGTAAGNRc	nGLQGTAAGNRc	AT5G49360.1	AT5G49360.1	| Symbols: BXL1, ATBXL1 | beta-xylosidase 1 | chr5:20012179-20016659 REVERSE LENGTH=774	light	15	21.57	21.57	0.000689
F9515_Media_alone_pFg_pDEX__Sample5	m2	f2	3033	472.75	943.485	943.484	595	2	nGLQGTAAGNRc	nGLQGTAAGNRc	nGLQGTAAGNRc	AT5G49360.1	AT5G49360.1	| Symbols: BXL1, ATBXL1 | beta-xylosidase 1 | chr5:20012179-20016659 REVERSE LENGTH=774	light	15	40.49	40.49	4.7e-05
F9515_Media_alone_pFg_pDEX__Sample5	m2	f2	3117	472.749	943.484	943.484	611	2	nGLQGTAAGNRc	nGLQGTAAGNRc	nGLQGTAAGNRc	AT5G49360.1	AT5G49360.1	| Symbols: BXL1, ATBXL1 | beta-xylosidase 1 | chr5:20012179-20016659 REVERSE LENGTH=774	light	15	44.4	44.4	2.7e-05
F9515_Media_alone_pFg_pDEX__Sample5	m2	f2	3204	472.749	943.484	943.484	626	2	nGLQGTAAGNRc	nGLQGTAAGNRc	nGLQGTAAGNRc	AT5G49360.1	AT5G49360.1	| Symbols: BXL1, ATBXL1 | beta-xylosidase 1 | chr5:20012179-20016659 REVERSE LENGTH=774	light	15	48.49	48.49	2.7e-05
F9515_Media_alone_pFg_pDEX__Sample5	m2	f2	3291	472.749	943.484	943.484	642	2	nGLQGTAAGNRc	nGLQGTAAGNRc	nGLQGTAAGNRc	AT5G49360.1	AT5G49360.1	| Symbols: BXL1, ATBXL1 | beta-xylosidase 1 | chr5:20012179-20016659 REVERSE LENGTH=774	light	15	43.6	43.6	4.7e-05
Q20181207_07	m3	r1	3491	472.749	943.484	943.484	829	2	nGLQGTAAGNRc	nGLQGTAAGNRc	nGLQGTAAGNRc	AT5G49360.1	AT5G49360.1	| Symbols: BXL1, ATBXL1 | beta-xylosidase 1 | chr5:20012179-20016659 REVERSE LENGTH=774	light	15	61.09	61.09	2.7e-05
Q20181207_10	m3	r1	3327	472.75	943.485	943.484	840	2	nGLQGTAAGNRc	nGLQGTAAGNRc	nGLQGTAAGNRc	AT5G49360.1	AT5G49360.1	| Symbols: BXL1, ATBXL1 | beta-xylosidase 1 | chr5:20012179-20016659 REVERSE LENGTH=774	light	15	49.29	49.29	2.7e-05
Q20181207_11	m3	r1	3376	472.75	943.485	943.484	815	2	nGLQGTAAGNRc	nGLQGTAAGNRc	nGLQGTAAGNRc	AT5G49360.1	AT5G49360.1	| Symbols: BXL1, ATBXL1 | beta-xylosidase 1 | chr5:20012179-20016659 REVERSE LENGTH=774	light	15	56.03	56.03	2.7e-05
Q20181207_02	m3	r1	41050	636.958	1907.85	1907.85	5097	3	nKAMDEAIAAMNGMDLDGRc	nKAMDEAIAAMNGMDLDGRc	nKAMDEAIAAMNGMDLDGRc	AT3G26420.1	AT3G26420.1	| Symbols: ATRZ-1A | RNA-binding (RRM/RBD/RNP motifs) family protein with retrovirus zinc finger-like domain | chr3:9671953-9673055 FORWARD LENGTH=245	light	23	31.14	31.14	6.6e-05
Q20181207_03	m3	r1	42562	636.959	1907.86	1907.85	5083	3	nKAMDEAIAAMNGMDLDGRc	nKAMDEAIAAMNGMDLDGRc	nKAMDEAIAAMNGMDLDGRc	AT3G26420.1	AT3G26420.1	| Symbols: ATRZ-1A | RNA-binding (RRM/RBD/RNP motifs) family protein with retrovirus zinc finger-like domain | chr3:9671953-9673055 FORWARD LENGTH=245	light	23	72.94	72.94	2.7e-05
Q20181207_06	m3	r1	42437	636.958	1907.85	1907.85	5037	3	nKAMDEAIAAMNGMDLDGRc	nKAMDEAIAAMNGMDLDGRc	nKAMDEAIAAMNGMDLDGRc	AT3G26420.1	AT3G26420.1	| Symbols: ATRZ-1A | RNA-binding (RRM/RBD/RNP motifs) family protein with retrovirus zinc finger-like domain | chr3:9671953-9673055 FORWARD LENGTH=245	light	23	45.91	45.91	2.7e-05
Q20181207_06	m3	r1	42503	954.934	1907.85	1907.85	5044	2	nKAMDEAIAAMNGMDLDGRc	nKAMDEAIAAMNGMDLDGRc	nKAMDEAIAAMNGMDLDGRc	AT3G26420.1	AT3G26420.1	| Symbols: ATRZ-1A | RNA-binding (RRM/RBD/RNP motifs) family protein with retrovirus zinc finger-like domain | chr3:9671953-9673055 FORWARD LENGTH=245	light	23	16.05	16.05	0.002162
Q20181207_10	m3	r1	42012	636.961	1907.86	1907.85	4988	3	nKAMDEAIAAMNGMDLDGRc	nKAMDEAIAAMNGMDLDGRc	nKAMDEAIAAMNGMDLDGRc	AT3G26420.1	AT3G26420.1	| Symbols: ATRZ-1A | RNA-binding (RRM/RBD/RNP motifs) family protein with retrovirus zinc finger-like domain | chr3:9671953-9673055 FORWARD LENGTH=245	light	23	78.72	78.72	2.7e-05
Q20181207_04	m3	r1	36733	824.774	2471.3	2471.3	4540	3	nLIGDAAKNQVAMNPVNTVFDAKRc	nLIGDAAKNQVAMNPVNTVFDAKRc	nLIGDAAKNQVAMNPVNTVFDAKRc	AT1G56410.1	AT1G56410.1;AT5G02490.1;AT5G02500.1;AT5G02500.2	| Symbols: ERD2, HSP70T-1 | heat shock protein 70 (Hsp 70) family protein | chr1:21117147-21119241 FORWARD LENGTH=617	light	32	34.44	34.44	0.00014
Q20181207_07	m3	r1	37830	618.831	2471.29	2471.3	4494	4	nLIGDAAKNQVAMNPVNTVFDAKRc	nLIGDAAKNQVAMNPVNTVFDAKRc	nLIGDAAKNQVAMNPVNTVFDAKRc	AT1G56410.1	AT1G56410.1;AT5G02490.1;AT5G02500.1;AT5G02500.2	| Symbols: ERD2, HSP70T-1 | heat shock protein 70 (Hsp 70) family protein | chr1:21117147-21119241 FORWARD LENGTH=617	light	32	49.37	49.37	2.7e-05
Q20181207_07	m3	r1	37890	824.773	2471.3	2471.3	4500	3	nLIGDAAKNQVAMNPVNTVFDAKRc	nLIGDAAKNQVAMNPVNTVFDAKRc	nLIGDAAKNQVAMNPVNTVFDAKRc	AT1G56410.1	AT1G56410.1;AT5G02490.1;AT5G02500.1;AT5G02500.2	| Symbols: ERD2, HSP70T-1 | heat shock protein 70 (Hsp 70) family protein | chr1:21117147-21119241 FORWARD LENGTH=617	light	32	23.83	23.83	0.00038
Q20181207_11	m3	r1	37250	618.833	2471.3	2471.3	4451	4	nLIGDAAKNQVAMNPVNTVFDAKRc	nLIGDAAKNQVAMNPVNTVFDAKRc	nLIGDAAKNQVAMNPVNTVFDAKRc	AT1G56410.1	AT1G56410.1;AT5G02490.1;AT5G02500.1;AT5G02500.2	| Symbols: ERD2, HSP70T-1 | heat shock protein 70 (Hsp 70) family protein | chr1:21117147-21119241 FORWARD LENGTH=617	light	32	36.3	36.3	0.000106
F9515_Media_alone_pFg_pDEX__Sample5	m2	f2	332	402.745	803.476	803.475	77	2	nKLESSLKc	nKLESSLKc	nKLESSLKc	AT1G31330.1	AT1G31330.1	| Symbols: PSAF | photosystem I subunit F | chr1:11215011-11215939 REVERSE LENGTH=221	light	9	32.1	32.1	0.002059
F9515_Media_alone_pFg_pDEX__Sample5	m2	f2	397	402.745	803.476	803.475	93	2	nKLESSLKc	nKLESSLKc	nKLESSLKc	AT1G31330.1	AT1G31330.1	| Symbols: PSAF | photosystem I subunit F | chr1:11215011-11215939 REVERSE LENGTH=221	light	9	32.05	32.05	0.001798
F9515_Media_alone_pFg_pDEX__Sample5	m2	f2	462	402.745	803.475	803.475	108	2	nKLESSLKc	nKLESSLKc	nKLESSLKc	AT1G31330.1	AT1G31330.1	| Symbols: PSAF | photosystem I subunit F | chr1:11215011-11215939 REVERSE LENGTH=221	light	9	47.84	47.84	4.7e-05
F9515_Media_alone_pFg_pDEX__Sample5	m2	f2	582	402.745	803.476	803.475	135	2	nKLESSLKc	nKLESSLKc	nKLESSLKc	AT1G31330.1	AT1G31330.1	| Symbols: PSAF | photosystem I subunit F | chr1:11215011-11215939 REVERSE LENGTH=221	light	9	45.9	45.9	0.00014
F9515_Media_alone_pFg_pDEX__Sample5	m2	f2	653	402.745	803.475	803.475	151	2	nKLESSLKc	nKLESSLKc	nKLESSLKc	AT1G31330.1	AT1G31330.1	| Symbols: PSAF | photosystem I subunit F | chr1:11215011-11215939 REVERSE LENGTH=221	light	9	40.34	40.34	0.00038
F9515_Media_alone_pFg_pDEX__Sample5	m2	f2	25694	469.906	1406.7	1406.69	3526	3	nGWDAQVLGEAPHKc	nGWDAQVLGEAPHKc	nGWDAQVLGEAPHKc	AT1G09780.1	AT1G09780.1;AT3G08590.1;AT3G08590.2	| Symbols: | Phosphoglycerate mutase, 2,3-bisphosphoglycerate-independent | chr1:3165550-3167812 REVERSE LENGTH=557	light	18	35.9	35.9	6.6e-05
F9515_Media_alone_pFg_pDEX__Sample5	m2	f2	25839	469.904	1406.69	1406.69	3542	3	nGWDAQVLGEAPHKc	nGWDAQVLGEAPHKc	nGWDAQVLGEAPHKc	AT1G09780.1	AT1G09780.1;AT3G08590.1;AT3G08590.2	| Symbols: | Phosphoglycerate mutase, 2,3-bisphosphoglycerate-independent | chr1:3165550-3167812 REVERSE LENGTH=557	light	18	31.54	31.54	0.00014
Q20181207_02	m3	r1	27073	469.906	1406.7	1406.69	3630	3	nGWDAQVLGEAPHKc	nGWDAQVLGEAPHKc	nGWDAQVLGEAPHKc	AT1G09780.1	AT1G09780.1;AT3G08590.1;AT3G08590.2	| Symbols: | Phosphoglycerate mutase, 2,3-bisphosphoglycerate-independent | chr1:3165550-3167812 REVERSE LENGTH=557	light	18	28.24	28.24	0.000155
Q20181207_07	m3	r1	28494	469.906	1406.7	1406.69	3519	3	nGWDAQVLGEAPHKc	nGWDAQVLGEAPHKc	nGWDAQVLGEAPHKc	AT1G09780.1	AT1G09780.1;AT3G08590.1;AT3G08590.2	| Symbols: | Phosphoglycerate mutase, 2,3-bisphosphoglycerate-independent | chr1:3165550-3167812 REVERSE LENGTH=557	light	18	26.28	26.28	0.000571
Q20181207_08	m3	r1	26288	469.906	1406.7	1406.69	3532	3	nGWDAQVLGEAPHKc	nGWDAQVLGEAPHKc	nGWDAQVLGEAPHKc	AT1G09780.1	AT1G09780.1;AT3G08590.1;AT3G08590.2	| Symbols: | Phosphoglycerate mutase, 2,3-bisphosphoglycerate-independent | chr1:3165550-3167812 REVERSE LENGTH=557	light	18	34.02	34.02	0.00014
Q20181207_10	m3	r1	27916	469.906	1406.7	1406.69	3545	3	nGWDAQVLGEAPHKc	nGWDAQVLGEAPHKc	nGWDAQVLGEAPHKc	AT1G09780.1	AT1G09780.1;AT3G08590.1;AT3G08590.2	| Symbols: | Phosphoglycerate mutase, 2,3-bisphosphoglycerate-independent | chr1:3165550-3167812 REVERSE LENGTH=557	light	18	40.3	40.3	6.6e-05
Q20181207_11	m3	r1	27996	469.907	1406.7	1406.69	3491	3	nGWDAQVLGEAPHKc	nGWDAQVLGEAPHKc	nGWDAQVLGEAPHKc	AT1G09780.1	AT1G09780.1;AT3G08590.1;AT3G08590.2	| Symbols: | Phosphoglycerate mutase, 2,3-bisphosphoglycerate-independent | chr1:3165550-3167812 REVERSE LENGTH=557	light	18	11.18	11.18	0.009758
Q20181207_02	m3	r1	25130	817.015	2448.02	2448.02	3424	3	nSNFGGGYGDGYGGGHGGGYGGPGGPYKc	nSNFGGGYGDGYGGGHGGGYGGPGGPYKc	nSNFGGGYGDGYGGGHGGGYGGPGGPYKc	AT5G40490.1	AT5G40490.1	| Symbols: | RNA-binding (RRM/RBD/RNP motifs) family protein | chr5:16225483-16227423 FORWARD LENGTH=423	light	31	16.18	16.18	0.003631
Q20181207_07	m3	r1	26377	817.016	2448.03	2448.02	3299	3	nSNFGGGYGDGYGGGHGGGYGGPGGPYKc	nSNFGGGYGDGYGGGHGGGYGGPGGPYKc	nSNFGGGYGDGYGGGHGGGYGGPGGPYKc	AT5G40490.1	AT5G40490.1	| Symbols: | RNA-binding (RRM/RBD/RNP motifs) family protein | chr5:16225483-16227423 FORWARD LENGTH=423	light	31	27.56	27.56	0.000476
Q20181207_10	m3	r1	25778	1225.02	2448.03	2448.02	3324	2	nSNFGGGYGDGYGGGHGGGYGGPGGPYKc	nSNFGGGYGDGYGGGHGGGYGGPGGPYKc	nSNFGGGYGDGYGGGHGGGYGGPGGPYKc	AT5G40490.1	AT5G40490.1	| Symbols: | RNA-binding (RRM/RBD/RNP motifs) family protein | chr5:16225483-16227423 FORWARD LENGTH=423	light	31	31.93	31.93	0.00038
Q20181207_02	m3	r1	7477	579.758	1157.5	1157.5	1422	2	nSSQYC(57.021)TDVAKc	nSSQYCTDVAKc	nSSQYC(57.021)TDVAKc	AT3G55410.1	AT3G55410.1;AT5G65750.1	| Symbols: | 2-oxoglutarate dehydrogenase, E1 component | chr3:20541897-20545728 FORWARD LENGTH=1017	light	12	18.48	18.48	0.002092
Q20181207_04	m3	r1	7585	579.758	1157.5	1157.5	1386	2	nSSQYC(57.021)TDVAKc	nSSQYCTDVAKc	nSSQYC(57.021)TDVAKc	AT3G55410.1	AT3G55410.1;AT5G65750.1	| Symbols: | 2-oxoglutarate dehydrogenase, E1 component | chr3:20541897-20545728 FORWARD LENGTH=1017	light	12	20.95	20.95	0.000741
Q20181207_06	m3	r1	7743	579.758	1157.5	1157.5	1370	2	nSSQYC(57.021)TDVAKc	nSSQYCTDVAKc	nSSQYC(57.021)TDVAKc	AT3G55410.1	AT3G55410.1;AT5G65750.1	| Symbols: | 2-oxoglutarate dehydrogenase, E1 component | chr3:20541897-20545728 FORWARD LENGTH=1017	light	12	20.74	20.74	0.000852
Q20181207_07	m3	r1	8263	579.758	1157.5	1157.5	1369	2	nSSQYC(57.021)TDVAKc	nSSQYCTDVAKc	nSSQYC(57.021)TDVAKc	AT3G55410.1	AT3G55410.1;AT5G65750.1	| Symbols: | 2-oxoglutarate dehydrogenase, E1 component | chr3:20541897-20545728 FORWARD LENGTH=1017	light	12	43.51	43.51	2.7e-05
Q20181207_08	m3	r1	7128	579.759	1157.5	1157.5	1373	2	nSSQYC(57.021)TDVAKc	nSSQYCTDVAKc	nSSQYC(57.021)TDVAKc	AT3G55410.1	AT3G55410.1;AT5G65750.1	| Symbols: | 2-oxoglutarate dehydrogenase, E1 component | chr3:20541897-20545728 FORWARD LENGTH=1017	light	12	23.43	23.43	0.000689
Q20181207_04	m3	r1	17110	501.298	1000.58	1000.58	2431	2	nSWVVLNRKc	nSWVVLNRKc	nSWVVLNRKc	AT1G13030.1	AT1G13030.1	| Symbols: | sphere organelles protein-related | chr1:4444284-4447278 REVERSE LENGTH=608	light	14	21.7	21.7	0.002701
Q20181207_07	m3	r1	17633	501.298	1000.58	1000.58	2375	2	nSWVVLNRKc	nSWVVLNRKc	nSWVVLNRKc	AT1G13030.1	AT1G13030.1	| Symbols: | sphere organelles protein-related | chr1:4444284-4447278 REVERSE LENGTH=608	light	14	22.22	22.22	0.002737
Q20181207_10	m3	r1	17138	501.299	1000.58	1000.58	2416	2	nSWVVLNRKc	nSWVVLNRKc	nSWVVLNRKc	AT1G13030.1	AT1G13030.1	| Symbols: | sphere organelles protein-related | chr1:4444284-4447278 REVERSE LENGTH=608	light	14	19.47	19.47	0.00973
Q20181207_02	m3	r1	41765	545.808	1089.6	1089.6	5177	2	nVC(57.021)PVLFLSRc	nVCPVLFLSRc	nVC(57.021)PVLFLSRc	AT3G06530.2	AT3G06530.1;AT3G06530.2;AT3G06530.3	| Symbols: | ARM repeat superfamily protein | chr3:2022596-2033637 FORWARD LENGTH=2199	light	12	20.44	20.44	0.001144
Q20181207_03	m3	r1	42765	545.808	1089.6	1089.6	5104	2	nVC(57.021)PVLFLSRc	nVCPVLFLSRc	nVC(57.021)PVLFLSRc	AT3G06530.2	AT3G06530.1;AT3G06530.2;AT3G06530.3	| Symbols: | ARM repeat superfamily protein | chr3:2022596-2033637 FORWARD LENGTH=2199	light	12	25.28	25.28	0.000368
Q20181207_06	m3	r1	42626	545.808	1089.6	1089.6	5057	2	nVC(57.021)PVLFLSRc	nVCPVLFLSRc	nVC(57.021)PVLFLSRc	AT3G06530.2	AT3G06530.1;AT3G06530.2;AT3G06530.3	| Symbols: | ARM repeat superfamily protein | chr3:2022596-2033637 FORWARD LENGTH=2199	light	12	26.05	26.05	0.000368
Q20181207_07	m3	r1	43172	545.808	1089.6	1089.6	5043	2	nVC(57.021)PVLFLSRc	nVCPVLFLSRc	nVC(57.021)PVLFLSRc	AT3G06530.2	AT3G06530.1;AT3G06530.2;AT3G06530.3	| Symbols: | ARM repeat superfamily protein | chr3:2022596-2033637 FORWARD LENGTH=2199	light	12	18.4	18.4	0.001731
Q20181207_08	m3	r1	40554	545.808	1089.6	1089.6	5059	2	nVC(57.021)PVLFLSRc	nVCPVLFLSRc	nVC(57.021)PVLFLSRc	AT3G06530.2	AT3G06530.1;AT3G06530.2;AT3G06530.3	| Symbols: | ARM repeat superfamily protein | chr3:2022596-2033637 FORWARD LENGTH=2199	light	12	32.21	32.21	0.000236
Q20181207_10	m3	r1	42263	545.809	1089.6	1089.6	5010	2	nVC(57.021)PVLFLSRc	nVCPVLFLSRc	nVC(57.021)PVLFLSRc	AT3G06530.2	AT3G06530.1;AT3G06530.2;AT3G06530.3	| Symbols: | ARM repeat superfamily protein | chr3:2022596-2033637 FORWARD LENGTH=2199	light	12	24.36	24.36	0.000643
Q20181207_02	m3	r1	42556	581.331	1160.65	1160.65	5263	2	nTITLSSLMAPKc	nTITLSSLMAPKc	nTITLSSLMAPKc	AT5G61780.1	AT5G61780.1	| Symbols: Tudor2, AtTudor2, TSN2 | TUDOR-SN protein 2 | chr5:24822012-24826641 FORWARD LENGTH=985	light	12	20.91	20.91	0.001541
Q20181207_03	m3	r1	43605	581.333	1160.65	1160.65	5188	2	nTITLSSLMAPKc	nTITLSSLMAPKc	nTITLSSLMAPKc	AT5G61780.1	AT5G61780.1	| Symbols: Tudor2, AtTudor2, TSN2 | TUDOR-SN protein 2 | chr5:24822012-24826641 FORWARD LENGTH=985	light	12	23.01	23.01	0.001575
Q20181207_04	m3	r1	42762	581.332	1160.65	1160.65	5175	2	nTITLSSLMAPKc	nTITLSSLMAPKc	nTITLSSLMAPKc	AT5G61780.1	AT5G61780.1	| Symbols: Tudor2, AtTudor2, TSN2 | TUDOR-SN protein 2 | chr5:24822012-24826641 FORWARD LENGTH=985	light	12	30.06	30.06	0.000571
Q20181207_08	m3	r1	41372	581.332	1160.65	1160.65	5143	2	nTITLSSLMAPKc	nTITLSSLMAPKc	nTITLSSLMAPKc	AT5G61780.1	AT5G61780.1	| Symbols: Tudor2, AtTudor2, TSN2 | TUDOR-SN protein 2 | chr5:24822012-24826641 FORWARD LENGTH=985	light	12	26.47	26.47	0.000865
Q20181207_10	m3	r1	42663	581.332	1160.65	1160.65	5048	2	nTITLSSLMAPKc	nTITLSSLMAPKc	nTITLSSLMAPKc	AT5G61780.1	AT5G61780.1	| Symbols: Tudor2, AtTudor2, TSN2 | TUDOR-SN protein 2 | chr5:24822012-24826641 FORWARD LENGTH=985	light	12	42.61	42.61	4.7e-05
Q20181207_11	m3	r1	43588	581.333	1160.65	1160.65	5101	2	nTITLSSLMAPKc	nTITLSSLMAPKc	nTITLSSLMAPKc	AT5G61780.1	AT5G61780.1	| Symbols: Tudor2, AtTudor2, TSN2 | TUDOR-SN protein 2 | chr5:24822012-24826641 FORWARD LENGTH=985	light	12	32.08	32.08	0.000607
Q20181207_03	m3	r1	49166	761.033	2280.08	2280.07	5760	3	nKIWAFGPETTGPNMVVDMC(57.021)Kc	nKIWAFGPETTGPNMVVDMCKc	nKIWAFGPETTGPNMVVDMC(57.021)Kc	AT1G56070.1	AT1G56070.1	| Symbols: LOS1 | Ribosomal protein S5/Elongation factor G/III/V family protein | chr1:20968245-20971077 REVERSE LENGTH=843	light	24	13.33	13.33	0.002932
Q20181207_06	m3	r1	49040	761.032	2280.07	2280.07	5715	3	nKIWAFGPETTGPNMVVDMC(57.021)Kc	nKIWAFGPETTGPNMVVDMCKc	nKIWAFGPETTGPNMVVDMC(57.021)Kc	AT1G56070.1	AT1G56070.1	| Symbols: LOS1 | Ribosomal protein S5/Elongation factor G/III/V family protein | chr1:20968245-20971077 REVERSE LENGTH=843	light	24	52.35	52.35	2.7e-05
Q20181207_10	m3	r1	48307	761.034	2280.08	2280.07	5651	3	nKIWAFGPETTGPNMVVDMC(57.021)Kc	nKIWAFGPETTGPNMVVDMCKc	nKIWAFGPETTGPNMVVDMC(57.021)Kc	AT1G56070.1	AT1G56070.1	| Symbols: LOS1 | Ribosomal protein S5/Elongation factor G/III/V family protein | chr1:20968245-20971077 REVERSE LENGTH=843	light	24	70.91	70.91	2.7e-05
Q20181207_11	m3	r1	49055	761.034	2280.08	2280.07	5667	3	nKIWAFGPETTGPNMVVDMC(57.021)Kc	nKIWAFGPETTGPNMVVDMCKc	nKIWAFGPETTGPNMVVDMC(57.021)Kc	AT1G56070.1	AT1G56070.1	| Symbols: LOS1 | Ribosomal protein S5/Elongation factor G/III/V family protein | chr1:20968245-20971077 REVERSE LENGTH=843	light	24	65.84	65.84	2.7e-05
Q20181207_06	m3	r1	11641	570.779	1139.54	1139.54	1818	2	nRPYYMDAPKc	nRPYYMDAPKc	nRPYYMDAPKc	AT1G09130.1	AT1G09130.1;AT1G09130.2;AT1G09130.3	| Symbols: | ATP-dependent caseinolytic (Clp) protease/crotonase family protein | chr1:2940063-2942217 REVERSE LENGTH=330	light	13	11.88	11.88	0.005074
Q20181207_11	m3	r1	11903	570.78	1139.55	1139.54	1780	2	nRPYYMDAPKc	nRPYYMDAPKc	nRPYYMDAPKc	AT1G09130.1	AT1G09130.1;AT1G09130.2;AT1G09130.3	| Symbols: | ATP-dependent caseinolytic (Clp) protease/crotonase family protein | chr1:2940063-2942217 REVERSE LENGTH=330	light	13	18.46	18.46	0.001896
F9515_Media_alone_pFg_pDEX__Sample5	m2	f2	42379	850.902	1699.79	1699.79	5398	2	nELAPYDPDWYYIRc	nELAPYDPDWYYIRc	nELAPYDPDWYYIRc	AT3G02080.1	AT3G02080.1;AT5G15520.1;AT5G61170.1	| Symbols: | Ribosomal protein S19e family protein | chr3:364138-365161 REVERSE LENGTH=143	light	17	61.52	61.52	2.7e-05
Q20181207_07	m3	r1	56378	850.902	1699.79	1699.79	6399	2	nELAPYDPDWYYIRc	nELAPYDPDWYYIRc	nELAPYDPDWYYIRc	AT3G02080.1	AT3G02080.1;AT5G15520.1;AT5G61170.1	| Symbols: | Ribosomal protein S19e family protein | chr3:364138-365161 REVERSE LENGTH=143	light	17	24.16	24.16	0.000441
Q20181207_10	m3	r1	55522	850.904	1699.79	1699.79	6388	2	nELAPYDPDWYYIRc	nELAPYDPDWYYIRc	nELAPYDPDWYYIRc	AT3G02080.1	AT3G02080.1;AT5G15520.1;AT5G61170.1	| Symbols: | Ribosomal protein S19e family protein | chr3:364138-365161 REVERSE LENGTH=143	light	17	23.85	23.85	0.000852
F9515_Media_alone_pFg_pDEX__Sample5	m2	f2	26532	697.843	1393.67	1393.67	3619	2	nALDYDTLNENVKc	nALDYDTLNENVKc	nALDYDTLNENVKc	AT1G23310.1	AT1G23310.1;AT1G23310.2	| Symbols: GGT1, AOAT1, GGAT1 | glutamate:glyoxylate aminotransferase | chr1:8268720-8271329 REVERSE LENGTH=481	light	15	56.05	56.05	0.000255
F9515_Media_alone_pFg_pDEX__Sample5	m2	f2	26680	697.844	1393.67	1393.67	3635	2	nALDYDTLNENVKc	nALDYDTLNENVKc	nALDYDTLNENVKc	AT1G23310.1	AT1G23310.1;AT1G23310.2	| Symbols: GGT1, AOAT1, GGAT1 | glutamate:glyoxylate aminotransferase | chr1:8268720-8271329 REVERSE LENGTH=481	light	15	55.73	55.73	0.000244
Q20181207_11	m3	r1	30069	697.846	1393.68	1393.67	3708	2	nALDYDTLNENVKc	nALDYDTLNENVKc	nALDYDTLNENVKc	AT1G23310.1	AT1G23310.1;AT1G23310.2	| Symbols: GGT1, AOAT1, GGAT1 | glutamate:glyoxylate aminotransferase | chr1:8268720-8271329 REVERSE LENGTH=481	light	15	65.6	65.6	0.000255
Q20181207_02	m3	r1	24896	531.287	1060.56	1060.56	3398	2	nNAMLPTISSKc	nNAMLPTISSKc	nNAMLPTISSKc	AT3G22960.1	AT3G22960.1	| Symbols: PKP1, PKP-ALPHA | Pyruvate kinase family protein | chr3:8139369-8141771 FORWARD LENGTH=596	light	12	23.1	23.1	0.001517
Q20181207_10	m3	r1	25746	531.287	1060.56	1060.56	3321	2	nNAMLPTISSKc	nNAMLPTISSKc	nNAMLPTISSKc	AT3G22960.1	AT3G22960.1	| Symbols: PKP1, PKP-ALPHA | Pyruvate kinase family protein | chr3:8139369-8141771 FORWARD LENGTH=596	light	12	21.73	21.73	0.000741
Q20181207_02	m3	r1	33267	569.291	1136.57	1136.56	4294	2	nLVTC(57.021)GLDFGRc	nLVTCGLDFGRc	nLVTC(57.021)GLDFGRc	AT5G55920.1	AT5G55920.1	| Symbols: OLI2 | S-adenosyl-L-methionine-dependent methyltransferases superfamily protein | chr5:22645742-22649383 REVERSE LENGTH=682	light	13	39.36	39.36	6.6e-05
Q20181207_04	m3	r1	33670	569.29	1136.57	1136.56	4225	2	nLVTC(57.021)GLDFGRc	nLVTCGLDFGRc	nLVTC(57.021)GLDFGRc	AT5G55920.1	AT5G55920.1	| Symbols: OLI2 | S-adenosyl-L-methionine-dependent methyltransferases superfamily protein | chr5:22645742-22649383 REVERSE LENGTH=682	light	13	39.88	39.88	4.7e-05
Q20181207_08	m3	r1	32666	569.29	1136.57	1136.56	4225	2	nLVTC(57.021)GLDFGRc	nLVTCGLDFGRc	nLVTC(57.021)GLDFGRc	AT5G55920.1	AT5G55920.1	| Symbols: OLI2 | S-adenosyl-L-methionine-dependent methyltransferases superfamily protein | chr5:22645742-22649383 REVERSE LENGTH=682	light	13	17.87	17.87	0.001494
Q20181207_11	m3	r1	34640	569.291	1136.57	1136.56	4184	2	nLVTC(57.021)GLDFGRc	nLVTCGLDFGRc	nLVTC(57.021)GLDFGRc	AT5G55920.1	AT5G55920.1	| Symbols: OLI2 | S-adenosyl-L-methionine-dependent methyltransferases superfamily protein | chr5:22645742-22649383 REVERSE LENGTH=682	light	13	59.34	59.34	2.7e-05
Q20181207_02	m3	r1	41429	601.849	1201.68	1201.68	5139	2	nILLENAGAVFRc	nILLENAGAVFRc	nILLENAGAVFRc	AT1G01960.1	AT1G01960.1;AT3G60860.1	| Symbols: EDA10 | SEC7-like guanine nucleotide exchange family protein | chr1:330830-337582 REVERSE LENGTH=1750	light	15	12.95	12.95	0.009325
Q20181207_06	m3	r1	42672	601.849	1201.68	1201.68	5061	2	nILLENAGAVFRc	nILLENAGAVFRc	nILLENAGAVFRc	AT1G01960.1	AT1G01960.1;AT3G60860.1	| Symbols: EDA10 | SEC7-like guanine nucleotide exchange family protein | chr1:330830-337582 REVERSE LENGTH=1750	light	15	23.19	23.19	0.000804
Q20181207_10	m3	r1	42247	601.849	1201.68	1201.68	5009	2	nILLENAGAVFRc	nILLENAGAVFRc	nILLENAGAVFRc	AT1G01960.1	AT1G01960.1;AT3G60860.1	| Symbols: EDA10 | SEC7-like guanine nucleotide exchange family protein | chr1:330830-337582 REVERSE LENGTH=1750	light	15	47.02	47.02	4.7e-05
Q20181207_02	m3	r1	11724	603.316	1806.93	1806.92	1930	3	nNATLTNEKEVDAHPIRc	nNATLTNEKEVDAHPIRc	nNATLTNEKEVDAHPIRc	AT1G56070.1	AT1G56070.1	| Symbols: LOS1 | Ribosomal protein S5/Elongation factor G/III/V family protein | chr1:20968245-20971077 REVERSE LENGTH=843	light	24	31.41	31.41	0.00014
Q20181207_02	m3	r1	11760	452.739	1806.93	1806.92	1935	4	nNATLTNEKEVDAHPIRc	nNATLTNEKEVDAHPIRc	nNATLTNEKEVDAHPIRc	AT1G56070.1	AT1G56070.1	| Symbols: LOS1 | Ribosomal protein S5/Elongation factor G/III/V family protein | chr1:20968245-20971077 REVERSE LENGTH=843	light	24	49.76	49.76	2.7e-05
Q20181207_02	m3	r1	11938	603.315	1806.92	1806.92	1955	3	nNATLTNEKEVDAHPIRc	nNATLTNEKEVDAHPIRc	nNATLTNEKEVDAHPIRc	AT1G56070.1	AT1G56070.1	| Symbols: LOS1 | Ribosomal protein S5/Elongation factor G/III/V family protein | chr1:20968245-20971077 REVERSE LENGTH=843	light	24	34.33	34.33	4.7e-05
Q20181207_03	m3	r1	12300	603.315	1806.92	1806.92	1859	3	nNATLTNEKEVDAHPIRc	nNATLTNEKEVDAHPIRc	nNATLTNEKEVDAHPIRc	AT1G56070.1	AT1G56070.1	| Symbols: LOS1 | Ribosomal protein S5/Elongation factor G/III/V family protein | chr1:20968245-20971077 REVERSE LENGTH=843	light	24	31.86	31.86	0.000106
Q20181207_03	m3	r1	12303	452.738	1806.92	1806.92	1860	4	nNATLTNEKEVDAHPIRc	nNATLTNEKEVDAHPIRc	nNATLTNEKEVDAHPIRc	AT1G56070.1	AT1G56070.1	| Symbols: LOS1 | Ribosomal protein S5/Elongation factor G/III/V family protein | chr1:20968245-20971077 REVERSE LENGTH=843	light	24	10.53	10.53	0.008085
Q20181207_04	m3	r1	11947	452.738	1806.92	1806.92	1870	4	nNATLTNEKEVDAHPIRc	nNATLTNEKEVDAHPIRc	nNATLTNEKEVDAHPIRc	AT1G56070.1	AT1G56070.1	| Symbols: LOS1 | Ribosomal protein S5/Elongation factor G/III/V family protein | chr1:20968245-20971077 REVERSE LENGTH=843	light	24	30.7	30.7	0.000222
Q20181207_04	m3	r1	12001	603.315	1806.92	1806.92	1876	3	nNATLTNEKEVDAHPIRc	nNATLTNEKEVDAHPIRc	nNATLTNEKEVDAHPIRc	AT1G56070.1	AT1G56070.1	| Symbols: LOS1 | Ribosomal protein S5/Elongation factor G/III/V family protein | chr1:20968245-20971077 REVERSE LENGTH=843	light	24	43.88	43.88	2.7e-05
Q20181207_06	m3	r1	11778	452.738	1806.92	1806.92	1833	4	nNATLTNEKEVDAHPIRc	nNATLTNEKEVDAHPIRc	nNATLTNEKEVDAHPIRc	AT1G56070.1	AT1G56070.1	| Symbols: LOS1 | Ribosomal protein S5/Elongation factor G/III/V family protein | chr1:20968245-20971077 REVERSE LENGTH=843	light	24	27.66	27.66	0.000311
Q20181207_06	m3	r1	11836	603.315	1806.92	1806.92	1839	3	nNATLTNEKEVDAHPIRc	nNATLTNEKEVDAHPIRc	nNATLTNEKEVDAHPIRc	AT1G56070.1	AT1G56070.1	| Symbols: LOS1 | Ribosomal protein S5/Elongation factor G/III/V family protein | chr1:20968245-20971077 REVERSE LENGTH=843	light	24	31.58	31.58	0.00014
Q20181207_07	m3	r1	12668	603.316	1806.93	1806.92	1844	3	nNATLTNEKEVDAHPIRc	nNATLTNEKEVDAHPIRc	nNATLTNEKEVDAHPIRc	AT1G56070.1	AT1G56070.1	| Symbols: LOS1 | Ribosomal protein S5/Elongation factor G/III/V family protein | chr1:20968245-20971077 REVERSE LENGTH=843	light	24	51.81	51.81	2.7e-05
Q20181207_08	m3	r1	11034	452.738	1806.92	1806.92	1841	4	nNATLTNEKEVDAHPIRc	nNATLTNEKEVDAHPIRc	nNATLTNEKEVDAHPIRc	AT1G56070.1	AT1G56070.1	| Symbols: LOS1 | Ribosomal protein S5/Elongation factor G/III/V family protein | chr1:20968245-20971077 REVERSE LENGTH=843	light	24	35.33	35.33	4.7e-05
Q20181207_10	m3	r1	12042	452.739	1806.93	1806.92	1865	4	nNATLTNEKEVDAHPIRc	nNATLTNEKEVDAHPIRc	nNATLTNEKEVDAHPIRc	AT1G56070.1	AT1G56070.1	| Symbols: LOS1 | Ribosomal protein S5/Elongation factor G/III/V family protein | chr1:20968245-20971077 REVERSE LENGTH=843	light	24	20.59	20.59	0.001658
Q20181207_11	m3	r1	12134	452.739	1806.93	1806.92	1805	4	nNATLTNEKEVDAHPIRc	nNATLTNEKEVDAHPIRc	nNATLTNEKEVDAHPIRc	AT1G56070.1	AT1G56070.1	| Symbols: LOS1 | Ribosomal protein S5/Elongation factor G/III/V family protein | chr1:20968245-20971077 REVERSE LENGTH=843	light	24	22.91	22.91	0.000943
Q20181207_06	m3	r1	25810	661.307	1320.6	1320.6	3321	2	nDLVSSEAMANERc	nDLVSSEAMANERc	nDLVSSEAMANERc	AT4G11120.1	AT4G11120.1	| Symbols: | translation elongation factor Ts (EF-Ts), putative | chr4:6778066-6779934 FORWARD LENGTH=395	light	16	18.31	18.31	0.001169
Q20181207_10	m3	r1	26036	661.308	1320.6	1320.6	3350	2	nDLVSSEAMANERc	nDLVSSEAMANERc	nDLVSSEAMANERc	AT4G11120.1	AT4G11120.1	| Symbols: | translation elongation factor Ts (EF-Ts), putative | chr4:6778066-6779934 FORWARD LENGTH=395	light	16	23.91	23.91	0.000792
Q20181207_02	m3	r1	27588	674.998	2021.97	2021.97	3688	3	nNGTEKDGGFTETQLQELRc	nNGTEKDGGFTETQLQELRc	nNGTEKDGGFTETQLQELRc	AT1G68830.1	AT1G68830.1	| Symbols: STN7 | STT7 homolog STN7 | chr1:25872654-25875473 REVERSE LENGTH=562	light	25	39.58	39.58	0.000244
Q20181207_04	m3	r1	27996	674.999	2021.98	2021.97	3610	3	nNGTEKDGGFTETQLQELRc	nNGTEKDGGFTETQLQELRc	nNGTEKDGGFTETQLQELRc	AT1G68830.1	AT1G68830.1	| Symbols: STN7 | STT7 homolog STN7 | chr1:25872654-25875473 REVERSE LENGTH=562	light	25	23.94	23.94	0.000887
Q20181207_07	m3	r1	29009	674.997	2021.97	2021.97	3574	3	nNGTEKDGGFTETQLQELRc	nNGTEKDGGFTETQLQELRc	nNGTEKDGGFTETQLQELRc	AT1G68830.1	AT1G68830.1	| Symbols: STN7 | STT7 homolog STN7 | chr1:25872654-25875473 REVERSE LENGTH=562	light	25	67.25	67.25	2.7e-05
Q20181207_10	m3	r1	28526	674.998	2021.97	2021.97	3609	3	nNGTEKDGGFTETQLQELRc	nNGTEKDGGFTETQLQELRc	nNGTEKDGGFTETQLQELRc	AT1G68830.1	AT1G68830.1	| Symbols: STN7 | STT7 homolog STN7 | chr1:25872654-25875473 REVERSE LENGTH=562	light	25	48.72	48.72	2.7e-05
Q20181207_11	m3	r1	28476	674.997	2021.97	2021.97	3539	3	nNGTEKDGGFTETQLQELRc	nNGTEKDGGFTETQLQELRc	nNGTEKDGGFTETQLQELRc	AT1G68830.1	AT1G68830.1	| Symbols: STN7 | STT7 homolog STN7 | chr1:25872654-25875473 REVERSE LENGTH=562	light	25	72.76	72.76	2.7e-05
Q20181207_04	m3	r1	13223	487.288	972.562	972.56	2014	2	nREDLVTLKc	nREDLVTLKc	nREDLVTLKc	AT3G22320.1	AT3G22320.1	| Symbols: ATRPABC24.3, RPB5A, NRPB5, NRPD5 | Eukaryotic rpb5 RNA polymerase subunit family protein | chr3:7891045-7892094 REVERSE LENGTH=205	light	12	21.29	21.29	0.005562
Q20181207_07	m3	r1	13722	487.288	972.561	972.56	1966	2	nREDLVTLKc	nREDLVTLKc	nREDLVTLKc	AT3G22320.1	AT3G22320.1	| Symbols: ATRPABC24.3, RPB5A, NRPB5, NRPD5 | Eukaryotic rpb5 RNA polymerase subunit family protein | chr3:7891045-7892094 REVERSE LENGTH=205	light	12	35.62	35.62	0.000643
Q20181207_10	m3	r1	13270	487.289	972.563	972.56	2002	2	nREDLVTLKc	nREDLVTLKc	nREDLVTLKc	AT3G22320.1	AT3G22320.1	| Symbols: ATRPABC24.3, RPB5A, NRPB5, NRPD5 | Eukaryotic rpb5 RNA polymerase subunit family protein | chr3:7891045-7892094 REVERSE LENGTH=205	light	12	16.81	16.81	0.007987
Q20181207_06	m3	r1	29526	639.995	1916.96	1916.96	3707	3	nASEAWTSTSPNLLEQKRc	nASEAWTSTSPNLLEQKRc	nASEAWTSTSPNLLEQKRc	AT1G63810.1	AT1G63810.1	| Symbols: | CONTAINS InterPro DOMAIN/s: Nrap protein (InterPro:IPR005554); Has 396 Blast hits to 382 proteins in 182 species: Archae - 3; Bacteria - 2; Metazoa - 142; Fungi - 146; Plants - 43; Viruses - 0; Other Eukaryotes - 60 (source: NCBI BLink). | chr1:23669690-23675542 REVERSE LENGTH=1053	light	24	54.88	54.88	2.7e-05
Q20181207_10	m3	r1	29722	639.995	1916.96	1916.96	3734	3	nASEAWTSTSPNLLEQKRc	nASEAWTSTSPNLLEQKRc	nASEAWTSTSPNLLEQKRc	AT1G63810.1	AT1G63810.1	| Symbols: | CONTAINS InterPro DOMAIN/s: Nrap protein (InterPro:IPR005554); Has 396 Blast hits to 382 proteins in 182 species: Archae - 3; Bacteria - 2; Metazoa - 142; Fungi - 146; Plants - 43; Viruses - 0; Other Eukaryotes - 60 (source: NCBI BLink). | chr1:23669690-23675542 REVERSE LENGTH=1053	light	24	62.3	62.3	2.7e-05
Q20181207_10	m3	r1	29739	959.489	1916.96	1916.96	3735	2	nASEAWTSTSPNLLEQKRc	nASEAWTSTSPNLLEQKRc	nASEAWTSTSPNLLEQKRc	AT1G63810.1	AT1G63810.1	| Symbols: | CONTAINS InterPro DOMAIN/s: Nrap protein (InterPro:IPR005554); Has 396 Blast hits to 382 proteins in 182 species: Archae - 3; Bacteria - 2; Metazoa - 142; Fungi - 146; Plants - 43; Viruses - 0; Other Eukaryotes - 60 (source: NCBI BLink). | chr1:23669690-23675542 REVERSE LENGTH=1053	light	24	13.94	13.94	0.005572
Q20181207_11	m3	r1	29720	639.996	1916.97	1916.96	3671	3	nASEAWTSTSPNLLEQKRc	nASEAWTSTSPNLLEQKRc	nASEAWTSTSPNLLEQKRc	AT1G63810.1	AT1G63810.1	| Symbols: | CONTAINS InterPro DOMAIN/s: Nrap protein (InterPro:IPR005554); Has 396 Blast hits to 382 proteins in 182 species: Archae - 3; Bacteria - 2; Metazoa - 142; Fungi - 146; Plants - 43; Viruses - 0; Other Eukaryotes - 60 (source: NCBI BLink). | chr1:23669690-23675542 REVERSE LENGTH=1053	light	24	15.2	15.2	0.003393
Q20181207_03	m3	r1	41642	827.083	2478.23	2478.22	4989	3	nSSSSVEKNYELPDGQVITIGAERc	nSSSSVEKNYELPDGQVITIGAERc	nSSSSVEKNYELPDGQVITIGAERc	AT5G09810.1	AT5G09810.1	| Symbols: ACT7 | actin 7 | chr5:3052809-3054220 FORWARD LENGTH=377	light	29	40.84	40.84	2.7e-05
Q20181207_04	m3	r1	40890	827.084	2478.23	2478.22	4976	3	nSSSSVEKNYELPDGQVITIGAERc	nSSSSVEKNYELPDGQVITIGAERc	nSSSSVEKNYELPDGQVITIGAERc	AT5G09810.1	AT5G09810.1	| Symbols: ACT7 | actin 7 | chr5:3052809-3054220 FORWARD LENGTH=377	light	29	48.43	48.43	2.7e-05
Q20181207_11	m3	r1	41494	827.086	2478.24	2478.22	4885	3	nSSSSVEKNYELPDGQVITIGAERc	nSSSSVEKNYELPDGQVITIGAERc	nSSSSVEKNYELPDGQVITIGAERc	AT5G09810.1	AT5G09810.1	| Symbols: ACT7 | actin 7 | chr5:3052809-3054220 FORWARD LENGTH=377	light	29	49.26	49.26	2.7e-05
Q20181207_10	m3	r1	60058	1209.62	4834.44	4834.42	6839	4	nVLITAPGKGDIPTYVVGVNAELYSHEDTIISNASC(57.021)TTNC(57.021)LAPFVKc	nVLITAPGKGDIPTYVVGVNAELYSHEDTIISNASCTTNCLAPFVKc	nVLITAPGKGDIPTYVVGVNAELYSHEDTIISNASC(57.021)TTNC(57.021)LAPFVKc	AT1G12900.1	AT1G12900.1;AT1G12900.2;AT1G12900.3;AT1G12900.4	| Symbols: GAPA-2 | glyceraldehyde 3-phosphate dehydrogenase A subunit 2 | chr1:4392634-4394283 REVERSE LENGTH=399	light	52	15.48	15.48	0.007803
Q20181207_11	m3	r1	60543	967.897	4834.45	4834.42	6829	5	nVLITAPGKGDIPTYVVGVNAELYSHEDTIISNASC(57.021)TTNC(57.021)LAPFVKc	nVLITAPGKGDIPTYVVGVNAELYSHEDTIISNASCTTNCLAPFVKc	nVLITAPGKGDIPTYVVGVNAELYSHEDTIISNASC(57.021)TTNC(57.021)LAPFVKc	AT1G12900.1	AT1G12900.1;AT1G12900.2;AT1G12900.3;AT1G12900.4	| Symbols: GAPA-2 | glyceraldehyde 3-phosphate dehydrogenase A subunit 2 | chr1:4392634-4394283 REVERSE LENGTH=399	light	52	58.71	58.71	2.7e-05
Q20181207_02	m3	r1	43689	954.18	2859.52	2859.51	5389	3	nAAVAYEPNKPLVIEDVQVAPPQAGEVRc	nAAVAYEPNKPLVIEDVQVAPPQAGEVRc	nAAVAYEPNKPLVIEDVQVAPPQAGEVRc	AT5G43940.1	AT5G43940.1	| Symbols: HOT5, ADH2, GSNOR, ATGSNOR1, PAR2 | GroES-like zinc-binding dehydrogenase family protein | chr5:17684265-17686379 FORWARD LENGTH=379	light	34	17.85	17.85	0.001698
Q20181207_02	m3	r1	43937	954.182	2859.52	2859.51	5413	3	nAAVAYEPNKPLVIEDVQVAPPQAGEVRc	nAAVAYEPNKPLVIEDVQVAPPQAGEVRc	nAAVAYEPNKPLVIEDVQVAPPQAGEVRc	AT5G43940.1	AT5G43940.1	| Symbols: HOT5, ADH2, GSNOR, ATGSNOR1, PAR2 | GroES-like zinc-binding dehydrogenase family protein | chr5:17684265-17686379 FORWARD LENGTH=379	light	34	20.4	20.4	0.001506
Q20181207_10	m3	r1	42520	954.182	2859.53	2859.51	5034	3	nAAVAYEPNKPLVIEDVQVAPPQAGEVRc	nAAVAYEPNKPLVIEDVQVAPPQAGEVRc	nAAVAYEPNKPLVIEDVQVAPPQAGEVRc	AT5G43940.1	AT5G43940.1	| Symbols: HOT5, ADH2, GSNOR, ATGSNOR1, PAR2 | GroES-like zinc-binding dehydrogenase family protein | chr5:17684265-17686379 FORWARD LENGTH=379	light	34	22.01	22.01	0.001322
Q20181207_02	m3	r1	36218	591.829	1181.64	1181.64	4601	2	nVSVFYGGVNIKc	nVSVFYGGVNIKc	nVSVFYGGVNIKc	AT5G11170.1	AT5G11170.1;AT5G11170.2;AT5G11200.1;AT5G11200.2;AT5G11200.3	| Symbols: | DEAD/DEAH box RNA helicase family protein | chr5:3553334-3556646 FORWARD LENGTH=427	light	13	55.25	55.25	2.7e-05
Q20181207_06	m3	r1	37010	591.829	1181.64	1181.64	4479	2	nVSVFYGGVNIKc	nVSVFYGGVNIKc	nVSVFYGGVNIKc	AT5G11170.1	AT5G11170.1;AT5G11170.2;AT5G11200.1;AT5G11200.2;AT5G11200.3	| Symbols: | DEAD/DEAH box RNA helicase family protein | chr5:3553334-3556646 FORWARD LENGTH=427	light	13	33.19	33.19	0.000173
Q20181207_10	m3	r1	37175	591.831	1181.65	1181.64	4504	2	nVSVFYGGVNIKc	nVSVFYGGVNIKc	nVSVFYGGVNIKc	AT5G11170.1	AT5G11170.1;AT5G11170.2;AT5G11200.1;AT5G11200.2;AT5G11200.3	| Symbols: | DEAD/DEAH box RNA helicase family protein | chr5:3553334-3556646 FORWARD LENGTH=427	light	13	74.39	74.39	2.7e-05
Q20181207_02	m3	r1	42467	495.26	988.506	988.505	5253	2	nIDWIPSMKc	nIDWIPSMKc	nIDWIPSMKc	AT1G22360.1	AT1G22360.1;AT1G22360.2	| Symbols: AtUGT85A2, UGT85A2 | UDP-glucosyl transferase 85A2 | chr1:7895068-7897527 REVERSE LENGTH=481	light	10	55.87	55.87	2.7e-05
Q20181207_03	m3	r1	43539	495.261	988.507	988.505	5182	2	nIDWIPSMKc	nIDWIPSMKc	nIDWIPSMKc	AT1G22360.1	AT1G22360.1;AT1G22360.2	| Symbols: AtUGT85A2, UGT85A2 | UDP-glucosyl transferase 85A2 | chr1:7895068-7897527 REVERSE LENGTH=481	light	10	55.94	55.94	2.7e-05
Q20181207_06	m3	r1	43446	495.26	988.506	988.505	5138	2	nIDWIPSMKc	nIDWIPSMKc	nIDWIPSMKc	AT1G22360.1	AT1G22360.1;AT1G22360.2	| Symbols: AtUGT85A2, UGT85A2 | UDP-glucosyl transferase 85A2 | chr1:7895068-7897527 REVERSE LENGTH=481	light	10	52.99	52.99	2.7e-05
Q20181207_07	m3	r1	44074	495.26	988.506	988.505	5134	2	nIDWIPSMKc	nIDWIPSMKc	nIDWIPSMKc	AT1G22360.1	AT1G22360.1;AT1G22360.2	| Symbols: AtUGT85A2, UGT85A2 | UDP-glucosyl transferase 85A2 | chr1:7895068-7897527 REVERSE LENGTH=481	light	10	36.2	36.2	0.000188
Q20181207_08	m3	r1	41413	495.261	988.507	988.505	5147	2	nIDWIPSMKc	nIDWIPSMKc	nIDWIPSMKc	AT1G22360.1	AT1G22360.1;AT1G22360.2	| Symbols: AtUGT85A2, UGT85A2 | UDP-glucosyl transferase 85A2 | chr1:7895068-7897527 REVERSE LENGTH=481	light	10	17.94	17.94	0.008165
Q20181207_10	m3	r1	42734	495.26	988.506	988.505	5054	2	nIDWIPSMKc	nIDWIPSMKc	nIDWIPSMKc	AT1G22360.1	AT1G22360.1;AT1G22360.2	| Symbols: AtUGT85A2, UGT85A2 | UDP-glucosyl transferase 85A2 | chr1:7895068-7897527 REVERSE LENGTH=481	light	10	32.65	32.65	0.000342
Q20181207_11	m3	r1	43652	495.261	988.507	988.505	5108	2	nIDWIPSMKc	nIDWIPSMKc	nIDWIPSMKc	AT1G22360.1	AT1G22360.1;AT1G22360.2	| Symbols: AtUGT85A2, UGT85A2 | UDP-glucosyl transferase 85A2 | chr1:7895068-7897527 REVERSE LENGTH=481	light	10	47.57	47.57	4.7e-05
Q20181207_03	m3	r1	35136	637.346	1272.68	1272.67	4314	2	nVMVTPEEVITRc	nVMVTPEEVITRc	nVMVTPEEVITRc	AT5G20490.1	AT5G20490.1;AT5G20490.2	| Symbols: XIK, ATXIK, XI-17 | Myosin family protein with Dil domain | chr5:6927064-6936825 REVERSE LENGTH=1545	light	14	30.65	30.65	0.000255
Q20181207_04	m3	r1	34445	637.346	1272.68	1272.67	4305	2	nVMVTPEEVITRc	nVMVTPEEVITRc	nVMVTPEEVITRc	AT5G20490.1	AT5G20490.1;AT5G20490.2	| Symbols: XIK, ATXIK, XI-17 | Myosin family protein with Dil domain | chr5:6927064-6936825 REVERSE LENGTH=1545	light	14	19.62	19.62	0.006103
Q20181207_06	m3	r1	35023	637.344	1272.67	1272.67	4279	2	nVMVTPEEVITRc	nVMVTPEEVITRc	nVMVTPEEVITRc	AT5G20490.1	AT5G20490.1;AT5G20490.2	| Symbols: XIK, ATXIK, XI-17 | Myosin family protein with Dil domain | chr5:6927064-6936825 REVERSE LENGTH=1545	light	14	32.47	32.47	0.000244
Q20181207_07	m3	r1	35653	637.345	1272.67	1272.67	4269	2	nVMVTPEEVITRc	nVMVTPEEVITRc	nVMVTPEEVITRc	AT5G20490.1	AT5G20490.1;AT5G20490.2	| Symbols: XIK, ATXIK, XI-17 | Myosin family protein with Dil domain | chr5:6927064-6936825 REVERSE LENGTH=1545	light	14	38.68	38.68	4.7e-05
Q20181207_06	m3	r1	27604	590.312	1178.61	1178.61	3507	2	nLWQAYVSANKc	nLWQAYVSANKc	nLWQAYVSANKc	AT1G23870.1	AT1G23870.1;AT1G70290.1	| Symbols: ATTPS9, TPS9 | trehalose-phosphatase/synthase 9 | chr1:8432695-8435506 FORWARD LENGTH=867	light	14	36.96	36.96	4.7e-05
Q20181207_10	m3	r1	27863	590.313	1178.61	1178.61	3540	2	nLWQAYVSANKc	nLWQAYVSANKc	nLWQAYVSANKc	AT1G23870.1	AT1G23870.1;AT1G70290.1	| Symbols: ATTPS9, TPS9 | trehalose-phosphatase/synthase 9 | chr1:8432695-8435506 FORWARD LENGTH=867	light	14	25.02	25.02	0.00049
F9515_Media_alone_pFg_pDEX__Sample5	m2	f2	19704	741.686	2222.04	2222.04	2844	3	nIGENEPSEHSIHENAYGLARc	nIGENEPSEHSIHENAYGLARc	nIGENEPSEHSIHENAYGLARc	AT3G52930.1	AT3G52930.1	| Symbols: | Aldolase superfamily protein | chr3:19627383-19628874 REVERSE LENGTH=358	light	29	12.14	12.14	0.002422
F9515_Media_alone_pFg_pDEX__Sample5	m2	f2	19868	741.686	2222.04	2222.04	2865	3	nIGENEPSEHSIHENAYGLARc	nIGENEPSEHSIHENAYGLARc	nIGENEPSEHSIHENAYGLARc	AT3G52930.1	AT3G52930.1	| Symbols: | Aldolase superfamily protein | chr3:19627383-19628874 REVERSE LENGTH=358	light	29	14.26	14.26	0.001427
Q20181207_02	m3	r1	19091	556.517	2222.04	2222.04	2764	4	nIGENEPSEHSIHENAYGLARc	nIGENEPSEHSIHENAYGLARc	nIGENEPSEHSIHENAYGLARc	AT3G52930.1	AT3G52930.1	| Symbols: | Aldolase superfamily protein | chr3:19627383-19628874 REVERSE LENGTH=358	light	29	17.43	17.43	0.001775
Q20181207_03	m3	r1	19914	556.516	2222.04	2222.04	2709	4	nIGENEPSEHSIHENAYGLARc	nIGENEPSEHSIHENAYGLARc	nIGENEPSEHSIHENAYGLARc	AT3G52930.1	AT3G52930.1	| Symbols: | Aldolase superfamily protein | chr3:19627383-19628874 REVERSE LENGTH=358	light	29	21.79	21.79	0.000504
Q20181207_04	m3	r1	19527	556.516	2222.04	2222.04	2697	4	nIGENEPSEHSIHENAYGLARc	nIGENEPSEHSIHENAYGLARc	nIGENEPSEHSIHENAYGLARc	AT3G52930.1	AT3G52930.1	| Symbols: | Aldolase superfamily protein | chr3:19627383-19628874 REVERSE LENGTH=358	light	29	19.71	19.71	0.000754
Q20181207_07	m3	r1	20361	556.517	2222.04	2222.04	2668	4	nIGENEPSEHSIHENAYGLARc	nIGENEPSEHSIHENAYGLARc	nIGENEPSEHSIHENAYGLARc	AT3G52930.1	AT3G52930.1	| Symbols: | Aldolase superfamily protein | chr3:19627383-19628874 REVERSE LENGTH=358	light	29	20.27	20.27	0.000852
Q20181207_10	m3	r1	19798	556.517	2222.04	2222.04	2701	4	nIGENEPSEHSIHENAYGLARc	nIGENEPSEHSIHENAYGLARc	nIGENEPSEHSIHENAYGLARc	AT3G52930.1	AT3G52930.1	| Symbols: | Aldolase superfamily protein | chr3:19627383-19628874 REVERSE LENGTH=358	light	29	38.1	38.1	4.7e-05
Q20181207_10	m3	r1	20044	556.518	2222.04	2222.04	2726	4	nIGENEPSEHSIHENAYGLARc	nIGENEPSEHSIHENAYGLARc	nIGENEPSEHSIHENAYGLARc	AT3G52930.1	AT3G52930.1	| Symbols: | Aldolase superfamily protein | chr3:19627383-19628874 REVERSE LENGTH=358	light	29	47.37	47.37	2.7e-05
Q20181207_11	m3	r1	19803	556.517	2222.04	2222.04	2639	4	nIGENEPSEHSIHENAYGLARc	nIGENEPSEHSIHENAYGLARc	nIGENEPSEHSIHENAYGLARc	AT3G52930.1	AT3G52930.1	| Symbols: | Aldolase superfamily protein | chr3:19627383-19628874 REVERSE LENGTH=358	light	29	18.54	18.54	0.001192
F9515_Media_alone_pFg_pDEX__Sample5	m2	f2	21219	519.266	1036.52	1036.52	3028	2	nAIDEYASLRc	nAIDEYASLRc	nAIDEYASLRc	AT2G32730.1	AT2G32730.1	| Symbols: | 26S proteasome regulatory complex, non-ATPase subcomplex, Rpn2/Psmd1 subunit | chr2:13880189-13885464 FORWARD LENGTH=1004	light	12	36.05	36.05	0.000188
F9515_Media_alone_pFg_pDEX__Sample5	m2	f2	21359	519.266	1036.52	1036.52	3044	2	nAIDEYASLRc	nAIDEYASLRc	nAIDEYASLRc	AT2G32730.1	AT2G32730.1	| Symbols: | 26S proteasome regulatory complex, non-ATPase subcomplex, Rpn2/Psmd1 subunit | chr2:13880189-13885464 FORWARD LENGTH=1004	light	12	37.62	37.62	0.000155
Q20181207_10	m3	r1	24511	519.267	1036.52	1036.52	3194	2	nAIDEYASLRc	nAIDEYASLRc	nAIDEYASLRc	AT2G32730.1	AT2G32730.1	| Symbols: | 26S proteasome regulatory complex, non-ATPase subcomplex, Rpn2/Psmd1 subunit | chr2:13880189-13885464 FORWARD LENGTH=1004	light	12	28.56	28.56	0.000525
Q20181207_02	m3	r1	13471	389.714	777.414	777.413	2134	2	nGTFANIRc	nGTFANIRc	nGTFANIRc	AT2G05710.1	AT2G05710.1;AT4G26970.1;AT4G35830.1;AT4G35830.2	| Symbols: ACO3 | aconitase 3 | chr2:2141591-2146350 FORWARD LENGTH=990	light	11	29.01	29.01	0.001393
Q20181207_04	m3	r1	13680	389.714	777.414	777.413	2064	2	nGTFANIRc	nGTFANIRc	nGTFANIRc	AT2G05710.1	AT2G05710.1;AT4G26970.1;AT4G35830.1;AT4G35830.2	| Symbols: ACO3 | aconitase 3 | chr2:2141591-2146350 FORWARD LENGTH=990	light	11	25.29	25.29	0.001575
Q20181207_06	m3	r1	13713	389.714	777.414	777.413	2047	2	nGTFANIRc	nGTFANIRc	nGTFANIRc	AT2G05710.1	AT2G05710.1;AT4G26970.1;AT4G35830.1;AT4G35830.2	| Symbols: ACO3 | aconitase 3 | chr2:2141591-2146350 FORWARD LENGTH=990	light	11	29.03	29.03	0.002139
Q20181207_08	m3	r1	12727	389.714	777.413	777.413	2038	2	nGTFANIRc	nGTFANIRc	nGTFANIRc	AT2G05710.1	AT2G05710.1;AT4G26970.1;AT4G35830.1;AT4G35830.2	| Symbols: ACO3 | aconitase 3 | chr2:2141591-2146350 FORWARD LENGTH=990	light	11	28.49	28.49	0.000598
Q20181207_10	m3	r1	13745	389.714	777.413	777.413	2052	2	nGTFANIRc	nGTFANIRc	nGTFANIRc	AT2G05710.1	AT2G05710.1;AT4G26970.1;AT4G35830.1;AT4G35830.2	| Symbols: ACO3 | aconitase 3 | chr2:2141591-2146350 FORWARD LENGTH=990	light	11	32.59	32.59	0.000402
Q20181207_11	m3	r1	13758	389.715	777.414	777.413	1983	2	nGTFANIRc	nGTFANIRc	nGTFANIRc	AT2G05710.1	AT2G05710.1;AT4G26970.1;AT4G35830.1;AT4G35830.2	| Symbols: ACO3 | aconitase 3 | chr2:2141591-2146350 FORWARD LENGTH=990	light	11	28.89	28.89	0.001169
Q20181207_03	m3	r1	26157	745.862	1489.71	1489.71	3368	2	nWAPGGSGVGVGGGGGYRc	nWAPGGSGVGVGGGGGYRc	nWAPGGSGVGVGGGGGYRc	AT2G42520.1	AT2G42520.1	| Symbols: | P-loop containing nucleoside triphosphate hydrolases superfamily protein | chr2:17705382-17708744 FORWARD LENGTH=633	light	21	63	63	2.7e-05
Q20181207_06	m3	r1	25907	745.862	1489.71	1489.71	3330	2	nWAPGGSGVGVGGGGGYRc	nWAPGGSGVGVGGGGGYRc	nWAPGGSGVGVGGGGGYRc	AT2G42520.1	AT2G42520.1	| Symbols: | P-loop containing nucleoside triphosphate hydrolases superfamily protein | chr2:17705382-17708744 FORWARD LENGTH=633	light	21	60.11	60.11	2.7e-05
Q20181207_08	m3	r1	24350	745.862	1489.71	1489.71	3317	2	nWAPGGSGVGVGGGGGYRc	nWAPGGSGVGVGGGGGYRc	nWAPGGSGVGVGGGGGYRc	AT2G42520.1	AT2G42520.1	| Symbols: | P-loop containing nucleoside triphosphate hydrolases superfamily protein | chr2:17705382-17708744 FORWARD LENGTH=633	light	21	53.68	53.68	2.7e-05
Q20181207_11	m3	r1	26177	745.863	1489.71	1489.71	3301	2	nWAPGGSGVGVGGGGGYRc	nWAPGGSGVGVGGGGGYRc	nWAPGGSGVGVGGGGGYRc	AT2G42520.1	AT2G42520.1	| Symbols: | P-loop containing nucleoside triphosphate hydrolases superfamily protein | chr2:17705382-17708744 FORWARD LENGTH=633	light	21	30.21	30.21	0.000368
Q20181207_03	m3	r1	34406	612.062	2444.22	2444.22	4240	4	nKLGLVDDEDTKTEGETIEDLPKc	nKLGLVDDEDTKTEGETIEDLPKc	nKLGLVDDEDTKTEGETIEDLPKc	AT3G07050.1	AT3G07050.1	| Symbols: | GTP-binding family protein | chr3:2229602-2232279 REVERSE LENGTH=582	light	25	33.21	33.21	0.00014
Q20181207_03	m3	r1	34503	815.749	2444.22	2444.22	4249	3	nKLGLVDDEDTKTEGETIEDLPKc	nKLGLVDDEDTKTEGETIEDLPKc	nKLGLVDDEDTKTEGETIEDLPKc	AT3G07050.1	AT3G07050.1	| Symbols: | GTP-binding family protein | chr3:2229602-2232279 REVERSE LENGTH=582	light	25	20.17	20.17	0.001494
Q20181207_04	m3	r1	33877	612.062	2444.22	2444.22	4246	4	nKLGLVDDEDTKTEGETIEDLPKc	nKLGLVDDEDTKTEGETIEDLPKc	nKLGLVDDEDTKTEGETIEDLPKc	AT3G07050.1	AT3G07050.1	| Symbols: | GTP-binding family protein | chr3:2229602-2232279 REVERSE LENGTH=582	light	25	31.13	31.13	0.000284
Q20181207_07	m3	r1	34934	612.063	2444.22	2444.22	4195	4	nKLGLVDDEDTKTEGETIEDLPKc	nKLGLVDDEDTKTEGETIEDLPKc	nKLGLVDDEDTKTEGETIEDLPKc	AT3G07050.1	AT3G07050.1	| Symbols: | GTP-binding family protein | chr3:2229602-2232279 REVERSE LENGTH=582	light	25	43.09	43.09	2.7e-05
Q20181207_08	m3	r1	32424	612.063	2444.22	2444.22	4199	4	nKLGLVDDEDTKTEGETIEDLPKc	nKLGLVDDEDTKTEGETIEDLPKc	nKLGLVDDEDTKTEGETIEDLPKc	AT3G07050.1	AT3G07050.1	| Symbols: | GTP-binding family protein | chr3:2229602-2232279 REVERSE LENGTH=582	light	25	72.83	72.83	2.7e-05
Q20181207_10	m3	r1	34440	612.064	2444.23	2444.22	4229	4	nKLGLVDDEDTKTEGETIEDLPKc	nKLGLVDDEDTKTEGETIEDLPKc	nKLGLVDDEDTKTEGETIEDLPKc	AT3G07050.1	AT3G07050.1	| Symbols: | GTP-binding family protein | chr3:2229602-2232279 REVERSE LENGTH=582	light	25	46.16	46.16	2.7e-05
Q20181207_10	m3	r1	34452	815.749	2444.23	2444.22	4230	3	nKLGLVDDEDTKTEGETIEDLPKc	nKLGLVDDEDTKTEGETIEDLPKc	nKLGLVDDEDTKTEGETIEDLPKc	AT3G07050.1	AT3G07050.1	| Symbols: | GTP-binding family protein | chr3:2229602-2232279 REVERSE LENGTH=582	light	25	31.5	31.5	0.000236
Q20181207_11	m3	r1	34410	815.749	2444.22	2444.22	4160	3	nKLGLVDDEDTKTEGETIEDLPKc	nKLGLVDDEDTKTEGETIEDLPKc	nKLGLVDDEDTKTEGETIEDLPKc	AT3G07050.1	AT3G07050.1	| Symbols: | GTP-binding family protein | chr3:2229602-2232279 REVERSE LENGTH=582	light	25	31.86	31.86	0.000222
Q20181207_02	m3	r1	22718	457.927	1370.76	1370.76	3165	3	nVGIAGVPGDTVMKKc	nVGIAGVPGDTVMKKc	nVGIAGVPGDTVMKKc	AT3G08510.3	AT3G08510.1;AT3G08510.2;AT3G08510.3	| Symbols: | phospholipase C 2 | chr3:2582626-2585556 REVERSE LENGTH=552	light	16	20.82	20.82	0.00049
Q20181207_03	m3	r1	23570	457.927	1370.76	1370.76	3101	3	nVGIAGVPGDTVMKKc	nVGIAGVPGDTVMKKc	nVGIAGVPGDTVMKKc	AT3G08510.3	AT3G08510.1;AT3G08510.2;AT3G08510.3	| Symbols: | phospholipase C 2 | chr3:2582626-2585556 REVERSE LENGTH=552	light	16	36.28	36.28	2.7e-05
Q20181207_04	m3	r1	23198	457.927	1370.76	1370.76	3096	3	nVGIAGVPGDTVMKKc	nVGIAGVPGDTVMKKc	nVGIAGVPGDTVMKKc	AT3G08510.3	AT3G08510.1;AT3G08510.2;AT3G08510.3	| Symbols: | phospholipase C 2 | chr3:2582626-2585556 REVERSE LENGTH=552	light	16	11.72	11.72	0.004017
Q20181207_08	m3	r1	21977	457.927	1370.76	1370.76	3064	3	nVGIAGVPGDTVMKKc	nVGIAGVPGDTVMKKc	nVGIAGVPGDTVMKKc	AT3G08510.3	AT3G08510.1;AT3G08510.2;AT3G08510.3	| Symbols: | phospholipase C 2 | chr3:2582626-2585556 REVERSE LENGTH=552	light	16	10.63	10.63	0.006415
Q20181207_03	m3	r1	52641	622.98	1865.92	1865.92	6111	3	nALDLGNLFEEEEGFKRc	nALDLGNLFEEEEGFKRc	nALDLGNLFEEEEGFKRc	AT5G21326.1	AT5G21326.1	| Symbols: | Ca2+regulated serine-threonine protein kinase family protein | chr5:7218081-7221743 FORWARD LENGTH=439	light	21	12.23	12.23	0.0036
Q20181207_06	m3	r1	52596	622.98	1865.92	1865.92	6070	3	nALDLGNLFEEEEGFKRc	nALDLGNLFEEEEGFKRc	nALDLGNLFEEEEGFKRc	AT5G21326.1	AT5G21326.1	| Symbols: | Ca2+regulated serine-threonine protein kinase family protein | chr5:7218081-7221743 FORWARD LENGTH=439	light	21	18.95	18.95	0.000689
Q20181207_07	m3	r1	53049	622.98	1865.92	1865.92	6056	3	nALDLGNLFEEEEGFKRc	nALDLGNLFEEEEGFKRc	nALDLGNLFEEEEGFKRc	AT5G21326.1	AT5G21326.1	| Symbols: | Ca2+regulated serine-threonine protein kinase family protein | chr5:7218081-7221743 FORWARD LENGTH=439	light	21	56.58	56.58	2.7e-05
Q20181207_10	m3	r1	52047	622.98	1865.92	1865.92	6029	3	nALDLGNLFEEEEGFKRc	nALDLGNLFEEEEGFKRc	nALDLGNLFEEEEGFKRc	AT5G21326.1	AT5G21326.1	| Symbols: | Ca2+regulated serine-threonine protein kinase family protein | chr5:7218081-7221743 FORWARD LENGTH=439	light	21	30.92	30.92	0.00014
Q20181207_11	m3	r1	52558	622.98	1865.92	1865.92	6022	3	nALDLGNLFEEEEGFKRc	nALDLGNLFEEEEGFKRc	nALDLGNLFEEEEGFKRc	AT5G21326.1	AT5G21326.1	| Symbols: | Ca2+regulated serine-threonine protein kinase family protein | chr5:7218081-7221743 FORWARD LENGTH=439	light	21	57.58	57.58	2.7e-05
Q20181207_06	m3	r1	52759	742.892	1483.77	1483.77	6087	2	nSIGISNYDVFLTRc	nSIGISNYDVFLTRc	nSIGISNYDVFLTRc	AT2G21250.1	AT2G21250.1;AT2G21250.2;AT2G21260.1	| Symbols: | NAD(P)-linked oxidoreductase superfamily protein | chr2:9103408-9105116 REVERSE LENGTH=309	light	17	18.34	18.34	0.003435
Q20181207_10	m3	r1	52279	742.892	1483.77	1483.77	6052	2	nSIGISNYDVFLTRc	nSIGISNYDVFLTRc	nSIGISNYDVFLTRc	AT2G21250.1	AT2G21250.1;AT2G21250.2;AT2G21260.1	| Symbols: | NAD(P)-linked oxidoreductase superfamily protein | chr2:9103408-9105116 REVERSE LENGTH=309	light	17	34.5	34.5	0.000222
Q20181207_03	m3	r1	13526	453.593	1357.76	1357.76	2007	3	nISIVTDKPQTTRc	nISIVTDKPQTTRc	nISIVTDKPQTTRc	AT5G66470.1	AT5G66470.1	| Symbols: | RNA binding;GTP binding | chr5:26541986-26544302 REVERSE LENGTH=427	light	17	19.21	19.21	0.000689
Q20181207_04	m3	r1	13168	453.593	1357.76	1357.76	2008	3	nISIVTDKPQTTRc	nISIVTDKPQTTRc	nISIVTDKPQTTRc	AT5G66470.1	AT5G66470.1	| Symbols: | RNA binding;GTP binding | chr5:26541986-26544302 REVERSE LENGTH=427	light	17	12.03	12.03	0.005249
Q20181207_06	m3	r1	13113	453.593	1357.76	1357.76	1984	3	nISIVTDKPQTTRc	nISIVTDKPQTTRc	nISIVTDKPQTTRc	AT5G66470.1	AT5G66470.1	| Symbols: | RNA binding;GTP binding | chr5:26541986-26544302 REVERSE LENGTH=427	light	17	33.02	33.02	8.6e-05
Q20181207_07	m3	r1	13876	453.593	1357.76	1357.76	1982	3	nISIVTDKPQTTRc	nISIVTDKPQTTRc	nISIVTDKPQTTRc	AT5G66470.1	AT5G66470.1	| Symbols: | RNA binding;GTP binding | chr5:26541986-26544302 REVERSE LENGTH=427	light	17	47.75	47.75	2.7e-05
Q20181207_08	m3	r1	12267	453.593	1357.76	1357.76	1988	3	nISIVTDKPQTTRc	nISIVTDKPQTTRc	nISIVTDKPQTTRc	AT5G66470.1	AT5G66470.1	| Symbols: | RNA binding;GTP binding | chr5:26541986-26544302 REVERSE LENGTH=427	light	17	31.57	31.57	0.00014
Q20181207_10	m3	r1	13309	453.593	1357.76	1357.76	2006	3	nISIVTDKPQTTRc	nISIVTDKPQTTRc	nISIVTDKPQTTRc	AT5G66470.1	AT5G66470.1	| Symbols: | RNA binding;GTP binding | chr5:26541986-26544302 REVERSE LENGTH=427	light	17	27.04	27.04	0.000244
Q20181207_11	m3	r1	13406	453.594	1357.76	1357.76	1950	3	nISIVTDKPQTTRc	nISIVTDKPQTTRc	nISIVTDKPQTTRc	AT5G66470.1	AT5G66470.1	| Symbols: | RNA binding;GTP binding | chr5:26541986-26544302 REVERSE LENGTH=427	light	17	33.14	33.14	0.000222
Q20181207_03	m3	r1	61192	876.4	2626.18	2626.17	6970	3	nMLRSDDEAFGIYDELFSYAC(57.021)PKc	nMLRSDDEAFGIYDELFSYACPKc	nMLRSDDEAFGIYDELFSYAC(57.021)PKc	AT5G25754.1	AT5G25754.1;AT5G25757.1	| Symbols: | RNA polymerase I-associated factor PAF67 | chr5:8953564-8955511 FORWARD LENGTH=514	light	26	42.86	42.86	2.7e-05
Q20181207_07	m3	r1	61914	876.4	2626.18	2626.17	6948	3	nMLRSDDEAFGIYDELFSYAC(57.021)PKc	nMLRSDDEAFGIYDELFSYACPKc	nMLRSDDEAFGIYDELFSYAC(57.021)PKc	AT5G25754.1	AT5G25754.1;AT5G25757.1	| Symbols: | RNA polymerase I-associated factor PAF67 | chr5:8953564-8955511 FORWARD LENGTH=514	light	26	45.19	45.19	2.7e-05
Q20181207_11	m3	r1	61683	876.401	2626.18	2626.17	6940	3	nMLRSDDEAFGIYDELFSYAC(57.021)PKc	nMLRSDDEAFGIYDELFSYACPKc	nMLRSDDEAFGIYDELFSYAC(57.021)PKc	AT5G25754.1	AT5G25754.1;AT5G25757.1	| Symbols: | RNA polymerase I-associated factor PAF67 | chr5:8953564-8955511 FORWARD LENGTH=514	light	26	61.82	61.82	2.7e-05
F9515_Media_alone_pFg_pDEX__Sample5	m2	f2	13803	570.817	1139.62	1139.62	2128	2	nQTEAVPPIASKc	nQTEAVPPIASKc	nQTEAVPPIASKc	AT1G09640.1	AT1G09640.1	| Symbols: | Translation elongation factor EF1B, gamma chain | chr1:3120162-3122152 FORWARD LENGTH=414	light	13	13.09	13.09	0.007067
Q20181207_06	m3	r1	16034	570.818	1139.62	1139.62	2295	2	nQTEAVPPIASKc	nQTEAVPPIASKc	nQTEAVPPIASKc	AT1G09640.1	AT1G09640.1	| Symbols: | Translation elongation factor EF1B, gamma chain | chr1:3120162-3122152 FORWARD LENGTH=414	light	13	33.1	33.1	0.000173
Q20181207_06	m3	r1	16283	570.818	1139.62	1139.62	2321	2	nQTEAVPPIASKc	nQTEAVPPIASKc	nQTEAVPPIASKc	AT1G09640.1	AT1G09640.1	| Symbols: | Translation elongation factor EF1B, gamma chain | chr1:3120162-3122152 FORWARD LENGTH=414	light	13	25.87	25.87	0.000804
Q20181207_07	m3	r1	16870	570.816	1139.62	1139.62	2295	2	nQTEAVPPIASKc	nQTEAVPPIASKc	nQTEAVPPIASKc	AT1G09640.1	AT1G09640.1	| Symbols: | Translation elongation factor EF1B, gamma chain | chr1:3120162-3122152 FORWARD LENGTH=414	light	13	12.31	12.31	0.005858
Q20181207_10	m3	r1	16248	570.818	1139.62	1139.62	2323	2	nQTEAVPPIASKc	nQTEAVPPIASKc	nQTEAVPPIASKc	AT1G09640.1	AT1G09640.1	| Symbols: | Translation elongation factor EF1B, gamma chain | chr1:3120162-3122152 FORWARD LENGTH=414	light	13	36.86	36.86	0.00014
F9515_Media_alone_pFg_pDEX__Sample5	m2	f2	29779	434.732	867.449	867.449	3980	2	nANFEFLKc	nANFEFLKc	nANFEFLKc	AT5G57655.2	AT5G57655.1;AT5G57655.2	| Symbols: | xylose isomerase family protein | chr5:23347030-23349805 FORWARD LENGTH=477	light	9	18.32	18.32	0.002776
F9515_Media_alone_pFg_pDEX__Sample5	m2	f2	29922	434.733	867.451	867.449	3996	2	nANFEFLKc	nANFEFLKc	nANFEFLKc	AT5G57655.2	AT5G57655.1;AT5G57655.2	| Symbols: | xylose isomerase family protein | chr5:23347030-23349805 FORWARD LENGTH=477	light	9	26.78	26.78	0.001966
Q20181207_03	m3	r1	20141	458.004	1827.99	1827.98	2733	4	nVKADQNGFVPKEEIVRc	nVKADQNGFVPKEEIVRc	nVKADQNGFVPKEEIVRc	AT2G31750.1	AT2G31750.1	| Symbols: UGT74D1 | UDP-glucosyl transferase 74D1 | chr2:13497312-13499870 FORWARD LENGTH=456	light	23	14.63	14.63	0.005221
Q20181207_06	m3	r1	19878	458.004	1827.99	1827.98	2701	4	nVKADQNGFVPKEEIVRc	nVKADQNGFVPKEEIVRc	nVKADQNGFVPKEEIVRc	AT2G31750.1	AT2G31750.1	| Symbols: UGT74D1 | UDP-glucosyl transferase 74D1 | chr2:13497312-13499870 FORWARD LENGTH=456	light	23	14.23	14.23	0.006112
Q20181207_07	m3	r1	20542	458.004	1827.99	1827.98	2687	4	nVKADQNGFVPKEEIVRc	nVKADQNGFVPKEEIVRc	nVKADQNGFVPKEEIVRc	AT2G31750.1	AT2G31750.1	| Symbols: UGT74D1 | UDP-glucosyl transferase 74D1 | chr2:13497312-13499870 FORWARD LENGTH=456	light	23	23.32	23.32	0.000667
Q20181207_08	m3	r1	18651	458.004	1827.99	1827.98	2697	4	nVKADQNGFVPKEEIVRc	nVKADQNGFVPKEEIVRc	nVKADQNGFVPKEEIVRc	AT2G31750.1	AT2G31750.1	| Symbols: UGT74D1 | UDP-glucosyl transferase 74D1 | chr2:13497312-13499870 FORWARD LENGTH=456	light	23	16.02	16.02	0.005659
Q20181207_11	m3	r1	19962	458.005	1827.99	1827.98	2655	4	nVKADQNGFVPKEEIVRc	nVKADQNGFVPKEEIVRc	nVKADQNGFVPKEEIVRc	AT2G31750.1	AT2G31750.1	| Symbols: UGT74D1 | UDP-glucosyl transferase 74D1 | chr2:13497312-13499870 FORWARD LENGTH=456	light	23	15.21	15.21	0.009578
Q20181207_02	m3	r1	22099	421.201	840.388	840.387	3096	2	nMMVEGFKc	nMMVEGFKc	nMMVEGFKc	AT1G68010.1	AT1G68010.1;AT1G68010.2	| Symbols: HPR, ATHPR1 | hydroxypyruvate reductase | chr1:25493418-25495720 FORWARD LENGTH=386	light	8	37.91	37.91	6.6e-05
Q20181207_06	m3	r1	22514	421.201	840.388	840.387	2976	2	nMMVEGFKc	nMMVEGFKc	nMMVEGFKc	AT1G68010.1	AT1G68010.1;AT1G68010.2	| Symbols: HPR, ATHPR1 | hydroxypyruvate reductase | chr1:25493418-25495720 FORWARD LENGTH=386	light	8	30.36	30.36	0.000244
Q20181207_10	m3	r1	22690	421.202	840.389	840.387	3004	2	nMMVEGFKc	nMMVEGFKc	nMMVEGFKc	AT1G68010.1	AT1G68010.1;AT1G68010.2	| Symbols: HPR, ATHPR1 | hydroxypyruvate reductase | chr1:25493418-25495720 FORWARD LENGTH=386	light	8	35.61	35.61	0.00014
Q20181207_06	m3	r1	42669	432.763	863.512	863.512	5061	2	nFSIGSLIKc	nFSIGSLIKc	nFSIGSLIKc	AT3G11964.1	AT3G11964.1	| Symbols: | RNA binding;RNA binding | chr3:3793957-3806626 REVERSE LENGTH=1896	light	9	41.15	41.15	0.00039
Q20181207_10	m3	r1	42264	432.764	863.513	863.512	5010	2	nFSIGSLIKc	nFSIGSLIKc	nFSIGSLIKc	AT3G11964.1	AT3G11964.1	| Symbols: | RNA binding;RNA binding | chr3:3793957-3806626 REVERSE LENGTH=1896	light	9	46.32	46.32	0.000255
Q20181207_03	m3	r1	6260	381.896	1142.67	1142.67	1163	3	nVIPAGSSSIGKKc	nVIPAGSSSIGKKc	nVIPAGSSSIGKKc	AT4G30800.1	AT4G30800.1	| Symbols: | Nucleic acid-binding, OB-fold-like protein | chr4:15001216-15002392 FORWARD LENGTH=159	light	14	18.8	18.8	0.001698
Q20181207_04	m3	r1	5782	381.897	1142.67	1142.67	1165	3	nVIPAGSSSIGKKc	nVIPAGSSSIGKKc	nVIPAGSSSIGKKc	AT4G30800.1	AT4G30800.1	| Symbols: | Nucleic acid-binding, OB-fold-like protein | chr4:15001216-15002392 FORWARD LENGTH=159	light	14	25.83	25.83	0.000441
Q20181207_06	m3	r1	5896	381.896	1142.67	1142.67	1157	3	nVIPAGSSSIGKKc	nVIPAGSSSIGKKc	nVIPAGSSSIGKKc	AT4G30800.1	AT4G30800.1	| Symbols: | Nucleic acid-binding, OB-fold-like protein | chr4:15001216-15002392 FORWARD LENGTH=159	light	14	14.29	14.29	0.002996
F9515_Media_alone_pFg_pDEX__Sample5	m2	f2	39930	1022.01	2042.01	2042	5112	2	nVC(57.021)PSHVLDFQPGDAFVVRc	nVCPSHVLDFQPGDAFVVRc	nVC(57.021)PSHVLDFQPGDAFVVRc	AT3G01500.1	AT3G01500.1;AT3G01500.2;AT3G01500.3	| Symbols: CA1, ATBCA1, SABP3, ATSABP3 | carbonic anhydrase 1 | chr3:194853-196716 REVERSE LENGTH=270	light	24	48.77	48.77	2.7e-05
F9515_Media_alone_pFg_pDEX__Sample5	m2	f2	40059	681.675	2042	2042	5126	3	nVC(57.021)PSHVLDFQPGDAFVVRc	nVCPSHVLDFQPGDAFVVRc	nVC(57.021)PSHVLDFQPGDAFVVRc	AT3G01500.1	AT3G01500.1;AT3G01500.2;AT3G01500.3	| Symbols: CA1, ATBCA1, SABP3, ATSABP3 | carbonic anhydrase 1 | chr3:194853-196716 REVERSE LENGTH=270	light	24	70.16	70.16	2.7e-05
F9515_Media_alone_pFg_pDEX__Sample5	m2	f2	40072	1022.01	2042.01	2042	5128	2	nVC(57.021)PSHVLDFQPGDAFVVRc	nVCPSHVLDFQPGDAFVVRc	nVC(57.021)PSHVLDFQPGDAFVVRc	AT3G01500.1	AT3G01500.1;AT3G01500.2;AT3G01500.3	| Symbols: CA1, ATBCA1, SABP3, ATSABP3 | carbonic anhydrase 1 | chr3:194853-196716 REVERSE LENGTH=270	light	24	48.89	48.89	2.7e-05
Q20181207_02	m3	r1	46505	681.677	2042.01	2042	5681	3	nVC(57.021)PSHVLDFQPGDAFVVRc	nVCPSHVLDFQPGDAFVVRc	nVC(57.021)PSHVLDFQPGDAFVVRc	AT3G01500.1	AT3G01500.1;AT3G01500.2;AT3G01500.3	| Symbols: CA1, ATBCA1, SABP3, ATSABP3 | carbonic anhydrase 1 | chr3:194853-196716 REVERSE LENGTH=270	light	24	11.08	11.08	0.007208
Q20181207_02	m3	r1	46644	1022.01	2042.01	2042	5696	2	nVC(57.021)PSHVLDFQPGDAFVVRc	nVCPSHVLDFQPGDAFVVRc	nVC(57.021)PSHVLDFQPGDAFVVRc	AT3G01500.1	AT3G01500.1;AT3G01500.2;AT3G01500.3	| Symbols: CA1, ATBCA1, SABP3, ATSABP3 | carbonic anhydrase 1 | chr3:194853-196716 REVERSE LENGTH=270	light	24	27.8	27.8	0.000667
Q20181207_02	m3	r1	46727	681.676	2042.01	2042	5706	3	nVC(57.021)PSHVLDFQPGDAFVVRc	nVCPSHVLDFQPGDAFVVRc	nVC(57.021)PSHVLDFQPGDAFVVRc	AT3G01500.1	AT3G01500.1;AT3G01500.2;AT3G01500.3	| Symbols: CA1, ATBCA1, SABP3, ATSABP3 | carbonic anhydrase 1 | chr3:194853-196716 REVERSE LENGTH=270	light	24	17.46	17.46	0.00092
Q20181207_03	m3	r1	47529	1022.01	2042	2042	5592	2	nVC(57.021)PSHVLDFQPGDAFVVRc	nVCPSHVLDFQPGDAFVVRc	nVC(57.021)PSHVLDFQPGDAFVVRc	AT3G01500.1	AT3G01500.1;AT3G01500.2;AT3G01500.3	| Symbols: CA1, ATBCA1, SABP3, ATSABP3 | carbonic anhydrase 1 | chr3:194853-196716 REVERSE LENGTH=270	light	24	58.78	58.78	2.7e-05
Q20181207_04	m3	r1	46658	681.676	2042.01	2042	5587	3	nVC(57.021)PSHVLDFQPGDAFVVRc	nVCPSHVLDFQPGDAFVVRc	nVC(57.021)PSHVLDFQPGDAFVVRc	AT3G01500.1	AT3G01500.1;AT3G01500.2;AT3G01500.3	| Symbols: CA1, ATBCA1, SABP3, ATSABP3 | carbonic anhydrase 1 | chr3:194853-196716 REVERSE LENGTH=270	light	24	49.3	49.3	2.7e-05
Q20181207_06	m3	r1	47455	681.676	2042.01	2042	5550	3	nVC(57.021)PSHVLDFQPGDAFVVRc	nVCPSHVLDFQPGDAFVVRc	nVC(57.021)PSHVLDFQPGDAFVVRc	AT3G01500.1	AT3G01500.1;AT3G01500.2;AT3G01500.3	| Symbols: CA1, ATBCA1, SABP3, ATSABP3 | carbonic anhydrase 1 | chr3:194853-196716 REVERSE LENGTH=270	light	24	14.1	14.1	0.001865
Q20181207_06	m3	r1	47571	1022.01	2042.01	2042	5562	2	nVC(57.021)PSHVLDFQPGDAFVVRc	nVCPSHVLDFQPGDAFVVRc	nVC(57.021)PSHVLDFQPGDAFVVRc	AT3G01500.1	AT3G01500.1;AT3G01500.2;AT3G01500.3	| Symbols: CA1, ATBCA1, SABP3, ATSABP3 | carbonic anhydrase 1 | chr3:194853-196716 REVERSE LENGTH=270	light	24	24.55	24.55	0.000511
Q20181207_06	m3	r1	47710	681.677	2042.01	2042	5576	3	nVC(57.021)PSHVLDFQPGDAFVVRc	nVCPSHVLDFQPGDAFVVRc	nVC(57.021)PSHVLDFQPGDAFVVRc	AT3G01500.1	AT3G01500.1;AT3G01500.2;AT3G01500.3	| Symbols: CA1, ATBCA1, SABP3, ATSABP3 | carbonic anhydrase 1 | chr3:194853-196716 REVERSE LENGTH=270	light	24	28.71	28.71	0.000222
Q20181207_07	m3	r1	47876	1022.01	2042.01	2042	5528	2	nVC(57.021)PSHVLDFQPGDAFVVRc	nVCPSHVLDFQPGDAFVVRc	nVC(57.021)PSHVLDFQPGDAFVVRc	AT3G01500.1	AT3G01500.1;AT3G01500.2;AT3G01500.3	| Symbols: CA1, ATBCA1, SABP3, ATSABP3 | carbonic anhydrase 1 | chr3:194853-196716 REVERSE LENGTH=270	light	24	49.21	49.21	2.7e-05
Q20181207_08	m3	r1	45356	681.676	2042.01	2042	5559	3	nVC(57.021)PSHVLDFQPGDAFVVRc	nVCPSHVLDFQPGDAFVVRc	nVC(57.021)PSHVLDFQPGDAFVVRc	AT3G01500.1	AT3G01500.1;AT3G01500.2;AT3G01500.3	| Symbols: CA1, ATBCA1, SABP3, ATSABP3 | carbonic anhydrase 1 | chr3:194853-196716 REVERSE LENGTH=270	light	24	47.37	47.37	2.7e-05
Q20181207_11	m3	r1	47384	681.677	2042.01	2042	5492	3	nVC(57.021)PSHVLDFQPGDAFVVRc	nVCPSHVLDFQPGDAFVVRc	nVC(57.021)PSHVLDFQPGDAFVVRc	AT3G01500.1	AT3G01500.1;AT3G01500.2;AT3G01500.3	| Symbols: CA1, ATBCA1, SABP3, ATSABP3 | carbonic anhydrase 1 | chr3:194853-196716 REVERSE LENGTH=270	light	24	45.48	45.48	2.7e-05
Q20181207_11	m3	r1	47401	1022.01	2042.01	2042	5494	2	nVC(57.021)PSHVLDFQPGDAFVVRc	nVCPSHVLDFQPGDAFVVRc	nVC(57.021)PSHVLDFQPGDAFVVRc	AT3G01500.1	AT3G01500.1;AT3G01500.2;AT3G01500.3	| Symbols: CA1, ATBCA1, SABP3, ATSABP3 | carbonic anhydrase 1 | chr3:194853-196716 REVERSE LENGTH=270	light	24	46.32	46.32	2.7e-05
Q20181207_02	m3	r1	24398	679.349	1356.68	1356.68	3345	2	nMQADNTLPLAQRc	nMQADNTLPLAQRc	nMQADNTLPLAQRc	AT5G19760.1	AT5G19760.1	| Symbols: | Mitochondrial substrate carrier family protein | chr5:6679591-6681845 REVERSE LENGTH=298	light	18	20.63	20.63	0.001049
Q20181207_04	m3	r1	25060	679.349	1356.68	1356.68	3296	2	nMQADNTLPLAQRc	nMQADNTLPLAQRc	nMQADNTLPLAQRc	AT5G19760.1	AT5G19760.1	| Symbols: | Mitochondrial substrate carrier family protein | chr5:6679591-6681845 REVERSE LENGTH=298	light	18	41.01	41.01	0.000244
Q20181207_06	m3	r1	25272	679.349	1356.68	1356.68	3265	2	nMQADNTLPLAQRc	nMQADNTLPLAQRc	nMQADNTLPLAQRc	AT5G19760.1	AT5G19760.1	| Symbols: | Mitochondrial substrate carrier family protein | chr5:6679591-6681845 REVERSE LENGTH=298	light	18	32.07	32.07	0.001216
Q20181207_07	m3	r1	26136	679.348	1356.68	1356.68	3274	2	nMQADNTLPLAQRc	nMQADNTLPLAQRc	nMQADNTLPLAQRc	AT5G19760.1	AT5G19760.1	| Symbols: | Mitochondrial substrate carrier family protein | chr5:6679591-6681845 REVERSE LENGTH=298	light	18	62.59	62.59	2.7e-05
Q20181207_10	m3	r1	25426	679.35	1356.69	1356.68	3288	2	nMQADNTLPLAQRc	nMQADNTLPLAQRc	nMQADNTLPLAQRc	AT5G19760.1	AT5G19760.1	| Symbols: | Mitochondrial substrate carrier family protein | chr5:6679591-6681845 REVERSE LENGTH=298	light	18	28.34	28.34	0.002324
Q20181207_11	m3	r1	25644	679.35	1356.69	1356.68	3247	2	nMQADNTLPLAQRc	nMQADNTLPLAQRc	nMQADNTLPLAQRc	AT5G19760.1	AT5G19760.1	| Symbols: | Mitochondrial substrate carrier family protein | chr5:6679591-6681845 REVERSE LENGTH=298	light	18	21.55	21.55	0.001059
Q20181207_03	m3	r1	64884	806.403	2416.19	2416.18	7336	3	nLGMMSFFEEDGTVVPVTVVGFRc	nLGMMSFFEEDGTVVPVTVVGFRc	nLGMMSFFEEDGTVVPVTVVGFRc	AT2G43030.1	AT2G43030.1	| Symbols: | Ribosomal protein L3 family protein | chr2:17894898-17895713 FORWARD LENGTH=271	light	25	27.46	27.46	0.00038
Q20181207_06	m3	r1	65301	806.403	2416.19	2416.18	7340	3	nLGMMSFFEEDGTVVPVTVVGFRc	nLGMMSFFEEDGTVVPVTVVGFRc	nLGMMSFFEEDGTVVPVTVVGFRc	AT2G43030.1	AT2G43030.1	| Symbols: | Ribosomal protein L3 family protein | chr2:17894898-17895713 FORWARD LENGTH=271	light	25	43.07	43.07	2.7e-05
Q20181207_07	m3	r1	65915	806.403	2416.19	2416.18	7343	3	nLGMMSFFEEDGTVVPVTVVGFRc	nLGMMSFFEEDGTVVPVTVVGFRc	nLGMMSFFEEDGTVVPVTVVGFRc	AT2G43030.1	AT2G43030.1	| Symbols: | Ribosomal protein L3 family protein | chr2:17894898-17895713 FORWARD LENGTH=271	light	25	59.7	59.7	2.7e-05
Q20181207_11	m3	r1	65498	806.404	2416.19	2416.18	7315	3	nLGMMSFFEEDGTVVPVTVVGFRc	nLGMMSFFEEDGTVVPVTVVGFRc	nLGMMSFFEEDGTVVPVTVVGFRc	AT2G43030.1	AT2G43030.1	| Symbols: | Ribosomal protein L3 family protein | chr2:17894898-17895713 FORWARD LENGTH=271	light	25	31.16	31.16	0.000236
F9515_Media_alone_pFg_pDEX__Sample5	m2	f2	18142	457.243	912.472	912.471	2643	2	nTYLPTYRc	nTYLPTYRc	nTYLPTYRc	AT1G74470.1	AT1G74470.1	| Symbols: | Pyridine nucleotide-disulphide oxidoreductase family protein | chr1:27991248-27992845 FORWARD LENGTH=467	light	10	15.82	15.82	0.003186
F9515_Media_alone_pFg_pDEX__Sample5	m2	f2	18274	457.242	912.47	912.471	2661	2	nTYLPTYRc	nTYLPTYRc	nTYLPTYRc	AT1G74470.1	AT1G74470.1	| Symbols: | Pyridine nucleotide-disulphide oxidoreductase family protein | chr1:27991248-27992845 FORWARD LENGTH=467	light	10	18.84	18.84	0.001775
F9515_Media_alone_pFg_pDEX__Sample5	m2	f2	18398	457.241	912.468	912.471	2677	2	nTYLPTYRc	nTYLPTYRc	nTYLPTYRc	AT1G74470.1	AT1G74470.1	| Symbols: | Pyridine nucleotide-disulphide oxidoreductase family protein | chr1:27991248-27992845 FORWARD LENGTH=467	light	10	14.89	14.89	0.006887
Q20181207_02	m3	r1	21342	457.242	912.469	912.471	3011	2	nTYLPTYRc	nTYLPTYRc	nTYLPTYRc	AT1G74470.1	AT1G74470.1	| Symbols: | Pyridine nucleotide-disulphide oxidoreductase family protein | chr1:27991248-27992845 FORWARD LENGTH=467	light	10	25.53	25.53	0.002069
Q20181207_06	m3	r1	21923	457.243	912.471	912.471	2909	2	nTYLPTYRc	nTYLPTYRc	nTYLPTYRc	AT1G74470.1	AT1G74470.1	| Symbols: | Pyridine nucleotide-disulphide oxidoreductase family protein | chr1:27991248-27992845 FORWARD LENGTH=467	light	10	31.23	31.23	0.00039
Q20181207_07	m3	r1	22618	457.242	912.47	912.471	2907	2	nTYLPTYRc	nTYLPTYRc	nTYLPTYRc	AT1G74470.1	AT1G74470.1	| Symbols: | Pyridine nucleotide-disulphide oxidoreductase family protein | chr1:27991248-27992845 FORWARD LENGTH=467	light	10	30.5	30.5	0.000607
Q20181207_10	m3	r1	22133	457.243	912.471	912.471	2946	2	nTYLPTYRc	nTYLPTYRc	nTYLPTYRc	AT1G74470.1	AT1G74470.1	| Symbols: | Pyridine nucleotide-disulphide oxidoreductase family protein | chr1:27991248-27992845 FORWARD LENGTH=467	light	10	34.27	34.27	0.000207
Q20181207_11	m3	r1	22087	457.243	912.472	912.471	2883	2	nTYLPTYRc	nTYLPTYRc	nTYLPTYRc	AT1G74470.1	AT1G74470.1	| Symbols: | Pyridine nucleotide-disulphide oxidoreductase family protein | chr1:27991248-27992845 FORWARD LENGTH=467	light	10	32.56	32.56	0.000269
Q20181207_04	m3	r1	38409	648.337	1294.66	1294.66	4716	2	nFVVLEDTPYGRc	nFVVLEDTPYGRc	nFVVLEDTPYGRc	AT4G24930.1	AT4G24930.1	| Symbols: | thylakoid lumenal 17.9 kDa protein, chloroplast | chr4:12821496-12822389 REVERSE LENGTH=225	light	14	25.63	25.63	0.000643
Q20181207_08	m3	r1	37095	648.336	1294.66	1294.66	4692	2	nFVVLEDTPYGRc	nFVVLEDTPYGRc	nFVVLEDTPYGRc	AT4G24930.1	AT4G24930.1	| Symbols: | thylakoid lumenal 17.9 kDa protein, chloroplast | chr4:12821496-12822389 REVERSE LENGTH=225	light	14	16.64	16.64	0.002514
Q20181207_06	m3	r1	58874	707.67	2119.99	2119.99	6711	3	nNIC(57.021)GVDSMVSTVAATVSTTAHc	nNICGVDSMVSTVAATVSTTAHc	nNIC(57.021)GVDSMVSTVAATVSTTAHc	AT4G39090.1	AT4G39090.1	| Symbols: RD19, RD19A | Papain family cysteine protease | chr4:18215826-18217326 REVERSE LENGTH=368	light	24	49.06	49.06	2.7e-05
Q20181207_10	m3	r1	58648	707.671	2119.99	2119.99	6703	3	nNIC(57.021)GVDSMVSTVAATVSTTAHc	nNICGVDSMVSTVAATVSTTAHc	nNIC(57.021)GVDSMVSTVAATVSTTAHc	AT4G39090.1	AT4G39090.1	| Symbols: RD19, RD19A | Papain family cysteine protease | chr4:18215826-18217326 REVERSE LENGTH=368	light	24	13.06	13.06	0.00291
Q20181207_02	m3	r1	59215	826.424	1650.83	1650.83	6984	2	nQFIDIGDILGASGSMKc	nQFIDIGDILGASGSMKc	nQFIDIGDILGASGSMKc	AT3G13490.1	AT3G13490.1	| Symbols: OVA5, ATKRS-2 | Lysyl-tRNA synthetase, class II | chr3:4395984-4399302 REVERSE LENGTH=602	light	18	26.78	26.78	0.000511
Q20181207_06	m3	r1	61295	826.425	1650.83	1650.83	6946	2	nQFIDIGDILGASGSMKc	nQFIDIGDILGASGSMKc	nQFIDIGDILGASGSMKc	AT3G13490.1	AT3G13490.1	| Symbols: OVA5, ATKRS-2 | Lysyl-tRNA synthetase, class II | chr3:4395984-4399302 REVERSE LENGTH=602	light	18	29.68	29.68	0.00038
Q20181207_10	m3	r1	61138	826.424	1650.83	1650.83	6944	2	nQFIDIGDILGASGSMKc	nQFIDIGDILGASGSMKc	nQFIDIGDILGASGSMKc	AT3G13490.1	AT3G13490.1	| Symbols: OVA5, ATKRS-2 | Lysyl-tRNA synthetase, class II | chr3:4395984-4399302 REVERSE LENGTH=602	light	18	12.47	12.47	0.009748
F9515_Media_alone_pFg_pDEX__Sample5	m2	f2	4338	651.325	1300.63	1300.64	814	2	nIASDTNTHVSTRc	nIASDTNTHVSTRc	nIASDTNTHVSTRc	AT3G24550.1	AT3G24550.1	| Symbols: ATPERK1, PERK1 | proline extensin-like receptor kinase 1 | chr3:8960411-8963303 FORWARD LENGTH=652	light	18	72.27	72.27	2.7e-05
F9515_Media_alone_pFg_pDEX__Sample5	m2	f2	4408	434.552	1300.64	1300.64	824	3	nIASDTNTHVSTRc	nIASDTNTHVSTRc	nIASDTNTHVSTRc	AT3G24550.1	AT3G24550.1	| Symbols: ATPERK1, PERK1 | proline extensin-like receptor kinase 1 | chr3:8960411-8963303 FORWARD LENGTH=652	light	18	42.51	42.51	2.7e-05
Q20181207_06	m3	r1	3172	434.553	1300.64	1300.64	827	3	nIASDTNTHVSTRc	nIASDTNTHVSTRc	nIASDTNTHVSTRc	AT3G24550.1	AT3G24550.1	| Symbols: ATPERK1, PERK1 | proline extensin-like receptor kinase 1 | chr3:8960411-8963303 FORWARD LENGTH=652	light	18	15.13	15.13	0.000909
Q20181207_03	m3	r1	30464	524.264	2093.03	2093.03	3822	4	nQDYKDDATREEAVELALKc	nQDYKDDATREEAVELALKc	nQDYKDDATREEAVELALKc	AT3G22110.1	AT3G22110.1	| Symbols: PAC1 | 20S proteasome alpha subunit C1 | chr3:7792819-7793571 REVERSE LENGTH=250	light	24	25.1	25.1	0.00039
Q20181207_07	m3	r1	31001	524.264	2093.03	2093.03	3783	4	nQDYKDDATREEAVELALKc	nQDYKDDATREEAVELALKc	nQDYKDDATREEAVELALKc	AT3G22110.1	AT3G22110.1	| Symbols: PAC1 | 20S proteasome alpha subunit C1 | chr3:7792819-7793571 REVERSE LENGTH=250	light	24	22.79	22.79	0.00183
Q20181207_10	m3	r1	30568	524.265	2093.03	2093.03	3821	4	nQDYKDDATREEAVELALKc	nQDYKDDATREEAVELALKc	nQDYKDDATREEAVELALKc	AT3G22110.1	AT3G22110.1	| Symbols: PAC1 | 20S proteasome alpha subunit C1 | chr3:7792819-7793571 REVERSE LENGTH=250	light	24	17.24	17.24	0.003196
Q20181207_11	m3	r1	30611	524.264	2093.03	2093.03	3766	4	nQDYKDDATREEAVELALKc	nQDYKDDATREEAVELALKc	nQDYKDDATREEAVELALKc	AT3G22110.1	AT3G22110.1	| Symbols: PAC1 | 20S proteasome alpha subunit C1 | chr3:7792819-7793571 REVERSE LENGTH=250	light	24	16.07	16.07	0.003186
F9515_Media_alone_pFg_pDEX__Sample5	m2	f2	17471	778.894	1555.77	1555.77	2559	2	nALSTSKPDPVVEDQAc	nALSTSKPDPVVEDQAc	nALSTSKPDPVVEDQAc	AT2G41840.1	AT2G41840.1	| Symbols: | Ribosomal protein S5 family protein | chr2:17460016-17461398 REVERSE LENGTH=285	light	17	16.19	16.19	0.002183
F9515_Media_alone_pFg_pDEX__Sample5	m2	f2	17600	778.895	1555.78	1555.77	2575	2	nALSTSKPDPVVEDQAc	nALSTSKPDPVVEDQAc	nALSTSKPDPVVEDQAc	AT2G41840.1	AT2G41840.1	| Symbols: | Ribosomal protein S5 family protein | chr2:17460016-17461398 REVERSE LENGTH=285	light	17	21.51	21.51	0.000741
Q20181207_02	m3	r1	19331	778.896	1555.78	1555.77	2790	2	nALSTSKPDPVVEDQAc	nALSTSKPDPVVEDQAc	nALSTSKPDPVVEDQAc	AT2G41840.1	AT2G41840.1	| Symbols: | Ribosomal protein S5 family protein | chr2:17460016-17461398 REVERSE LENGTH=285	light	17	14.07	14.07	0.007553
Q20181207_03	m3	r1	20194	778.896	1555.78	1555.77	2739	2	nALSTSKPDPVVEDQAc	nALSTSKPDPVVEDQAc	nALSTSKPDPVVEDQAc	AT2G41840.1	AT2G41840.1	| Symbols: | Ribosomal protein S5 family protein | chr2:17460016-17461398 REVERSE LENGTH=285	light	17	15.85	15.85	0.005406
Q20181207_06	m3	r1	20128	778.895	1555.78	1555.77	2727	2	nALSTSKPDPVVEDQAc	nALSTSKPDPVVEDQAc	nALSTSKPDPVVEDQAc	AT2G41840.1	AT2G41840.1	| Symbols: | Ribosomal protein S5 family protein | chr2:17460016-17461398 REVERSE LENGTH=285	light	17	19.87	19.87	0.001251
Q20181207_07	m3	r1	20918	778.896	1555.78	1555.77	2727	2	nALSTSKPDPVVEDQAc	nALSTSKPDPVVEDQAc	nALSTSKPDPVVEDQAc	AT2G41840.1	AT2G41840.1	| Symbols: | Ribosomal protein S5 family protein | chr2:17460016-17461398 REVERSE LENGTH=285	light	17	18.29	18.29	0.002432
Q20181207_08	m3	r1	19009	778.896	1555.78	1555.77	2735	2	nALSTSKPDPVVEDQAc	nALSTSKPDPVVEDQAc	nALSTSKPDPVVEDQAc	AT2G41840.1	AT2G41840.1	| Symbols: | Ribosomal protein S5 family protein | chr2:17460016-17461398 REVERSE LENGTH=285	light	17	16.17	16.17	0.003631
Q20181207_10	m3	r1	20355	778.896	1555.78	1555.77	2759	2	nALSTSKPDPVVEDQAc	nALSTSKPDPVVEDQAc	nALSTSKPDPVVEDQAc	AT2G41840.1	AT2G41840.1	| Symbols: | Ribosomal protein S5 family protein | chr2:17460016-17461398 REVERSE LENGTH=285	light	17	28.27	28.27	0.000402
Q20181207_11	m3	r1	20479	778.896	1555.78	1555.77	2710	2	nALSTSKPDPVVEDQAc	nALSTSKPDPVVEDQAc	nALSTSKPDPVVEDQAc	AT2G41840.1	AT2G41840.1	| Symbols: | Ribosomal protein S5 family protein | chr2:17460016-17461398 REVERSE LENGTH=285	light	17	44.21	44.21	2.7e-05
Q20181207_02	m3	r1	42658	595.333	1188.65	1188.65	5273	2	nTAAFALPTLERc	nTAAFALPTLERc	nTAAFALPTLERc	AT4G16630.1	AT4G16630.1	| Symbols: | DEA(D/H)-box RNA helicase family protein | chr4:9362176-9366449 REVERSE LENGTH=789	light	14	30.41	30.41	0.000368
Q20181207_03	m3	r1	43751	595.333	1188.65	1188.65	5203	2	nTAAFALPTLERc	nTAAFALPTLERc	nTAAFALPTLERc	AT4G16630.1	AT4G16630.1	| Symbols: | DEA(D/H)-box RNA helicase family protein | chr4:9362176-9366449 REVERSE LENGTH=789	light	14	40.03	40.03	0.00014
Q20181207_04	m3	r1	42971	595.334	1188.65	1188.65	5197	2	nTAAFALPTLERc	nTAAFALPTLERc	nTAAFALPTLERc	AT4G16630.1	AT4G16630.1	| Symbols: | DEA(D/H)-box RNA helicase family protein | chr4:9362176-9366449 REVERSE LENGTH=789	light	14	32.23	32.23	0.000452
Q20181207_06	m3	r1	43595	595.333	1188.65	1188.65	5153	2	nTAAFALPTLERc	nTAAFALPTLERc	nTAAFALPTLERc	AT4G16630.1	AT4G16630.1	| Symbols: | DEA(D/H)-box RNA helicase family protein | chr4:9362176-9366449 REVERSE LENGTH=789	light	14	38.77	38.77	0.00014
Q20181207_07	m3	r1	44223	595.333	1188.65	1188.65	5149	2	nTAAFALPTLERc	nTAAFALPTLERc	nTAAFALPTLERc	AT4G16630.1	AT4G16630.1	| Symbols: | DEA(D/H)-box RNA helicase family protein | chr4:9362176-9366449 REVERSE LENGTH=789	light	14	39.58	39.58	6.6e-05
Q20181207_10	m3	r1	42727	595.334	1188.65	1188.65	5054	2	nTAAFALPTLERc	nTAAFALPTLERc	nTAAFALPTLERc	AT4G16630.1	AT4G16630.1	| Symbols: | DEA(D/H)-box RNA helicase family protein | chr4:9362176-9366449 REVERSE LENGTH=789	light	14	37.46	37.46	0.000173
Q20181207_11	m3	r1	43791	595.334	1188.65	1188.65	5122	2	nTAAFALPTLERc	nTAAFALPTLERc	nTAAFALPTLERc	AT4G16630.1	AT4G16630.1	| Symbols: | DEA(D/H)-box RNA helicase family protein | chr4:9362176-9366449 REVERSE LENGTH=789	light	14	36.53	36.53	0.000255
F9515_Media_alone_pFg_pDEX__Sample5	m2	f2	48150	926.988	1851.96	1851.96	6062	2	nLAMQEFMILPVGAASFKc	nLAMQEFMILPVGAASFKc	nLAMQEFMILPVGAASFKc	AT2G36530.1	AT2G36530.1	| Symbols: LOS2, ENO2 | Enolase | chr2:15321081-15323786 REVERSE LENGTH=444	light	19	75.11	75.11	2.7e-05
Q20181207_02	m3	r1	60336	926.989	1851.96	1851.96	7094	2	nLAMQEFMILPVGAASFKc	nLAMQEFMILPVGAASFKc	nLAMQEFMILPVGAASFKc	AT2G36530.1	AT2G36530.1	| Symbols: LOS2, ENO2 | Enolase | chr2:15321081-15323786 REVERSE LENGTH=444	light	19	64.75	64.75	2.7e-05
Q20181207_03	m3	r1	62430	926.989	1851.96	1851.96	7091	2	nLAMQEFMILPVGAASFKc	nLAMQEFMILPVGAASFKc	nLAMQEFMILPVGAASFKc	AT2G36530.1	AT2G36530.1	| Symbols: LOS2, ENO2 | Enolase | chr2:15321081-15323786 REVERSE LENGTH=444	light	19	52.04	52.04	2.7e-05
Q20181207_03	m3	r1	62433	618.329	1851.97	1851.96	7092	3	nLAMQEFMILPVGAASFKc	nLAMQEFMILPVGAASFKc	nLAMQEFMILPVGAASFKc	AT2G36530.1	AT2G36530.1	| Symbols: LOS2, ENO2 | Enolase | chr2:15321081-15323786 REVERSE LENGTH=444	light	19	14.96	14.96	0.002357
Q20181207_06	m3	r1	62659	926.99	1851.97	1851.96	7079	2	nLAMQEFMILPVGAASFKc	nLAMQEFMILPVGAASFKc	nLAMQEFMILPVGAASFKc	AT2G36530.1	AT2G36530.1	| Symbols: LOS2, ENO2 | Enolase | chr2:15321081-15323786 REVERSE LENGTH=444	light	19	73.78	73.78	2.7e-05
Q20181207_06	m3	r1	62678	618.329	1851.96	1851.96	7081	3	nLAMQEFMILPVGAASFKc	nLAMQEFMILPVGAASFKc	nLAMQEFMILPVGAASFKc	AT2G36530.1	AT2G36530.1	| Symbols: LOS2, ENO2 | Enolase | chr2:15321081-15323786 REVERSE LENGTH=444	light	19	39.79	39.79	2.7e-05
Q20181207_07	m3	r1	63166	926.992	1851.97	1851.96	7071	2	nLAMQEFMILPVGAASFKc	nLAMQEFMILPVGAASFKc	nLAMQEFMILPVGAASFKc	AT2G36530.1	AT2G36530.1	| Symbols: LOS2, ENO2 | Enolase | chr2:15321081-15323786 REVERSE LENGTH=444	light	19	40.7	40.7	6.6e-05
Q20181207_07	m3	r1	63182	618.329	1851.97	1851.96	7072	3	nLAMQEFMILPVGAASFKc	nLAMQEFMILPVGAASFKc	nLAMQEFMILPVGAASFKc	AT2G36530.1	AT2G36530.1	| Symbols: LOS2, ENO2 | Enolase | chr2:15321081-15323786 REVERSE LENGTH=444	light	19	16.7	16.7	0.00131
Q20181207_10	m3	r1	62423	926.992	1851.97	1851.96	7070	2	nLAMQEFMILPVGAASFKc	nLAMQEFMILPVGAASFKc	nLAMQEFMILPVGAASFKc	AT2G36530.1	AT2G36530.1	| Symbols: LOS2, ENO2 | Enolase | chr2:15321081-15323786 REVERSE LENGTH=444	light	19	42.65	42.65	4.7e-05
Q20181207_10	m3	r1	62427	618.33	1851.97	1851.96	7071	3	nLAMQEFMILPVGAASFKc	nLAMQEFMILPVGAASFKc	nLAMQEFMILPVGAASFKc	AT2G36530.1	AT2G36530.1	| Symbols: LOS2, ENO2 | Enolase | chr2:15321081-15323786 REVERSE LENGTH=444	light	19	28.04	28.04	0.000298
Q20181207_11	m3	r1	62898	926.993	1851.97	1851.96	7058	2	nLAMQEFMILPVGAASFKc	nLAMQEFMILPVGAASFKc	nLAMQEFMILPVGAASFKc	AT2G36530.1	AT2G36530.1	| Symbols: LOS2, ENO2 | Enolase | chr2:15321081-15323786 REVERSE LENGTH=444	light	19	58.28	58.28	2.7e-05
Q20181207_11	m3	r1	62903	618.33	1851.97	1851.96	7059	3	nLAMQEFMILPVGAASFKc	nLAMQEFMILPVGAASFKc	nLAMQEFMILPVGAASFKc	AT2G36530.1	AT2G36530.1	| Symbols: LOS2, ENO2 | Enolase | chr2:15321081-15323786 REVERSE LENGTH=444	light	19	20.52	20.52	0.001002
Q20181207_03	m3	r1	60783	1154.3	4613.16	4613.15	6929	4	nTGAQAIHPGYGFLSESSDFAQLC(57.021)EDSGLTFIGPPASAIRDMGDKc	nTGAQAIHPGYGFLSESSDFAQLCEDSGLTFIGPPASAIRDMGDKc	nTGAQAIHPGYGFLSESSDFAQLC(57.021)EDSGLTFIGPPASAIRDMGDKc	AT1G03090.2	AT1G03090.1;AT1G03090.2	| Symbols: MCCA | methylcrotonyl-CoA carboxylase alpha chain, mitochondrial / 3-methylcrotonyl-CoA carboxylase 1 (MCCA) | chr1:739715-743819 FORWARD LENGTH=734	light	52	90.04	90.04	2.7e-05
Q20181207_07	m3	r1	61464	1154.3	4613.17	4613.15	6903	4	nTGAQAIHPGYGFLSESSDFAQLC(57.021)EDSGLTFIGPPASAIRDMGDKc	nTGAQAIHPGYGFLSESSDFAQLCEDSGLTFIGPPASAIRDMGDKc	nTGAQAIHPGYGFLSESSDFAQLC(57.021)EDSGLTFIGPPASAIRDMGDKc	AT1G03090.2	AT1G03090.1;AT1G03090.2	| Symbols: MCCA | methylcrotonyl-CoA carboxylase alpha chain, mitochondrial / 3-methylcrotonyl-CoA carboxylase 1 (MCCA) | chr1:739715-743819 FORWARD LENGTH=734	light	52	81.79	81.79	2.7e-05
Q20181207_07	m3	r1	61466	923.64	4613.16	4613.15	6904	5	nTGAQAIHPGYGFLSESSDFAQLC(57.021)EDSGLTFIGPPASAIRDMGDKc	nTGAQAIHPGYGFLSESSDFAQLCEDSGLTFIGPPASAIRDMGDKc	nTGAQAIHPGYGFLSESSDFAQLC(57.021)EDSGLTFIGPPASAIRDMGDKc	AT1G03090.2	AT1G03090.1;AT1G03090.2	| Symbols: MCCA | methylcrotonyl-CoA carboxylase alpha chain, mitochondrial / 3-methylcrotonyl-CoA carboxylase 1 (MCCA) | chr1:739715-743819 FORWARD LENGTH=734	light	52	40.78	40.78	4.7e-05
Q20181207_11	m3	r1	61159	1154.3	4613.17	4613.15	6888	4	nTGAQAIHPGYGFLSESSDFAQLC(57.021)EDSGLTFIGPPASAIRDMGDKc	nTGAQAIHPGYGFLSESSDFAQLCEDSGLTFIGPPASAIRDMGDKc	nTGAQAIHPGYGFLSESSDFAQLC(57.021)EDSGLTFIGPPASAIRDMGDKc	AT1G03090.2	AT1G03090.1;AT1G03090.2	| Symbols: MCCA | methylcrotonyl-CoA carboxylase alpha chain, mitochondrial / 3-methylcrotonyl-CoA carboxylase 1 (MCCA) | chr1:739715-743819 FORWARD LENGTH=734	light	52	37.48	37.48	0.00014
Q20181207_11	m3	r1	61226	1538.73	4613.16	4613.15	6895	3	nTGAQAIHPGYGFLSESSDFAQLC(57.021)EDSGLTFIGPPASAIRDMGDKc	nTGAQAIHPGYGFLSESSDFAQLCEDSGLTFIGPPASAIRDMGDKc	nTGAQAIHPGYGFLSESSDFAQLC(57.021)EDSGLTFIGPPASAIRDMGDKc	AT1G03090.2	AT1G03090.1;AT1G03090.2	| Symbols: MCCA | methylcrotonyl-CoA carboxylase alpha chain, mitochondrial / 3-methylcrotonyl-CoA carboxylase 1 (MCCA) | chr1:739715-743819 FORWARD LENGTH=734	light	52	70.13	70.13	2.7e-05
F9515_Media_alone_pFg_pDEX__Sample5	m2	f2	21887	473.773	945.531	945.532	3103	2	nVGALSIVC(57.021)Kc	nVGALSIVCKc	nVGALSIVC(57.021)Kc	AT5G11520.1	AT5G11520.1;AT5G19550.1	| Symbols: ASP3, YLS4 | aspartate aminotransferase 3 | chr5:3685257-3687721 REVERSE LENGTH=449	light	10	40.03	40.03	6.6e-05
F9515_Media_alone_pFg_pDEX__Sample5	m2	f2	22027	473.773	945.531	945.532	3119	2	nVGALSIVC(57.021)Kc	nVGALSIVCKc	nVGALSIVC(57.021)Kc	AT5G11520.1	AT5G11520.1;AT5G19550.1	| Symbols: ASP3, YLS4 | aspartate aminotransferase 3 | chr5:3685257-3687721 REVERSE LENGTH=449	light	10	58.98	58.98	2.7e-05
Q20181207_02	m3	r1	24329	473.774	945.533	945.532	3337	2	nVGALSIVC(57.021)Kc	nVGALSIVCKc	nVGALSIVC(57.021)Kc	AT5G11520.1	AT5G11520.1;AT5G19550.1	| Symbols: ASP3, YLS4 | aspartate aminotransferase 3 | chr5:3685257-3687721 REVERSE LENGTH=449	light	10	65.07	65.07	2.7e-05
Q20181207_03	m3	r1	25267	473.774	945.533	945.532	3275	2	nVGALSIVC(57.021)Kc	nVGALSIVCKc	nVGALSIVC(57.021)Kc	AT5G11520.1	AT5G11520.1;AT5G19550.1	| Symbols: ASP3, YLS4 | aspartate aminotransferase 3 | chr5:3685257-3687721 REVERSE LENGTH=449	light	10	66.24	66.24	2.7e-05
Q20181207_04	m3	r1	24804	473.774	945.533	945.532	3268	2	nVGALSIVC(57.021)Kc	nVGALSIVCKc	nVGALSIVC(57.021)Kc	AT5G11520.1	AT5G11520.1;AT5G19550.1	| Symbols: ASP3, YLS4 | aspartate aminotransferase 3 | chr5:3685257-3687721 REVERSE LENGTH=449	light	10	60.46	60.46	2.7e-05
Q20181207_06	m3	r1	25003	473.774	945.533	945.532	3238	2	nVGALSIVC(57.021)Kc	nVGALSIVCKc	nVGALSIVC(57.021)Kc	AT5G11520.1	AT5G11520.1;AT5G19550.1	| Symbols: ASP3, YLS4 | aspartate aminotransferase 3 | chr5:3685257-3687721 REVERSE LENGTH=449	light	10	63.78	63.78	2.7e-05
Q20181207_07	m3	r1	25723	473.774	945.533	945.532	3233	2	nVGALSIVC(57.021)Kc	nVGALSIVCKc	nVGALSIVC(57.021)Kc	AT5G11520.1	AT5G11520.1;AT5G19550.1	| Symbols: ASP3, YLS4 | aspartate aminotransferase 3 | chr5:3685257-3687721 REVERSE LENGTH=449	light	10	65.99	65.99	2.7e-05
Q20181207_08	m3	r1	23608	473.773	945.532	945.532	3242	2	nVGALSIVC(57.021)Kc	nVGALSIVCKc	nVGALSIVC(57.021)Kc	AT5G11520.1	AT5G11520.1;AT5G19550.1	| Symbols: ASP3, YLS4 | aspartate aminotransferase 3 | chr5:3685257-3687721 REVERSE LENGTH=449	light	10	57.15	57.15	2.7e-05
Q20181207_10	m3	r1	25104	473.774	945.533	945.532	3255	2	nVGALSIVC(57.021)Kc	nVGALSIVCKc	nVGALSIVC(57.021)Kc	AT5G11520.1	AT5G11520.1;AT5G19550.1	| Symbols: ASP3, YLS4 | aspartate aminotransferase 3 | chr5:3685257-3687721 REVERSE LENGTH=449	light	10	65.36	65.36	2.7e-05
Q20181207_11	m3	r1	25211	473.774	945.534	945.532	3204	2	nVGALSIVC(57.021)Kc	nVGALSIVCKc	nVGALSIVC(57.021)Kc	AT5G11520.1	AT5G11520.1;AT5G19550.1	| Symbols: ASP3, YLS4 | aspartate aminotransferase 3 | chr5:3685257-3687721 REVERSE LENGTH=449	light	10	66.14	66.14	2.7e-05
Q20181207_02	m3	r1	40497	785.41	1568.81	1568.8	5039	2	nNTVPGDVSAMVPGGIRc	nNTVPGDVSAMVPGGIRc	nNTVPGDVSAMVPGGIRc	AT4G37930.1	AT4G37930.1;AT5G26780.1;AT5G26780.2;AT5G26780.3	| Symbols: SHM1, STM, SHMT1 | serine transhydroxymethyltransferase 1 | chr4:17831891-17834742 REVERSE LENGTH=517	light	20	66.33	66.33	2.7e-05
Q20181207_02	m3	r1	40734	785.408	1568.8	1568.8	5064	2	nNTVPGDVSAMVPGGIRc	nNTVPGDVSAMVPGGIRc	nNTVPGDVSAMVPGGIRc	AT4G37930.1	AT4G37930.1;AT5G26780.1;AT5G26780.2;AT5G26780.3	| Symbols: SHM1, STM, SHMT1 | serine transhydroxymethyltransferase 1 | chr4:17831891-17834742 REVERSE LENGTH=517	light	20	58.2	58.2	2.7e-05
Q20181207_03	m3	r1	41972	785.407	1568.8	1568.8	5024	2	nNTVPGDVSAMVPGGIRc	nNTVPGDVSAMVPGGIRc	nNTVPGDVSAMVPGGIRc	AT4G37930.1	AT4G37930.1;AT5G26780.1;AT5G26780.2;AT5G26780.3	| Symbols: SHM1, STM, SHMT1 | serine transhydroxymethyltransferase 1 | chr4:17831891-17834742 REVERSE LENGTH=517	light	20	28.55	28.55	0.000236
Q20181207_04	m3	r1	41315	523.941	1568.8	1568.8	5022	3	nNTVPGDVSAMVPGGIRc	nNTVPGDVSAMVPGGIRc	nNTVPGDVSAMVPGGIRc	AT4G37930.1	AT4G37930.1;AT5G26780.1;AT5G26780.2;AT5G26780.3	| Symbols: SHM1, STM, SHMT1 | serine transhydroxymethyltransferase 1 | chr4:17831891-17834742 REVERSE LENGTH=517	light	20	29.87	29.87	0.000207
Q20181207_06	m3	r1	42052	523.941	1568.8	1568.8	4997	3	nNTVPGDVSAMVPGGIRc	nNTVPGDVSAMVPGGIRc	nNTVPGDVSAMVPGGIRc	AT4G37930.1	AT4G37930.1;AT5G26780.1;AT5G26780.2;AT5G26780.3	| Symbols: SHM1, STM, SHMT1 | serine transhydroxymethyltransferase 1 | chr4:17831891-17834742 REVERSE LENGTH=517	light	20	43.18	43.18	2.7e-05
Q20181207_06	m3	r1	42158	785.407	1568.8	1568.8	5008	2	nNTVPGDVSAMVPGGIRc	nNTVPGDVSAMVPGGIRc	nNTVPGDVSAMVPGGIRc	AT4G37930.1	AT4G37930.1;AT5G26780.1;AT5G26780.2;AT5G26780.3	| Symbols: SHM1, STM, SHMT1 | serine transhydroxymethyltransferase 1 | chr4:17831891-17834742 REVERSE LENGTH=517	light	20	70.68	70.68	2.7e-05
Q20181207_07	m3	r1	42668	785.408	1568.8	1568.8	4989	2	nNTVPGDVSAMVPGGIRc	nNTVPGDVSAMVPGGIRc	nNTVPGDVSAMVPGGIRc	AT4G37930.1	AT4G37930.1;AT5G26780.1;AT5G26780.2;AT5G26780.3	| Symbols: SHM1, STM, SHMT1 | serine transhydroxymethyltransferase 1 | chr4:17831891-17834742 REVERSE LENGTH=517	light	20	75.76	75.76	2.7e-05
Q20181207_08	m3	r1	40050	785.407	1568.8	1568.8	5003	2	nNTVPGDVSAMVPGGIRc	nNTVPGDVSAMVPGGIRc	nNTVPGDVSAMVPGGIRc	AT4G37930.1	AT4G37930.1;AT5G26780.1;AT5G26780.2;AT5G26780.3	| Symbols: SHM1, STM, SHMT1 | serine transhydroxymethyltransferase 1 | chr4:17831891-17834742 REVERSE LENGTH=517	light	20	51.37	51.37	2.7e-05
Q20181207_10	m3	r1	41853	523.941	1568.8	1568.8	4974	3	nNTVPGDVSAMVPGGIRc	nNTVPGDVSAMVPGGIRc	nNTVPGDVSAMVPGGIRc	AT4G37930.1	AT4G37930.1;AT5G26780.1;AT5G26780.2;AT5G26780.3	| Symbols: SHM1, STM, SHMT1 | serine transhydroxymethyltransferase 1 | chr4:17831891-17834742 REVERSE LENGTH=517	light	20	76.07	76.07	2.7e-05
F9515_Media_alone_pFg_pDEX__Sample5	m2	f2	18774	430.755	859.495	859.495	2726	2	nILIMGGTRc	nILIMGGTRc	nILIMGGTRc	AT1G09340.1	AT1G09340.1	| Symbols: CRB, CSP41B, HIP1.3 | chloroplast RNA binding | chr1:3015473-3018035 FORWARD LENGTH=378	light	11	39.64	39.64	0.000598
F9515_Media_alone_pFg_pDEX__Sample5	m2	f2	18912	430.754	859.494	859.495	2743	2	nILIMGGTRc	nILIMGGTRc	nILIMGGTRc	AT1G09340.1	AT1G09340.1	| Symbols: CRB, CSP41B, HIP1.3 | chloroplast RNA binding | chr1:3015473-3018035 FORWARD LENGTH=378	light	11	40.48	40.48	0.005092
Q20181207_10	m3	r1	23245	430.756	859.497	859.495	3062	2	nILIMGGTRc	nILIMGGTRc	nILIMGGTRc	AT1G09340.1	AT1G09340.1	| Symbols: CRB, CSP41B, HIP1.3 | chloroplast RNA binding | chr1:3015473-3018035 FORWARD LENGTH=378	light	11	41.27	41.27	0.004139
F9515_Media_alone_pFg_pDEX__Sample5	m2	f2	21018	678.315	1354.61	1354.62	3004	2	nTYDPIGYNEGARc	nTYDPIGYNEGARc	nTYDPIGYNEGARc	AT1G52100.1	AT1G52100.1;AT1G52100.2	| Symbols: | Mannose-binding lectin superfamily protein | chr1:19383291-19385123 REVERSE LENGTH=437	light	16	38.48	38.48	2.7e-05
Q20181207_02	m3	r1	23517	678.315	1354.62	1354.62	3251	2	nTYDPIGYNEGARc	nTYDPIGYNEGARc	nTYDPIGYNEGARc	AT1G52100.1	AT1G52100.1;AT1G52100.2	| Symbols: | Mannose-binding lectin superfamily protein | chr1:19383291-19385123 REVERSE LENGTH=437	light	16	12.58	12.58	0.002776
Q20181207_03	m3	r1	24569	678.316	1354.62	1354.62	3204	2	nTYDPIGYNEGARc	nTYDPIGYNEGARc	nTYDPIGYNEGARc	AT1G52100.1	AT1G52100.1;AT1G52100.2	| Symbols: | Mannose-binding lectin superfamily protein | chr1:19383291-19385123 REVERSE LENGTH=437	light	16	27.7	27.7	0.000255
Q20181207_04	m3	r1	24156	678.316	1354.62	1354.62	3201	2	nTYDPIGYNEGARc	nTYDPIGYNEGARc	nTYDPIGYNEGARc	AT1G52100.1	AT1G52100.1;AT1G52100.2	| Symbols: | Mannose-binding lectin superfamily protein | chr1:19383291-19385123 REVERSE LENGTH=437	light	16	17.61	17.61	0.001144
Q20181207_06	m3	r1	24363	678.316	1354.62	1354.62	3173	2	nTYDPIGYNEGARc	nTYDPIGYNEGARc	nTYDPIGYNEGARc	AT1G52100.1	AT1G52100.1;AT1G52100.2	| Symbols: | Mannose-binding lectin superfamily protein | chr1:19383291-19385123 REVERSE LENGTH=437	light	16	17.86	17.86	0.001334
Q20181207_08	m3	r1	23098	678.316	1354.62	1354.62	3188	2	nTYDPIGYNEGARc	nTYDPIGYNEGARc	nTYDPIGYNEGARc	AT1G52100.1	AT1G52100.1;AT1G52100.2	| Symbols: | Mannose-binding lectin superfamily protein | chr1:19383291-19385123 REVERSE LENGTH=437	light	16	23.24	23.24	0.001205
Q20181207_10	m3	r1	24592	678.317	1354.62	1354.62	3202	2	nTYDPIGYNEGARc	nTYDPIGYNEGARc	nTYDPIGYNEGARc	AT1G52100.1	AT1G52100.1;AT1G52100.2	| Symbols: | Mannose-binding lectin superfamily protein | chr1:19383291-19385123 REVERSE LENGTH=437	light	16	28.83	28.83	0.000342
Q20181207_11	m3	r1	24706	678.317	1354.62	1354.62	3152	2	nTYDPIGYNEGARc	nTYDPIGYNEGARc	nTYDPIGYNEGARc	AT1G52100.1	AT1G52100.1;AT1G52100.2	| Symbols: | Mannose-binding lectin superfamily protein | chr1:19383291-19385123 REVERSE LENGTH=437	light	16	23.72	23.72	0.001251
F9515_Media_alone_pFg_pDEX__Sample5	m2	f2	39312	1039.02	2076.02	2076.02	5043	2	nGIYPAVDPLDSTSTM(15.995)LQPRc	nGIYPAVDPLDSTSTMLQPRc	nGIYPAVDPLDSTSTM(15.995)LQPRc	ATCG00480.1	ATCG00480.1	| Symbols: ATPB, PB | ATP synthase subunit beta | chrC:52660-54156 REVERSE LENGTH=498	light	23	46.46	46.46	2.7e-05
Q20181207_07	m3	r1	48944	1039.02	2076.02	2076.02	5639	2	nGIYPAVDPLDSTSTM(15.995)LQPRc	nGIYPAVDPLDSTSTMLQPRc	nGIYPAVDPLDSTSTM(15.995)LQPRc	ATCG00480.1	ATCG00480.1	| Symbols: ATPB, PB | ATP synthase subunit beta | chrC:52660-54156 REVERSE LENGTH=498	light	23	14.19	14.19	0.009642
Q20181207_11	m3	r1	48551	1039.02	2076.02	2076.02	5615	2	nGIYPAVDPLDSTSTM(15.995)LQPRc	nGIYPAVDPLDSTSTMLQPRc	nGIYPAVDPLDSTSTM(15.995)LQPRc	ATCG00480.1	ATCG00480.1	| Symbols: ATPB, PB | ATP synthase subunit beta | chrC:52660-54156 REVERSE LENGTH=498	light	23	13.86	13.86	0.007987
F9515_Media_alone_pFg_pDEX__Sample5	m2	f2	20228	494.272	986.53	986.533	2911	2	nNAILC(57.021)IQRc	nNAILCIQRc	nNAILC(57.021)IQRc	AT3G42050.1	AT3G42050.1	| Symbols: | vacuolar ATP synthase subunit H family protein | chr3:14228846-14232228 REVERSE LENGTH=441	light	13	19.05	19.05	0.002453
F9515_Media_alone_pFg_pDEX__Sample5	m2	f2	20367	494.273	986.531	986.533	2928	2	nNAILC(57.021)IQRc	nNAILCIQRc	nNAILC(57.021)IQRc	AT3G42050.1	AT3G42050.1	| Symbols: | vacuolar ATP synthase subunit H family protein | chr3:14228846-14232228 REVERSE LENGTH=441	light	13	17.77	17.77	0.002678
Q20181207_11	m3	r1	23747	494.276	986.537	986.533	3053	2	nNAILC(57.021)IQRc	nNAILCIQRc	nNAILC(57.021)IQRc	AT3G42050.1	AT3G42050.1	| Symbols: | vacuolar ATP synthase subunit H family protein | chr3:14228846-14232228 REVERSE LENGTH=441	light	13	24.9	24.9	0.000667
Q20181207_03	m3	r1	66526	899.124	2694.35	2694.34	7523	3	nEGTIMLLPSGASNPASMIAQALTMYKc	nEGTIMLLPSGASNPASMIAQALTMYKc	nEGTIMLLPSGASNPASMIAQALTMYKc	AT4G27585.1	AT4G27585.1	| Symbols: | SPFH/Band 7/PHB domain-containing membrane-associated protein family | chr4:13766984-13769832 REVERSE LENGTH=411	light	29	30.37	30.37	0.000222
Q20181207_06	m3	r1	67042	899.125	2694.35	2694.34	7519	3	nEGTIMLLPSGASNPASMIAQALTMYKc	nEGTIMLLPSGASNPASMIAQALTMYKc	nEGTIMLLPSGASNPASMIAQALTMYKc	AT4G27585.1	AT4G27585.1	| Symbols: | SPFH/Band 7/PHB domain-containing membrane-associated protein family | chr4:13766984-13769832 REVERSE LENGTH=411	light	29	26.58	26.58	0.00039
Q20181207_10	m3	r1	66918	899.125	2694.35	2694.34	7517	3	nEGTIMLLPSGASNPASMIAQALTMYKc	nEGTIMLLPSGASNPASMIAQALTMYKc	nEGTIMLLPSGASNPASMIAQALTMYKc	AT4G27585.1	AT4G27585.1	| Symbols: | SPFH/Band 7/PHB domain-containing membrane-associated protein family | chr4:13766984-13769832 REVERSE LENGTH=411	light	29	46.87	46.87	2.7e-05
Q20181207_02	m3	r1	49341	789.431	1576.85	1576.85	5977	2	nSPPIEEVIDAGVVPRc	nSPPIEEVIDAGVVPRc	nSPPIEEVIDAGVVPRc	AT4G16143.1	AT4G16143.1;AT4G16143.2	| Symbols: IMPA-2 | importin alpha isoform 2 | chr4:9134450-9137134 REVERSE LENGTH=535	light	18	14.28	14.28	0.006172
Q20181207_02	m3	r1	49401	526.624	1576.85	1576.85	5983	3	nSPPIEEVIDAGVVPRc	nSPPIEEVIDAGVVPRc	nSPPIEEVIDAGVVPRc	AT4G16143.1	AT4G16143.1;AT4G16143.2	| Symbols: IMPA-2 | importin alpha isoform 2 | chr4:9134450-9137134 REVERSE LENGTH=535	light	18	39.13	39.13	2.7e-05
Q20181207_04	m3	r1	49583	526.623	1576.85	1576.85	5896	3	nSPPIEEVIDAGVVPRc	nSPPIEEVIDAGVVPRc	nSPPIEEVIDAGVVPRc	AT4G16143.1	AT4G16143.1;AT4G16143.2	| Symbols: IMPA-2 | importin alpha isoform 2 | chr4:9134450-9137134 REVERSE LENGTH=535	light	18	13.28	13.28	0.002139
Q20181207_06	m3	r1	50510	526.624	1576.85	1576.85	5861	3	nSPPIEEVIDAGVVPRc	nSPPIEEVIDAGVVPRc	nSPPIEEVIDAGVVPRc	AT4G16143.1	AT4G16143.1;AT4G16143.2	| Symbols: IMPA-2 | importin alpha isoform 2 | chr4:9134450-9137134 REVERSE LENGTH=535	light	18	35.61	35.61	6.6e-05
Q20181207_07	m3	r1	51103	526.624	1576.85	1576.85	5857	3	nSPPIEEVIDAGVVPRc	nSPPIEEVIDAGVVPRc	nSPPIEEVIDAGVVPRc	AT4G16143.1	AT4G16143.1;AT4G16143.2	| Symbols: IMPA-2 | importin alpha isoform 2 | chr4:9134450-9137134 REVERSE LENGTH=535	light	18	45.55	45.55	2.7e-05
Q20181207_10	m3	r1	50062	526.624	1576.85	1576.85	5831	3	nSPPIEEVIDAGVVPRc	nSPPIEEVIDAGVVPRc	nSPPIEEVIDAGVVPRc	AT4G16143.1	AT4G16143.1;AT4G16143.2	| Symbols: IMPA-2 | importin alpha isoform 2 | chr4:9134450-9137134 REVERSE LENGTH=535	light	18	20.15	20.15	0.001575
Q20181207_11	m3	r1	50672	526.624	1576.85	1576.85	5830	3	nSPPIEEVIDAGVVPRc	nSPPIEEVIDAGVVPRc	nSPPIEEVIDAGVVPRc	AT4G16143.1	AT4G16143.1;AT4G16143.2	| Symbols: IMPA-2 | importin alpha isoform 2 | chr4:9134450-9137134 REVERSE LENGTH=535	light	18	23.88	23.88	0.000511
Q20181207_02	m3	r1	38327	452.77	903.526	903.525	4818	2	nLFVGMLPKc	nLFVGMLPKc	nLFVGMLPKc	AT1G03457.1	AT1G03457.1;AT1G03457.2;AT4G03110.1;AT4G03110.2	| Symbols: | RNA-binding (RRM/RBD/RNP motifs) family protein | chr1:861109-864019 REVERSE LENGTH=429	light	9	19.42	19.42	0.001484
Q20181207_03	m3	r1	39226	452.77	903.526	903.525	4742	2	nLFVGMLPKc	nLFVGMLPKc	nLFVGMLPKc	AT1G03457.1	AT1G03457.1;AT1G03457.2;AT4G03110.1;AT4G03110.2	| Symbols: | RNA-binding (RRM/RBD/RNP motifs) family protein | chr1:861109-864019 REVERSE LENGTH=429	light	9	36.19	36.19	0.000255
Q20181207_04	m3	r1	38460	452.77	903.525	903.525	4722	2	nLFVGMLPKc	nLFVGMLPKc	nLFVGMLPKc	AT1G03457.1	AT1G03457.1;AT1G03457.2;AT4G03110.1;AT4G03110.2	| Symbols: | RNA-binding (RRM/RBD/RNP motifs) family protein | chr1:861109-864019 REVERSE LENGTH=429	light	9	22.31	22.31	0.00238
Q20181207_06	m3	r1	39074	452.77	903.525	903.525	4690	2	nLFVGMLPKc	nLFVGMLPKc	nLFVGMLPKc	AT1G03457.1	AT1G03457.1;AT1G03457.2;AT4G03110.1;AT4G03110.2	| Symbols: | RNA-binding (RRM/RBD/RNP motifs) family protein | chr1:861109-864019 REVERSE LENGTH=429	light	9	26.83	26.83	0.000598
Q20181207_10	m3	r1	39172	452.77	903.525	903.525	4707	2	nLFVGMLPKc	nLFVGMLPKc	nLFVGMLPKc	AT1G03457.1	AT1G03457.1;AT1G03457.2;AT4G03110.1;AT4G03110.2	| Symbols: | RNA-binding (RRM/RBD/RNP motifs) family protein | chr1:861109-864019 REVERSE LENGTH=429	light	9	22.61	22.61	0.00171
Q20181207_04	m3	r1	5425	499.9	1496.68	1496.67	1115	3	nRQEASYEDAATEKc	nRQEASYEDAATEKc	nRQEASYEDAATEKc	AT5G58470.1	AT5G58470.1;AT5G58470.2	| Symbols: TAF15b | TBP-associated factor 15B | chr5:23638566-23640854 REVERSE LENGTH=422	light	18	45.02	45.02	2.7e-05
Q20181207_06	m3	r1	5464	499.899	1496.67	1496.67	1107	3	nRQEASYEDAATEKc	nRQEASYEDAATEKc	nRQEASYEDAATEKc	AT5G58470.1	AT5G58470.1;AT5G58470.2	| Symbols: TAF15b | TBP-associated factor 15B | chr5:23638566-23640854 REVERSE LENGTH=422	light	18	45.16	45.16	2.7e-05
Q20181207_07	m3	r1	5880	499.899	1496.68	1496.67	1093	3	nRQEASYEDAATEKc	nRQEASYEDAATEKc	nRQEASYEDAATEKc	AT5G58470.1	AT5G58470.1;AT5G58470.2	| Symbols: TAF15b | TBP-associated factor 15B | chr5:23638566-23640854 REVERSE LENGTH=422	light	18	58.44	58.44	2.7e-05
Q20181207_08	m3	r1	5159	499.899	1496.68	1496.67	1098	3	nRQEASYEDAATEKc	nRQEASYEDAATEKc	nRQEASYEDAATEKc	AT5G58470.1	AT5G58470.1;AT5G58470.2	| Symbols: TAF15b | TBP-associated factor 15B | chr5:23638566-23640854 REVERSE LENGTH=422	light	18	35.21	35.21	4.7e-05
Q20181207_11	m3	r1	5690	499.9	1496.68	1496.67	1074	3	nRQEASYEDAATEKc	nRQEASYEDAATEKc	nRQEASYEDAATEKc	AT5G58470.1	AT5G58470.1;AT5G58470.2	| Symbols: TAF15b | TBP-associated factor 15B | chr5:23638566-23640854 REVERSE LENGTH=422	light	18	46.69	46.69	2.7e-05
Q20181207_02	m3	r1	14449	397.724	793.433	793.433	2243	2	nVTFGVGSKc	nVTFGVGSKc	nVTFGVGSKc	AT3G22640.1	AT3G22640.1	| Symbols: PAP85 | cupin family protein | chr3:8011902-8013883 REVERSE LENGTH=486	light	9	42.04	42.04	4.7e-05
Q20181207_06	m3	r1	14712	397.724	793.434	793.433	2153	2	nVTFGVGSKc	nVTFGVGSKc	nVTFGVGSKc	AT3G22640.1	AT3G22640.1	| Symbols: PAP85 | cupin family protein | chr3:8011902-8013883 REVERSE LENGTH=486	light	9	40.57	40.57	0.00014
Q20181207_10	m3	r1	14875	397.725	793.435	793.433	2173	2	nVTFGVGSKc	nVTFGVGSKc	nVTFGVGSKc	AT3G22640.1	AT3G22640.1	| Symbols: PAP85 | cupin family protein | chr3:8011902-8013883 REVERSE LENGTH=486	light	9	25.19	25.19	0.001024
Q20181207_06	m3	r1	35398	670.356	1338.7	1338.69	4316	2	nAALNLAYQNFSKc	nAALNLAYQNFSKc	nAALNLAYQNFSKc	AT1G09620.1	AT1G09620.1	| Symbols: | ATP binding;leucine-tRNA ligases;aminoacyl-tRNA ligases;nucleotide binding;ATP binding;aminoacyl-tRNA ligases | chr1:3113077-3116455 REVERSE LENGTH=1091	light	16	40.85	40.85	4.7e-05
Q20181207_10	m3	r1	35767	670.355	1338.7	1338.69	4364	2	nAALNLAYQNFSKc	nAALNLAYQNFSKc	nAALNLAYQNFSKc	AT1G09620.1	AT1G09620.1	| Symbols: | ATP binding;leucine-tRNA ligases;aminoacyl-tRNA ligases;nucleotide binding;ATP binding;aminoacyl-tRNA ligases | chr1:3113077-3116455 REVERSE LENGTH=1091	light	16	60.1	60.1	2.7e-05
Q20181207_02	m3	r1	9108	440.724	879.433	879.434	1624	2	nYGEVVDAKc	nYGEVVDAKc	nYGEVVDAKc	AT1G74230.1	AT1G74230.1	| Symbols: GR-RBP5 | glycine-rich RNA-binding protein 5 | chr1:27915346-27916857 FORWARD LENGTH=289	light	9	31.56	31.56	0.000402
Q20181207_06	m3	r1	9346	440.724	879.434	879.434	1570	2	nYGEVVDAKc	nYGEVVDAKc	nYGEVVDAKc	AT1G74230.1	AT1G74230.1	| Symbols: GR-RBP5 | glycine-rich RNA-binding protein 5 | chr1:27915346-27916857 FORWARD LENGTH=289	light	9	39.53	39.53	6.6e-05
Q20181207_10	m3	r1	9560	440.725	879.435	879.434	1579	2	nYGEVVDAKc	nYGEVVDAKc	nYGEVVDAKc	AT1G74230.1	AT1G74230.1	| Symbols: GR-RBP5 | glycine-rich RNA-binding protein 5 | chr1:27915346-27916857 FORWARD LENGTH=289	light	9	68.88	68.88	2.7e-05
F9515_Media_alone_pFg_pDEX__Sample5	m2	f2	29897	470.794	939.573	939.575	3993	2	nLLILTDPRc	nLLILTDPRc	nLLILTDPRc	AT1G72370.1	AT1G72370.1;AT1G72370.2;AT3G04770.1;AT3G04770.2	| Symbols: P40, AP40, RP40, RPSAA | 40s ribosomal protein SA | chr1:27243148-27244842 REVERSE LENGTH=298	light	11	35.7	35.7	0.000511
F9515_Media_alone_pFg_pDEX__Sample5	m2	f2	30038	470.795	939.574	939.575	4008	2	nLLILTDPRc	nLLILTDPRc	nLLILTDPRc	AT1G72370.1	AT1G72370.1;AT1G72370.2;AT3G04770.1;AT3G04770.2	| Symbols: P40, AP40, RP40, RPSAA | 40s ribosomal protein SA | chr1:27243148-27244842 REVERSE LENGTH=298	light	11	44.44	44.44	0.000155
F9515_Media_alone_pFg_pDEX__Sample5	m2	f2	30190	470.795	939.575	939.575	4025	2	nLLILTDPRc	nLLILTDPRc	nLLILTDPRc	AT1G72370.1	AT1G72370.1;AT1G72370.2;AT3G04770.1;AT3G04770.2	| Symbols: P40, AP40, RP40, RPSAA | 40s ribosomal protein SA | chr1:27243148-27244842 REVERSE LENGTH=298	light	11	35.89	35.89	0.000368
F9515_Media_alone_pFg_pDEX__Sample5	m2	f2	30339	470.794	939.573	939.575	4042	2	nLLILTDPRc	nLLILTDPRc	nLLILTDPRc	AT1G72370.1	AT1G72370.1;AT1G72370.2;AT3G04770.1;AT3G04770.2	| Symbols: P40, AP40, RP40, RPSAA | 40s ribosomal protein SA | chr1:27243148-27244842 REVERSE LENGTH=298	light	11	31.95	31.95	0.002678
Q20181207_02	m3	r1	33771	470.795	939.576	939.575	4347	2	nLLILTDPRc	nLLILTDPRc	nLLILTDPRc	AT1G72370.1	AT1G72370.1;AT1G72370.2;AT3G04770.1;AT3G04770.2	| Symbols: P40, AP40, RP40, RPSAA | 40s ribosomal protein SA | chr1:27243148-27244842 REVERSE LENGTH=298	light	11	50.2	50.2	4.7e-05
Q20181207_03	m3	r1	34775	470.795	939.576	939.575	4277	2	nLLILTDPRc	nLLILTDPRc	nLLILTDPRc	AT1G72370.1	AT1G72370.1;AT1G72370.2;AT3G04770.1;AT3G04770.2	| Symbols: P40, AP40, RP40, RPSAA | 40s ribosomal protein SA | chr1:27243148-27244842 REVERSE LENGTH=298	light	11	53.42	53.42	4.7e-05
Q20181207_04	m3	r1	34119	470.795	939.576	939.575	4272	2	nLLILTDPRc	nLLILTDPRc	nLLILTDPRc	AT1G72370.1	AT1G72370.1;AT1G72370.2;AT3G04770.1;AT3G04770.2	| Symbols: P40, AP40, RP40, RPSAA | 40s ribosomal protein SA | chr1:27243148-27244842 REVERSE LENGTH=298	light	11	40.37	40.37	0.000244
Q20181207_06	m3	r1	34680	470.795	939.576	939.575	4245	2	nLLILTDPRc	nLLILTDPRc	nLLILTDPRc	AT1G72370.1	AT1G72370.1;AT1G72370.2;AT3G04770.1;AT3G04770.2	| Symbols: P40, AP40, RP40, RPSAA | 40s ribosomal protein SA | chr1:27243148-27244842 REVERSE LENGTH=298	light	11	44.39	44.39	0.000188
Q20181207_06	m3	r1	34929	470.795	939.576	939.575	4270	2	nLLILTDPRc	nLLILTDPRc	nLLILTDPRc	AT1G72370.1	AT1G72370.1;AT1G72370.2;AT3G04770.1;AT3G04770.2	| Symbols: P40, AP40, RP40, RPSAA | 40s ribosomal protein SA | chr1:27243148-27244842 REVERSE LENGTH=298	light	11	28.76	28.76	0.001966
Q20181207_07	m3	r1	35373	470.795	939.576	939.575	4240	2	nLLILTDPRc	nLLILTDPRc	nLLILTDPRc	AT1G72370.1	AT1G72370.1;AT1G72370.2;AT3G04770.1;AT3G04770.2	| Symbols: P40, AP40, RP40, RPSAA | 40s ribosomal protein SA | chr1:27243148-27244842 REVERSE LENGTH=298	light	11	58.99	58.99	2.7e-05
Q20181207_08	m3	r1	33097	470.796	939.577	939.575	4270	2	nLLILTDPRc	nLLILTDPRc	nLLILTDPRc	AT1G72370.1	AT1G72370.1;AT1G72370.2;AT3G04770.1;AT3G04770.2	| Symbols: P40, AP40, RP40, RPSAA | 40s ribosomal protein SA | chr1:27243148-27244842 REVERSE LENGTH=298	light	11	48.1	48.1	0.00014
Q20181207_10	m3	r1	34908	470.795	939.576	939.575	4277	2	nLLILTDPRc	nLLILTDPRc	nLLILTDPRc	AT1G72370.1	AT1G72370.1;AT1G72370.2;AT3G04770.1;AT3G04770.2	| Symbols: P40, AP40, RP40, RPSAA | 40s ribosomal protein SA | chr1:27243148-27244842 REVERSE LENGTH=298	light	11	48.29	48.29	0.00014
Q20181207_11	m3	r1	34873	470.796	939.578	939.575	4209	2	nLLILTDPRc	nLLILTDPRc	nLLILTDPRc	AT1G72370.1	AT1G72370.1;AT1G72370.2;AT3G04770.1;AT3G04770.2	| Symbols: P40, AP40, RP40, RPSAA | 40s ribosomal protein SA | chr1:27243148-27244842 REVERSE LENGTH=298	light	11	53.27	53.27	6.6e-05
Q20181207_11	m3	r1	35113	470.796	939.578	939.575	4233	2	nLLILTDPRc	nLLILTDPRc	nLLILTDPRc	AT1G72370.1	AT1G72370.1;AT1G72370.2;AT3G04770.1;AT3G04770.2	| Symbols: P40, AP40, RP40, RPSAA | 40s ribosomal protein SA | chr1:27243148-27244842 REVERSE LENGTH=298	light	11	53.2	53.2	8.6e-05
Q20181207_02	m3	r1	28772	430.935	1289.78	1289.78	3814	3	nLVEVVQHIVVRc	nLVEVVQHIVVRc	nLVEVVQHIVVRc	ATCG00170.1	ATCG00170.1	| Symbols: RPOC2 | DNA-directed RNA polymerase family protein | chrC:15938-20068 REVERSE LENGTH=1376	light	17	15.57	15.57	0.002717
Q20181207_06	m3	r1	29515	430.936	1289.78	1289.78	3706	3	nLVEVVQHIVVRc	nLVEVVQHIVVRc	nLVEVVQHIVVRc	ATCG00170.1	ATCG00170.1	| Symbols: RPOC2 | DNA-directed RNA polymerase family protein | chrC:15938-20068 REVERSE LENGTH=1376	light	17	23.73	23.73	0.000741
Q20181207_07	m3	r1	30158	430.935	1289.78	1289.78	3694	3	nLVEVVQHIVVRc	nLVEVVQHIVVRc	nLVEVVQHIVVRc	ATCG00170.1	ATCG00170.1	| Symbols: RPOC2 | DNA-directed RNA polymerase family protein | chrC:15938-20068 REVERSE LENGTH=1376	light	17	25.28	25.28	0.000402
Q20181207_11	m3	r1	29642	430.935	1289.78	1289.78	3663	3	nLVEVVQHIVVRc	nLVEVVQHIVVRc	nLVEVVQHIVVRc	ATCG00170.1	ATCG00170.1	| Symbols: RPOC2 | DNA-directed RNA polymerase family protein | chrC:15938-20068 REVERSE LENGTH=1376	light	17	31.01	31.01	0.000244
F9515_Media_alone_pFg_pDEX__Sample5	m2	f2	27359	438.75	875.486	875.486	3710	2	nQLFEALRc	nQLFEALRc	nQLFEALRc	AT5G11520.1	AT5G11520.1	| Symbols: ASP3, YLS4 | aspartate aminotransferase 3 | chr5:3685257-3687721 REVERSE LENGTH=449	light	11	21.57	21.57	0.001216
Q20181207_06	m3	r1	30582	438.751	875.487	875.486	3814	2	nQLFEALRc	nQLFEALRc	nQLFEALRc	AT5G11520.1	AT5G11520.1	| Symbols: ASP3, YLS4 | aspartate aminotransferase 3 | chr5:3685257-3687721 REVERSE LENGTH=449	light	11	20.75	20.75	0.005046
Q20181207_10	m3	r1	30646	438.751	875.488	875.486	3830	2	nQLFEALRc	nQLFEALRc	nQLFEALRc	AT5G11520.1	AT5G11520.1	| Symbols: ASP3, YLS4 | aspartate aminotransferase 3 | chr5:3685257-3687721 REVERSE LENGTH=449	light	11	28.85	28.85	0.007823
Q20181207_11	m3	r1	30693	438.751	875.488	875.486	3774	2	nQLFEALRc	nQLFEALRc	nQLFEALRc	AT5G11520.1	AT5G11520.1	| Symbols: ASP3, YLS4 | aspartate aminotransferase 3 | chr5:3685257-3687721 REVERSE LENGTH=449	light	11	25.04	25.04	0.004728
Q20181207_06	m3	r1	60239	766.061	2295.16	2295.16	6843	3	nVGYGAQGSGSTLIMPFLDNQLKc	nVGYGAQGSGSTLIMPFLDNQLKc	nVGYGAQGSGSTLIMPFLDNQLKc	AT3G60820.1	AT3G60820.1;AT3G60820.2;AT3G60820.3	| Symbols: PBF1 | N-terminal nucleophile aminohydrolases (Ntn hydrolases) superfamily protein | chr3:22472038-22473809 REVERSE LENGTH=223	light	26	24.08	24.08	0.000402
Q20181207_10	m3	r1	60035	766.062	2295.16	2295.16	6837	3	nVGYGAQGSGSTLIMPFLDNQLKc	nVGYGAQGSGSTLIMPFLDNQLKc	nVGYGAQGSGSTLIMPFLDNQLKc	AT3G60820.1	AT3G60820.1;AT3G60820.2;AT3G60820.3	| Symbols: PBF1 | N-terminal nucleophile aminohydrolases (Ntn hydrolases) superfamily protein | chr3:22472038-22473809 REVERSE LENGTH=223	light	26	38.41	38.41	4.7e-05
Q20181207_06	m3	r1	17952	546.581	1636.72	1636.72	2495	3	nNKDGEDEEFQIDAKc	nNKDGEDEEFQIDAKc	nNKDGEDEEFQIDAKc	AT3G07050.1	AT3G07050.1	| Symbols: | GTP-binding family protein | chr3:2229602-2232279 REVERSE LENGTH=582	light	18	29.03	29.03	0.000106
Q20181207_10	m3	r1	18224	546.582	1636.72	1636.72	2528	3	nNKDGEDEEFQIDAKc	nNKDGEDEEFQIDAKc	nNKDGEDEEFQIDAKc	AT3G07050.1	AT3G07050.1	| Symbols: | GTP-binding family protein | chr3:2229602-2232279 REVERSE LENGTH=582	light	18	37.69	37.69	2.7e-05
Q20181207_02	m3	r1	37677	497.754	993.494	993.492	4752	2	nDSAAVFAWKc	nDSAAVFAWKc	nDSAAVFAWKc	AT3G23810.1	AT3G23810.1;AT4G13940.1;AT4G13940.4	| Symbols: SAHH2, ATSAHH2 | S-adenosyl-l-homocysteine (SAH) hydrolase 2 | chr3:8588013-8589671 REVERSE LENGTH=485	light	11	64.28	64.28	2.7e-05
Q20181207_02	m3	r1	37928	497.754	993.493	993.492	4777	2	nDSAAVFAWKc	nDSAAVFAWKc	nDSAAVFAWKc	AT3G23810.1	AT3G23810.1;AT4G13940.1;AT4G13940.4	| Symbols: SAHH2, ATSAHH2 | S-adenosyl-l-homocysteine (SAH) hydrolase 2 | chr3:8588013-8589671 REVERSE LENGTH=485	light	11	40.12	40.12	4.7e-05
Q20181207_06	m3	r1	38667	497.754	993.493	993.492	4650	2	nDSAAVFAWKc	nDSAAVFAWKc	nDSAAVFAWKc	AT3G23810.1	AT3G23810.1;AT4G13940.1;AT4G13940.4	| Symbols: SAHH2, ATSAHH2 | S-adenosyl-l-homocysteine (SAH) hydrolase 2 | chr3:8588013-8589671 REVERSE LENGTH=485	light	11	64.53	64.53	2.7e-05
Q20181207_06	m3	r1	38927	497.754	993.493	993.492	4676	2	nDSAAVFAWKc	nDSAAVFAWKc	nDSAAVFAWKc	AT3G23810.1	AT3G23810.1;AT4G13940.1;AT4G13940.4	| Symbols: SAHH2, ATSAHH2 | S-adenosyl-l-homocysteine (SAH) hydrolase 2 | chr3:8588013-8589671 REVERSE LENGTH=485	light	11	52.77	52.77	2.7e-05
Q20181207_08	m3	r1	36884	497.754	993.493	993.492	4671	2	nDSAAVFAWKc	nDSAAVFAWKc	nDSAAVFAWKc	AT3G23810.1	AT3G23810.1;AT4G13940.1;AT4G13940.4	| Symbols: SAHH2, ATSAHH2 | S-adenosyl-l-homocysteine (SAH) hydrolase 2 | chr3:8588013-8589671 REVERSE LENGTH=485	light	11	43.57	43.57	2.7e-05
Q20181207_10	m3	r1	38950	497.755	993.495	993.492	4685	2	nDSAAVFAWKc	nDSAAVFAWKc	nDSAAVFAWKc	AT3G23810.1	AT3G23810.1;AT4G13940.1;AT4G13940.4	| Symbols: SAHH2, ATSAHH2 | S-adenosyl-l-homocysteine (SAH) hydrolase 2 | chr3:8588013-8589671 REVERSE LENGTH=485	light	11	64.4	64.4	2.7e-05
Q20181207_10	m3	r1	39203	497.754	993.494	993.492	4711	2	nDSAAVFAWKc	nDSAAVFAWKc	nDSAAVFAWKc	AT3G23810.1	AT3G23810.1;AT4G13940.1;AT4G13940.4	| Symbols: SAHH2, ATSAHH2 | S-adenosyl-l-homocysteine (SAH) hydrolase 2 | chr3:8588013-8589671 REVERSE LENGTH=485	light	11	58.76	58.76	2.7e-05
Q20181207_03	m3	r1	32001	498.303	1491.89	1491.88	3984	3	nAGLIPPKPMVVVGSKc	nAGLIPPKPMVVVGSKc	nAGLIPPKPMVVVGSKc	AT4G34620.1	AT4G34620.1	| Symbols: SSR16 | small subunit ribosomal protein 16 | chr4:16535084-16536092 REVERSE LENGTH=113	light	17	33.27	33.27	0.00014
Q20181207_04	m3	r1	31383	498.303	1491.89	1491.88	3977	3	nAGLIPPKPMVVVGSKc	nAGLIPPKPMVVVGSKc	nAGLIPPKPMVVVGSKc	AT4G34620.1	AT4G34620.1	| Symbols: SSR16 | small subunit ribosomal protein 16 | chr4:16535084-16536092 REVERSE LENGTH=113	light	17	20.68	20.68	0.000909
Q20181207_07	m3	r1	32097	498.302	1491.88	1491.88	3899	3	nAGLIPPKPMVVVGSKc	nAGLIPPKPMVVVGSKc	nAGLIPPKPMVVVGSKc	AT4G34620.1	AT4G34620.1	| Symbols: SSR16 | small subunit ribosomal protein 16 | chr4:16535084-16536092 REVERSE LENGTH=113	light	17	13.24	13.24	0.002932
Q20181207_07	m3	r1	32336	498.303	1491.89	1491.88	3925	3	nAGLIPPKPMVVVGSKc	nAGLIPPKPMVVVGSKc	nAGLIPPKPMVVVGSKc	AT4G34620.1	AT4G34620.1	| Symbols: SSR16 | small subunit ribosomal protein 16 | chr4:16535084-16536092 REVERSE LENGTH=113	light	17	35.44	35.44	8.6e-05
Q20181207_07	m3	r1	32569	498.303	1491.89	1491.88	3949	3	nAGLIPPKPMVVVGSKc	nAGLIPPKPMVVVGSKc	nAGLIPPKPMVVVGSKc	AT4G34620.1	AT4G34620.1	| Symbols: SSR16 | small subunit ribosomal protein 16 | chr4:16535084-16536092 REVERSE LENGTH=113	light	17	33.31	33.31	0.000155
Q20181207_08	m3	r1	30006	498.303	1491.89	1491.88	3936	3	nAGLIPPKPMVVVGSKc	nAGLIPPKPMVVVGSKc	nAGLIPPKPMVVVGSKc	AT4G34620.1	AT4G34620.1	| Symbols: SSR16 | small subunit ribosomal protein 16 | chr4:16535084-16536092 REVERSE LENGTH=113	light	17	25.64	25.64	0.00039
Q20181207_08	m3	r1	30240	498.303	1491.89	1491.88	3961	3	nAGLIPPKPMVVVGSKc	nAGLIPPKPMVVVGSKc	nAGLIPPKPMVVVGSKc	AT4G34620.1	AT4G34620.1	| Symbols: SSR16 | small subunit ribosomal protein 16 | chr4:16535084-16536092 REVERSE LENGTH=113	light	17	21.52	21.52	0.000792
Q20181207_11	m3	r1	31544	498.303	1491.89	1491.88	3862	3	nAGLIPPKPMVVVGSKc	nAGLIPPKPMVVVGSKc	nAGLIPPKPMVVVGSKc	AT4G34620.1	AT4G34620.1	| Symbols: SSR16 | small subunit ribosomal protein 16 | chr4:16535084-16536092 REVERSE LENGTH=113	light	17	26.91	26.91	0.000284
Q20181207_11	m3	r1	31779	498.304	1491.89	1491.88	3887	3	nAGLIPPKPMVVVGSKc	nAGLIPPKPMVVVGSKc	nAGLIPPKPMVVVGSKc	AT4G34620.1	AT4G34620.1	| Symbols: SSR16 | small subunit ribosomal protein 16 | chr4:16535084-16536092 REVERSE LENGTH=113	light	17	19.72	19.72	0.002139
Q20181207_11	m3	r1	32035	498.304	1491.89	1491.88	3913	3	nAGLIPPKPMVVVGSKc	nAGLIPPKPMVVVGSKc	nAGLIPPKPMVVVGSKc	AT4G34620.1	AT4G34620.1	| Symbols: SSR16 | small subunit ribosomal protein 16 | chr4:16535084-16536092 REVERSE LENGTH=113	light	17	30.36	30.36	0.000284
Q20181207_02	m3	r1	14474	503.751	1005.49	1005.49	2245	2	nGEPALGYSGRc	nGEPALGYSGRc	nGEPALGYSGRc	AT5G40490.1	AT5G40490.1	| Symbols: | RNA-binding (RRM/RBD/RNP motifs) family protein | chr5:16225483-16227423 FORWARD LENGTH=423	light	13	25.96	25.96	0.000269
Q20181207_02	m3	r1	14703	503.752	1005.49	1005.49	2270	2	nGEPALGYSGRc	nGEPALGYSGRc	nGEPALGYSGRc	AT5G40490.1	AT5G40490.1	| Symbols: | RNA-binding (RRM/RBD/RNP motifs) family protein | chr5:16225483-16227423 FORWARD LENGTH=423	light	13	52.73	52.73	2.7e-05
Q20181207_03	m3	r1	15487	503.751	1005.49	1005.49	2221	2	nGEPALGYSGRc	nGEPALGYSGRc	nGEPALGYSGRc	AT5G40490.1	AT5G40490.1	| Symbols: | RNA-binding (RRM/RBD/RNP motifs) family protein | chr5:16225483-16227423 FORWARD LENGTH=423	light	13	18.94	18.94	0.001334
Q20181207_04	m3	r1	15089	503.751	1005.49	1005.49	2213	2	nGEPALGYSGRc	nGEPALGYSGRc	nGEPALGYSGRc	AT5G40490.1	AT5G40490.1	| Symbols: | RNA-binding (RRM/RBD/RNP motifs) family protein | chr5:16225483-16227423 FORWARD LENGTH=423	light	13	33.53	33.53	0.000106
Q20181207_06	m3	r1	14932	503.752	1005.49	1005.49	2176	2	nGEPALGYSGRc	nGEPALGYSGRc	nGEPALGYSGRc	AT5G40490.1	AT5G40490.1	| Symbols: | RNA-binding (RRM/RBD/RNP motifs) family protein | chr5:16225483-16227423 FORWARD LENGTH=423	light	13	41.07	41.07	4.7e-05
Q20181207_06	m3	r1	15160	503.752	1005.49	1005.49	2201	2	nGEPALGYSGRc	nGEPALGYSGRc	nGEPALGYSGRc	AT5G40490.1	AT5G40490.1	| Symbols: | RNA-binding (RRM/RBD/RNP motifs) family protein | chr5:16225483-16227423 FORWARD LENGTH=423	light	13	44.15	44.15	2.7e-05
Q20181207_10	m3	r1	15197	503.752	1005.49	1005.49	2208	2	nGEPALGYSGRc	nGEPALGYSGRc	nGEPALGYSGRc	AT5G40490.1	AT5G40490.1	| Symbols: | RNA-binding (RRM/RBD/RNP motifs) family protein | chr5:16225483-16227423 FORWARD LENGTH=423	light	13	20.82	20.82	0.000874
Q20181207_10	m3	r1	15433	503.753	1005.49	1005.49	2233	2	nGEPALGYSGRc	nGEPALGYSGRc	nGEPALGYSGRc	AT5G40490.1	AT5G40490.1	| Symbols: | RNA-binding (RRM/RBD/RNP motifs) family protein | chr5:16225483-16227423 FORWARD LENGTH=423	light	13	44.61	44.61	4.7e-05
Q20181207_03	m3	r1	15515	401.551	1201.63	1201.63	2224	3	nSEIKDLDQVRc	nSEIKDLDQVRc	nSEIKDLDQVRc	AT1G77030.1	AT1G77030.1	| Symbols: | hydrolases, acting on acid anhydrides, in phosphorus-containing anhydrides;ATP-dependent helicases;nucleic acid binding;ATP binding;RNA binding;helicases | chr1:28947887-28951526 REVERSE LENGTH=845	light	15	37.24	37.24	0.00014
Q20181207_04	m3	r1	15148	401.551	1201.63	1201.63	2220	3	nSEIKDLDQVRc	nSEIKDLDQVRc	nSEIKDLDQVRc	AT1G77030.1	AT1G77030.1	| Symbols: | hydrolases, acting on acid anhydrides, in phosphorus-containing anhydrides;ATP-dependent helicases;nucleic acid binding;ATP binding;RNA binding;helicases | chr1:28947887-28951526 REVERSE LENGTH=845	light	15	35.79	35.79	0.000188
Q20181207_06	m3	r1	15141	401.551	1201.63	1201.63	2199	3	nSEIKDLDQVRc	nSEIKDLDQVRc	nSEIKDLDQVRc	AT1G77030.1	AT1G77030.1	| Symbols: | hydrolases, acting on acid anhydrides, in phosphorus-containing anhydrides;ATP-dependent helicases;nucleic acid binding;ATP binding;RNA binding;helicases | chr1:28947887-28951526 REVERSE LENGTH=845	light	15	36.17	36.17	8.6e-05
Q20181207_08	m3	r1	14227	401.551	1201.63	1201.63	2203	3	nSEIKDLDQVRc	nSEIKDLDQVRc	nSEIKDLDQVRc	AT1G77030.1	AT1G77030.1	| Symbols: | hydrolases, acting on acid anhydrides, in phosphorus-containing anhydrides;ATP-dependent helicases;nucleic acid binding;ATP binding;RNA binding;helicases | chr1:28947887-28951526 REVERSE LENGTH=845	light	15	35.69	35.69	8.6e-05
Q20181207_03	m3	r1	36776	467.757	1867	1867	4483	4	nNGYLKGVVTEIIHDPGRc	nNGYLKGVVTEIIHDPGRc	nNGYLKGVVTEIIHDPGRc	AT2G18020.1	AT2G18020.1;AT4G36130.1	| Symbols: EMB2296 | Ribosomal protein L2 family | chr2:7837151-7838160 FORWARD LENGTH=258	light	24	14.94	14.94	0.007112
Q20181207_03	m3	r1	36839	623.34	1867	1867	4490	3	nNGYLKGVVTEIIHDPGRc	nNGYLKGVVTEIIHDPGRc	nNGYLKGVVTEIIHDPGRc	AT2G18020.1	AT2G18020.1;AT4G36130.1	| Symbols: EMB2296 | Ribosomal protein L2 family | chr2:7837151-7838160 FORWARD LENGTH=258	light	24	16.6	16.6	0.001698
Q20181207_07	m3	r1	36944	467.757	1867	1867	4401	4	nNGYLKGVVTEIIHDPGRc	nNGYLKGVVTEIIHDPGRc	nNGYLKGVVTEIIHDPGRc	AT2G18020.1	AT2G18020.1;AT4G36130.1	| Symbols: EMB2296 | Ribosomal protein L2 family | chr2:7837151-7838160 FORWARD LENGTH=258	light	24	30.42	30.42	0.000173
Q20181207_07	m3	r1	36978	623.34	1867	1867	4405	3	nNGYLKGVVTEIIHDPGRc	nNGYLKGVVTEIIHDPGRc	nNGYLKGVVTEIIHDPGRc	AT2G18020.1	AT2G18020.1;AT4G36130.1	| Symbols: EMB2296 | Ribosomal protein L2 family | chr2:7837151-7838160 FORWARD LENGTH=258	light	24	42.08	42.08	2.7e-05
Q20181207_11	m3	r1	36360	467.757	1867	1867	4359	4	nNGYLKGVVTEIIHDPGRc	nNGYLKGVVTEIIHDPGRc	nNGYLKGVVTEIIHDPGRc	AT2G18020.1	AT2G18020.1;AT4G36130.1	| Symbols: EMB2296 | Ribosomal protein L2 family | chr2:7837151-7838160 FORWARD LENGTH=258	light	24	25.84	25.84	0.000525
Q20181207_11	m3	r1	36445	623.341	1867	1867	4367	3	nNGYLKGVVTEIIHDPGRc	nNGYLKGVVTEIIHDPGRc	nNGYLKGVVTEIIHDPGRc	AT2G18020.1	AT2G18020.1;AT4G36130.1	| Symbols: EMB2296 | Ribosomal protein L2 family | chr2:7837151-7838160 FORWARD LENGTH=258	light	24	14.24	14.24	0.004139
F9515_Media_alone_pFg_pDEX__Sample5	m2	f2	40171	507.821	1013.63	1013.63	5139	2	nAGGIFLPLVKc	nAGGIFLPLVKc	nAGGIFLPLVKc	AT5G12860.1	AT5G12860.1;AT5G12860.2	| Symbols: DiT1 | dicarboxylate transporter 1 | chr5:4059927-4061919 REVERSE LENGTH=557	light	11	22.17	22.17	0.00228
Q20181207_02	m3	r1	47303	507.821	1013.63	1013.63	5764	2	nAGGIFLPLVKc	nAGGIFLPLVKc	nAGGIFLPLVKc	AT5G12860.1	AT5G12860.1;AT5G12860.2	| Symbols: DiT1 | dicarboxylate transporter 1 | chr5:4059927-4061919 REVERSE LENGTH=557	light	11	27.5	27.5	0.00192
Q20181207_03	m3	r1	48400	507.821	1013.63	1013.63	5683	2	nAGGIFLPLVKc	nAGGIFLPLVKc	nAGGIFLPLVKc	AT5G12860.1	AT5G12860.1;AT5G12860.2	| Symbols: DiT1 | dicarboxylate transporter 1 | chr5:4059927-4061919 REVERSE LENGTH=557	light	11	29.19	29.19	0.001358
Q20181207_04	m3	r1	47348	507.821	1013.63	1013.63	5661	2	nAGGIFLPLVKc	nAGGIFLPLVKc	nAGGIFLPLVKc	AT5G12860.1	AT5G12860.1;AT5G12860.2	| Symbols: DiT1 | dicarboxylate transporter 1 | chr5:4059927-4061919 REVERSE LENGTH=557	light	11	17.71	17.71	0.005668
Q20181207_06	m3	r1	48187	507.821	1013.63	1013.63	5627	2	nAGGIFLPLVKc	nAGGIFLPLVKc	nAGGIFLPLVKc	AT5G12860.1	AT5G12860.1;AT5G12860.2	| Symbols: DiT1 | dicarboxylate transporter 1 | chr5:4059927-4061919 REVERSE LENGTH=557	light	11	25.24	25.24	0.002728
Q20181207_07	m3	r1	48686	507.821	1013.63	1013.63	5612	2	nAGGIFLPLVKc	nAGGIFLPLVKc	nAGGIFLPLVKc	AT5G12860.1	AT5G12860.1;AT5G12860.2	| Symbols: DiT1 | dicarboxylate transporter 1 | chr5:4059927-4061919 REVERSE LENGTH=557	light	11	20.54	20.54	0.003165
Q20181207_10	m3	r1	47558	507.821	1013.63	1013.63	5569	2	nAGGIFLPLVKc	nAGGIFLPLVKc	nAGGIFLPLVKc	AT5G12860.1	AT5G12860.1;AT5G12860.2	| Symbols: DiT1 | dicarboxylate transporter 1 | chr5:4059927-4061919 REVERSE LENGTH=557	light	11	38.71	38.71	0.000244
Q20181207_11	m3	r1	48197	507.822	1013.63	1013.63	5577	2	nAGGIFLPLVKc	nAGGIFLPLVKc	nAGGIFLPLVKc	AT5G12860.1	AT5G12860.1;AT5G12860.2	| Symbols: DiT1 | dicarboxylate transporter 1 | chr5:4059927-4061919 REVERSE LENGTH=557	light	11	26.45	26.45	0.004026
Q20181207_06	m3	r1	8958	462.207	922.4	922.4	1523	2	nMC(57.021)DQLTRc	nMCDQLTRc	nMC(57.021)DQLTRc	AT3G01540.1	AT3G01540.1;AT3G01540.2;AT3G01540.3;AT3G01540.4	| Symbols: DRH1, ATDRH1 | DEAD box RNA helicase 1 | chr3:213077-216142 REVERSE LENGTH=618	light	11	21.12	21.12	0.000632
Q20181207_07	m3	r1	9637	462.208	922.401	922.4	1516	2	nMC(57.021)DQLTRc	nMCDQLTRc	nMC(57.021)DQLTRc	AT3G01540.1	AT3G01540.1;AT3G01540.2;AT3G01540.3;AT3G01540.4	| Symbols: DRH1, ATDRH1 | DEAD box RNA helicase 1 | chr3:213077-216142 REVERSE LENGTH=618	light	11	22.53	22.53	0.000534
Q20181207_10	m3	r1	9264	462.208	922.402	922.4	1549	2	nMC(57.021)DQLTRc	nMCDQLTRc	nMC(57.021)DQLTRc	AT3G01540.1	AT3G01540.1;AT3G01540.2;AT3G01540.3;AT3G01540.4	| Symbols: DRH1, ATDRH1 | DEAD box RNA helicase 1 | chr3:213077-216142 REVERSE LENGTH=618	light	11	46.79	46.79	2.7e-05
Q20181207_06	m3	r1	5101	521.91	1562.71	1562.71	1065	3	nIESSVNEEEKEDRc	nIESSVNEEEKEDRc	nIESSVNEEEKEDRc	AT1G15730.1	AT1G15730.1	| Symbols: | Cobalamin biosynthesis CobW-like protein | chr1:5407535-5409937 REVERSE LENGTH=448	light	18	20.28	20.28	0.000571
Q20181207_10	m3	r1	5214	521.911	1562.71	1562.71	1072	3	nIESSVNEEEKEDRc	nIESSVNEEEKEDRc	nIESSVNEEEKEDRc	AT1G15730.1	AT1G15730.1	| Symbols: | Cobalamin biosynthesis CobW-like protein | chr1:5407535-5409937 REVERSE LENGTH=448	light	18	35.67	35.67	8.6e-05
Q20181207_06	m3	r1	17393	642.662	1924.97	1924.96	2438	3	nRGQIPGGNSNGDAVVEVEKc	nRGQIPGGNSNGDAVVEVEKc	nRGQIPGGNSNGDAVVEVEKc	AT4G00660.1	AT4G00660.1;AT4G00660.2	| Symbols: RH8, ATRH8 | RNAhelicase-like 8 | chr4:274638-277438 FORWARD LENGTH=505	light	26	21.51	21.51	0.002324
Q20181207_10	m3	r1	17638	642.663	1924.97	1924.96	2467	3	nRGQIPGGNSNGDAVVEVEKc	nRGQIPGGNSNGDAVVEVEKc	nRGQIPGGNSNGDAVVEVEKc	AT4G00660.1	AT4G00660.1;AT4G00660.2	| Symbols: RH8, ATRH8 | RNAhelicase-like 8 | chr4:274638-277438 FORWARD LENGTH=505	light	26	30.26	30.26	0.000222
Q20181207_06	m3	r1	7917	717.353	1432.69	1432.69	1386	2	nTTSADTQAQLQNRc	nTTSADTQAQLQNRc	nTTSADTQAQLQNRc	AT4G24680.1	AT4G24680.1	| Symbols: MOS1 | modifier of snc1 | chr4:12733425-12739737 FORWARD LENGTH=1427	light	20	94.25	94.25	2.7e-05
Q20181207_06	m3	r1	7958	478.571	1432.69	1432.69	1390	3	nTTSADTQAQLQNRc	nTTSADTQAQLQNRc	nTTSADTQAQLQNRc	AT4G24680.1	AT4G24680.1	| Symbols: MOS1 | modifier of snc1 | chr4:12733425-12739737 FORWARD LENGTH=1427	light	20	19.2	19.2	0.000504
Q20181207_07	m3	r1	8651	478.571	1432.69	1432.69	1410	3	nTTSADTQAQLQNRc	nTTSADTQAQLQNRc	nTTSADTQAQLQNRc	AT4G24680.1	AT4G24680.1	| Symbols: MOS1 | modifier of snc1 | chr4:12733425-12739737 FORWARD LENGTH=1427	light	20	14.48	14.48	0.001082
F9515_Media_alone_pFg_pDEX__Sample5	m2	f2	40463	550.831	1099.65	1099.65	5171	2	nIGVIESLLEKc	nIGVIESLLEKc	nIGVIESLLEKc	AT3G12780.1	AT1G56190.1;AT1G56190.2;AT3G12780.1	| Symbols: PGK1 | phosphoglycerate kinase 1 | chr3:4061127-4063140 REVERSE LENGTH=481	light	11	48.9	48.9	2.7e-05
Q20181207_02	m3	r1	47051	550.832	1099.65	1099.65	5738	2	nIGVIESLLEKc	nIGVIESLLEKc	nIGVIESLLEKc	AT3G12780.1	AT1G56190.1;AT1G56190.2;AT3G12780.1	| Symbols: PGK1 | phosphoglycerate kinase 1 | chr3:4061127-4063140 REVERSE LENGTH=481	light	11	31.19	31.19	0.001118
Q20181207_10	m3	r1	47611	550.832	1099.65	1099.65	5574	2	nIGVIESLLEKc	nIGVIESLLEKc	nIGVIESLLEKc	AT3G12780.1	AT1G56190.1;AT1G56190.2;AT3G12780.1	| Symbols: PGK1 | phosphoglycerate kinase 1 | chr3:4061127-4063140 REVERSE LENGTH=481	light	11	73.13	73.13	2.7e-05
Q20181207_03	m3	r1	11089	483.235	1928.91	1928.91	1726	4	nFGVSRQEQDQAAVDSHRc	nFGVSRQEQDQAAVDSHRc	nFGVSRQEQDQAAVDSHRc	AT2G33150.1	AT2G33150.1	| Symbols: PKT3, PED1, KAT2 | peroxisomal 3-ketoacyl-CoA thiolase 3 | chr2:14047814-14050983 REVERSE LENGTH=462	light	28	30.14	30.14	0.000244
Q20181207_07	m3	r1	11080	483.236	1928.91	1928.91	1669	4	nFGVSRQEQDQAAVDSHRc	nFGVSRQEQDQAAVDSHRc	nFGVSRQEQDQAAVDSHRc	AT2G33150.1	AT2G33150.1	| Symbols: PKT3, PED1, KAT2 | peroxisomal 3-ketoacyl-CoA thiolase 3 | chr2:14047814-14050983 REVERSE LENGTH=462	light	28	44.97	44.97	4.7e-05
Q20181207_08	m3	r1	9781	483.235	1928.91	1928.91	1694	4	nFGVSRQEQDQAAVDSHRc	nFGVSRQEQDQAAVDSHRc	nFGVSRQEQDQAAVDSHRc	AT2G33150.1	AT2G33150.1	| Symbols: PKT3, PED1, KAT2 | peroxisomal 3-ketoacyl-CoA thiolase 3 | chr2:14047814-14050983 REVERSE LENGTH=462	light	28	31.64	31.64	0.00014
Q20181207_11	m3	r1	10724	483.235	1928.91	1928.91	1650	4	nFGVSRQEQDQAAVDSHRc	nFGVSRQEQDQAAVDSHRc	nFGVSRQEQDQAAVDSHRc	AT2G33150.1	AT2G33150.1	| Symbols: PKT3, PED1, KAT2 | peroxisomal 3-ketoacyl-CoA thiolase 3 | chr2:14047814-14050983 REVERSE LENGTH=462	light	28	49.89	49.89	2.7e-05
Q20181207_02	m3	r1	42716	787.86	1573.7	1573.7	5279	2	nLESNWFSENSFSKc	nLESNWFSENSFSKc	nLESNWFSENSFSKc	AT5G53770.1	AT5G53770.1	| Symbols: | Nucleotidyltransferase family protein | chr5:21826733-21829858 FORWARD LENGTH=530	light	17	16.59	16.59	0.001541
Q20181207_06	m3	r1	43620	787.86	1573.71	1573.7	5155	2	nLESNWFSENSFSKc	nLESNWFSENSFSKc	nLESNWFSENSFSKc	AT5G53770.1	AT5G53770.1	| Symbols: | Nucleotidyltransferase family protein | chr5:21826733-21829858 FORWARD LENGTH=530	light	17	15.62	15.62	0.002579
Q20181207_10	m3	r1	42792	787.86	1573.71	1573.7	5060	2	nLESNWFSENSFSKc	nLESNWFSENSFSKc	nLESNWFSENSFSKc	AT5G53770.1	AT5G53770.1	| Symbols: | Nucleotidyltransferase family protein | chr5:21826733-21829858 FORWARD LENGTH=530	light	17	85.94	85.94	2.7e-05
Q20181207_02	m3	r1	46426	456.789	911.564	911.563	5674	2	nLMIPGLLRc	nLMIPGLLRc	nLMIPGLLRc	AT3G57150.1	AT3G57150.1	| Symbols: NAP57, AtNAP57, CBF5, AtCBF5 | homologue of NAP57 | chr3:21154255-21155952 REVERSE LENGTH=565	light	11	25.74	25.74	0.000504
Q20181207_02	m3	r1	46662	456.789	911.563	911.563	5698	2	nLMIPGLLRc	nLMIPGLLRc	nLMIPGLLRc	AT3G57150.1	AT3G57150.1	| Symbols: NAP57, AtNAP57, CBF5, AtCBF5 | homologue of NAP57 | chr3:21154255-21155952 REVERSE LENGTH=565	light	11	39.52	39.52	4.7e-05
Q20181207_02	m3	r1	46900	456.788	911.562	911.563	5723	2	nLMIPGLLRc	nLMIPGLLRc	nLMIPGLLRc	AT3G57150.1	AT3G57150.1	| Symbols: NAP57, AtNAP57, CBF5, AtCBF5 | homologue of NAP57 | chr3:21154255-21155952 REVERSE LENGTH=565	light	11	40.12	40.12	4.7e-05
Q20181207_02	m3	r1	47164	456.789	911.563	911.563	5750	2	nLMIPGLLRc	nLMIPGLLRc	nLMIPGLLRc	AT3G57150.1	AT3G57150.1	| Symbols: NAP57, AtNAP57, CBF5, AtCBF5 | homologue of NAP57 | chr3:21154255-21155952 REVERSE LENGTH=565	light	11	18.38	18.38	0.001698
Q20181207_02	m3	r1	47435	456.789	911.563	911.563	5777	2	nLMIPGLLRc	nLMIPGLLRc	nLMIPGLLRc	AT3G57150.1	AT3G57150.1	| Symbols: NAP57, AtNAP57, CBF5, AtCBF5 | homologue of NAP57 | chr3:21154255-21155952 REVERSE LENGTH=565	light	11	17.2	17.2	0.002604
Q20181207_02	m3	r1	47711	456.789	911.563	911.563	5805	2	nLMIPGLLRc	nLMIPGLLRc	nLMIPGLLRc	AT3G57150.1	AT3G57150.1	| Symbols: NAP57, AtNAP57, CBF5, AtCBF5 | homologue of NAP57 | chr3:21154255-21155952 REVERSE LENGTH=565	light	11	12.64	12.64	0.008165
Q20181207_03	m3	r1	47584	456.789	911.563	911.563	5597	2	nLMIPGLLRc	nLMIPGLLRc	nLMIPGLLRc	AT3G57150.1	AT3G57150.1	| Symbols: NAP57, AtNAP57, CBF5, AtCBF5 | homologue of NAP57 | chr3:21154255-21155952 REVERSE LENGTH=565	light	11	41.72	41.72	2.7e-05
Q20181207_04	m3	r1	46572	456.788	911.562	911.563	5578	2	nLMIPGLLRc	nLMIPGLLRc	nLMIPGLLRc	AT3G57150.1	AT3G57150.1	| Symbols: NAP57, AtNAP57, CBF5, AtCBF5 | homologue of NAP57 | chr3:21154255-21155952 REVERSE LENGTH=565	light	11	23.78	23.78	0.000571
Q20181207_04	m3	r1	46796	456.789	911.563	911.563	5602	2	nLMIPGLLRc	nLMIPGLLRc	nLMIPGLLRc	AT3G57150.1	AT3G57150.1	| Symbols: NAP57, AtNAP57, CBF5, AtCBF5 | homologue of NAP57 | chr3:21154255-21155952 REVERSE LENGTH=565	light	11	40.83	40.83	4.7e-05
Q20181207_06	m3	r1	47351	456.789	911.563	911.563	5539	2	nLMIPGLLRc	nLMIPGLLRc	nLMIPGLLRc	AT3G57150.1	AT3G57150.1	| Symbols: NAP57, AtNAP57, CBF5, AtCBF5 | homologue of NAP57 | chr3:21154255-21155952 REVERSE LENGTH=565	light	11	40.15	40.15	4.7e-05
Q20181207_06	m3	r1	47589	456.789	911.563	911.563	5564	2	nLMIPGLLRc	nLMIPGLLRc	nLMIPGLLRc	AT3G57150.1	AT3G57150.1	| Symbols: NAP57, AtNAP57, CBF5, AtCBF5 | homologue of NAP57 | chr3:21154255-21155952 REVERSE LENGTH=565	light	11	39.92	39.92	4.7e-05
Q20181207_07	m3	r1	47888	456.789	911.563	911.563	5529	2	nLMIPGLLRc	nLMIPGLLRc	nLMIPGLLRc	AT3G57150.1	AT3G57150.1	| Symbols: NAP57, AtNAP57, CBF5, AtCBF5 | homologue of NAP57 | chr3:21154255-21155952 REVERSE LENGTH=565	light	11	39.98	39.98	4.7e-05
Q20181207_07	m3	r1	48135	456.789	911.563	911.563	5554	2	nLMIPGLLRc	nLMIPGLLRc	nLMIPGLLRc	AT3G57150.1	AT3G57150.1	| Symbols: NAP57, AtNAP57, CBF5, AtCBF5 | homologue of NAP57 | chr3:21154255-21155952 REVERSE LENGTH=565	light	11	35.4	35.4	0.000106
Q20181207_08	m3	r1	45194	456.789	911.562	911.563	5541	2	nLMIPGLLRc	nLMIPGLLRc	nLMIPGLLRc	AT3G57150.1	AT3G57150.1	| Symbols: NAP57, AtNAP57, CBF5, AtCBF5 | homologue of NAP57 | chr3:21154255-21155952 REVERSE LENGTH=565	light	11	25.52	25.52	0.000402
Q20181207_08	m3	r1	45430	456.789	911.563	911.563	5566	2	nLMIPGLLRc	nLMIPGLLRc	nLMIPGLLRc	AT3G57150.1	AT3G57150.1	| Symbols: NAP57, AtNAP57, CBF5, AtCBF5 | homologue of NAP57 | chr3:21154255-21155952 REVERSE LENGTH=565	light	11	34.55	34.55	8.6e-05
Q20181207_10	m3	r1	46788	456.789	911.564	911.563	5492	2	nLMIPGLLRc	nLMIPGLLRc	nLMIPGLLRc	AT3G57150.1	AT3G57150.1	| Symbols: NAP57, AtNAP57, CBF5, AtCBF5 | homologue of NAP57 | chr3:21154255-21155952 REVERSE LENGTH=565	light	11	25.79	25.79	0.000452
Q20181207_10	m3	r1	47048	456.789	911.564	911.563	5518	2	nLMIPGLLRc	nLMIPGLLRc	nLMIPGLLRc	AT3G57150.1	AT3G57150.1	| Symbols: NAP57, AtNAP57, CBF5, AtCBF5 | homologue of NAP57 | chr3:21154255-21155952 REVERSE LENGTH=565	light	11	35.56	35.56	0.00014
Q20181207_11	m3	r1	47421	456.789	911.563	911.563	5496	2	nLMIPGLLRc	nLMIPGLLRc	nLMIPGLLRc	AT3G57150.1	AT3G57150.1	| Symbols: NAP57, AtNAP57, CBF5, AtCBF5 | homologue of NAP57 | chr3:21154255-21155952 REVERSE LENGTH=565	light	11	63.67	63.67	2.7e-05
Q20181207_11	m3	r1	47662	456.789	911.564	911.563	5522	2	nLMIPGLLRc	nLMIPGLLRc	nLMIPGLLRc	AT3G57150.1	AT3G57150.1	| Symbols: NAP57, AtNAP57, CBF5, AtCBF5 | homologue of NAP57 | chr3:21154255-21155952 REVERSE LENGTH=565	light	11	35.32	35.32	0.00014
Q20181207_02	m3	r1	38555	469.254	1404.74	1404.74	4842	3	nFAAFHVLSLEGSKc	nFAAFHVLSLEGSKc	nFAAFHVLSLEGSKc	AT1G28420.1	AT1G28420.1	| Symbols: HB-1 | homeobox-1 | chr1:9979936-9987460 FORWARD LENGTH=1705	light	16	23.91	23.91	0.000402
Q20181207_07	m3	r1	39584	469.254	1404.74	1404.74	4672	3	nFAAFHVLSLEGSKc	nFAAFHVLSLEGSKc	nFAAFHVLSLEGSKc	AT1G28420.1	AT1G28420.1	| Symbols: HB-1 | homeobox-1 | chr1:9979936-9987460 FORWARD LENGTH=1705	light	16	39.21	39.21	2.7e-05
Q20181207_08	m3	r1	37024	469.254	1404.74	1404.74	4685	3	nFAAFHVLSLEGSKc	nFAAFHVLSLEGSKc	nFAAFHVLSLEGSKc	AT1G28420.1	AT1G28420.1	| Symbols: HB-1 | homeobox-1 | chr1:9979936-9987460 FORWARD LENGTH=1705	light	16	11.84	11.84	0.007952
Q20181207_10	m3	r1	39201	469.255	1404.74	1404.74	4710	3	nFAAFHVLSLEGSKc	nFAAFHVLSLEGSKc	nFAAFHVLSLEGSKc	AT1G28420.1	AT1G28420.1	| Symbols: HB-1 | homeobox-1 | chr1:9979936-9987460 FORWARD LENGTH=1705	light	16	16.11	16.11	0.002506
Q20181207_04	m3	r1	48363	884.748	2651.22	2651.21	5770	3	nAFTVQFGSC(57.021)KFPENFTGC(57.021)QDLAKc	nAFTVQFGSCKFPENFTGCQDLAKc	nAFTVQFGSC(57.021)KFPENFTGC(57.021)QDLAKc	AT5G64040.1	AT5G64040.1;AT5G64040.2	| Symbols: PSAN | photosystem I reaction center subunit PSI-N, chloroplast, putative / PSI-N, putative (PSAN) | chr5:25628724-25629409 REVERSE LENGTH=171	light	28	20.7	20.7	0.000689
Q20181207_07	m3	r1	49560	884.746	2651.22	2651.21	5703	3	nAFTVQFGSC(57.021)KFPENFTGC(57.021)QDLAKc	nAFTVQFGSCKFPENFTGCQDLAKc	nAFTVQFGSC(57.021)KFPENFTGC(57.021)QDLAKc	AT5G64040.1	AT5G64040.1;AT5G64040.2	| Symbols: PSAN | photosystem I reaction center subunit PSI-N, chloroplast, putative / PSI-N, putative (PSAN) | chr5:25628724-25629409 REVERSE LENGTH=171	light	28	19.25	19.25	0.000476
Q20181207_02	m3	r1	36987	980.938	1959.86	1959.86	4682	2	nYNMNANEILYC(57.021)TGGQGRc	nYNMNANEILYCTGGQGRc	nYNMNANEILYC(57.021)TGGQGRc	AT4G28520.1	AT4G28520.1;AT4G28520.3	| Symbols: CRU3, CRC | cruciferin 3 | chr4:14087596-14089617 FORWARD LENGTH=524	light	24	33.05	33.05	0.000222
Q20181207_04	m3	r1	37356	980.936	1959.86	1959.86	4606	2	nYNMNANEILYC(57.021)TGGQGRc	nYNMNANEILYCTGGQGRc	nYNMNANEILYC(57.021)TGGQGRc	AT4G28520.1	AT4G28520.1;AT4G28520.3	| Symbols: CRU3, CRC | cruciferin 3 | chr4:14087596-14089617 FORWARD LENGTH=524	light	24	19.26	19.26	0.001002
Q20181207_08	m3	r1	36190	980.938	1959.86	1959.86	4598	2	nYNMNANEILYC(57.021)TGGQGRc	nYNMNANEILYCTGGQGRc	nYNMNANEILYC(57.021)TGGQGRc	AT4G28520.1	AT4G28520.1;AT4G28520.3	| Symbols: CRU3, CRC | cruciferin 3 | chr4:14087596-14089617 FORWARD LENGTH=524	light	24	16.92	16.92	0.003341
Q20181207_10	m3	r1	38303	980.939	1959.86	1959.86	4620	2	nYNMNANEILYC(57.021)TGGQGRc	nYNMNANEILYCTGGQGRc	nYNMNANEILYC(57.021)TGGQGRc	AT4G28520.1	AT4G28520.1;AT4G28520.3	| Symbols: CRU3, CRC | cruciferin 3 | chr4:14087596-14089617 FORWARD LENGTH=524	light	24	99.84	99.84	2.7e-05
F9515_Media_alone_pFg_pDEX__Sample5	m2	f2	28662	418.237	834.459	834.46	3855	2	nDFLLTARc	nDFLLTARc	nDFLLTARc	AT2G43460.1	AT2G43460.1;AT3G59540.1	| Symbols: | Ribosomal L38e protein family | chr2:18046285-18047292 REVERSE LENGTH=69	light	10	23.77	23.77	0.000534
Q20181207_02	m3	r1	33803	418.237	834.459	834.46	4350	2	nDFLLTARc	nDFLLTARc	nDFLLTARc	AT2G43460.1	AT2G43460.1;AT3G59540.1	| Symbols: | Ribosomal L38e protein family | chr2:18046285-18047292 REVERSE LENGTH=69	light	10	32.35	32.35	0.000155
Q20181207_03	m3	r1	34889	418.237	834.46	834.46	4289	2	nDFLLTARc	nDFLLTARc	nDFLLTARc	AT2G43460.1	AT2G43460.1;AT3G59540.1	| Symbols: | Ribosomal L38e protein family | chr2:18046285-18047292 REVERSE LENGTH=69	light	10	26.04	26.04	0.000368
Q20181207_04	m3	r1	34328	418.238	834.461	834.46	4293	2	nDFLLTARc	nDFLLTARc	nDFLLTARc	AT2G43460.1	AT2G43460.1;AT3G59540.1	| Symbols: | Ribosomal L38e protein family | chr2:18046285-18047292 REVERSE LENGTH=69	light	10	26.84	26.84	0.000368
Q20181207_07	m3	r1	35588	418.238	834.46	834.46	4262	2	nDFLLTARc	nDFLLTARc	nDFLLTARc	AT2G43460.1	AT2G43460.1;AT3G59540.1	| Symbols: | Ribosomal L38e protein family | chr2:18046285-18047292 REVERSE LENGTH=69	light	10	22.81	22.81	0.000607
Q20181207_08	m3	r1	33118	418.237	834.46	834.46	4272	2	nDFLLTARc	nDFLLTARc	nDFLLTARc	AT2G43460.1	AT2G43460.1;AT3G59540.1	| Symbols: | Ribosomal L38e protein family | chr2:18046285-18047292 REVERSE LENGTH=69	light	10	30.37	30.37	0.000236
Q20181207_10	m3	r1	35218	418.238	834.461	834.46	4308	2	nDFLLTARc	nDFLLTARc	nDFLLTARc	AT2G43460.1	AT2G43460.1;AT3G59540.1	| Symbols: | Ribosomal L38e protein family | chr2:18046285-18047292 REVERSE LENGTH=69	light	10	30.58	30.58	0.000244
Q20181207_11	m3	r1	35244	418.238	834.462	834.46	4246	2	nDFLLTARc	nDFLLTARc	nDFLLTARc	AT2G43460.1	AT2G43460.1;AT3G59540.1	| Symbols: | Ribosomal L38e protein family | chr2:18046285-18047292 REVERSE LENGTH=69	light	10	28.98	28.98	0.00038
F9515_Media_alone_pFg_pDEX__Sample5	m2	f2	27071	443.784	885.553	885.553	3678	2	nALVTLIEKc	nALVTLIEKc	nALVTLIEKc	AT2G30860.1	AT2G30860.1;AT2G30860.2	| Symbols: ATGSTF9, GLUTTR, ATGSTF7, GSTF9 | glutathione S-transferase PHI 9 | chr2:13139132-13140057 FORWARD LENGTH=215	light	9	19.85	19.85	0.001275
F9515_Media_alone_pFg_pDEX__Sample5	m2	f2	27219	443.784	885.554	885.553	3695	2	nALVTLIEKc	nALVTLIEKc	nALVTLIEKc	AT2G30860.1	AT2G30860.1;AT2G30860.2	| Symbols: ATGSTF9, GLUTTR, ATGSTF7, GSTF9 | glutathione S-transferase PHI 9 | chr2:13139132-13140057 FORWARD LENGTH=215	light	9	16.63	16.63	0.003393
Q20181207_03	m3	r1	30440	443.784	885.554	885.553	3820	2	nALVTLIEKc	nALVTLIEKc	nALVTLIEKc	AT2G30860.1	AT2G30860.1;AT2G30860.2	| Symbols: ATGSTF9, GLUTTR, ATGSTF7, GSTF9 | glutathione S-transferase PHI 9 | chr2:13139132-13140057 FORWARD LENGTH=215	light	9	31.86	31.86	0.000441
Q20181207_06	m3	r1	30230	443.785	885.554	885.553	3778	2	nALVTLIEKc	nALVTLIEKc	nALVTLIEKc	AT2G30860.1	AT2G30860.1;AT2G30860.2	| Symbols: ATGSTF9, GLUTTR, ATGSTF7, GSTF9 | glutathione S-transferase PHI 9 | chr2:13139132-13140057 FORWARD LENGTH=215	light	9	46.95	46.95	2.7e-05
Q20181207_07	m3	r1	30886	443.785	885.555	885.553	3770	2	nALVTLIEKc	nALVTLIEKc	nALVTLIEKc	AT2G30860.1	AT2G30860.1;AT2G30860.2	| Symbols: ATGSTF9, GLUTTR, ATGSTF7, GSTF9 | glutathione S-transferase PHI 9 | chr2:13139132-13140057 FORWARD LENGTH=215	light	9	53.63	53.63	2.7e-05
Q20181207_10	m3	r1	30268	443.785	885.555	885.553	3790	2	nALVTLIEKc	nALVTLIEKc	nALVTLIEKc	AT2G30860.1	AT2G30860.1;AT2G30860.2	| Symbols: ATGSTF9, GLUTTR, ATGSTF7, GSTF9 | glutathione S-transferase PHI 9 | chr2:13139132-13140057 FORWARD LENGTH=215	light	9	30.42	30.42	0.000368
Q20181207_11	m3	r1	30401	443.785	885.556	885.553	3743	2	nALVTLIEKc	nALVTLIEKc	nALVTLIEKc	AT2G30860.1	AT2G30860.1;AT2G30860.2	| Symbols: ATGSTF9, GLUTTR, ATGSTF7, GSTF9 | glutathione S-transferase PHI 9 | chr2:13139132-13140057 FORWARD LENGTH=215	light	9	47.95	47.95	4.7e-05
Q20181207_07	m3	r1	37352	546.628	1636.86	1636.86	4444	3	nSANKYLQDSIVLMRc	nSANKYLQDSIVLMRc	nSANKYLQDSIVLMRc	AT1G09620.1	AT1G09620.1	| Symbols: | ATP binding;leucine-tRNA ligases;aminoacyl-tRNA ligases;nucleotide binding;ATP binding;aminoacyl-tRNA ligases | chr1:3113077-3116455 REVERSE LENGTH=1091	light	20	55.95	55.95	2.7e-05
Q20181207_08	m3	r1	34805	546.628	1636.86	1636.86	4448	3	nSANKYLQDSIVLMRc	nSANKYLQDSIVLMRc	nSANKYLQDSIVLMRc	AT1G09620.1	AT1G09620.1	| Symbols: | ATP binding;leucine-tRNA ligases;aminoacyl-tRNA ligases;nucleotide binding;ATP binding;aminoacyl-tRNA ligases | chr1:3113077-3116455 REVERSE LENGTH=1091	light	20	10.99	10.99	0.005917
Q20181207_11	m3	r1	36780	546.629	1636.87	1636.86	4403	3	nSANKYLQDSIVLMRc	nSANKYLQDSIVLMRc	nSANKYLQDSIVLMRc	AT1G09620.1	AT1G09620.1	| Symbols: | ATP binding;leucine-tRNA ligases;aminoacyl-tRNA ligases;nucleotide binding;ATP binding;aminoacyl-tRNA ligases | chr1:3113077-3116455 REVERSE LENGTH=1091	light	20	64.07	64.07	2.7e-05
Q20181207_07	m3	r1	61503	1025.52	5122.58	5122.56	6907	5	nLQVEHPVTEMIVGQDLVEWQIRVANGEPLPLSQSEVPMSGHAFEARc	nLQVEHPVTEMIVGQDLVEWQIRVANGEPLPLSQSEVPMSGHAFEARc	nLQVEHPVTEMIVGQDLVEWQIRVANGEPLPLSQSEVPMSGHAFEARc	AT1G03090.2	AT1G03090.1;AT1G03090.2	| Symbols: MCCA | methylcrotonyl-CoA carboxylase alpha chain, mitochondrial / 3-methylcrotonyl-CoA carboxylase 1 (MCCA) | chr1:739715-743819 FORWARD LENGTH=734	light	62	13.54	13.54	0.006905
Q20181207_11	m3	r1	60990	854.77	5122.57	5122.56	6872	6	nLQVEHPVTEMIVGQDLVEWQIRVANGEPLPLSQSEVPMSGHAFEARc	nLQVEHPVTEMIVGQDLVEWQIRVANGEPLPLSQSEVPMSGHAFEARc	nLQVEHPVTEMIVGQDLVEWQIRVANGEPLPLSQSEVPMSGHAFEARc	AT1G03090.2	AT1G03090.1;AT1G03090.2	| Symbols: MCCA | methylcrotonyl-CoA carboxylase alpha chain, mitochondrial / 3-methylcrotonyl-CoA carboxylase 1 (MCCA) | chr1:739715-743819 FORWARD LENGTH=734	light	62	28.13	28.13	0.000255
Q20181207_02	m3	r1	50810	675.075	2022.2	2022.2	6128	3	nGVTIAHGGVLPNINPILLPKc	nGVTIAHGGVLPNINPILLPKc	nGVTIAHGGVLPNINPILLPKc	AT5G02560.1	AT5G02560.1;AT5G02560.2	| Symbols: HTA12 | histone H2A 12 | chr5:575437-576456 FORWARD LENGTH=153	light	25	39.88	39.88	4.7e-05
Q20181207_03	m3	r1	51648	675.074	2022.2	2022.2	6011	3	nGVTIAHGGVLPNINPILLPKc	nGVTIAHGGVLPNINPILLPKc	nGVTIAHGGVLPNINPILLPKc	AT5G02560.1	AT5G02560.1;AT5G02560.2	| Symbols: HTA12 | histone H2A 12 | chr5:575437-576456 FORWARD LENGTH=153	light	25	28.08	28.08	0.000255
Q20181207_04	m3	r1	50635	675.074	2022.2	2022.2	6006	3	nGVTIAHGGVLPNINPILLPKc	nGVTIAHGGVLPNINPILLPKc	nGVTIAHGGVLPNINPILLPKc	AT5G02560.1	AT5G02560.1;AT5G02560.2	| Symbols: HTA12 | histone H2A 12 | chr5:575437-576456 FORWARD LENGTH=153	light	25	38.95	38.95	4.7e-05
Q20181207_03	m3	r1	36265	668.587	2670.32	2670.31	4429	4	nTAHEM(15.995)GIPC(57.021)VAVYSTIDKDALHVKc	nTAHEMGIPCVAVYSTIDKDALHVKc	nTAHEM(15.995)GIPC(57.021)VAVYSTIDKDALHVKc	AT5G35360.1	AT5G35360.1;AT5G35360.2;AT5G35360.3	| Symbols: CAC2 | acetyl Co-enzyme a carboxylase biotin carboxylase subunit | chr5:13584300-13588268 FORWARD LENGTH=537	light	30	11.77	11.77	0.005249
Q20181207_07	m3	r1	36319	535.071	2670.32	2670.31	4337	5	nTAHEM(15.995)GIPC(57.021)VAVYSTIDKDALHVKc	nTAHEMGIPCVAVYSTIDKDALHVKc	nTAHEM(15.995)GIPC(57.021)VAVYSTIDKDALHVKc	AT5G35360.1	AT5G35360.1;AT5G35360.2;AT5G35360.3	| Symbols: CAC2 | acetyl Co-enzyme a carboxylase biotin carboxylase subunit | chr5:13584300-13588268 FORWARD LENGTH=537	light	30	43.3	43.3	2.7e-05
Q20181207_08	m3	r1	33824	535.07	2670.31	2670.31	4346	5	nTAHEM(15.995)GIPC(57.021)VAVYSTIDKDALHVKc	nTAHEMGIPCVAVYSTIDKDALHVKc	nTAHEM(15.995)GIPC(57.021)VAVYSTIDKDALHVKc	AT5G35360.1	AT5G35360.1;AT5G35360.2;AT5G35360.3	| Symbols: CAC2 | acetyl Co-enzyme a carboxylase biotin carboxylase subunit | chr5:13584300-13588268 FORWARD LENGTH=537	light	30	34.73	34.73	4.7e-05
Q20181207_10	m3	r1	35899	535.071	2670.32	2670.31	4377	5	nTAHEM(15.995)GIPC(57.021)VAVYSTIDKDALHVKc	nTAHEMGIPCVAVYSTIDKDALHVKc	nTAHEM(15.995)GIPC(57.021)VAVYSTIDKDALHVKc	AT5G35360.1	AT5G35360.1;AT5G35360.2;AT5G35360.3	| Symbols: CAC2 | acetyl Co-enzyme a carboxylase biotin carboxylase subunit | chr5:13584300-13588268 FORWARD LENGTH=537	light	30	41.3	41.3	2.7e-05
Q20181207_04	m3	r1	22381	623.328	1244.64	1244.64	3006	2	nLQQGVAPFEEKc	nLQQGVAPFEEKc	nLQQGVAPFEEKc	AT5G60600.3	AT5G60600.1;AT5G60600.3	| Symbols: GCPE, ISPG, CSB3, CLB4, HDS | 4-hydroxy-3-methylbut-2-enyl diphosphate synthase | chr5:24359447-24363019 FORWARD LENGTH=717	light	14	22.15	22.15	0.007862
Q20181207_07	m3	r1	23277	623.328	1244.64	1244.64	2976	2	nLQQGVAPFEEKc	nLQQGVAPFEEKc	nLQQGVAPFEEKc	AT5G60600.3	AT5G60600.1;AT5G60600.3	| Symbols: GCPE, ISPG, CSB3, CLB4, HDS | 4-hydroxy-3-methylbut-2-enyl diphosphate synthase | chr5:24359447-24363019 FORWARD LENGTH=717	light	14	36.22	36.22	0.000441
Q20181207_10	m3	r1	22718	623.329	1244.64	1244.64	3007	2	nLQQGVAPFEEKc	nLQQGVAPFEEKc	nLQQGVAPFEEKc	AT5G60600.3	AT5G60600.1;AT5G60600.3	| Symbols: GCPE, ISPG, CSB3, CLB4, HDS | 4-hydroxy-3-methylbut-2-enyl diphosphate synthase | chr5:24359447-24363019 FORWARD LENGTH=717	light	14	51.31	51.31	4.7e-05
Q20181207_11	m3	r1	22782	623.329	1244.64	1244.64	2954	2	nLQQGVAPFEEKc	nLQQGVAPFEEKc	nLQQGVAPFEEKc	AT5G60600.3	AT5G60600.1;AT5G60600.3	| Symbols: GCPE, ISPG, CSB3, CLB4, HDS | 4-hydroxy-3-methylbut-2-enyl diphosphate synthase | chr5:24359447-24363019 FORWARD LENGTH=717	light	14	39.34	39.34	0.00039
Q20181207_02	m3	r1	40335	708.834	1415.65	1415.65	5023	2	nMSFSVNTSPFSGRc	nMSFSVNTSPFSGRc	nMSFSVNTSPFSGRc	AT5G13650.1	AT5G13650.1;AT5G13650.2	| Symbols: | elongation factor family protein | chr5:4397821-4402364 FORWARD LENGTH=675	light	17	69.95	69.95	2.7e-05
Q20181207_03	m3	r1	41493	708.834	1415.65	1415.65	4973	2	nMSFSVNTSPFSGRc	nMSFSVNTSPFSGRc	nMSFSVNTSPFSGRc	AT5G13650.1	AT5G13650.1;AT5G13650.2	| Symbols: | elongation factor family protein | chr5:4397821-4402364 FORWARD LENGTH=675	light	17	42.01	42.01	2.7e-05
Q20181207_04	m3	r1	40783	708.834	1415.65	1415.65	4965	2	nMSFSVNTSPFSGRc	nMSFSVNTSPFSGRc	nMSFSVNTSPFSGRc	AT5G13650.1	AT5G13650.1;AT5G13650.2	| Symbols: | elongation factor family protein | chr5:4397821-4402364 FORWARD LENGTH=675	light	17	42.04	42.04	4.7e-05
Q20181207_06	m3	r1	41394	708.834	1415.65	1415.65	4927	2	nMSFSVNTSPFSGRc	nMSFSVNTSPFSGRc	nMSFSVNTSPFSGRc	AT5G13650.1	AT5G13650.1;AT5G13650.2	| Symbols: | elongation factor family protein | chr5:4397821-4402364 FORWARD LENGTH=675	light	17	28.14	28.14	0.00038
Q20181207_07	m3	r1	42057	708.833	1415.65	1415.65	4926	2	nMSFSVNTSPFSGRc	nMSFSVNTSPFSGRc	nMSFSVNTSPFSGRc	AT5G13650.1	AT5G13650.1;AT5G13650.2	| Symbols: | elongation factor family protein | chr5:4397821-4402364 FORWARD LENGTH=675	light	17	53.3	53.3	2.7e-05
Q20181207_10	m3	r1	41534	708.834	1415.65	1415.65	4945	2	nMSFSVNTSPFSGRc	nMSFSVNTSPFSGRc	nMSFSVNTSPFSGRc	AT5G13650.1	AT5G13650.1;AT5G13650.2	| Symbols: | elongation factor family protein | chr5:4397821-4402364 FORWARD LENGTH=675	light	17	44.44	44.44	2.7e-05
Q20181207_11	m3	r1	41587	708.834	1415.65	1415.65	4894	2	nMSFSVNTSPFSGRc	nMSFSVNTSPFSGRc	nMSFSVNTSPFSGRc	AT5G13650.1	AT5G13650.1;AT5G13650.2	| Symbols: | elongation factor family protein | chr5:4397821-4402364 FORWARD LENGTH=675	light	17	46.25	46.25	2.7e-05
Q20181207_06	m3	r1	23295	416.226	1245.66	1245.66	3061	3	nDIDSTKDLIARc	nDIDSTKDLIARc	nDIDSTKDLIARc	AT5G64840.1	AT5G64840.1	| Symbols: GCN5, ATGCN5 | general control non-repressible 5 | chr5:25916956-25919693 REVERSE LENGTH=692	light	15	20	20	0.000689
Q20181207_08	m3	r1	22013	416.226	1245.66	1245.66	3068	3	nDIDSTKDLIARc	nDIDSTKDLIARc	nDIDSTKDLIARc	AT5G64840.1	AT5G64840.1	| Symbols: GCN5, ATGCN5 | general control non-repressible 5 | chr5:25916956-25919693 REVERSE LENGTH=692	light	15	31.69	31.69	0.00014
Q20181207_02	m3	r1	16336	630.779	1259.54	1259.54	2449	2	nSFSSGGEDGYVRc	nSFSSGGEDGYVRc	nSFSSGGEDGYVRc	AT2G46280.1	AT2G46280.1;AT2G46280.2;AT2G46290.1	| Symbols: TRIP-1, TIF3I1 | TGF-beta receptor interacting protein 1 | chr2:19003656-19005393 REVERSE LENGTH=328	light	15	38.42	38.42	4.7e-05
Q20181207_03	m3	r1	17234	630.78	1259.55	1259.54	2409	2	nSFSSGGEDGYVRc	nSFSSGGEDGYVRc	nSFSSGGEDGYVRc	AT2G46280.1	AT2G46280.1;AT2G46280.2;AT2G46290.1	| Symbols: TRIP-1, TIF3I1 | TGF-beta receptor interacting protein 1 | chr2:19003656-19005393 REVERSE LENGTH=328	light	15	68.52	68.52	2.7e-05
Q20181207_06	m3	r1	16893	630.779	1259.54	1259.54	2385	2	nSFSSGGEDGYVRc	nSFSSGGEDGYVRc	nSFSSGGEDGYVRc	AT2G46280.1	AT2G46280.1;AT2G46280.2;AT2G46290.1	| Symbols: TRIP-1, TIF3I1 | TGF-beta receptor interacting protein 1 | chr2:19003656-19005393 REVERSE LENGTH=328	light	15	39.81	39.81	4.7e-05
Q20181207_07	m3	r1	17703	630.779	1259.54	1259.54	2382	2	nSFSSGGEDGYVRc	nSFSSGGEDGYVRc	nSFSSGGEDGYVRc	AT2G46280.1	AT2G46280.1;AT2G46280.2;AT2G46290.1	| Symbols: TRIP-1, TIF3I1 | TGF-beta receptor interacting protein 1 | chr2:19003656-19005393 REVERSE LENGTH=328	light	15	68.94	68.94	2.7e-05
Q20181207_08	m3	r1	16023	630.778	1259.54	1259.54	2399	2	nSFSSGGEDGYVRc	nSFSSGGEDGYVRc	nSFSSGGEDGYVRc	AT2G46280.1	AT2G46280.1;AT2G46280.2;AT2G46290.1	| Symbols: TRIP-1, TIF3I1 | TGF-beta receptor interacting protein 1 | chr2:19003656-19005393 REVERSE LENGTH=328	light	15	46.59	46.59	2.7e-05
Q20181207_10	m3	r1	17176	630.779	1259.54	1259.54	2420	2	nSFSSGGEDGYVRc	nSFSSGGEDGYVRc	nSFSSGGEDGYVRc	AT2G46280.1	AT2G46280.1;AT2G46280.2;AT2G46290.1	| Symbols: TRIP-1, TIF3I1 | TGF-beta receptor interacting protein 1 | chr2:19003656-19005393 REVERSE LENGTH=328	light	15	30.44	30.44	0.000244
Q20181207_11	m3	r1	17257	630.779	1259.54	1259.54	2361	2	nSFSSGGEDGYVRc	nSFSSGGEDGYVRc	nSFSSGGEDGYVRc	AT2G46280.1	AT2G46280.1;AT2G46280.2;AT2G46290.1	| Symbols: TRIP-1, TIF3I1 | TGF-beta receptor interacting protein 1 | chr2:19003656-19005393 REVERSE LENGTH=328	light	15	56.03	56.03	2.7e-05
Q20181207_03	m3	r1	14605	480.951	1439.83	1439.83	2124	3	nRQTIEANLALRRc	nRQTIEANLALRRc	nRQTIEANLALRRc	ATCG00470.1	ATCG00470.1	| Symbols: ATPE | ATP synthase epsilon chain | chrC:52265-52663 REVERSE LENGTH=132	light	23	43.69	43.69	2.7e-05
Q20181207_11	m3	r1	14085	480.952	1439.83	1439.83	2024	3	nRQTIEANLALRRc	nRQTIEANLALRRc	nRQTIEANLALRRc	ATCG00470.1	ATCG00470.1	| Symbols: ATPE | ATP synthase epsilon chain | chrC:52265-52663 REVERSE LENGTH=132	light	23	19.35	19.35	0.001896
Q20181207_03	m3	r1	45923	883.432	1764.85	1764.85	5429	2	nEWVGFQQFPAATQEKc	nEWVGFQQFPAATQEKc	nEWVGFQQFPAATQEKc	AT1G02280.1	AT1G02280.1;AT1G02280.2	| Symbols: TOC33, ATTOC33, PPI1 | translocon at the outer envelope membrane of chloroplasts 33 | chr1:448665-450246 REVERSE LENGTH=297	light	20	21.61	21.61	0.000632
Q20181207_04	m3	r1	45001	883.434	1764.85	1764.85	5415	2	nEWVGFQQFPAATQEKc	nEWVGFQQFPAATQEKc	nEWVGFQQFPAATQEKc	AT1G02280.1	AT1G02280.1;AT1G02280.2	| Symbols: TOC33, ATTOC33, PPI1 | translocon at the outer envelope membrane of chloroplasts 33 | chr1:448665-450246 REVERSE LENGTH=297	light	20	23.32	23.32	0.000954
Q20181207_06	m3	r1	45828	883.432	1764.85	1764.85	5385	2	nEWVGFQQFPAATQEKc	nEWVGFQQFPAATQEKc	nEWVGFQQFPAATQEKc	AT1G02280.1	AT1G02280.1;AT1G02280.2	| Symbols: TOC33, ATTOC33, PPI1 | translocon at the outer envelope membrane of chloroplasts 33 | chr1:448665-450246 REVERSE LENGTH=297	light	20	30.13	30.13	0.000236
Q20181207_07	m3	r1	46459	883.434	1764.85	1764.85	5383	2	nEWVGFQQFPAATQEKc	nEWVGFQQFPAATQEKc	nEWVGFQQFPAATQEKc	AT1G02280.1	AT1G02280.1;AT1G02280.2	| Symbols: TOC33, ATTOC33, PPI1 | translocon at the outer envelope membrane of chloroplasts 33 | chr1:448665-450246 REVERSE LENGTH=297	light	20	24.34	24.34	0.000598
Q20181207_08	m3	r1	43799	883.432	1764.85	1764.85	5399	2	nEWVGFQQFPAATQEKc	nEWVGFQQFPAATQEKc	nEWVGFQQFPAATQEKc	AT1G02280.1	AT1G02280.1;AT1G02280.2	| Symbols: TOC33, ATTOC33, PPI1 | translocon at the outer envelope membrane of chloroplasts 33 | chr1:448665-450246 REVERSE LENGTH=297	light	20	12.29	12.29	0.007198
Q20181207_10	m3	r1	45406	883.432	1764.85	1764.85	5355	2	nEWVGFQQFPAATQEKc	nEWVGFQQFPAATQEKc	nEWVGFQQFPAATQEKc	AT1G02280.1	AT1G02280.1;AT1G02280.2	| Symbols: TOC33, ATTOC33, PPI1 | translocon at the outer envelope membrane of chloroplasts 33 | chr1:448665-450246 REVERSE LENGTH=297	light	20	12.28	12.28	0.007008
Q20181207_06	m3	r1	24213	513.806	1025.6	1025.6	3157	2	nAIVLIGNNGRc	nAIVLIGNNGRc	nAIVLIGNNGRc	AT4G29010.1	AT4G29010.1	| Symbols: AIM1 | Enoyl-CoA hydratase/isomerase family | chr4:14297312-14302016 REVERSE LENGTH=721	light	15	33.3	33.3	0.002594
Q20181207_10	m3	r1	24277	513.806	1025.6	1025.6	3170	2	nAIVLIGNNGRc	nAIVLIGNNGRc	nAIVLIGNNGRc	AT4G29010.1	AT4G29010.1	| Symbols: AIM1 | Enoyl-CoA hydratase/isomerase family | chr4:14297312-14302016 REVERSE LENGTH=721	light	15	26.93	26.93	0.003245
F9515_Media_alone_pFg_pDEX__Sample5	m2	f2	10087	626.829	1251.64	1251.65	1614	2	nRLTYDEIQSKc	nRLTYDEIQSKc	nRLTYDEIQSKc	AT3G50820.1	AT3G50820.1;AT5G66570.1	| Symbols: PSBO2, PSBO-2, OEC33 | photosystem II subunit O-2 | chr3:18891008-18892311 REVERSE LENGTH=331	light	15	59.38	59.38	2.7e-05
F9515_Media_alone_pFg_pDEX__Sample5	m2	f2	10425	626.829	1251.64	1251.65	1661	2	nRLTYDEIQSKc	nRLTYDEIQSKc	nRLTYDEIQSKc	AT3G50820.1	AT3G50820.1;AT5G66570.1	| Symbols: PSBO2, PSBO-2, OEC33 | photosystem II subunit O-2 | chr3:18891008-18892311 REVERSE LENGTH=331	light	15	55.22	55.22	4.7e-05
F9515_Media_alone_pFg_pDEX__Sample5	m2	f2	10551	626.829	1251.64	1251.65	1681	2	nRLTYDEIQSKc	nRLTYDEIQSKc	nRLTYDEIQSKc	AT3G50820.1	AT3G50820.1;AT5G66570.1	| Symbols: PSBO2, PSBO-2, OEC33 | photosystem II subunit O-2 | chr3:18891008-18892311 REVERSE LENGTH=331	light	15	54.54	54.54	4.7e-05
F9515_Media_alone_pFg_pDEX__Sample5	m2	f2	10701	626.83	1251.65	1251.65	1703	2	nRLTYDEIQSKc	nRLTYDEIQSKc	nRLTYDEIQSKc	AT3G50820.1	AT3G50820.1;AT5G66570.1	| Symbols: PSBO2, PSBO-2, OEC33 | photosystem II subunit O-2 | chr3:18891008-18892311 REVERSE LENGTH=331	light	15	38.78	38.78	0.000236
F9515_Media_alone_pFg_pDEX__Sample5	m2	f2	10942	626.83	1251.65	1251.65	1738	2	nRLTYDEIQSKc	nRLTYDEIQSKc	nRLTYDEIQSKc	AT3G50820.1	AT3G50820.1;AT5G66570.1	| Symbols: PSBO2, PSBO-2, OEC33 | photosystem II subunit O-2 | chr3:18891008-18892311 REVERSE LENGTH=331	light	15	43.14	43.14	0.000402
F9515_Media_alone_pFg_pDEX__Sample5	m2	f2	11221	626.83	1251.65	1251.65	1779	2	nRLTYDEIQSKc	nRLTYDEIQSKc	nRLTYDEIQSKc	AT3G50820.1	AT3G50820.1;AT5G66570.1	| Symbols: PSBO2, PSBO-2, OEC33 | photosystem II subunit O-2 | chr3:18891008-18892311 REVERSE LENGTH=331	light	15	48.12	48.12	4.7e-05
Q20181207_02	m3	r1	12221	626.831	1251.65	1251.65	1987	2	nRLTYDEIQSKc	nRLTYDEIQSKc	nRLTYDEIQSKc	AT3G50820.1	AT3G50820.1;AT5G66570.1	| Symbols: PSBO2, PSBO-2, OEC33 | photosystem II subunit O-2 | chr3:18891008-18892311 REVERSE LENGTH=331	light	15	26.63	26.63	0.002217
Q20181207_07	m3	r1	13045	418.223	1251.65	1251.65	1883	3	nRLTYDEIQSKc	nRLTYDEIQSKc	nRLTYDEIQSKc	AT3G50820.1	AT3G50820.1;AT5G66570.1	| Symbols: PSBO2, PSBO-2, OEC33 | photosystem II subunit O-2 | chr3:18891008-18892311 REVERSE LENGTH=331	light	15	17.95	17.95	0.002183
Q20181207_11	m3	r1	12578	626.831	1251.65	1251.65	1852	2	nRLTYDEIQSKc	nRLTYDEIQSKc	nRLTYDEIQSKc	AT3G50820.1	AT3G50820.1;AT5G66570.1	| Symbols: PSBO2, PSBO-2, OEC33 | photosystem II subunit O-2 | chr3:18891008-18892311 REVERSE LENGTH=331	light	15	37.05	37.05	0.000561
Q20181207_11	m3	r1	12604	418.223	1251.65	1251.65	1854	3	nRLTYDEIQSKc	nRLTYDEIQSKc	nRLTYDEIQSKc	AT3G50820.1	AT3G50820.1;AT5G66570.1	| Symbols: PSBO2, PSBO-2, OEC33 | photosystem II subunit O-2 | chr3:18891008-18892311 REVERSE LENGTH=331	light	15	34.77	34.77	0.000244
F9515_Media_alone_pFg_pDEX__Sample5	m2	f2	32820	635.359	1268.7	1268.7	4319	2	nAAVIGDTIGDPLKc	nAAVIGDTIGDPLKc	nAAVIGDTIGDPLKc	AT1G15690.1	AT1G15690.1	| Symbols: AVP1, ATAVP3, AVP-3, AtVHP1;1 | Inorganic H pyrophosphatase family protein | chr1:5399115-5402185 FORWARD LENGTH=770	light	14	56.75	56.75	2.7e-05
F9515_Media_alone_pFg_pDEX__Sample5	m2	f2	32961	635.358	1268.7	1268.7	4335	2	nAAVIGDTIGDPLKc	nAAVIGDTIGDPLKc	nAAVIGDTIGDPLKc	AT1G15690.1	AT1G15690.1	| Symbols: AVP1, ATAVP3, AVP-3, AtVHP1;1 | Inorganic H pyrophosphatase family protein | chr1:5399115-5402185 FORWARD LENGTH=770	light	14	61.18	61.18	2.7e-05
Q20181207_06	m3	r1	37686	635.356	1268.7	1268.7	4550	2	nAAVIGDTIGDPLKc	nAAVIGDTIGDPLKc	nAAVIGDTIGDPLKc	AT1G15690.1	AT1G15690.1	| Symbols: AVP1, ATAVP3, AVP-3, AtVHP1;1 | Inorganic H pyrophosphatase family protein | chr1:5399115-5402185 FORWARD LENGTH=770	light	14	28.58	28.58	0.000244
F9515_Media_alone_pFg_pDEX__Sample5	m2	f2	14843	612.291	1222.57	1222.57	2251	2	nFVEVDEEQTKc	nFVEVDEEQTKc	nFVEVDEEQTKc	AT5G30510.1	AT5G30510.1	| Symbols: RPS1, ARRPS1 | ribosomal protein S1 | chr5:11619262-11621223 REVERSE LENGTH=416	light	12	55.08	55.08	2.7e-05
Q20181207_02	m3	r1	15006	612.293	1222.57	1222.57	2305	2	nFVEVDEEQTKc	nFVEVDEEQTKc	nFVEVDEEQTKc	AT5G30510.1	AT5G30510.1	| Symbols: RPS1, ARRPS1 | ribosomal protein S1 | chr5:11619262-11621223 REVERSE LENGTH=416	light	12	24.98	24.98	0.000607
Q20181207_10	m3	r1	15853	612.294	1222.57	1222.57	2280	2	nFVEVDEEQTKc	nFVEVDEEQTKc	nFVEVDEEQTKc	AT5G30510.1	AT5G30510.1	| Symbols: RPS1, ARRPS1 | ribosomal protein S1 | chr5:11619262-11621223 REVERSE LENGTH=416	light	12	44.77	44.77	2.7e-05
Q20181207_02	m3	r1	17734	410.222	1227.65	1227.65	2610	3	nLDLDDPSAVRKc	nLDLDDPSAVRKc	nLDLDDPSAVRKc	AT1G36180.1	AT1G36180.1	| Symbols: ACC2 | acetyl-CoA carboxylase 2 | chr1:13546047-13558339 FORWARD LENGTH=2355	light	15	43.99	43.99	2.7e-05
Q20181207_06	m3	r1	18237	410.223	1227.65	1227.65	2525	3	nLDLDDPSAVRKc	nLDLDDPSAVRKc	nLDLDDPSAVRKc	AT1G36180.1	AT1G36180.1	| Symbols: ACC2 | acetyl-CoA carboxylase 2 | chr1:13546047-13558339 FORWARD LENGTH=2355	light	15	44.09	44.09	2.7e-05
Q20181207_10	m3	r1	18488	410.223	1227.65	1227.65	2557	3	nLDLDDPSAVRKc	nLDLDDPSAVRKc	nLDLDDPSAVRKc	AT1G36180.1	AT1G36180.1	| Symbols: ACC2 | acetyl-CoA carboxylase 2 | chr1:13546047-13558339 FORWARD LENGTH=2355	light	15	35.22	35.22	6.6e-05
F9515_Media_alone_pFg_pDEX__Sample5	m2	f2	44135	836.105	2505.29	2505.3	5606	3	nLKDC(57.021)LSNFQVAGVPTNINFLQKc	nLKDCLSNFQVAGVPTNINFLQKc	nLKDC(57.021)LSNFQVAGVPTNINFLQKc	AT1G03090.2	AT1G03090.1;AT1G03090.2	| Symbols: MCCA | methylcrotonyl-CoA carboxylase alpha chain, mitochondrial / 3-methylcrotonyl-CoA carboxylase 1 (MCCA) | chr1:739715-743819 FORWARD LENGTH=734	light	29	43.35	43.35	2.7e-05
F9515_Media_alone_pFg_pDEX__Sample5	m2	f2	44272	836.108	2505.3	2505.3	5622	3	nLKDC(57.021)LSNFQVAGVPTNINFLQKc	nLKDCLSNFQVAGVPTNINFLQKc	nLKDC(57.021)LSNFQVAGVPTNINFLQKc	AT1G03090.2	AT1G03090.1;AT1G03090.2	| Symbols: MCCA | methylcrotonyl-CoA carboxylase alpha chain, mitochondrial / 3-methylcrotonyl-CoA carboxylase 1 (MCCA) | chr1:739715-743819 FORWARD LENGTH=734	light	29	48.92	48.92	2.7e-05
F9515_Media_alone_pFg_pDEX__Sample5	m2	f2	44301	1253.66	2505.31	2505.3	5625	2	nLKDC(57.021)LSNFQVAGVPTNINFLQKc	nLKDCLSNFQVAGVPTNINFLQKc	nLKDC(57.021)LSNFQVAGVPTNINFLQKc	AT1G03090.2	AT1G03090.1;AT1G03090.2	| Symbols: MCCA | methylcrotonyl-CoA carboxylase alpha chain, mitochondrial / 3-methylcrotonyl-CoA carboxylase 1 (MCCA) | chr1:739715-743819 FORWARD LENGTH=734	light	29	34.21	34.21	0.00014
F9515_Media_alone_pFg_pDEX__Sample5	m2	f2	44402	836.108	2505.3	2505.3	5637	3	nLKDC(57.021)LSNFQVAGVPTNINFLQKc	nLKDCLSNFQVAGVPTNINFLQKc	nLKDC(57.021)LSNFQVAGVPTNINFLQKc	AT1G03090.2	AT1G03090.1;AT1G03090.2	| Symbols: MCCA | methylcrotonyl-CoA carboxylase alpha chain, mitochondrial / 3-methylcrotonyl-CoA carboxylase 1 (MCCA) | chr1:739715-743819 FORWARD LENGTH=734	light	29	49.51	49.51	2.7e-05
F9515_Media_alone_pFg_pDEX__Sample5	m2	f2	44512	627.334	2505.31	2505.3	5650	4	nLKDC(57.021)LSNFQVAGVPTNINFLQKc	nLKDCLSNFQVAGVPTNINFLQKc	nLKDC(57.021)LSNFQVAGVPTNINFLQKc	AT1G03090.2	AT1G03090.1;AT1G03090.2	| Symbols: MCCA | methylcrotonyl-CoA carboxylase alpha chain, mitochondrial / 3-methylcrotonyl-CoA carboxylase 1 (MCCA) | chr1:739715-743819 FORWARD LENGTH=734	light	29	35.69	35.69	4.7e-05
F9515_Media_alone_pFg_pDEX__Sample5	m2	f2	44535	836.108	2505.3	2505.3	5653	3	nLKDC(57.021)LSNFQVAGVPTNINFLQKc	nLKDCLSNFQVAGVPTNINFLQKc	nLKDC(57.021)LSNFQVAGVPTNINFLQKc	AT1G03090.2	AT1G03090.1;AT1G03090.2	| Symbols: MCCA | methylcrotonyl-CoA carboxylase alpha chain, mitochondrial / 3-methylcrotonyl-CoA carboxylase 1 (MCCA) | chr1:739715-743819 FORWARD LENGTH=734	light	29	51.12	51.12	2.7e-05
F9515_Media_alone_pFg_pDEX__Sample5	m2	f2	44583	1253.66	2505.31	2505.3	5658	2	nLKDC(57.021)LSNFQVAGVPTNINFLQKc	nLKDCLSNFQVAGVPTNINFLQKc	nLKDC(57.021)LSNFQVAGVPTNINFLQKc	AT1G03090.2	AT1G03090.1;AT1G03090.2	| Symbols: MCCA | methylcrotonyl-CoA carboxylase alpha chain, mitochondrial / 3-methylcrotonyl-CoA carboxylase 1 (MCCA) | chr1:739715-743819 FORWARD LENGTH=734	light	29	81.73	81.73	2.7e-05
F9515_Media_alone_pFg_pDEX__Sample5	m2	f2	44674	836.108	2505.3	2505.3	5669	3	nLKDC(57.021)LSNFQVAGVPTNINFLQKc	nLKDCLSNFQVAGVPTNINFLQKc	nLKDC(57.021)LSNFQVAGVPTNINFLQKc	AT1G03090.2	AT1G03090.1;AT1G03090.2	| Symbols: MCCA | methylcrotonyl-CoA carboxylase alpha chain, mitochondrial / 3-methylcrotonyl-CoA carboxylase 1 (MCCA) | chr1:739715-743819 FORWARD LENGTH=734	light	29	49.55	49.55	2.7e-05
F9515_Media_alone_pFg_pDEX__Sample5	m2	f2	44726	1253.66	2505.31	2505.3	5675	2	nLKDC(57.021)LSNFQVAGVPTNINFLQKc	nLKDCLSNFQVAGVPTNINFLQKc	nLKDC(57.021)LSNFQVAGVPTNINFLQKc	AT1G03090.2	AT1G03090.1;AT1G03090.2	| Symbols: MCCA | methylcrotonyl-CoA carboxylase alpha chain, mitochondrial / 3-methylcrotonyl-CoA carboxylase 1 (MCCA) | chr1:739715-743819 FORWARD LENGTH=734	light	29	83.92	83.92	2.7e-05
F9515_Media_alone_pFg_pDEX__Sample5	m2	f2	44818	836.108	2505.3	2505.3	5685	3	nLKDC(57.021)LSNFQVAGVPTNINFLQKc	nLKDCLSNFQVAGVPTNINFLQKc	nLKDC(57.021)LSNFQVAGVPTNINFLQKc	AT1G03090.2	AT1G03090.1;AT1G03090.2	| Symbols: MCCA | methylcrotonyl-CoA carboxylase alpha chain, mitochondrial / 3-methylcrotonyl-CoA carboxylase 1 (MCCA) | chr1:739715-743819 FORWARD LENGTH=734	light	29	49.57	49.57	2.7e-05
Q20181207_02	m3	r1	53932	836.111	2505.31	2505.3	6454	3	nLKDC(57.021)LSNFQVAGVPTNINFLQKc	nLKDCLSNFQVAGVPTNINFLQKc	nLKDC(57.021)LSNFQVAGVPTNINFLQKc	AT1G03090.2	AT1G03090.1;AT1G03090.2	| Symbols: MCCA | methylcrotonyl-CoA carboxylase alpha chain, mitochondrial / 3-methylcrotonyl-CoA carboxylase 1 (MCCA) | chr1:739715-743819 FORWARD LENGTH=734	light	29	50.26	50.26	2.7e-05
Q20181207_02	m3	r1	53988	1253.66	2505.31	2505.3	6460	2	nLKDC(57.021)LSNFQVAGVPTNINFLQKc	nLKDCLSNFQVAGVPTNINFLQKc	nLKDC(57.021)LSNFQVAGVPTNINFLQKc	AT1G03090.2	AT1G03090.1;AT1G03090.2	| Symbols: MCCA | methylcrotonyl-CoA carboxylase alpha chain, mitochondrial / 3-methylcrotonyl-CoA carboxylase 1 (MCCA) | chr1:739715-743819 FORWARD LENGTH=734	light	29	86.58	86.58	2.7e-05
Q20181207_02	m3	r1	54163	836.11	2505.31	2505.3	6479	3	nLKDC(57.021)LSNFQVAGVPTNINFLQKc	nLKDCLSNFQVAGVPTNINFLQKc	nLKDC(57.021)LSNFQVAGVPTNINFLQKc	AT1G03090.2	AT1G03090.1;AT1G03090.2	| Symbols: MCCA | methylcrotonyl-CoA carboxylase alpha chain, mitochondrial / 3-methylcrotonyl-CoA carboxylase 1 (MCCA) | chr1:739715-743819 FORWARD LENGTH=734	light	29	46.98	46.98	2.7e-05
Q20181207_02	m3	r1	54719	836.111	2505.31	2505.3	6541	3	nLKDC(57.021)LSNFQVAGVPTNINFLQKc	nLKDCLSNFQVAGVPTNINFLQKc	nLKDC(57.021)LSNFQVAGVPTNINFLQKc	AT1G03090.2	AT1G03090.1;AT1G03090.2	| Symbols: MCCA | methylcrotonyl-CoA carboxylase alpha chain, mitochondrial / 3-methylcrotonyl-CoA carboxylase 1 (MCCA) | chr1:739715-743819 FORWARD LENGTH=734	light	29	21.97	21.97	0.000607
Q20181207_02	m3	r1	55230	836.11	2505.31	2505.3	6593	3	nLKDC(57.021)LSNFQVAGVPTNINFLQKc	nLKDCLSNFQVAGVPTNINFLQKc	nLKDC(57.021)LSNFQVAGVPTNINFLQKc	AT1G03090.2	AT1G03090.1;AT1G03090.2	| Symbols: MCCA | methylcrotonyl-CoA carboxylase alpha chain, mitochondrial / 3-methylcrotonyl-CoA carboxylase 1 (MCCA) | chr1:739715-743819 FORWARD LENGTH=734	light	29	20.69	20.69	0.000607
Q20181207_03	m3	r1	54793	1253.66	2505.31	2505.3	6336	2	nLKDC(57.021)LSNFQVAGVPTNINFLQKc	nLKDCLSNFQVAGVPTNINFLQKc	nLKDC(57.021)LSNFQVAGVPTNINFLQKc	AT1G03090.2	AT1G03090.1;AT1G03090.2	| Symbols: MCCA | methylcrotonyl-CoA carboxylase alpha chain, mitochondrial / 3-methylcrotonyl-CoA carboxylase 1 (MCCA) | chr1:739715-743819 FORWARD LENGTH=734	light	29	17.68	17.68	0.003824
Q20181207_03	m3	r1	55007	836.112	2505.31	2505.3	6357	3	nLKDC(57.021)LSNFQVAGVPTNINFLQKc	nLKDCLSNFQVAGVPTNINFLQKc	nLKDC(57.021)LSNFQVAGVPTNINFLQKc	AT1G03090.2	AT1G03090.1;AT1G03090.2	| Symbols: MCCA | methylcrotonyl-CoA carboxylase alpha chain, mitochondrial / 3-methylcrotonyl-CoA carboxylase 1 (MCCA) | chr1:739715-743819 FORWARD LENGTH=734	light	29	50.2	50.2	2.7e-05
Q20181207_03	m3	r1	55051	1253.66	2505.31	2505.3	6361	2	nLKDC(57.021)LSNFQVAGVPTNINFLQKc	nLKDCLSNFQVAGVPTNINFLQKc	nLKDC(57.021)LSNFQVAGVPTNINFLQKc	AT1G03090.2	AT1G03090.1;AT1G03090.2	| Symbols: MCCA | methylcrotonyl-CoA carboxylase alpha chain, mitochondrial / 3-methylcrotonyl-CoA carboxylase 1 (MCCA) | chr1:739715-743819 FORWARD LENGTH=734	light	29	33.19	33.19	0.000222
Q20181207_04	m3	r1	53896	836.112	2505.31	2505.3	6348	3	nLKDC(57.021)LSNFQVAGVPTNINFLQKc	nLKDCLSNFQVAGVPTNINFLQKc	nLKDC(57.021)LSNFQVAGVPTNINFLQKc	AT1G03090.2	AT1G03090.1;AT1G03090.2	| Symbols: MCCA | methylcrotonyl-CoA carboxylase alpha chain, mitochondrial / 3-methylcrotonyl-CoA carboxylase 1 (MCCA) | chr1:739715-743819 FORWARD LENGTH=734	light	29	54.53	54.53	2.7e-05
Q20181207_06	m3	r1	54710	1253.66	2505.3	2505.3	6291	2	nLKDC(57.021)LSNFQVAGVPTNINFLQKc	nLKDCLSNFQVAGVPTNINFLQKc	nLKDC(57.021)LSNFQVAGVPTNINFLQKc	AT1G03090.2	AT1G03090.1;AT1G03090.2	| Symbols: MCCA | methylcrotonyl-CoA carboxylase alpha chain, mitochondrial / 3-methylcrotonyl-CoA carboxylase 1 (MCCA) | chr1:739715-743819 FORWARD LENGTH=734	light	29	16.54	16.54	0.002069
Q20181207_06	m3	r1	54926	836.111	2505.31	2505.3	6312	3	nLKDC(57.021)LSNFQVAGVPTNINFLQKc	nLKDCLSNFQVAGVPTNINFLQKc	nLKDC(57.021)LSNFQVAGVPTNINFLQKc	AT1G03090.2	AT1G03090.1;AT1G03090.2	| Symbols: MCCA | methylcrotonyl-CoA carboxylase alpha chain, mitochondrial / 3-methylcrotonyl-CoA carboxylase 1 (MCCA) | chr1:739715-743819 FORWARD LENGTH=734	light	29	47.02	47.02	2.7e-05
Q20181207_06	m3	r1	54977	1253.66	2505.31	2505.3	6317	2	nLKDC(57.021)LSNFQVAGVPTNINFLQKc	nLKDCLSNFQVAGVPTNINFLQKc	nLKDC(57.021)LSNFQVAGVPTNINFLQKc	AT1G03090.2	AT1G03090.1;AT1G03090.2	| Symbols: MCCA | methylcrotonyl-CoA carboxylase alpha chain, mitochondrial / 3-methylcrotonyl-CoA carboxylase 1 (MCCA) | chr1:739715-743819 FORWARD LENGTH=734	light	29	14.63	14.63	0.006705
Q20181207_06	m3	r1	55181	836.109	2505.31	2505.3	6338	3	nLKDC(57.021)LSNFQVAGVPTNINFLQKc	nLKDCLSNFQVAGVPTNINFLQKc	nLKDC(57.021)LSNFQVAGVPTNINFLQKc	AT1G03090.2	AT1G03090.1;AT1G03090.2	| Symbols: MCCA | methylcrotonyl-CoA carboxylase alpha chain, mitochondrial / 3-methylcrotonyl-CoA carboxylase 1 (MCCA) | chr1:739715-743819 FORWARD LENGTH=734	light	29	38.14	38.14	2.7e-05
Q20181207_07	m3	r1	55142	836.11	2505.31	2505.3	6276	3	nLKDC(57.021)LSNFQVAGVPTNINFLQKc	nLKDCLSNFQVAGVPTNINFLQKc	nLKDC(57.021)LSNFQVAGVPTNINFLQKc	AT1G03090.2	AT1G03090.1;AT1G03090.2	| Symbols: MCCA | methylcrotonyl-CoA carboxylase alpha chain, mitochondrial / 3-methylcrotonyl-CoA carboxylase 1 (MCCA) | chr1:739715-743819 FORWARD LENGTH=734	light	29	40.82	40.82	2.7e-05
Q20181207_07	m3	r1	55182	1253.66	2505.31	2505.3	6280	2	nLKDC(57.021)LSNFQVAGVPTNINFLQKc	nLKDCLSNFQVAGVPTNINFLQKc	nLKDC(57.021)LSNFQVAGVPTNINFLQKc	AT1G03090.2	AT1G03090.1;AT1G03090.2	| Symbols: MCCA | methylcrotonyl-CoA carboxylase alpha chain, mitochondrial / 3-methylcrotonyl-CoA carboxylase 1 (MCCA) | chr1:739715-743819 FORWARD LENGTH=734	light	29	58.1	58.1	2.7e-05
Q20181207_07	m3	r1	55400	836.11	2505.31	2505.3	6302	3	nLKDC(57.021)LSNFQVAGVPTNINFLQKc	nLKDCLSNFQVAGVPTNINFLQKc	nLKDC(57.021)LSNFQVAGVPTNINFLQKc	AT1G03090.2	AT1G03090.1;AT1G03090.2	| Symbols: MCCA | methylcrotonyl-CoA carboxylase alpha chain, mitochondrial / 3-methylcrotonyl-CoA carboxylase 1 (MCCA) | chr1:739715-743819 FORWARD LENGTH=734	light	29	46.08	46.08	2.7e-05
Q20181207_08	m3	r1	52149	836.111	2505.31	2505.3	6267	3	nLKDC(57.021)LSNFQVAGVPTNINFLQKc	nLKDCLSNFQVAGVPTNINFLQKc	nLKDC(57.021)LSNFQVAGVPTNINFLQKc	AT1G03090.2	AT1G03090.1;AT1G03090.2	| Symbols: MCCA | methylcrotonyl-CoA carboxylase alpha chain, mitochondrial / 3-methylcrotonyl-CoA carboxylase 1 (MCCA) | chr1:739715-743819 FORWARD LENGTH=734	light	29	66.42	66.42	2.7e-05
Q20181207_08	m3	r1	52150	1253.66	2505.31	2505.3	6267	2	nLKDC(57.021)LSNFQVAGVPTNINFLQKc	nLKDCLSNFQVAGVPTNINFLQKc	nLKDC(57.021)LSNFQVAGVPTNINFLQKc	AT1G03090.2	AT1G03090.1;AT1G03090.2	| Symbols: MCCA | methylcrotonyl-CoA carboxylase alpha chain, mitochondrial / 3-methylcrotonyl-CoA carboxylase 1 (MCCA) | chr1:739715-743819 FORWARD LENGTH=734	light	29	74.17	74.17	2.7e-05
Q20181207_08	m3	r1	52153	627.335	2505.31	2505.3	6267	4	nLKDC(57.021)LSNFQVAGVPTNINFLQKc	nLKDCLSNFQVAGVPTNINFLQKc	nLKDC(57.021)LSNFQVAGVPTNINFLQKc	AT1G03090.2	AT1G03090.1;AT1G03090.2	| Symbols: MCCA | methylcrotonyl-CoA carboxylase alpha chain, mitochondrial / 3-methylcrotonyl-CoA carboxylase 1 (MCCA) | chr1:739715-743819 FORWARD LENGTH=734	light	29	36.71	36.71	6.6e-05
Q20181207_08	m3	r1	52384	836.111	2505.31	2505.3	6291	3	nLKDC(57.021)LSNFQVAGVPTNINFLQKc	nLKDCLSNFQVAGVPTNINFLQKc	nLKDC(57.021)LSNFQVAGVPTNINFLQKc	AT1G03090.2	AT1G03090.1;AT1G03090.2	| Symbols: MCCA | methylcrotonyl-CoA carboxylase alpha chain, mitochondrial / 3-methylcrotonyl-CoA carboxylase 1 (MCCA) | chr1:739715-743819 FORWARD LENGTH=734	light	29	40.72	40.72	2.7e-05
Q20181207_10	m3	r1	54409	836.111	2505.31	2505.3	6278	3	nLKDC(57.021)LSNFQVAGVPTNINFLQKc	nLKDCLSNFQVAGVPTNINFLQKc	nLKDC(57.021)LSNFQVAGVPTNINFLQKc	AT1G03090.2	AT1G03090.1;AT1G03090.2	| Symbols: MCCA | methylcrotonyl-CoA carboxylase alpha chain, mitochondrial / 3-methylcrotonyl-CoA carboxylase 1 (MCCA) | chr1:739715-743819 FORWARD LENGTH=734	light	29	36.01	36.01	6.6e-05
Q20181207_10	m3	r1	54432	1253.66	2505.31	2505.3	6280	2	nLKDC(57.021)LSNFQVAGVPTNINFLQKc	nLKDCLSNFQVAGVPTNINFLQKc	nLKDC(57.021)LSNFQVAGVPTNINFLQKc	AT1G03090.2	AT1G03090.1;AT1G03090.2	| Symbols: MCCA | methylcrotonyl-CoA carboxylase alpha chain, mitochondrial / 3-methylcrotonyl-CoA carboxylase 1 (MCCA) | chr1:739715-743819 FORWARD LENGTH=734	light	29	72.04	72.04	2.7e-05
Q20181207_10	m3	r1	54661	836.111	2505.31	2505.3	6302	3	nLKDC(57.021)LSNFQVAGVPTNINFLQKc	nLKDCLSNFQVAGVPTNINFLQKc	nLKDC(57.021)LSNFQVAGVPTNINFLQKc	AT1G03090.2	AT1G03090.1;AT1G03090.2	| Symbols: MCCA | methylcrotonyl-CoA carboxylase alpha chain, mitochondrial / 3-methylcrotonyl-CoA carboxylase 1 (MCCA) | chr1:739715-743819 FORWARD LENGTH=734	light	29	46.27	46.27	2.7e-05
Q20181207_10	m3	r1	54925	836.109	2505.3	2505.3	6328	3	nLKDC(57.021)LSNFQVAGVPTNINFLQKc	nLKDCLSNFQVAGVPTNINFLQKc	nLKDC(57.021)LSNFQVAGVPTNINFLQKc	AT1G03090.2	AT1G03090.1;AT1G03090.2	| Symbols: MCCA | methylcrotonyl-CoA carboxylase alpha chain, mitochondrial / 3-methylcrotonyl-CoA carboxylase 1 (MCCA) | chr1:739715-743819 FORWARD LENGTH=734	light	29	26.26	26.26	0.000244
Q20181207_11	m3	r1	54875	836.111	2505.31	2505.3	6265	3	nLKDC(57.021)LSNFQVAGVPTNINFLQKc	nLKDCLSNFQVAGVPTNINFLQKc	nLKDC(57.021)LSNFQVAGVPTNINFLQKc	AT1G03090.2	AT1G03090.1;AT1G03090.2	| Symbols: MCCA | methylcrotonyl-CoA carboxylase alpha chain, mitochondrial / 3-methylcrotonyl-CoA carboxylase 1 (MCCA) | chr1:739715-743819 FORWARD LENGTH=734	light	29	53.42	53.42	2.7e-05
Q20181207_11	m3	r1	55125	836.111	2505.31	2505.3	6290	3	nLKDC(57.021)LSNFQVAGVPTNINFLQKc	nLKDCLSNFQVAGVPTNINFLQKc	nLKDC(57.021)LSNFQVAGVPTNINFLQKc	AT1G03090.2	AT1G03090.1;AT1G03090.2	| Symbols: MCCA | methylcrotonyl-CoA carboxylase alpha chain, mitochondrial / 3-methylcrotonyl-CoA carboxylase 1 (MCCA) | chr1:739715-743819 FORWARD LENGTH=734	light	29	18.09	18.09	0.001403
Q20181207_11	m3	r1	63074	836.102	2505.28	2505.3	7076	3	nLKDC(57.021)LSNFQVAGVPTNINFLQKc	nLKDCLSNFQVAGVPTNINFLQKc	nLKDC(57.021)LSNFQVAGVPTNINFLQKc	AT1G03090.2	AT1G03090.1;AT1G03090.2	| Symbols: MCCA | methylcrotonyl-CoA carboxylase alpha chain, mitochondrial / 3-methylcrotonyl-CoA carboxylase 1 (MCCA) | chr1:739715-743819 FORWARD LENGTH=734	light	29	19.5	19.5	0.00879
Q20181207_02	m3	r1	44700	507.814	1013.61	1013.61	5490	2	nTDIVNLLVKc	nTDIVNLLVKc	nTDIVNLLVKc	AT1G08190.1	AT1G08190.1	| Symbols: ATVPS41, ZIP2, VPS41, ATVAM2, VAM2 | vacuolar protein sorting 41 | chr1:2567652-2573142 FORWARD LENGTH=980	light	11	19.5	19.5	0.00199
Q20181207_06	m3	r1	45773	507.814	1013.61	1013.61	5380	2	nTDIVNLLVKc	nTDIVNLLVKc	nTDIVNLLVKc	AT1G08190.1	AT1G08190.1	| Symbols: ATVPS41, ZIP2, VPS41, ATVAM2, VAM2 | vacuolar protein sorting 41 | chr1:2567652-2573142 FORWARD LENGTH=980	light	11	28.95	28.95	0.000607
Q20181207_02	m3	r1	21645	504.759	1007.5	1007.5	3046	2	nSVSDFAGVARc	nSVSDFAGVARc	nSVSDFAGVARc	AT4G28200.1	AT4G28200.1	| Symbols: | FUNCTIONS IN: molecular_function unknown; INVOLVED IN: RNA processing; LOCATED IN: intracellular; EXPRESSED IN: 22 plant structures; EXPRESSED DURING: 13 growth stages; CONTAINS InterPro DOMAIN/s: RNA-processing protein, HAT helix (InterPro:IPR003107), U3 small nucleolar RNA-associated protein 6 (InterPro:IPR013949); Has 492 Blast hits to 480 proteins in 206 species: Archae - 0; Bact…	light	13	40.13	40.13	4.7e-05
Q20181207_06	m3	r1	22232	504.758	1007.5	1007.5	2942	2	nSVSDFAGVARc	nSVSDFAGVARc	nSVSDFAGVARc	AT4G28200.1	AT4G28200.1	| Symbols: | FUNCTIONS IN: molecular_function unknown; INVOLVED IN: RNA processing; LOCATED IN: intracellular; EXPRESSED IN: 22 plant structures; EXPRESSED DURING: 13 growth stages; CONTAINS InterPro DOMAIN/s: RNA-processing protein, HAT helix (InterPro:IPR003107), U3 small nucleolar RNA-associated protein 6 (InterPro:IPR013949); Has 492 Blast hits to 480 proteins in 206 species: Archae - 0; Bact…	light	13	40.83	40.83	4.7e-05
Q20181207_10	m3	r1	22623	504.76	1007.5	1007.5	2997	2	nSVSDFAGVARc	nSVSDFAGVARc	nSVSDFAGVARc	AT4G28200.1	AT4G28200.1	| Symbols: | FUNCTIONS IN: molecular_function unknown; INVOLVED IN: RNA processing; LOCATED IN: intracellular; EXPRESSED IN: 22 plant structures; EXPRESSED DURING: 13 growth stages; CONTAINS InterPro DOMAIN/s: RNA-processing protein, HAT helix (InterPro:IPR003107), U3 small nucleolar RNA-associated protein 6 (InterPro:IPR013949); Has 492 Blast hits to 480 proteins in 206 species: Archae - 0; Bact…	light	13	39.3	39.3	4.7e-05
Q20181207_06	m3	r1	65136	623.368	1867.08	1867.08	7323	3	nAIIIDDLIATGGTLAAAIRc	nAIIIDDLIATGGTLAAAIRc	nAIIIDDLIATGGTLAAAIRc	AT1G27450.1	AT1G27450.1;AT1G27450.2;AT1G27450.3	| Symbols: APT1, ATAPT1 | adenine phosphoribosyl transferase 1 | chr1:9532042-9533807 FORWARD LENGTH=243	light	22	35.73	35.73	0.000106
Q20181207_10	m3	r1	65007	623.369	1867.08	1867.08	7325	3	nAIIIDDLIATGGTLAAAIRc	nAIIIDDLIATGGTLAAAIRc	nAIIIDDLIATGGTLAAAIRc	AT1G27450.1	AT1G27450.1;AT1G27450.2;AT1G27450.3	| Symbols: APT1, ATAPT1 | adenine phosphoribosyl transferase 1 | chr1:9532042-9533807 FORWARD LENGTH=243	light	22	49.14	49.14	2.7e-05
Q20181207_10	m3	r1	65009	934.55	1867.09	1867.08	7325	2	nAIIIDDLIATGGTLAAAIRc	nAIIIDDLIATGGTLAAAIRc	nAIIIDDLIATGGTLAAAIRc	AT1G27450.1	AT1G27450.1;AT1G27450.2;AT1G27450.3	| Symbols: APT1, ATAPT1 | adenine phosphoribosyl transferase 1 | chr1:9532042-9533807 FORWARD LENGTH=243	light	22	25.88	25.88	0.001565
F9515_Media_alone_pFg_pDEX__Sample5	m2	f2	49268	1247.59	2493.17	2493.17	6190	2	nYFSPVYLFDEGSTISWIPC(57.021)GRc	nYFSPVYLFDEGSTISWIPCGRc	nYFSPVYLFDEGSTISWIPC(57.021)GRc	AT1G32060.1	AT1G32060.1	| Symbols: PRK | phosphoribulokinase | chr1:11532668-11534406 FORWARD LENGTH=395	light	25	59.98	59.98	2.7e-05
Q20181207_11	m3	r1	65230	832.064	2493.17	2493.17	7288	3	nYFSPVYLFDEGSTISWIPC(57.021)GRc	nYFSPVYLFDEGSTISWIPCGRc	nYFSPVYLFDEGSTISWIPC(57.021)GRc	AT1G32060.1	AT1G32060.1	| Symbols: PRK | phosphoribulokinase | chr1:11532668-11534406 FORWARD LENGTH=395	light	25	24.91	24.91	0.000402
F9515_Media_alone_pFg_pDEX__Sample5	m2	f2	16488	696.818	1391.62	1391.62	2436	2	nTTPQDVDESIC(57.021)Kc	nTTPQDVDESICKc	nTTPQDVDESIC(57.021)Kc	AT3G60770.1	AT3G60770.1	| Symbols: | Ribosomal protein S13/S15 | chr3:22460525-22461656 REVERSE LENGTH=151	light	14	32.82	32.82	0.000155
Q20181207_03	m3	r1	18805	696.819	1391.62	1391.62	2580	2	nTTPQDVDESIC(57.021)Kc	nTTPQDVDESICKc	nTTPQDVDESIC(57.021)Kc	AT3G60770.1	AT3G60770.1	| Symbols: | Ribosomal protein S13/S15 | chr3:22460525-22461656 REVERSE LENGTH=151	light	14	26.65	26.65	0.000607
Q20181207_04	m3	r1	18546	696.816	1391.62	1391.62	2586	2	nTTPQDVDESIC(57.021)Kc	nTTPQDVDESICKc	nTTPQDVDESIC(57.021)Kc	AT3G60770.1	AT3G60770.1	| Symbols: | Ribosomal protein S13/S15 | chr3:22460525-22461656 REVERSE LENGTH=151	light	14	19.65	19.65	0.006219
F9515_Media_alone_pFg_pDEX__Sample5	m2	f2	17281	406.209	810.404	810.406	2533	2	nLTGMSFRc	nLTGMSFRc	nLTGMSFRc	AT3G04120.1	AT1G13440.1;AT1G13440.2;AT3G04120.1	| Symbols: GAPC, GAPC-1, GAPC1 | glyceraldehyde-3-phosphate dehydrogenase C subunit 1 | chr3:1081077-1083131 FORWARD LENGTH=338	light	10	40.2	40.2	0.000607
F9515_Media_alone_pFg_pDEX__Sample5	m2	f2	17398	406.209	810.404	810.406	2549	2	nLTGMSFRc	nLTGMSFRc	nLTGMSFRc	AT3G04120.1	AT1G13440.1;AT1G13440.2;AT3G04120.1	| Symbols: GAPC, GAPC-1, GAPC1 | glyceraldehyde-3-phosphate dehydrogenase C subunit 1 | chr3:1081077-1083131 FORWARD LENGTH=338	light	10	37.47	37.47	0.000657
Q20181207_02	m3	r1	20363	406.211	810.407	810.406	2902	2	nLTGMSFRc	nLTGMSFRc	nLTGMSFRc	AT3G04120.1	AT1G13440.1;AT1G13440.2;AT3G04120.1	| Symbols: GAPC, GAPC-1, GAPC1 | glyceraldehyde-3-phosphate dehydrogenase C subunit 1 | chr3:1081077-1083131 FORWARD LENGTH=338	light	10	41.6	41.6	0.000525
Q20181207_02	m3	r1	20585	406.21	810.406	810.406	2927	2	nLTGMSFRc	nLTGMSFRc	nLTGMSFRc	AT3G04120.1	AT1G13440.1;AT1G13440.2;AT3G04120.1	| Symbols: GAPC, GAPC-1, GAPC1 | glyceraldehyde-3-phosphate dehydrogenase C subunit 1 | chr3:1081077-1083131 FORWARD LENGTH=338	light	10	41.55	41.55	0.00039
Q20181207_03	m3	r1	21025	406.21	810.406	810.406	2829	2	nLTGMSFRc	nLTGMSFRc	nLTGMSFRc	AT3G04120.1	AT1G13440.1;AT1G13440.2;AT3G04120.1	| Symbols: GAPC, GAPC-1, GAPC1 | glyceraldehyde-3-phosphate dehydrogenase C subunit 1 | chr3:1081077-1083131 FORWARD LENGTH=338	light	10	40.05	40.05	0.000598
Q20181207_06	m3	r1	20863	406.21	810.404	810.406	2803	2	nLTGMSFRc	nLTGMSFRc	nLTGMSFRc	AT3G04120.1	AT1G13440.1;AT1G13440.2;AT3G04120.1	| Symbols: GAPC, GAPC-1, GAPC1 | glyceraldehyde-3-phosphate dehydrogenase C subunit 1 | chr3:1081077-1083131 FORWARD LENGTH=338	light	10	41.27	41.27	0.000511
Q20181207_07	m3	r1	21448	406.211	810.407	810.406	2782	2	nLTGMSFRc	nLTGMSFRc	nLTGMSFRc	AT3G04120.1	AT1G13440.1;AT1G13440.2;AT3G04120.1	| Symbols: GAPC, GAPC-1, GAPC1 | glyceraldehyde-3-phosphate dehydrogenase C subunit 1 | chr3:1081077-1083131 FORWARD LENGTH=338	light	10	32.96	32.96	0.001658
Q20181207_08	m3	r1	19690	406.21	810.406	810.406	2809	2	nLTGMSFRc	nLTGMSFRc	nLTGMSFRc	AT3G04120.1	AT1G13440.1;AT1G13440.2;AT3G04120.1	| Symbols: GAPC, GAPC-1, GAPC1 | glyceraldehyde-3-phosphate dehydrogenase C subunit 1 | chr3:1081077-1083131 FORWARD LENGTH=338	light	10	44	44	0.000402
Q20181207_10	m3	r1	20986	406.211	810.407	810.406	2825	2	nLTGMSFRc	nLTGMSFRc	nLTGMSFRc	AT3G04120.1	AT1G13440.1;AT1G13440.2;AT3G04120.1	| Symbols: GAPC, GAPC-1, GAPC1 | glyceraldehyde-3-phosphate dehydrogenase C subunit 1 | chr3:1081077-1083131 FORWARD LENGTH=338	light	10	54.05	54.05	0.000255
Q20181207_11	m3	r1	20931	406.211	810.407	810.406	2758	2	nLTGMSFRc	nLTGMSFRc	nLTGMSFRc	AT3G04120.1	AT1G13440.1;AT1G13440.2;AT3G04120.1	| Symbols: GAPC, GAPC-1, GAPC1 | glyceraldehyde-3-phosphate dehydrogenase C subunit 1 | chr3:1081077-1083131 FORWARD LENGTH=338	light	10	38.26	38.26	0.000966
Q20181207_03	m3	r1	42627	662.838	2647.32	2647.32	5090	4	nIC(57.021)MFMANDPTVKGGTYYPITIKKc	nICMFMANDPTVKGGTYYPITIKKc	nIC(57.021)MFMANDPTVKGGTYYPITIKKc	AT4G34030.1	AT4G34030.1	| Symbols: MCCB | 3-methylcrotonyl-CoA carboxylase | chr4:16301298-16303949 FORWARD LENGTH=587	light	27	14.3	14.3	0.001896
Q20181207_11	m3	r1	42165	662.839	2647.33	2647.32	4955	4	nIC(57.021)MFMANDPTVKGGTYYPITIKKc	nICMFMANDPTVKGGTYYPITIKKc	nIC(57.021)MFMANDPTVKGGTYYPITIKKc	AT4G34030.1	AT4G34030.1	| Symbols: MCCB | 3-methylcrotonyl-CoA carboxylase | chr4:16301298-16303949 FORWARD LENGTH=587	light	27	21.25	21.25	0.000667
Q20181207_02	m3	r1	18170	474.281	1419.82	1419.82	2660	3	nELLKPSASVALHRc	nELLKPSASVALHRc	nELLKPSASVALHRc	AT5G58290.1	AT5G58290.1	| Symbols: RPT3 | regulatory particle triple-A ATPase 3 | chr5:23569155-23571116 FORWARD LENGTH=408	light	19	77.1	77.1	2.7e-05
Q20181207_03	m3	r1	18622	474.281	1419.82	1419.82	2560	3	nELLKPSASVALHRc	nELLKPSASVALHRc	nELLKPSASVALHRc	AT5G58290.1	AT5G58290.1	| Symbols: RPT3 | regulatory particle triple-A ATPase 3 | chr5:23569155-23571116 FORWARD LENGTH=408	light	19	59.81	59.81	2.7e-05
Q20181207_04	m3	r1	18422	474.281	1419.82	1419.82	2573	3	nELLKPSASVALHRc	nELLKPSASVALHRc	nELLKPSASVALHRc	AT5G58290.1	AT5G58290.1	| Symbols: RPT3 | regulatory particle triple-A ATPase 3 | chr5:23569155-23571116 FORWARD LENGTH=408	light	19	70.82	70.82	2.7e-05
Q20181207_10	m3	r1	18489	474.281	1419.82	1419.82	2557	3	nELLKPSASVALHRc	nELLKPSASVALHRc	nELLKPSASVALHRc	AT5G58290.1	AT5G58290.1	| Symbols: RPT3 | regulatory particle triple-A ATPase 3 | chr5:23569155-23571116 FORWARD LENGTH=408	light	19	67.9	67.9	2.7e-05
Q20181207_03	m3	r1	43604	628.29	1881.85	1881.84	5188	3	nTVDEVILHFGSMC(57.021)C(57.021)SKc	nTVDEVILHFGSMCCSKc	nTVDEVILHFGSMC(57.021)C(57.021)SKc	AT1G04040.1	AT1G04040.1	| Symbols: | HAD superfamily, subfamily IIIB acid phosphatase | chr1:1042564-1043819 REVERSE LENGTH=271	light	19	42.06	42.06	2.7e-05
Q20181207_04	m3	r1	42848	628.289	1881.85	1881.84	5184	3	nTVDEVILHFGSMC(57.021)C(57.021)SKc	nTVDEVILHFGSMCCSKc	nTVDEVILHFGSMC(57.021)C(57.021)SKc	AT1G04040.1	AT1G04040.1	| Symbols: | HAD superfamily, subfamily IIIB acid phosphatase | chr1:1042564-1043819 REVERSE LENGTH=271	light	19	23.62	23.62	0.000452
Q20181207_06	m3	r1	32018	565.788	1129.56	1129.56	3968	2	nEIEDAVADLRc	nEIEDAVADLRc	nEIEDAVADLRc	AT5G09590.1	AT4G32208.1;AT5G09590.1	| Symbols: MTHSC70-2, HSC70-5 | mitochondrial HSO70 2 | chr5:2975721-2978508 FORWARD LENGTH=682	light	13	25.7	25.7	0.000689
Q20181207_10	m3	r1	32288	565.79	1129.56	1129.56	4004	2	nEIEDAVADLRc	nEIEDAVADLRc	nEIEDAVADLRc	AT5G09590.1	AT4G32208.1;AT5G09590.1	| Symbols: MTHSC70-2, HSC70-5 | mitochondrial HSO70 2 | chr5:2975721-2978508 FORWARD LENGTH=682	light	13	51.01	51.01	4.7e-05
Q20181207_03	m3	r1	5819	504.587	1510.74	1510.74	1111	3	nGLAEEDKTAEHGVRc	nGLAEEDKTAEHGVRc	nGLAEEDKTAEHGVRc	AT3G45140.1	AT3G45140.1	| Symbols: LOX2, ATLOX2 | lipoxygenase 2 | chr3:16525437-16529233 FORWARD LENGTH=896	light	20	14.35	14.35	0.002586
Q20181207_07	m3	r1	5770	378.692	1510.74	1510.74	1082	4	nGLAEEDKTAEHGVRc	nGLAEEDKTAEHGVRc	nGLAEEDKTAEHGVRc	AT3G45140.1	AT3G45140.1	| Symbols: LOX2, ATLOX2 | lipoxygenase 2 | chr3:16525437-16529233 FORWARD LENGTH=896	light	20	15.11	15.11	0.00183
Q20181207_02	m3	r1	38451	601.312	1200.61	1200.61	4830	2	nGDLGMEIPIEKc	nGDLGMEIPIEKc	nGDLGMEIPIEKc	AT3G04050.1	AT3G04050.1;AT3G25960.1;AT3G55650.1;AT4G26390.1;AT5G08570.1;AT5G56350.1;AT5G63680.1	| Symbols: | Pyruvate kinase family protein | chr3:1049795-1051522 FORWARD LENGTH=510	light	12	51.61	51.61	2.7e-05
Q20181207_06	m3	r1	39521	601.311	1200.61	1200.61	4736	2	nGDLGMEIPIEKc	nGDLGMEIPIEKc	nGDLGMEIPIEKc	AT3G04050.1	AT3G04050.1;AT3G25960.1;AT3G55650.1;AT4G26390.1;AT5G08570.1;AT5G56350.1;AT5G63680.1	| Symbols: | Pyruvate kinase family protein | chr3:1049795-1051522 FORWARD LENGTH=510	light	12	26.27	26.27	0.00038
Q20181207_08	m3	r1	37636	601.311	1200.61	1200.61	4749	2	nGDLGMEIPIEKc	nGDLGMEIPIEKc	nGDLGMEIPIEKc	AT3G04050.1	AT3G04050.1;AT3G25960.1;AT3G55650.1;AT4G26390.1;AT5G08570.1;AT5G56350.1;AT5G63680.1	| Symbols: | Pyruvate kinase family protein | chr3:1049795-1051522 FORWARD LENGTH=510	light	12	28.83	28.83	0.000255
F9515_Media_alone_pFg_pDEX__Sample5	m2	f2	21257	532.741	1063.47	1063.46	3032	2	nELWVDC(57.021)DKc	nELWVDCDKc	nELWVDC(57.021)DKc	AT1G03220.1	AT1G03220.1	| Symbols: | Eukaryotic aspartyl protease family protein | chr1:787143-788444 FORWARD LENGTH=433	light	10	38.88	38.88	8.6e-05
F9515_Media_alone_pFg_pDEX__Sample5	m2	f2	21398	532.74	1063.47	1063.46	3049	2	nELWVDC(57.021)DKc	nELWVDCDKc	nELWVDC(57.021)DKc	AT1G03220.1	AT1G03220.1	| Symbols: | Eukaryotic aspartyl protease family protein | chr1:787143-788444 FORWARD LENGTH=433	light	10	22.19	22.19	0.000841
Q20181207_02	m3	r1	25193	532.74	1063.47	1063.46	3431	2	nELWVDC(57.021)DKc	nELWVDCDKc	nELWVDC(57.021)DKc	AT1G03220.1	AT1G03220.1	| Symbols: | Eukaryotic aspartyl protease family protein | chr1:787143-788444 FORWARD LENGTH=433	light	10	27.46	27.46	0.00039
Q20181207_02	m3	r1	33218	437.587	1309.74	1309.74	4288	3	nKGYIPLSTYLRc	nKGYIPLSTYLRc	nKGYIPLSTYLRc	AT1G09590.1	AT1G09590.1;AT1G09690.1;AT1G57660.1;AT1G57860.1	| Symbols: | Translation protein SH3-like family protein | chr1:3106549-3107606 FORWARD LENGTH=164	light	15	17.06	17.06	0.00131
Q20181207_03	m3	r1	34052	437.587	1309.74	1309.74	4203	3	nKGYIPLSTYLRc	nKGYIPLSTYLRc	nKGYIPLSTYLRc	AT1G09590.1	AT1G09590.1;AT1G09690.1;AT1G57660.1;AT1G57860.1	| Symbols: | Translation protein SH3-like family protein | chr1:3106549-3107606 FORWARD LENGTH=164	light	15	42.48	42.48	2.7e-05
Q20181207_04	m3	r1	33221	437.588	1309.74	1309.74	4177	3	nKGYIPLSTYLRc	nKGYIPLSTYLRc	nKGYIPLSTYLRc	AT1G09590.1	AT1G09590.1;AT1G09690.1;AT1G57660.1;AT1G57860.1	| Symbols: | Translation protein SH3-like family protein | chr1:3106549-3107606 FORWARD LENGTH=164	light	15	34.4	34.4	8.6e-05
Q20181207_06	m3	r1	33637	437.588	1309.74	1309.74	4137	3	nKGYIPLSTYLRc	nKGYIPLSTYLRc	nKGYIPLSTYLRc	AT1G09590.1	AT1G09590.1;AT1G09690.1;AT1G57660.1;AT1G57860.1	| Symbols: | Translation protein SH3-like family protein | chr1:3106549-3107606 FORWARD LENGTH=164	light	15	38.02	38.02	4.7e-05
Q20181207_07	m3	r1	34162	437.587	1309.74	1309.74	4115	3	nKGYIPLSTYLRc	nKGYIPLSTYLRc	nKGYIPLSTYLRc	AT1G09590.1	AT1G09590.1;AT1G09690.1;AT1G57660.1;AT1G57860.1	| Symbols: | Translation protein SH3-like family protein | chr1:3106549-3107606 FORWARD LENGTH=164	light	15	41.07	41.07	2.7e-05
Q20181207_08	m3	r1	31772	437.588	1309.74	1309.74	4129	3	nKGYIPLSTYLRc	nKGYIPLSTYLRc	nKGYIPLSTYLRc	AT1G09590.1	AT1G09590.1;AT1G09690.1;AT1G57660.1;AT1G57860.1	| Symbols: | Translation protein SH3-like family protein | chr1:3106549-3107606 FORWARD LENGTH=164	light	15	27.68	27.68	0.000255
Q20181207_08	m3	r1	31991	437.587	1309.74	1309.74	4153	3	nKGYIPLSTYLRc	nKGYIPLSTYLRc	nKGYIPLSTYLRc	AT1G09590.1	AT1G09590.1;AT1G09690.1;AT1G57660.1;AT1G57860.1	| Symbols: | Translation protein SH3-like family protein | chr1:3106549-3107606 FORWARD LENGTH=164	light	15	14.87	14.87	0.00228
Q20181207_10	m3	r1	33723	437.588	1309.74	1309.74	4154	3	nKGYIPLSTYLRc	nKGYIPLSTYLRc	nKGYIPLSTYLRc	AT1G09590.1	AT1G09590.1;AT1G09690.1;AT1G57660.1;AT1G57860.1	| Symbols: | Translation protein SH3-like family protein | chr1:3106549-3107606 FORWARD LENGTH=164	light	15	42.83	42.83	2.7e-05
F9515_Media_alone_pFg_pDEX__Sample5	m2	f2	40216	762.873	1523.73	1523.73	5144	2	nLLENYMAEIASDRc	nLLENYMAEIASDRc	nLLENYMAEIASDRc	AT5G67385.1	AT5G67385.1	| Symbols: | Phototropic-responsive NPH3 family protein | chr5:26884754-26887083 FORWARD LENGTH=604	light	17	26.7	26.7	0.000284
Q20181207_02	m3	r1	47283	762.873	1523.73	1523.73	5762	2	nLLENYMAEIASDRc	nLLENYMAEIASDRc	nLLENYMAEIASDRc	AT5G67385.1	AT5G67385.1	| Symbols: | Phototropic-responsive NPH3 family protein | chr5:26884754-26887083 FORWARD LENGTH=604	light	17	41.1	41.1	0.000106
Q20181207_02	m3	r1	28687	615.351	1228.69	1228.68	3805	2	nHVSMITITLSKc	nHVSMITITLSKc	nHVSMITITLSKc	AT1G20220.1	AT1G20220.1;AT1G76010.1	| Symbols: | Alba DNA/RNA-binding protein | chr1:7005090-7007285 REVERSE LENGTH=315	light	14	36.55	36.55	6.6e-05
Q20181207_02	m3	r1	28921	615.35	1228.69	1228.68	3830	2	nHVSMITITLSKc	nHVSMITITLSKc	nHVSMITITLSKc	AT1G20220.1	AT1G20220.1;AT1G76010.1	| Symbols: | Alba DNA/RNA-binding protein | chr1:7005090-7007285 REVERSE LENGTH=315	light	14	57.16	57.16	2.7e-05
Q20181207_03	m3	r1	29664	615.351	1228.69	1228.68	3739	2	nHVSMITITLSKc	nHVSMITITLSKc	nHVSMITITLSKc	AT1G20220.1	AT1G20220.1;AT1G76010.1	| Symbols: | Alba DNA/RNA-binding protein | chr1:7005090-7007285 REVERSE LENGTH=315	light	14	25.9	25.9	0.000402
Q20181207_04	m3	r1	28912	615.35	1228.69	1228.68	3709	2	nHVSMITITLSKc	nHVSMITITLSKc	nHVSMITITLSKc	AT1G20220.1	AT1G20220.1;AT1G76010.1	| Symbols: | Alba DNA/RNA-binding protein | chr1:7005090-7007285 REVERSE LENGTH=315	light	14	17.72	17.72	0.001381
Q20181207_04	m3	r1	28958	410.569	1228.69	1228.68	3714	3	nHVSMITITLSKc	nHVSMITITLSKc	nHVSMITITLSKc	AT1G20220.1	AT1G20220.1;AT1G76010.1	| Symbols: | Alba DNA/RNA-binding protein | chr1:7005090-7007285 REVERSE LENGTH=315	light	14	36.29	36.29	0.00014
Q20181207_06	m3	r1	29206	615.351	1228.69	1228.68	3674	2	nHVSMITITLSKc	nHVSMITITLSKc	nHVSMITITLSKc	AT1G20220.1	AT1G20220.1;AT1G76010.1	| Symbols: | Alba DNA/RNA-binding protein | chr1:7005090-7007285 REVERSE LENGTH=315	light	14	86.81	86.81	2.7e-05
Q20181207_06	m3	r1	29232	410.569	1228.69	1228.68	3677	3	nHVSMITITLSKc	nHVSMITITLSKc	nHVSMITITLSKc	AT1G20220.1	AT1G20220.1;AT1G76010.1	| Symbols: | Alba DNA/RNA-binding protein | chr1:7005090-7007285 REVERSE LENGTH=315	light	14	41.13	41.13	2.7e-05
Q20181207_06	m3	r1	29457	615.351	1228.69	1228.68	3700	2	nHVSMITITLSKc	nHVSMITITLSKc	nHVSMITITLSKc	AT1G20220.1	AT1G20220.1;AT1G76010.1	| Symbols: | Alba DNA/RNA-binding protein | chr1:7005090-7007285 REVERSE LENGTH=315	light	14	37.86	37.86	4.7e-05
Q20181207_06	m3	r1	29478	410.569	1228.69	1228.68	3702	3	nHVSMITITLSKc	nHVSMITITLSKc	nHVSMITITLSKc	AT1G20220.1	AT1G20220.1;AT1G76010.1	| Symbols: | Alba DNA/RNA-binding protein | chr1:7005090-7007285 REVERSE LENGTH=315	light	14	35.9	35.9	4.7e-05
Q20181207_07	m3	r1	29836	410.569	1228.69	1228.68	3660	3	nHVSMITITLSKc	nHVSMITITLSKc	nHVSMITITLSKc	AT1G20220.1	AT1G20220.1;AT1G76010.1	| Symbols: | Alba DNA/RNA-binding protein | chr1:7005090-7007285 REVERSE LENGTH=315	light	14	29.03	29.03	0.000311
Q20181207_07	m3	r1	29847	615.351	1228.69	1228.68	3661	2	nHVSMITITLSKc	nHVSMITITLSKc	nHVSMITITLSKc	AT1G20220.1	AT1G20220.1;AT1G76010.1	| Symbols: | Alba DNA/RNA-binding protein | chr1:7005090-7007285 REVERSE LENGTH=315	light	14	51.14	51.14	2.7e-05
Q20181207_08	m3	r1	27533	615.351	1228.69	1228.68	3666	2	nHVSMITITLSKc	nHVSMITITLSKc	nHVSMITITLSKc	AT1G20220.1	AT1G20220.1;AT1G76010.1	| Symbols: | Alba DNA/RNA-binding protein | chr1:7005090-7007285 REVERSE LENGTH=315	light	14	33.32	33.32	0.00014
Q20181207_08	m3	r1	27551	410.569	1228.69	1228.68	3668	3	nHVSMITITLSKc	nHVSMITITLSKc	nHVSMITITLSKc	AT1G20220.1	AT1G20220.1;AT1G76010.1	| Symbols: | Alba DNA/RNA-binding protein | chr1:7005090-7007285 REVERSE LENGTH=315	light	14	26.01	26.01	0.000368
Q20181207_08	m3	r1	27760	615.35	1228.69	1228.68	3692	2	nHVSMITITLSKc	nHVSMITITLSKc	nHVSMITITLSKc	AT1G20220.1	AT1G20220.1;AT1G76010.1	| Symbols: | Alba DNA/RNA-binding protein | chr1:7005090-7007285 REVERSE LENGTH=315	light	14	10.61	10.61	0.009794
Q20181207_10	m3	r1	29236	615.351	1228.69	1228.68	3684	2	nHVSMITITLSKc	nHVSMITITLSKc	nHVSMITITLSKc	AT1G20220.1	AT1G20220.1;AT1G76010.1	| Symbols: | Alba DNA/RNA-binding protein | chr1:7005090-7007285 REVERSE LENGTH=315	light	14	39.98	39.98	4.7e-05
Q20181207_10	m3	r1	29475	615.351	1228.69	1228.68	3708	2	nHVSMITITLSKc	nHVSMITITLSKc	nHVSMITITLSKc	AT1G20220.1	AT1G20220.1;AT1G76010.1	| Symbols: | Alba DNA/RNA-binding protein | chr1:7005090-7007285 REVERSE LENGTH=315	light	14	29.71	29.71	0.000244
Q20181207_11	m3	r1	29185	615.352	1228.69	1228.68	3614	2	nHVSMITITLSKc	nHVSMITITLSKc	nHVSMITITLSKc	AT1G20220.1	AT1G20220.1;AT1G76010.1	| Symbols: | Alba DNA/RNA-binding protein | chr1:7005090-7007285 REVERSE LENGTH=315	light	14	39.44	39.44	0.000155
Q20181207_11	m3	r1	29240	410.57	1228.69	1228.68	3620	3	nHVSMITITLSKc	nHVSMITITLSKc	nHVSMITITLSKc	AT1G20220.1	AT1G20220.1;AT1G76010.1	| Symbols: | Alba DNA/RNA-binding protein | chr1:7005090-7007285 REVERSE LENGTH=315	light	14	39.22	39.22	0.00014
Q20181207_03	m3	r1	9713	468.732	935.45	935.45	1557	2	nGHGYVEFKc	nGHGYVEFKc	nGHGYVEFKc	AT1G16610.1	AT1G16610.1;AT1G16610.2;AT1G16610.3	| Symbols: SR45, RNPS1 | arginine/serine-rich 45 | chr1:5675925-5678686 REVERSE LENGTH=414	light	11	20.35	20.35	0.001381
[truncated: 76,683 more rows]

## Sheet: Table S6b
Supplemental Table S6b. A table contains all biotinylated peptides from Col0 background in published papers*.
[truncated: 23 more rows]
