# Supplementary material for: The Quantitative Biotinylproteomics Studies Reveal a WInd-Related Kinase 1 (Raf-Like Kinase 36) Functioning as an Early Signaling Component in Wind-Induced Thigmomorphogenesis and Gravitropism
Source: Mol Cell Proteomics. 2024 Feb 15;23(3):100738. doi: 10.1016/j.mcpro.2024.100738 (PMC10951710; doi:10.1016/j.mcpro.2024.100738)
Supplement: Supplemental Table S7 [file mmc7.xlsx]

## Sheet: Table S7a
Supplemental Table S7a. Module analysis results of the associated proteins of MKK1/2.
Leading proteinI	AbbreviationII	Protein annotationIII	KinaseIV	Transcription factorV	MKK1/MKK2 associated proteinVI	MKK1/MKK2 specific proteinsVII	PPI (Log 10)VIII	ModuleIX	Module nameX
AT2G37190	UL11Z	| Symbols: | Ribosomal protein L11 family protein | chr2:15619559-15620059 REVERSE LENGTH=166	No	No	MKK2 labeled	No	2.69108	5	Metabolic process
AT3G49010	EL13Z	| Symbols: ATBBC1, BBC1, RSU2 | breast basic conserved 1 | chr3:18166971-18168047 REVERSE LENGTH=206	No	No	MKK2 labeled	No	2.67578	5	Metabolic process
AT5G41520	RPS10B	| Symbols: | RNA binding Plectin/S10 domain-containing protein | chr5:16609377-16610583 REVERSE LENGTH=180	No	No	MKK2 labeled	No	2.62839	5	Metabolic process
AT5G44200	ATCBP20	| Symbols: CBP20, ATCBP20 | CAP-binding protein 20 | chr5:17802062-17803875 REVERSE LENGTH=257	No	No	MKK2 labeled	MKK2 specific	2.60097	3	mRNA metabolic processes
AT5G64270	MKK2A1	| Symbols: | splicing factor, putative | chr5:25706909-25710718 FORWARD LENGTH=1269	No	No	MKK2 labeled	No	2.55267	3	mRNA metabolic processes
AT3G52300	ATPQ	| Symbols: ATPQ | ATP synthase D chain, mitochondrial | chr3:19396689-19398119 FORWARD LENGTH=168	No	No	MKK2 labeled	No	2.55023	5	Metabolic process
AT3G09350	FES1A	| Symbols: Fes1A | Fes1A | chr3:2871216-2873109 FORWARD LENGTH=363	No	No	MKK2 labeled	No	2.47276	5	Metabolic process
AT4G15900	PRL1	| Symbols: PRL1 | pleiotropic regulatory locus 1 | chr4:9023775-9027443 FORWARD LENGTH=486	No	No	MKK2 labeled	No	2.3483	3	mRNA metabolic processes
AT5G26360	CCT3	| Symbols: | TCP-1/cpn60 chaperonin family protein | chr5:9255561-9258891 REVERSE LENGTH=555	No	No	MKK2 labeled	No	2.33041	4	Protein folding
AT2G32600	CRF1	| Symbols: | hydroxyproline-rich glycoprotein family protein | chr2:13833779-13835525 REVERSE LENGTH=277	No	No	MKK2 labeled	No	2.32838	3	mRNA metabolic processes
AT4G21660	BRX	| Symbols: | proline-rich spliceosome-associated (PSP) family protein | chr4:11506259-11509772 REVERSE LENGTH=584	No	No	MKK2 labeled	MKK2 specific	2.31806	3	mRNA metabolic processes
AT3G60820	PBF1	| Symbols: PBF1 | N-terminal nucleophile aminohydrolases (Ntn hydrolases) superfamily protein | chr3:22472038-22473809 REVERSE LENGTH=223	No	No	MKK2 labeled	No	2.3032	4	Protein folding
AT3G08740	MKK2A9	| Symbols: | elongation factor P (EF-P) family protein | chr3:2654788-2656154 REVERSE LENGTH=236	No	No	MKK2 labeled	No	2.30103	5	Metabolic process
AT2G33730	SMA1	| Symbols: | P-loop containing nucleoside triphosphate hydrolases superfamily protein | chr2:14265679-14267880 REVERSE LENGTH=733	No	No	MKK2 labeled	MKK2 specific	2.29003	3	mRNA metabolic processes
AT3G03960	CCT8	| Symbols: | TCP-1/cpn60 chaperonin family protein | chr3:1024432-1027604 FORWARD LENGTH=549	No	No	MKK2 labeled	MKK2 specific	2.26717	4	Protein folding
AT1G02080	NOT1	| Symbols: | transcription regulators | chr1:373335-386682 FORWARD LENGTH=2431	No	No	MKK2 labeled	No	2.23045	3	mRNA metabolic processes
AT2G16860	ATSYF2	| Symbols: | GCIP-interacting family protein | chr2:7304139-7305959 REVERSE LENGTH=298	No	No	MKK2 labeled	No	2.17609	3	mRNA metabolic processes
AT3G06480	RH40	| Symbols: | DEAD box RNA helicase family protein | chr3:1985697-1989666 REVERSE LENGTH=1088	No	No	MKK2 labeled	MKK2 specific	2.07188	3	mRNA metabolic processes
AT4G04885	PCFS4	| Symbols: PCFS4 | PCF11P-similar protein 4 | chr4:2472083-2475417 FORWARD LENGTH=808	No	No	MKK2 labeled	No	2.04532	3	mRNA metabolic processes
AT4G29810	MKK2	| Symbols: ATMKK2, MKK2, MK1 | MAP kinase kinase 2 | chr4:14593299-14595241 REVERSE LENGTH=363	Yes	No	MKK2	MKK2 specific	1.97313	1	Biological regulation
AT1G30070	MKK2A15	| Symbols: | SGS domain-containing protein | chr1:10546794-10548072 REVERSE LENGTH=222	No	No	MKK2 labeled	MKK2 specific	1.92428	4	Protein folding
AT3G61140	SK31	| Symbols: FUS6, ATFUS6, CSN1, COP11, EMB78, ATSK31, SK31 | 26S proteasome, regulatory subunit Rpn7;Proteasome component (PCI) domain | chr3:22626335-22628895 FORWARD LENGTH=441	No	No	MKK2 labeled	No	1.89209	1	Biological regulation
AT3G05520	ATCPA	| Symbols: | Subunits of heterodimeric actin filament capping protein Capz superfamily | chr3:1598611-1601134 FORWARD LENGTH=308	No	No	MKK2 labeled	No	1.86332	1	Biological regulation
AT2G36480	MKK1/2A3	| Symbols: | ENTH/VHS family protein | chr2:15303114-15306274 REVERSE LENGTH=830	No	No	Both kinases labeled	No	1.85733	2	Primary metabolic process
AT1G30480	DRT111	| Symbols: DRT111 | D111/G-patch domain-containing protein | chr1:10790315-10792423 FORWARD LENGTH=387	No	No	MKK2 labeled	No	1.85126	3	mRNA metabolic processes
AT4G11260	ATSGT1B	| Symbols: ATSGT1B, ETA3, RPR1, EDM1, SGT1B | phosphatase-related | chr4:6851515-6853719 REVERSE LENGTH=358	No	No	MKK2 labeled	No	1.83251	4	Protein folding
AT1G73030	VPS46.2	| Symbols: VPS46.2, CHMP1A | SNF7 family protein | chr1:27473938-27474848 FORWARD LENGTH=203	No	No	MKK2 labeled	No	1.79239	1	Biological regulation
AT3G48590	ATHAP5A	| Symbols: HAP5A, ATHAP5A, NF-YC1 | nuclear factor Y, subunit C1 | chr3:18008893-18009938 REVERSE LENGTH=234	No	Yes	MKK2 labeled	No	1.76343	1	Biological regulation
AT5G09300	E1A2	| Symbols: | Thiamin diphosphate-binding fold (THDP-binding) superfamily protein | chr5:2884282-2886797 REVERSE LENGTH=472	No	No	MKK1 labeled	No	1.74819	2	Primary metabolic process
AT2G25080	ATGPX1	| Symbols: ATGPX1, GPX1 | glutathione peroxidase 1 | chr2:10668134-10669828 FORWARD LENGTH=236	No	No	MKK2 labeled	No	1.72428	1	Biological regulation
AT5G23080	TGH	| Symbols: TGH | SWAP (Suppressor-of-White-APricot)/surp domain-containing protein | chr5:7743226-7748889 REVERSE LENGTH=930	No	No	MKK2 labeled	MKK2 specific	1.70757	3	mRNA metabolic processes
AT2G23760	BLH4	| Symbols: BLH4, SAW2 | BEL1-like homeodomain 4 | chr2:10107951-10112736 REVERSE LENGTH=627	No	Yes	MKK2 labeled	No	1.69897	1	Biological regulation
AT4G17720	BPL1	| Symbols: | RNA-binding (RRM/RBD/RNP motifs) family protein | chr4:9862660-9864498 REVERSE LENGTH=313	No	No	Both kinases labeled	No	1.65321	2	Primary metabolic process
AT2G43160	EPS2	| Symbols: | ENTH/VHS family protein | chr2:17948884-17953267 FORWARD LENGTH=895	No	No	Both kinases labeled	No	1.64345	2	Primary metabolic process
AT5G14240	MKK2A4	| Symbols: | Thioredoxin superfamily protein | chr5:4596223-4597568 REVERSE LENGTH=256	No	No	MKK2 labeled	No	1.62325	4	Protein folding
AT3G12640	MKK2A8	| Symbols: | RNA binding (RRM/RBD/RNP motifs) family protein | chr3:4014455-4017675 FORWARD LENGTH=638	No	No	MKK2 labeled	No	1.5563	3	mRNA metabolic processes
AT4G26070	MKK1	| Symbols: MEK1, NMAPKK, ATMEK1, MKK1 | MAP kinase/ ERK kinase 1 | chr4:13217797-13219695 FORWARD LENGTH=354	Yes	No	MKK1	MKK1 specific	1.54407	2	Primary metabolic process
AT2G38710	MKK2A11	| Symbols: | AMMECR1 family | chr2:16184517-16186764 REVERSE LENGTH=214	No	No	MKK2 labeled	No	1.4624	2	Primary metabolic process
AT4G25680	MKK1A2	| Symbols: | PPPDE putative thiol peptidase family protein | chr4:13088425-13089952 FORWARD LENGTH=252	No	No	MKK1 labeled	No	1.44716	2	Primary metabolic process
AT2G41350	ATAUG1	| Symbols: | unknown protein; BEST Arabidopsis thaliana protein match is: unknown protein (TAIR:AT2G21980.1); Has 188 Blast hits to 188 proteins in 66 species: Archae - 0; Bacteria - 12; Metazoa - 90; Fungi - 15; Plants - 54; Viruses - 0; Other Eukaryotes - 17 (source: NCBI BLink). | chr2:17231565-17233458 FORWARD LENGTH=298	No	No	MKK2 labeled	No	1.39794	1	Biological regulation
AT3G13570	AT-SCL30A	| Symbols: SCL30A, At-SCL30A | SC35-like splicing factor 30A | chr3:4429564-4431602 REVERSE LENGTH=262	No	No	MKK2 labeled	MKK2 specific	1.38021	1	Biological regulation
AT4G22670	ATHIP1	| Symbols: AtHip1, HIP1, TPR11 | HSP70-interacting protein 1 | chr4:11918236-11920671 FORWARD LENGTH=441	No	No	MKK2 labeled	No	1.34242	4	Protein folding
AT5G07120	SNX2B	| Symbols: SNX2b | sorting nexin 2B | chr5:2207065-2209355 REVERSE LENGTH=572	No	No	MKK1 labeled	MKK1 specific	1.32222	2	Primary metabolic process
AT1G10200	WLIM1	| Symbols: WLIM1 | GATA type zinc finger transcription factor family protein | chr1:3346677-3347763 REVERSE LENGTH=190	No	Yes	MKK2 labeled	No	1.32222	1	Biological regulation
AT5G04280	ATRZ-1C	| Symbols: | RNA-binding (RRM/RBD/RNP motifs) family protein with retrovirus zinc finger-like domain | chr5:1192461-1195413 FORWARD LENGTH=310	No	No	MKK2 labeled	MKK2 specific	1.25527	3	mRNA metabolic processes
AT3G11200	AL2	| Symbols: AL2 | alfin-like 2 | chr3:3508387-3510418 REVERSE LENGTH=246	No	Yes	MKK2 labeled	MKK2 specific	1.25527	1	Biological regulation
AT4G10070	ATKH18	| Symbols: | KH domain-containing protein | chr4:6295608-6299759 REVERSE LENGTH=725	No	No	MKK2 labeled	No	1.23045	1	Biological regulation
AT5G14540	FLOE2	| Symbols: | Protein of unknown function (DUF1421) | chr5:4687333-4689624 REVERSE LENGTH=547	No	No	MKK2 labeled	No	1.20412	1	Biological regulation
AT4G08500	MEKK1	| Symbols: MEKK1, ATMEKK1, MAPKKK8, ARAKIN | MAPK/ERK kinase kinase 1 | chr4:5404272-5407062 REVERSE LENGTH=608	Yes	No	MKK2 labeled	No	1.20412	2	Primary metabolic process
AT3G16760	MKK1/2A2	| Symbols: | Tetratricopeptide repeat (TPR)-like superfamily protein | chr3:5703213-5705080 FORWARD LENGTH=475	No	No	Both kinases labeled	No	1.20412	2	Primary metabolic process
AT2G39900	WLIM2A	| Symbols: | GATA type zinc finger transcription factor family protein | chr2:16659136-16660267 FORWARD LENGTH=200	No	Yes	MKK2 labeled	No	1.20412	1	Biological regulation
AT5G03660	MKK1/2A1	| Symbols: | Family of unknown function (DUF662) | chr5:938068-939811 FORWARD LENGTH=173	No	No	Both kinases labeled	No	1.17609	2	Primary metabolic process
AT3G21865	PEX22	| Symbols: PEX22 | peroxin 22 | chr3:7701308-7703218 REVERSE LENGTH=283	No	No	MKK2 labeled	No	1.17609	1	Biological regulation
AT2G41370	BOP2	| Symbols: BOP2 | Ankyrin repeat family protein / BTB/POZ domain-containing protein | chr2:17238019-17240203 REVERSE LENGTH=491	No	No	MKK2 labeled	MKK2 specific	1.17609	1	Biological regulation
AT2G45990	MKK2A10	| Symbols: | unknown protein; FUNCTIONS IN: molecular_function unknown; INVOLVED IN: biological_process unknown; LOCATED IN: chloroplast, chloroplast stroma; EXPRESSED IN: 22 plant structures; EXPRESSED DURING: 13 growth stages; Has 312 Blast hits to 312 proteins in 90 species: Archae - 0; Bacteria - 131; Metazoa - 0; Fungi - 0; Plants - 67; Viruses - 0; Other Eukaryotes - 114 (source: NCBI BLink…	No	No	MKK2 labeled	No	1.14613	1	Biological regulation
AT5G53400	BOB1	| Symbols: BOB1 | HSP20-like chaperones superfamily protein | chr5:21661588-21663383 FORWARD LENGTH=304	No	No	MKK2 labeled	MKK2 specific	1.11394	4	Protein folding
AT5G05610	AL1	| Symbols: AL1 | alfin-like 1 | chr5:1677331-1678942 REVERSE LENGTH=241	No	Yes	MKK2 labeled	MKK2 specific	1.11394	1	Biological regulation
AT5G58950	WIRK1	| Symbols: | Protein kinase superfamily protein | chr5:23801136-23803025 REVERSE LENGTH=525	Yes	No	Both kinases labeled	MKK2 specific	1.07918	2	Primary metabolic process
AT2G30710	MKK2A12	| Symbols: | Ypt/Rab-GAP domain of gyp1p superfamily protein | chr2:13086147-13088991 REVERSE LENGTH=440	No	No	MKK2 labeled	No	1.07918	1	Biological regulation
AT1G73460	DYRKP-2A	| Symbols: | Protein kinase superfamily protein | chr1:27620122-27624899 FORWARD LENGTH=1169	Yes	No	MKK2 labeled	No	1	1	Biological regulation
AT1G43850	SEU	| Symbols: SEU | SEUSS transcriptional co-regulator | chr1:16617872-16621596 FORWARD LENGTH=877	No	Yes	MKK2 labeled	No	1	1	Biological regulation
AT5G52580	MKK2A2	| Symbols: | RabGAP/TBC domain-containing protein | chr5:21338052-21342848 FORWARD LENGTH=673	No	No	MKK2 labeled	No	0.954243	1	Biological regulation
AT5G13260	MKK1A1	| Symbols: | unknown protein; BEST Arabidopsis thaliana protein match is: unknown protein (TAIR:AT3G48860.2); Has 30201 Blast hits to 17322 proteins in 780 species: Archae - 12; Bacteria - 1396; Metazoa - 17338; Fungi - 3422; Plants - 5037; Viruses - 0; Other Eukaryotes - 2996 (source: NCBI BLink). | chr5:4243164-4246677 FORWARD LENGTH=537	No	No	MKK1 labeled	MKK1 specific	0.954243	2	Primary metabolic process
AT1G15280	BTZ2	| Symbols: | CASC3/Barentsz eIF4AIII binding | chr1:5252538-5256214 FORWARD LENGTH=584	No	No	MKK2 labeled	No	0.954243	1	Biological regulation
AT5G43830	MKK2A3	| Symbols: | Aluminium induced protein with YGL and LRDR motifs | chr5:17622593-17624239 REVERSE LENGTH=251	No	No	MKK2 labeled	No	0.90309	1	Biological regulation
AT3G09980	ACIP1	| Symbols: | Family of unknown function (DUF662) | chr3:3069358-3071145 FORWARD LENGTH=178	No	No	MKK2 labeled	MKK2 specific	0.90309	1	Biological regulation
AT1G09310	SVBL	| Symbols: | Protein of unknown function, DUF538 | chr1:3009109-3009648 FORWARD LENGTH=179	No	No	MKK2 labeled	No	0.90309	1	Biological regulation
AT3G52230	MKK2A6	| Symbols: | unknown protein; FUNCTIONS IN: molecular_function unknown; INVOLVED IN: biological_process unknown; LOCATED IN: chloroplast outer membrane, chloroplast thylakoid membrane, chloroplast, chloroplast envelope; EXPRESSED IN: 24 plant structures; EXPRESSED DURING: 13 growth stages; Has 29 Blast hits to 29 proteins in 12 species: Archae - 0; Bacteria - 0; Metazoa - 3; Fungi - 0; Plants - 2…	No	No	MKK2 labeled	No	0.778151	1	Biological regulation
AT1G73350	MKK2A13	| Symbols: | unknown protein; FUNCTIONS IN: molecular_function unknown; INVOLVED IN: biological_process unknown; LOCATED IN: nucleus; EXPRESSED IN: 25 plant structures; EXPRESSED DURING: 15 growth stages; Has 46 Blast hits to 46 proteins in 19 species: Archae - 0; Bacteria - 0; Metazoa - 3; Fungi - 3; Plants - 36; Viruses - 0; Other Eukaryotes - 4 (source: NCBI BLink). | chr1:27575683-27577126 RE…	No	No	MKK2 labeled	No	0.778151	1	Biological regulation
AT2G22475	GEM	| Symbols: GEM | GRAM domain family protein | chr2:9541523-9544778 FORWARD LENGTH=299	No	No	MKK2 labeled	No	0.69897	1	Biological regulation
AT5G08660	PSI3	| Symbols: | Protein of unknown function (DUF668) | chr5:2814526-2817845 FORWARD LENGTH=649	No	No	MKK2 labeled	No	0.60206	1	Biological regulation
AT3G21790	MKK2A7	| Symbols: | UDP-Glycosyltransferase superfamily protein | chr3:7676927-7678414 REVERSE LENGTH=495	No	No	MKK2 labeled	MKK2 specific	0.60206	1	Biological regulation
AT3G17300	EMB2786	| Symbols: | unknown protein; Has 48 Blast hits to 48 proteins in 21 species: Archae - 0; Bacteria - 0; Metazoa - 0; Fungi - 0; Plants - 40; Viruses - 0; Other Eukaryotes - 8 (source: NCBI BLink). | chr3:5907616-5908695 FORWARD LENGTH=91	No	No	MKK2 labeled	No	0.477121	1	Biological regulation
AT1G54080	UBP1A	| Symbols: UBP1A | oligouridylate-binding protein 1A | chr1:20183923-20186824 REVERSE LENGTH=426	No	No	MKK2 labeled	MKK2 specific	0.30103	1	Biological regulation
AT1G33050	MKK2A14	| Symbols: | unknown protein; FUNCTIONS IN: molecular_function unknown; INVOLVED IN: biological_process unknown; LOCATED IN: cellular_component unknown; EXPRESSED IN: 25 plant structures; EXPRESSED DURING: 15 growth stages; BEST Arabidopsis thaliana protein match is: unknown protein (TAIR:AT4G10470.1); Has 531 Blast hits to 229 proteins in 83 species: Archae - 0; Bacteria - 197; Metazoa - 59; Fun…	No	No	MKK2 labeled	No	0.30103	1	Biological regulation
AT1G13190	MKK1/2A4	| Symbols: | RNA-binding (RRM/RBD/RNP motifs) family protein | chr1:4499633-4501354 FORWARD LENGTH=573	No	No	Both kinases labeled	No	0.30103	2	Primary metabolic process
AT5G07980	MKK2A5	| Symbols: | dentin sialophosphoprotein-related | chr5:2549432-2554669 REVERSE LENGTH=1501	No	No	MKK2 labeled	No	0	1	Biological regulation
I	Identifiers of the best scoring protein ( or leading protein) that the PTM peptide group is associated with.
II	Protein abbreviation of the leading protein.
III	Protein annotation of the leading protein.
IV	Whether this protein is a kinase.
V	Whether this protein is a transcription factor or regulator.
VI	To define the associated protein of MKK1/2 or both.
VII	To define the specific protein of MKK1/2.
VIII	The number of protein protein interaction in databases including STRING (score more than 0.7) and BIOGRID and this PDL study. For each protein, the PPI value is the log 10 of the total number of interactions for that protein.
IX	Module group analysis by Monet (Tomasoni et al., 2020).
X	The module name defined by the classification of GO Biological Process.

## Sheet: Table S7b
Supplemental Table S7b. The interactions from database and PDL experiment between the associated proteins of MKK1/2.
Abbreviation AI	Abbreviation BII	Interaction typeIII
UL11Z	ATPQ	database
UL11Z	FES1A	database
UL11Z	RPS10B	database
UL11Z	EL13Z	database
UL11Z	MKK2	PDL
EL13Z	UL11Z	database
EL13Z	MKK2A9	database
EL13Z	FES1A	database
EL13Z	ATPQ	database
EL13Z	RPS10B	database
EL13Z	MKK2	PDL
RPS10B	UL11Z	database
RPS10B	EL13Z	database
RPS10B	ATPQ	database
RPS10B	MKK2	PDL
ATCBP20	CRF1	database
ATCBP20	SMA1	database
ATCBP20	MKK1/2A3	database
ATCBP20	MKK2A8	database
ATCBP20	PCFS4	database
ATCBP20	PRL1	database
ATCBP20	BRX	database
ATCBP20	ATRZ-1C	database
ATCBP20	TGH	database
ATCBP20	MKK2A1	database
ATCBP20	MKK2	PDL
MKK2A1	NOT1	database
MKK2A1	DRT111	database
MKK2A1	ATSYF2	database
MKK2A1	CRF1	database
MKK2A1	SMA1	database
MKK2A1	RH40	database
MKK2A1	PRL1	database
MKK2A1	BRX	database
MKK2A1	ATRZ-1C	database
MKK2A1	ATCBP20	database
MKK2A1	MKK2	PDL
ATPQ	UL11Z	database
ATPQ	EL13Z	database
ATPQ	RPS10B	database
ATPQ	PBF1	database
ATPQ	MKK2	PDL
FES1A	MKK2A15	database
FES1A	UL11Z	database
FES1A	MKK2A9	database
FES1A	EL13Z	database
FES1A	MKK2	PDL
PRL1	ATSYF2	database
PRL1	CRF1	database
PRL1	ATCBP20	database
PRL1	TGH	database
PRL1	BRX	database
PRL1	MKK2A1	database
PRL1	MKK2	PDL
CCT3	CCT8	database
CCT3	MKK2A4	database
CCT3	MKK2	PDL
CCT3	PBF1	database
CRF1	DRT111	database
CRF1	ATSYF2	database
CRF1	ATCBP20	database
CRF1	SMA1	database
CRF1	PRL1	database
CRF1	BRX	database
CRF1	MKK2A1	database
CRF1	MKK2	PDL
BRX	DRT111	database
BRX	ATSYF2	database
BRX	CRF1	database
BRX	SMA1	database
BRX	PRL1	database
BRX	ATCBP20	database
BRX	MKK2A1	database
BRX	MKK2	PDL
PBF1	ATPQ	database
PBF1	MKK2	PDL
PBF1	CCT3	database
PBF1	CCT8	database
MKK2A9	FES1A	database
MKK2A9	EL13Z	database
MKK2A9	MKK2	PDL
SMA1	CRF1	database
SMA1	ATCBP20	database
SMA1	BRX	database
SMA1	MKK2A1	database
SMA1	MKK2	PDL
CCT8	MKK2A15	database
CCT8	MKK2A4	database
CCT8	CCT3	database
CCT8	MKK2	PDL
CCT8	PBF1	database
NOT1	MKK2A1	database
NOT1	MKK2	PDL
ATSYF2	TGH	database
ATSYF2	BRX	database
ATSYF2	CRF1	database
ATSYF2	MKK2A1	database
ATSYF2	PRL1	database
ATSYF2	MKK2	PDL
RH40	MKK2A1	database
RH40	MKK2	PDL
PCFS4	ATCBP20	database
PCFS4	MKK2	PDL
MKK2	MEKK1	Both
MKK2	MKK1	Both
MKK2	WIRK1	Both
MKK2	BOB1	PDL
MKK2	MKK2A8	PDL
MKK2	MKK2A7	PDL
MKK2	MKK2A11	PDL
MKK2	MKK2A3	PDL
MKK2	ATGPX1	PDL
MKK2	CRF1	PDL
MKK2	ATSGT1B	PDL
MKK2	MKK1/2A4	PDL
MKK2	SVBL	PDL
MKK2	AT-SCL30A	PDL
MKK2	MKK2A10	PDL
MKK2	MKK2A15	PDL
MKK2	BRX	PDL
MKK2	PCFS4	PDL
MKK2	MKK2A6	PDL
MKK2	TGH	PDL
MKK2	CCT3	PDL
MKK2	EMB2786	PDL
MKK2	BOP2	PDL
MKK2	ACIP1	PDL
MKK2	BPL1	PDL
MKK2	MKK1/2A1	PDL
MKK2	WLIM2A	PDL
MKK2	EL13Z	PDL
MKK2	SMA1	PDL
MKK2	BTZ2	PDL
MKK2	MKK1/2A3	PDL
MKK2	UBP1A	PDL
MKK2	ATKH18	PDL
MKK2	EPS2	PDL
MKK2	AL1	PDL
MKK2	MKK2A9	PDL
MKK2	MKK2A12	PDL
MKK2	MKK2A2	PDL
MKK2	MKK2A4	PDL
MKK2	ATHIP1	PDL
MKK2	MKK2A5	PDL
MKK2	UL11Z	PDL
MKK2	NOT1	PDL
MKK2	DYRKP-2A	PDL
MKK2	MKK1/2A2	PDL
MKK2	ATCBP20	PDL
MKK2	ATRZ-1C	PDL
MKK2	PRL1	PDL
MKK2	ATSYF2	PDL
MKK2	ATAUG1	PDL
MKK2	ATCPA	PDL
MKK2	SEU	PDL
MKK2	PBF1	PDL
MKK2	ATHAP5A	PDL
MKK2	RPS10B	PDL
MKK2	BLH4	PDL
MKK2	VPS46.2	PDL
MKK2	GEM	PDL
MKK2	WLIM1	PDL
MKK2	MKK2A14	PDL
MKK2	PSI3	PDL
MKK2	PEX22	PDL
MKK2	ATPQ	PDL
MKK2	RH40	PDL
MKK2	DRT111	PDL
MKK2	MKK2A1	PDL
MKK2	FES1A	PDL
MKK2	SK31	PDL
MKK2	MKK2A13	PDL
MKK2	FLOE2	PDL
MKK2	AL2	PDL
MKK2	CCT8	PDL
MKK2A15	FES1A	database
MKK2A15	ATSGT1B	database
MKK2A15	ATHIP1	database
MKK2A15	CCT8	database
MKK2A15	BOB1	database
MKK2A15	MKK2	PDL
SK31	MKK2	PDL
ATCPA	MKK2	PDL
MKK1/2A3	ATCBP20	database
MKK1/2A3	MKK1	PDL
MKK1/2A3	MKK2	PDL
DRT111	CRF1	database
DRT111	BRX	database
DRT111	MKK2A1	database
DRT111	MKK2	PDL
ATSGT1B	MKK2A15	database
ATSGT1B	MKK2	PDL
VPS46.2	MKK2	PDL
ATHAP5A	MKK2	PDL
E1A2	MKK1	PDL
ATGPX1	MKK2	PDL
TGH	ATSYF2	database
TGH	PRL1	database
TGH	ATCBP20	database
TGH	MKK2	PDL
BLH4	MKK2	PDL
BPL1	MKK2A11	database
BPL1	MKK1A2	database
BPL1	MKK1	PDL
BPL1	MKK2	PDL
EPS2	MKK1	PDL
EPS2	MKK2	PDL
MKK2A4	CCT8	database
MKK2A4	CCT3	database
MKK2A4	MKK2	PDL
MKK2A8	ATCBP20	database
MKK2A8	MKK2	PDL
MKK1	MEKK1	database
MKK1	MKK2	Both
MKK1	BPL1	PDL
MKK1	MKK1/2A3	PDL
MKK1	EPS2	PDL
MKK1	MKK1/2A2	PDL
MKK1	E1A2	PDL
MKK1	MKK1/2A4	PDL
MKK1	MKK1A1	PDL
MKK1	MKK1/2A1	PDL
MKK1	SNX2B	PDL
MKK1	MKK1A2	PDL
MKK1	WIRK1	PDL
MKK2A11	BPL1	database
MKK2A11	MKK2	PDL
MKK1A2	BPL1	database
MKK1A2	MKK1	PDL
ATAUG1	MKK2	PDL
AT-SCL30A	MKK2	PDL
ATHIP1	MKK2A15	database
ATHIP1	MKK2	PDL
SNX2B	MKK1	PDL
WLIM1	MKK2	PDL
ATRZ-1C	ATCBP20	database
ATRZ-1C	MKK2A1	database
ATRZ-1C	MKK2	PDL
AL2	MKK2	PDL
ATKH18	MKK2	PDL
FLOE2	MKK2	PDL
MEKK1	MKK2	Both
MEKK1	MKK1	database
MKK1/2A2	MKK1	PDL
MKK1/2A2	MKK2	PDL
WLIM2A	MKK2	PDL
MKK1/2A1	MKK1	PDL
MKK1/2A1	MKK2	PDL
PEX22	MKK2	PDL
BOP2	MKK2	PDL
MKK2A10	MKK2	PDL
BOB1	MKK2A15	database
BOB1	MKK2	PDL
AL1	MKK2	PDL
WIRK1	MKK2	Both
WIRK1	MKK1	PDL
MKK2A12	MKK2	PDL
DYRKP-2A	MKK2	PDL
SEU	MKK2	PDL
MKK2A2	MKK2	PDL
MKK1A1	MKK1	PDL
BTZ2	MKK2	PDL
MKK2A3	MKK2	PDL
ACIP1	MKK2	PDL
SVBL	MKK2	PDL
MKK2A6	MKK2	PDL
MKK2A13	MKK2	PDL
GEM	MKK2	PDL
PSI3	MKK2	PDL
MKK2A7	MKK2	PDL
EMB2786	MKK2	PDL
UBP1A	MKK2	PDL
MKK2A14	MKK2	PDL
MKK1/2A4	MKK1	PDL
MKK1/2A4	MKK2	PDL
MKK2A5	MKK2	PDL
I	Protein Abbreviation of the intercator A.
II	Protein Abbreviation of the intercator B.
III	The origin of the interaction including database (STRING with score more than 0.7 and BIOGRID) and this PDL experiment.
