# Supplementary material for: The Quantitative Biotinylproteomics Studies Reveal a WInd-Related Kinase 1 (Raf-Like Kinase 36) Functioning as an Early Signaling Component in Wind-Induced Thigmomorphogenesis and Gravitropism
Source: Mol Cell Proteomics. 2024 Feb 15;23(3):100738. doi: 10.1016/j.mcpro.2024.100738 (PMC10951710; doi:10.1016/j.mcpro.2024.100738)
Supplement: Supplemental Table S8 [file mmc8.xlsx]

## Sheet: Table S8
Supplemental Table S8. A table containing the quantification results of UPAs from 4 biological replicates of 40s touch data.
UPSPI	Label Free PeptideII	Modification Free PeptideIII	PeptideIV	Leading ProteinV	Protein GroupVI	Protein AnnotationVII	Forward RatiosxVIII	Reciprocal RatiosIX	Total RatiosX	Experimental ReplicatesXI	Biological ReplicatesXII	Log_Ratio_MeanXIII	Log_Ratio_SdXIV	p_ValueXV	BH-FDRXVI
AT4G26070.1-T29(79.966);AT4G26070.2-T29(79.966);AT4G26070.3-T29(79.966);AT4G29810.1-T31(79.966)	nFLTQSGT(79.966)FKDGDLRc;nFLTQSGT(79.966)FKc	nFLTQSGTFKc;nFLTQSGTFKDGDLRc	nFLTQSGT(79.966)FKDGDLRc;nFLTQSGT(79.966)FKc	AT4G26070.1	AT4G26070.1;AT4G26070.2;AT4G26070.3;AT4G29810.1	| Symbols: MEK1, NMAPKK, ATMEK1, MKK1 | MAP kinase/ ERK kinase 1 | chr4:13217797-13219381 FORWARD LENGTH=308;| Symbols: MEK1, NMAPKK, ATMEK1, MKK1 | MAP kinase/ ERK kinase 1 | chr4:13217797-13219695 FORWARD LENGTH=354;| Symbols: MEK1, NMAPKK, ATMEK1, MKK1 | MAP kinase/ ERK kinase 1 | chr4:13217797-13219695 FORWARD LENGTH=354;| Symbols: ATMKK2, MKK2, MK1 | MAP kinase kinase 2 | chr4:14593299-14595…	29	17	46	4	4	3.51245	1.52014	3.20043e-18	2.58274e-15
AT1G72160.1-M101(15.995)-S108(79.966)	nSM(15.995)IPQNLGS(79.966)FKEESSKc;nKSM(15.995)IPQNLGS(79.966)FKc;nKSM(15.995)IPQNLGS(79.966)FKEESSKc	nKSMIPQNLGSFKc;nSMIPQNLGSFKEESSKc;nKSMIPQNLGSFKEESSKc	nSM(15.995)IPQNLGS(79.966)FKEESSKc;nKSM(15.995)IPQNLGS(79.966)FKc;nKSM(15.995)IPQNLGS(79.966)FKEESSKc	AT1G72160.1	AT1G72160.1	| Symbols: | Sec14p-like phosphatidylinositol transfer family protein | chr1:27153823-27155609 REVERSE LENGTH=490	28	11	39	4	4	2.56014	1.08923	5.29327e-16	2.13583e-13
AT5G55860.1-M621(15.995)-S625(79.966)	nKVLM(15.995)PNLS(79.966)GIFNRc;nVLM(15.995)PNLS(79.966)GIFNRc	nVLMPNLSGIFNRc;nKVLMPNLSGIFNRc	nKVLM(15.995)PNLS(79.966)GIFNRc;nVLM(15.995)PNLS(79.966)GIFNRc	AT5G55860.1	AT5G55860.1	| Symbols: | TREPH1Plant protein of unknown function (DUF827) | chr5:22610146-22612166 FORWARD LENGTH=649	15	5	20	4	4	2.44175	0.769794	1.7098e-10	2.75961e-08
AT4G26130.1-S64(79.966)	nFGRPPS(79.966)LIDRc	nFGRPPSLIDRc	nFGRPPS(79.966)LIDRc	AT4G26130.1	AT4G26130.1	| Symbols: |TREPH2 unknown protein; FUNCTIONS IN: molecular_function unknown; INVOLVED IN: biological_process unknown; LOCATED IN: endomembrane system; EXPRESSED IN: 23 plant structures; EXPRESSED DURING: 13 growth stages; BEST Arabidopsis thaliana protein match is: unknown protein (TAIR:AT5G56980.1); Has 121 Blast hits to 116 proteins in 19 species: Archae - 0; Bacteria - 0; Metazoa - 4; Fungi -…	5	6	11	4	4	2.54955	0.663987	1.66707e-07	8.40831e-06
AT2G22300.1-S964(79.966);AT2G22300.2-S964(79.966);AT5G09410.1-S924(79.966);AT5G09410.2-S942(79.966);AT5G09410.3-S1001(79.966)	nVKS(79.966)MVQYPEARc	nVKSMVQYPEARc	nVKS(79.966)MVQYPEARc	AT2G22300.1	AT2G22300.1;AT2G22300.2;AT5G09410.1;AT5G09410.2;AT5G09410.3	| Symbols: CAMTA3, SR1 | signal responsive 1 | chr2:9471599-9476472 FORWARD LENGTH=1032;| Symbols: CAMTA3, SR1 | signal responsive 1 | chr2:9471599-9476472 FORWARD LENGTH=1032;| Symbols: EICBP.B, CAMTA1 | ethylene induced calmodulin binding protein | chr5:2921457-2927291 FORWARD LENGTH=989;| Symbols: EICBP.B, CAMTA1 | ethylene induced calmodulin binding protein | chr5:2921457-2927291 FORWARD LENG…	10	3	13	4	4	2.81301	0.962809	2.11963e-06	6.57901e-05
AT4G26130.1-S107(79.966)-M110(15.995)	nVKS(79.966)INM(15.995)PYFKc	nVKSINMPYFKc	nVKS(79.966)INM(15.995)PYFKc	AT4G26130.1	AT4G26130.1	| Symbols: | TREPH2; FUNCTIONS IN: molecular_function unknown; INVOLVED IN: biological_process unknown; LOCATED IN: endomembrane system; EXPRESSED IN: 23 plant structures; EXPRESSED DURING: 13 growth stages; BEST Arabidopsis thaliana protein match is: unknown protein (TAIR:AT5G56980.1); Has 121 Blast hits to 116 proteins in 19 species: Archae - 0; Bacteria - 0; Metazoa - 4; Fungi - 0; Plants - 11…	9	4	13	4	4	1.93501	0.98539	2.94414e-05	0.000698801
AT4G08500.1-S119(79.966)	nFKS(79.966)FDLDKc;nFKS(79.966)FDLDKVRc	nFKSFDLDKc;nFKSFDLDKVRc	nFKS(79.966)FDLDKc;nFKS(79.966)FDLDKVRc	AT4G08500.1	AT4G08500.1	| Symbols: MEKK1, ATMEKK1, MAPKKK8, ARAKIN | MAPK/ERK kinase kinase 1 | chr4:5404272-5407062 REVERSE LENGTH=608	5	4	9	4	4	2.09669	0.651376	0.00014358	0.00257488
AT5G04870.1-S605(79.966)	nSFS(79.966)IALKLc;nSFS(79.966)IALKc	nSFSIALKc;nSFSIALKLc	nSFS(79.966)IALKLc;nSFS(79.966)IALKc	AT5G04870.1	AT5G04870.1	| Symbols: CPK1, ATCPK1 | calcium dependent protein kinase 1 | chr5:1417015-1419877 REVERSE LENGTH=610	19	7	26	4	4	1.56044	1.99878	0.000672212	0.00986318
AT2G17290.1-S540(79.966);AT4G35310.1-S552(79.966)	nNSLNIS(79.966)MRc	nNSLNISMRc	nNSLNIS(79.966)MRc	AT2G17290.1	AT2G17290.1;AT4G35310.1	| Symbols: CPK6, ATCDPK3, ATCPK6 | Calcium-dependent protein kinase family protein | chr2:7517005-7519239 FORWARD LENGTH=544;| Symbols: CPK5, ATCPK5 | calmodulin-domain protein kinase 5 | chr4:16802436-16804628 FORWARD LENGTH=556	13	4	17	4	4	1.47639	1.29782	0.000935856	0.0121812
AT1G16220.1-S470(79.966);AT1G79630.1-S483(79.966);AT1G79630.2-S373(79.966);AT1G79630.3-S400(79.966)	nVNS(79.966)LLSIPRc	nVNSLLSIPRc	nVNS(79.966)LLSIPRc	AT1G16220.1	AT1G16220.1;AT1G79630.1;AT1G79630.2;AT1G79630.3	| Symbols: | Protein phosphatase 2C family protein | chr1:5548653-5550553 FORWARD LENGTH=491;| Symbols: | Protein phosphatase 2C family protein | chr1:29962931-29965169 REVERSE LENGTH=504;| Symbols: | Protein phosphatase 2C family protein | chr1:29962931-29964382 REVERSE LENGTH=394;| Symbols: | Protein phosphatase 2C family protein | chr1:29962931-29964920 REVERSE LENGTH=421	6	3	9	4	4	0.388746	0.126625	0.00235805	0.0284022
I	Unique PTM site pattern.
II	Peptide sequences without labelling PTM.
III	Peptide sequences without PTM.
IV	Peptide sequences with all PTMs.
V	Identifiers of the best scoring protein that the peptide(s) is associated with.
VI	Identifiers of group of proteins that the peptide(s) is associated with (including splicing varients, isoforms and different proteins that share the same peptides).
VII	Description of the leading protein
VIII	Number of the ratios from Forward.
IX	Number of the ratios from Reciprocal.
X	Total number of the ratios.
XI	Number of experimental replicates.
XII	Number of biological replicates.
XIII	Mean of all the log-ratios.
XIV	Standard deviation of the log-ratios.
XV	p-value from the t-test.
XVI	q-value estimated using the Benjamini-Hochberg multiple hypothesis test correction
