# Supplementary material for: The Quantitative Biotinylproteomics Studies Reveal a WInd-Related Kinase 1 (Raf-Like Kinase 36) Functioning as an Early Signaling Component in Wind-Induced Thigmomorphogenesis and Gravitropism
Source: Mol Cell Proteomics. 2024 Feb 15;23(3):100738. doi: 10.1016/j.mcpro.2024.100738 (PMC10951710; doi:10.1016/j.mcpro.2024.100738)
Supplement: Supplemental Table S9 [file mmc9.xlsx]

## Sheet: Table S9a
Supplemental Table S9a. A table contains all repeatable phosphopeptides (241 phosphopeptides) identified in MKK1-ID labeled biotinylated proteins with q-value <= 0.01, Mascot delta score >= 10.
PeptideI	Leading_ProteinII	Protein_GroupIII	Leading_Protein_AnnotationIV	UPSPV	Total_PSMVI
nADES(79.966)PEKVTVVPKc	AT3G25070.1	AT3G25070.1	| Symbols: RIN4 | RPM1 interacting protein 4 | chr3:9132458-9133747 FORWARD LENGTH=211	AT3G25070.1-S141(79.966)	6
nVFDLEDLLRAS(79.966)AEVLGKc	AT1G48480.1	AT1G48480.1;AT3G17840.1	| Symbols: RKL1 | receptor-like kinase 1 | chr1:17918475-17920743 FORWARD LENGTH=655	AT1G48480.1-S373(79.966);AT3G17840.1-S367(79.966)	8
nINADAETLEVANKFDQIGDDDS(79.966)GEFEPVSDKc	AT4G02510.1	AT4G02510.1	| Symbols: TOC159, TOC86, PPI2, TOC160, ATTOC159 | translocon at the outer envelope membrane of chloroplasts 159 | chr4:1104766-1109360 FORWARD LENGTH=1503	AT4G02510.1-S281(79.966)	5
nDLSKNLS(79.966)PKc	AT3G25690.1	AT3G25690.1;AT3G25690.2;AT3G25690.3	| Symbols: CHUP1 | Hydroxyproline-rich glycoprotein family protein | chr3:9354061-9357757 FORWARD LENGTH=1004	AT3G25690.1-S382(79.966);AT3G25690.2-S382(79.966);AT3G25690.3-S241(79.966)	2
nFDS(79.966)IGSTRc	AT1G21630.1	AT1G21630.1;AT1G21630.2	| Symbols: | Calcium-binding EF hand family protein | chr1:7581457-7587796 FORWARD LENGTH=1218	AT1G21630.1-S1172(79.966);AT1G21630.2-S1201(79.966)	3
nGRDDFRS(79.966)PPPRc	AT2G25430.1	AT2G25430.1	| Symbols: | epsin N-terminal homology (ENTH) domain-containing protein / clathrin assembly protein-related | chr2:10822716-10824677 FORWARD LENGTH=653	AT2G25430.1-S187(79.966)	5
nKVVT(79.966)PLREMTPERc	AT2G25430.1	AT2G25430.1	| Symbols: | epsin N-terminal homology (ENTH) domain-containing protein / clathrin assembly protein-related | chr2:10822716-10824677 FORWARD LENGTH=653	AT2G25430.1-T244(79.966)	5
nVEEKEES(79.966)DEEDYGGDFGLFDEEc	AT3G09200.1	AT3G09200.1;AT3G09200.2	| Symbols: | Ribosomal protein L10 family protein | chr3:2823364-2825020 REVERSE LENGTH=320	AT3G09200.1-S305(79.966);AT3G09200.2-S272(79.966)	4
nAPPS(79.966)PLNDAESLSERRc	AT5G58140.1	AT5G58140.1;AT5G58140.2;AT5G58140.3;AT5G58140.4	| Symbols: PHOT2, NPL1 | phototropin 2 | chr5:23524771-23529993 FORWARD LENGTH=915	AT5G58140.1-S9(79.966);AT5G58140.2-S9(79.966);AT5G58140.3-S9(79.966);AT5G58140.4-S9(79.966)	5
nLAS(79.966)IDSFDSRc	AT3G10540.1	AT3G10540.1;AT5G04510.1;AT5G04510.2	| Symbols: | 3-phosphoinositide-dependent protein kinase | chr3:3289916-3292429 FORWARD LENGTH=486	AT3G10540.1-S377(79.966);AT5G04510.1-S382(79.966);AT5G04510.2-S382(79.966)	3
nKSEVPVS(79.966)PEEKPLLLPGPPVVRc	AT1G29530.1	AT1G29530.1	| Symbols: | unknown protein; BEST Arabidopsis thaliana protein match is: unknown protein (TAIR:AT2G34310.3); Has 84 Blast hits to 78 proteins in 24 species: Archae - 2; Bacteria - 4; Metazoa - 9; Fungi - 8; Plants - 55; Viruses - 0; Other Eukaryotes - 6 (source: NCBI BLink). | chr1:10325553-10326651 REVERSE LENGTH=236	AT1G29530.1-S202(79.966)	3
nSIS(79.966)ITPEIGDDIVRc	AT3G58640.1	AT3G58640.1;AT3G58640.2	| Symbols: | Mitogen activated protein kinase kinase kinase-related | chr3:21687153-21692675 REVERSE LENGTH=809	AT3G58640.1-S418(79.966);AT3G58640.2-S418(79.966)	7
nS(79.966)PPPQPPAPLPQPIQAVVSTLDTTKc	AT1G76880.1	AT1G76880.1	| Symbols: | Duplicated homeodomain-like superfamily protein | chr1:28865594-28867931 FORWARD LENGTH=603	AT1G76880.1-S365(79.966)	6
nALS(79.966)ESTNLHPFM(15.995)TKc	AT3G45780.1	AT3G45780.1;AT3G45780.2	| Symbols: PHOT1, NPH1, JK224, RPT1 | phototropin 1 | chr3:16818557-16823960 FORWARD LENGTH=996	AT3G45780.1-S350(79.966)-M359(15.995);AT3G45780.2-S350(79.966)-M359(15.995)	16
nTPNSDAEVIALS(79.966)PKc	AT2G02070.1	AT2G02070.1	| Symbols: AtIDD5, IDD5 | indeterminate(ID)-domain 5 | chr2:505523-509154 FORWARD LENGTH=602	AT2G02070.1-S71(79.966)	9
nTVT(79.966)IGDAIDGGEFSFAKc	AT1G04530.1	AT1G04530.1	| Symbols: TPR4 | Tetratricopeptide repeat (TPR)-like superfamily protein | chr1:1234456-1235895 REVERSE LENGTH=310	AT1G04530.1-T36(79.966)	9
nNATEVPS(79.966)PDYSQGKc	AT1G20760.1	AT1G20760.1	| Symbols: | Calcium-binding EF hand family protein | chr1:7209515-7214773 FORWARD LENGTH=1019	AT1G20760.1-S788(79.966)	11
nRLS(79.966)PEHPPTRKc	AT5G47430.1	AT5G47430.1;AT5G47430.2;AT5G47430.3	| Symbols: | DWNN domain, a CCHC-type zinc finger | chr5:19235819-19240596 REVERSE LENGTH=892	AT5G47430.1-S687(79.966);AT5G47430.2-S626(79.966);AT5G47430.3-S684(79.966)	3
nNVVEPIS(79.966)PM(15.995)SARc	AT2G41900.1	AT2G41900.1	| Symbols: | CCCH-type zinc finger protein with ARM repeat domain | chr2:17491352-17493502 FORWARD LENGTH=716	AT2G41900.1-S566(79.966)-M568(15.995)	13
nVSS(79.966)FEALQPATRc	AT1G74910.1	AT1G74910.1;AT1G74910.2;AT1G74910.3	| Symbols: | ADP-glucose pyrophosphorylase family protein | chr1:28135770-28138456 REVERSE LENGTH=415	AT1G74910.1-S218(79.966);AT1G74910.2-S218(79.966);AT1G74910.3-S218(79.966)	3
nKEES(79.966)EEEEGDFGFDLFGc	AT4G25890.1	AT4G25890.1;AT5G57290.1;AT5G57290.3	| Symbols: | 60S acidic ribosomal protein family | chr4:13159627-13160393 REVERSE LENGTH=119	AT4G25890.1-S106(79.966);AT5G57290.1-S107(79.966);AT5G57290.3-S106(79.966)	3
nTSFSVPS(79.966)PKc	AT1G42550.1	AT1G42550.1	| Symbols: PMI1 | plastid movement impaired1 | chr1:15977131-15979734 FORWARD LENGTH=843	AT1G42550.1-S328(79.966)	2
nVYGQNSLGGYNDFEDQLES(79.966)PSSLSSTPDGFTRc	AT4G04885.1	AT4G04885.1	| Symbols: PCFS4 | PCF11P-similar protein 4 | chr4:2472083-2475417 FORWARD LENGTH=808	AT4G04885.1-S254(79.966)	2
nNSTLLGLDSSS(79.966)ANNLAELDVRc	AT1G79570.1	AT1G79570.1	| Symbols: | Protein kinase superfamily protein with octicosapeptide/Phox/Bem1p domain | chr1:29932856-29937540 REVERSE LENGTH=1248	AT1G79570.1-S323(79.966)	2
nISTPELPPPVFIKPES(79.966)PEPVSTPKc	AT4G05150.1	AT4G05150.1	| Symbols: | Octicosapeptide/Phox/Bem1p family protein | chr4:2660339-2662675 FORWARD LENGTH=477	AT4G05150.1-S305(79.966)	7
nNFADGGFSFPS(79.966)PVADRQKc	AT3G17750.1	AT3G17750.1	| Symbols: | Protein kinase superfamily protein | chr3:6074228-6078428 FORWARD LENGTH=1138	AT3G17750.1-S664(79.966)	3
nEGGDVASLDAAEAQT(79.966)PKRc	AT2G26460.1	AT2G26460.1	| Symbols: SMU2 | RED family protein | chr2:11255049-11258913 REVERSE LENGTH=585	AT2G26460.1-T579(79.966)	8
nGVNTFLQPS(79.966)PNRKc	AT3G55270.1	AT3G55270.1	| Symbols: MKP1, ATMKP1 | mitogen-activated protein kinase phosphatase 1 | chr3:20496775-20499408 FORWARD LENGTH=784	AT3G55270.1-S572(79.966)	3
nFGFGT(79.966)KKASPKc	AT3G08940.2	AT3G08940.1;AT3G08940.2	| Symbols: LHCB4.2 | light harvesting complex photosystem II | chr3:2717717-2718665 FORWARD LENGTH=287	AT3G08940.1-T37(79.966);AT3G08940.2-T37(79.966)	2
nVRS(79.966)GQLDPNNPIFGQNETSSLSM(15.995)IDQPDVLKc	AT3G13530.1	AT3G13530.1	| Symbols: MAPKKK7, MAP3KE1 | mitogen-activated protein kinase kinase kinase 7 | chr3:4411934-4419320 REVERSE LENGTH=1368	AT3G13530.1-S788(79.966)-M808(15.995)	5
nVSADFDADS(79.966)DDEIVLVPKc	AT4G17060.1	AT4G17060.1	| Symbols: FIP2 | FRIGIDA interacting protein 2 | chr4:9593721-9594653 REVERSE LENGTH=310	AT4G17060.1-S105(79.966)	2
nALS(79.966)ESTNLHPFM(15.995)TKSESDELPKc	AT3G45780.1	AT3G45780.1;AT3G45780.2	| Symbols: PHOT1, NPH1, JK224, RPT1 | phototropin 1 | chr3:16818557-16823960 FORWARD LENGTH=996	AT3G45780.1-S350(79.966)-M359(15.995);AT3G45780.2-S350(79.966)-M359(15.995)	2
nEVSTLSDPGS(79.966)PRRc	AT4G05150.1	AT4G05150.1	| Symbols: | Octicosapeptide/Phox/Bem1p family protein | chr4:2660339-2662675 FORWARD LENGTH=477	AT4G05150.1-S270(79.966)	7
nFGNS(79.966)PPRFSDASARc	AT1G20760.1	AT1G20760.1	| Symbols: | Calcium-binding EF hand family protein | chr1:7209515-7214773 FORWARD LENGTH=1019	AT1G20760.1-S878(79.966)	14
nKVS(79.966)GPLDSSGLM(15.995)Kc	AT1G16860.1	AT1G16860.1	| Symbols: | Ubiquitin-specific protease family C19-related protein | chr1:5768280-5770183 FORWARD LENGTH=474	AT1G16860.1-S169(79.966)-M178(15.995)	3
nKIS(79.966)GPLDYSGSM(15.995)Kc	AT1G78880.1	AT1G78880.1	| Symbols: | Ubiquitin-specific protease family C19-related protein | chr1:29653068-29654819 REVERSE LENGTH=468	AT1G78880.1-S163(79.966)-M172(15.995)	2
nSNYDKEQFEDLYEQDGDVT(79.966)PRc	AT4G38550.1	AT4G38550.1	| Symbols: | Arabidopsis phospholipase-like protein (PEARLI 4) family | chr4:18025886-18028546 FORWARD LENGTH=612	AT4G38550.1-T232(79.966)	2
nM(15.995)LAYS(79.966)TVGTPDYIAPEVLLKc	AT1G03920.1	AT1G03920.1;AT3G23310.1;AT4G14350.1;AT4G14350.2;AT4G14350.3	| Symbols: | Protein kinase family protein | chr1:1001473-1004240 FORWARD LENGTH=569	AT1G03920.1-M330(15.995)-S334(79.966);AT3G23310.1-M316(15.995)-S320(79.966);AT4G14350.1-M313(15.995)-S317(79.966);AT4G14350.2-M313(15.995)-S317(79.966);AT4G14350.3-M313(15.995)-S317(79.966)	4
nYAPNQAFSQVETGS(79.966)PPSNDPHARc	AT5G35980.1	AT5G35980.1	| Symbols: YAK1 | yeast YAK1-related gene 1 | chr5:14128551-14135984 FORWARD LENGTH=956	AT5G35980.1-S847(79.966)	6
nKFS(79.966)EQNIGAAPPSYEEAVSESRc	AT3G59290.1	AT3G59290.1	| Symbols: | ENTH/VHS family protein | chr3:21912796-21917474 FORWARD LENGTH=1024	AT3G59290.1-S285(79.966)	3
nDVPS(79.966)PYGSTSSAPVM(15.995)Rc	AT4G05150.1	AT4G05150.1	| Symbols: | Octicosapeptide/Phox/Bem1p family protein | chr4:2660339-2662675 FORWARD LENGTH=477	AT4G05150.1-S277(79.966)-M288(15.995)	11
nFGS(79.966)ALNIETLVAAAERRc	AT1G02080.1	AT1G02080.1;AT1G02080.2	| Symbols: | transcription regulators | chr1:373335-386682 FORWARD LENGTH=2431	AT1G02080.1-S977(79.966);AT1G02080.2-S923(79.966)	5
nSLSELEM(15.995)FTEDGENM(15.995)DT(79.966)PKc	AT1G36160.1	AT1G36160.1;AT1G36160.2	| Symbols: ACC1, AT-ACC1, EMB22, GK, PAS3 | acetyl-CoA carboxylase 1 | chr1:13534196-13543773 FORWARD LENGTH=2254	AT1G36160.1-M1021(15.995)-M1029(15.995)-T1031(79.966);AT1G36160.2-M1021(15.995)-M1029(15.995)-T1031(79.966)	2
nDKQPT(79.966)LGEM(15.995)TLEDLLLKc	AT3G56850.1	AT3G56850.1	| Symbols: AREB3, DPBF3 | ABA-responsive element binding protein 3 | chr3:21046554-21047894 REVERSE LENGTH=297	AT3G56850.1-T118(79.966)-M122(15.995)	2
nM(15.995)TAIDS(79.966)DDDGVVRc	AT1G70770.1	AT1G70770.1;AT1G70770.2	| Symbols: | Protein of unknown function DUF2359, transmembrane | chr1:26688622-26691185 REVERSE LENGTH=610	AT1G70770.1-M82(15.995)-S87(79.966);AT1G70770.2-M82(15.995)-S87(79.966)	5
nM(15.995)M(15.995)S(79.966)FEAQDRc	AT1G24300.1	AT1G24300.1;AT1G24300.2	| Symbols: | GYF domain-containing protein | chr1:8614515-8620420 REVERSE LENGTH=1495	AT1G24300.1-M1309(15.995)-M1310(15.995)-S1311(79.966);AT1G24300.2-M1304(15.995)-M1305(15.995)-S1306(79.966)	2
nVGPTSAS(79.966)QTHVSTVVKc	AT5G38990.1	AT5G38990.1;AT5G39000.1	| Symbols: | Malectin/receptor-like protein kinase family protein | chr5:15608824-15611466 FORWARD LENGTH=880	AT5G38990.1-S683(79.966);AT5G39000.1-S676(79.966)	2
nRSKPIEEEETGSGSQSGGES(79.966)PEAKc	AT1G43690.1	AT1G43690.1	| Symbols: | ubiquitin interaction motif-containing protein | chr1:16478519-16482589 FORWARD LENGTH=599	AT1G43690.1-S46(79.966)	5
nFGNS(79.966)PPRc	AT1G20760.1	AT1G20760.1	| Symbols: | Calcium-binding EF hand family protein | chr1:7209515-7214773 FORWARD LENGTH=1019	AT1G20760.1-S878(79.966)	2
nKVVEGDS(79.966)AEEDENKLPVEDIVSSRc	AT4G02510.1	AT4G02510.1	| Symbols: TOC159, TOC86, PPI2, TOC160, ATTOC159 | translocon at the outer envelope membrane of chloroplasts 159 | chr4:1104766-1109360 FORWARD LENGTH=1503	AT4G02510.1-S589(79.966)	44
nKIS(79.966)DGDLQDVLM(15.995)AAQAAADSAERc	AT1G34220.1	AT1G34220.1;AT1G34220.2	| Symbols: | Regulator of Vps4 activity in the MVB pathway protein | chr1:12463102-12465911 REVERSE LENGTH=649	AT1G34220.1-S383(79.966)-M392(15.995);AT1G34220.2-S353(79.966)-M362(15.995)	2
nGDLT(79.966)PEELKERc	AT1G12270.1	AT1G12270.1;AT1G62740.1;AT4G12400.1;AT4G12400.2	| Symbols: Hop1 | stress-inducible protein, putative | chr1:4172105-4174575 FORWARD LENGTH=572	AT1G12270.1-T507(79.966);AT1G62740.1-T506(79.966);AT4G12400.1-T493(79.966);AT4G12400.2-T493(79.966)	5
nFKVTSADLS(79.966)PKc	AT5G14720.1	AT5G14720.1	| Symbols: | Protein kinase superfamily protein | chr5:4748212-4752642 REVERSE LENGTH=674	AT5G14720.1-S549(79.966)	10
nKSM(15.995)IPQNLGS(79.966)FKEESSKc	AT1G72160.1	AT1G72160.1	| Symbols: | Sec14p-like phosphatidylinositol transfer family protein | chr1:27153823-27155609 REVERSE LENGTH=490	AT1G72160.1-M101(15.995)-S108(79.966)	3
nVQIESGVM(15.995)T(79.966)AETGTYRc	AT2G17700.1	AT2G17700.1	| Symbols: | ACT-like protein tyrosine kinase family protein | chr2:7685778-7689278 REVERSE LENGTH=546	AT2G17700.1-M438(15.995)-T439(79.966)	3
nLKDLS(79.966)EDEEAEIENKGNEKc	AT5G66540.1	AT5G66540.1	| Symbols: | FUNCTIONS IN: molecular_function unknown; INVOLVED IN: rRNA processing; LOCATED IN: cytosol, nucleolus, nucleus; EXPRESSED IN: 22 plant structures; EXPRESSED DURING: 12 growth stages; CONTAINS InterPro DOMAIN/s: U3 small nucleolar ribonucleoprotein complex, subunit Mpp10p (InterPro:IPR012173), Mpp10 protein (InterPro:IPR007151); Has 30201 Blast hits to 17322 proteins in 780 species: …	AT5G66540.1-S264(79.966)	2
nNLS(79.966)DLSLTDDSKGKc	AT1G72410.2	AT1G72410.1;AT1G72410.2	| Symbols: | COP1-interacting protein-related | chr1:27251535-27256246 REVERSE LENGTH=1270	AT1G72410.1-S649(79.966);AT1G72410.2-S649(79.966)	4
nLISAVIAEAEAGGS(79.966)PALVARc	AT4G10070.1	AT4G10070.1	| Symbols: | KH domain-containing protein | chr4:6295608-6299759 REVERSE LENGTH=725	AT4G10070.1-S254(79.966)	3
nEIIS(79.966)PGEHKc	AT2G17410.1	AT2G17410.1;AT2G17410.2	| Symbols: | ARID/BRIGHT DNA-binding domain-containing protein | chr2:7559869-7563474 FORWARD LENGTH=786	AT2G17410.1-S241(79.966);AT2G17410.2-S241(79.966)	2
nALLEGGS(79.966)DDEGASTEAQGRc	AT1G64790.1	AT1G64790.1;AT1G64790.2	| Symbols: ILA | ILITYHIA | chr1:24065232-24081908 REVERSE LENGTH=2610	AT1G64790.1-S1801(79.966);AT1G64790.2-S1887(79.966)	3
nNVS(79.966)LQSHEDLARc	AT1G20110.1	AT1G20110.1	| Symbols: | RING/FYVE/PHD zinc finger superfamily protein | chr1:6971554-6974578 FORWARD LENGTH=601	AT1G20110.1-S530(79.966)	8
nILS(79.966)PTASVSSAFIGNRc	AT1G20670.1	AT1G20670.1	| Symbols: | DNA-binding bromodomain-containing protein | chr1:7164537-7167933 REVERSE LENGTH=652	AT1G20670.1-S514(79.966)	5
nM(15.995)EEKEYFS(79.966)GSLVETKc	AT2G28150.1	AT2G28150.1	| Symbols: | Domain of unknown function (DUF966) | chr2:12000015-12002227 FORWARD LENGTH=540	AT2G28150.1-M395(15.995)-S402(79.966)	3
nS(79.966)PPVVVSDVSEDKLRc	AT5G47430.1	AT5G47430.1;AT5G47430.2;AT5G47430.3	| Symbols: | DWNN domain, a CCHC-type zinc finger | chr5:19235819-19240596 REVERSE LENGTH=892	AT5G47430.1-S866(79.966);AT5G47430.2-S805(79.966);AT5G47430.3-S863(79.966)	4
nT(79.966)AILERRc	ATCG00020.1	ATCG00020.1	| Symbols: PSBA | photosystem II reaction center protein A | chrC:383-1444 REVERSE LENGTH=353	ATCG00020.1-T2(79.966)	3
nVTSADLS(79.966)PKc	AT5G14720.1	AT5G14720.1	| Symbols: | Protein kinase superfamily protein | chr5:4748212-4752642 REVERSE LENGTH=674	AT5G14720.1-S549(79.966)	2
nISDLLVIRS(79.966)PGNQFNDPNSSDVKc	AT1G63850.1	AT1G63850.1	| Symbols: | BTB/POZ domain-containing protein | chr1:23696962-23698708 FORWARD LENGTH=548	AT1G63850.1-S130(79.966)	2
nSVS(79.966)PSPQM(15.995)AVPDVFKc	AT5G58950.1	AT5G58950.1	| Symbols: | Protein kinase superfamily protein | chr5:23801136-23803025 REVERSE LENGTH=525	AT5G58950.1-S101(79.966)-M106(15.995)	6
nVHAFPLS(79.966)PTSLLRc	AT3G55270.1	AT3G55270.1	| Symbols: MKP1, ATMKP1 | mitogen-activated protein kinase phosphatase 1 | chr3:20496775-20499408 FORWARD LENGTH=784	AT3G55270.1-S295(79.966)	14
nFTDSALASAVFS(79.966)PTHKc	AT2G41900.1	AT2G41900.1	| Symbols: | CCCH-type zinc finger protein with ARM repeat domain | chr2:17491352-17493502 FORWARD LENGTH=716	AT2G41900.1-S510(79.966)	13
nS(79.966)FGDVNEIGAREEKc	AT4G32285.1	AT4G32285.1;AT4G32285.2	| Symbols: | ENTH/ANTH/VHS superfamily protein | chr4:15586003-15587910 FORWARD LENGTH=635	AT4G32285.1-S207(79.966);AT4G32285.2-S207(79.966)	17
nFKASYPEIDVQPPS(79.966)PPRc	AT4G10760.1	AT4G10760.1	| Symbols: EMB1706, MTA | mRNAadenosine methylase | chr4:6619947-6623312 REVERSE LENGTH=685	AT4G10760.1-S664(79.966)	2
nSLSGEGGS(79.966)GTGSLSRc	AT5G03280.1	AT5G03280.1	| Symbols: EIN2, PIR2, CKR1, ERA3, ORE3, ORE2, ATEIN2 | NRAMP metal ion transporter family protein | chr5:788589-793066 FORWARD LENGTH=1294	AT5G03280.1-S655(79.966)	2
nLKTPLS(79.966)PDTRPRc	AT4G38560.1	AT4G38560.1;AT4G38560.2	| Symbols: | Arabidopsis phospholipase-like protein (PEARLI 4) family | chr4:18029275-18031191 FORWARD LENGTH=521	AT4G38560.1-S157(79.966);AT4G38560.2-S157(79.966)	7
nVAS(79.966)PPPLPLTPASLM(15.995)NLRc	AT5G41100.1	AT5G41100.1;AT5G41100.2	| Symbols: | FUNCTIONS IN: molecular_function unknown; INVOLVED IN: biological_process unknown; LOCATED IN: plasma membrane; EXPRESSED IN: 23 plant structures; EXPRESSED DURING: 13 growth stages; BEST Arabidopsis thaliana protein match is: hydroxyproline-rich glycoprotein family protein (TAIR:AT3G26910.2); Has 1503 Blast hits to 1197 proteins in 220 species: Archae - 4; Bacteria - 108; Metazoa - …	AT5G41100.1-S543(79.966)-M555(15.995);AT5G41100.2-S543(79.966)-M555(15.995)	6
nDVPS(79.966)PYGSTSSAPVMRc	AT4G05150.1	AT4G05150.1	| Symbols: | Octicosapeptide/Phox/Bem1p family protein | chr4:2660339-2662675 FORWARD LENGTH=477	AT4G05150.1-S277(79.966)	7
nGLDIDTAGHHYT(79.966)Vc	AT2G18960.1	AT2G18960.1	| Symbols: AHA1, PMA, OST2, HA1 | H(+)-ATPase 1 | chr2:8221858-8227268 FORWARD LENGTH=949	AT2G18960.1-T948(79.966)	3
nLPS(79.966)FTAKc	AT3G11330.1	AT3G11330.1;AT5G05850.1	| Symbols: PIRL9 | plant intracellular ras group-related LRR 9 | chr3:3552330-3554695 REVERSE LENGTH=499	AT3G11330.1-S22(79.966);AT5G05850.1-S22(79.966)	2
nNNS(79.966)LLSGIIDGGRc	AT1G24300.1	AT1G24300.1;AT1G24300.2	| Symbols: | GYF domain-containing protein | chr1:8614515-8620420 REVERSE LENGTH=1495	AT1G24300.1-S1261(79.966);AT1G24300.2-S1256(79.966)	17
nVVVGGSELTSS(79.966)PKc	AT4G28080.1	AT4G28080.1	| Symbols: | Tetratricopeptide repeat (TPR)-like superfamily protein | chr4:13948993-13957840 REVERSE LENGTH=1819	AT4G28080.1-S1453(79.966)	8
nKDLGLTLAADALNAGYNS(79.966)DEEVYAAAKc	AT2G47330.1	AT2G47330.1	| Symbols: | P-loop containing nucleoside triphosphate hydrolases superfamily protein | chr2:19429083-19431617 REVERSE LENGTH=760	AT2G47330.1-S140(79.966)	6
nLGTLAS(79.966)GIFSDIQDRc	AT4G17890.1	AT4G17890.1	| Symbols: AGD8 | ARF-GAP domain 8 | chr4:9937121-9939146 FORWARD LENGTH=413	AT4G17890.1-S402(79.966)	5
nSGYVPTLPDS(79.966)PKc	AT2G03150.1	AT2G03150.1	| Symbols: emb1579 | ATP/GTP-binding protein family | chr2:952313-959004 FORWARD LENGTH=1340	AT2G03150.1-S122(79.966)	5
nNTLVT(79.966)GGVRc	AT2G35050.1	AT2G35050.1	| Symbols: | Protein kinase superfamily protein with octicosapeptide/Phox/Bem1p domain | chr2:14769708-14774796 FORWARD LENGTH=1257	AT2G35050.1-T1137(79.966)	2
nLVLFGGATALEGNSGGTGT(79.966)PTSAGSAGIRc	AT1G08420.1	AT1G08420.1;AT1G08420.2	| Symbols: BSL2 | BRI1 suppressor 1 (BSU1)-like 2 | chr1:2649959-2656564 FORWARD LENGTH=1018	AT1G08420.1-T147(79.966);AT1G08420.2-T147(79.966)	3
nYSVDM(15.995)S(79.966)PVKIFKc	AT3G26560.1	AT3G26560.1	| Symbols: | ATP-dependent RNA helicase, putative | chr3:9750122-9753719 REVERSE LENGTH=1168	AT3G26560.1-M410(15.995)-S411(79.966)	2
nSVSSSGVS(79.966)PDSRc	AT2G28150.1	AT2G28150.1	| Symbols: | Domain of unknown function (DUF966) | chr2:12000015-12002227 FORWARD LENGTH=540	AT2G28150.1-S193(79.966)	2
nSLSELEM(15.995)FTEDGENM(15.995)DT(79.966)PKRc	AT1G36160.1	AT1G36160.1;AT1G36160.2	| Symbols: ACC1, AT-ACC1, EMB22, GK, PAS3 | acetyl-CoA carboxylase 1 | chr1:13534196-13543773 FORWARD LENGTH=2254	AT1G36160.1-M1021(15.995)-M1029(15.995)-T1031(79.966);AT1G36160.2-M1021(15.995)-M1029(15.995)-T1031(79.966)	2
nSGGM(15.995)LETQNVGPEEIS(79.966)DDEIELPEGKc	AT1G74690.1	AT1G74690.1	| Symbols: IQD31 | IQ-domain 31 | chr1:28061498-28063924 REVERSE LENGTH=587	AT1G74690.1-M67(15.995)-S79(79.966)	2
nATDEVNALNVIELGDDDLNM(15.995)S(79.966)PDQLGFSRc	AT4G32200.1	AT4G32200.1	| Symbols: ASY2 | DNA-binding HORMA family protein | chr4:15548840-15554962 FORWARD LENGTH=1399	AT4G32200.1-M1355(15.995)-S1356(79.966)	2
nLLS(79.966)DVDDLASTFSKc	AT1G79090.1	AT1G79090.1;AT1G79090.2	| Symbols: | FUNCTIONS IN: molecular_function unknown; INVOLVED IN: biological_process unknown; LOCATED IN: cellular_component unknown; EXPRESSED IN: 25 plant structures; EXPRESSED DURING: 15 growth stages; CONTAINS InterPro DOMAIN/s: Topoisomerase II-associated protein PAT1 (InterPro:IPR019167); BEST Arabidopsis thaliana protein match is: Topoisomerase II-associated protein PAT1 (TAIR:AT3G22270.…	AT1G79090.1-S83(79.966);AT1G79090.2-S83(79.966)	4
nAPS(79.966)PVNNPLLGGIPKc	AT1G15750.1	AT1G15750.1;AT1G15750.2;AT1G15750.3;AT1G15750.4	| Symbols: WSIP1, TPL | Transducin family protein / WD-40 repeat family protein | chr1:5415086-5420359 REVERSE LENGTH=1131	AT1G15750.1-S214(79.966);AT1G15750.2-S214(79.966);AT1G15750.3-S214(79.966);AT1G15750.4-S214(79.966)	9
nLAPAEAVVEDNQKAS(79.966)DIEEGDEVDSKc	AT1G52380.1	AT1G52380.1	| Symbols: | NUP50 (Nucleoporin 50 kDa) protein | chr1:19509979-19511301 FORWARD LENGTH=440	AT1G52380.1-S114(79.966)	10
nEAALS(79.966)PLKNM(15.995)DLSSRc	AT3G53930.1	AT3G53930.1;AT3G53930.2	| Symbols: | Protein kinase superfamily protein | chr3:19966541-19970580 FORWARD LENGTH=711	AT3G53930.1-S358(79.966)-M363(15.995);AT3G53930.2-S358(79.966)-M363(15.995)	2
nKKEES(79.966)EEEEGDFGFDLFGc	AT4G25890.1	AT4G25890.1;AT5G57290.1;AT5G57290.3	| Symbols: | 60S acidic ribosomal protein family | chr4:13159627-13160393 REVERSE LENGTH=119	AT4G25890.1-S106(79.966);AT5G57290.1-S107(79.966);AT5G57290.3-S106(79.966)	5
nVFEQQGIEAPS(79.966)DDDDFIEVRc	AT3G50370.1	AT3G50370.1	| Symbols: | unknown protein; FUNCTIONS IN: molecular_function unknown; INVOLVED IN: biological_process unknown; LOCATED IN: cellular_component unknown; EXPRESSED IN: 26 plant structures; EXPRESSED DURING: 15 growth stages; Has 27734 Blast hits to 16708 proteins in 1259 species: Archae - 81; Bacteria - 3434; Metazoa - 10876; Fungi - 2514; Plants - 987; Viruses - 212; Other Eukaryotes - 9630 (sour…	AT3G50370.1-S1445(79.966)	8
nVRGRS(79.966)PAFNALAATFESQNARc	AT4G30160.1	AT4G30160.1;AT4G30160.2	| Symbols: VLN4, ATVLN4 | villin 4 | chr4:14754528-14759511 FORWARD LENGTH=974	AT4G30160.1-S787(79.966);AT4G30160.2-S796(79.966)	5
nALEKEEEDYFNEDS(79.966)DEEDSASASNTQKc	AT3G06670.1	AT3G06670.1;AT3G06670.2	| Symbols: | binding | chr3:2105908-2113136 REVERSE LENGTH=865	AT3G06670.1-S665(79.966);AT3G06670.2-S686(79.966)	2
nASANSLS(79.966)APIKc	AT4G10730.1	AT4G10730.1	| Symbols: | Protein kinase superfamily protein | chr4:6609793-6614786 REVERSE LENGTH=711	AT4G10730.1-S531(79.966)	3
nYSVDM(15.995)S(79.966)PVKIFKNPEGSLSRc	AT3G26560.1	AT3G26560.1	| Symbols: | ATP-dependent RNA helicase, putative | chr3:9750122-9753719 REVERSE LENGTH=1168	AT3G26560.1-M410(15.995)-S411(79.966)	2
nLNSVASESYGSFGAGYQVSHGS(79.966)PEAVRc	AT1G24300.1	AT1G24300.1;AT1G24300.2	| Symbols: | GYF domain-containing protein | chr1:8614515-8620420 REVERSE LENGTH=1495	AT1G24300.1-S426(79.966);AT1G24300.2-S426(79.966)	3
nFSGS(79.966)PVSTGTPKc	AT2G26570.1	AT2G26570.1	| Symbols: WEB1 | Plant protein of unknown function (DUF827) | chr2:11299565-11302076 FORWARD LENGTH=807	AT2G26570.1-S148(79.966)	9
nFTSGLGIRLS(79.966)PKc	AT3G19420.1	AT3G19420.1	| Symbols: ATPEN2, PEN2 | PTEN 2 | chr3:6731824-6735354 FORWARD LENGTH=611	AT3G19420.1-S91(79.966)	11
nAAPTSNFTVGSDGPPS(79.966)FRc	AT5G03280.1	AT5G03280.1	| Symbols: EIN2, PIR2, CKR1, ERA3, ORE3, ORE2, ATEIN2 | NRAMP metal ion transporter family protein | chr5:788589-793066 FORWARD LENGTH=1294	AT5G03280.1-S645(79.966)	8
nVIHNSIGS(79.966)PVNSFIERc	AT5G61960.1	AT5G61960.1;AT5G61960.2	| Symbols: AML1, ML1 | MEI2-like protein 1 | chr5:24879001-24883483 REVERSE LENGTH=915	AT5G61960.1-S433(79.966);AT5G61960.2-S433(79.966)	5
nSLSELEM(15.995)FTEDGENM(15.995)DT(79.966)PKRKc	AT1G36160.1	AT1G36160.1;AT1G36160.2	| Symbols: ACC1, AT-ACC1, EMB22, GK, PAS3 | acetyl-CoA carboxylase 1 | chr1:13534196-13543773 FORWARD LENGTH=2254	AT1G36160.1-M1021(15.995)-M1029(15.995)-T1031(79.966);AT1G36160.2-M1021(15.995)-M1029(15.995)-T1031(79.966)	6
nKIPS(79.966)PPNSFNAKc	AT1G73660.1	AT1G73660.1	| Symbols: | protein tyrosine kinase family protein | chr1:27692247-27696718 REVERSE LENGTH=1030	AT1G73660.1-S103(79.966)	4
nYGS(79.966)APGSFLNSVVDEVIGGGSSNARc	AT1G05805.1	AT1G05805.1	| Symbols: | basic helix-loop-helix (bHLH) DNA-binding superfamily protein | chr1:1744843-1747427 FORWARD LENGTH=362	AT1G05805.1-S28(79.966)	8
nAVDAGM(15.995)LDYDS(79.966)DDNPIVVDKRc	AT2G47330.1	AT2G47330.1	| Symbols: | P-loop containing nucleoside triphosphate hydrolases superfamily protein | chr2:19429083-19431617 REVERSE LENGTH=760	AT2G47330.1-M155(15.995)-S160(79.966)	2
nAPSPSTTNFAGSS(79.966)PRc	AT5G64330.1	AT5G64330.1;AT5G64330.2	| Symbols: NPH3, RPT3, JK218 | Phototropic-responsive NPH3 family protein | chr5:25727568-25730225 FORWARD LENGTH=746	AT5G64330.1-S223(79.966);AT5G64330.2-S223(79.966)	3
nRLS(79.966)PEHPPTRc	AT5G47430.1	AT5G47430.1;AT5G47430.2;AT5G47430.3	| Symbols: | DWNN domain, a CCHC-type zinc finger | chr5:19235819-19240596 REVERSE LENGTH=892	AT5G47430.1-S687(79.966);AT5G47430.2-S626(79.966);AT5G47430.3-S684(79.966)	7
nVVEGDS(79.966)AEEDENKLPVEDIVSSRc	AT4G02510.1	AT4G02510.1	| Symbols: TOC159, TOC86, PPI2, TOC160, ATTOC159 | translocon at the outer envelope membrane of chloroplasts 159 | chr4:1104766-1109360 FORWARD LENGTH=1503	AT4G02510.1-S589(79.966)	13
nSLSASGS(79.966)FRNDSTPKc	AT1G07110.1	AT1G07110.1	| Symbols: F2KP, ATF2KP, FKFBP | fructose-2,6-bisphosphatase | chr1:2178363-2183980 REVERSE LENGTH=744	AT1G07110.1-S220(79.966)	2
nKSVLEDDFEEEEEKEENEGIADGS(79.966)EDEM(15.995)DQRc	AT2G40650.1	AT2G40650.1	| Symbols: | PRP38 family protein | chr2:16963588-16965596 REVERSE LENGTH=355	AT2G40650.1-S204(79.966)-M208(15.995)	5
nKFS(79.966)EQNIGAPPSYEEAVSDSRc	AT2G43160.1	AT2G43160.1;AT2G43160.2;AT2G43160.3;AT2G43160.4	| Symbols: | ENTH/VHS family protein | chr2:17948884-17953267 FORWARD LENGTH=895	AT2G43160.1-S282(79.966);AT2G43160.2-S282(79.966);AT2G43160.3-S282(79.966);AT2G43160.4-S282(79.966)	7
nSFVVEES(79.966)DDDM(15.995)DETEEVKPKc	AT4G22670.1	AT4G22670.1	| Symbols: AtHip1, HIP1, TPR11 | HSP70-interacting protein 1 | chr4:11918236-11920671 FORWARD LENGTH=441	AT4G22670.1-S63(79.966)-M67(15.995)	3
nVALTSLQS(79.966)LPRc	AT1G76850.1	AT1G76850.1	| Symbols: SEC5A | exocyst complex component sec5 | chr1:28848013-28854282 FORWARD LENGTH=1090	AT1G76850.1-S180(79.966)	2
nGGSFLAGNLS(79.966)FNRc	AT3G05090.1	AT3G05090.1;AT3G05090.2	| Symbols: LRS1 | Transducin/WD40 repeat-like superfamily protein | chr3:1418573-1422723 REVERSE LENGTH=753	AT3G05090.1-S386(79.966);AT3G05090.2-S386(79.966)	2
nLVPHTVASQSEVDVAS(79.966)PVSEKAPKc	AT2G04880.2	AT2G04880.1;AT2G04880.2	| Symbols: ZAP1, ATWRKY1, WRKY1 | zinc-dependent activator protein-1 | chr2:1718557-1720219 FORWARD LENGTH=463	AT2G04880.1-S76(79.966);AT2G04880.2-S76(79.966)	3
nKDEPAEES(79.966)DGDLGFGLFDc	AT1G01100.1	AT1G01100.1;AT1G01100.2;AT1G01100.3;AT1G01100.4;AT4G00810.1;AT4G00810.2;AT5G47700.1;AT5G47700.2	| Symbols: | 60S acidic ribosomal protein family | chr1:50284-50954 REVERSE LENGTH=112	AT1G01100.1-S102(79.966);AT1G01100.2-S102(79.966);AT1G01100.3-S86(79.966);AT1G01100.4-S102(79.966);AT4G00810.1-S103(79.966);AT4G00810.2-S103(79.966);AT5G47700.1-S103(79.966);AT5G47700.2-S103(79.966)	3
nTSEEGSQS(79.966)PEQVKDLGSASPPVARPVRc	AT4G13350.1	AT4G13350.1;AT4G13350.2	| Symbols: NIG | NSP (nuclear shuttle protein)-interacting GTPase | chr4:7770170-7773321 REVERSE LENGTH=602	AT4G13350.1-S208(79.966);AT4G13350.2-S208(79.966)	4
nGM(15.995)VSSGGPVS(79.966)PGPVYPGGRPGAGGLM(15.995)PGM(15.995)PGTRc	AT5G57870.1	AT5G57870.1;AT5G57870.2	| Symbols: eIFiso4G1 | MIF4G domain-containing protein / MA3 domain-containing protein | chr5:23439755-23443433 FORWARD LENGTH=780	AT5G57870.1-M479(15.995)-S487(79.966)-M503(15.995)-M506(15.995);AT5G57870.2-M475(15.995)-S483(79.966)-M499(15.995)-M502(15.995)	2
nFGFGT(79.966)KKc	AT3G08940.2	AT3G08940.1;AT3G08940.2	| Symbols: LHCB4.2 | light harvesting complex photosystem II | chr3:2717717-2718665 FORWARD LENGTH=287	AT3G08940.1-T37(79.966);AT3G08940.2-T37(79.966)	8
nRVS(79.966)FQGVGRc	AT4G04210.1	AT4G04210.1	| Symbols: PUX4 | plant UBX domain containing protein 4 | chr4:2030391-2031670 FORWARD LENGTH=303	AT4G04210.1-S181(79.966)	3
nS(79.966)LEFPEPTSFRc	AT4G08500.1	AT4G08500.1	| Symbols: MEKK1, ATMEKK1, MAPKKK8, ARAKIN | MAPK/ERK kinase kinase 1 | chr4:5404272-5407062 REVERSE LENGTH=608	AT4G08500.1-S62(79.966)	6
nS(79.966)FGDVNEIGARc	AT4G32285.1	AT4G32285.1;AT4G32285.2	| Symbols: | ENTH/ANTH/VHS superfamily protein | chr4:15586003-15587910 FORWARD LENGTH=635	AT4G32285.1-S207(79.966);AT4G32285.2-S207(79.966)	6
nAPS(79.966)PVNNPLLGSLPKc	AT1G80490.1	AT1G80490.1;AT1G80490.2	| Symbols: TPR1 | TOPLESS-related 1 | chr1:30261094-30266446 REVERSE LENGTH=1119	AT1G80490.1-S214(79.966);AT1G80490.2-S214(79.966)	8
nLNSVASESYGSGGAGYQLSHGS(79.966)PEAVRc	AT1G27430.1	AT1G27430.1	| Symbols: | GYF domain-containing protein | chr1:9521045-9526928 REVERSE LENGTH=1492	AT1G27430.1-S426(79.966)	6
nKVVT(79.966)PLRc	AT2G25430.1	AT2G25430.1	| Symbols: | epsin N-terminal homology (ENTH) domain-containing protein / clathrin assembly protein-related | chr2:10822716-10824677 FORWARD LENGTH=653	AT2G25430.1-T244(79.966)	7
nVPVPPHLVDVS(79.966)DDEDVQNLQESLGEARc	AT5G63220.1	AT5G63220.1	| Symbols: | unknown protein; CONTAINS InterPro DOMAIN/s: Uncharacterised protein family UPF0363 (InterPro:IPR007317); Has 304 Blast hits to 301 proteins in 161 species: Archae - 0; Bacteria - 0; Metazoa - 110; Fungi - 121; Plants - 35; Viruses - 0; Other Eukaryotes - 38 (source: NCBI BLink). | chr5:25353256-25355410 REVERSE LENGTH=324	AT5G63220.1-S118(79.966)	5
nSLS(79.966)ASSFLIDTKc	AT1G07110.1	AT1G07110.1	| Symbols: F2KP, ATF2KP, FKFBP | fructose-2,6-bisphosphatase | chr1:2178363-2183980 REVERSE LENGTH=744	AT1G07110.1-S303(79.966)	9
nVAPIPPS(79.966)PVKVPQPVPEPVVLEPPQM(15.995)FVDQRc	AT5G09620.1	AT5G09620.1	| Symbols: | Octicosapeptide/Phox/Bem1p family protein | chr5:2983757-2985352 REVERSE LENGTH=531	AT5G09620.1-S202(79.966)-M221(15.995)	21
nISHSTGSETLDQNM(15.995)VLGEVS(79.966)PKDEESRc	AT3G12640.1	AT3G12640.1	| Symbols: | RNA binding (RRM/RBD/RNP motifs) family protein | chr3:4014455-4017675 FORWARD LENGTH=638	AT3G12640.1-M279(15.995)-S285(79.966)	6
nVGIEFS(79.966)EDEEGVQHRc	AT1G03090.2	AT1G03090.1;AT1G03090.2	| Symbols: MCCA | methylcrotonyl-CoA carboxylase alpha chain, mitochondrial / 3-methylcrotonyl-CoA carboxylase 1 (MCCA) | chr1:739715-743819 FORWARD LENGTH=734	AT1G03090.1-S625(79.966);AT1G03090.2-S645(79.966)	3
nVM(15.995)AADASVFSFGDEDDFES(79.966)Dc	AT3G19420.1	AT3G19420.1	| Symbols: ATPEN2, PEN2 | PTEN 2 | chr3:6731824-6735354 FORWARD LENGTH=611	AT3G19420.1-M593(15.995)-S610(79.966)	5
nDLGLTLAADALNAGYNS(79.966)DEEVYAAAKc	AT2G47330.1	AT2G47330.1	| Symbols: | P-loop containing nucleoside triphosphate hydrolases superfamily protein | chr2:19429083-19431617 REVERSE LENGTH=760	AT2G47330.1-S140(79.966)	9
nKKDEPAEES(79.966)DGDLGFGLFDc	AT1G01100.1	AT1G01100.1;AT1G01100.2;AT1G01100.3;AT1G01100.4;AT5G47700.1;AT5G47700.2	| Symbols: | 60S acidic ribosomal protein family | chr1:50284-50954 REVERSE LENGTH=112	AT1G01100.1-S102(79.966);AT1G01100.2-S102(79.966);AT1G01100.3-S86(79.966);AT1G01100.4-S102(79.966);AT5G47700.1-S103(79.966);AT5G47700.2-S103(79.966)	12
nS(79.966)LEIFNPSSGKc	AT5G58140.1	AT5G58140.1;AT5G58140.2;AT5G58140.3;AT5G58140.4	| Symbols: PHOT2, NPL1 | phototropin 2 | chr5:23524771-23529993 FORWARD LENGTH=915	AT5G58140.1-S22(79.966);AT5G58140.2-S22(79.966);AT5G58140.3-S22(79.966);AT5G58140.4-S22(79.966)	3
nHYSEDVGEVQASQEKPVS(79.966)PKc	AT4G27430.1	AT4G27430.1;AT4G27430.2	| Symbols: CIP7 | COP1-interacting protein 7 | chr4:13718817-13722736 FORWARD LENGTH=1058	AT4G27430.1-S992(79.966);AT4G27430.2-S992(79.966)	2
nIISQLEPEVLS(79.966)PIKPADDQLSLSDLDM(15.995)VKc	AT4G29810.1	AT4G29810.1;AT4G29810.2;AT4G29810.3	| Symbols: ATMKK2, MKK2, MK1 | MAP kinase kinase 2 | chr4:14593299-14595241 REVERSE LENGTH=363	AT4G29810.1-S56(79.966)-M72(15.995);AT4G29810.2-S65(79.966)-M81(15.995);AT4G29810.3-S65(79.966)-M81(15.995)	14
nTASSSPEHLS(79.966)FRc	AT3G58640.1	AT3G58640.1;AT3G58640.2	| Symbols: | Mitogen activated protein kinase kinase kinase-related | chr3:21687153-21692675 REVERSE LENGTH=809	AT3G58640.1-S371(79.966);AT3G58640.2-S371(79.966)	10
nLTPPGS(79.966)PPILSASGTPKc	AT4G15545.1	AT4G15545.1	| Symbols: | unknown protein; BEST Arabidopsis thaliana protein match is: unknown protein (TAIR:AT1G16520.1); Has 30201 Blast hits to 17322 proteins in 780 species: Archae - 12; Bacteria - 1396; Metazoa - 17338; Fungi - 3422; Plants - 5037; Viruses - 0; Other Eukaryotes - 2996 (source: NCBI BLink). | chr4:8875932-8877567 FORWARD LENGTH=337	AT4G15545.1-S217(79.966)	2
nEIIS(79.966)PGEHKEIPANPDTKc	AT2G17410.1	AT2G17410.1;AT2G17410.2	| Symbols: | ARID/BRIGHT DNA-binding domain-containing protein | chr2:7559869-7563474 FORWARD LENGTH=786	AT2G17410.1-S241(79.966);AT2G17410.2-S241(79.966)	4
nS(79.966)ISITPEIGDDIVRc	AT3G58640.1	AT3G58640.1;AT3G58640.2	| Symbols: | Mitogen activated protein kinase kinase kinase-related | chr3:21687153-21692675 REVERSE LENGTH=809	AT3G58640.1-S416(79.966);AT3G58640.2-S416(79.966)	2
nRQS(79.966)VEVVVPRc	AT4G27060.1	AT4G27060.1	| Symbols: TOR1, SPR2, CN | ARM repeat superfamily protein | chr4:13581581-13585070 REVERSE LENGTH=864	AT4G27060.1-S414(79.966)	4
nLKSQLS(79.966)FTNHDSLARc	AT1G05805.1	AT1G05805.1	| Symbols: | basic helix-loop-helix (bHLH) DNA-binding superfamily protein | chr1:1744843-1747427 FORWARD LENGTH=362	AT1G05805.1-S189(79.966)	2
nSVAVQQPIDGS(79.966)PRc	AT3G18230.1	AT3G18230.1	| Symbols: | Octicosapeptide/Phox/Bem1p family protein | chr3:6251495-6253971 FORWARD LENGTH=666	AT3G18230.1-S41(79.966)	3
nSNS(79.966)LSFLGKc	AT5G22030.1	AT5G22030.1;AT5G22030.2	| Symbols: UBP8 | ubiquitin-specific protease 8 | chr5:7290155-7296344 REVERSE LENGTH=913	AT5G22030.1-S305(79.966);AT5G22030.2-S305(79.966)	2
nARS(79.966)PPRVEQERc	AT5G54310.1	AT5G54310.1	| Symbols: NEV, AGD5 | ARF-GAP domain 5 | chr5:22057262-22061066 REVERSE LENGTH=483	AT5G54310.1-S131(79.966)	2
nKSS(79.966)LSFM(15.995)GIKc	AT3G45780.1	AT3G45780.1;AT3G45780.2	| Symbols: PHOT1, NPH1, JK224, RPT1 | phototropin 1 | chr3:16818557-16823960 FORWARD LENGTH=996	AT3G45780.1-S410(79.966)-M414(15.995);AT3G45780.2-S410(79.966)-M414(15.995)	2
nKYSS(79.966)M(15.995)PDISGLSM(15.995)SARc	AT5G03280.1	AT5G03280.1	| Symbols: EIN2, PIR2, CKR1, ERA3, ORE3, ORE2, ATEIN2 | NRAMP metal ion transporter family protein | chr5:788589-793066 FORWARD LENGTH=1294	AT5G03280.1-S924(79.966)-M925(15.995)-M933(15.995)	2
nNADDIYSEFFGVSS(79.966)PSGPRc	AT2G20550.1	AT2G20550.1;AT2G20550.2	| Symbols: | HSP40/DnaJ peptide-binding protein | chr2:8846051-8847113 REVERSE LENGTH=284	AT2G20550.1-S41(79.966);AT2G20550.2-S41(79.966)	2
nNFADGGFSFPS(79.966)PVADRc	AT3G17750.1	AT3G17750.1	| Symbols: | Protein kinase superfamily protein | chr3:6074228-6078428 FORWARD LENGTH=1138	AT3G17750.1-S664(79.966)	3
nATGAFILTAS(79.966)HNPGGPTEDFGIKc	AT1G23190.1	AT1G23190.1;AT1G70730.1;AT1G70730.2;AT1G70730.3	| Symbols: PGM3 | Phosphoglucomutase/phosphomannomutase family protein | chr1:8219946-8224186 FORWARD LENGTH=583	AT1G23190.1-S123(79.966);AT1G70730.1-S124(79.966);AT1G70730.2-S144(79.966);AT1G70730.3-S201(79.966)	2
nETLNRPAAPTNYVAISKEEAASSPVSGAADHQVPAS(79.966)Pc	AT5G55230.1	AT5G55230.1;AT5G55230.2	| Symbols: ATMAP65-1, MAP65-1 | microtubule-associated proteins 65-1 | chr5:22402716-22405182 FORWARD LENGTH=587	AT5G55230.1-S586(79.966);AT5G55230.2-S615(79.966)	5
nVAVGKETKS(79.966)GDESIETARc	AT4G24680.1	AT4G24680.1	| Symbols: MOS1 | modifier of snc1 | chr4:12733425-12739737 FORWARD LENGTH=1427	AT4G24680.1-S898(79.966)	2
nGRS(79.966)PAFNALAATFESQNARc	AT4G30160.1	AT4G30160.1;AT4G30160.2	| Symbols: VLN4, ATVLN4 | villin 4 | chr4:14754528-14759511 FORWARD LENGTH=974	AT4G30160.1-S787(79.966);AT4G30160.2-S796(79.966)	5
nGIS(79.966)INAARc	AT3G58730.1	AT3G58730.1	| Symbols: | vacuolar ATP synthase subunit D (VATD) / V-ATPase D subunit / vacuolar proton pump D subunit (VATPD) | chr3:21718495-21719280 REVERSE LENGTH=261	AT3G58730.1-S241(79.966)	3
nAFS(79.966)DEQINRc	AT1G24300.1	AT1G24300.1;AT1G24300.2	| Symbols: | GYF domain-containing protein | chr1:8614515-8620420 REVERSE LENGTH=1495	AT1G24300.1-S1239(79.966);AT1G24300.2-S1234(79.966)	3
nSNQVEEKS(79.966)EGEGEDVEPEKKc	AT5G20360.1	AT5G20360.1	| Symbols: Phox3 | Octicosapeptide/Phox/Bem1p (PB1) domain-containing protein / tetratricopeptide repeat (TPR)-containing protein | chr5:6882121-6884630 REVERSE LENGTH=809	AT5G20360.1-S298(79.966)	3
nRNS(79.966)GQIFNSGSLAKc	AT1G72710.1	AT1G72710.1	| Symbols: CKL2 | casein kinase 1-like protein 2 | chr1:27372553-27376178 FORWARD LENGTH=465	AT1G72710.1-S347(79.966)	2
nGGS(79.966)EEPNVEEDSVARc	AT3G20550.1	AT3G20550.1	| Symbols: DDL | SMAD/FHA domain-containing protein | chr3:7174695-7177600 REVERSE LENGTH=314	AT3G20550.1-S133(79.966)	2
nVPLPSSAPASELS(79.966)PEAYSRc	AT3G01540.1	AT3G01540.1;AT3G01540.2;AT3G01540.3;AT3G01540.4	| Symbols: DRH1, ATDRH1 | DEAD box RNA helicase 1 | chr3:213077-216142 REVERSE LENGTH=618	AT3G01540.1-S136(79.966);AT3G01540.2-S136(79.966);AT3G01540.3-S136(79.966);AT3G01540.4-S136(79.966)	7
nNQPGNPNPDAEVVALS(79.966)PKc	AT2G02080.1	AT2G02080.1	| Symbols: AtIDD4, IDD4 | indeterminate(ID)-domain 4 | chr2:518328-521170 REVERSE LENGTH=516	AT2G02080.1-S73(79.966)	2
nVPS(79.966)PC(57.021)LTPIGSGRc	AT2G29140.1	AT2G29140.1;AT2G29190.1;AT2G29190.2;AT2G29200.1	| Symbols: APUM3, PUM3 | pumilio 3 | chr2:12531392-12535060 FORWARD LENGTH=964	AT2G29140.1-S268(79.966)-C270(57.021);AT2G29190.1-S280(79.966)-C282(57.021);AT2G29190.2-S280(79.966)-C282(57.021);AT2G29200.1-S272(79.966)-C274(57.021)	6
nATDILQGS(79.966)PVESGPTTPLPDKKc	AT1G20670.1	AT1G20670.1	| Symbols: | DNA-binding bromodomain-containing protein | chr1:7164537-7167933 REVERSE LENGTH=652	AT1G20670.1-S164(79.966)	6
nALS(79.966)ESTNLHPFMTKc	AT3G45780.1	AT3G45780.1;AT3G45780.2	| Symbols: PHOT1, NPH1, JK224, RPT1 | phototropin 1 | chr3:16818557-16823960 FORWARD LENGTH=996	AT3G45780.1-S350(79.966);AT3G45780.2-S350(79.966)	6
nNS(79.966)LDIPVVSPEPNVPRc	AT2G30880.1	AT2G30880.1	| Symbols: | Pleckstrin homology (PH) domain-containing protein | chr2:13142926-13145718 REVERSE LENGTH=504	AT2G30880.1-S478(79.966)	3
nS(79.966)FGDVNEIGAREEKKc	AT4G32285.1	AT4G32285.1;AT4G32285.2	| Symbols: | ENTH/ANTH/VHS superfamily protein | chr4:15586003-15587910 FORWARD LENGTH=635	AT4G32285.1-S207(79.966);AT4G32285.2-S207(79.966)	7
nLLLLS(79.966)PSRc	AT1G67970.1	AT1G67970.1	| Symbols: AT-HSFA8, HSFA8 | heat shock transcription factor A8 | chr1:25484844-25486313 REVERSE LENGTH=374	AT1G67970.1-S295(79.966)	3
nEVSTLSDPGS(79.966)PRc	AT4G05150.1	AT4G05150.1	| Symbols: | Octicosapeptide/Phox/Bem1p family protein | chr4:2660339-2662675 FORWARD LENGTH=477	AT4G05150.1-S270(79.966)	8
nILEAGNDSTENVGS(79.966)VGHIPDLESARc	AT5G47430.1	AT5G47430.1;AT5G47430.2;AT5G47430.3	| Symbols: | DWNN domain, a CCHC-type zinc finger | chr5:19235819-19240596 REVERSE LENGTH=892	AT5G47430.1-S369(79.966);AT5G47430.2-S308(79.966);AT5G47430.3-S366(79.966)	2
nLSLGGGS(79.966)ADFSKc	AT1G72410.2	AT1G72410.1;AT1G72410.2	| Symbols: | COP1-interacting protein-related | chr1:27251535-27256246 REVERSE LENGTH=1270	AT1G72410.1-S624(79.966);AT1G72410.2-S624(79.966)	2
nRNS(79.966)LDIPVVSPEPNVPRc	AT2G30880.1	AT2G30880.1	| Symbols: | Pleckstrin homology (PH) domain-containing protein | chr2:13142926-13145718 REVERSE LENGTH=504	AT2G30880.1-S478(79.966)	3
nFKGKMS(79.966)Rc	AT3G12170.1	AT3G12170.1	| Symbols: | Chaperone DnaJ-domain superfamily protein | chr3:3881021-3882655 FORWARD LENGTH=262	AT3G12170.1-S136(79.966)	3
nSSLTQVRPVS(79.966)GGGRc	AT3G50370.1	AT3G50370.1	| Symbols: | unknown protein; FUNCTIONS IN: molecular_function unknown; INVOLVED IN: biological_process unknown; LOCATED IN: cellular_component unknown; EXPRESSED IN: 26 plant structures; EXPRESSED DURING: 15 growth stages; Has 27734 Blast hits to 16708 proteins in 1259 species: Archae - 81; Bacteria - 3434; Metazoa - 10876; Fungi - 2514; Plants - 987; Viruses - 212; Other Eukaryotes - 9630 (sour…	AT3G50370.1-S289(79.966)	3
nNLAGDVIGTRT(79.966)EAADAKc	AT5G01530.1	AT5G01530.1	| Symbols: LHCB4.1 | light harvesting complex photosystem II | chr5:209084-210243 FORWARD LENGTH=290	AT5G01530.1-T114(79.966)	4
nSIETTIPSIILPPPPPGPLS(79.966)PVTTAQKc	AT3G58600.1	AT3G58600.1	| Symbols: | Adaptin ear-binding coat-associated protein 1 NECAP-1 | chr3:21668746-21670999 REVERSE LENGTH=302	AT3G58600.1-S238(79.966)	6
nGIS(79.966)AWNFNLEDLKc	AT5G14720.1	AT5G14720.1	| Symbols: | Protein kinase superfamily protein | chr5:4748212-4752642 REVERSE LENGTH=674	AT5G14720.1-S333(79.966)	5
nALAYS(79.966)TVGTLDYM(15.995)APEVLLKc	AT5G09890.1	AT5G09890.1;AT5G09890.2	| Symbols: | Protein kinase family protein | chr5:3085810-3088842 REVERSE LENGTH=515	AT5G09890.1-S303(79.966)-M311(15.995);AT5G09890.2-S303(79.966)-M311(15.995)	2
nM(15.995)EVDAPS(79.966)PIAGSVDLADNIAAKc	AT1G58025.1	AT1G58025.1;AT1G58025.2;AT1G58025.3	| Symbols: | DNA-binding bromodomain-containing protein | chr1:21458219-21461757 REVERSE LENGTH=572	AT1G58025.1-M53(15.995)-S59(79.966);AT1G58025.2-M53(15.995)-S59(79.966);AT1G58025.3-M53(15.995)-S59(79.966)	3
nRFS(79.966)PVHELDVGQILSEARc	AT2G22300.1	AT2G22300.1;AT2G22300.2	| Symbols: CAMTA3, SR1 | signal responsive 1 | chr2:9471599-9476472 FORWARD LENGTH=1032	AT2G22300.1-S8(79.966);AT2G22300.2-S8(79.966)	4
nNVVEPIS(79.966)PMSARc	AT2G41900.1	AT2G41900.1	| Symbols: | CCCH-type zinc finger protein with ARM repeat domain | chr2:17491352-17493502 FORWARD LENGTH=716	AT2G41900.1-S566(79.966)	3
nS(79.966)PGNQFNDPNSSDVKc	AT1G63850.1	AT1G63850.1	| Symbols: | BTB/POZ domain-containing protein | chr1:23696962-23698708 FORWARD LENGTH=548	AT1G63850.1-S130(79.966)	2
nFENVFSSISSS(79.966)PTKc	AT4G12770.1	AT4G12770.1;AT4G12770.2;AT4G12780.1;AT4G12780.2	| Symbols: | Chaperone DnaJ-domain superfamily protein | chr4:7506736-7511408 REVERSE LENGTH=891	AT4G12770.1-S153(79.966);AT4G12770.2-S153(79.966);AT4G12780.1-S155(79.966);AT4G12780.2-S155(79.966)	2
nKIEPSSNVDSLPVS(79.966)PSLALYSGGDYFARc	AT2G20960.1	AT2G20960.1	| Symbols: pEARLI4 | Arabidopsis phospholipase-like protein (PEARLI 4) family | chr2:9007089-9009611 FORWARD LENGTH=748	AT2G20960.1-S119(79.966)	4
nRAS(79.966)FELLRc	AT4G01290.1	AT4G01290.1;AT4G01290.2	| Symbols: | unknown protein; FUNCTIONS IN: molecular_function unknown; INVOLVED IN: biological_process unknown; LOCATED IN: cellular_component unknown; EXPRESSED IN: 24 plant structures; EXPRESSED DURING: 15 growth stages; Has 1744 Blast hits to 1308 proteins in 219 species: Archae - 0; Bacteria - 241; Metazoa - 793; Fungi - 253; Plants - 108; Viruses - 0; Other Eukaryotes - 349 (source: NCBI BL…	AT4G01290.1-S231(79.966);AT4G01290.2-S230(79.966)	4
nRNS(79.966)ISTPSLPPKc	AT5G10470.1	AT5G10470.1;AT5G10470.2	| Symbols: KCA1, KAC1 | kinesin like protein for actin based chloroplast movement 1 | chr5:3290121-3297248 REVERSE LENGTH=1273	AT5G10470.1-S46(79.966);AT5G10470.2-S46(79.966)	3
nSRS(79.966)FGDVNEIGARc	AT4G32285.1	AT4G32285.1;AT4G32285.2	| Symbols: | ENTH/ANTH/VHS superfamily protein | chr4:15586003-15587910 FORWARD LENGTH=635	AT4G32285.1-S207(79.966);AT4G32285.2-S207(79.966)	3
nKVVT(79.966)PLREM(15.995)TPERc	AT2G25430.1	AT2G25430.1	| Symbols: | epsin N-terminal homology (ENTH) domain-containing protein / clathrin assembly protein-related | chr2:10822716-10824677 FORWARD LENGTH=653	AT2G25430.1-T244(79.966)-M249(15.995)	2
nVFC(57.021)SQVS(79.966)NLSTEM(15.995)ARc	AT3G13300.1	AT3G13300.1;AT3G13300.2	| Symbols: VCS | Transducin/WD40 repeat-like superfamily protein | chr3:4304085-4309949 FORWARD LENGTH=1344	AT3G13300.1-C823(57.021)-S827(79.966)-M833(15.995);AT3G13300.2-C788(57.021)-S792(79.966)-M798(15.995)	3
nAIAPPELS(79.966)PRc	AT2G16485.1	AT2G16485.1	| Symbols: | nucleic acid binding;zinc ion binding;DNA binding | chr2:7137269-7145222 REVERSE LENGTH=1773	AT2G16485.1-S1281(79.966)	4
nVAS(79.966)PPPLPLTPASLMNLRc	AT5G41100.1	AT5G41100.1;AT5G41100.2	| Symbols: | FUNCTIONS IN: molecular_function unknown; INVOLVED IN: biological_process unknown; LOCATED IN: plasma membrane; EXPRESSED IN: 23 plant structures; EXPRESSED DURING: 13 growth stages; BEST Arabidopsis thaliana protein match is: hydroxyproline-rich glycoprotein family protein (TAIR:AT3G26910.2); Has 1503 Blast hits to 1197 proteins in 220 species: Archae - 4; Bacteria - 108; Metazoa - …	AT5G41100.1-S543(79.966);AT5G41100.2-S543(79.966)	7
nLVKPEATVHEDDDS(79.966)DEGWQEAVPKc	AT4G28080.1	AT4G28080.1	| Symbols: | Tetratricopeptide repeat (TPR)-like superfamily protein | chr4:13948993-13957840 REVERSE LENGTH=1819	AT4G28080.1-S1244(79.966)	2
nDKQPT(79.966)LGEMTLEDLLLKc	AT3G56850.1	AT3G56850.1	| Symbols: AREB3, DPBF3 | ABA-responsive element binding protein 3 | chr3:21046554-21047894 REVERSE LENGTH=297	AT3G56850.1-T118(79.966)	3
nTLPVAVVEVVKPES(79.966)PVLVIVEKPKc	AT4G38710.1	AT4G38710.1;AT4G38710.2	| Symbols: | glycine-rich protein | chr4:18078141-18080002 REVERSE LENGTH=452	AT4G38710.1-S300(79.966);AT4G38710.2-S300(79.966)	5
nVAPLTGPYGLAGDFAGHLPSSILS(79.966)PQAQGFYYRc	AT3G13060.2	AT3G13060.1;AT3G13060.2	| Symbols: ECT5 | evolutionarily conserved C-terminal region 5 | chr3:4180625-4183632 FORWARD LENGTH=634	AT3G13060.1-S76(79.966);AT3G13060.2-S76(79.966)	4
nLLQIFGSNIFS(79.966)PDRc	AT1G62630.1	AT1G62630.1	| Symbols: | Disease resistance protein (CC-NBS-LRR class) family | chr1:23185912-23188593 FORWARD LENGTH=893	AT1G62630.1-S704(79.966)	2
nLGTFAS(79.966)SIFSDLQDRc	AT5G46750.1	AT5G46750.1	| Symbols: AGD9 | ARF-GAP domain 9 | chr5:18969950-18971817 REVERSE LENGTH=402	AT5G46750.1-S391(79.966)	2
nTLNPSNLEELFSAEVAS(79.966)PRc	AT5G12850.1	AT5G12850.1	| Symbols: | CCCH-type zinc finger protein with ARM repeat domain | chr5:4057068-4059188 FORWARD LENGTH=706	AT5G12850.1-S502(79.966)	5
nVNDHPISTVESNLS(79.966)AKEPKc	AT2G35050.1	AT2G35050.1	| Symbols: | Protein kinase superfamily protein with octicosapeptide/Phox/Bem1p domain | chr2:14769708-14774796 FORWARD LENGTH=1257	AT2G35050.1-S491(79.966)	2
nMLAYS(79.966)TVGTPDYIAPEVLLKc	AT3G23310.1	AT1G03920.1;AT3G23310.1;AT4G14350.1;AT4G14350.2;AT4G14350.3	| Symbols: | AGC (cAMP-dependent, cGMP-dependent and protein kinase C) kinase family protein | chr3:8339799-8343355 FORWARD LENGTH=568	AT1G03920.1-S334(79.966);AT3G23310.1-S320(79.966);AT4G14350.1-S317(79.966);AT4G14350.2-S317(79.966);AT4G14350.3-S317(79.966)	2
nNLLALAAAGANSGGSNSLVTQLS(79.966)GGPLGALLEKc	AT3G13300.1	AT3G13300.1;AT3G13300.2	| Symbols: VCS | Transducin/WD40 repeat-like superfamily protein | chr3:4304085-4309949 FORWARD LENGTH=1344	AT3G13300.1-S1193(79.966);AT3G13300.2-S1158(79.966)	9
nM(15.995)LAYS(79.966)TVGTPDYIAPEVLLKc	AT3G23310.1	AT1G03920.1;AT3G23310.1;AT4G14350.1;AT4G14350.2;AT4G14350.3	| Symbols: | AGC (cAMP-dependent, cGMP-dependent and protein kinase C) kinase family protein | chr3:8339799-8343355 FORWARD LENGTH=568	AT1G03920.1-M330(15.995)-S334(79.966);AT3G23310.1-M316(15.995)-S320(79.966);AT4G14350.1-M313(15.995)-S317(79.966);AT4G14350.2-M313(15.995)-S317(79.966);AT4G14350.3-M313(15.995)-S317(79.966)	4
nLGFGDLAS(79.966)PLPLFEPSDHLGFRc	AT5G44800.1	AT5G44800.1	| Symbols: CHR4, PKR1 | chromatin remodeling 4 | chr5:18083659-18092162 REVERSE LENGTH=2223	AT5G44800.1-S1817(79.966)	4
nS(79.966)IGELSQRc	AT4G01290.1	AT4G01290.1;AT4G01290.2	| Symbols: | unknown protein; FUNCTIONS IN: molecular_function unknown; INVOLVED IN: biological_process unknown; LOCATED IN: cellular_component unknown; EXPRESSED IN: 24 plant structures; EXPRESSED DURING: 15 growth stages; Has 1744 Blast hits to 1308 proteins in 219 species: Archae - 0; Bacteria - 241; Metazoa - 793; Fungi - 253; Plants - 108; Viruses - 0; Other Eukaryotes - 349 (source: NCBI BL…	AT4G01290.1-S705(79.966);AT4G01290.2-S704(79.966)	4
nYSVDMS(79.966)PVKIFKNPEGSLSRc	AT3G26560.1	AT3G26560.1	| Symbols: | ATP-dependent RNA helicase, putative | chr3:9750122-9753719 REVERSE LENGTH=1168	AT3G26560.1-S411(79.966)	2
nNLS(79.966)DLSLTDDSKGKc	AT1G72410.1	AT1G72410.1;AT1G72410.2	| Symbols: | COP1-interacting protein-related | chr1:27251949-27256246 REVERSE LENGTH=1163	AT1G72410.1-S649(79.966);AT1G72410.2-S649(79.966)	4
nALAYS(79.966)TVGTLDYMAPEVLLKc	AT5G09890.1	AT5G09890.1;AT5G09890.2	| Symbols: | Protein kinase family protein | chr5:3085810-3088842 REVERSE LENGTH=515	AT5G09890.1-S303(79.966);AT5G09890.2-S303(79.966)	2
nKIS(79.966)DGDLQDVLMAAQAAADSAERc	AT1G34220.2	AT1G34220.1;AT1G34220.2	| Symbols: | Regulator of Vps4 activity in the MVB pathway protein | chr1:12463102-12465911 REVERSE LENGTH=619	AT1G34220.1-S383(79.966);AT1G34220.2-S353(79.966)	5
nSLVGS(79.966)FEESLLTGRc	AT3G26890.1	AT3G26890.1;AT3G26890.2;AT3G26890.3;AT3G26890.4;AT3G26890.5;AT3G26890.6	| Symbols: | unknown protein; BEST Arabidopsis thaliana protein match is: unknown protein (TAIR:AT5G41110.1); Has 393 Blast hits to 383 proteins in 134 species: Archae - 0; Bacteria - 61; Metazoa - 171; Fungi - 74; Plants - 80; Viruses - 0; Other Eukaryotes - 7 (source: NCBI BLink). | chr3:9907456-9910463 REVERSE LENGTH=649	AT3G26890.1-S365(79.966);AT3G26890.2-S365(79.966);AT3G26890.3-S365(79.966);AT3G26890.4-S365(79.966);AT3G26890.5-S365(79.966);AT3G26890.6-S365(79.966)	2
nDAVVKNPLS(79.966)PNSGQANLKRc	AT3G50370.1	AT3G50370.1	| Symbols: | unknown protein; FUNCTIONS IN: molecular_function unknown; INVOLVED IN: biological_process unknown; LOCATED IN: cellular_component unknown; EXPRESSED IN: 26 plant structures; EXPRESSED DURING: 15 growth stages; Has 27734 Blast hits to 16708 proteins in 1259 species: Archae - 81; Bacteria - 3434; Metazoa - 10876; Fungi - 2514; Plants - 987; Viruses - 212; Other Eukaryotes - 9630 (sour…	AT3G50370.1-S1406(79.966)	3
nIISQLEPEVLS(79.966)PIKPADDQLSLSDLDMVKc	AT4G29810.1	AT4G29810.1;AT4G29810.2;AT4G29810.3	| Symbols: ATMKK2, MKK2, MK1 | MAP kinase kinase 2 | chr4:14593299-14595241 REVERSE LENGTH=363	AT4G29810.1-S56(79.966);AT4G29810.2-S65(79.966);AT4G29810.3-S65(79.966)	6
nSSDQLKELASDNSIPLS(79.966)PQWLYTKc	AT1G24300.1	AT1G24300.1;AT1G24300.2;AT1G27430.1	| Symbols: | GYF domain-containing protein | chr1:8614515-8620420 REVERSE LENGTH=1495	AT1G24300.1-S33(79.966);AT1G24300.2-S33(79.966);AT1G27430.1-S33(79.966)	3
nDELGFEIERPPS(79.966)PPM(15.995)HLAAGLGIDKFDLYGSEIKc	AT1G04530.1	AT1G04530.1	| Symbols: TPR4 | Tetratricopeptide repeat (TPR)-like superfamily protein | chr1:1234456-1235895 REVERSE LENGTH=310	AT1G04530.1-S88(79.966)-M91(15.995)	4
nLKTPLS(79.966)PDTRPRc	AT4G38560.2	AT4G38560.1;AT4G38560.2	| Symbols: | Arabidopsis phospholipase-like protein (PEARLI 4) family | chr4:18029275-18031191 FORWARD LENGTH=523	AT4G38560.1-S157(79.966);AT4G38560.2-S157(79.966)	7
nGSLGS(79.966)PEKGENGDLKKc	AT3G23900.1	AT3G23900.1;AT3G23900.2;AT3G23900.3	| Symbols: | RNA recognition motif (RRM)-containing protein | chr3:8631941-8635852 REVERSE LENGTH=987	AT3G23900.1-S340(79.966);AT3G23900.2-S340(79.966);AT3G23900.3-S340(79.966)	2
nKNS(79.966)LRVPEHVVQNGIIKc	AT4G30890.1	AT4G30890.1;AT4G30890.2;AT4G30890.3	| Symbols: UBP24 | ubiquitin-specific protease 24 | chr4:15036383-15038825 REVERSE LENGTH=551	AT4G30890.1-S101(79.966);AT4G30890.2-S101(79.966);AT4G30890.3-S101(79.966)	2
nLAPVVKPVVLPTKFDDEYDS(79.966)DEIAADVSRc	AT4G25070.1	AT4G25070.1;AT4G25070.2	| Symbols: | unknown protein; EXPRESSED IN: cultured cell; BEST Arabidopsis thaliana protein match is: unknown protein (TAIR:AT3G48860.2); Has 14837 Blast hits to 10961 proteins in 1163 species: Archae - 189; Bacteria - 1924; Metazoa - 7665; Fungi - 1127; Plants - 653; Viruses - 80; Other Eukaryotes - 3199 (source: NCBI BLink). | chr4:12872482-12876468 FORWARD LENGTH=765	AT4G25070.1-S315(79.966);AT4G25070.2-S315(79.966)	2
nS(79.966)WVPPQPPPVAMAEAVEAIRc	AT5G62810.1	AT5G62810.1	| Symbols: PEX14, ATPEX14, PED2 | peroxin 14 | chr5:25220323-25223571 FORWARD LENGTH=507	AT5G62810.1-S427(79.966)	2
nT(79.966)VAKPKGPSGSPWYGSDRc	AT1G29910.1	AT1G29910.1;AT1G29920.1;AT1G29930.1;AT2G34420.1	| Symbols: CAB3, AB180, LHCB1.2 | chlorophyll A/B binding protein 3 | chr1:10472443-10473246 REVERSE LENGTH=267	AT1G29910.1-T38(79.966);AT1G29920.1-T38(79.966);AT1G29930.1-T38(79.966);AT2G34420.1-T36(79.966)	2
nGNDNWDAFQNLLLKDNDS(79.966)EPEELLRc	AT4G27430.1	AT4G27430.1;AT4G27430.2	| Symbols: CIP7 | COP1-interacting protein 7 | chr4:13718817-13722736 FORWARD LENGTH=1058	AT4G27430.1-S477(79.966);AT4G27430.2-S477(79.966)	2
nDIQGSDNAIPLS(79.966)PQWLLSKPGENKc	AT5G42950.1	AT5G42950.1	| Symbols: | GYF domain-containing protein | chr5:17224436-17231044 FORWARD LENGTH=1714	AT5G42950.1-S39(79.966)	2
nNLPGNPDPDAEVIALS(79.966)PNSLMTTNRc	AT3G45260.1	AT3G45260.1	| Symbols: | C2H2-like zinc finger protein | chr3:16596850-16598550 REVERSE LENGTH=446	AT3G45260.1-S58(79.966)	2
nRAS(79.966)FELLRKc	AT4G01290.1	AT4G01290.1;AT4G01290.2	| Symbols: | unknown protein; FUNCTIONS IN: molecular_function unknown; INVOLVED IN: biological_process unknown; LOCATED IN: cellular_component unknown; EXPRESSED IN: 24 plant structures; EXPRESSED DURING: 15 growth stages; Has 1744 Blast hits to 1308 proteins in 219 species: Archae - 0; Bacteria - 241; Metazoa - 793; Fungi - 253; Plants - 108; Viruses - 0; Other Eukaryotes - 349 (source: NCBI BL…	AT4G01290.1-S231(79.966);AT4G01290.2-S230(79.966)	3
nALPPDVLFIADPEGSLLGT(79.966)GNSVGPTFVGNETRc	AT1G70570.1	AT1G70570.1;AT1G70570.2	| Symbols: | anthranilate phosphoribosyltransferase, putative | chr1:26608719-26612062 FORWARD LENGTH=595	AT1G70570.1-T201(79.966);AT1G70570.2-T201(79.966)	3
nVTPLVDDSVVIDFKPGNEQAS(79.966)PDFVRc	AT1G78880.1	AT1G78880.1	| Symbols: | Ubiquitin-specific protease family C19-related protein | chr1:29653068-29654819 REVERSE LENGTH=468	AT1G78880.1-S381(79.966)	4
nLALTAAGSNPLVTQLS(79.966)NGPLGALLEKc	AT3G13290.1	AT3G13290.1	| Symbols: VCR | varicose-related | chr3:4297529-4303113 FORWARD LENGTH=1340	AT3G13290.1-S1189(79.966)	3
nVAPIPPS(79.966)PVKVPQPVPEPVVLEPPQMFVDQRc	AT5G09620.1	AT5G09620.1	| Symbols: | Octicosapeptide/Phox/Bem1p family protein | chr5:2983757-2985352 REVERSE LENGTH=531	AT5G09620.1-S202(79.966)	20
nRKS(79.966)FADILQEGLERc	AT3G10360.1	AT3G10360.1	| Symbols: APUM4, PUM4 | pumilio 4 | chr3:3211276-3215144 REVERSE LENGTH=1003	AT3G10360.1-S225(79.966)	4
nDELGFEIERPPS(79.966)PPMHLAAGLGIDKFDLYGSEIKc	AT1G04530.1	AT1G04530.1	| Symbols: TPR4 | Tetratricopeptide repeat (TPR)-like superfamily protein | chr1:1234456-1235895 REVERSE LENGTH=310	AT1G04530.1-S88(79.966)	2
nVRS(79.966)EVSSIVSEVPDYLFGLDNFDETAPPHELRc	AT4G05150.1	AT4G05150.1	| Symbols: | Octicosapeptide/Phox/Bem1p family protein | chr4:2660339-2662675 FORWARD LENGTH=477	AT4G05150.1-S221(79.966)	2
nVRS(79.966)GQLDPNNPIFGQNETSSLSMIDQPDVLKc	AT3G13530.1	AT3G13530.1	| Symbols: MAPKKK7, MAP3KE1 | mitogen-activated protein kinase kinase kinase 7 | chr3:4411934-4419320 REVERSE LENGTH=1368	AT3G13530.1-S788(79.966)	3
nLVPHTVASQSEVDVAS(79.966)PVSEKAPKc	AT2G04880.1	AT2G04880.1;AT2G04880.2	| Symbols: ZAP1, ATWRKY1, WRKY1 | zinc-dependent activator protein-1 | chr2:1718557-1720219 FORWARD LENGTH=487	AT2G04880.1-S76(79.966);AT2G04880.2-S76(79.966)	3
nSVS(79.966)PSPQMAVPDVFKc	AT5G58950.1	AT5G58950.1	| Symbols: | Protein kinase superfamily protein | chr5:23801136-23803025 REVERSE LENGTH=525	AT5G58950.1-S101(79.966)	3
nHNDYETAGAPLSGNMMHIAIVGINNQMSLLQDS(79.966)GDEDQAQERc	AT1G36160.1	AT1G36160.1;AT1G36160.2	| Symbols: ACC1, AT-ACC1, EMB22, GK, PAS3 | acetyl-CoA carboxylase 1 | chr1:13534196-13543773 FORWARD LENGTH=2254	AT1G36160.1-S1192(79.966);AT1G36160.2-S1192(79.966)	3
nILFLDLTSDPY(79.966)LFKGPKc	AT1G09450.1	AT1G09450.1	| Symbols: | Protein kinase superfamily protein | chr1:3049066-3052858 FORWARD LENGTH=599	AT1G09450.1-Y508(79.966)	6
nRVHAFPLS(79.966)PTSLLRc	AT3G55270.1	AT3G55270.1	| Symbols: MKP1, ATMKP1 | mitogen-activated protein kinase phosphatase 1 | chr3:20496775-20499408 FORWARD LENGTH=784	AT3G55270.1-S295(79.966)	3
nVHVTQNIKVDHHPGEGHWFAAGLS(79.966)PHVSGRc	AT5G35980.1	AT5G35980.1;AT5G35980.2	| Symbols: YAK1 | yeast YAK1-related gene 1 | chr5:14128551-14135984 FORWARD LENGTH=956	AT5G35980.1-S505(79.966);AT5G35980.2-S505(79.966)	2
nRPSAFEALKHPWLTYPYEPIS(79.966)Ac	AT3G17750.1	AT3G17750.1	| Symbols: | Protein kinase superfamily protein | chr3:6074228-6078428 FORWARD LENGTH=1138	AT3G17750.1-S1137(79.966)	5
nMKLPLDIDSPTQSENSSSSQQT(79.966)PKc	AT1G50570.1	AT1G50570.1;AT1G50570.2	| Symbols: | Calcium-dependent lipid-binding (CaLB domain) family protein | chr1:18726400-18727566 REVERSE LENGTH=388	AT1G50570.1-T372(79.966);AT1G50570.2-T372(79.966)	2
I	Peptide sequence with all PTMs.
II	Identifiers of the best scoring protein this peptide is associated with.
III	Identifiers of group of proteins this peptide is associated with (including splicing varients, isoforms and different proteins that share the same peptides).
IV	Description of the leading protein
V	Unified PTM site pattern for the peptide.
VI	Total number of PSMs.

## Sheet: Table S9b
Supplemental Table S9b. A table contains all repeatable phosphopeptides (199 phosphopeptides) identified in MKK2-ID labeled biotinylated proteins with q-value <= 0.01, Mascot delta score >= 10.
PeptideI	Leading_ProteinII	Protein_GroupIII	Leading_Protein_AnnotationIV	UPSPV	Total_PSMVI
nNVEDLSNDFSNTFLLDEELDLEHRS(79.966)PRc	AT5G21160.1	AT5G21160.1;AT5G21160.2;AT5G21160.3	| Symbols: | LA RNA-binding protein | chr5:7199191-7203879 REVERSE LENGTH=826	AT5G21160.1-S454(79.966);AT5G21160.2-S454(79.966);AT5G21160.3-S454(79.966)	4
nYARS(79.966)PPVVVSDVSEDKLRc	AT5G47430.1	AT5G47430.1;AT5G47430.2;AT5G47430.3	| Symbols: | DWNN domain, a CCHC-type zinc finger | chr5:19235819-19240596 REVERSE LENGTH=892	AT5G47430.1-S866(79.966);AT5G47430.2-S805(79.966);AT5G47430.3-S863(79.966)	5
nVFDLEDLLRAS(79.966)AEVLGKc	AT1G48480.1	AT1G48480.1;AT3G17840.1	| Symbols: RKL1 | receptor-like kinase 1 | chr1:17918475-17920743 FORWARD LENGTH=655	AT1G48480.1-S373(79.966);AT3G17840.1-S367(79.966)	12
nINADAETLEVANKFDQIGDDDS(79.966)GEFEPVSDKc	AT4G02510.1	AT4G02510.1	| Symbols: TOC159, TOC86, PPI2, TOC160, ATTOC159 | translocon at the outer envelope membrane of chloroplasts 159 | chr4:1104766-1109360 FORWARD LENGTH=1503	AT4G02510.1-S281(79.966)	8
nGRDDFRS(79.966)PPPRc	AT2G25430.1	AT2G25430.1	| Symbols: | epsin N-terminal homology (ENTH) domain-containing protein / clathrin assembly protein-related | chr2:10822716-10824677 FORWARD LENGTH=653	AT2G25430.1-S187(79.966)	4
nKVVT(79.966)PLREMTPERc	AT2G25430.1	AT2G25430.1	| Symbols: | epsin N-terminal homology (ENTH) domain-containing protein / clathrin assembly protein-related | chr2:10822716-10824677 FORWARD LENGTH=653	AT2G25430.1-T244(79.966)	9
nAPPS(79.966)PLNDAESLSERRc	AT5G58140.1	AT5G58140.1;AT5G58140.2;AT5G58140.3;AT5G58140.4	| Symbols: PHOT2, NPL1 | phototropin 2 | chr5:23524771-23529993 FORWARD LENGTH=915	AT5G58140.1-S9(79.966);AT5G58140.2-S9(79.966);AT5G58140.3-S9(79.966);AT5G58140.4-S9(79.966)	5
nKSEVPVS(79.966)PEEKPLLLPGPPVVRc	AT1G29530.1	AT1G29530.1	| Symbols: | unknown protein; BEST Arabidopsis thaliana protein match is: unknown protein (TAIR:AT2G34310.3); Has 84 Blast hits to 78 proteins in 24 species: Archae - 2; Bacteria - 4; Metazoa - 9; Fungi - 8; Plants - 55; Viruses - 0; Other Eukaryotes - 6 (source: NCBI BLink). | chr1:10325553-10326651 REVERSE LENGTH=236	AT1G29530.1-S202(79.966)	4
nSIS(79.966)ITPEIGDDIVRc	AT3G58640.1	AT3G58640.1;AT3G58640.2	| Symbols: | Mitogen activated protein kinase kinase kinase-related | chr3:21687153-21692675 REVERSE LENGTH=809	AT3G58640.1-S418(79.966);AT3G58640.2-S418(79.966)	9
nFPSLPLSYGS(79.966)PPLLPFQRc	AT3G18770.1	AT3G18770.1	| Symbols: | Autophagy-related protein 13 | chr3:6460026-6462510 REVERSE LENGTH=625	AT3G18770.1-S300(79.966)	3
nS(79.966)PPPQPPAPLPQPIQAVVSTLDTTKc	AT1G76880.1	AT1G76880.1	| Symbols: | Duplicated homeodomain-like superfamily protein | chr1:28865594-28867931 FORWARD LENGTH=603	AT1G76880.1-S365(79.966)	16
nALS(79.966)ESTNLHPFM(15.995)TKc	AT3G45780.1	AT3G45780.1;AT3G45780.2	| Symbols: PHOT1, NPH1, JK224, RPT1 | phototropin 1 | chr3:16818557-16823960 FORWARD LENGTH=996	AT3G45780.1-S350(79.966)-M359(15.995);AT3G45780.2-S350(79.966)-M359(15.995)	10
nTPNSDAEVIALS(79.966)PKc	AT2G02070.1	AT2G02070.1	| Symbols: AtIDD5, IDD5 | indeterminate(ID)-domain 5 | chr2:505523-509154 FORWARD LENGTH=602	AT2G02070.1-S71(79.966)	7
nTVT(79.966)IGDAIDGGEFSFAKc	AT1G04530.1	AT1G04530.1	| Symbols: TPR4 | Tetratricopeptide repeat (TPR)-like superfamily protein | chr1:1234456-1235895 REVERSE LENGTH=310	AT1G04530.1-T36(79.966)	5
nANEGSTSNPDQVS(79.966)PVHSATTALRc	AT2G28290.1	AT2G28290.1;AT2G28290.2;AT2G28290.3	| Symbols: SYD, CHR3 | P-loop containing nucleoside triphosphate hydrolases superfamily protein | chr2:12056771-12072950 FORWARD LENGTH=3574	AT2G28290.1-S1607(79.966);AT2G28290.2-S1607(79.966);AT2G28290.3-S1607(79.966)	4
nEIIS(79.966)PGEHKEIPANPDTKc	AT2G17410.1	AT2G17410.1;AT2G17410.2	| Symbols: | ARID/BRIGHT DNA-binding domain-containing protein | chr2:7559869-7563474 FORWARD LENGTH=786	AT2G17410.1-S241(79.966);AT2G17410.2-S241(79.966)	5
nNVVEPIS(79.966)PM(15.995)SARc	AT2G41900.1	AT2G41900.1	| Symbols: | CCCH-type zinc finger protein with ARM repeat domain | chr2:17491352-17493502 FORWARD LENGTH=716	AT2G41900.1-S566(79.966)-M568(15.995)	6
nVAS(79.966)PPPLPLTPASLMNLRc	AT5G41100.1	AT5G41100.1;AT5G41100.2	| Symbols: | FUNCTIONS IN: molecular_function unknown; INVOLVED IN: biological_process unknown; LOCATED IN: plasma membrane; EXPRESSED IN: 23 plant structures; EXPRESSED DURING: 13 growth stages; BEST Arabidopsis thaliana protein match is: hydroxyproline-rich glycoprotein family protein (TAIR:AT3G26910.2); Has 1503 Blast hits to 1197 proteins in 220 species: Archae - 4; Bacteria - 108; Metazoa - …	AT5G41100.1-S543(79.966);AT5G41100.2-S543(79.966)	6
nGFVPFVPGS(79.966)PTERNPPDLSKAc	AT5G27150.1	AT5G27150.1	| Symbols: NHX1, ATNHX, AT-NHX1, ATNHX1 | Na+/H+ exchanger 1 | chr5:9554251-9557266 FORWARD LENGTH=538	AT5G27150.1-S526(79.966)	2
nFNVAAAPRS(79.966)PERVSPKc	AT1G53570.1	AT1G53570.1;AT1G53570.2;AT1G53570.3;AT1G53570.4;AT1G53570.5	| Symbols: MAP3KA, MAPKKK3 | mitogen-activated protein kinase kinase kinase 3 | chr1:19987391-19990733 FORWARD LENGTH=609	AT1G53570.1-S134(79.966);AT1G53570.2-S134(79.966);AT1G53570.3-S134(79.966);AT1G53570.4-S134(79.966);AT1G53570.5-S134(79.966)	3
nLGSQFATAIQNASETPKVQVAT(79.966)VRGQAKc	AT3G46780.1	AT3G46780.1	| Symbols: PTAC16 | plastid transcriptionally active 16 | chr3:17228766-17231021 FORWARD LENGTH=510	AT3G46780.1-T451(79.966)	3
nM(15.995)KLPLDIDSPTQSENSSSSQQT(79.966)PKc	AT1G50570.1	AT1G50570.1;AT1G50570.2	| Symbols: | Calcium-dependent lipid-binding (CaLB domain) family protein | chr1:18726400-18727566 REVERSE LENGTH=388	AT1G50570.1-M351(15.995)-T372(79.966);AT1G50570.2-M351(15.995)-T372(79.966)	3
nISTPELPPPVFIKPES(79.966)PEPVSTPKc	AT4G05150.1	AT4G05150.1	| Symbols: | Octicosapeptide/Phox/Bem1p family protein | chr4:2660339-2662675 FORWARD LENGTH=477	AT4G05150.1-S305(79.966)	11
nNSVS(79.966)PPFSNSASSLGGKTDTLESLIRc	AT2G28150.1	AT2G28150.1	| Symbols: | Domain of unknown function (DUF966) | chr2:12000015-12002227 FORWARD LENGTH=540	AT2G28150.1-S283(79.966)	2
nSVAVQQPIDGS(79.966)PRc	AT3G18230.1	AT3G18230.1	| Symbols: | Octicosapeptide/Phox/Bem1p family protein | chr3:6251495-6253971 FORWARD LENGTH=666	AT3G18230.1-S41(79.966)	3
nIPPLLDLQGTPVS(79.966)DGVTWEAVLVNRc	AT1G73660.1	AT1G73660.1	| Symbols: | protein tyrosine kinase family protein | chr1:27692247-27696718 REVERSE LENGTH=1030	AT1G73660.1-S229(79.966)	2
nDKQPT(79.966)LGEMTLEDLLLKc	AT3G56850.1	AT3G56850.1	| Symbols: AREB3, DPBF3 | ABA-responsive element binding protein 3 | chr3:21046554-21047894 REVERSE LENGTH=297	AT3G56850.1-T118(79.966)	8
nTLPVAVVEVVKPES(79.966)PVLVIVEKPKc	AT4G38710.1	AT4G38710.1;AT4G38710.2	| Symbols: | glycine-rich protein | chr4:18078141-18080002 REVERSE LENGTH=452	AT4G38710.1-S300(79.966);AT4G38710.2-S300(79.966)	3
nRDDS(79.966)FQKVNDHPISTVESNLSAKc	AT2G35050.1	AT2G35050.1	| Symbols: | Protein kinase superfamily protein with octicosapeptide/Phox/Bem1p domain | chr2:14769708-14774796 FORWARD LENGTH=1257	AT2G35050.1-S474(79.966)	2
nGFGS(79.966)YSDFFTELDATAGNLQGKc	AT5G47490.1	AT5G47490.1	| Symbols: | RGPR-related | chr5:19264675-19270487 FORWARD LENGTH=1361	AT5G47490.1-S166(79.966)	2
nSTVTVAVPSATNIVAS(79.966)PLPVPPLVVPRc	AT3G26910.1	AT3G26910.1;AT3G26910.2	| Symbols: | hydroxyproline-rich glycoprotein family protein | chr3:9915338-9918511 REVERSE LENGTH=608	AT3G26910.1-S544(79.966);AT3G26910.2-S544(79.966)	2
nVAPLTGPYGLAGDFAGHLPSSILS(79.966)PQAQGFYYRc	AT3G13060.2	AT3G13060.1;AT3G13060.2	| Symbols: ECT5 | evolutionarily conserved C-terminal region 5 | chr3:4180625-4183632 FORWARD LENGTH=634	AT3G13060.1-S76(79.966);AT3G13060.2-S76(79.966)	3
nLLQIFGSNIFS(79.966)PDRc	AT1G62630.1	AT1G62630.1	| Symbols: | Disease resistance protein (CC-NBS-LRR class) family | chr1:23185912-23188593 FORWARD LENGTH=893	AT1G62630.1-S704(79.966)	3
nLGTFAS(79.966)SIFSDLQDRc	AT5G46750.1	AT5G46750.1	| Symbols: AGD9 | ARF-GAP domain 9 | chr5:18969950-18971817 REVERSE LENGTH=402	AT5G46750.1-S391(79.966)	2
nVRS(79.966)GQLDPNNPIFGQNETSSLSM(15.995)IDQPDVLKc	AT3G13530.1	AT3G13530.1	| Symbols: MAPKKK7, MAP3KE1 | mitogen-activated protein kinase kinase kinase 7 | chr3:4411934-4419320 REVERSE LENGTH=1368	AT3G13530.1-S788(79.966)-M808(15.995)	4
nTLNPSNLEELFSAEVAS(79.966)PRc	AT5G12850.1	AT5G12850.1	| Symbols: | CCCH-type zinc finger protein with ARM repeat domain | chr5:4057068-4059188 FORWARD LENGTH=706	AT5G12850.1-S502(79.966)	6
nIQS(79.966)GAVTPLHPRc	AT1G63700.1	AT1G63700.1	| Symbols: EMB71, YDA, MAPKKK4 | Protein kinase superfamily protein | chr1:23625208-23629031 REVERSE LENGTH=883	AT1G63700.1-S326(79.966)	3
nEVSTLSDPGS(79.966)PRRc	AT4G05150.1	AT4G05150.1	| Symbols: | Octicosapeptide/Phox/Bem1p family protein | chr4:2660339-2662675 FORWARD LENGTH=477	AT4G05150.1-S270(79.966)	2
nMLAYS(79.966)TVGTPDYIAPEVLLKc	AT3G23310.1	AT1G03920.1;AT3G23310.1;AT4G14350.1;AT4G14350.2;AT4G14350.3	| Symbols: | AGC (cAMP-dependent, cGMP-dependent and protein kinase C) kinase family protein | chr3:8339799-8343355 FORWARD LENGTH=568	AT1G03920.1-S334(79.966);AT3G23310.1-S320(79.966);AT4G14350.1-S317(79.966);AT4G14350.2-S317(79.966);AT4G14350.3-S317(79.966)	5
nFGNS(79.966)PPRFSDASARc	AT1G20760.1	AT1G20760.1	| Symbols: | Calcium-binding EF hand family protein | chr1:7209515-7214773 FORWARD LENGTH=1019	AT1G20760.1-S878(79.966)	8
nNLLALAAAGANSGGSNSLVTQLS(79.966)GGPLGALLEKc	AT3G13300.1	AT3G13300.1;AT3G13300.2	| Symbols: VCS | Transducin/WD40 repeat-like superfamily protein | chr3:4304085-4309949 FORWARD LENGTH=1344	AT3G13300.1-S1193(79.966);AT3G13300.2-S1158(79.966)	13
nQNS(79.966)GPIPILPTTGLITSGPITSGPLNSSGAPRc	AT1G78880.1	AT1G78880.1	| Symbols: | Ubiquitin-specific protease family C19-related protein | chr1:29653068-29654819 REVERSE LENGTH=468	AT1G78880.1-S131(79.966)	2
nYAPNQAFSQVETGS(79.966)PPSNDPHARc	AT5G35980.1	AT5G35980.1	| Symbols: YAK1 | yeast YAK1-related gene 1 | chr5:14128551-14135984 FORWARD LENGTH=956	AT5G35980.1-S847(79.966)	3
nLGFGDLAS(79.966)PLPLFEPSDHLGFRc	AT5G44800.1	AT5G44800.1	| Symbols: CHR4, PKR1 | chromatin remodeling 4 | chr5:18083659-18092162 REVERSE LENGTH=2223	AT5G44800.1-S1817(79.966)	5
nVGS(79.966)GQMLAQRc	AT5G57610.1	AT5G57610.1	| Symbols: | Protein kinase superfamily protein with octicosapeptide/Phox/Bem1p domain | chr5:23325307-23329099 FORWARD LENGTH=1054	AT5G57610.1-S220(79.966)	2
nFGS(79.966)ALNIETLVAAAERRc	AT1G02080.1	AT1G02080.1;AT1G02080.2	| Symbols: | transcription regulators | chr1:373335-386682 FORWARD LENGTH=2431	AT1G02080.1-S977(79.966);AT1G02080.2-S923(79.966)	8
nDVPS(79.966)PYGSTSSAPVM(15.995)Rc	AT4G05150.1	AT4G05150.1	| Symbols: | Octicosapeptide/Phox/Bem1p family protein | chr4:2660339-2662675 FORWARD LENGTH=477	AT4G05150.1-S277(79.966)-M288(15.995)	6
nDKQPT(79.966)LGEM(15.995)TLEDLLLKc	AT3G56850.1	AT3G56850.1	| Symbols: AREB3, DPBF3 | ABA-responsive element binding protein 3 | chr3:21046554-21047894 REVERSE LENGTH=297	AT3G56850.1-T118(79.966)-M122(15.995)	3
nGLFVDRGVGS(79.966)PRc	AT1G07110.1	AT1G07110.1	| Symbols: F2KP, ATF2KP, FKFBP | fructose-2,6-bisphosphatase | chr1:2178363-2183980 REVERSE LENGTH=744	AT1G07110.1-S295(79.966)	3
nVGIPNQPQPSQPPS(79.966)PIPANGSRc	AT5G18230.1	AT5G18230.1;AT5G18230.2	| Symbols: | transcription regulator NOT2/NOT3/NOT5 family protein | chr5:6021610-6027031 REVERSE LENGTH=843	AT5G18230.1-S397(79.966);AT5G18230.2-S399(79.966)	3
nKVVEGDS(79.966)AEEDENKLPVEDIVSSRc	AT4G02510.1	AT4G02510.1	| Symbols: TOC159, TOC86, PPI2, TOC160, ATTOC159 | translocon at the outer envelope membrane of chloroplasts 159 | chr4:1104766-1109360 FORWARD LENGTH=1503	AT4G02510.1-S589(79.966)	35
nANRGDLT(79.966)PEELKERc	AT1G12270.1	AT1G12270.1;AT1G62740.1	| Symbols: Hop1 | stress-inducible protein, putative | chr1:4172105-4174575 FORWARD LENGTH=572	AT1G12270.1-T507(79.966);AT1G62740.1-T506(79.966)	2
nS(79.966)IGELSQRc	AT4G01290.1	AT4G01290.1;AT4G01290.2	| Symbols: | unknown protein; FUNCTIONS IN: molecular_function unknown; INVOLVED IN: biological_process unknown; LOCATED IN: cellular_component unknown; EXPRESSED IN: 24 plant structures; EXPRESSED DURING: 15 growth stages; Has 1744 Blast hits to 1308 proteins in 219 species: Archae - 0; Bacteria - 241; Metazoa - 793; Fungi - 253; Plants - 108; Viruses - 0; Other Eukaryotes - 349 (source: NCBI BL…	AT4G01290.1-S705(79.966);AT4G01290.2-S704(79.966)	3
nGDLT(79.966)PEELKERc	AT1G12270.1	AT1G12270.1;AT1G62740.1;AT4G12400.1;AT4G12400.2	| Symbols: Hop1 | stress-inducible protein, putative | chr1:4172105-4174575 FORWARD LENGTH=572	AT1G12270.1-T507(79.966);AT1G62740.1-T506(79.966);AT4G12400.1-T493(79.966);AT4G12400.2-T493(79.966)	3
nFKVTSADLS(79.966)PKc	AT5G14720.1	AT5G14720.1	| Symbols: | Protein kinase superfamily protein | chr5:4748212-4752642 REVERSE LENGTH=674	AT5G14720.1-S549(79.966)	7
nLLVDVIPSMSVDKLEEFS(79.966)PKc	AT5G01400.1	AT5G01400.1	| Symbols: ESP4 | HEAT repeat-containing protein | chr5:162803-171072 REVERSE LENGTH=1467	AT5G01400.1-S631(79.966)	5
nYSVDMS(79.966)PVKIFKNPEGSLSRc	AT3G26560.1	AT3G26560.1	| Symbols: | ATP-dependent RNA helicase, putative | chr3:9750122-9753719 REVERSE LENGTH=1168	AT3G26560.1-S411(79.966)	8
nATGAFILTAS(79.966)HNPGGPTEDFGIKc	AT1G23190.1	AT1G23190.1;AT1G70730.1;AT1G70730.2;AT1G70730.3	| Symbols: PGM3 | Phosphoglucomutase/phosphomannomutase family protein | chr1:8219946-8224186 FORWARD LENGTH=583	AT1G23190.1-S123(79.966);AT1G70730.1-S124(79.966);AT1G70730.2-S144(79.966);AT1G70730.3-S201(79.966)	4
nLKDLS(79.966)EDEEAEIENKGNEKc	AT5G66540.1	AT5G66540.1	| Symbols: | FUNCTIONS IN: molecular_function unknown; INVOLVED IN: rRNA processing; LOCATED IN: cytosol, nucleolus, nucleus; EXPRESSED IN: 22 plant structures; EXPRESSED DURING: 12 growth stages; CONTAINS InterPro DOMAIN/s: U3 small nucleolar ribonucleoprotein complex, subunit Mpp10p (InterPro:IPR012173), Mpp10 protein (InterPro:IPR007151); Has 30201 Blast hits to 17322 proteins in 780 species: …	AT5G66540.1-S264(79.966)	6
nALAYS(79.966)TVGTLDYMAPEVLLKc	AT5G09890.1	AT5G09890.1;AT5G09890.2	| Symbols: | Protein kinase family protein | chr5:3085810-3088842 REVERSE LENGTH=515	AT5G09890.1-S303(79.966);AT5G09890.2-S303(79.966)	4
nLISAVIAEAEAGGS(79.966)PALVARc	AT4G10070.1	AT4G10070.1	| Symbols: | KH domain-containing protein | chr4:6295608-6299759 REVERSE LENGTH=725	AT4G10070.1-S254(79.966)	6
nKIS(79.966)DGDLQDVLMAAQAAADSAERc	AT1G34220.2	AT1G34220.1;AT1G34220.2	| Symbols: | Regulator of Vps4 activity in the MVB pathway protein | chr1:12463102-12465911 REVERSE LENGTH=619	AT1G34220.1-S383(79.966);AT1G34220.2-S353(79.966)	6
nLIAASPDLLLDEIS(79.966)FLGKc	AT2G25930.1	AT2G25930.1	| Symbols: ELF3, PYK20 | hydroxyproline-rich glycoprotein family protein | chr2:11059459-11063178 FORWARD LENGTH=695	AT2G25930.1-S373(79.966)	2
nETLNRPAAPTNYVAISKEEAASSPVSGAADHQVPAS(79.966)Pc	AT5G55230.1	AT5G55230.1;AT5G55230.2	| Symbols: ATMAP65-1, MAP65-1 | microtubule-associated proteins 65-1 | chr5:22402716-22405182 FORWARD LENGTH=587	AT5G55230.1-S586(79.966);AT5G55230.2-S615(79.966)	3
nNVS(79.966)LQSHEDLARc	AT1G20110.1	AT1G20110.1	| Symbols: | RING/FYVE/PHD zinc finger superfamily protein | chr1:6971554-6974578 FORWARD LENGTH=601	AT1G20110.1-S530(79.966)	7
nILS(79.966)PTASVSSAFIGNRc	AT1G20670.1	AT1G20670.1	| Symbols: | DNA-binding bromodomain-containing protein | chr1:7164537-7167933 REVERSE LENGTH=652	AT1G20670.1-S514(79.966)	8
nS(79.966)PPVVVSDVSEDKLRc	AT5G47430.1	AT5G47430.1;AT5G47430.2;AT5G47430.3	| Symbols: | DWNN domain, a CCHC-type zinc finger | chr5:19235819-19240596 REVERSE LENGTH=892	AT5G47430.1-S866(79.966);AT5G47430.2-S805(79.966);AT5G47430.3-S863(79.966)	10
nISDLLVIRS(79.966)PGNQFNDPNSSDVKc	AT1G63850.1	AT1G63850.1	| Symbols: | BTB/POZ domain-containing protein | chr1:23696962-23698708 FORWARD LENGTH=548	AT1G63850.1-S130(79.966)	5
nGRS(79.966)PAFNALAATFESQNARc	AT4G30160.1	AT4G30160.1;AT4G30160.2	| Symbols: VLN4, ATVLN4 | villin 4 | chr4:14754528-14759511 FORWARD LENGTH=974	AT4G30160.1-S787(79.966);AT4G30160.2-S796(79.966)	7
nSVS(79.966)PSPQM(15.995)AVPDVFKc	AT5G58950.1	AT5G58950.1	| Symbols: | Protein kinase superfamily protein | chr5:23801136-23803025 REVERSE LENGTH=525	AT5G58950.1-S101(79.966)-M106(15.995)	12
nDAVVKNPLS(79.966)PNSGQANLKRc	AT3G50370.1	AT3G50370.1	| Symbols: | unknown protein; FUNCTIONS IN: molecular_function unknown; INVOLVED IN: biological_process unknown; LOCATED IN: cellular_component unknown; EXPRESSED IN: 26 plant structures; EXPRESSED DURING: 15 growth stages; Has 27734 Blast hits to 16708 proteins in 1259 species: Archae - 81; Bacteria - 3434; Metazoa - 10876; Fungi - 2514; Plants - 987; Viruses - 212; Other Eukaryotes - 9630 (sour…	AT3G50370.1-S1406(79.966)	2
nVHAFPLS(79.966)PTSLLRc	AT3G55270.1	AT3G55270.1	| Symbols: MKP1, ATMKP1 | mitogen-activated protein kinase phosphatase 1 | chr3:20496775-20499408 FORWARD LENGTH=784	AT3G55270.1-S295(79.966)	11
nLVGS(79.966)LPIMRc	AT5G42870.1	AT5G42870.1;AT5G42870.2	| Symbols: ATPAH2, PAH2 | phosphatidic acid phosphohydrolase 2 | chr5:17185719-17189681 REVERSE LENGTH=930	AT5G42870.1-S470(79.966);AT5G42870.2-S470(79.966)	6
nIISQLEPEVLS(79.966)PIKPADDQLSLSDLDMVKc	AT4G29810.1	AT4G29810.1;AT4G29810.2;AT4G29810.3	| Symbols: ATMKK2, MKK2, MK1 | MAP kinase kinase 2 | chr4:14593299-14595241 REVERSE LENGTH=363	AT4G29810.1-S56(79.966);AT4G29810.2-S65(79.966);AT4G29810.3-S65(79.966)	26
nLGSQFATAIQNASETPKVQVAT(79.966)VRc	AT3G46780.1	AT3G46780.1	| Symbols: PTAC16 | plastid transcriptionally active 16 | chr3:17228766-17231021 FORWARD LENGTH=510	AT3G46780.1-T451(79.966)	2
nIISQLEPEVLS(79.966)PIKPADDQLSLSDLDM(15.995)VKVIGKc	AT4G29810.1	AT4G29810.1;AT4G29810.2;AT4G29810.3	| Symbols: ATMKK2, MKK2, MK1 | MAP kinase kinase 2 | chr4:14593299-14595241 REVERSE LENGTH=363	AT4G29810.1-S56(79.966)-M72(15.995);AT4G29810.2-S65(79.966)-M81(15.995);AT4G29810.3-S65(79.966)-M81(15.995)	10
nIISQLEPEVLS(79.966)PIKPADDQLSLSDLDMVKVIGKc	AT4G29810.1	AT4G29810.1;AT4G29810.2;AT4G29810.3	| Symbols: ATMKK2, MKK2, MK1 | MAP kinase kinase 2 | chr4:14593299-14595241 REVERSE LENGTH=363	AT4G29810.1-S56(79.966);AT4G29810.2-S65(79.966);AT4G29810.3-S65(79.966)	5
nFTDSALASAVFS(79.966)PTHKc	AT2G41900.1	AT2G41900.1	| Symbols: | CCCH-type zinc finger protein with ARM repeat domain | chr2:17491352-17493502 FORWARD LENGTH=716	AT2G41900.1-S510(79.966)	17
nISHSTGSETLDQNMVLGEVS(79.966)PKDEESRc	AT3G12640.1	AT3G12640.1	| Symbols: | RNA binding (RRM/RBD/RNP motifs) family protein | chr3:4014455-4017675 FORWARD LENGTH=638	AT3G12640.1-S285(79.966)	5
nSSDQLKELASDNSIPLS(79.966)PQWLYTKc	AT1G24300.1	AT1G24300.1;AT1G24300.2;AT1G27430.1	| Symbols: | GYF domain-containing protein | chr1:8614515-8620420 REVERSE LENGTH=1495	AT1G24300.1-S33(79.966);AT1G24300.2-S33(79.966);AT1G27430.1-S33(79.966)	2
nAFS(79.966)DEQINRc	AT1G24300.1	AT1G24300.1;AT1G24300.2	| Symbols: | GYF domain-containing protein | chr1:8614515-8620420 REVERSE LENGTH=1495	AT1G24300.1-S1239(79.966);AT1G24300.2-S1234(79.966)	2
nLELLHKVDPS(79.966)PENSSETNVTGIHEANAFADYGGQFRc	AT5G07980.1	AT5G07980.1	| Symbols: | dentin sialophosphoprotein-related | chr5:2549432-2554669 REVERSE LENGTH=1501	AT5G07980.1-S795(79.966)	2
nMEVDAPS(79.966)PIAGSVDLADNIAAKc	AT1G58025.1	AT1G58025.1;AT1G58025.2;AT1G58025.3	| Symbols: | DNA-binding bromodomain-containing protein | chr1:21458219-21461757 REVERSE LENGTH=572	AT1G58025.1-S59(79.966);AT1G58025.2-S59(79.966);AT1G58025.3-S59(79.966)	6
nS(79.966)FGDVNEIGAREEKc	AT4G32285.1	AT4G32285.1;AT4G32285.2	| Symbols: | ENTH/ANTH/VHS superfamily protein | chr4:15586003-15587910 FORWARD LENGTH=635	AT4G32285.1-S207(79.966);AT4G32285.2-S207(79.966)	10
nILS(79.966)PAHKPESSSGTSSPSQFSLPAKc	AT1G75100.1	AT1G75100.1	| Symbols: JAC1 | J-domain protein required for chloroplast accumulation response 1 | chr1:28191108-28193769 REVERSE LENGTH=651	AT1G75100.1-S119(79.966)	2
nVPLPSSAPASELS(79.966)PEAYSRc	AT3G01540.1	AT3G01540.1;AT3G01540.2;AT3G01540.3;AT3G01540.4	| Symbols: DRH1, ATDRH1 | DEAD box RNA helicase 1 | chr3:213077-216142 REVERSE LENGTH=618	AT3G01540.1-S136(79.966);AT3G01540.2-S136(79.966);AT3G01540.3-S136(79.966);AT3G01540.4-S136(79.966)	10
nKLPNLPGEFDEALLLDFEDPS(79.966)PERc	AT4G01290.1	AT4G01290.1;AT4G01290.2	| Symbols: | unknown protein; FUNCTIONS IN: molecular_function unknown; INVOLVED IN: biological_process unknown; LOCATED IN: cellular_component unknown; EXPRESSED IN: 24 plant structures; EXPRESSED DURING: 15 growth stages; Has 1744 Blast hits to 1308 proteins in 219 species: Archae - 0; Bacteria - 241; Metazoa - 793; Fungi - 253; Plants - 108; Viruses - 0; Other Eukaryotes - 349 (source: NCBI BL…	AT4G01290.1-S66(79.966);AT4G01290.2-S66(79.966)	2
nTSGLPSQTSGAGSAYATLPQLPLS(79.966)PRc	AT3G13300.1	AT3G13300.1;AT3G13300.2	| Symbols: VCS | Transducin/WD40 repeat-like superfamily protein | chr3:4304085-4309949 FORWARD LENGTH=1344	AT3G13300.1-S660(79.966);AT3G13300.2-S625(79.966)	2
nKNS(79.966)LRVPEHVVQNGIIKc	AT4G30890.1	AT4G30890.1;AT4G30890.2;AT4G30890.3	| Symbols: UBP24 | ubiquitin-specific protease 24 | chr4:15036383-15038825 REVERSE LENGTH=551	AT4G30890.1-S101(79.966);AT4G30890.2-S101(79.966);AT4G30890.3-S101(79.966)	7
nDVPS(79.966)PYGSTSSAPVMRc	AT4G05150.1	AT4G05150.1	| Symbols: | Octicosapeptide/Phox/Bem1p family protein | chr4:2660339-2662675 FORWARD LENGTH=477	AT4G05150.1-S277(79.966)	3
nNNS(79.966)LLSGIIDGGRc	AT1G24300.1	AT1G24300.1;AT1G24300.2	| Symbols: | GYF domain-containing protein | chr1:8614515-8620420 REVERSE LENGTH=1495	AT1G24300.1-S1261(79.966);AT1G24300.2-S1256(79.966)	13
nVVVGGSELTSS(79.966)PKc	AT4G28080.1	AT4G28080.1	| Symbols: | Tetratricopeptide repeat (TPR)-like superfamily protein | chr4:13948993-13957840 REVERSE LENGTH=1819	AT4G28080.1-S1453(79.966)	5
nATDILQGS(79.966)PVESGPTTPLPDKKc	AT1G20670.1	AT1G20670.1	| Symbols: | DNA-binding bromodomain-containing protein | chr1:7164537-7167933 REVERSE LENGTH=652	AT1G20670.1-S164(79.966)	9
nKDLGLTLAADALNAGYNS(79.966)DEEVYAAAKc	AT2G47330.1	AT2G47330.1	| Symbols: | P-loop containing nucleoside triphosphate hydrolases superfamily protein | chr2:19429083-19431617 REVERSE LENGTH=760	AT2G47330.1-S140(79.966)	3
nLIFELLENRS(79.966)Rc	AT1G09730.1	AT1G09730.1;AT1G09730.2	| Symbols: | Cysteine proteinases superfamily protein | chr1:3148017-3154236 REVERSE LENGTH=963	AT1G09730.1-S669(79.966);AT1G09730.2-S637(79.966)	2
nLGTLAS(79.966)GIFSDIQDRc	AT4G17890.1	AT4G17890.1	| Symbols: AGD8 | ARF-GAP domain 8 | chr4:9937121-9939146 FORWARD LENGTH=413	AT4G17890.1-S402(79.966)	8
nKNS(79.966)VDFDFEKFQDGFEDSNTRc	AT3G22190.1	AT3G22190.1;AT3G22190.2	| Symbols: IQD5 | IQ-domain 5 | chr3:7831280-7833512 REVERSE LENGTH=422	AT3G22190.1-S42(79.966);AT3G22190.2-S42(79.966)	6
nS(79.966)WVPPQPPPVAMAEAVEAIRc	AT5G62810.1	AT5G62810.1	| Symbols: PEX14, ATPEX14, PED2 | peroxin 14 | chr5:25220323-25223571 FORWARD LENGTH=507	AT5G62810.1-S427(79.966)	2
nSVSSSGVS(79.966)PDSRc	AT2G28150.1	AT2G28150.1	| Symbols: | Domain of unknown function (DUF966) | chr2:12000015-12002227 FORWARD LENGTH=540	AT2G28150.1-S193(79.966)	2
nLFLFPSSPISGGFGS(79.966)EGSTKc	AT5G09620.1	AT5G09620.1	| Symbols: | Octicosapeptide/Phox/Bem1p family protein | chr5:2983757-2985352 REVERSE LENGTH=531	AT5G09620.1-S156(79.966)	7
nILFLDLTSDPY(79.966)LFKc	AT1G09450.1	AT1G09450.1	| Symbols: | Protein kinase superfamily protein | chr1:3049066-3052858 FORWARD LENGTH=599	AT1G09450.1-Y508(79.966)	4
nLLS(79.966)DVDDLASTFSKc	AT1G79090.1	AT1G79090.1;AT1G79090.2	| Symbols: | FUNCTIONS IN: molecular_function unknown; INVOLVED IN: biological_process unknown; LOCATED IN: cellular_component unknown; EXPRESSED IN: 25 plant structures; EXPRESSED DURING: 15 growth stages; CONTAINS InterPro DOMAIN/s: Topoisomerase II-associated protein PAT1 (InterPro:IPR019167); BEST Arabidopsis thaliana protein match is: Topoisomerase II-associated protein PAT1 (TAIR:AT3G22270.…	AT1G79090.1-S83(79.966);AT1G79090.2-S83(79.966)	5
nFATTASPASGDGNLLNFSITGQSVLPEQLTTEGWS(79.966)PKc	AT5G37020.1	AT5G37020.1;AT5G37020.2	| Symbols: ARF8, ATARF8 | auxin response factor 8 | chr5:14630151-14634106 FORWARD LENGTH=811	AT5G37020.1-S605(79.966);AT5G37020.2-S605(79.966)	2
nAPS(79.966)PVNNPLLGGIPKc	AT1G15750.1	AT1G15750.1;AT1G15750.2;AT1G15750.3;AT1G15750.4	| Symbols: WSIP1, TPL | Transducin family protein / WD-40 repeat family protein | chr1:5415086-5420359 REVERSE LENGTH=1131	AT1G15750.1-S214(79.966);AT1G15750.2-S214(79.966);AT1G15750.3-S214(79.966);AT1G15750.4-S214(79.966)	12
nALS(79.966)ESTNLHPFMTKc	AT3G45780.1	AT3G45780.1;AT3G45780.2	| Symbols: PHOT1, NPH1, JK224, RPT1 | phototropin 1 | chr3:16818557-16823960 FORWARD LENGTH=996	AT3G45780.1-S350(79.966);AT3G45780.2-S350(79.966)	12
nLAPAEAVVEDNQKAS(79.966)DIEEGDEVDSKc	AT1G52380.1	AT1G52380.1	| Symbols: | NUP50 (Nucleoporin 50 kDa) protein | chr1:19509979-19511301 FORWARD LENGTH=440	AT1G52380.1-S114(79.966)	9
nVRGRS(79.966)PAFNALAATFESQNARc	AT4G30160.1	AT4G30160.1;AT4G30160.2	| Symbols: VLN4, ATVLN4 | villin 4 | chr4:14754528-14759511 FORWARD LENGTH=974	AT4G30160.1-S787(79.966);AT4G30160.2-S796(79.966)	3
nGNDNWDAFQNLLLKDNDS(79.966)EPEELLRc	AT4G27430.1	AT4G27430.1;AT4G27430.2	| Symbols: CIP7 | COP1-interacting protein 7 | chr4:13718817-13722736 FORWARD LENGTH=1058	AT4G27430.1-S477(79.966);AT4G27430.2-S477(79.966)	3
nS(79.966)FGDVNEIGAREEKKc	AT4G32285.1	AT4G32285.1;AT4G32285.2	| Symbols: | ENTH/ANTH/VHS superfamily protein | chr4:15586003-15587910 FORWARD LENGTH=635	AT4G32285.1-S207(79.966);AT4G32285.2-S207(79.966)	4
nDIQGSDNAIPLS(79.966)PQWLLSKPGENKc	AT5G42950.1	AT5G42950.1	| Symbols: | GYF domain-containing protein | chr5:17224436-17231044 FORWARD LENGTH=1714	AT5G42950.1-S39(79.966)	4
nIINLTQVKS(79.966)PVKc	AT5G13590.1	AT5G13590.1	| Symbols: | unknown protein; Has 150 Blast hits to 121 proteins in 42 species: Archae - 0; Bacteria - 8; Metazoa - 80; Fungi - 5; Plants - 17; Viruses - 0; Other Eukaryotes - 40 (source: NCBI BLink). | chr5:4374718-4378647 REVERSE LENGTH=1168	AT5G13590.1-S732(79.966)	3
nYSVDM(15.995)S(79.966)PVKIFKNPEGSLSRc	AT3G26560.1	AT3G26560.1	| Symbols: | ATP-dependent RNA helicase, putative | chr3:9750122-9753719 REVERSE LENGTH=1168	AT3G26560.1-M410(15.995)-S411(79.966)	6
nLNSVASESYGSFGAGYQVSHGS(79.966)PEAVRc	AT1G24300.1	AT1G24300.1;AT1G24300.2	| Symbols: | GYF domain-containing protein | chr1:8614515-8620420 REVERSE LENGTH=1495	AT1G24300.1-S426(79.966);AT1G24300.2-S426(79.966)	3
nEVSTLSDPGS(79.966)PRc	AT4G05150.1	AT4G05150.1	| Symbols: | Octicosapeptide/Phox/Bem1p family protein | chr4:2660339-2662675 FORWARD LENGTH=477	AT4G05150.1-S270(79.966)	5
nNLPGNPDPDAEVIALS(79.966)PNSLMTTNRc	AT3G45260.1	AT3G45260.1	| Symbols: | C2H2-like zinc finger protein | chr3:16596850-16598550 REVERSE LENGTH=446	AT3G45260.1-S58(79.966)	2
nFSGS(79.966)PVSTGTPKc	AT2G26570.1	AT2G26570.1	| Symbols: WEB1 | Plant protein of unknown function (DUF827) | chr2:11299565-11302076 FORWARD LENGTH=807	AT2G26570.1-S148(79.966)	4
nMDVNSQNAVLRS(79.966)PQQLSHLFPGRc	AT5G61960.1	AT5G61960.1;AT5G61960.2	| Symbols: AML1, ML1 | MEI2-like protein 1 | chr5:24879001-24883483 REVERSE LENGTH=915	AT5G61960.1-S681(79.966);AT5G61960.2-S681(79.966)	3
nRAS(79.966)FELLRKc	AT4G01290.1	AT4G01290.1;AT4G01290.2	| Symbols: | unknown protein; FUNCTIONS IN: molecular_function unknown; INVOLVED IN: biological_process unknown; LOCATED IN: cellular_component unknown; EXPRESSED IN: 24 plant structures; EXPRESSED DURING: 15 growth stages; Has 1744 Blast hits to 1308 proteins in 219 species: Archae - 0; Bacteria - 241; Metazoa - 793; Fungi - 253; Plants - 108; Viruses - 0; Other Eukaryotes - 349 (source: NCBI BL…	AT4G01290.1-S231(79.966);AT4G01290.2-S230(79.966)	5
nFTSGLGIRLS(79.966)PKc	AT3G19420.1	AT3G19420.1	| Symbols: ATPEN2, PEN2 | PTEN 2 | chr3:6731824-6735354 FORWARD LENGTH=611	AT3G19420.1-S91(79.966)	6
nVTPLVDDSVVIDFKPGNEQAS(79.966)PDFVRc	AT1G78880.1	AT1G78880.1	| Symbols: | Ubiquitin-specific protease family C19-related protein | chr1:29653068-29654819 REVERSE LENGTH=468	AT1G78880.1-S381(79.966)	5
nALGS(79.966)MNLDELLKc	AT3G56850.1	AT3G56850.1	| Symbols: AREB3, DPBF3 | ABA-responsive element binding protein 3 | chr3:21046554-21047894 REVERSE LENGTH=297	AT3G56850.1-S43(79.966)	2
nAAPTSNFTVGSDGPPS(79.966)FRc	AT5G03280.1	AT5G03280.1	| Symbols: EIN2, PIR2, CKR1, ERA3, ORE3, ORE2, ATEIN2 | NRAMP metal ion transporter family protein | chr5:788589-793066 FORWARD LENGTH=1294	AT5G03280.1-S645(79.966)	4
nLALTAAGSNPLVTQLS(79.966)NGPLGALLEKc	AT3G13290.1	AT3G13290.1	| Symbols: VCR | varicose-related | chr3:4297529-4303113 FORWARD LENGTH=1340	AT3G13290.1-S1189(79.966)	4
nVAPIPPS(79.966)PVKVPQPVPEPVVLEPPQMFVDQRc	AT5G09620.1	AT5G09620.1	| Symbols: | Octicosapeptide/Phox/Bem1p family protein | chr5:2983757-2985352 REVERSE LENGTH=531	AT5G09620.1-S202(79.966)	44
nVIHNSIGS(79.966)PVNSFIERc	AT5G61960.1	AT5G61960.1;AT5G61960.2	| Symbols: AML1, ML1 | MEI2-like protein 1 | chr5:24879001-24883483 REVERSE LENGTH=915	AT5G61960.1-S433(79.966);AT5G61960.2-S433(79.966)	4
nSSLTQVRPVS(79.966)GGGRc	AT3G50370.1	AT3G50370.1	| Symbols: | unknown protein; FUNCTIONS IN: molecular_function unknown; INVOLVED IN: biological_process unknown; LOCATED IN: cellular_component unknown; EXPRESSED IN: 26 plant structures; EXPRESSED DURING: 15 growth stages; Has 27734 Blast hits to 16708 proteins in 1259 species: Archae - 81; Bacteria - 3434; Metazoa - 10876; Fungi - 2514; Plants - 987; Viruses - 212; Other Eukaryotes - 9630 (sour…	AT3G50370.1-S289(79.966)	4
nSIETTIPSIILPPPPPGPLS(79.966)PVTTAQKc	AT3G58600.1	AT3G58600.1	| Symbols: | Adaptin ear-binding coat-associated protein 1 NECAP-1 | chr3:21668746-21670999 REVERSE LENGTH=302	AT3G58600.1-S238(79.966)	7
nNLAGDVIGTRT(79.966)EAADAKc	AT5G01530.1	AT5G01530.1	| Symbols: LHCB4.1 | light harvesting complex photosystem II | chr5:209084-210243 FORWARD LENGTH=290	AT5G01530.1-T114(79.966)	5
nKIPS(79.966)PPNSFNAKc	AT1G73660.1	AT1G73660.1	| Symbols: | protein tyrosine kinase family protein | chr1:27692247-27696718 REVERSE LENGTH=1030	AT1G73660.1-S103(79.966)	2
nYGS(79.966)APGSFLNSVVDEVIGGGSSNARc	AT1G05805.1	AT1G05805.1	| Symbols: | basic helix-loop-helix (bHLH) DNA-binding superfamily protein | chr1:1744843-1747427 FORWARD LENGTH=362	AT1G05805.1-S28(79.966)	7
nRKS(79.966)FADILQEGLERc	AT3G10360.1	AT3G10360.1	| Symbols: APUM4, PUM4 | pumilio 4 | chr3:3211276-3215144 REVERSE LENGTH=1003	AT3G10360.1-S225(79.966)	7
nSQTSEPFSVSANPPPVVQQHLS(79.966)PEALSGQKc	AT5G47790.1	AT5G47790.1	| Symbols: | SMAD/FHA domain-containing protein | chr5:19351396-19352579 FORWARD LENGTH=369	AT5G47790.1-S34(79.966)	3
nLPFSASFVGGGKYPQS(79.966)APVQVPLVSSAMMNRc	AT3G15040.1	AT3G15040.1	| Symbols: | Protein of unknown function, DUF584 | chr3:5065445-5066176 REVERSE LENGTH=243	AT3G15040.1-S157(79.966)	3
nGGGLVGLGDQSLTNNVGFVQGASAAIPGALGVGAVS(79.966)PVTPLSSEGIGKc	AT1G45249.1	AT1G45249.1;AT1G45249.2;AT1G45249.3	| Symbols: ABF2, AREB1, ATAREB1 | abscisic acid responsive elements-binding factor 2 | chr1:17165420-17167415 REVERSE LENGTH=416	AT1G45249.1-S293(79.966);AT1G45249.2-S293(79.966);AT1G45249.3-S293(79.966)	2
nGIS(79.966)AWNFNLEDLKc	AT5G14720.1	AT5G14720.1	| Symbols: | Protein kinase superfamily protein | chr5:4748212-4752642 REVERSE LENGTH=674	AT5G14720.1-S333(79.966)	2
nANS(79.966)PDSSYQKQEISRc	AT3G10650.1	AT3G10650.1	| Symbols: | BEST Arabidopsis thaliana protein match is: nucleoporin-related (TAIR:AT5G20200.1); Has 61042 Blast hits to 31782 proteins in 2093 species: Archae - 202; Bacteria - 16480; Metazoa - 16017; Fungi - 12552; Plants - 1653; Viruses - 629; Other Eukaryotes - 13509 (source: NCBI BLink). | chr3:3325562-3330819 REVERSE LENGTH=1309	AT3G10650.1-S477(79.966)	3
nRLS(79.966)PEHPPTRc	AT5G47430.1	AT5G47430.1;AT5G47430.2;AT5G47430.3	| Symbols: | DWNN domain, a CCHC-type zinc finger | chr5:19235819-19240596 REVERSE LENGTH=892	AT5G47430.1-S687(79.966);AT5G47430.2-S626(79.966);AT5G47430.3-S684(79.966)	5
nALAYS(79.966)TVGTLDYM(15.995)APEVLLKc	AT5G09890.1	AT5G09890.1;AT5G09890.2	| Symbols: | Protein kinase family protein | chr5:3085810-3088842 REVERSE LENGTH=515	AT5G09890.1-S303(79.966)-M311(15.995);AT5G09890.2-S303(79.966)-M311(15.995)	3
nDELGFEIERPPS(79.966)PPMHLAAGLGIDKFDLYGSEIKc	AT1G04530.1	AT1G04530.1	| Symbols: TPR4 | Tetratricopeptide repeat (TPR)-like superfamily protein | chr1:1234456-1235895 REVERSE LENGTH=310	AT1G04530.1-S88(79.966)	2
nVVEGDS(79.966)AEEDENKLPVEDIVSSRc	AT4G02510.1	AT4G02510.1	| Symbols: TOC159, TOC86, PPI2, TOC160, ATTOC159 | translocon at the outer envelope membrane of chloroplasts 159 | chr4:1104766-1109360 FORWARD LENGTH=1503	AT4G02510.1-S589(79.966)	8
nVYGQNSLGGYNDFEDQLES(79.966)PSSLSSTPDGFTRRc	AT4G04885.1	AT4G04885.1	| Symbols: PCFS4 | PCF11P-similar protein 4 | chr4:2472083-2475417 FORWARD LENGTH=808	AT4G04885.1-S254(79.966)	4
nNTELKEELSTLVDKMEIS(79.966)Pc	AT4G20400.1	AT4G20400.1;AT4G20400.2	| Symbols: JMJ14, PKDM7B | JUMONJI 14 | chr4:11009004-11013588 FORWARD LENGTH=954	AT4G20400.1-S953(79.966);AT4G20400.2-S896(79.966)	2
nVRS(79.966)GQLDPNNPIFGQNETSSLSMIDQPDVLKc	AT3G13530.1	AT3G13530.1	| Symbols: MAPKKK7, MAP3KE1 | mitogen-activated protein kinase kinase kinase 7 | chr3:4411934-4419320 REVERSE LENGTH=1368	AT3G13530.1-S788(79.966)	7
nRFS(79.966)PVHELDVGQILSEARc	AT2G22300.1	AT2G22300.1;AT2G22300.2	| Symbols: CAMTA3, SR1 | signal responsive 1 | chr2:9471599-9476472 FORWARD LENGTH=1032	AT2G22300.1-S8(79.966);AT2G22300.2-S8(79.966)	4
nKFS(79.966)EQNIGAPPSYEEAVSDSRc	AT2G43160.1	AT2G43160.1;AT2G43160.2;AT2G43160.3;AT2G43160.4	| Symbols: | ENTH/VHS family protein | chr2:17948884-17953267 FORWARD LENGTH=895	AT2G43160.1-S282(79.966);AT2G43160.2-S282(79.966);AT2G43160.3-S282(79.966);AT2G43160.4-S282(79.966)	3
nNVVEPIS(79.966)PMSARc	AT2G41900.1	AT2G41900.1	| Symbols: | CCCH-type zinc finger protein with ARM repeat domain | chr2:17491352-17493502 FORWARD LENGTH=716	AT2G41900.1-S566(79.966)	5
nNVKKEEFLIGSIEEESQSQS(79.966)PRc	AT1G53590.1	AT1G53590.1	| Symbols: NTMC2TYPE6.1, NTMC2T6.1 | Calcium-dependent lipid-binding (CaLB domain) family protein | chr1:19996556-20000127 FORWARD LENGTH=751	AT1G53590.1-S548(79.966)	3
nVC(57.021)FFAHTPEELRPLYASTGSAVPS(79.966)PRc	AT2G41900.1	AT2G41900.1	| Symbols: | CCCH-type zinc finger protein with ARM repeat domain | chr2:17491352-17493502 FORWARD LENGTH=716	AT2G41900.1-C353(57.021)-S375(79.966)	3
nLVPHTVASQSEVDVAS(79.966)PVSEKAPKc	AT2G04880.1	AT2G04880.1;AT2G04880.2	| Symbols: ZAP1, ATWRKY1, WRKY1 | zinc-dependent activator protein-1 | chr2:1718557-1720219 FORWARD LENGTH=487	AT2G04880.1-S76(79.966);AT2G04880.2-S76(79.966)	7
nDDS(79.966)FQKVNDHPISTVESNLSAKEPKc	AT2G35050.1	AT2G35050.1	| Symbols: | Protein kinase superfamily protein with octicosapeptide/Phox/Bem1p domain | chr2:14769708-14774796 FORWARD LENGTH=1257	AT2G35050.1-S474(79.966)	2
nTQS(79.966)FVPSELSEIFGGQLKc	AT4G30890.1	AT4G30890.1;AT4G30890.2;AT4G30890.3	| Symbols: UBP24 | ubiquitin-specific protease 24 | chr4:15036383-15038825 REVERSE LENGTH=551	AT4G30890.1-S360(79.966);AT4G30890.2-S360(79.966);AT4G30890.3-S360(79.966)	3
nKIS(79.966)GILDDGSVGFRQPLLARc	AT5G49890.1	AT5G49890.1	| Symbols: CLC-C, ATCLC-C | chloride channel C | chr5:20288489-20292143 REVERSE LENGTH=779	AT5G49890.1-S27(79.966)	2
nTSEEGSQS(79.966)PEQVKDLGSASPPVARPVRc	AT4G13350.1	AT4G13350.1;AT4G13350.2	| Symbols: NIG | NSP (nuclear shuttle protein)-interacting GTPase | chr4:7770170-7773321 REVERSE LENGTH=602	AT4G13350.1-S208(79.966);AT4G13350.2-S208(79.966)	5
nSVS(79.966)PSPQMAVPDVFKc	AT5G58950.1	AT5G58950.1	| Symbols: | Protein kinase superfamily protein | chr5:23801136-23803025 REVERSE LENGTH=525	AT5G58950.1-S101(79.966)	9
nADYEGS(79.966)PVREHRc	AT5G16780.1	AT5G16780.1	| Symbols: DOT2, MDF | SART-1 family | chr5:5517784-5521566 REVERSE LENGTH=820	AT5G16780.1-S22(79.966)	4
nFGFGT(79.966)KKc	AT3G08940.2	AT3G08940.1;AT3G08940.2	| Symbols: LHCB4.2 | light harvesting complex photosystem II | chr3:2717717-2718665 FORWARD LENGTH=287	AT3G08940.1-T37(79.966);AT3G08940.2-T37(79.966)	4
nHNDYETAGAPLSGNMMHIAIVGINNQMSLLQDS(79.966)GDEDQAQERc	AT1G36160.1	AT1G36160.1;AT1G36160.2	| Symbols: ACC1, AT-ACC1, EMB22, GK, PAS3 | acetyl-CoA carboxylase 1 | chr1:13534196-13543773 FORWARD LENGTH=2254	AT1G36160.1-S1192(79.966);AT1G36160.2-S1192(79.966)	2
nKIEPSSNVDSLPVS(79.966)PSLALYSGGDYFARc	AT2G20960.1	AT2G20960.1	| Symbols: pEARLI4 | Arabidopsis phospholipase-like protein (PEARLI 4) family | chr2:9007089-9009611 FORWARD LENGTH=748	AT2G20960.1-S119(79.966)	6
nS(79.966)FGDVNEIGARc	AT4G32285.1	AT4G32285.1;AT4G32285.2	| Symbols: | ENTH/ANTH/VHS superfamily protein | chr4:15586003-15587910 FORWARD LENGTH=635	AT4G32285.1-S207(79.966);AT4G32285.2-S207(79.966)	4
nVDHHPGEGHWFAAGLS(79.966)PHVSGRc	AT5G35980.1	AT5G35980.1;AT5G35980.2	| Symbols: YAK1 | yeast YAK1-related gene 1 | chr5:14128551-14135984 FORWARD LENGTH=956	AT5G35980.1-S505(79.966);AT5G35980.2-S505(79.966)	2
nAPS(79.966)PVNNPLLGSLPKc	AT1G80490.1	AT1G80490.1;AT1G80490.2	| Symbols: TPR1 | TOPLESS-related 1 | chr1:30261094-30266446 REVERSE LENGTH=1119	AT1G80490.1-S214(79.966);AT1G80490.2-S214(79.966)	5
nILFLDLTSDPY(79.966)LFKGPKc	AT1G09450.1	AT1G09450.1	| Symbols: | Protein kinase superfamily protein | chr1:3049066-3052858 FORWARD LENGTH=599	AT1G09450.1-Y508(79.966)	6
nLNSVASESYGSGGAGYQLSHGS(79.966)PEAVRc	AT1G27430.1	AT1G27430.1	| Symbols: | GYF domain-containing protein | chr1:9521045-9526928 REVERSE LENGTH=1492	AT1G27430.1-S426(79.966)	6
nKVVT(79.966)PLRc	AT2G25430.1	AT2G25430.1	| Symbols: | epsin N-terminal homology (ENTH) domain-containing protein / clathrin assembly protein-related | chr2:10822716-10824677 FORWARD LENGTH=653	AT2G25430.1-T244(79.966)	6
nIKS(79.966)PSATTAAAPPAKc	AT1G61730.1	AT1G61730.1	| Symbols: | DNA-binding storekeeper protein-related transcriptional regulator | chr1:22793447-22794577 REVERSE LENGTH=376	AT1G61730.1-S49(79.966)	4
nVPVPPHLVDVS(79.966)DDEDVQNLQESLGEARc	AT5G63220.1	AT5G63220.1	| Symbols: | unknown protein; CONTAINS InterPro DOMAIN/s: Uncharacterised protein family UPF0363 (InterPro:IPR007317); Has 304 Blast hits to 301 proteins in 161 species: Archae - 0; Bacteria - 0; Metazoa - 110; Fungi - 121; Plants - 35; Viruses - 0; Other Eukaryotes - 38 (source: NCBI BLink). | chr5:25353256-25355410 REVERSE LENGTH=324	AT5G63220.1-S118(79.966)	5
nSRS(79.966)FGDVNEIGARc	AT4G32285.1	AT4G32285.1;AT4G32285.2	| Symbols: | ENTH/ANTH/VHS superfamily protein | chr4:15586003-15587910 FORWARD LENGTH=635	AT4G32285.1-S207(79.966);AT4G32285.2-S207(79.966)	3
nRVHAFPLS(79.966)PTSLLRc	AT3G55270.1	AT3G55270.1	| Symbols: MKP1, ATMKP1 | mitogen-activated protein kinase phosphatase 1 | chr3:20496775-20499408 FORWARD LENGTH=784	AT3G55270.1-S295(79.966)	5
nSLS(79.966)ASSFLIDTKc	AT1G07110.1	AT1G07110.1	| Symbols: F2KP, ATF2KP, FKFBP | fructose-2,6-bisphosphatase | chr1:2178363-2183980 REVERSE LENGTH=744	AT1G07110.1-S303(79.966)	8
nKVVT(79.966)PLREM(15.995)TPERc	AT2G25430.1	AT2G25430.1	| Symbols: | epsin N-terminal homology (ENTH) domain-containing protein / clathrin assembly protein-related | chr2:10822716-10824677 FORWARD LENGTH=653	AT2G25430.1-T244(79.966)-M249(15.995)	6
nVAPIPPS(79.966)PVKVPQPVPEPVVLEPPQM(15.995)FVDQRc	AT5G09620.1	AT5G09620.1	| Symbols: | Octicosapeptide/Phox/Bem1p family protein | chr5:2983757-2985352 REVERSE LENGTH=531	AT5G09620.1-S202(79.966)-M221(15.995)	30
nISHSTGSETLDQNM(15.995)VLGEVS(79.966)PKDEESRc	AT3G12640.1	AT3G12640.1	| Symbols: | RNA binding (RRM/RBD/RNP motifs) family protein | chr3:4014455-4017675 FORWARD LENGTH=638	AT3G12640.1-M279(15.995)-S285(79.966)	4
nDLGLTLAADALNAGYNS(79.966)DEEVYAAAKc	AT2G47330.1	AT2G47330.1	| Symbols: | P-loop containing nucleoside triphosphate hydrolases superfamily protein | chr2:19429083-19431617 REVERSE LENGTH=760	AT2G47330.1-S140(79.966)	14
nKKDEPAEES(79.966)DGDLGFGLFDc	AT1G01100.1	AT1G01100.1;AT1G01100.2;AT1G01100.3;AT1G01100.4;AT5G47700.1;AT5G47700.2	| Symbols: | 60S acidic ribosomal protein family | chr1:50284-50954 REVERSE LENGTH=112	AT1G01100.1-S102(79.966);AT1G01100.2-S102(79.966);AT1G01100.3-S86(79.966);AT1G01100.4-S102(79.966);AT5G47700.1-S103(79.966);AT5G47700.2-S103(79.966)	12
nS(79.966)LEIFNPSSGKc	AT5G58140.1	AT5G58140.1;AT5G58140.2;AT5G58140.3;AT5G58140.4	| Symbols: PHOT2, NPL1 | phototropin 2 | chr5:23524771-23529993 FORWARD LENGTH=915	AT5G58140.1-S22(79.966);AT5G58140.2-S22(79.966);AT5G58140.3-S22(79.966);AT5G58140.4-S22(79.966)	3
nIISQLEPEVLS(79.966)PIKPADDQLSLSDLDM(15.995)VKc	AT4G29810.1	AT4G29810.1;AT4G29810.2;AT4G29810.3	| Symbols: ATMKK2, MKK2, MK1 | MAP kinase kinase 2 | chr4:14593299-14595241 REVERSE LENGTH=363	AT4G29810.1-S56(79.966)-M72(15.995);AT4G29810.2-S65(79.966)-M81(15.995);AT4G29810.3-S65(79.966)-M81(15.995)	35
nMKLPLDIDSPTQSENSSSSQQT(79.966)PKc	AT1G50570.1	AT1G50570.1;AT1G50570.2	| Symbols: | Calcium-dependent lipid-binding (CaLB domain) family protein | chr1:18726400-18727566 REVERSE LENGTH=388	AT1G50570.1-T372(79.966);AT1G50570.2-T372(79.966)	3
nTASSSPEHLS(79.966)FRc	AT3G58640.1	AT3G58640.1;AT3G58640.2	| Symbols: | Mitogen activated protein kinase kinase kinase-related | chr3:21687153-21692675 REVERSE LENGTH=809	AT3G58640.1-S371(79.966);AT3G58640.2-S371(79.966)	6
nGS(79.966)DEEDFVFHGTPIEREEEIASRc	AT5G23080.1	AT5G23080.1;AT5G23080.2	| Symbols: TGH | SWAP (Suppressor-of-White-APricot)/surp domain-containing protein | chr5:7743226-7748889 REVERSE LENGTH=930	AT5G23080.1-S3(79.966);AT5G23080.2-S3(79.966)	3
nLTPPGS(79.966)PPILSASGTPKc	AT4G15545.1	AT4G15545.1	| Symbols: | unknown protein; BEST Arabidopsis thaliana protein match is: unknown protein (TAIR:AT1G16520.1); Has 30201 Blast hits to 17322 proteins in 780 species: Archae - 12; Bacteria - 1396; Metazoa - 17338; Fungi - 3422; Plants - 5037; Viruses - 0; Other Eukaryotes - 2996 (source: NCBI BLink). | chr4:8875932-8877567 FORWARD LENGTH=337	AT4G15545.1-S217(79.966)	3
nFGDGDTSQAALDLDEAVFQDKDVIGS(79.966)DDEGVPGIDHNAYLDAAAPGIKc	AT5G16270.1	AT5G16270.1	| Symbols: ATRAD21.3, SYN4 | sister chromatid cohesion 1 protein 4 | chr5:5316783-5322330 FORWARD LENGTH=1031	AT5G16270.1-S189(79.966)	2
nVYGQNSLGGYNDFEDQLES(79.966)PSSLSSTPDGFTRc	AT4G04885.1	AT4G04885.1	| Symbols: PCFS4 | PCF11P-similar protein 4 | chr4:2472083-2475417 FORWARD LENGTH=808	AT4G04885.1-S254(79.966)	2
nRQS(79.966)VEVVVPRc	AT4G27060.1	AT4G27060.1	| Symbols: TOR1, SPR2, CN | ARM repeat superfamily protein | chr4:13581581-13585070 REVERSE LENGTH=864	AT4G27060.1-S414(79.966)	2
nKKEES(79.966)EEEEGDFGFDLFGc	AT4G25890.1	AT4G25890.1;AT5G57290.1;AT5G57290.3	| Symbols: | 60S acidic ribosomal protein family | chr4:13159627-13160393 REVERSE LENGTH=119	AT4G25890.1-S106(79.966);AT5G57290.1-S107(79.966);AT5G57290.3-S106(79.966)	2
nVFEQQGIEAPS(79.966)DDDDFIEVRc	AT3G50370.1	AT3G50370.1	| Symbols: | unknown protein; FUNCTIONS IN: molecular_function unknown; INVOLVED IN: biological_process unknown; LOCATED IN: cellular_component unknown; EXPRESSED IN: 26 plant structures; EXPRESSED DURING: 15 growth stages; Has 27734 Blast hits to 16708 proteins in 1259 species: Archae - 81; Bacteria - 3434; Metazoa - 10876; Fungi - 2514; Plants - 987; Viruses - 212; Other Eukaryotes - 9630 (sour…	AT3G50370.1-S1445(79.966)	4
nNS(79.966)LDIPVVSPEPNVPRc	AT2G30880.1	AT2G30880.1	| Symbols: | Pleckstrin homology (PH) domain-containing protein | chr2:13142926-13145718 REVERSE LENGTH=504	AT2G30880.1-S478(79.966)	2
nALS(79.966)ESTNLHPFM(15.995)TKSESDELPKc	AT3G45780.1	AT3G45780.1;AT3G45780.2	| Symbols: PHOT1, NPH1, JK224, RPT1 | phototropin 1 | chr3:16818557-16823960 FORWARD LENGTH=996	AT3G45780.1-S350(79.966)-M359(15.995);AT3G45780.2-S350(79.966)-M359(15.995)	3
nRIS(79.966)LDLPIRc	AT1G69160.1	AT1G69160.1	| Symbols: | unknown protein; BEST Arabidopsis thaliana protein match is: unknown protein (TAIR:AT3G13980.1); Has 173 Blast hits to 172 proteins in 54 species: Archae - 0; Bacteria - 0; Metazoa - 25; Fungi - 33; Plants - 84; Viruses - 2; Other Eukaryotes - 29 (source: NCBI BLink). | chr1:26000315-26001280 FORWARD LENGTH=321	AT1G69160.1-S77(79.966)	3
nM(15.995)LAYS(79.966)TVGTPDYIAPEVLLKc	AT3G23310.1	AT1G03920.1;AT3G23310.1;AT4G14350.1;AT4G14350.2;AT4G14350.3	| Symbols: | AGC (cAMP-dependent, cGMP-dependent and protein kinase C) kinase family protein | chr3:8339799-8343355 FORWARD LENGTH=568	AT1G03920.1-M330(15.995)-S334(79.966);AT3G23310.1-M316(15.995)-S320(79.966);AT4G14350.1-M313(15.995)-S317(79.966);AT4G14350.2-M313(15.995)-S317(79.966);AT4G14350.3-M313(15.995)-S317(79.966)	2
nNADDIYSEFFGVSS(79.966)PSGPRc	AT2G20550.1	AT2G20550.1;AT2G20550.2	| Symbols: | HSP40/DnaJ peptide-binding protein | chr2:8846051-8847113 REVERSE LENGTH=284	AT2G20550.1-S41(79.966);AT2G20550.2-S41(79.966)	2
nQIVAIEGAHVPVLES(79.966)EDEDEDGLPIPKc	AT4G25340.1	AT4G25340.1;AT4G25340.2	| Symbols: FKBP53, ATFKBP53 | FK506 BINDING PROTEIN 53 | chr4:12959657-12962632 REVERSE LENGTH=477	AT4G25340.1-S209(79.966);AT4G25340.2-S209(79.966)	3
nKDEPAEES(79.966)DGDLGFGLFDc	AT1G01100.1	AT1G01100.1;AT1G01100.2;AT1G01100.3;AT1G01100.4;AT4G00810.1;AT4G00810.2;AT5G47700.1;AT5G47700.2	| Symbols: | 60S acidic ribosomal protein family | chr1:50284-50954 REVERSE LENGTH=112	AT1G01100.1-S102(79.966);AT1G01100.2-S102(79.966);AT1G01100.3-S86(79.966);AT1G01100.4-S102(79.966);AT4G00810.1-S103(79.966);AT4G00810.2-S103(79.966);AT5G47700.1-S103(79.966);AT5G47700.2-S103(79.966)	2
nKIS(79.966)DGDLQDVLM(15.995)AAQAAADSAERc	AT1G34220.1	AT1G34220.1;AT1G34220.2	| Symbols: | Regulator of Vps4 activity in the MVB pathway protein | chr1:12463102-12465911 REVERSE LENGTH=649	AT1G34220.1-S383(79.966)-M392(15.995);AT1G34220.2-S353(79.966)-M362(15.995)	3
nGM(15.995)VSSGGPVS(79.966)PGPVYPGGRPGAGGLM(15.995)PGM(15.995)PGTRc	AT5G57870.1	AT5G57870.1;AT5G57870.2	| Symbols: eIFiso4G1 | MIF4G domain-containing protein / MA3 domain-containing protein | chr5:23439755-23443433 FORWARD LENGTH=780	AT5G57870.1-M479(15.995)-S487(79.966)-M503(15.995)-M506(15.995);AT5G57870.2-M475(15.995)-S483(79.966)-M499(15.995)-M502(15.995)	3
nS(79.966)LEFPEPTSFRc	AT4G08500.1	AT4G08500.1	| Symbols: MEKK1, ATMEKK1, MAPKKK8, ARAKIN | MAPK/ERK kinase kinase 1 | chr4:5404272-5407062 REVERSE LENGTH=608	AT4G08500.1-S62(79.966)	5
nKIS(79.966)DGDLQDVLMAAQAAADSAERc	AT1G34220.1	AT1G34220.1;AT1G34220.2	| Symbols: | Regulator of Vps4 activity in the MVB pathway protein | chr1:12463102-12465911 REVERSE LENGTH=649	AT1G34220.1-S383(79.966);AT1G34220.2-S353(79.966)	6
nGLM(15.995)S(79.966)FPLDGNNSTDFIEDWVKc	AT5G14740.1	AT3G01500.1;AT3G01500.2;AT3G01500.3;AT5G14740.1;AT5G14740.2;AT5G14740.3;AT5G14740.4;AT5G14740.5	| Symbols: CA2, CA18, BETA CA2 | carbonic anhydrase 2 | chr5:4758257-4762382 FORWARD LENGTH=331	AT3G01500.1-M160(15.995)-S161(79.966);AT3G01500.2-M237(15.995)-S238(79.966);AT3G01500.3-M237(15.995)-S238(79.966);AT5G14740.1-M232(15.995)-S233(79.966);AT5G14740.2-M160(15.995)-S161(79.966);AT5G14740.3-M232(15.995)-S233(79.966);AT5G14740.4-M232(15.995)-S233(79.966);AT5G14740.5-M232(15.995)-S233(79.966)	4
nDELGFEIERPPS(79.966)PPM(15.995)HLAAGLGIDKFDLYGSEIKc	AT1G04530.1	AT1G04530.1	| Symbols: TPR4 | Tetratricopeptide repeat (TPR)-like superfamily protein | chr1:1234456-1235895 REVERSE LENGTH=310	AT1G04530.1-S88(79.966)-M91(15.995)	2
nFKASYPEIDVQPPS(79.966)PPRc	AT4G10760.1	AT4G10760.1	| Symbols: EMB1706, MTA | mRNAadenosine methylase | chr4:6619947-6623312 REVERSE LENGTH=685	AT4G10760.1-S664(79.966)	2
I	Peptide sequence with all PTMs.
II	Identifiers of the best scoring protein this peptide is associated with.
III	Identifiers of group of proteins this peptide is associated with (including splicing varients, isoforms and different proteins that share the same peptides).
IV	Description of the leading protein
V	Unified PTM site pattern for the peptide.
VI	Total number of PSMs.

## Sheet: Table S9c
Supplemental Table S9c. Classification of kinase proteins.
ProteinI	Protein AnnotationII	Kinase FamilyIII
AT4G29810	| Symbols: ATMKK2, MKK2, MK1 | MAP kinase kinase 2 | chr4:14593299-14595241 REVERSE LENGTH=363	STE
AT4G26070	| Symbols: MEK1, NMAPKK, ATMEK1, MKK1 | MAP kinase/ ERK kinase 1 | chr4:13217797-13219695 FORWARD LENGTH=354	STE
AT4G08500	| Symbols: MEKK1, ATMEKK1, MAPKKK8, ARAKIN | MAPK/ERK kinase kinase 1 | chr4:5404272-5407062 REVERSE LENGTH=608	STE
AT5G58950	| Symbols: | Protein kinase superfamily protein | chr5:23801136-23803025 REVERSE LENGTH=525	TKL
AT1G73460	| Symbols: | Protein kinase superfamily protein | chr1:27620122-27624899 FORWARD LENGTH=1169	CMGC
I	Identifier of the kinase protein.
II	Description of the kinase protein.
III	Classification of kinase family.

## Sheet: Table S9d
Supplemental Table S9d. GPS results of prediction of kinase families among all the phosphosites.
ProteinI	Protein AnnotationII	Kinase FamilyIII	PeptideIV	ScoreV	CutoffVI
AT4G26070	| Symbols: MEK1, NMAPKK, ATMEK1, MKK1 | MAP kinase/ ERK kinase 1 | chr4:13217797-13219695 FORWARD LENGTH=354	TKL	*FLTQSGTFKDGDL*	6.009	5.299
AT4G26070	| Symbols: MEK1, NMAPKK, ATMEK1, MKK1 | MAP kinase/ ERK kinase 1 | chr4:13217797-13219695 FORWARD LENGTH=354	CMGC	*FLTQSGTFKDGDL*	4.878	2.665
AT4G29810	| Symbols: ATMKK2, MKK2, MK1 | MAP kinase kinase 2 | chr4:14593299-14595241 REVERSE LENGTH=363	TKL	*FLTQSGTFKDGDL*	6.009	5.299
AT4G29810	| Symbols: ATMKK2, MKK2, MK1 | MAP kinase kinase 2 | chr4:14593299-14595241 REVERSE LENGTH=363	CMGC	*FLTQSGTFKDGDL*	4.878	2.665
AT4G08500	| Symbols: MEKK1, ATMEKK1, MAPKKK8, ARAKIN | MAPK/ERK kinase kinase 1 | chr4:5404272-5407062 REVERSE LENGTH=608	STE	*VVNRFKSFDLDKV*	9.274	6.594
AT4G08500	| Symbols: MEKK1, ATMEKK1, MAPKKK8, ARAKIN | MAPK/ERK kinase kinase 1 | chr4:5404272-5407062 REVERSE LENGTH=608	TKL	*VVNRFKSFDLDKV*	6.403	5.299
AT4G08500	| Symbols: MEKK1, ATMEKK1, MAPKKK8, ARAKIN | MAPK/ERK kinase kinase 1 | chr4:5404272-5407062 REVERSE LENGTH=608	CMGC	*VVNRFKSFDLDKV*	90.814	85.655
AT1G02080	| Symbols: | transcription regulators | chr1:373335-386682 FORWARD LENGTH=2431	STE	*TSTRFGSALNIET*	7.47	6.594
AT1G02080	| Symbols: | transcription regulators | chr1:373335-386682 FORWARD LENGTH=2431	CMGC	*TSTRFGSALNIET*	94.471	85.655
AT4G10070	| Symbols: | KH domain-containing protein | chr4:6295608-6299759 REVERSE LENGTH=725	CMGC	*EAEAGGSPALVAR*	43.992	40.815
AT5G58950	| Symbols: | Protein kinase superfamily protein | chr5:23801136-23803025 REVERSE LENGTH=525	CMGC	*HKQRSVSPSPQMA*	43.52	40.815
AT4G29810	| Symbols: ATMKK2, MKK2, MK1 | MAP kinase kinase 2 | chr4:14593299-14595241 REVERSE LENGTH=363	CMGC	*LEPEVLSPIKPAD*	44.561	40.815
I	Identifier of the phosphoprotein. (phosphoproteins are drived from leading proteins of all protein groups)
II	Description of the phosphoprotein.
III	Predicted kinase family of the phosphosite.
IV	13-mer phosphopeptide sequence with the phosphosite on th centre.
V	GPS score of the prediction.
VI	GPS score cut off the prediction.

## Sheet: Table S9e
Supplemental Table S9e. Mapping of the phosphosite with kinase proteins.
ProteinI	Protein AnnotationII	PeptideIII	Kinase FamilyIV	Kinase ProteinV
AT4G26070	| Symbols: MEK1, NMAPKK, ATMEK1, MKK1 | MAP kinase/ ERK kinase 1 | chr4:13217797-13219695 FORWARD LENGTH=354	CMGC	*FLTQSGTFKDGDL*	AT1G73460
AT4G29810	| Symbols: ATMKK2, MKK2, MK1 | MAP kinase kinase 2 | chr4:14593299-14595241 REVERSE LENGTH=363	CMGC	*FLTQSGTFKDGDL*	AT1G73460
AT4G08500	| Symbols: MEKK1, ATMEKK1, MAPKKK8, ARAKIN | MAPK/ERK kinase kinase 1 | chr4:5404272-5407062 REVERSE LENGTH=608	CMGC	*VVNRFKSFDLDKV*	AT1G73460
AT1G02080	| Symbols: | transcription regulators | chr1:373335-386682 FORWARD LENGTH=2431	CMGC	*TSTRFGSALNIET*	AT1G73460
AT4G10070	| Symbols: | KH domain-containing protein | chr4:6295608-6299759 REVERSE LENGTH=725	CMGC	*EAEAGGSPALVAR*	AT1G73460
AT5G58950	| Symbols: | Protein kinase superfamily protein | chr5:23801136-23803025 REVERSE LENGTH=525	CMGC	*HKQRSVSPSPQMA*	AT1G73460
AT4G29810	| Symbols: ATMKK2, MKK2, MK1 | MAP kinase kinase 2 | chr4:14593299-14595241 REVERSE LENGTH=363	CMGC	*LEPEVLSPIKPAD*	AT1G73460
AT4G08500	| Symbols: MEKK1, ATMEKK1, MAPKKK8, ARAKIN | MAPK/ERK kinase kinase 1 | chr4:5404272-5407062 REVERSE LENGTH=608	STE	*VVNRFKSFDLDKV*	AT4G08500
AT1G02080	| Symbols: | transcription regulators | chr1:373335-386682 FORWARD LENGTH=2431	STE	*TSTRFGSALNIET*	AT4G08500
AT4G08500	| Symbols: MEKK1, ATMEKK1, MAPKKK8, ARAKIN | MAPK/ERK kinase kinase 1 | chr4:5404272-5407062 REVERSE LENGTH=608	STE	*VVNRFKSFDLDKV*	AT4G26070
AT1G02080	| Symbols: | transcription regulators | chr1:373335-386682 FORWARD LENGTH=2431	STE	*TSTRFGSALNIET*	AT4G26070
AT4G08500	| Symbols: MEKK1, ATMEKK1, MAPKKK8, ARAKIN | MAPK/ERK kinase kinase 1 | chr4:5404272-5407062 REVERSE LENGTH=608	STE	*VVNRFKSFDLDKV*	AT4G29810
AT1G02080	| Symbols: | transcription regulators | chr1:373335-386682 FORWARD LENGTH=2431	STE	*TSTRFGSALNIET*	AT4G29810
AT4G26070	| Symbols: MEK1, NMAPKK, ATMEK1, MKK1 | MAP kinase/ ERK kinase 1 | chr4:13217797-13219695 FORWARD LENGTH=354	TKL	*FLTQSGTFKDGDL*	AT5G58950
AT4G29810	| Symbols: ATMKK2, MKK2, MK1 | MAP kinase kinase 2 | chr4:14593299-14595241 REVERSE LENGTH=363	TKL	*FLTQSGTFKDGDL*	AT5G58950
AT4G08500	| Symbols: MEKK1, ATMEKK1, MAPKKK8, ARAKIN | MAPK/ERK kinase kinase 1 | chr4:5404272-5407062 REVERSE LENGTH=608	TKL	*VVNRFKSFDLDKV*	AT5G58950
I	Identifier of the phosphoprotein. (phosphoproteins are drived from leading proteins of all protein groups)
II	Description of the phosphoprotein.
III	13-mer phosphopeptide sequence with the phosphosite on th centre.
IV	Predicted kinase family of the phosphosite.
V	Identifier of the kinase proteins listed in Supplementary Table S6a within the predicted kinase family.

## Sheet: Table S9f
Supplemental Table S9f. Mapping of the phosphosite with kinase proteins annotaed in STRING or BioGrid database.
ProteinI	Protein AnnotationII	PeptideII	Kinase FamilyIV	STRING/BioGrid/PDL Annotated kinaseV
AT4G26070	| Symbols: MEK1, NMAPKK, ATMEK1, MKK1 | MAP kinase/ ERK kinase 1 | chr4:13217797-13219695 FORWARD LENGTH=354	FLTQSGTFKDGDL	AT5G58950	| Symbols: | Protein kinase superfamily protein | chr5:23801136-23803025 REVERSE LENGTH=525
AT4G29810	| Symbols: ATMKK2, MKK2, MK1 | MAP kinase kinase 2 | chr4:14593299-14595241 REVERSE LENGTH=363	FLTQSGTFKDGDL	AT5G58950	| Symbols: | Protein kinase superfamily protein | chr5:23801136-23803025 REVERSE LENGTH=525
AT4G08500	| Symbols: MEKK1, ATMEKK1, MAPKKK8, ARAKIN | MAPK/ERK kinase kinase 1 | chr4:5404272-5407062 REVERSE LENGTH=608	VVNRFKSFDLDKV	AT4G29810	| Symbols: ATMKK2, MKK2, MK1 | MAP kinase kinase 2 | chr4:14593299-14595241 REVERSE LENGTH=363
AT1G02080	| Symbols: | transcription regulators | chr1:373335-386682 FORWARD LENGTH=2431	TSTRFGSALNIET	AT4G29810	| Symbols: ATMKK2, MKK2, MK1 | MAP kinase kinase 2 | chr4:14593299-14595241 REVERSE LENGTH=363
AT4G08500	| Symbols: MEKK1, ATMEKK1, MAPKKK8, ARAKIN | MAPK/ERK kinase kinase 1 | chr4:5404272-5407062 REVERSE LENGTH=608	VVNRFKSFDLDKV	AT4G26070	| Symbols: MEK1, NMAPKK, ATMEK1, MKK1 | MAP kinase/ ERK kinase 1 | chr4:13217797-13219695 FORWARD LENGTH=354
AT4G29810	| Symbols: ATMKK2, MKK2, MK1 | MAP kinase kinase 2 | chr4:14593299-14595241 REVERSE LENGTH=363	LEPEVLSPIKPAD	AT1G73460	| Symbols: | Protein kinase superfamily protein | chr1:27620122-27624899 FORWARD LENGTH=1169
I	Identifier of the phosphoprotein. (phosphoproteins are drived from leading proteins of all protein groups)
II	Description of the phosphoprotein.
III	13-mer phosphopeptide sequence with the phosphosite on th centre.
IV	Predicted kinase family of the phosphosite.
V	Identifier of the STRING, BioGrid and PDL annotated kinase proteins within the predicted kinase family.
