# Supplementary material for: The Quantitative Biotinylproteomics Studies Reveal a WInd-Related Kinase 1 (Raf-Like Kinase 36) Functioning as an Early Signaling Component in Wind-Induced Thigmomorphogenesis and Gravitropism
Source: Mol Cell Proteomics. 2024 Feb 15;23(3):100738. doi: 10.1016/j.mcpro.2024.100738 (PMC10951710; doi:10.1016/j.mcpro.2024.100738)
Supplement: Supplemental Table S10 [file mmc10.xlsx]

## Sheet: Table S9
SupplementaL Table S10. Primers used in this study.
Accession No./DescriptionI	Primer nameII	Sequence (5'-3')III	ExperimentIV
AT4G26070	MKK1-F	TTTGGCGCGCCATGAACAGAGGAAGCTTATGC	Build construct
	MKK1-R	TTTCCTAGGGTTAGCAAGTGGGGGAATCAAAG	Build construct
AT4G29810	MKK2-F	TTTGGCGCGCCATGAAGAAAGGTGGATTCAGC	Build construct
	MKK2-R	TTTCCTAGGCACGGAGAACGTACCAGACAG	Build construct
TurboID-His6_pET21a	TurboID-F	TTTCCTAGGAAAGACAATACTGTGCCTCTGAAG	Build construct
	TurboID-R	CCCTTAATTAATCAATGATGATGGTGGTGATGATGATGCTTTTCGGCAGACCGCAGACTG	Build construct
ROK2, left T-DNA border	LB1	ATTTTGCCGATTTCGGAAC	Genotyping
pSKI15, left T-DNA border	LB2	GACGTGAATGTAGACACGTCG	Genotyping
GABI-Kat, left T-DNA border	LB3	ATAATAACGCTGCGGACATCTACATTTT	Genotyping
AT4G26070	F1	TGGCAACGATCGAGTATTACC	Genotyping
	R1	TCCATTCAAACAATTTCAATTCC	Genotyping
AT4G29810	F2	GTGTTGTTCAGCTGGTTCAAC	Genotyping
	R2	CGATGGATGATATGCCTATCGT	Genotyping
TurboID	TF	AACGTGGCTATGAGGCGCGTG	Genotyping
	TR	GGCAGACCGCAGACTGATTTC	Genotyping
AT5G58950	F3	TTTTGTCTCGATTGACCCATC	Genotyping
	R3	CTCTTTCCTGTCTCTCAAGCG	Genotyping
AT1G72160	F4	GTCATTGGATCCAATTTCACG	Genotyping
	R4	GTCCTGAAGCAACTCAACAGC	Genotyping
AT5G58950	F5	TTCGAGTAACTCACAGACTACGGG	Genotyping
	R5	CTACTGGACAATCTCCCGGGATAG	Genotyping
AT2G41100	TCH3-F	GTCAGGGTCAAGTGCAGCGT	RT-qPCR
	TCH3-R	GCAACCCCGACCGCTATGT	RT-qPCR
AT4G05320	UBQ10-F	AACGTGAAGGCCAAGATCCA	RT-qPCR
	UBQ10-R	TCCGCCAAAGTACGACCATC	RT-qPCR
AT1G76650	CML38-F	GCTGCTGTTAGATTGTCTGATACGG	RT-qPCR
	CML38-R	GCTCCATCTTCTTCTCTTCTTCGTC	RT-qPCR
I	Accession number or description of the origin of the primers.
II	Primer name used in this paper.
III	Primer sequence of forwad and reverse from 5' to 3'.
IV	The experiment that the primers used in.
